# Supplementary material for: The impact of COVID-19 on online medical education: a knowledge graph analysis based on co-term analysis
Source: BMC Med Educ. 2023 Apr 1;23:203. doi: 10.1186/s12909-023-04193-5 (PMC10067015; doi:10.1186/s12909-023-04193-5)
Supplement: Supplementary file 1 — Additional file 1. [file 12909_2023_4193_MOESM1_ESM.zip]

Archive with 22 entries (22 files):
- wos/1.txt
- wos/10.txt
- wos/11.txt
- wos/12.txt
- wos/13.txt
- wos/14.txt
- wos/15.txt
- wos/16.txt
- wos/2.txt
- wos/3.txt
- wos/4.txt
- wos/5.txt
- wos/6.txt
- wos/7.txt
- wos/8.txt
- wos/9.txt
- wos/savedrecs (2).txt
- wos/savedrecs (3).txt
- wos/savedrecs (4).txt
- wos/savedrecs (5).txt
- wos/savedrecs (6).txt
- wos/savedrecs (7).txt
