# Supplementary material for: The impact of COVID-19 on online medical education: a knowledge graph analysis based on co-term analysis
Source: BMC Med Educ. 2023 Apr 1;23:203. doi: 10.1186/s12909-023-04193-5 (PMC10067015; doi:10.1186/s12909-023-04193-5)
Supplement: Supplementary file 1 — Additional file 1. [file 12909_2023_4193_MOESM1_ESM.zip › wos/1.txt]

FN Clarivate Analytics Web of Science
VR 1.0
PT J
AU Larrivee, Samuel
   Rodger, Robyn
   Larouche, Patricia
   Leiter, Jeff
   Jelic, Tomislav
   MacDonald, Peter
TI Orthopaedic residents demonstrate retention of point of care ultrasound
   knowledge after a brief educational session: a quasi experimental study
SO BMC MEDICAL EDUCATION
VL 19
IS 1
AR 474
DI 10.1186/s12909-019-1916-0
PD DEC 30 2019
PY 2019
AB Background: Musculoskeletal point of care ultrasound (MSK POCUS) has
   many uses for orthopaedic surgeons, but orthopaedic trainees are rarely
   exposed to this modality. The purpose of this project was to assess the
   usefulness in clinical education of a newly implemented MSK POCUS course
   in an orthopaedic surgery program.
   Methods: An MSK POCUS course for orthopaedic surgery residents was
   developed by an interdisciplinary team. Online videos were created to be
   viewed by residents prior to a half-day long practical course. An online
   survey covering the level of training of the resident and their previous
   use of ultrasound (total hours) was completed by the participants prior
   to the course. Resident's knowledge acquisition was measured with
   written pre-course, same-day post-course and six-month follow-up tests.
   Residents were also scored on a practical shoulder examination
   immediately after the course and at six-month follow-up. Changes in test
   scores between time points were evaluated using Wilcoxon signed-rank
   tests.
   Results: Ten orthopaedic surgery residents underwent the MSK POCUS
   curriculum. Pre-course interest in MSK-POCUS was moderate (65%) and
   prior exposure was low (1.5 h mean total experience). Written test
   scores improved significantly from 50.7 +/- 17.0% before to 84.0 +/-
   10.7% immediately after the course (p < 0.001) and suffered no
   significant drop at 6 months (score 75.0 +/- 8.7%; p = 0.303). Average
   post-course practical exam score was 78.8 +/- 3.1% and decreased to 66.2
   +/- 11.3% at 6 months (p = 0.012). Residents significantly improved
   their subjective comfort level with all aspects of ultrasound use at 6
   months (p = 0.007-0.018) but did not significantly increase clinical
   usage frequency.
   Conclusion: An MSK POCUS curriculum was successfully developed and
   implemented using an interdisciplinary approach. The course succeeded in
   improving the residents' knowledge, skills, and comfort with MSK POCUS.
   This improvement was maintained at 6 months on the written test but did
   not result in higher frequency of use by the residents.
RI Larrivée, Samuel/AAN-8897-2021; Jelic, Tomislav/
OI Larrivée, Samuel/0000-0002-3131-143X; Jelic,
   Tomislav/0000-0003-3212-4625
ZR 0
ZB 0
ZS 0
ZA 0
Z8 0
TC 2
Z9 2
U1 0
U2 1
EI 1472-6920
UT WOS:000509751600001
PM 31888601
ER

PT J
AU Cserto, Monika
   Berenyi, Karoly
   Decsi, Tamas
   Lohner, Szimonetta
TI Self-reported attitudes, knowledge and skills of using evidence-based
   medicine in daily health care practice: A national survey among students
   of medicine and health sciences in Hungary
SO PLOS ONE
VL 14
IS 12
AR e0225641
DI 10.1371/journal.pone.0225641
PD DEC 27 2019
PY 2019
AB In order to map attitudes, knowledge and skills related to
   evidence-based medicine (EBM) in students of medical and health sciences
   faculties, we performed an online survey during the spring semester 2019
   in all medical and health sciences faculties in Hungary. In total, 1080
   students of medicine and 911 students of health sciences completed the
   online questionnaire. The attitude towards EBM was generally positive;
   however, only a small minority of students rated their EBM-related
   skills as advanced. There were large differences in the understanding of
   different EBM-related terms, with 'sample size' as the term with the
   highest (65%) and 'intention-to-treat analysis' with the lowest (7%)
   proportion of medical students being able to properly explain the
   meaning of the expression. Medical students who already participated in
   some EBM training rated their skills in searching and evaluating medical
   literature and their knowledge of EBM-related terms significantly better
   and had a more positive attitude towards using EBM in the practice than
   students without previous EBM training. EBM trained medical students
   were more likely to choose online journals (17.5% compared to 23.9%,
   p<0.05) and professional guidelines (15.4% compared to 6.1%, p<0.001)
   instead of printed books (33.6% compared to 52.6, p<0.001) as the main
   source of healthcare information retrieval and used Pubmed/Medline,
   Medscape and the Cochrane Library to a significant higher rate than
   students without any previous EBM training. Healthcare work experience
   (OR = 1.59; 95% CI = 1.01-2.52), conducting student research (OR = 2.02;
   95% CI = 1.45-2.82) and upper year university students (OR = 1.65; 95%
   CI = 1.37-1.98) were other factors significantly influencing EBM-related
   knowledge. We conclude that the majority of students of medical and
   health sciences faculties are keen to acquire EBM-related knowledge and
   skills during their university studies. Significantly higher EBM-related
   knowledge and skills among EBM trained students underline the importance
   of targeted EBM education, while parallel increase of knowledge and
   skills with increasing number of education years highlight the
   importance of integrating EBM terminology and concepts also into the
   thematic of other courses.
RI Lohner, Szimonetta/AAM-9339-2020
OI Lohner, Szimonetta/0000-0002-6292-4802
ZS 0
ZB 1
ZA 0
ZR 0
TC 5
Z8 0
Z9 5
U1 0
U2 1
SN 1932-6203
UT WOS:000515089200009
PM 31881036
ER

PT J
AU Cai, Ruilie
   Tang, Ji
   Deng, Chenhui
   Lv, Guofan
   Xu, Xiaohe
   Sylvia, Sean
   Pan, Jay
TI Violence against health care workers in China, 2013-2016: evidence from
   the national judgment documents
SO HUMAN RESOURCES FOR HEALTH
VL 17
IS 1
AR 103
DI 10.1186/s12960-019-0440-y
PD DEC 26 2019
PY 2019
AB Background Incidents of patient-initiated workplace violence against
   health care workers have been a subject of substantial public attention
   in China. Patient-initiated violence not only represents a risk of harm
   to health care providers but is also indicative of general tensions
   between doctors and patients which pose a challenge to improving health
   system access and quality. This study aims to provide a systematic,
   national-level characterization of serious workplace violence against
   health care workers in China. Methods This study extracted data from the
   China Judgment Online System, a comprehensive database of judgment
   documents. Three key phrases, "criminal case," "health care
   institution," and "health care worker" were used to search the China
   Judgment Online System for relevant cases between January 1, 2013, and
   December 31, 2016. Data extracted from identified cases was used to
   document the occurrence, the degree of risk, and the factors associated
   with serious workplace violence. Results In total, 459 criminal cases
   involving patient-initiated workplace violence against health care
   workers in China were reported and processed. The analysis revealed
   geographic heterogeneity in the occurrence of serious workplace
   violence, with lower incidence in western provinces compared to central
   and eastern provinces. Primary hospitals experienced the highest rates
   of serious workplace violence and emergency departments and doctors were
   at higher risk compared with other departments and health workers.
   Perpetrators were primarily male farmers aged 18 to 44 with low levels
   of education. The most frequently reported reasons of serious
   patient-initiated workplace violence included perceived medical
   malpractice by the perpetrator after the death of a patient, death of a
   patient with no other reason given, failures of the compensation
   negotiations after the death of a patient, and dissatisfaction with the
   treatment outcomes. Conclusions Serious workplace violence against
   providers varies across regions and types of health care institutions in
   China. Perception of low-quality care is the most reported reason for
   violence. Efforts should be made to improve quality of care in the
   low-level health institutions and strengthen the doctor-patient
   communication during the whole course of service.
RI Pan, Jay/Z-4492-2019
OI Pan, Jay/0000-0001-9501-1535
TC 28
ZR 0
ZA 0
ZS 0
Z8 1
ZB 5
Z9 29
U1 8
U2 41
EI 1478-4491
UT WOS:000512731900001
PM 31878939
ER

PT J
AU Watson, Kaitlyn E.
   Singleton, Judith A.
   Tippett, Vivienne
   Nissen, Lisa M.
TI Defining pharmacists' roles in disasters: A Delphi study
SO PLOS ONE
VL 14
IS 12
AR e0227132
DI 10.1371/journal.pone.0227132
PD DEC 26 2019
PY 2019
AB Introduction
   Pharmacists are uniquely placed in the community to be of assistance to
   disaster-affected patients. However, the roles undertaken by pharmacists
   in disasters are identified based on their own experiences and networks.
   There is currently no definition or acknowledgment of pharmacists' roles
   in disasters.
   Objective
   To acquire consensus from an expert panel of key opinion leaders within
   the field of disaster health on pharmacists' roles in disasters
   throughout the four disaster phases prevention, preparedness, response,
   and recovery.
   Methods
   A Delphi study consisting of three rounds of online surveys was
   utilised. Twenty-four key opinion leaders were contacted, with 15
   completing all three rounds. The 15 expert panellists were presented
   with 46 roles identified in the literature and asked to rank their
   opinions on a 5-point Likert scale. This study used an international,
   all-hazard, and multijurisdictional approach. Consensus was benchmarked
   at 80% and any role which did not reach consensus was re-queried in the
   subsequent round. The third round provided the results of the Delphi
   study and sought commentary on the acceptance or rejection of the roles.
   Results
   Of the 46 roles provided to the expert panel, 43 roles were accepted as
   roles pharmacists are capable of undertaking in a disaster. There were
   five roles for the prevention phase, nine for the preparedness phase, 21
   for the response phase, and eight for the recovery phase. The experts
   were asked to prioritise the top five roles for each of the disaster
   phases. The three roles which did not make consensus were deemed to be
   specialised roles for disaster pharmacists and not generalisable to the
   broader pharmacy profession.
   Conclusion
   This study identifies pharmacists' roles in disasters which have been
   accepted by the international disaster health community. The
   international key opinion leaders recommended that pharmacists could be
   undertaking 43 roles in a disaster, however, this is dependent on
   individual jurisdiction considerations. Pharmacy professional
   associations need to advocate to policymakers for legislative support
   and to ensure pharmacists are equipped with the training and education
   required to undertake these roles within specific jurisdictions.
RI Singleton, Judith Ann/AAC-8225-2022; Watson, Kaitlyn E/V-3445-2019; Nissen, Lisa/C-3403-2008
OI Singleton, Judith Ann/0000-0002-7715-6391; Watson, Kaitlyn
   E/0000-0001-6617-9398; Nissen, Lisa/0000-0001-5826-4605
ZR 0
Z8 0
ZS 0
ZA 0
ZB 3
TC 38
Z9 38
U1 0
U2 2
SN 1932-6203
UT WOS:000515084600062
PM 31877194
ER

PT J
AU Nembaware, Victoria
   Mulder, Nicola
   Abidi, Omar
   Akanle, M. B.
   Ali, Stuart Alvaro
   Aliga, Cliff Asher
   Chauke, Paballo
   Cotzee, Minnet
   Dandara, Collet
   Fadlelmola, Faisal M.
   Fawale, Michael B.
   Fernandes, Pedro L.
   Ghansah, Anita
   Kamga, Karen Kengne
   Kashim, Zainab Abimbola
   Kassim, Samar Kamal
   Komolafe, Morenikeji A.
   Landoure, Guida
   Leisegang, Cordelia
   Madden, Ebony B.
   Majada, Kuda
   Malope, Malebo
   Kaba, Mamadou
   Mathuba, Keofentse
   Matimba, Alice
   Mochamah, George
   Morgan, Sarah L.
   Oyekanmi, Nash
   Munung, Nchangwi S.
   Owoeye, Temitope Esther
   Pepper, Michael Sean
   Pienaar, Lunelle
   Pietersen, Elize
   Radouani, Fouzia
   Ramesar, Raj S.
   Skelton, Michelle
   Mpoloka, Sununguko Wata
   Misaki, Wayengerera
   Wonkam, Ambroise
   Adesina, Adetunji Samuel
   Wessels, Tina-Marie
CA African Genomic Med Training Initi
TI The African Genomic Medicine Training Initiative (AGMT): Showcasing a
   Community and Framework Driven Genomic Medicine Training for Nurses in
   Africa
SO FRONTIERS IN GENETICS
VL 10
AR 1209
DI 10.3389/fgene.2019.01209
PD DEC 20 2019
PY 2019
AB The potential of genomic medicine in improving the quality of healthcare
   both at population and individual-level is well-recognized globally.
   However, successful adoption of genetic and genomic evidence into
   clinical practice depends on training the healthcare workforce and
   clinical researchers in genomic medicine. Due to limited expertise in
   the medical genetics and genomics field, widespread uptake largely
   depends on task-shifting for the implementation of genomic medicine
   implementation to key healthcare professionals such as nurses. Their
   knowledge would be developed through courses aimed at professional
   development. Globally, trainers, and training initiatives in genomic
   medicine are in early stages of development, but resource limited
   settings such as the African continent face additional logistical and
   institutional challenges. The African Genomic Medicine Training (AGMT)
   Initiative was conceived during a combined conference of the African
   Society of Human Genetics (AfSHG) and the Human Heredity and Health in
   Africa Consortium (H3Africa) in 2016, Senegal, in response to the needs
   for developing knowledge and skills in genomic medicine. AGMT was
   established to implement a sustainable genomic medicine training
   initiative primarily for healthcare professionals who are not
   geneticists but are nurses, doctors, and pharmacists in Africa. This
   paper reports on the establishment of the AGMT initiative and the
   strategies developed and piloted by this initiative in designing and
   implementing an accredited frame-work and community-based blended
   learning course for nurses across 11 African countries. The global
   implementation experiences, outcomes and lessons learnt are highlighted.
   The AGMT initiative strategy takes advantage of existing research
   consortia and networks to train and create a pool of trainers and has
   adopted evidence-based approaches to guide curriculum and content
   development/adaptation. This initiative established the first
   Africa-wide online blended learning genomic medicine course which forms
   the basis from which to develop courses for other healthcare
   professionals and the wider public.
RI Aliga, Cliff Asher/J-4750-2019; Wonkam, Ambroise/AFU-6901-2022; Wessels, Tina-Marie/AAS-1326-2021; Pepper, Michael S./M-6143-2014; Mpoloka, Sununguko/GQP-6235-2022; Abidi, Omar/AAM-5088-2020; Adesina, Adetunji Samuel/; CHAUKE, PABALLO/; Fawale, Michael/; Munung, Nchangwi Syntia/; Fernandes, Pedro/A-9618-2010; Kamal Kassim, Samar/G-4701-2015; Ali, Stuart/D-4445-2013
OI Pepper, Michael S./0000-0001-6406-2380; Mpoloka,
   Sununguko/0000-0003-0147-1819; Adesina, Adetunji
   Samuel/0000-0003-0701-8089; CHAUKE, PABALLO/0000-0001-9257-616X; Fawale,
   Michael/0000-0003-3205-7514; Munung, Nchangwi
   Syntia/0000-0003-1498-3602; Fernandes, Pedro/0000-0003-2124-0241; Kamal
   Kassim, Samar/0000-0002-4359-6620; Ali, Stuart/0000-0002-4124-2896
TC 14
ZS 0
ZR 0
ZA 0
ZB 4
Z8 0
Z9 14
U1 3
U2 7
EI 1664-8021
UT WOS:000505492100001
PM 31921282
ER

PT J
AU Bai, Li
   Rao, Qingmao
   Cai, Zhengjie
   Lv, Yalan
   Wu, Tinghng
   Shi, Zumin
   Sharma, Manoj
   Zhao, Yong
   Hou, Xiaorong
TI Effects of Goal-Framed Messages on Mental Health Education Among Medical
   University Students: Moderating Role of Personal Involvement
SO FRONTIERS IN PUBLIC HEALTH
VL 7
AR 371
DI 10.3389/fpubh.2019.00371
PD DEC 17 2019
PY 2019
AB Mental health problem among university students is an emerging public
   health issue, and mental health education has always been the focus of
   attention for universities. However, limited attention has been paid to
   the effect of students' acceptance of health messages. Previous studies
   have found that message framing plays a key role in the process of
   responding to health-promoting messages. In this backdrop, the study
   aimed to examine the effects of goal-framed messages on mental health
   education among medical university students and investigate the
   moderating role of personal involvement. A cross-sectional study was
   conducted on medical university students. An online self-administered
   questionnaire was used to collect data. Wilcoxon rank-sum test and
   ordinal logistic regression were used for data analysis. Results showed
   significant differences in message acceptance between the gain- and
   loss-framed groups (p < 0.001). Participants with high personal
   involvement had higher message acceptance than those with low personal
   involvement in gain- and loss-framed message models (p < 0.05).
   Specifically, participants who related to roommates with high intimacy
   had higher message acceptance than those who related to roommates
   generally (p < 0.05). Participants who were concerned about their health
   condition had higher message acceptance than those who were neutral
   about their health condition (p < 0.001). Evidence of advantages of
   gain- over loss-framed messages on mental health among medical
   university students was found. The hypothesis that personal involvement
   with a health issue affects the acceptance of message framing was
   supported. Public health advocates can use framed message as a strategy
   to improve the efficacy of intervention in mental health education.
RI Zhao, Yong/Z-3231-2019; Sharma, Manoj/AAN-6133-2020; Shi, Zumin/A-1093-2009; Rao, Qingmao/
OI Zhao, Yong/0000-0001-9290-109X; Sharma, Manoj/0000-0002-4624-2414; Shi,
   Zumin/0000-0002-3099-3299; Rao, Qingmao/0000-0002-6848-7893
ZB 0
Z8 0
ZS 0
ZA 0
ZR 0
TC 3
Z9 3
U1 12
U2 26
EI 2296-2565
UT WOS:000505003300001
PM 31956647
ER

PT J
AU Corroon, Jamie
   Sexton, Michelle
   Bradley, Ryan
TI Indications and administration practices amongst medical cannabis
   healthcare providers: a cross-sectional survey
SO BMC FAMILY PRACTICE
VL 20
IS 1
AR 174
DI 10.1186/s12875-019-1059-8
PD DEC 14 2019
PY 2019
AB Background The medical use of cannabis has been legislatively restricted
   for decades in the US and abroad. In recent years, changing local and
   national policies have given rise to a community of healthcare providers
   who may be recommending the medical use of cannabis without the benefit
   of formal clinical practice guidelines or sufficient training and
   education. In addition, a citizen science movement has emerged whereby
   unlicensed and untrained individuals are acting as healthcare provider
   proxies, offering cannabis-specific clinical care to "patients". This
   study sought to characterize the clinical practice characteristics of
   these provider groups. Methods An anonymous, online survey was designed
   to describe levels of cannabis-specific education, practice
   characteristics, indications for medical use, dose, administration forms
   and adverse effects related to cannabis use. The questionnaire was
   disseminated via professional medical cannabis associations and by
   word-of-mouth. It was accessed between June 31-December 31, 2018. A
   self-selecting sample of respondents (n = 171) completed the survey.
   Results Formal education or training in the medical use of cannabis was
   significantly more common among licensed respondents than unlicensed
   respondents (95.5% vs 76.9% respectively, OR, 6.3, 95% CI, 1.2-32.3, p =
   0.03). The vast majority (n = 74, 83.15%) of licensed respondents
   reported having recommended cannabis as an adjunct to an existing
   prescription drug. Almost two-thirds (n = 64, 71.9%) reported having
   recommended it as a substitute. When delta-9-tetrahydrocannabinol (THC)
   is the principal therapeutic constituent of interest, vaporization is
   the most common method of administration recommended (n = 94 responses,
   71.4% of respondents). In contrast, when cannabidiol (CBD) is the
   principal therapeutic constituent of interest, oral administration
   (sublingual or oromucosal absorption) is the most common method (n = 70
   responses, 71.4% of respondents). Conclusions Individuals who recommend
   the medical use of cannabis appear to be self-generating a community
   standard of practice in the absence of formal clinical guidelines on
   dosing, interactions and other characteristics. Reducing barriers to
   clinical research on cannabis products is needed, not only to better
   understand their risks and benefits, but also to augment the
   evidence-base for informing clinical practice.
RI Sexton, Michelle/ABD-9017-2020; Corroon, Jamie/
OI Sexton, Michelle/0000-0002-0443-8355; Corroon, Jamie/0000-0003-3930-6093
ZR 0
TC 12
ZS 0
ZA 0
ZB 6
Z8 0
Z9 12
U1 0
U2 3
EI 1471-2296
UT WOS:000502984700001
PM 31837706
ER

PT J
AU Messeri, Peter
   Cantrell, Jennifer
   Mowery, Paul
   Bennett, Morgane
   Hair, Elizabeth
   Vallone, Donna
TI Examining differences in cigarette smoking prevalence among young adults
   across national surveillance surveys
SO PLOS ONE
VL 14
IS 12
AR e0225312
DI 10.1371/journal.pone.0225312
PD DEC 13 2019
PY 2019
AB Accurate smoking prevalence data is critical for monitoring,
   surveillance, and evaluation. However, estimates of prevalence vary
   across surveys due to various factors. This study examines smoking
   prevalence estimates for 18-21 year olds across six U.S. national
   telephone, online and in-person surveys for the years 2013 and 2014.
   Estimates of ever smoking ranged from 35% to 55%. Current smoking ranged
   from 16% to 30%. Across the three modalities, household surveys were
   found to yield the highest estimates of smoking prevalence among 18 to
   21 year olds while online surveys yielded the lowest estimates, and this
   was consistent when stratifying by gender and race/ethnicity.
   Assessments of the joint effect of gender, race/ethnicity, educational
   attainment and survey mode indicated that the relative differences in
   the likelihood of smoking were consistent across modes for gender and
   education groups. However, the relative likelihood of smoking among
   minority groups compared with non-Hispanic Whites varied across modes.
   Gender and racial/ethnic distributions for most surveys significantly
   differed from the U.S. Census. Over and underrepresentation of certain
   demographic subpopulations, variations in survey question wording, and
   social desirability effects may explain modality differences in smoking
   estimates observed in this study. Further research is needed to evaluate
   the effect of survey mode on variation in smoking prevalence estimates
   across national surveys, particularly for young adult populations.
OI Cantrell, Jennifer/0000-0003-4730-2535
ZA 0
Z8 0
TC 5
ZR 0
ZB 1
ZS 0
Z9 5
U1 0
U2 0
SN 1932-6203
UT WOS:000534232900007
PM 31834881
ER

PT J
AU Oyibo, Samson O.
TI Developing a Beginner's Guide to Writing a Clinical Case Report: A Pilot
   Evaluation by Junior Doctors
SO CUREUS
VL 11
IS 12
AR e6370
DI 10.7759/cureus.6370
PD DEC 13 2019
PY 2019
AB Introduction
   Writing a case report increases one's knowledge about a particular
   disease condition, demonstrates intellectual curiosity and commitment to
   scientific inquiry and the ability to follow through on scholarly
   projects. Despite several articles and journal-specific instructions
   published concerning case report writing, none have been evaluated by
   their intended audience. The aim of this study was to get junior doctors
   to evaluate an online presentation as part of the process of developing
   a beginner's guide to writing a clinical case report.
   Materials and methods
   In response to our previous studies an online presentation concerning
   how to write a clinical case report was provided for junior doctors.
   Junior doctors were invited by email to look at the online presentation
   and complete an online evaluation form thereafter. The questions were
   adapted from the Evaluation Form for Teaching and Presentations provided
   by the Joint Royal Colleges of Physicians Training Board. Data was
   analysed both quantitatively and qualitatively.
   Results
   Sixty-five doctors looked at the presentation and completed the online
   evaluation form. All agreed that the objectives of the presentation were
   identified and met. Sixty-four (98.5%) agreed that it was effective and
   clear. Sixty percent indicated that they found the information and
   instructions useful. An additional 13.85% found the whole presentation
   useful without specifying any aspect. Eight percent found the summary
   slide useful, 4.62% found the case selection criteria slide to be useful
   and 4.62% found the permission and patient consenting slide useful.
   Twenty percent would like the inclusion of examples of good abstracts
   and case reports, 13.85% would like more teaching sessions, and 13.85%
   would like improvements to the slide-presentation format. Overall, 64
   junior doctors (98.46%) remarked that the presentation was good, very
   good or excellent.
   Conclusions
   This study has demonstrated the importance of evaluation of teaching
   material by junior doctors while developing a beginner's guide to
   writing a clinical case report. Once the above action points and
   limitations have been taken into account, further repeat evaluations by
   junior doctors need to be undertaken while developing a robust
   beginner's guide to writing a clinical case report.
OI OYIBO, SAMSON/0000-0002-4104-9674
ZR 0
Z8 0
ZB 0
ZS 0
ZA 0
TC 1
Z9 1
U1 0
U2 2
EI 2168-8184
UT WOS:000504824600001
PM 31886095
ER

PT J
AU Burkardt, Aude D.
   Krause, Nicerine
   Velarde, Minerva C. Rivas
TI Critical success factors for the implementation and adoption of
   e-learning for junior health care workers in Dadaab refugee camp Kenya
SO HUMAN RESOURCES FOR HEALTH
VL 17
IS 1
AR 98
DI 10.1186/s12960-019-0435-8
PD DEC 9 2019
PY 2019
AB This paper presents the results of a case study that analyses the
   critical factors that influence the implementation of professional
   health education via blended learning in Dadaab refugee camp. It
   explores innovative solutions to the issues facing refugees looking for
   professional health training, namely the health workforce shortage and
   lack of training opportunities. It outlines social and political factors
   that impact professional health education for refugee youth. It outlines
   barriers and facilitators on the implementation of 'Distance Basic
   Training of Healthcare Professionals', a blended training course
   provided by the University of Geneva to junior health care personnel in
   Dadaab Refugee camp.
   Methods: This case uses mixed methods. Descriptive statistics drawn from
   online surveys, learning analytics data, and exchanges on online forums
   and student chat groups are all used. Qualitative methods consist of two
   focus groups, comprising of all students (n = 27) were convened, as well
   as, individual semi-structured interviews with 14 of the 27 students;
   three with managers from the health service who supervised enrolled
   students; and two with senior managers who were responsible for staff
   and training decision-making. Qualitative data was transcribed, and
   thematic analyses were applied.
   Results: The results demonstrate that barriers for the implementation of
   professional education in a refugee camp emerged not only from the
   constraints on the environment, but also from barriers stemming from
   legislation and administrative procedures. Data suggested weaknesses on
   the education system could be addressed by providing students with
   extra-curricular support, information and communications technology
   (ICT) literacy, and promoting mechanisms for peer support while
   broadening entry requirements to increase the enrolment of female
   students. Finally, providing internationally credentialed courses and
   transferable skills enables professional pathways for refugee students.
   Discussion: Blended learning enables the design and delivery of
   high-quality medical education that is sustainable and relevant in a
   particular environment, e.g. refugee camps. Furthermore, the research
   reveals that building education pathways could enhance numbers of health
   workers with the appropriate skillset to serve communities.
RI Rivas Velarde, Minerva/Q-3764-2018
OI Rivas Velarde, Minerva/0000-0003-3747-3306
ZS 0
Z8 0
ZA 0
ZB 1
ZR 0
TC 6
Z9 6
U1 1
U2 11
EI 1478-4491
UT WOS:000518402700004
PM 31818294
ER

PT J
AU Trivate, Travuth
   Dennis, Ashley A.
   Sholl, Sarah
   Wilkinson, Tracey
TI Learning and coping through reflection: exploring patient death
   experiences of medical students
SO BMC MEDICAL EDUCATION
VL 19
IS 1
AR 451
DI 10.1186/s12909-019-1871-9
PD DEC 4 2019
PY 2019
AB Background: Existing studies have explored many aspects of medical
   students' experiences of patient death and propose the importance of
   faculty support for coping. However, UK-based literature on this subject
   and research concerning learning through reflection as part of coping
   are relatively limited. This study, through the lens of reflection, aims
   to explore students' experiences with patient death in a UK context.
   These include coping strategies, support from faculty following patient
   death and the relationship between these experiences and learning. Our
   research questions were:
   How do medical students cope with and learn from their experiences?
   How does support from ward staff and the medical school help them cope
   with and learn from these experiences?
   How can students best be supported following patient death?
   Methods: We employed narrative inquiry to explore how medical students
   made sense of their experiences of patient death. Twelve students
   participated in our study via an online narrative questionnaire.
   Thematic analysis and complementary narrative analysis of an exemplar
   were applied to address our research aim.
   Results: Coping strategies comprised internal and external strategies.
   Internal strategies included (1) re-interpretation of the death into a
   meaningful experience including lessons learned; (2) normalization; (3)
   staying busy and (4) enduring negative emotions. External strategies
   included speaking to someone, which was found to influence
   normalization, and lessons learned. Both satisfactory and unsatisfactory
   support from ward staff was identified. Satisfactory support was
   characterized by the inclusion of emotional and professional support.
   Unsatisfactory support was often characterized by a lack of emotional
   support. Narrative analysis further demonstrated how the experience with
   patient death was re-interpreted meaningfully. Students suggested that
   support should be structured, active, sensitive, and include peers and
   near-peers.
   Conclusion: Many coping strategies, internal and external, were employed
   in students' experiences with patient death. Student reflections,
   enhanced by support from ward staff, were shown to be important for
   learning from patient death. We encourage faculty to have regular
   sessions in which medical students can reflect on the death incident and
   discuss appropriately with others, including peers and near-peers.
OI Dennis, Ashley/0000-0002-2744-423X
Z8 0
ZA 0
ZR 0
ZS 0
TC 8
ZB 2
Z9 8
U1 0
U2 2
EI 1472-6920
UT WOS:000509744600001
PM 31801494
ER

PT J
AU Kearns, Cilein
TI Is drawing a valuable skill in surgical practice? 100 surgeons weigh in
SO JOURNAL OF VISUAL COMMUNICATION IN MEDICINE
VL 42
IS 1
BP 4
EP 14
DI 10.1080/17453054.2018.1558996
PD 2019
PY 2019
AB The author noted surgeons frequently drawing in routine practice.
   Literature review revealed no prior study of this activity. This
   research was conducted to examine the prevalence, purpose, and perceived
   value of this practice. Surgeons' experiences and opinions regarding
   drawing in surgical practice were canvassed via an online survey.
   One-hundred surgeons participated. 92% valued drawing routinely in
   practice. Utility was reported across domains of consent, communication,
   patient care, medico-legal, education, and planning operations.
   Free-text feedback is discussed, and learning points from this data were
   summarised. This paper establishes the collective professional opinion
   of 100 surgeons regarding the value of drawing, which plays a thriving
   role in current surgical practice. The utility of this skill transcends
   merely documenting visual information, allowing surgeons to quickly
   visualise simplified, dynamic representations of reality. This
   facilitates communication between professionals, and with their
   patients. The efficiency and availability of this medium allows drawing
   to maintain a distinct role in medical communication amongst other
   imaging modalities available. This paper is the first to document the
   prevalence of drawing amongst surgeons, substantiates an informed
   professional opinion supporting this practice, and demonstrates
   widespread enthusiasm for further training in these skills.
RI Kearns, Nethmi/AAQ-4413-2020; Kearns, Ciléin/AAG-8448-2020
OI Kearns, Nethmi/0000-0002-3188-991X; Kearns, Ciléin/0000-0003-1254-8287
Z8 0
ZR 0
ZA 0
ZS 0
TC 14
ZB 1
Z9 14
U1 0
U2 9
SN 1745-3054
EI 1745-3062
UT WOS:000470292300002
PM 31799883
ER

PT J
AU Turk, Bela
   Ertl, Sebastian
   Wong, Guoruey
   Wadowski, Patricia P.
   Loeffler-Stastka, Henriette
TI Does case-based blended-learning expedite the transfer of declarative
   knowledge to procedural knowledge in practice?
SO BMC MEDICAL EDUCATION
VL 19
IS 1
AR 447
DI 10.1186/s12909-019-1884-4
PD DEC 3 2019
PY 2019
AB Background: Case-Based Learning (CBL) has seen widespread implementation
   in undergraduate education since the early 1920s. Ample data has shown
   CBL to be an enjoyable and motivational didactic tool, and effective in
   assisting the expansion of declarative and procedural knowledge in
   academia. Although a plethora of studies apply multiple choice questions
   (MCQs) in their investigation, few studies measure CBL or case-based
   blended learning (CBBL)-mediated changes in students' procedural
   knowledge in practice or employ comparison or control groups in
   isolating causal relationships.
   Methods: Utilizing the flexibilities of an e-learning platform, a CBBL
   framework consisting of a) anonymized patient cases, b) case-related
   textbook material and online e-CBL modules, and c) simulated patient
   (SP) contact seminars, was developed and implemented in multiple medical
   fields for undergraduate medical education. Additionally, other fields
   saw a solo implementation of e-CBL in the same format. E-cases were
   constructed according to the criteria of Bloom's taxonomy.
   In this study, Objective Structured Clinical Examination (OSCE) results
   from 1886 medical students were analyzed in total, stratified into the
   following groups: medical students in 2013 (n = 619) before CBBL
   implementation, and after CBBL implementation in 2015 (n = 624) and 2016
   (n = 643).
   Results: A significant improvement (adjusted p = .002) of the mean OSCE
   score by 1.02 points was seen between 2013 and 2015 (min = 0, max = 25).
   Conclusion: E-Case-Based Learning is an effective tool in improving
   performance outcomes and may provide a sustainable learning platform for
   many fields of medicine in future.
RI Henriette, Löffler-Stastka/P-1229-2016; Wadowski, Patricia Pia/
OI Henriette, Löffler-Stastka/0000-0001-8785-0435; Wadowski, Patricia
   Pia/0000-0003-2462-4515
ZR 0
Z8 0
ZS 0
ZA 0
ZB 1
TC 20
Z9 20
U1 4
U2 27
EI 1472-6920
UT WOS:000509744200001
PM 31796049
ER

PT J
AU Modanloo, Shokoufeh
   Stacey, Dawn
   Dunn, Sandra
   Choueiry, Juliana
   Harrison, Denise
TI Parent resources for early childhood vaccination: An online
   environmental scan
SO VACCINE
VL 37
IS 51
BP 7493
EP 7500
DI 10.1016/j.vaccine.2019.09.075
PD DEC 3 2019
PY 2019
AB Background: Early childhood vaccination is one of the most important
   public health interventions. However, the injections are usually
   painful. Clinical practice guidelines recommend using pain management
   strategies for infants during vaccination. Public access to online
   health information has increased due to the advent of intemet. Parents
   are likely to find thousands of websites, and online video platforms of
   variable quality. This study aims to identify and critically appraise
   the quality of online parent-targeted resources concerning early
   childhood vaccination and determine inclusion of recommended infant pain
   management strategies.
   Methods: An environmental scan of two main internet sources was
   conducted: (a) Google, (b) Social Media networks. Resources including
   information relating to infant vaccination and available to Canadians
   were included. Characteristics of resources were collected. Resource
   quality was evaluated using the CDC Clear Communication Index. A CDC
   index score of 90% and above indicates the resource is as an acceptable
   public communication material. Means and standard deviations were used
   for normally distributed data; median and interquartile range (IQR) or
   numbers and proportions were used for data not normally distributed or
   presented in categorical format.
   Results: We found 55 online resources in website format and 10 resources
   in video format. Overall, the mean score for the quality of resources
   was 60% +/- 0.19. Most resources were scored as moderate to low quality
   (33-87%). Only 5% of material scored as acceptable quality. In terms of
   content, 30 (46%) resources presented information about pain management
   strategies during vaccination, including breastfeeding (24, 37%),
   holding (27, 42%), and sweet solutions (22, 34%). The remaining 35 (54%)
   resources made no clear statement regarding any pain management
   strategies during vaccination.
   Conclusion: Most publicly accessible online parent-targeted vaccination
   resources were of poor quality and did not contain information related
   to the use of recommended pain management strategies during vaccination.
   (C) 2019 Elsevier Ltd. All rights reserved.
RI Modanloo, Shokoufeh/AAM-9160-2021; Modanloo, Shokoufeh/; Stacey, Dawn/; Harrison, Denise/N-6684-2017
OI Modanloo, Shokoufeh/0000-0001-8834-7348; Stacey,
   Dawn/0000-0002-2681-741X; Harrison, Denise/0000-0001-7549-7742
ZS 0
ZB 3
TC 12
ZR 0
Z8 0
ZA 0
Z9 12
U1 0
U2 4
SN 0264-410X
EI 1873-2518
UT WOS:000501620000007
PM 31590931
ER

PT J
AU Butler, Eadaoin M.
   Derraik, Jose G. B.
   Glover, Marewa
   Morton, Susan M. B.
   Tautolo, El-Shadan
   Taylor, Rachael W.
   Cutfield, Wayne S.
TI Acceptability of early childhood obesity prediction models to New
   Zealand families
SO PLOS ONE
VL 14
IS 12
AR e0225212
DI 10.1371/journal.pone.0225212
PD DEC 2 2019
PY 2019
AB Objective
   While prediction models can estimate an infant's risk of developing
   obesity at a later point in early childhood, caregiver receptiveness to
   such information is largely unknown. We aimed to assess the
   acceptability of these models to New Zealand caregivers.
   Methods
   An anonymous questionnaire was distributed online. The questionnaire
   consisted of multiple choice and Likert scale questions. Respondents
   were parents, caregivers, and grandparents of children aged.5 years.
   Results
   1,934 questionnaires were analysed. Responses were received from
   caregivers of various ethnicities and levels of education. Nearly
   two-thirds (62.1%) of respondents would "definitely" or "probably" want
   to hear if their infant was at risk of early childhood obesity, although
   "worried" (77.0%) and "upset" (53.0%) were the most frequently
   anticipated responses to such information. With lower mean scores
   reflecting higher levels of acceptance, grandparents (mean score = 1.67)
   were more receptive than parents (2.10; p = 0.0002) and other caregivers
   (2.13; p = 0.021); males (1.83) were more receptive than females (2.11;
   p = 0.005); and Asian respondents (1.68) were more receptive than those
   of European (2.05; p = 0.003), Maori (2.11; p = 0.002), or Pacific
   (2.03; p = 0.042) ethnicities. There were no differences in acceptance
   according to socioeconomic status, levels of education, or other
   ethnicities.
   Conclusions
   Almost two-thirds of respondents were receptive to communication
   regarding their infant's risk of childhood obesity. While our results
   must be interpreted with some caution due to their hypothetical nature,
   findings suggest that if delivered in a sensitive manner to minimise
   caregiver distress, early childhood obesity risk prediction could be a
   useful tool to inform interventions to reduce childhood obesity in New
   Zealand.
RI Butler, Éadaoin Máire/AFK-4598-2022; Tautolo, El-Shadan/S-6002-2019; Butler, Eadaoin/GSN-2634-2022
OI Butler, Éadaoin Máire/0000-0001-5078-1851; Tautolo,
   El-Shadan/0000-0001-8444-6410; 
ZS 0
TC 6
ZR 0
ZB 2
ZA 0
Z8 0
Z9 6
U1 0
U2 0
SN 1932-6203
UT WOS:000533930800025
PM 31790443
ER

PT J
AU Nicol, Edward
   Turawa, Eunice
   Bonsu, George
TI Pre- and in-service training of health care workers on immunization data
   management in LMICs: a scoping review
SO HUMAN RESOURCES FOR HEALTH
VL 17
IS 1
AR 92
DI 10.1186/s12960-019-0437-6
PD DEC 2 2019
PY 2019
AB Background Healthcare providers (HCPs) are recognized as one of the
   cornerstones and drivers of health interventions. Roles such as
   documentation of patient care, data management, analysing, interpreting
   and appropriate use of data are key to ending vaccine-preventable
   diseases (VPDs). However, there is a great deal of uncertainty and
   concerns about HCPs' skills and competencies regarding immunization data
   handling and the importance of data use for improving service delivery
   in low- and middle-income countries (LMICs). Questions about the
   suitability and relevance of the contents of training curriculum,
   appropriateness of platforms through which training is delivered and the
   impact of such training on immunization data handling competencies and
   service delivery remain a source of concern. This review identified and
   assessed published studies that report on pre- and in-service training
   with a focus on HCPs' competencies and skills to manage immunization
   data in LMICs. Methods An electronic search of six online databases was
   performed, in addition to websites of the WHO, Global Alliance for
   Vaccines and Immunization (GAVI), Oxfam International, Save the
   Children, Community Health Workers Central (CHW Central), UNAIDS and
   UNICEF. Using appropriate keywords, MeSH terms and selection procedure,
   12 articles published between January 1980 and May 2019 on pre- and
   in-service training of HCPs, interventions geared towards standardized
   data collection procedures, data documentation and management of
   immunization data in LMICs, including curriculum reviews, were
   considered for analysis. Results Of the 2705 identified references, only
   12 studies met the inclusion criteria. The review provides evidence that
   shows that combined and multifaceted training interventions could help
   improve HCPs' knowledge, skills and competency on immunization data
   management. It further suggests that offering the right training to HCPs
   and sustaining standard immunization data management is hampered in
   LMICs by limited or/lack of training resources. Conclusion Pre-service
   training is fundamental in the skills' acquisition of HCPs; however,
   they require additional in-service training and supportive supervision
   to function effectively in managing immunization data tasks. Continuous
   capacity development in immunization data-management competencies such
   as data collection, analysis, interpretation, synthesis and data use
   should be strengthened at all levels of the health system. Furthermore,
   there is a need for periodic review of the immunization-training
   curriculum in health training institutions, capacity development and
   retraining tutors on the current trends in immunization data management.
RI Nicol, Edward/H-9383-2016
OI Nicol, Edward/0000-0001-6019-9259
Z8 0
ZB 1
ZA 0
ZR 0
TC 7
ZS 0
Z9 7
U1 1
U2 4
EI 1478-4491
UT WOS:000500774100003
PM 31791352
ER

PT J
AU Khan, Nasim B.
   Charles, Chenay R.
   Naidoo, Naedene
   Nokubonga, Amanda
   Mkhwanazi, Ndabenhle A.
   Moustache, Hella M. T. E.
TI Infection prevention and control measures in audiology practice within
   public healthcare facilities in KwaZulu-Natal province, South Africa
SO SOUTH AFRICAN JOURNAL OF COMMUNICATION DISORDERS
VL 66
IS 1
AR a636
DI 10.4102/sajcd.v66i1.636
PD DEC 2 2019
PY 2019
AB Background: Audiologists have a clinical and ethical responsibility to
   create a working environment, designed to reduce the potential for
   cross-contamination or transmission of infections.
   Objectives: To describe the infection prevention and control (IPC)
   measures utilised and the opinions of audiologists and speech
   therapists, and audiologists (A/STAs) towards IPC in public healthcare
   facilities in KwaZulu-Natal province, South Africa.
   Method: A quantitative, descriptive survey was utilised and entailed
   completing an online questionnaire. The Cronbach's alpha (0.82)
   indicated good internal consistency of the tool. Forty-nine A/STAs from
   29 public healthcare facilities responded.
   Results: Most participants (82%) followed a generic Department of Health
   policy on IPC, while 67% alluded to a discipline-specific policy.
   Participants had received training in infection control but indicated
   that further instruction was required for audiology-specific infection
   control procedures. Only 57% indicated that they 'sometimes' wore gloves
   with every patient during direct clinical contact. An association
   between the healthcare facility level and the wearing of gloves was
   found to be statistically significant (p = 0.025). Participants at
   regional and tertiary levels contended that gloves should be worn during
   most procedures versus those at district levels of care. While 96%
   washed their hands after each patient, only 76% washed their hands
   before each patient. Twenty-nine per cent indicated that they only
   'sometimes' wore masks when in contact with patients with communicable
   diseases. Approximately one-third disinfected touch surfaces and toys,
   based on the clinician's discretion. The majority (86%) of participants,
   however, always followed the correct protocol for medical waste
   disposal. Despite training and the availability of policies, some
   practitioners displayed poor IPC practices in terms of universal
   precautions, personal protective equipment, handwashing and
   sterilisation.
   Conclusion: Further education, training and awareness related to
   appropriate IPC measures are recommended for audiologists. It is
   envisaged that this will lead to more effective IPC measures in
   audiology practice thereby reducing the risk of infection transmission.
OI Moustache, Hella/0000-0001-9901-1647
ZB 1
ZR 0
ZS 1
ZA 0
Z8 0
TC 3
Z9 3
U1 0
U2 3
SN 0379-8046
EI 2225-4765
UT WOS:000504307800001
PM 31793311
ER

PT J
AU White, Katherine G.
TI A retrospective analysis of adrenal crisis in steroid-dependent
   patients: causes, frequency and outcomes
SO BMC ENDOCRINE DISORDERS
VL 19
IS 1
AR 129
DI 10.1186/s12902-019-0459-z
PD DEC 2 2019
PY 2019
AB Background: Adrenal patients have a lifelong dependency on steroid
   replacement therapy and are vulnerable to sudden death from undertreated
   adrenal crisis. Urgent treatment with parenteral steroids is needed,
   often with IV saline for volume repletion. Episodes of adrenal crisis
   are, for most patients, relatively infrequent and they may not be well
   prepared to respond. This study explores how patients recall previous
   episodes of adrenal crisis and their satisfaction with UK emergency
   medical treatment.
   Methods: We invited members of the main UK support groups representing
   steroid-dependent adrenal patients to complete an online questionnaire
   identifying the number, causes and location of previous adrenal crises
   (episodes needing injected steroids and/or IV fluids). Respondents were
   asked to rate the adequacy of their medical treatment in 2 successive
   questionnaires, conducted 2013 and 2017-18.
   Results: Vomiting was the major factor identified as a cause of adrenal
   crisis, indicated by 80% of respondents. The most common location, at
   70%, was the home. Of the 30% away from home, 1 in 3 were overseas or
   travelling long-distance. Self-treatment played an increasing role in
   emergency response: in the 5 year interval between questionnaires an
   increasing number of patients self-injected. By the time of the 2017-18
   survey self-injection was the most common method of initial treatment,
   with less than two-thirds travelling to hospital for follow-up medical
   treatment. This finding help to explain the higher rate of adrenal
   crisis identified in patient surveys than in hospital records.
   Satisfaction with medical care received stayed constant between the 2
   surveys despite growing resourcing pressures across the NHS. Two-thirds
   were happy with the quality of the medical treatment they received for
   their most recent adrenal emergency; timeliness was the main factor
   influencing satisfaction.
   Conclusions: Around one-third of adrenal patients report sub-optimal
   treatment at emergency medical departments. Medical staff have a low
   probability of encountering adrenal crisis and may be unfamiliar with
   either the urgency of adrenal crisis or the specific treatment response
   it requires. Comprehensive protocols for emergency medical staff with
   detailed patient education and training are needed in how to respond to
   this infrequently encountered - but acutely life-threatening - scenario.
OI White, Katherine/0000-0003-2255-3733
ZB 4
ZR 1
TC 9
Z8 0
ZS 0
ZA 0
Z9 10
U1 0
U2 4
EI 1472-6823
UT WOS:000500814300001
PM 31791297
ER

PT J
AU Herrmann-Werner, A.
   Weber, H.
   Loda, T.
   Keifenheim, K. E.
   Erschens, R.
   Moelbert, S. C.
   Nikendei, C.
   Zipfel, S.
   Masters, K.
TI "But Dr Google said ... " - Training medical students how to communicate
   with E-patients
SO MEDICAL TEACHER
VL 41
IS 12
BP 1434
EP 1440
DI 10.1080/0142159X.2018.1555639
PD DEC 2 2019
PY 2019
AB Purpose: Patients who have access to information online may feel
   empowered and also confront their physicians with more detailed
   questions. Medical students are not well-prepared for dealing with
   so-called "e-patients." We created a teaching module to deal with this,
   and evaluate its effectiveness. Method: Senior medical students had to
   manage encounters with standardized patients (SPE) in a cross-over
   design. They received blended-learning teaching on e-patients and a
   control intervention according to their randomization group (EI/LI =
   early/late intervention). Each SPE was rated by two blinded video
   raters, the SP and the student. Results: N = 46 students could be
   included. After the intervention, each group (EI, LI) significantly
   improved their competency in dealing with e-patients as judged by expert
   video raters (EI: M-T0 = 9.75 (2.51) versus M-T1 = 16.60 (2.80); LI:
   M-T0 = 8.70 (2.14) versus M-T2 = 15.20 (2.84); both p < 0.001) and SP
   (EI: M-T0 = 24.13 (4.83) versus M-T1 = 26.52 (3.06); LI: M-T0 = 23.37
   (3.10) versus M-T2 = 27.47 (4.38); both p < 0.001). Students' rating
   showed a similar non-significant trend. Conclusions: Students, SP and
   expert video raters determined that blended-learning teaching can
   improve students' competencies when dealing with e-patients. Within the
   study period, this effect was lasting; however, further studies should
   look at long-term outcomes.
RI Masters, Ken/C-6163-2013; Zipfel, Stephan/
OI Masters, Ken/0000-0003-3425-5020; Zipfel, Stephan/0000-0003-1659-4440
ZB 1
ZR 0
ZA 0
TC 14
Z8 0
ZS 0
Z9 14
U1 1
U2 10
SN 0142-159X
EI 1466-187X
UT WOS:000497197600013
PM 30707847
ER

PT J
AU Alanzi, Turki
   Al-Yami, Susan
TI Physicians' Attitude towards The Use of Social Media for Professional
   Purposes in Saudi Arabia
SO INTERNATIONAL JOURNAL OF TELEMEDICINE AND APPLICATIONS
VL 2019
AR 6323962
DI 10.1155/2019/6323962
PD DEC 2 2019
PY 2019
AB Purpose. In relation to this research, only a few studies have been
   carried out around the world. However, in Saudi Arabia, there have been
   no investigations into this subject. In this sense, the objective of
   this study was to investigate the physicians' attitudes towards the use
   of social media for professional purposes in Saudi Arabia. Methods. A
   cross-sectional study was conducted among 235 physicians from different
   regions of Saudi Arabia. The data were collected by means of a survey.
   The survey questionnaire was distributed using the WhatsApp application.
   Descriptive statistics were used to analyze the results. Results. The
   most common social media used by the respondents was Facebook, and the
   majority of the participants agreed that social media improved their
   knowledge and skills. However, most of the participants did not interact
   with patients using these tools, did not feel comfortable conducting an
   online consultation, and believed that social media affected the choice
   of the healthcare provider. Similarly, 30.6% of the respondents opined
   that it is not appropriate to search online information about patients,
   and 44.3% of them considered that patients would not trust the medical
   advice if a physician obtained the information from a website.
   Conclusion. The results showed that the majority of the respondents
   considered that social media improved the knowledge and abilities of
   physicians. In addition, the respondents reflected that there were
   ethical issues that must be taken into account when using social media
   and more than half of them did not interact with their patients
   employing these tools. The outcomes of this research will help to
   develop programs directed at the physicians in Saudi Arabia to enhance
   their knowledge, professional skills, medicine practice, patient-doctor
   interaction, and handle the risks involved in the use of social media.
RI Al-Yami, Susan/AAZ-9669-2021; Alanzi, Truki/O-2778-2019
OI Alanzi, Truki/0000-0001-6598-1274
Z8 0
TC 13
ZS 1
ZB 2
ZA 0
ZR 0
Z9 13
U1 0
U2 0
SN 1687-6415
EI 1687-6423
UT WOS:000503464400001
PM 31885550
ER

PT J
AU Andrenucci, Andrea
   Dalianis, Hercules
   Velupillai, Sumithra
TI Knowledge patterns for online health portal development
SO HEALTH INFORMATICS JOURNAL
VL 25
IS 4
BP 1779
EP 1799
DI 10.1177/1460458218796601
PD DEC 2019
PY 2019
AB This article describes the development and evaluation of a set of
   knowledge patterns that provide guidelines and implications of design
   for developers of mental health portals. The knowledge patterns were
   based on three foundations: (1) knowledge integration of language
   technology approaches; (2) experiments with language technology
   applications and (3) user studies of portal interaction. A mixed-methods
   approach was employed for the evaluation of the knowledge patterns:
   formative workshops with knowledge pattern experts and summative surveys
   with experts in specific domains. The formative evaluation improved the
   cohesion of the patterns. The results of the summative evaluation showed
   that the problems discussed in the patterns were relevant for the
   domain, and that the knowledge embedded was useful to solve them. Ten
   patterns out of thirteen achieved an average score above 4.0, which is a
   positive result that leads us to conclude that they can be used as
   guidelines for developing health portals.
Z8 0
ZR 0
ZA 0
ZS 0
TC 0
ZB 0
Z9 0
U1 0
U2 13
SN 1460-4582
EI 1741-2811
UT WOS:000488101400044
PM 30232926
ER

PT J
AU Rosenbloom, Julia M.
   Jackson, Jaleesa
   Alegria, Margarita
   Alvarez, Kiara
TI Healthcare provider perceptions of disparities in perioperative care
SO JOURNAL OF THE NATIONAL MEDICAL ASSOCIATION
VL 111
IS 6
BP 616
EP 624
DI 10.1016/j.jnma.2019.07.003
PD DEC 2019
PY 2019
AB Introduction: Many strategies to alleviate racial/ethnic disparities in
   surgical care target healthcare providers. Yet limited data exists about
   the perception of disparities among the range of clinical staff who work
   in perioperative settings. Such information could help initiate
   conversations about disparities in perioperative care and, if necessary,
   implement interventions to alleviate them. Our aim was to evaluate the
   association between sociodemographic characteristics, clinical position
   (physicians and non-physicians) and perception of perioperative
   disparities at a large tertiary care center.
   Methods: We surveyed perioperative staff at the institution using an
   anonymous online survey. Primary outcome was respondents' perception of
   disparities in perioperative care at the institution due to patients'
   insurance status/type, ability to speak English, education, and
   racial/ethnic minority status. The association between clinical position
   (physician vs. non-physician) and perception of disparities was assessed
   in bivariate and then multivariable analysis, adjusting for respondents'
   race, sex, age, and years at the institution. Secondary outcomes
   included perception of disparities in perioperative care in the United
   States due to patients' insurance status/type, ability to speak English,
   education, and racial/ethnic minority status.
   Results: 217 completed questions that could be analyzed. Among these
   responders, 101 were physicians (46.5%), 165 (76.0%) were white, and 144
   (66.4.%) were female. Bivariate and multivariate analysis revealed that
   physicians had higher perception of disparities in perioperative care at
   the institution based on patients' ability to speak English, education,
   and racial/ethnic minority status. Physicians also had higher
   perceptions of disparities in perioperative care in the United States
   than non-physicians.
   Conclusions: Physicians reported higher perceptions of disparities in
   perioperative care than non-physicians, potentially explained by
   differences in training or contact with patients. Such findings serve as
   a first step at examining and discussing disparities in perioperative
   care and warrant further study.
RI Alvarez, Kiara/AAD-1322-2022; Alvarez, Kiara/
OI Alvarez, Kiara/0000-0002-4896-0567
TC 1
ZR 0
ZB 0
ZS 0
Z8 0
ZA 0
Z9 1
U1 2
U2 6
SN 0027-9684
EI 1943-4693
UT WOS:000503376500007
PM 31431287
ER

PT J
AU Sharma, Nila
   Harris, Elizabeth
   Lloyd, Jane
   Mistry, Sabuj Kanti
   Harris, Mark
TI Community health workers involvement in preventative care in primary
   healthcare: a systematic scoping review
SO BMJ OPEN
VL 9
IS 12
AR e031666
DI 10.1136/bmjopen-2019-031666
PD DEC 2019
PY 2019
AB Objectives To review effective models of community health worker (CHW)
   involvement in preventive care for disadvantaged culturally and
   linguistically diverse (CALD) patients in primary healthcare (PHC) that
   may be applicable to the Australian context.
   Design Systematic scoping review.
   Data sources The studies were gathered through searching Medline,
   EMBASE, EMCARE, PsycINFO, CINAHL and online portals of relevant
   organisations.
   Eligibility criteria All selected studies were original research studies
   which essentially evaluated preventive intervention undertake by CHWs in
   PHC. The intervened population were adults with or without diagnosed
   chronic health disease, culturally and linguistically diverse, or
   vulnerable due to geographic, economic and/or cultural characteristics
   that impede or compromise their access to healthcare.
   Data extraction and synthesis Data extraction was undertaken
   systematically in an excel spreadsheet while the findings were
   synthesised in a narrative manner. The quality appraisal of the selected
   studies was performed using effective public health practice project
   quality assessment tool.
   Results A total of 1066 articles were identified during the initial
   search of six bibliographic databases. After screening the title,
   abstract and full text, 37 articles met the selection and methodological
   criteria and underwent data extraction. A high-quality evidence-base
   supporting the positive impact of CHWs supporting patients' access to
   healthcare and influencing positive behaviour change was found. Positive
   impacts of CHW interventions included improvements in clinical disease
   indicators, screening rates and behavioural change. Education-focused
   interventions were more effective in improving patient behaviour,
   whereas navigation interventions were most effective in improving access
   to services. Implementation was enhanced by cultural and linguistic
   congruence and specific training of CHWs in the intervention but reduced
   by short duration interventions, dropouts and poor adherence of
   patients.
   Conclusion The evidence generated from this systematic scoping review
   demonstrates the contribution of CHWs to improving access to preventive
   care for patients from CALD and disadvantaged backgrounds by providing
   both education and navigational interventions. More research is needed
   on CHW training and the incorporation of CHWs into primary health care
   (PHC) teams.
OI Harris, Mark/0000-0002-0705-8913
ZB 1
ZS 0
Z8 0
ZA 0
ZR 0
TC 9
Z9 9
U1 2
U2 8
SN 2044-6055
UT WOS:000512773400115
PM 31852698
ER

PT J
AU Arnold, Chelsea
   Villagonzalo, Kristi-Ann
   Meyer, Denny
   Farhall, John
   Foley, Fiona
   Kyrios, Michael
   Thomas, Neil
TI Predicting engagement with an online psychosocial intervention for
   psychosis: Exploring individual- and intervention-level predictors
SO INTERNET INTERVENTIONS-THE APPLICATION OF INFORMATION TECHNOLOGY IN
   MENTAL AND BEHAVIOURAL HEALTH
VL 18
AR 100266
DI 10.1016/j.invent.2019.100266
PD DEC 2019
PY 2019
AB Background: Individuals with psychosis demonstrate positive attitudes
   towards utilising digital technology in mental health treatment.
   Although preliminary research suggests digital interventions are
   feasible and acceptable in this population, little is known about how to
   best promote engagement with these resources. Candidate predictors
   include therapist support, sources of motivation and recovery style.
   Understanding what factors predict engagement will aid more effective
   design and implementation of digital interventions to improve clinical
   benefits.
   Objective: This study aimed to investigate demographic, psychological,
   and treatment variables that predict overall and type of engagement with
   a psychosocial, online intervention for individuals with psychosis.
   Methods: Ninety-eight participants with a history of psychosis were
   given access to a web program containing modules on self-management and
   recovery, which they were asked to use flexibly at their own pace.
   Activity was automatically logged by the system. Baseline measures of
   demographics, recovery style and motivation were administered, and
   participants were randomised to receive either website access alone, or
   website access plus weekly, asynchronous emails from an online coach
   over 12 weeks. Log and baseline assessment data were used in negative
   binomial regressions to examine predictors of depth and breadth of use
   over the intervention period. A logistic regression was used to examine
   the impact of predictor variables on usage profiles (active or passive).
   Results: Depth and breadth of engagement were positively predicted by
   receiving email support, low levels of externally controlled motivations
   for website use, older age, and having a tertiary education. There was a
   significant interaction between level of controlled motivation and
   condition (+ / - email) on breadth and depth of engagement: receiving
   asynchronous emails was associated with increased engagement for
   individuals with low, but not high, levels of externally controlled
   motivations. Receiving email support and more autonomous motivations for
   treatment predicted more active use of the website.
   Conclusions: Asynchronous email support can promote engagement with
   online interventions for individuals with psychosis, potentially
   enabling self-management of illness and improving clinical outcomes.
   However, those using online interventions due to external motivating
   factors, may have low levels of engagement with the intervention,
   irrespective of coaching provided. These findings may guide design and
   implementation of future online interventions in this population.
CT 10th Scientific Meeting of the
   International-Society-for-Research-on-Internet-Interventions (ISRII)
CY FEB 13-15, 2019
CL Auckland, NEW ZEALAND
SP Int Soc Res Internet Intervent
RI Thomas, Neil/H-6268-2016; Kyrios, Michael/
OI Thomas, Neil/0000-0001-7006-6361; Kyrios, Michael/0000-0001-9438-9616
ZS 0
ZR 0
TC 23
ZB 1
ZA 0
Z8 1
Z9 24
U1 0
U2 9
EI 2214-7829
UT WOS:000500917500013
PM 31890619
ER

PT J
AU Breider, Simone
   de Bildt, Annelies
   Nauta, Maaike H.
   Hoekstra, Pieter J.
   van den Hoofdakker, Barbara J.
TI Self-directed or therapist-led parent training for children with
   attention deficit hyperactivity disorder? A randomized controlled
   non-inferiority pilot trial
SO INTERNET INTERVENTIONS-THE APPLICATION OF INFORMATION TECHNOLOGY IN
   MENTAL AND BEHAVIOURAL HEALTH
VL 18
AR 100262
DI 10.1016/j.invent.2019.100262
PD DEC 2019
PY 2019
AB Background and objectives: Therapist-led behavioral parent training is a
   well-established treatment for behavior problems in children with
   attention-deficit/hyperactivity disorder (ADHD). However, parental
   attrition is high; self-directed forms of parent training may be a
   promising alternative. To date, no studies have compared these two forms
   of parent training in referred children with ADHD. The objectives of
   this pilot study were to examine the non-inferiority of a blended parent
   training (i.e. online program + supportive therapist contact) in
   comparison to its therapist-led equivalent (i.e. face-to-face parent
   training) regarding effects on behavioral problems, and to compare
   attrition rates, parental satisfaction, and therapist-time between both
   treatments.
   Methods: 21 school-aged children with ADHD and behavioral problems, who
   had been referred to an outpatient mental health clinic, were randomized
   to blended (n = 11) or face-to-face (n = 10) parent training. Behavior
   problems were measured with the Child Behavior Checklist. Treatment
   completers and dropouts were included in the analyses.
   Results and conclusions: Blended parent training was not found to be
   non-inferior to face-to-face parent training in the reduction of
   behavior problems. Parents in the blended condition dropped out of
   treatment significantly earlier than parents in the face-to-face
   condition and were less satisfied. Therapists in the blended condition
   spent significantly less time on parent training than therapists in the
   face-to-face condition.
CT 10th Scientific Meeting of the
   International-Society-for-Research-on-Internet-Interventions (ISRII)
CY FEB 13-15, 2019
CL Auckland, NEW ZEALAND
SP Int Soc Res Internet Intervent
OI Breider, Simone/0000-0003-3439-8638
TC 4
ZS 0
ZR 0
ZB 0
ZA 0
Z8 0
Z9 4
U1 1
U2 7
EI 2214-7829
UT WOS:000500917500009
PM 31890615
ER

PT J
AU Chow, Philip I.
   Gonzalez, Brian D.
   Ingersoll, Karen S.
   Thorndike, Frances P.
   Shaffer, Kelly M.
   Camacho, Fabian
   Perlis, Michael L.
   Ritterband, Lee M.
TI A secondary analysis of the role of geography in engagement and outcomes
   in a clinical trial of an efficacious Internet intervention for insomnia
SO INTERNET INTERVENTIONS-THE APPLICATION OF INFORMATION TECHNOLOGY IN
   MENTAL AND BEHAVIOURAL HEALTH
VL 18
AR 100294
DI 10.1016/j.invent.2019.100294
PD DEC 2019
PY 2019
AB Background: Online interventions for insomnia can increase access to
   treatments for those with limited access to services. What remains
   unknown is whether individuals from more isolated (vs. more densely
   populated) regions engage with, and benefit as much from, an online
   intervention. This secondary analysis examined the relationship of
   geographical indices with engagement and outcomes of an efficacious,
   fully automated online cognitive behavioral therapy for insomnia (CBT-I)
   program (Sleep Healthy Using the Internet-SHUTi).
   Method: 303 participants (M-age = 43.3; SD = 11.6) were randomly
   assigned to SHUTi or an online patient education condition and assessed
   at baseline and post intervention. Rural code of participants was
   determined using participant zip codes. Distance to the nearest sleep
   medicine provider was calculated as the distance between the center of
   the nearest provider's city (from a publicly available list of CBT-I
   providers) and the center of the participants' zip code. Adherence
   outcomes were number of intervention core completions, sleep diaries,
   and logins. Sleep outcomes were insomnia severity as well as sleep onset
   latency and wake after sleep onset derived from online sleep diaries.
   Results: Individuals were from a range of geographic locations. Most
   lived in fairly densely populated areas; however, there was a large
   variation in distance to the nearest sleep medicine provider. Findings
   indicate that the efficacy, adherence, and engagement with SHUTi were
   not impacted by where people lived. Controlling for age and gender did
   not impact any of the relationships among geography variables (i.e.,
   distance, ruralness) and adherence or sleep related outcomes.
   Conclusions: Internet interventions must demonstrate that they can
   overcome obstacles posed by geography. This is the first study to
   examine the geographic location of participants and its association with
   engagement with, and outcomes of, online CBT-I.
CT 10th Scientific Meeting of the
   International-Society-for-Research-on-Internet-Interventions (ISRII)
CY FEB 13-15, 2019
CL Auckland, NEW ZEALAND
SP Int Soc Res Internet Intervent
RI Shaffer, Kelly/AAG-9849-2020
OI Shaffer, Kelly/0000-0002-9749-8006
TC 1
ZR 0
ZA 0
Z8 0
ZS 0
ZB 0
Z9 1
U1 0
U2 3
EI 2214-7829
UT WOS:000500917500037
PM 31890638
ER

PT J
AU Farrer, Louise M.
   Gulliver, Amelia
   Katruss, Natasha
   Fassnacht, Daniel B.
   Kyrios, Michael
   Batterham, Philip J.
TI A novel multi-component online intervention to improve the mental health
   of university students: Randomised controlled trial of the Uni Virtual
   Clinic
SO INTERNET INTERVENTIONS-THE APPLICATION OF INFORMATION TECHNOLOGY IN
   MENTAL AND BEHAVIOURAL HEALTH
VL 18
AR 100276
DI 10.1016/j.invent.2019.100276
PD DEC 2019
PY 2019
AB Background: Of the millions of students enrolled in university, up to
   50% will experience a mental disorder. Many of these students do not
   seek help, and for those who do, university-based services are often
   over-burdened. Anonymous, evidence-based, online interventions can
   improve students' access to mental health support. The Uni Virtual
   Clinic (UVC) is a transdiagnostic online mental health program designed
   specifically for university students. This paper reports on a randomised
   controlled trial examining the effectiveness of the UVC in a sample of
   Australian university students.
   Methods: University students with elevated psychological distress (K10>
   15; n = 200) were randomised to the UVC intervention or a waitlist
   control condition for a period of 6 weeks. Baseline, post-intervention,
   and 3-month follow-up surveys assessed depression, anxiety,
   self-efficacy, quality of life, adherence, and satisfaction with the UVC
   intervention.
   Results: Mixed models analysis demonstrated that use of the UVC was
   associated with small significant reductions in social anxiety and small
   improvements in academic self-efficacy. The program was not effective in
   reducing symptoms of depression, anxiety, or psychological distress
   compared to a control group. The majority of participants in the
   intervention condition who were retained at follow-up engaged with the
   program, and most of these participants reported satisfaction with the
   UVC.
   Discussion: The results suggest that multi-component online
   interventions such as the UVC have utility in a university environment.
   Future trials of the UVC should examine the impact of guidance and/or
   tailoring on treatment efficacy, and the potential role of the UVC in a
   stepped care model incorporating on-campus services.
CT 10th Scientific Meeting of the
   International-Society-for-Research-on-Internet-Interventions (ISRII)
CY FEB 13-15, 2019
CL Auckland, NEW ZEALAND
SP Int Soc Res Internet Intervent
RI Fassnacht, Daniel B./H-5654-2019; Kyrios, Michael/
OI Fassnacht, Daniel B./0000-0001-6542-5008; Kyrios,
   Michael/0000-0001-9438-9616
ZB 0
ZR 0
ZS 0
Z8 0
TC 9
ZA 0
Z9 9
U1 3
U2 14
EI 2214-7829
UT WOS:000500917500020
PM 31890625
ER

PT J
AU Munoz, Ricardo F.
   Pineda, Blanca S.
   Llamas, Jazmin A.
TI Indigeneity, diversity, and equity in Internet interventions: Could
   ISRII contribute to making health care a universal human right?
SO INTERNET INTERVENTIONS-THE APPLICATION OF INFORMATION TECHNOLOGY IN
   MENTAL AND BEHAVIOURAL HEALTH
VL 18
AR 100269
DI 10.1016/j.invent.2019.100269
PD DEC 2019
PY 2019
AB This article is a partially revised version of a keynote address
   presented at the 10th Scientific Meeting of the International Society
   for Research on Internet Interventions (ISRII) in Auckland, New Zealand.
   It addresses six points: 1) the meanings of indigeneity, diversity, and
   equity, 2) the strong emotional reactions elicited by the inequities
   experienced by indigenous groups throughout the world, 3) the
   aspirations of members of ISRII in terms of what we would like our field
   to accomplish to address these inequities, 4) the United Nations goal of
   making health care a universal human right, 5) the difficulties
   encountered by other health sciences in attempting to include diverse
   populations into major studies, and 6) ways in which the Internet
   interventions and digital health field could include indigeneity,
   diversity, and equity in our work, and by doing so, contribute to the
   United Nations goal of making health care a universal human right. The
   authors suggest that providing access to health care to all people, no
   matter where they are on the socioeconomic continuum, is a key strategy
   to pursue. The field of Internet interventions could contribute by
   creating digital apothecaries that would develop, evaluate, and
   disseminate evidence-based Massive Open Online Interventions to anyone
   in the world who needs them.
CT 10th Scientific Meeting of the
   International-Society-for-Research-on-Internet-Interventions (ISRII)
CY FEB 13-15, 2019
CL Auckland, NEW ZEALAND
SP Int Soc Res Internet Intervent
OI Pineda, Blanca/0000-0002-6719-9355
Z8 0
TC 2
ZA 0
ZR 0
ZB 0
ZS 0
Z9 2
U1 0
U2 2
EI 2214-7829
UT WOS:000500917500016
PM 31890622
ER

PT J
AU Ramphos, Eleni Styliani
   Kelman, Alex R.
   Stanley, Meagan L.
   Barrera, Alinne Z.
TI Responding to women's needs and preferences in an online program to
   prevent postpartum depression
SO INTERNET INTERVENTIONS-THE APPLICATION OF INFORMATION TECHNOLOGY IN
   MENTAL AND BEHAVIOURAL HEALTH
VL 18
AR 100275
DI 10.1016/j.invent.2019.100275
PD DEC 2019
PY 2019
AB Purpose: Global access to adequate resources to address postpartum
   depression (PPD) are limited and, at times, not reflective of the needs
   of pregnant women and new mothers. Gathering information about the
   preferences and needs of women when designing and implementing
   Internet-based programs is warranted, especially given the diversity of
   experiences related to childbirth. Thus, the aim of this study was to
   obtain user feedback on the content, structural, and cultural factors
   associated with a fully automated online PPD prevention intervention
   that, like similar programs, suffered from poor adherence and
   engagement.
   Methods: Following the completion of the Mothers and Babies Internet
   Course (eMB), an online prevention of PPD trial, a convenience sampling
   method was used to invite consenting participants to return to the site.
   Participants provided anonymous feedback on how to improve and adapt the
   eMB based on screenshots and video content from the Internet
   intervention. Demographic information and engagement in the online trial
   were examined as factors influencing participant responses.
   Results: One hundred nineteen English and Spanish speaking women from 27
   countries and territories provided feedback about the eMB. Content-based
   feedback included requesting additional detail in explanations and
   simplifying recommended exercises. Structure-based feedback included
   requests for more visual representations of the materials. In general,
   participants did not explicitly suggest culturally specific feedback
   that differed by geographic region, but instead reported similar themes
   related to motherhood and childrearing. An unexpected finding that only
   emerged among English-speaking participants was the need for the eMB to
   address perfectionism and introspection as factors that impact
   motherhood. Relative to those who did not access the eMB in the parent
   study, women who did thought the intervention content was acceptable
   (i.e., no suggested changes) and provided feedback that referenced
   maternal stress and pregnancy experiences. Age, education, pregnancy
   status and number of children were not significant factors associated
   with participants' use of the eMB.
   Conclusions: Findings from this study offer preliminary information
   about the needs and preferences of an international sample of
   childrearing women who access automated Internet interventions to manage
   mood changes during the perinatal period.
CT 10th Scientific Meeting of the
   International-Society-for-Research-on-Internet-Interventions (ISRII)
CY FEB 13-15, 2019
CL Auckland, NEW ZEALAND
SP Int Soc Res Internet Intervent
OI Barrera, Alinne Z./0000-0001-9182-7043; Ramphos,
   Eleni/0000-0002-2643-5147
Z8 0
ZA 0
ZR 0
ZB 0
ZS 0
TC 5
Z9 5
U1 2
U2 10
EI 2214-7829
UT WOS:000500917500019
PM 31890624
ER

PT J
AU Gayed, Aimee
   Tan, Leona
   LaMontagne, Anthony D.
   Milner, Allison
   Deady, Mark
   Milligan-Saville, Josie S.
   Madan, Ira
   Calvo, Rafael A.
   Christensen, Helen
   Mykletun, Arnstein
   Glozier, Nicholas
   Harvey, Samuel B.
TI A comparison of face-to-face and online training in improving managers'
   confidence to support the mental health of workers
SO INTERNET INTERVENTIONS-THE APPLICATION OF INFORMATION TECHNOLOGY IN
   MENTAL AND BEHAVIOURAL HEALTH
VL 18
AR 100258
DI 10.1016/j.invent.2019.100258
PD DEC 2019
PY 2019
AB Background: In recognition of the important role managers play in the
   well-being of the staff they supervise, many workplaces are implementing
   specialised training for leaders to help them better understand and
   support the mental health needs of their staff. This training can be
   delivered through face-to-face or online training sessions. Evaluation
   of such programs have found positive results for each format when
   compared to a control group, but to date, face-to-face and online
   manager mental health training have not been compared with one another.
   Aims: This study brings together results from two trials evaluating the
   same program content, each employing a different mode of content
   delivery. Both types of training aimed to change managers' confidence to
   better support the mental health needs of the staff they supervise.
   Methods: Utilising data derived from two previously conducted trials,
   mean change in manager confidence from baseline at both
   post-intervention and follow-up were examined for each method of content
   delivery. An identical way of measuring confidence was used in each
   study.
   Results: Managers' confidence improved from baseline with both methods
   of training. A greater change was observed with face-to-face training
   than for online, although both methods had sustained improvement over
   time. Analyses indicate that at follow-up, improvements in confidence
   were significant for both face-to-face (t(18) = 5.99; P < .001) and
   online training (t(39) = 3.85; P < .001). Analyses focused on managers
   who fully completed either type of training indicated very similar
   impacts for face-to-face and online training.
   Conclusions: Both face-to-face and online delivery of manager mental
   health training can significantly improve managers' confidence in
   supporting the mental health needs of their staff. This change is
   sustained over various follow-up periods. However, lower retention rates
   common in online training reduce the relative effect of this method of
   delivery.
CT 10th Scientific Meeting of the
   International-Society-for-Research-on-Internet-Interventions (ISRII)
CY FEB 13-15, 2019
CL Auckland, NEW ZEALAND
SP Int Soc Res Internet Intervent
RI LaMontagne, Anthony Daniel/AAX-3285-2021; Christensen, Helen/F-5053-2012; Calvo, Rafael A/B-2622-2008; madan, ira/; Glozier, Nick/; Harvey, Samuel/
OI LaMontagne, Anthony Daniel/0000-0002-5811-5906; Christensen,
   Helen/0000-0003-0435-2065; Calvo, Rafael A/0000-0003-2238-0684; madan,
   ira/0000-0003-2200-7329; Glozier, Nick/0000-0002-0476-9146; Harvey,
   Samuel/0000-0001-9580-3743
ZS 0
ZB 0
ZA 0
TC 7
Z8 0
ZR 0
Z9 7
U1 1
U2 8
EI 2214-7829
UT WOS:000500917500005
PM 31890611
ER

PT J
AU Kortemeyer, Gerd
TI Quick-and-Dirty Item Response Theory
SO PHYSICS TEACHER
VL 57
IS 9
BP 608
EP 610
DI 10.1119/1.5135788
PD DEC 2019
PY 2019
AB Item Response Theory (IRT) has proven useful in physics education
   research to examine the validity of concept tests (e.g., Refs. 1-3) and
   online homework (e.g. Refs. 4-6), yet as a tool for the improvement of
   physics instruction (particularly exams), it is oftentimes perceived as
   a) mysterious, b) unjustified, and c) impractical. This article aims to
   debunk some of those prejudices and provide a quick-and-dirty guide; it
   does not do any justice to the associated psychometric theories (see for
   example the classic Ref. 7).
Z8 0
ZS 0
ZA 0
TC 1
ZR 0
ZB 0
Z9 1
U1 0
U2 2
SN 0031-921X
UT WOS:000500003600008
ER

PT J
AU Matzke, Lise
   O'Donoghue, Sheila
   Watson, Peter H.
CA Canadian Tissue Repository Network
TI Access ISBER Best Practice Education Online and Keep Your Practices
   Current
SO BIOPRESERVATION AND BIOBANKING
VL 17
IS 6
BP 625
EP 626
DI 10.1089/bio.2019.29061.ljm
PD DEC 2019
PY 2019
OI Watson, Peter/0000-0002-1642-0638
Z8 0
TC 0
ZB 0
ZS 0
ZA 0
ZR 0
Z9 0
U1 0
U2 2
SN 1947-5535
EI 1947-5543
UT WOS:000513908800032
PM 31742426
ER

PT J
AU French, Simon D.
   Nielsen, Mandy
   Hall, Leanne
   Nicolson, Philippa J. A.
   van Tulder, Maurits
   Bennell, Kim L.
   Hinman, Rana S.
   Maher, Chris G.
   Jull, Gwendolen
   Hodges, Paul W.
TI Essential key messages about diagnosis, imaging, and self-care for
   people with low back pain: a modified Delphi study of consumer and
   expert opinions
SO PAIN
VL 160
IS 12
BP 2787
EP 2797
DI 10.1097/j.pain.0000000000001663
PD DEC 2019
PY 2019
AB People with back pain regularly search for information online; however,
   the quality of this online information is often poor. We established a
   list of the most important messages about diagnosis, imaging, and
   self-care for people with low back pain, based on consensus opinion and
   prioritised in order of importance. A list of key messages was derived
   from clinical practice guidelines for back pain. During 2 survey rounds,
   a Delphi panel of consumers with back pain and experts rated the
   importance of each item and suggested additional statements. Messages
   were retained that were rated as important by more than 70% of the
   panel. Retained messages were reviewed by consumer focus groups. A
   priority pairwise ranking activity determined the rank order of the
   important messages. A final online survey determined the robustness and
   currency of the final list of statements. The Delphi process and
   consumer focus groups resulted in 30 unique messages. Experts considered
   that the most important messages for patients are (1) remain active and
   (2) reassurance that back pain is a normal experience and not
   necessarily related to serious harm. This differed from the preferences
   of people with back pain who prioritised messages related to (1)
   identification of more serious pathology and (2) principles of
   management. This list of important key messages about diagnosis,
   imaging, and general self-care for people with back pain can be used to
   inform the development of education resources, including new web sites,
   as well as to direct clinicians in the information they provide to
   patients.
RI van Tulder, Maurits/AAB-9785-2022; Hall, Leanne/V-4144-2019; Maher, Christopher/AAC-6267-2019; Hodges, Paul W/B-6578-2008; Jull, Gwendolen/; French, Simon/
OI van Tulder, Maurits/0000-0002-7589-8471; Hall,
   Leanne/0000-0001-9641-9217; Maher, Christopher/0000-0002-1628-7857;
   Hodges, Paul W/0000-0002-1206-9107; Jull, Gwendolen/0000-0003-2670-1318;
   French, Simon/0000-0002-7061-7706
ZR 0
Z8 0
ZA 0
TC 11
ZB 4
ZS 0
Z9 11
U1 0
U2 2
SN 0304-3959
EI 1872-6623
UT WOS:000512908700012
PM 31356451
ER

PT J
AU Polak, Rani
   Finkelstein, Adi
   Paganoni, Sabrina
   Welch, Rob
   Silver, Julie K.
TI Cooking Online With a Chef: Health Professionals' Evaluation of a Live
   Culinary Coaching Module
SO NUTRITION AND METABOLIC INSIGHTS
VL 12
AR 1178638819887397
DI 10.1177/1178638819887397
PD DEC 2019
PY 2019
AB Introduction: Cooking Online With a Chef (COWC) is a live, telemedicine
   module delivered by a health coach chef to participants who log in from
   their home kitchen. Our purpose is to identify health professionals'
   perceptions on its educational value and to determine feasibility for
   clinical practice. Method: Sixty-four health care professionals
   participated in a 75-minute COWC module as active participants during a
   live remote Continuing Medical Education (CME) program that includes
   five 75-minute telemedicine sessions. Post-program questionnaire
   elicited feedback on the module educational value and relevance to
   clinical practice through Likert-type scale and open-ended questions.
   This report presents descriptive analysis of the Likert-type scale
   questions and thematic qualitative analysis of the open-ended question.
   Results: Seventy percent of health care professional participants rated
   the quality of the COWC module as either very good or excellent, and 73%
   rated its relevance to clinical practice as very good or excellent.
   Open-ended question feedback showed appreciation of the learning
   experience with specific suggestions about how to improve participants'
   preparation for the module. Conclusions: The COWC telemedicine module
   was well received by self-selected health care professionals. Future
   studies are being planned to determine the efficacy of the module on
   patients' nutrition.
RI Silver, Julie K/AAE-7163-2019
ZR 0
Z8 0
ZS 1
TC 4
ZA 0
ZB 1
Z9 4
U1 0
U2 3
SN 1178-6388
UT WOS:000502366800001
PM 31853182
ER

PT J
AU Saunders, Ruth P.
   Schenkelberg, Michaela A.
   Moyer, Christina
   Howie, Erin K.
   Brown, William H.
   Pate, Russell R.
TI The translation of an evidence-based preschool physical activity
   intervention from in-person to online delivery of professional
   development to preschool teachers
SO TRANSLATIONAL BEHAVIORAL MEDICINE
VL 9
IS 6
BP 1186
EP 1196
DI 10.1093/tbm/ibz076
PD DEC 2019
PY 2019
AB Study of Health and Activity in Preschool Environments (SHAPES) aimed to
   increase preschoolers' physical activity by engaging preschool teachers
   in professional development designed to modify instructional practices.
   SHAPES originated as a randomized controlled trial, tested in 16
   preschools and disseminated to 4 control schools, and was shown to be
   effective in increasing preschool children's physical activity (Phase I,
   2008-2012). This article describes the steps taken to translate an
   evidence-based physical activity intervention, SHAPES, from in-person
   delivery to online delivery of professional development to preschool
   teachers. In Phase II (2013-2016), professional development delivery was
   modified from an in-person to an online program for preschool teachers.
   Teacher implementation completeness and fidelity were examined in 10
   pilot preschools and then replicated in 30 preschools. Large-scale
   dissemination of SHAPES began in Phase III (2017-2019), reaching 818
   teachers from 228 unique centers after 2 years. The final SHAPES program
   consisted of six online modules, an accompanying guidebook, over 90
   activities, self-assessment techniques, a video library, and an
   electronic community forum. The SHAPES core elements, defined in Phase
   I, were retained throughout all three phases. The Phase II change to
   online delivery was characterized by high levels of implementation
   completeness and fidelity. Results of Phase III statewide dissemination
   revealed comparable implementation completeness and fidelity. An
   intervention shown to be effective in a randomized controlled trial can
   be translated into an online professional development program and
   disseminated on a large scale in a timely manner.
RI Schenkelberg, Michaela/AGZ-4345-2022; Schenkelberg, Michaela/
OI Schenkelberg, Michaela/0000-0002-0354-8122
ZA 0
Z8 0
ZR 0
ZS 0
ZB 1
TC 7
Z9 7
U1 5
U2 13
SN 1869-6716
EI 1613-9860
UT WOS:000517181000022
PM 31116392
ER

PT J
AU Pagels, Courtney M.
   Dilworth, Thomas J.
   Fehrenbacher, Lynne
   Singh, Maharaj
   Brummitt, Charles F.
TI Impact of an electronic best-practice advisory in combination with
   prescriber education on antibiotic prescribing for ambulatory adults
   with acute, uncomplicated bronchitis within a large integrated health
   system
SO INFECTION CONTROL AND HOSPITAL EPIDEMIOLOGY
VL 40
IS 12
BP 1348
EP 1355
AR PII S0899823X19002952
DI 10.1017/ice.2019.295
PD DEC 2019
PY 2019
AB Objective: To determine the impact of a passive, prescriber-directed,
   electronic best-practice advisory coupled with prescriber education on
   the rate of antibiotic prescribing for acute, uncomplicated bronchitis
   in ambulatory adults across a large health system. Design: This study
   was a quasi-experiment examining antibiotic prescribing for ambulatory
   adults with acute bronchitis from January 1, 2016 through December 31,
   2018. The intervention was implemented in December 2016 for emergency
   departments and urgent care clinics followed by ambulatory clinics in
   September 2017. Setting: Outpatient settings across a health system,
   including 15 emergency departments, >30 urgent care clinics, and >150
   ambulatory clinics. Participants: All adults with a primary diagnosis of
   acute bronchitis who were seen and discharged from a study site were
   included. Interventions: A passive, prescriber-directed, best-practice
   advisory for treatment of acute bronchitis in the electronic health
   record and an optional, online education module regarding acute
   bronchitis. Results: The study included 81,975 ambulatory adults with a
   primary diagnosis of acute bronchitis during the preintervention period
   (19.8% >65 years of age; 61.9% female) and 89,571 ambulatory adults
   during the postintervention period (16.5% >65 years of age; 61.1%
   female). Antibiotic prescribing rates decreased from 60.8% (49,877 of
   81,975 patients) preintervention to 51.4% (46,018 of 89,571 patients)
   postintervention (absolute difference, 9.4%; P < .001). The largest
   reduction occurred in the emergency departments. Conclusions: An
   electronic best practice advisory combined with prescriber education was
   associated with a statistically significant reduction in antibiotic
   prescribing for adults with acute bronchitis. Future studies should
   incorporate patient education and address prescriber-reported barriers
   to appropriate antibiotic prescribing.
ZS 0
TC 7
ZA 0
ZR 0
ZB 2
Z8 1
Z9 8
U1 0
U2 5
SN 0899-823X
EI 1559-6834
UT WOS:000511235500004
PM 31631834
ER

PT J
AU Karuthan, Sumitra Ropini
   Firdaus, Putri Jasmine Filza Binti
   Angampun, Aloha Dee-Afryna George
   Chai, Xuan Jia
   Sagan, Chris Dom
   Ramachandran, Monishak
   Perumal, Sharmmathevan
   Karuthan, Mahendra
   Manikam, Rishya
   Chinna, Karuthan
TI Knowledge of and willingness to perform Hands-Only cardiopulmonary
   resuscitation among college students in Malaysia
SO MEDICINE
VL 98
IS 51
AR e18466
DI 10.1097/MD.0000000000018466
PD DEC 2019
PY 2019
AB Worldwide, millions of people die of sudden cardiac arrest every year.
   This is partly due to limited and sometimes ineffective bystander
   cardiopulmonary resuscitation (CPR). The need for mouth-to-mouth
   contact, fear of causing harm, litigation, and the complexity of
   delivering CPR are the main deterrents. In view of this, the basic life
   support algorithm has been simplified and lay rescuers are encouraged to
   perform Hands-Only CPR.
   The objective of this study is to assess knowledge on and willingness to
   perform Hands-Only CPR among Malaysian college students and to determine
   the relationship between the two.
   In an online self-administered survey, college students responded to a
   questionnaire on demographics, exposure to CPR, knowledge on Hands-Only
   CPR, and their willingness to perform Hands-Only CPR in 5 different
   scenarios (family members or relatives, strangers, trauma victims,
   children, and elderly people).
   Data for 393 participants were analyzed. For knowledge, the mean score
   was 8.6 +/- 3.2 and the median score was 9. In the sample, 27% of the
   respondents did not attend any CPR training before, citing that they
   were unsure where to attend the course. The knowledge score among those
   who attended CPR training (M=3.6, S=2.9) was significantly higher
   compared to those who did not (M=6.7, S=3.0). Out of the 393
   participants, 67.7%, 55%, 37.4%, 45%, and 49.1% were willing to perform
   Hands-Only CPR on family members or relatives, strangers, trauma
   victims, children, and elderly people, respectively. There were
   significant associations (P<.001) between knowledge and willing to
   perform Hands-Only CPR on family members or relatives (OR=1.32, 95% CI
   1.43, 1.43), strangers (OR=1.31, 95% CI 1.21, 1.42), trauma victims
   (OR=1.21, 95% CI 1.12, 1.31), children (OR=1.28, 95% CI 1.19, 1.39), and
   elderly people (OR=1.36 95% CI 1.25, 1.48).
   Based on this study, knowledge on Hands-Only CPR among local college
   students is not encouraging. Not many know where to attend such courses.
   There was significant association between knowledge and willingness to
   perform Hands-Only CPR.
RI Manikam, Rishya/F-5908-2014
ZS 0
ZA 0
Z8 0
TC 2
ZR 0
ZB 0
Z9 2
U1 1
U2 3
SN 0025-7974
EI 1536-5964
UT WOS:000511458900082
PM 31861024
ER

PT J
AU Eyigor, Hulya
   Gurpinar, Erol
TI A Study on the Use of Massive Open Online Courses in Otorhinolaryngology
   After Graduation
SO TURKISH ARCHIVES OF OTORHINOLARYNGOLOGY
VL 57
IS 4
BP 171
EP 175
DI 10.5152/tao.2019.4574
PD DEC 2019
PY 2019
AB Objective: The use of massive open online courses (MOOCs) in medical
   education and postgraduate education is becoming more and more
   widespread across the world. A survey study was carried out in Turkey to
   collect information and raise awareness about the use of MOOCs for
   educational and training purposes in the field of otorhinolaryngology
   after graduation.
   Method: The prepared survey questionnaire was published on the online
   communication platform of the Turkish Otorhinolaryngology-Head and Neck
   Surgery Association, and volunteers were asked to fill-out the
   questionnaire by clicking the given link.
   Results: A total of 210 volunteers participated in the survey study.
   Most of the volunteers (26.2%) were in the 36-40 age range. At the time
   of the study 53.8% of the volunteers were working as specialist doctors,
   19.5% as residents, 10.5% as professors, 8.1% as associate professors,
   and 8.1% as assistant professors. Only 19 (9%) respondents ticked "yes"
   in response to the question "Are you familiar with the MOOC programs?"
   and only six (2.9%) of these respondents had attended a MOOC program.
   Evaluation of the correlation between academic title and awareness of
   MOOC programs showed that the instructors had a significantly higher
   level of MOOC awareness compared to the specialists and the residents
   (p=0.032).
   Conclusion: Results of the survey revealed that the use of MOOC programs
   in postgraduate otorhinolaryngology education was low and the volunteers
   were not well-informed about this practice.
ZB 0
Z8 0
ZS 0
ZA 0
TC 1
ZR 0
Z9 1
U1 0
U2 2
SN 2667-7466
EI 2667-7474
UT WOS:000510156600004
PM 32128513
ER

PT J
AU Richmond, Sarah A.
   Black, Amanda M.
   Jacob, John
   Babul, Shelina
   Pike, Ian
TI 'Active & Safe Central': development of an online resource for the
   prevention of injury in sport and recreational activity
SO INJURY PREVENTION
VL 25
IS 6
BP 546
EP 551
DI 10.1136/injuryprev-2019-043164
PD DEC 2019
PY 2019
AB Background Sport and recreation related injuries exert a significant
   cost on the healthcare system. As prevention researchers and
   practitioners, we have a responsibility to provide guidance towards
   prevention to those who participate in sport and recreation, and those
   that coach, treat and parent children that participate. The objective of
   this project was to use an integrated knowledge translation approach to
   develop an end user-driven digital platform that provides injury
   prevention information and resources across 51 sport and recreational
   activities.
   Design We used an integrated knowledge translation approach to scope and
   develop an online sport and recreational injury prevention resource. A
   project team was formed that included end users-coaches, parents and
   athletes, injury researchers and practitioners, as well as members of a
   digital design team. All members of the project team informed the
   development process, including a review of literature and existing
   resources, the translation of evidence and development of the platform.
   At all stages of development, members of the project team cocreated
   knowledge for the tool, including forming the research questions, the
   approach, feasibility and development of outcomes.
   Conclusion The 'Active & Safe Central' (https://activesafe.ca/) platform
   provides web-based sport injury and prevention information. This
   user-friendly, web and mobile accessible platform can increase the
   reach, awareness and implementation of prevention programming in sport
   and recreational activity.
RI Black, Amanda/O-7675-2017; Jacob, John/; Babul, Shelina/; Pike, Ian/
OI Black, Amanda/0000-0001-5668-9706; Jacob, John/0000-0002-2212-3250;
   Babul, Shelina/0000-0002-0227-2574; Pike, Ian/0000-0002-6860-7760
ZA 0
Z8 0
ZB 0
ZS 0
ZR 0
TC 1
Z9 1
U1 0
U2 6
SN 1353-8047
EI 1475-5785
UT WOS:000502813500012
PM 31088897
ER

PT J
AU Berry-Kravis, Elizabeth
   Kidd, Sharon A.
   Lachiewicz, Ave M.
   Choo, Tse Hwei
   Tartaglia, Nicole
   Talapatra, Devadrita
   Aguirre-Kolb, Christina
   Andrews, Howard
   Riley, Karen
TI Toilet Training in Fragile X Syndrome
SO JOURNAL OF DEVELOPMENTAL AND BEHAVIORAL PEDIATRICS
VL 40
IS 9
BP 751
EP 761
DI 10.1097/DBP.0000000000000735
PD DEC 2019
PY 2019
AB Objective: To characterize bladder and bowel toileting skill acquisition
   in children with fragile X syndrome and to identify associated
   demographic, behavioral, and clinical factors. Methods: Using baseline
   data from the Fragile X Online Registry With Accessible Research
   Database (FORWARD), bivariate analyses and logistic regression models
   were used to identify differences between subjects who were and were not
   bowel and/or bladder trained by the age of 10 years. Cox proportional
   hazard models were used to assess the rate of completion of toilet
   training (TT) as a function of sex and autism spectrum disorder (ASD)
   diagnosis. Results: In bivariate analyses, male sex, lower language
   level, inability to write one's name, more impaired intellectual level,
   ASD, and more severe behavioral deficits all predicted lack of bladder
   training (n = 313, p < 0.001) and bowel training (n = 300, p =
   0.0004-0.0001) by the age of 10 years. In logistic regression models,
   lower level of language acquisition (p < 0.001) and higher Aberrant
   Behavior Checklist Irritability scores (p < 0.04) were associated with
   lower odds of bladder training by the age of 10 years. Lower level of
   language acquisition (p < 0.001) and ASD (p < 0.025) were associated
   with lower odds of bowel training by the age of 10 years. For both
   bladder and bowel training, Cox proportional hazard models indicated
   that delayed training was associated with male sex, lower levels of
   language acquisition, and ASD for both bladder training (n = 486; p <
   0.001) and bowel training (n = 472; p < 0.001). Conclusion: These
   findings emphasize the importance of both slower language development
   and ASD diagnosis in predicting bowel and bladder training delays and
   can be used to develop and evaluate targeted approaches to TT based on
   sex, ASD diagnosis, and other clinical features identified in this
   study.
ZS 0
ZA 0
ZB 0
TC 3
Z8 0
ZR 0
Z9 3
U1 0
U2 2
SN 0196-206X
EI 1536-7312
UT WOS:000509676300012
PM 31593026
ER

PT J
AU Barrington, Wendy E.
   DeGroff, Amy
   Melillo, Stephanie
   Thuy Vu
   Cole, Allison
   Escoffery, Cam
   Askelson, Natoshia
   Seegmiller, Laura
   Gonzalez, Sarah Koopman
   Hannon, Peggy
TI Patient navigator reported patient barriers and delivered activities in
   two large federally-funded cancer screening programs
SO PREVENTIVE MEDICINE
VL 129
AR 105858
DI 10.1016/j.ypmed.2019.105858
SU S
PD DEC 2019
PY 2019
AB Few data are available on patient navigators (PNs) across diverse roles
   and organizational settings that could inform optimization of patient
   navigation models for cancer prevention. The National Breast and
   Cervical Cancer Early Detection Program (NBCCEDP) and the Colorectal
   Cancer and Control Program (CRCCP) are two federally-funded screening
   programs that support clinical- and community-based PNs who serve
   low-income and un- or underinsured populations across the United States.
   An online survey assessing PN characteristics, delivered activities, and
   patient barriers to screening was completed by 437 of 1002 identified
   PNs (44%). Responding PNs were racially and ethnically diverse, had
   varied professional backgrounds and practice-settings, worked with
   diverse populations, and were located within rural and urban/suburban
   locations across the U.S. More PNs reported working to promote screening
   for breast/cervical cancers (BCC, 94%) compared to colorectal cancer
   (CRC, 39%). BCC and CRC PNs reported similar frequencies of individual-
   (e.g., knowledge, motivation, fear) and community-level patient barriers
   (e.g., beliefs about healthcare and screening). Despite reporting
   significant patient structural barriers (e.g., transportation, work and
   clinic hours), most BCC and CRC PNs delivered individual-level
   navigation activities (e.g., education, appointment reminders). PN
   training to identify and champion timely and patient-centered
   adjustments to organizational policies, practices, and norms of the
   NBCCEDP, CRCCP, and partner organizations may be beneficial. More
   research is needed to determine whether multilevel interventions that
   support this approach could reduce structural barriers and increase
   screening and diagnostic follow-up among the marginalized communities
   served by these two important cancer-screening programs.
TC 6
Z8 0
ZB 0
ZS 0
ZR 0
ZA 0
Z9 6
U1 0
U2 8
SN 0091-7435
EI 1096-0260
UT WOS:000508355700011
PM 31647956
ER

PT J
AU Blackburn, Julia
   Fischerauer, Stefan F.
   Talaei-Khoei, Mojtaba
   Chen, Neal C.
   Oh, Luke S.
   Vranceanu, Ana-Maria
TI What are the Implications of Excessive Internet Searches for Medical
   Information by Orthopaedic Patients?
SO CLINICAL ORTHOPAEDICS AND RELATED RESEARCH
VL 477
IS 12
BP 2665
EP 2673
DI 10.1097/CORR.0000000000000888
PD DEC 2019
PY 2019
AB Background Cyberchondria may be defined as heightened distress evoked
   through excessive searches of the internet for medical information. In
   healthy people, cyberchondria is associated with a greater intolerance
   of uncertainty and greater health anxiety. These relationships are
   likely bidirectional. People who have a greater intolerance of
   uncertainty may be more likely to search the internet for medical
   information and have greater health anxiety. This greater health anxiety
   may lead to an increased likelihood of engaging in further internet
   searches and greater intolerance of uncertainty. These three constructs
   are important for patients because they impact patient function and
   health care costs. We were specifically interested in understanding the
   role of cyberchondria in the association between intolerance of
   uncertainty and health anxiety among orthopaedic patients because it has
   not been explored before and because knowledge about these interactions
   could inform treatment recommendations.
   Questions/purposes Does cyberchondria mediate (that is, explain) the
   association between intolerance of uncertainty and health anxiety in
   orthopaedic patients searching for medical information on the internet,
   after controlling for potentially confounding variables?
   Methods This was a cross-sectional study of 104 patients who had
   searched the internet for any medical information about their current
   condition. A research assistant approached 155 patients attending two
   orthopaedic outpatient clinics, one hand and upper extremity service and
   one sports medicine clinic, during a 3-month period. Ten patients
   declined to participate and 41 patients were excluded, predominantly
   because they had never searched for medical information online The
   patients completed the Cyberchondria Severity Scale, Intolerance of
   Uncertainty Scale-short version, Short Health Anxiety Inventory, and a
   numerical rating scale for pain intensity at baseline, as well as
   demographic and clinical questionnaires. We performed a series of linear
   regression analyses to determine whether a greater intolerance of
   uncertainty predicts greater cyberchondria (mediator) and whether
   cyberchondria predicts greater health anxiety. Although it is more
   appropriate to use the language of association (such as "whether
   cyberchondria is associated with health anxiety") in many observational
   studies, here, we opted to use the language of causation because this is
   the conventional language for studies testing statistical mediation.
   Results After controlling for potentially confounding variables
   including pain intensity, multiple pain conditions, and education,
   cyberchondria explained 33% of the variance of the effect of intolerance
   of uncertainty on health anxiety (95% CI, 6.98 to 114.72%; p < 0.001).
   Conclusions Among orthopaedic patients who search the internet for
   medical information, a greater intolerance of uncertainty is associated
   with greater cyberchondria, which is associated with greater anxiety
   about health. Identifying patients with an intolerance of uncertainty
   and educating them about the negative role of compulsive searches for
   medical information may improve the success of orthopaedic treatment.
   Orthopaedic surgeons should also consider making referrals for cognitive
   behavioral therapy in these instances to increase the patient's
   tolerance of uncertainty, decrease internet searching habits, and reduce
   anxiety about health.
RI Blackburn, Julia/ABC-9613-2021; Blackburn, Julia/GRS-8397-2022; Vranceanu, Ana-Maria/AAF-4429-2020; Fischerauer, Stefan/
OI Blackburn, Julia/0000-0002-4301-3683; Fischerauer,
   Stefan/0000-0002-6842-4526
ZS 0
Z8 1
TC 11
ZA 0
ZR 0
ZB 1
Z9 12
U1 2
U2 14
SN 0009-921X
EI 1528-1132
UT WOS:000509670400013
PM 31764332
ER

PT J
AU Colopy, Sara A.
   Buhr, Kevin A.
   Bruckner, Krista
   Morello, Samantha L.
TI The intersection of personal and professional lives for male and female
   diplomates of the American College of Veterinary Surgeons in 2015
SO JAVMA-JOURNAL OF THE AMERICAN VETERINARY MEDICAL ASSOCIATION
VL 255
IS 11
BP 1283
EP 1290
DI 10.2460/javma.255.11.1283
PD DEC 1 2019
PY 2019
AB OBJECTIVE
   To characterize objective and subjective elements of the personal lives
   of American College of Veterinary Surgeons (ACVS) diplomates and
   identify elements of personal life associated with professional life or
   career success.
   SAMPLE
   836 ACVS diplomates.
   PROCEDURES
   An 81-item questionnaire was sent to 1,450 diplomates in 2015 via email
   and conducted by means of an online platform. Responses were analyzed to
   summarize trends and identify associations among selected variables.
   RESULTS
   Men were more likely than women to be married or in a domestic
   partnership (88% vs 68%, respectively) and to have children (77% vs
   47%). Among women but not men, respondents in large animal practice were
   less likely than were those in small animal practice to be represented
   in these categories. Women had children later in their career than did
   men and indicated that their stage of training played an important role
   in family planning. Respondents with children worked significantly fewer
   hours than did those without children, with a greater reduction in hours
   for women versus men (6.0 vs 3.1 hours, respectively). Women were more
   likely to require external childcare services than were men. Women were
   more likely to report that having children had negatively impacted their
   professional lives. No negative associations between measures of
   professional success (eg, advancement or personal income) and parenthood
   were identified.
   CONCLUSIONS AND CLINICAL RELEVANCE
   Family demographics differed between male and female ACVS diplomates,
   yet no objective impact on career success was identified. Work-life
   balance may play an important role in recruitment, retention, and job
   satisfaction of veterinary surgeons.
OI Morello, Samantha/0000-0001-5209-051X
ZS 0
Z8 0
ZB 8
ZA 0
TC 10
ZR 0
Z9 10
U1 0
U2 0
SN 0003-1488
EI 1943-569X
UT WOS:000499143100020
PM 31730430
ER

PT J
AU Foell, Melanie Christine
   Moritz, Lennart
   Wollmann, Thomas
   Stillger, Maren Nicole
   Vockert, Niklas
   Werner, Martin
   Bronsert, Peter
   Rohr, Karl
   Gruening, Bjoern Andreas
   Schilling, Oliver
TI Accessible and reproducible mass spectrometry imaging data analysis in
   Galaxy
SO GIGASCIENCE
VL 8
IS 12
AR giz143
DI 10.1093/gigascience/giz143
PD DEC 2019
PY 2019
AB Background: Mass spectrometry imaging is increasingly used in biological
   and translational research because it has the ability to determine the
   spatial distribution of hundreds of analytes in a sample. Being at the
   interface of proteomics/metabolomics and imaging, the acquired datasets
   are large and complex and often analyzed with proprietary software or
   in-house scripts, which hinders reproducibility. Open source software
   solutions that enable reproducible data analysis often require
   programming skills and are therefore not accessible to many mass
   spectrometry imaging (MSI) researchers. Findings: We have integrated 18
   dedicated mass spectrometry imaging tools into the Galaxy framework to
   allow accessible, reproducible, and transparent data analysis. Our tools
   are based on Cardinal, MALDIquant, and scikit-image and enable all major
   MSI analysis steps such as quality control, visualization,
   preprocessing, statistical analysis, and image co-registration.
   Furthermore, we created hands-on training material for use cases in
   proteomics and metabolomics. To demonstrate the utility of our tools, we
   re-analyzed a publicly available N-linked glycan imaging dataset. By
   providing the entire analysis history online, we highlight how the
   Galaxy framework fosters transparent and reproducible research.
   Conclusion: The Galaxy framework has emerged as a powerful analysis
   platform for the analysis of MSI data with ease of use and access,
   together with high levels of reproducibility and transparency.
OI Schilling, Oliver/0000-0001-7678-7653; Foll, Melanie
   Christine/0000-0002-1887-7543; Gruning, Bjorn/0000-0002-3079-6586
Z8 0
ZS 0
ZR 0
TC 12
ZA 0
ZB 6
Z9 12
U1 1
U2 9
SN 2047-217X
UT WOS:000506804600008
PM 31816088
ER

PT J
AU Ambasta, Anshula
   Pancic, Stefana
   Wong, Brian M.
   Lee, Todd
   McCaughey, Deirdre
   Ma, Irene W. Y.
TI Expert Recommendations on Frequency of Utilization of Common Laboratory
   Tests in Medical Inpatients: a Canadian Consensus Study
SO JOURNAL OF GENERAL INTERNAL MEDICINE
VL 34
IS 12
BP 2786
EP 2795
DI 10.1007/s11606-019-05196-z
PD DEC 2019
PY 2019
AB Background Repetitive inpatient laboratory testing in the face of
   clinical stability is a marker of low-value care. However, for commonly
   encountered clinical scenarios on medical units, there are no guidelines
   defining appropriate use criteria for laboratory tests. Objective This
   study seeks to establish consensus-based recommendations for the
   utilization of common laboratory tests in medical inpatients. Design
   This study uses a modified Delphi method. Participants completed two
   rounds of an online survey to determine appropriate testing frequencies
   for selected laboratory tests in commonly encountered clinical
   scenarios. Consensus was defined as agreement by at least 80% of
   participants. Participants Participants were 36 experts in internal
   medicine across Canada defined as internists in independent practice for
   >= 5 years with experience in medical education, quality improvement, or
   both. Experts represented 8 of the 10 Canadian provinces and 13 of 17
   academic institutions. Main Measures Laboratory tests and clinical
   scenarios included were those that were considered common on medical
   units. The final survey contained a total of 45 clinical scenarios
   looking at the utilization of six laboratory tests (complete blood
   count, electrolytes, creatinine, urea, international normalized ratio,
   and partial thromboplastin time). The possible frequency choices were
   every 2-4 h, 6-8 h, twice a day, daily, every 2-3 days, weekly, or none
   unless there was specific diagnostic suspicion. These scenarios were
   reviewed by two internists with training in quality improvement and
   survey methods. Key Results Of the 45 initial clinical scenarios
   included, we reached consensus on 17 scenarios. We reached weak
   consensus on an additional 19 scenarios by combining two adjacent
   frequency categories. Conclusions A Canadian expert panel of internists
   has provided frequency recommendations on the utilization of six common
   laboratory tests in medical inpatients. These recommendations need
   validation in prospective studies to assess whether restrictive versus
   liberal laboratory test ordering impacts patient outcomes.
OI Ambasta, Anshula/0000-0003-0211-8654; Ma, Irene/0000-0002-7580-0171
ZB 1
TC 5
ZA 0
ZS 0
ZR 0
Z8 0
Z9 5
U1 1
U2 3
SN 0884-8734
EI 1525-1497
UT WOS:000496305200024
PM 31385217
ER

PT J
AU Rosenkrantzl, Andrew B.
   Berland, Lincoln L.
   Heitkamp, Darel E.
   Duszak, Richard, Jr.
TI Diagnostic Radiologists' Participation in the American Board of
   Radiology Maintenance of Certification Program
SO AMERICAN JOURNAL OF ROENTGENOLOGY
VL 213
IS 6
BP 1284
EP 1290
DI 10.2214/AJR.19.21724
PD DEC 2019
PY 2019
AB OBJECTIVE. Physicians across specialties have expressed concerns about
   Maintenance of Certification (MOC) programs of American Board of Medical
   Specialties member boards, calling for research about MOC acceptance,
   adoption, and value. The purpose of this study was to characterize
   diagnostic radiologists' participation in the American Board of
   Radiology (ABR) MOC program, the framework for its new Online
   Longitudinal Assessment program.
   MATERIALS AND METHODS. Practicing U.S. radiologists were identified from
   the Centers for Medicare & Medicaid Services Physician and Other
   Supplier Public Use File. Corresponding ABR diplomate certification
   information was obtained through the ABR public search engine. Focused
   on diagnostic radiologists (defined as those whose only ABR certificate
   is in diagnostic radiology), MOC participation rates were calculated
   across various physician characteristics for those whose participation
   was mandated by the ABR (time-limited certificates) and for those whose
   participation was not mandated (lifetime certificates).
   RESULTS. Among 20,354 included diagnostic radiologists, 11,479 (56.4%)
   participated in MOC. Participation rates were 99.6% (10,058/10,099)
   among those whose MOC was ABR mandated and 13.9% (1421/10,225) among
   those whose participation was not mandated (p < 0.001). The rates of
   nonmandated participation were higher (all p < 0.001) for academic than
   for nonacademic radiologists (28.0% vs 11.3%), subspecialists than for
   generalists (17.0% vs 11.5%), and those in larger practice groups (< 10
   members, 5.0%; 10-49 members, 12.6%; >= 50 members, 20.7%). State-level
   rates of nonmandated participation varied from 0.0% (South Dakota,
   Montana) to 32.6% (Virginia) and positively correlated with state
   population density (r = 0.315).
   CONCLUSION. Although diagnostic radiologists with time-limited
   certificates nearly universally participate in MOC, those with lifetime
   certificates (particularly general radiologists and those in smaller and
   nonacademic practices) participate infrequently. Low rates of
   nonmandated participation may reflect diplomate dissatisfaction or
   negative perceptions about MOC.
RI Rosenkrantz, Andrew/; Duszak, Richard/L-1811-2016
OI Rosenkrantz, Andrew/0000-0002-1558-5350; Duszak,
   Richard/0000-0003-0425-3008
ZS 0
ZR 0
ZB 0
TC 7
ZA 0
Z8 0
Z9 7
U1 0
U2 0
SN 0361-803X
EI 1546-3141
UT WOS:000498537900036
PM 31532255
ER

PT J
AU Gomez-Batiste, Xavier
   Lasmarias, Cristina
   Amblas, Jordi
   Costa, Xavier
   Ela, Sara
   Mir, Sarah
   Calsina-Berna, Agnes
   Espaulella, Joan
   Santaugenia, Sebastia
   Pujol, Ramon
   Geli Geli, Marina
   Calle, Candela
TI Chair ICO/UVIC-UCC of palliative care at the University of Vic - Central
   University of Catalonia: an innovative multidisciplinary model of
   education, research and knowledge transfer
SO BMJ SUPPORTIVE & PALLIATIVE CARE
VL 9
IS 4
DI 10.1136/bmjspcare-2018-001656
PD DEC 2019
PY 2019
AB Objectives Generation and dissemination of knowledge is a relevant
   challenge of palliative care (PC). The Chair Catalan Institute of
   Oncology (ICO)/University of Vic (UVIC) of Palliative Care (CPC) was
   founded in 2012, as a joint project of the ICO and the University of
   Vic/Central of Catalonia to promote the development of PC with public
   health and community-oriented vision and academic perspectives. The
   initiative brought together professionals from a wide range of
   disciplines (PC, geriatrics, oncology, primary care and policy) and
   became the first chair of PC in Spain. We describe the experience of the
   CPC at its fifth year of implementation.
   Methods Data collection from annual reports, publications, training and
   research activities.
   Results Results for period 2012-2017 are classified into three main
   blocks: (1) Programme: (a) The advanced chronic care model (Palliative
   needs (NECPAL)); (b) the psychosocial and spiritual domains of care
   (Psychosocial needs (PSICPAL)); (c) advance care planning and shared
   decision making (Advance care planning (PDAPAL)); and (d) the compassive
   communities projects (Society involvement (SOCPAL)). (2) Education and
   training activities: (a) The master of PC, 13 editions and 550
   professionals trained; (b) postgraduate course on psychosocial care, 4
   editions and 140 professionals trained; and (c) workshops on specific
   topics, pregraduate training and online activities with a remarkable
   impact on the Spanish-speaking community. (3) Knowledge-transfer
   activities and research projects: (a) Development of 20 PhDs projects;
   and (b) 59 articles and 6 books published.
   Conclusion Being the first initiative of chair in PC in Spain, the CPC
   has provided a framework of multidisciplinary areas that have generated
   innovative experiences and projects in PC.
RI Amblàs-Novellas, Jordi/AAB-4651-2019; Pujol-Farriols, Ramon/O-5567-2019; Gomez-Batiste, Xavier/
OI Amblàs-Novellas, Jordi/0000-0002-2338-3054; Gomez-Batiste,
   Xavier/0000-0002-4946-5947
ZB 0
Z8 0
TC 0
ZS 0
ZA 0
ZR 0
Z9 0
U1 0
U2 4
SN 2045-435X
EI 2045-4368
UT WOS:000505622500008
PM 30518526
ER

PT J
AU Kiss-Lane, Tayler
   Spruijt, Odette
   Day, Thomas
   Lam, Vivian
   Ramchandran, Kavitha J.
   Chan, Sandy
   Hsin, Gary
   Vallath, Nandini
   Bhatnagar, Sushma
   Rajagopal, M. R.
   Lorenz, Karl A.
TI Palliative care clinicians and online education in India: a survey
SO BMJ SUPPORTIVE & PALLIATIVE CARE
VL 9
IS 4
DI 10.1136/bmjspcare-2018-001546
PD DEC 2019
PY 2019
AB Background Whether online resources can facilitate spread of palliative
   care knowledge and skills in India is an urgent question given few
   providers and a large, ageing population.
   Objectives We surveyed needs and feasibility regarding e-learning.
   Methods Indian, Australian and North American palliative care experts
   developed an electronic survey using Qualtrics, emailed to all
   registrants of the 2017 Indian Association of Palliative Care (IAPC)
   conference and distributed during the conference.
   Results Of 60 respondents (66% men, 60% doctors), most worked in
   hospitals and had oncology backgrounds, and 35% were from Kerala and
   Tamil Nadu. Most (90.9%) received palliative care training in India or
   overseas with 41% trained in a Trivandrum Institute of Palliative
   Sciences residential course (4-6 weeks). 17% completed the IAPC
   essential certificate and 22% had undertaken various distance learning
   courses. Interest in online training was substantial for most aspects of
   palliative care.
   Conclusion There was a high level of interest and reported feasibility
   in taking a case-based online course. This pilot survey provides support
   for online case-based education in India, particularly among physicians.
OI Ramchandran, Kavitha/0000-0002-9033-819X
ZA 0
ZB 0
TC 4
ZR 0
ZS 0
Z8 0
Z9 4
U1 0
U2 4
SN 2045-435X
EI 2045-4368
UT WOS:000505622500010
PM 30301753
ER

PT J
AU Zechariah, Sunitha
   Ansa, Benjamin E.
   Johnson, Stephanie W.
   Gates, Amy M.
   De Leo, Gianluca
TI Interprofessional Education and Collaboration in Healthcare: An
   Exploratory Study of the Perspectives of Medical Students in the United
   States
SO HEALTHCARE
VL 7
IS 4
AR 117
DI 10.3390/healthcare7040117
PD DEC 2019
PY 2019
AB Qualified and competent healthcare professionals working in a
   collaborative team environment is a prerequisite for high quality
   patient care. In order to be successful in the healthcare working
   environment, medical students need to be exposed to interprofessional
   learning early in their education. A single stage online survey was
   administered to medical students to evaluate their attitudes and
   perceptions of interprofessional education (IPE) and whether prior
   exposure to IPE increased their appreciation for interprofessional
   collaboration. The results suggest that irrespective of prior exposure
   to IPE, medical students appreciated the importance of interprofessional
   education and collaboration. Medical students showed a strong interest
   in attending interprofessional courses in other disciplines. Time
   constraints, scheduling conflicts, and communication emerged as barriers
   to IPE. Medical students embraced IPE and welcomed the opportunity to
   learn with other disciplines. Clinical case studies and simulations were
   identified as potential methods to integrate with other healthcare
   disciplines. The positive attitude and perceptions of the medical
   students toward interprofessional education and collaboration warrants
   the inclusion of related courses in medical curricula, as this may
   further increase students' potentials in becoming effective healthcare
   providers.
RI Ansa, Benjamin/H-8607-2019; Johnson, Stephanie/; Zechariah, Sunitha/
OI Ansa, Benjamin/0000-0002-1285-974X; Johnson,
   Stephanie/0000-0002-8356-2580; Zechariah, Sunitha/0000-0002-8020-4921
ZR 0
Z8 0
TC 11
ZA 0
ZB 0
ZS 0
Z9 11
U1 1
U2 8
EI 2227-9032
UT WOS:000506641900008
PM 31618920
ER

PT J
AU Bennett, Sophie D.
   Heyman, Isobel
   Coughtrey, Anna E.
   Buszewicz, Marta
   Byford, Sarah
   Dore, Caroline J.
   Fonagy, Peter
   Ford, Tamsin
   Moss-Morris, Rona
   Stephenson, Terence
   Varadkar, Sophia
   Walker, Erin
   Shafran, Roz
TI Assessing feasibility of routine identification tools for mental health
   disorder in neurology clinics
SO ARCHIVES OF DISEASE IN CHILDHOOD
VL 104
IS 12
BP 1161
EP 1166
DI 10.1136/archdischild-2018-316595
PD DEC 2019
PY 2019
AB Objective We aimed to test the feasibility of using an online
   parent-completed diagnostic assessment for detecting common mental
   health disorders in children attending neurology clinics. The assessment
   does not require intervention by a mental health professional or
   additional time in the clinic appointment.
   Setting Two parallel and related screening studies were undertaken:
   Study 1: Tertiary paediatric neurology clinics. Study 2: Secondary and
   tertiary paediatric neurology clinics.
   Patients Study 1: 406 Young people aged 7-18 attending paediatric
   neurology clinics. Study 2: 225 Young people aged 3-18 attending
   paediatric epilepsy clinics.
   Interventions Parents completed online versions of the Strengths and
   Difficulties Questionnaire (SDQ) and Development and Well-being
   Assessment (DAWBA).
   Main outcome measures We investigated: the willingness of families to
   complete the measures, proportion identified as having mental health
   disorders, time taken to complete the measures and acceptability to
   families and clinicians.
   Results The mean total difficulties score of those that had completed
   the SDQ fell in the 'high' and 'very high' ranges. 60% and 70% of the
   DAWBAS completed met criteria for at least one DSM-IV disorder in study
   1 and 2 respectively. 98% of the parents reported that the screening
   methods used were acceptable.
RI Byford, Sarah/D-1699-2010; Moss-Morris, Rona/; Heyman, Isobel/; Stephenson, Terence/; Fonagy, Peter/; Shafran, Roz/; Ford, Tamsin/
OI Byford, Sarah/0000-0001-7084-1495; Moss-Morris,
   Rona/0000-0002-2927-3446; Heyman, Isobel/0000-0001-7358-9766;
   Stephenson, Terence/0000-0001-8871-7847; Fonagy,
   Peter/0000-0003-0229-0091; Shafran, Roz/0000-0003-2729-4961; Ford,
   Tamsin/0000-0001-5295-4904
ZA 0
ZB 1
Z8 0
ZR 0
ZS 0
TC 8
Z9 8
U1 0
U2 2
SN 0003-9888
EI 1468-2044
UT WOS:000502724100011
PM 31079075
ER

PT J
AU Garner, Bridget C.
   Hartle, Diana Y.
   Creevy, Kate E.
TI The Educational Resource Preferences and Information-Seeking Behaviors
   of Veterinary Medical Students and Practitioners
SO JOURNAL OF VETERINARY MEDICAL EDUCATION
VL 46
IS 4
BP 470
EP 480
DI 10.3138/jvme.1017-150r1
PD WIN 2019
PY 2019
AB The overall purpose of this study was to assess the information-seeking
   strategies of individuals representing different stages of veterinary
   training. More specifically, we conducted a survey to evaluate textbook
   ownership, to determine the preferred types of educational resources and
   why these preferences exist, and to determine if changes arise as
   training progresses. We asked students in the veterinary curriculum,
   interns, residents, and recent graduates from the University of Georgia
   (UGA) College of Veterinary Medicine (CVM) to participate in a
   confidential online survey. A total of 184 individuals participated.
   Respondents were grouped into one of six categories: recent graduates (n
   = 6), interns/residents (n = 11), fourth-year students (n = 21),
   third-year students (n = 46), second-year students (n = 73), and
   first-year students (n = 27). The results showed that veterinary
   students used class notes and non-veterinary search engines initially,
   whereas interns and residents consulted textbooks and the primary
   literature as their first sources to answer a veterinary question.
   Veterinary students had accrued textbooks over sequential years in the
   curriculum, but many interns and residents had almost twice as many
   textbooks as those who had not pursued additional training after
   graduation. An ANOVA showed that first-year students reported a
   preference for printed textbooks significantly more frequently than the
   third-year and fourth-year students (F-(5,F-163) = 3.265, p = .006, and
   p = .012, respectively). Decreased cost was most frequently cited as the
   factor that would increase textbook purchases.
ZA 0
ZS 0
ZB 0
ZR 0
TC 2
Z8 0
Z9 2
U1 1
U2 8
SN 0748-321X
EI 1943-7218
UT WOS:000506162200007
PM 30789756
ER

PT J
AU Chew, Edwin Jun Chen
   Ho, Ying Na
   Kee, Ga Jing
   Sirisena, Dinesh
TI Scoping review and international multi-centre cohort study investigating
   teaching, knowledge and beliefs regarding physical activity as a health
   intervention among medical students: a comparison between Singapore and
   the UK
SO SINGAPORE MEDICAL JOURNAL
VL 60
IS 12
BP 642
EP 651
DI 10.11622/smedj.2019051
PD DEC 2019
PY 2019
AB INTRODUCTION Physical inactivity is a global challenge and physicians
   must promote physical activity (PA) among their patients. Nevertheless,
   PA counselling remains inadequate due to limitations in knowledge,
   education and information availability. This study evaluates the
   understanding of PA as a health intervention and knowledge of World
   Health Organization (WHO) guidelines among Singapore and United Kingdom
   (UK) medical students, the next generation of physicians.
   METHODS Students from Singapore (Yong Loo Lin School of Medicine and Lee
   Kong Chian School of Medicine) and the UK (Universities of Cardiff,
   Leicester, Oxford and Birmingham) were invited to complete a 12-item
   online survey. Questions assessed knowledge of WHO guidelines,
   understanding of PA in health and illness, personal PA levels and
   exposure to PA counselling in clinical practice.
   RESULTS Among 633 Singapore and UK students who completed the
   questionnaire, 94.8% believed that PA was important in preventing
   disease, but only 70.9% recognised its importance in treating disease.
   The majority (85.3%) indicated participation in PA and exercise. General
   understanding of WHO guidelines for adults was poor, with less than half
   (46.8%) correctly answering this section. 3 (0.5%) students identified
   that PA in adults could be accumulated in multiple ways. Understanding
   of PA in health and familiarity with guidelines did not differ
   significantly between Singapore and UK students.
   CONCLUSION There is considerable room for improvement in the knowledge
   of WHO guidelines and the role of PA in health. Education should begin
   during the undergraduate phase so that future doctors are better
   equipped to counsel their patients.
OI Sirisena, Udawattage Dinesh Chaminda/0000-0003-3123-3221
ZA 0
TC 3
Z8 0
ZS 0
ZB 0
ZR 0
Z9 3
U1 1
U2 6
SN 0037-5675
UT WOS:000503391300008
PM 31197375
ER

PT J
AU Fefferman, Nancy R.
   Jordan, Sheryl G.
   Slanetz, Priscilla J.
   Morgan, Desiree E.
   Gordon, Leonie L.
   Suh, Robert D.
   Mullins, Mark E.
TI Developing an Education Budget for Radiology Vice Chairs and Leaders: An
   ADVICER Template
SO ACADEMIC RADIOLOGY
VL 26
IS 12
BP 1705
EP 1715
DI 10.1016/j.acra.2019.04.002
PD DEC 2019
PY 2019
AB Rationale and Objectives: The Alliance of Directors and Vice Chairs in
   Education group identified the need to develop an education budget
   template as resource for our community. Having a framework and working
   knowledge of budgetary considerations is crucial to those with general
   oversight and executive managerial responsibility for departmental
   educational programs.
   Methods: An online survey was sent to all the Alliance of Directors and
   Vice Chairs in Education members. Survey questions included education
   funding sources, presence of vice chair of finance, expectation of
   revenue generation, existing education budget, funding decision-makers,
   education budget formulation and approval, vice chair of education's
   role in budget, education budget line items, and income statement
   review.
   Results: The survey response rate was 41/81 (51%). A majority 26/41
   (63%) of respondents had an education budget that typically included
   funding for all medical students, residents, and fellows but only a
   minority of respondents report they developed 10/22 (45%), approved 6/22
   (27%), or regularly reviewed 6/21 (29%) this budget. In sharp contrast
   was the role of department chairs and administrators, who presumably all
   participated in this process. To assist in education budget development
   and review, as well as meet the need to improve participants' financial
   accounting knowledge as a key tenet of faculty professional development,
   the authors developed sample budget templates and an income statement
   primer.
   Conclusion: Our survey results suggested the need for an educational
   budget framework and financial accounting resources for those in
   radiology education posts, and resources have been provided.
OI Suh, Robert/0000-0001-7872-9967; Jordan, Sheryl/0000-0002-6686-2100
Z8 0
ZS 0
ZA 0
ZR 0
TC 0
ZB 0
Z9 0
U1 0
U2 3
SN 1076-6332
EI 1878-4046
UT WOS:000501655800017
PM 31171464
ER

PT J
AU Liu, Ying
   Gui, Yuchang
   Hu, Jincui
   Liang, Shanshan
   Mo, Sixia
   Zhou, Yuanfang
   Li, Yujian
   Zhou, Fengkun
   Xu, Jianwen
TI Attention/memory complaint is correlated with motor speech disorder in
   Parkinson's disease
SO BMC NEUROLOGY
VL 19
IS 1
AR 309
DI 10.1186/s12883-019-1535-8
PD DEC 1 2019
PY 2019
AB Background The mechanisms underlying the online modulation of motor
   speech in Parkinson's disease (PD) have not been determined. Moreover,
   medical and rehabilitation interventions for PD-associated motor speech
   disorder (MSD) have a poor long-term prognosis. Methods To compare risk
   factors in PD patients with MSD to those without MSD (non-MSD) and
   determine predictive independent risk factors correlated with the MSD
   phenotype, we enrolled 314 PD patients, including 250 with and 64
   without MSD. We compared demographic, characteristic data, as well as
   PD-associated evaluations between the MSD group and non-MSD group.
   Results Univariate analysis showed that demographic characteristics,
   including occupation, educational level, monthly income and speaking
   background; clinical characteristics, including lesions in the frontal
   and temporal lobes, and concurrent dysphagia; and PD-associated
   evaluations, including the activity of daily living (ADL) score,
   non-motor symptoms scale (NMSS) domain 4 score (perceptual problem), and
   NMSS domain 5 score (attention/memory) were all significantly different
   between the MSD and non-MSD group (all P < 0.05). Multivariate logistic
   regression analysis showed that educational level, frontal lesions, and
   NMSS domain 5 score (attention/memory) were independent risk factors for
   PD-associated MSD (all P < 0.005). Conclusions We determined an
   association between MSD phenotype and cognitive impairment, reflected by
   low-level education and related clinical profiles. Moreover, attention
   and memory dysfunction may play key roles in the progression of MSD in
   PD patients. Further studies are required to detail the mechanism
   underlying abnormal speech motor modulation in PD patients. Early
   cognitive intervention may enhance rehabilitation management and motor
   speech function in patients with PD-associated MSD.
ZS 0
ZB 0
TC 3
ZR 0
Z8 0
ZA 0
Z9 3
U1 1
U2 6
EI 1471-2377
UT WOS:000499965300003
PM 31787082
ER

PT J
AU Tran, Alexandre
   Gawad, Nada
   Martel, Andre
   Manhas, Neraj
   Allen, Molly
   Hameed, Morad
   Balaa, Fady
TI The changing face of academic general surgery in Canada: a
   cross-sectional cohort study
SO CANADIAN JOURNAL OF SURGERY
VL 62
IS 6
BP 381
EP 385
DI 10.1503/cjs.016418
PD DEC 2019
PY 2019
AB Background Little is known regarding the research and training
   expectations faced by modern general surgery graduates interested in
   pursuing academic surgical careers. In this study, we describe the
   changing face of the Canadian academic general surgeon by outlining the
   in-residency research productivity and postresidency clinical and
   academic training trends over time. Methods Our cross-sectional cohort
   included Canadian academic general surgeons, defined as those with a
   university-affiliated appointment as assistant, associate or full
   professor. Academic surgeons were identified by the Royal College of
   Physicians and Surgeons of Canada online directory as well as
   directories of university and hospital websites. Data points included
   institution, faculty appointment and rank, graduation year, graduate
   education, fellowship training and research productivity. Results Our
   cohort included 417 surgeons from 17 Canadian academic institutions. The
   majority of surgeons were male (72.9%), had completed at least 1
   fellowship (72.9%) and had had some form of supplementary research
   training (51.8%). Surgeons in the cohort had practised a median of 17
   (10-27) years. The mean number of total and first-author publications
   for the participants in this study has increased consistently each
   decade before the 1980s (p < 0.001). The proportion of academic surgeons
   completing graduate degrees has increased steadily every decade,
   reaching a peak of 61.5% for surgeons graduating in the 2010s.
   Conclusion The Canadian academic surgeon is becoming increasingly
   productive in research during residency and is pursuing higher levels of
   graduate education and more fellowships than ever before. These changes
   probably correspond to an evolving employment and research funding
   landscape that places tremendous academic pressure on surgical trainees.
OI Gawad, Nada/0000-0002-3519-0153; Allen, Molly/0000-0002-2419-0000
ZA 0
TC 4
ZB 0
ZR 0
Z8 0
ZS 0
Z9 4
U1 0
U2 0
SN 0008-428X
EI 1488-2310
UT WOS:000501159400007
PM 31782294
ER

PT J
AU Yang, Tian
   Xing, Hao
   Wang, Guoqiang
   Wang, Nianyue
   Liu, Miaoxia
   Yan, Cunling
   Li, Huijun
   Wei, Lianhua
   Li, Shunjun
   Fan, Zhuping
   Shi, Ming
   Chen, Wei
   Cai, Shangli
   Pawlik, Timothy M.
   Soh, Andrew
   Beshiri, Agim
   Lau, Wan Yee
   Wu, Mengchao
   Zheng, Yijie
   Shen, Feng
TI A Novel Online Calculator Based on Serum Biomarkers to Detect
   Hepatocellular Carcinoma among Patients with Hepatitis B
SO CLINICAL CHEMISTRY
VL 65
IS 12
BP 1543
EP 1553
DI 10.1373/clinchem.2019.308965
PD DEC 2019
PY 2019
AB BACKGROUND: Early detection of hepatocellular carcinoma (HCC) among
   hepatitis B virus (HBV)-infected patients remains a challenge,
   especially in China. We sought to create an online calculator of serum
   biomarkers to detect HCC among patients with chronic hepatitis B (CHB).
   METHODS: Participants with HBV-HCC, CHB, HBV-related liver cirrhosis
   (HBV-LC), benign hepatic tumors, and healthy controls (HCs) were
   recruited at 11 Chinese hospitals. Potential serum HCC biomarkers,
   protein induced by vitamin K absence or antagonist-II (PIVKA-II),
   alpha-fetoprotein (AFP), lens culinaris agglutinin A-reactive fraction
   of AFP (AFP-L3) and alpha-L-fucosidase (AFU) were evaluated in the pilot
   cohort. The calculator was built in the training cohort via logistic
   regression model and validated in the validation cohort.
   RESULTS: In the pilot study, PIVKA-II and AFP showed better diagnostic
   sensitivity and specificity compared with AFP-L3 and AFU and were chosen
   for further study. A combination of PIVKA-II and AFP demonstrated better
   diagnostic accuracy in differentiating patients with HBV-HCC from
   patients with CHB or HBV-LC than AFP or PIVKA-II alone [area under the
   curve (AUC), 0.922 (95% CI, 0.908-0.935), sensitivity 88.3% and
   specificity 85.1% for the training cohort; 0.902 (95% CI, 0.875-0.929),
   87.8%, and 81.0%, respectively, for the validation cohort]. The nomogram
   including AFP, PIVKA-II, age, and sex performed well in predicting
   HBV-HCC with good calibration and discrimination [AUC, 0.941 (95% CI,
   0.929-0.952)] and was validated in the validation cohort [AUC, 0.931
   (95% CI, 0.909-0.953)].
   CONCLUSIONS: Our results demonstrated that a web-based calculator
   including age, sex, AFP, and PIVKA-II accurately predicted the presence
   of HCC in patients with CHB. (C) 2019 American Association for Clinical
   Chemistry
RI Pawlik, Timothy/AAO-9335-2020; Shen, Feng/GSD-2508-2022; Yang, Tian/M-5484-2018
OI Yang, Tian/0000-0003-1544-0976
ZR 0
Z8 2
ZB 9
TC 25
ZS 0
ZA 0
Z9 26
U1 1
U2 33
SN 0009-9147
EI 1530-8561
UT WOS:000499177200016
PM 31672853
ER

PT J
AU McCurry, Susan M.
   Von Korff, Michael
   Morin, Charles M.
   Cunningham, Amy
   Pike, Kenneth C.
   Thakral, Manu
   Wellman, Robert
   Yeung, Kai
   Zhu, Weiwei
   Vitiello, Michael V.
TI Telephone interventions for co-morbid insomnia and osteoarthritis pain:
   The OsteoArthritis and Therapy for Sleep (OATS) randomized trial design
SO CONTEMPORARY CLINICAL TRIALS
VL 87
AR 105851
DI 10.1016/j.cct.2019.105851
PD DEC 2019
PY 2019
AB The OsteoArthritis and Therapy for Sleep (OATS) study is a
   population-based randomized controlled trial of cognitive behavioral
   therapy for insomnia (CBT-I) with four innovative methodological aims.
   These are to: (1) Enroll representative participants across Washington
   state, including those from medically underserved communities; (2)
   Enroll persons with persistent insomnia and chronic osteoarthritis (OA)
   pain; (3) Test a scalable CBT-I intervention; and (4) Evaluate
   patient-reported outcomes (insomnia, pain severity, fatigue, depression)
   and cost-effectiveness over one year. This paper describes progress
   towards achieving these aims. The target population was persons age 60 +
   who had received OA care within the Kaiser Permanente Washington (KPW)
   health care system. We employed a two-phase screening via mail survey
   and telephone follow-up, with a 3-week interval between screens to
   exclude persons with spontaneous improvement in sleep or pain symptoms.
   Participants were randomized to a 6-session telephone-delivered CBT-I
   intervention or a 6-session telephone education only control condition
   (EOC). Blinded outcome assessments (completed online or on mailed paper
   forms) included primary and secondary sleep and pain outcome measures
   and quality of life measures. We obtained healthcare utilization from
   administrative claims data. Intent to treat analyses, including all
   participants randomized when they scheduled the first telephone session,
   will be conducted to compare CBT-I and EOC outcomes. The trial will be
   the largest experimental evaluation of telephone CBT-I to date, and the
   first to evaluate its cost-effectiveness.
RI Morin, Charles M./A-4700-2008; Thakral, Manu/J-6948-2019; Vitiello, Michael V/AAA-5298-2022; VonKorff, Michael/
OI Morin, Charles M./0000-0002-8649-8895; Thakral,
   Manu/0000-0001-5503-1363; VonKorff, Michael/0000-0001-5386-8477
ZS 0
Z8 0
ZA 0
ZR 0
ZB 3
TC 5
Z9 5
U1 0
U2 6
SN 1551-7144
EI 1559-2030
UT WOS:000501656300003
PM 31614214
ER

PT J
AU van Hoek, Jasper
   Huber, Adrian
   Leichtle, Alexander
   Haermae, Kirsi
   Hilt, Daniella
   Von Tengg-Kobligk, Hendrik
   Heverhagen, Johannes
   Poellinger, Alexander
TI A survey on the future of radiology among radiologists, medical students
   and surgeons: Students and surgeons tend to be more skeptical about
   artificial intelligence and radiologists may fear that other disciplines
   take over
SO EUROPEAN JOURNAL OF RADIOLOGY
VL 121
AR 108742
DI 10.1016/j.ejrad.2019.108742
PD DEC 2019
PY 2019
AB Purpose: To evaluate the opinion and assessment of radiologists,
   surgeons and medical students on a number of important topics regarding
   the future of radiology, such as artificial intelligence (AI), turf
   battles, teleradiology and 3D-printing.
   Method: An online questionnaire was created using the SurveyMonkey
   platform targeting radiologists, students and surgeons throughout the
   German speaking part of Switzerland. A total of 170 people participated
   in the survey (59 radiologists, 56 surgeons and 55 students).
   Statistical analysis was carried out using the Kruskal-Wallis test with
   Dunn's multiple comparison post-hoc tests.
   Results: While the majority of participants agreed that AI should be
   included as a support system in radiology (Likert scale 0-10: Median
   value 8), surgeons were less supportive than radiologists (p = 0.001).
   Students saw a potential threat of AI as more likely than radiologists
   did (p = 0.041). When asked whether they were concerned about "turf
   losses" from radiology to other disciplines, radiologists were much more
   likely to agree than students (p < 0.001). Of the students that do not
   intend to specialize in radiology, 26 % stated that AI was one of the
   reasons. Surgeons advocate the use of teleradiology.
   Conclusions: With regard to AI, radiologists expect their workflow to
   become more efficient and tend to support the use of AI, whereas medical
   students and surgeons tend to be more skeptical towards this technology.
   Medical students see AI as a potential threat to diagnostic
   radiologists, while radiologists themselves are rather afraid of turf
   losses.
RI Huber, Adrian/ABA-2766-2020; von Tengg-Kobligk, Hendrik/A-1420-2017; Heverhagen, Johannes/; Poellinger, Alexander/; Leichtle, Alexander Benedikt/C-7262-2011; Huber, Adrian Thomas/
OI von Tengg-Kobligk, Hendrik/0000-0003-3207-3223; Heverhagen,
   Johannes/0000-0002-5416-6650; Poellinger, Alexander/0000-0002-3998-0603;
   Leichtle, Alexander Benedikt/0000-0002-6528-9904; Huber, Adrian
   Thomas/0000-0001-6146-8238
ZB 6
ZS 1
TC 34
ZA 0
Z8 0
ZR 0
Z9 35
U1 1
U2 15
SN 0720-048X
EI 1872-7727
UT WOS:000500465900005
PM 31734640
ER

PT J
AU Chung, Jae Eun
   Lee, Chul-Joo
TI The impact of cancer information online on cancer fatalism: education
   and eHealth literacy as moderators
SO HEALTH EDUCATION RESEARCH
VL 34
IS 6
BP 543
EP 555
DI 10.1093/her/cyz027
PD DEC 2019
PY 2019
AB One critical yet understudied concept associated with cancer information
   is cancer fatalism, i.e. deterministic thoughts about the cause of
   cancer, the inability to prevent it and the unavoidability of death upon
   diagnosis. The aim of this study is to understand how information
   seeking about cancer online influences cancer fatalism and whether and
   to what extent education and eHealth literacy moderate the relationship
   between them. Findings from an online survey of a nationally
   representative sample in the United States (N = 578) showed differential
   impacts of using the internet to search for information about cancer
   among the more and the less educated. For the less educated, more
   exposure to information about cancer via medical and health websites led
   to an increased level of cancer fatalism, whereas among the more
   educated, greater exposure lowered cancer fatalism. These differences
   were explained by the fact that the more educated were equipped with a
   higher level of eHealth literacy skills than the less educated. Findings
   show that only when one has necessary skills to apply digital resources
   can those resources help mitigate cancer fatalism. We suggest the need
   to enhance eHealth literacy skills among the less educated to reduce
   cancer fatalism.
OI Chung, Jae Eun/0000-0003-1724-6456
ZR 0
ZA 0
TC 2
ZS 0
ZB 0
Z8 0
Z9 2
U1 4
U2 17
SN 0268-1153
EI 1465-3648
UT WOS:000501730400001
PM 31550372
ER

PT J
AU Meacham, Meredith C.
   Roh, Shim
   Chang, Jamie Suki
   Ramo, Danielle E.
TI Frequently asked questions about dabbing concentrates in online cannabis
   community discussion forums
SO INTERNATIONAL JOURNAL OF DRUG POLICY
VL 74
BP 11
EP 17
DI 10.1016/j.drugpo.2019.07.036
PD DEC 2019
PY 2019
AB Background: "Dabbing" involves vaporizing a "dab" of cannabis
   concentrate on a heated "nail," passing the vapour through a water-pipe
   rig or portable pen device, and inhaling the vapour. While some cannabis
   industry media claims that this process is cleaner, safer, and more
   effective for getting high, medical and public health sources raise
   concerns about residual solvents and pesticides, unexpectedly intense
   effects, and rapid increases in tolerance. The aim of this study is to
   characterize the content of questions about dabbing posed in cannabis
   and dabbing-specific forums on the Reddit social media platform, as well
   as comment responses to these questions.
   Methods: We conducted a content analysis of one year (2017) of
   information-seeking user-generated posts to three Reddit online cannabis
   community discussion forums ("subreddits") that contained the terms
   "dab" and "question." We also examined post engagement and the types and
   sentiment of information exchanged in the comment responses.
   Results: Across 193 dabbing question posts, the most frequently asked
   question content was about types and logistical use of devices and
   related equipment (38%) and comparisons of cannabis products (32%),
   followed by questions about the step-by-step process of getting high
   (18%), legal issues (17%), and health concerns (13%). Nearly every post
   had a response (98%), with a median 5 comments per post and few negative
   (i.e. hostile, condescending, or trolling) comments (4%). Source of
   advice or information was stated in about a quarter (26%) of comment
   responses, with the overwhelming majority of this information (89%)
   coming from disclosures of personal experience vs. web or commercial
   sources.
   Conclusion: People seeking advice online about dabbing inquired most
   often about logistics of use, but less often about health, tolerance,
   and legal risks. These findings may be used to inform public health
   efforts and health practitioner education as cannabis becomes
   increasingly legal and accessible.
RI Meacham, Meredith/AAZ-7113-2020
TC 3
ZA 0
ZR 0
Z8 0
ZB 0
ZS 0
Z9 3
U1 0
U2 9
SN 0955-3959
EI 1873-4758
UT WOS:000504779500002
PM 31400582
ER

PT J
AU Post, Eric G.
   Roos, Karen G.
   Rivas, Stephen
   Kasamatsu, Tricia M.
   Bennett, Jason
TI Access to Athletic Trainer Services in California Secondary Schools
SO JOURNAL OF ATHLETIC TRAINING
VL 54
IS 12
BP 1229
EP 1236
DI 10.4085/1062-6050-268-19
PD DEC 2019
PY 2019
AB Context: California is currently the only state that does not regulate
   who can and cannot call themselves athletic trainers (ATs). Therefore,
   previous national or state-specific investigations may not have provided
   an accurate representation of AT availability at the secondary school
   level in California. Similarly, it is unknown whether the factors that
   influence AT availability in California, such as socioeconomic status,
   are similar to or different from those identified in previous studies.
   Objective: To describe the availability of ATs certified by the Board of
   Certification in California secondary schools and to examine potential
   factors influencing access to AT services in California secondary
   schools.
   Design: Cross-sectional study.
   Setting: Online survey.
   Patients or Other Participants: Representatives of 1270 California high
   schools.
   Main Outcome Measure(s): Officials from member schools completed the
   2017-2018 California Interscholastic Federation Participation Census.
   Respondents provided information regarding school type, student and
   student-athlete enrollment, whether the school had ATs on staff, and
   whether the ATs were certified by the Board of Certification. The
   socioeconomic status of public and charter schools was determined using
   the percentage of students eligible for free or reduced-price lunch.
   Results: More than half (54.6%) of schools reported that they either did
   not employ ATs (47.6%) or employed unqualified health personnel (UHP) in
   the role of AT (7.0%). Nearly 30% of student-athletes in California
   participated in athletics at a school that did not employ ATs (n =191
   626, 28.9%) and 8% of student-athletes participated at a school that
   employed UHP in the role of AT (n = 54361, 8.2%). Schools that reported
   employing ATs had a lower proportion of students eligible for free or
   reduced-price lunch than schools that did not employ ATs and schools
   that employed UHP (both P values < .001).
   Conclusions: With ongoing legislative efforts to obtain regulation of
   ATs in California, secondary school administrators are encouraged to
   hire ATs with the proper certification to enhance the patient care
   provided to student-athletes and improve health outcomes.
TC 5
ZS 0
ZB 2
ZR 0
ZA 0
Z8 0
Z9 5
U1 1
U2 3
SN 1062-6050
EI 1938-162X
UT WOS:000503172400001
PM 31714144
ER

PT J
AU Rezhake, Remila
   Xu, Xiao-Qian
   Montigny, Sandrine
   Berger, Anouk
   Hu, Shang-Ying
   Liu, Zhi-Hua
   Sankaranarayanan, Rengaswamy
   Qiao, You-Lin
   Basu, Partha
   Zhao, Fang-Hui
TI Training Future Leaders: Experience from China-ASEAN Cancer Control
   Training Program
SO JOURNAL OF CANCER EDUCATION
VL 34
IS 6
BP 1067
EP 1073
DI 10.1007/s13187-018-1409-6
PD DEC 2019
PY 2019
AB Cancer care professionals are pivotal in translating the knowledge into
   action in the continuum of cancer control process. Unfortunately, in
   China and the Association of South-east Asian Nations (ASEAN), limited
   training opportunities are available for health professionals in the
   area of cancer prevention and control. Therefore, the Cancer Hospital,
   Chinese Academy of Medical Sciences (CICAMS), and the International
   Agency for Research on Cancer (IARC) collaboratively designed and held
   the China-ASEAN Cancer Control and Prevention Training Program to
   provide continuing education opportunities for cancer professionals from
   China and ASEAN countries. The aim of this article is to report on the
   effectiveness and quality of the program and share our experience. A
   total of 36 participants from 12 countries completed the whole course
   including 1-month online learning and 1-week face-to-face workshop and
   cancer control facility tour in October 2017. After completion of the
   program, all participants were invited to fill out a questionnaire and
   to provide their comments on the training course. Out of 36
   participants, 33 completed the evaluation form and they rated the
   training course highly in terms of satisfaction, value, and likelihood
   of recommending it to other colleagues. Additionally, all participants
   provided very detailed and practical comments on the course. Such an
   intensive, short-term, and comprehensive training program is expected to
   help participants establish a broader view of cancer prevention and
   control within the wider health services and be involved in national
   cancer control programs in a more efficient way. This training course
   could serve as a model for other institutes dedicated to nurturing
   future leaders in cancer control.
RI Qiao, You-Lin/B-4139-2012; Zhao, Fang-Hui/
OI Qiao, You-Lin/0000-0001-6380-0871; Zhao, Fang-Hui/0000-0001-9294-0005
TC 1
ZS 0
Z8 0
ZA 0
ZB 0
ZR 0
Z9 1
U1 0
U2 6
SN 0885-8195
EI 1543-0154
UT WOS:000501314300004
PM 30097990
ER

PT J
AU Cullen, Michael W.
   Geske, Jeffrey B.
   Anavekar, Nandan S.
   McAdams, Julie A.
   Beliveau, Mary Ellen
   Ommen, Steve R.
   Nishimura, Rick A.
TI Reinvigorating Continuing Medical Education: Meeting the Challenges of
   the Digital Age
SO MAYO CLINIC PROCEEDINGS
VL 94
IS 12
BP 2501
EP 2509
DI 10.1016/j.mayocp.2019.07.004
PD DEC 2019
PY 2019
AB Clinicians in today's health care environment face an overwhelming
   quantity of knowledge that requires continued education and lifelong
   learning. However, traditional continuing medical education (CME)
   courses cannot meet these educational needs, particularly given the
   proliferation of knowledge and increasing demands on clinicians' time
   and resources. CME courses that previously offered only in-person,
   face-to-face education must evolve in a learner-centric manner founded
   on principles of adult learning theory to remain relevant in the current
   era. In this article, we describe the transition of the Mayo Clinic
   Cardiovascular Review for Cardiology Boards and Recertification (CVBR)
   from a traditional course with only live content to a course integrating
   live, online, and enduring materials. This evolution has required
   leveraging technology to maximize learner engagement, offering faculty
   development to ensure content alignment with learner needs, and strong
   leadership dedicated to providing learners an unparalleled educational
   experience. Despite stagnation in growth of the traditional live course,
   these changes have increased the overall reach of the Mayo Clinic CVBR.
   Learners engaging with digital content have demonstrated larger
   increases in knowledge with less educational time commitment. Courses
   seeking to implement similar changes must develop formal learning
   objectives focused on learner needs, build an online presence that
   includes an assessment of learner knowledge, enlist a cohort of
   dedicated faculty who teach based on principles of adult learning
   theory, and perpetually refresh educational content based on learner
   feedback and performance. Following these principles will allow
   traditional CME courses to thrive despite learners' resource constraints
   and alternative means to access information. (C) 2019 Mayo Foundation
   for Medical Education and Research
TC 18
Z8 0
ZB 2
ZA 0
ZS 0
ZR 0
Z9 18
U1 1
U2 8
SN 0025-6196
EI 1942-5546
UT WOS:000500791900021
PM 31806103
ER

PT J
AU Dobrowolska, Beata
   Mazur, Ewelina
   Pilewska-Kozak, Anna
   Donka, Katarzyna
   Kosicka, Bogumila
   Palese, Alvisa
TI Predicted difficulties, educational needs, and interest in working in
   end of life care among nursing and medical students
SO NURSE EDUCATION TODAY
VL 83
AR 104194
DI 10.1016/j.nedt.2019.08.012
PD DEC 2019
PY 2019
AB Background: The need to provide care for the dying patient and his/her
   family may occur in every medical setting. Newly graduated nurses and
   physicians should therefore be prepared to deliver it at a high-quality
   level.
   Objectives: To explore (a) the primary difficulties participants
   anticipate they will encounter whilst working with dying patients, (b)
   their interest in developing competencies in caring for dying patients,
   and (c) their interest in working in palliative/hospice settings or with
   dying patients in the future.
   Design: A cross-sectional study.
   Settings: A medical university in Poland.
   Participants: Convenience sample of nursing (= 112) and medical students
   (= 101) at the end of their undergraduate education.
   Methods: Questionnaire distributed online and in hard-copy format.
   Results: Half of the participants anticipated experiencing various
   emotional and professional difficulties in caring for dying individuals,
   especially medical students. These difficulties pertained mostly the
   reaction of family members to the patient's death, addressing the
   psychological needs of the dying person, and coping with his/her own
   emotions when dealing with the patient's death. Students reported that
   working with dying patients could cause occupational stress - more so
   among medical students. The majority of them showed an interest in
   improving knowledge regarding palliative care and also in this case this
   was mostly true of medical rather than nursing students. However, more
   than half of the participants preferred avoiding work in
   palliative/hospice settings, with no differences between the two groups.
   Participants attributed this attitude to two factors: (a) the desire to
   avoid negative emotions and stress that could be triggered by dealing
   with death and dying; and (b) because they felt they lacked the required
   skills and personal abilities to handle such situations.
   Conclusions: Undergraduate curricula that include strategies for coping
   with negative emotions associated with facing the process of death and
   dying should be developed. Interprofessional education should be
   encouraged, especially regarding the psychosocial aspects of end-of-life
   care.
RI Dobrowolska, Beata/U-3384-2018; Pilewska-Kozak, Anna Bogusława/ABE-1950-2021; Palese, Alvisa/J-9427-2015
OI Dobrowolska, Beata/0000-0001-9178-9534; Pilewska-Kozak, Anna
   Bogusława/0000-0003-4562-2295; Palese, Alvisa/0000-0002-3508-844X
TC 8
ZS 0
ZA 0
ZB 0
Z8 0
ZR 0
Z9 8
U1 4
U2 28
SN 0260-6917
EI 1532-2793
UT WOS:000501623200003
PM 31493620
ER

PT J
AU Wiblom, Jonna
   Rundgren, Carl-Johan
   Andree, Maria
TI Developing Students' Critical Reasoning About Online Health Information:
   a Capabilities Approach
SO RESEARCH IN SCIENCE EDUCATION
VL 49
IS 6
BP 1759
EP 1782
DI 10.1007/s11165-017-9674-7
PD DEC 2019
PY 2019
AB The internet has become a main source for health-related information
   retrieval. In addition to information published by medical experts,
   individuals share their personal experiences and narratives on blogs and
   social media platforms. Our increasing need to confront and make meaning
   of various sources and conflicting health information has challenged the
   way critical reasoning has become relevant in science education. This
   study addresses how the opportunities for students to develop and
   practice their capabilities to critically approach online health
   information can be created in science education. Together with two upper
   secondary biology teachers, we carried out a design-based study. The
   participating students were given an online retrieval task that included
   a search and evaluation of health-related online sources. After a few
   lessons, the students were introduced to an evaluation tool designed to
   support critical evaluation of health information online. Using
   qualitative content analysis, four themes could be discerned in the
   audio and video recordings of student interactions when engaging with
   the task. Each theme illustrates the different ways in which critical
   reasoning became practiced in the student groups. Without using the
   evaluation tool, the students struggled to overview the vast amount of
   information and negotiate trustworthiness. Guided by the evaluation
   tool, critical reasoning was practiced to handle source subjectivity and
   to sift out scientific information only. Rather than a generic skill and
   transferable across contexts, students' critical reasoning became
   conditioned by the multi-dimensional nature of health issues, the blend
   of various contexts and the shift of purpose constituted by the
   students.
ZA 0
ZS 0
TC 5
ZR 0
Z8 0
ZB 0
Z9 5
U1 1
U2 7
SN 0157-244X
EI 1573-1898
UT WOS:000501034400011
ER

PT J
AU Desiree, Larenas-Linnemann
   Margarita, Fernandez-Vega
   Monica, Rodriguez-Gonzalez
   Maria del Carmen, Cano-Salas
   Jorge Agustin, Luna-Pech
   Jose Antonio, Ortega-Martell
   Blanca, Del Rio-Navarro
   Erika del Carmen, Lopez-Estrada
   Jade, Romero-Lombard
   Juan Carlos, Vazquez-Garcia
   Jorge, Salas-Perez
TI An online survey detected knowledge gaps and cost-saving opportunities
   in asthma maintenance treatment among allergists, pulmonologists, ENTs
   and primary care
SO WORLD ALLERGY ORGANIZATION JOURNAL
VL 12
IS 12
AR 100084
DI 10.1016/j.waojou.2019.100084
PD DEC 2019
PY 2019
AB Background: In April 2017 the Mexican Asthma Guidelines (GUIMA) were
   published. Before the launch, physicians' knowledge was explored related
   to key issues of the guideline.
   Methods: A SurveyMonkey (R) survey was sent out to board-certified
   physicians of 5 medical specialties treating asthma. Replies were
   analyzed per specialty against the GUIMA evidence-based recommendations.
   We present the treatment part here.
   Results: A total of 364 allergists (ALLERG), 161 pulmonologists (PULM),
   34 ENTs, 239 pediatricians (PED) and 62 general practitioners (GPs)
   replied to the survey and 247-83-14-135-37 respectively finished it.
   Spirometry is not routinely indicated when asthma is very probable by
   ALLERG 54%, PULM 47%, ENT 39%, PED 65%, GP 64%. A fictitious case
   proposed to the physicians with intermittent asthma was erroneously
   treated with ICS by ALLERG 9%, PULM 11%, ENT 28%, PED 10%, GP 11%. The
   mild persistent case received mistakenly ICS-LABA by ALLERG 25%, PULM
   26%, ENT 33%, PED 27%, GP 23%. The first-line option for moderate
   persistent asthma was ICS(median dose) instead of ICS(low)+LABA for
   ALLERG 29%, PULM 25%, ENT 17%, PED 27%, GP 23% and in severe asthma
   maintenance treatment PULM20%, ALLERG-ENT-PED-GP 22-34% failed to
   indicate LABA. Concerning the guidelines' recommendation to use one
   inhaler for maintenance & rescue in moderate-to-severe asthma, PULM45%,
   ALLERG-ENT-PED-GP 56-80% (p < 0.00001), erroneously indicated
   ICS-salmeterol could be used, instead of ICS-formoterol. Oral beta 2 or
   theophylline are no longer recommended, but PULM 37% and
   ALLERG-ENT-PED-GP 42-62% (p < 0.01) still indicate their use. In severe
   asthma 61-73% of physicians consider adding LTRA to the treatment; only
   PULM38%, OTHERS12-25% consider adding tiotropium (p < 0.001) and 3-17%
   consider adding omalizumab, both guideline recommended add-ons. As for
   asthma in pregnancy, most surveyed are not aware budesonide is the 1st
   line option ICS. Finally, 81-97% of the group-members recognized
   allergen immunotherapy, as a viable add-on, in line with GINA/GEMA/GUIMA
   recommendations.
   Conclusions: An online survey could detect knowledge-gaps related to
   asthma treatment. Interestingly, surveyed physicians tended to
   over-treat the milder asthma cases, thus clearly leaving room for
   cost-savings. Caution should be taken in the promotion of the SMART
   (single-maintenance-and-reliever-treatment) approach, which can only be
   done with ICS-formoterol. Many physicians opt for other combinations not
   apt for this approach. Among all surveyed specialties there is ample
   room for improvement in mild and severe asthma management.
ZR 0
Z8 0
ZA 0
TC 4
ZB 0
ZS 0
Z9 4
U1 0
U2 1
SN 1939-4551
UT WOS:000504425500001
PM 31768217
ER

PT J
AU Froehlich, Susanne
   Goebel, Florian
   Meder, Adrian
   Wirkner, Janine
   Obertacke, Udo
   Kasch, Richard
TI Mandatory Surgical Subinternship in the Final Year of Medical School - a
   Stepping Stone to Becoming a Surgeon?
SO ZENTRALBLATT FUR CHIRURGIE
VL 144
IS 6
BP 543
EP 550
DI 10.1055/a-0820-6089
PD DEC 2019
PY 2019
AB Background The final year is an important time for a medical student as
   this is when medical knowledge is transformed into medical
   responsibilities. The field of surgery is firmly anchored in the
   educational structure as it is mandatory during the practical year of a
   medical student. The purpose of this paper is to identify factors that
   influence medical students to choose surgery after the final year of
   medical school. Materials and Methods An online survey conducted by the
   AG DGOU 2012 provided complete data sets from a total of 9079
   participants. 184 of these had already completed their PJ compulsory
   sub-internship (tertiary) surgery. These were divided into four groups
   for analysis: decision to specialise in surgery prior to the PJ
   compulsory tertiary ("yes, before", JV), during the PJ compulsory ("yes,
   during", JW), decision against before the PJ compulsory ("no, before",
   NV) or during the compulsory ("no, during", NW). The total of 38 survey
   items were summarised for overall assessment, taking into account the
   decision on subject specialisation. Results 57.9% of the respondents
   were positive regarding the overall impression of the surgical
   internship during their final year. The respondents of the JW group were
   especially positive, having made the decision to become a surgeon, based
   on their internship experience during the final year in comparison to
   the NW group (decision against surgery). We find significant differences
   in all analysed items: integration into team JW/NW (p <= 0.003),
   acquisition of expertise (p <= 0.014), teachers (p <= 0.025), quality
   and structure of teaching (p <= 0.043) and overall satisfaction with the
   required tertial (p <= 0.037). Conclusion In comparison to other
   specialities, in the field of surgery there is the option of recruiting
   directly within the framework of the compulsory internship. The results
   reveal unsatisfactory structures from a student perspective. The lack of
   medical care/support, the insufficient inclusion in therapeutic
   considerations, the lack of professional knowledge and lack of contact
   with the teachers are just a few key points that negatively impact the
   overall outcome of students' satisfaction with the compulsory tertiary
   education. The results of the present study should serve as motivation
   and contribute to the restructuring of the compulsory core of the
   Practical Year, which the Master Plan 2020 will entail.
ZS 0
ZB 0
ZA 0
ZR 0
TC 2
Z8 0
Z9 2
U1 0
U2 1
SN 0044-409X
EI 1438-9592
UT WOS:000502325700010
PM 30912103
ER

PT J
AU Sterz, Jasmina
   Adili, Farzin
   Bender, Michael
   Dahmen, Uta
   Heinemann, Markus K.
   Hofmann, Hans-Stefan
   Konig, Sarah
   Obertacke, Udo
   Russeler, Miriam
   Stefanescu, Christina
   Voss, Sebastian Herbert
   Walcher, Felix
   Kadmon, Martina
CA Deutsch Gesell Chirurgie DGCH
TI National Learning Objectives Catalogue in Surgery - General Part
   Defining Competences of Medical School Graduates in Surgery
SO ZENTRALBLATT FUR CHIRURGIE
VL 144
IS 6
BP 573
EP 579
DI 10.1055/a-1033-7769
PD DEC 2019
PY 2019
AB Competency-based medical education is needed in order to meet the
   requirements of medical care currently and in the future. The basis of
   this are activity-based learning objectives that are merged in
   competency-based catalogues. A basis for a core curriculum of
   undergraduate medical training is the National Catalogue of Learning
   Objectives for Undergraduate Medical Education (NKLM). Already in 2013,
   for surgery, the competencies which medical students should have
   achieved after completing the practical year (PJ) in relation to
   surgical diseases were defined in the special part of the National
   Catalogue of Learning Objectives in Surgery (NKLC). In the now amended
   general part of the NKLC, interdisciplinary competencies were defined
   and consented from all surgical disciplines, that are relevant for all
   surgical disciplines and that all representatives from the different
   surgical disciplines should incorporate in their surgical training. The
   complete NKLC is now available for faculties, teachers and students for
   trial (available online: https://www.dgch.de/index.php?id=190&L=528).
   The guiding principle for the entire development process was to make
   sure that students gain all competencies they need when starting to work
   as a medical doctor and therefor to increase patient safety.
RI Ruesseler, Miriam/ABD-3388-2020
OI Ruesseler, Miriam/0000-0001-7494-0159
Z8 0
ZS 0
ZA 0
ZR 0
TC 2
ZB 0
Z9 2
U1 1
U2 5
SN 0044-409X
EI 1438-9592
UT WOS:000502769400001
PM 31842239
ER

PT J
AU Naylor, Katarzyna A.
   Torres, Kamil C.
TI Translation of learning objectives in medical education using high-and
   low-fidelity simulation: Learners' perspectives
SO JOURNAL OF TAIBAH UNIVERSITY MEDICAL SCIENCES
VL 14
IS 6
BP 481
EP 487
DI 10.1016/j.jtumed.2019.10.006
PD DEC 2019
PY 2019
AB Objectives: The mastering of learnt procedures by medical students is
   triggered by numerous elements, including the ability to understand
   educational goals for specific tasks. In this study, the authors
   investigated the processes for identifying learning objectives set forth
   by medical students and the possibility of the chosen simulation
   fidelity influencing this ability in Basic Clinical Skills and Elderly
   Medicine courses at the Medical University of Lublin.
   Methods: A total of 121 medical students assessed the extent to which
   learning objectives were implemented in two courses with high- and
   low-fidelity simulation. Using an online survey with closed-ended
   questions, a list of learning objectives assigned to the courses was
   sent to participants. The authors evaluated how the courses were
   generally assessed in terms of their substantive value and general
   applicability. The Spearman rank correlation (Spearman's rho), chi(2),
   and descriptive statistics were used for investigating research
   problems.
   Results: Students correctly identified established learning objectives
   embedded in the courses and positively assessed both courses.
   Participants' affirmative opinions were related to the high substantive
   value of both courses.
   Conclusions: Teachers and course creators could benefit from students'
   feedback about the clarity of learning objectives. The application of
   some of their ideas would promote a student-centred approach in medical
   simulation. This approach could be considered input for task selection
   and optimisation of learning.
RI Naylor, Katarzyna/I-8933-2019; Torres, Kamil/
OI Naylor, Katarzyna/0000-0002-1307-5015; Torres, Kamil/0000-0001-5602-3744
ZS 0
ZA 0
TC 2
ZR 0
ZB 0
Z8 0
Z9 2
U1 0
U2 2
SN 1658-3612
UT WOS:000504868500001
PM 31908634
ER

PT J
AU Khallof, Razan Omar
   Doumani, Mazen
   Farid, Fatma Alzahraa Sherief
   Mostafa, Diana
   Alhafian, Rania Abdul Alim
TI Dental education in the Arabic language vs English language: A survey
   among Arab dentists
SO JOURNAL OF FAMILY MEDICINE AND PRIMARY CARE
VL 8
IS 12
BP 3908
EP 3914
DI 10.4103/jfmpc.jfmpc_572_19
PD DEC 2019
PY 2019
AB Objective: The aim of this study was to explore the language
   difficulties encountered by Arabic dental students and dentists in some
   aspects of their dental education and to determine their attitude
   towards the Arabization of the medical curriculum. Materials and
   Methods: A web-based self-administered questionnaire with 14
   multiple-choice questions was designed and distributed online via google
   forms in the Arabic language. The online link was sent randomly to
   Arabic dental students, dental academic staff, and dental practitioners.
   The survey questions explored language problems during reading,
   attending lectures and scientific conferences, preparing scientific
   researches, taking deferent exams, and the attitudes towards
   Arabization. Descriptive statistics and Chi-square tests were used to
   analyze the responses to the questions. Results: There were 378
   respondents for this study. Nevertheless, paying high attention to the
   importance of English language as the global language of communication,
   (70.6%) of the respondents believed that studying in Arabic is a basic
   requirement for the Arabs. Near percentage agreed that mastering their
   mother tongue is much easier than to acquire another language, which
   further facilitates studying and improves understanding. More than (65%)
   of the subjects preferred a mixture of both languages for attending
   lectures, conferences, and exams. But (68.3%) said that they use English
   when they search for any subject related to dentistry. Conclusion: There
   has been a consensus on the need for receiving knowledge in the Arabic
   language, and the importance of studying the mother tongue for enhancing
   understanding and memorization. The results demonstrated that the idea
   of teaching some dental courses in Arabic is not impossible and it might
   be the key to improve dental study for the Arabs. Consequently, a
   majority stated that there were obstacles in teaching dentistry in fully
   Arabic language due to the dominance of English language internationally
   and the weak possibilities of Arabization and translation in the Arab
   world.
RI Mostafa, Diana/AAD-3401-2019
OI Mostafa, Diana/0000-0001-5653-1124
ZA 0
ZB 0
TC 0
Z8 0
ZS 0
ZR 0
Z9 0
U1 0
U2 1
SN 2249-4863
EI 2278-7135
UT WOS:000648429500024
PM 31879634
ER

PT J
AU Medina Martinez, Osmel Domingo
   Perez de Armes, Marie
   Toledo Alvarez, Filiberto
   Carrillo Ramos, Anay
   Rosales Gonzalez, Raul Jesus
   Trujillo Arteaga, Jose Antonio
TI Information system for the management of scientific production of the
   University of Medical Sciences of Cienfuegos
SO MEDISUR-REVISTA DE CIENCIAS MEDICAS DE CIENFUEGOS
VL 17
IS 6
BP 764
EP 770
PD DEC 2019
PY 2019
AB Foundation: guaranteeing in a timely, reliable and fast manner the
   information required for the management of scientific production in
   Cuban Medical Sciences Universities is an outstanding necessity.
   Objective: to design a computerized information system for the
   management of scientific production of the University of Medical
   Sciences of Cienfuegos.
   Methods: system designed at the University of the Cienfuegos Medical
   Sciences, based on client-server technology with RUP methodology, UML
   modeling language, PHP and MySQL programming language as database
   manager. The minimum requirements are: Dual Core central unit with 2 GB
   of RAM, 40 GB of hard disk and MySQL and APACHE applications.
   Results: the system allows the generation of online digital curricula of
   university professors from any health institution in the province, where
   their scientific work is highlighted, in addition to the automated
   calculation of indicators and absolute frequency values at the
   individual level, career and institution based mainly on parameters of
   the National Accreditation Board of the Ministry of Higher Education of
   Cuba.
   Conclusions: it constitutes a tool that allows perfecting the management
   of scientific production of Cuban Medical Sciences Universities.
Z8 0
ZB 0
ZS 0
ZA 0
TC 0
ZR 0
Z9 0
U1 0
U2 1
SN 1727-897X
UT WOS:000503728400001
ER

PT J
AU McBrien, Sarah
   Bailey, Zachary
   Ryder, Jonathan
   Scholer, Paige
   Talmon, Geoffrey
TI Improving Outcomes A Retrospective Review Study Design in Pathology
   Education for Medical Students
SO AMERICAN JOURNAL OF CLINICAL PATHOLOGY
VL 152
IS 6
BP 775
EP 781
DI 10.1093/ajcp/aqz100
PD DEC 2019
PY 2019
AB Objectives: To determine the strength of study design and outcomes in
   literature describing pathology education for medical students.
   Methods: A search was conducted for articles related to pathology
   education published over 45 years describing an educational
   intervention. The primary data collected included phase of education,
   domain of objectives, number of learners and institutions, type of
   intervention, use of a comparison/control group, randomization, and
   strength of statistical analysis.
   Results : Of 655 articles, 54 (8%) met inclusion criteria. The majority
   (65%) reported experiences of 100 learners or fewer, and only one was
   multi-institutional. Only 46% used a comparison/control group.
   Statistical significance of results was not reported in 39%. None
   examined outcomes at a point distant from the educational intervention.
   Conclusions: Most studies describing pathology educational interventions
   are not of strong experimental design. Consumers of educational research
   should be cognizant of these potential weaknesses in educational
   studies.
OI McBrien, Sarah/0000-0002-7732-1887
ZR 0
ZS 0
TC 2
ZA 0
ZB 1
Z8 0
Z9 2
U1 1
U2 6
SN 0002-9173
EI 1943-7722
UT WOS:000496763800011
PM 31390654
ER

PT J
AU Singh, Raunak
   Kirtley, Joanne
   Minhas, Jatinder S.
   Lakhani, Dilesh
   Carr, Sue
TI Exploring junior doctor morale in a UK hospital
SO JOURNAL OF THE ROYAL COLLEGE OF PHYSICIANS OF EDINBURGH
VL 49
IS 4
BP 312
EP 316
DI 10.4997/JRCPE.2019.414
PD DEC 2019
PY 2019
AB Background The importance of junior doctor morale is increasingly being
   recognised. We aimed to identify and explore the factors affecting
   junior doctor morale in a UK teaching hospital.
   Methods We carried out an online survey asking junior doctors to rate
   their morale, rank the top five factors that positively affected morale
   and offer free-text comments.
   Results Nine hundred and forty three junior doctors were approached, 402
   (42.6%) responded. Overall morale was rated 6 [interquartile range
   (IQR): 5-8], and how valued 6 (IQR: 4-8), supported (IQR: 6-9) and
   autonomous 7 (IQR: 6-8) they felt [median ratings using a scale of 0
   (low) -10 (high)]. When comparing the four domains of feeling supported,
   feeling valued, having autonomy and overall morale, respondents felt
   most supported overall (n = 402, chi(2)= 85.6, p < 0.0001). Key themes
   were identified: team working and relationships, feedback, training and
   education, resources, wellbeing and pastoral support, staffing and
   workload, senior clinician support, and autonomy. The most common
   factors positively affecting morale were 'feeling part of a team'
   (66.4%) and 'being recognised for good practice' (56.7%).
   Conclusion We identified a number of diverse themes affecting junior
   doctor morale. Doctors felt more supported than valued or autonomous,
   with complex relationships between these domains.
RI Minhas, Jatinder/J-8333-2019; CARR, Susan/
OI Minhas, Jatinder/0000-0002-0576-9105; CARR, Susan/0000-0003-3726-3560
ZS 0
ZA 0
ZR 0
Z8 0
ZB 1
TC 6
Z9 6
U1 0
U2 2
SN 1478-2715
EI 2042-8189
UT WOS:000500934000015
PM 31808461
ER

PT J
AU Nadama, Hauwa'u Hayat
   Tennyson, Maria
   Khajuria, Ankur
TI Evaluating the usefulness and utility of a webinar as a platform to
   educate students on a UK clinical academic programme
SO JOURNAL OF THE ROYAL COLLEGE OF PHYSICIANS OF EDINBURGH
VL 49
IS 4
BP 317
EP 322
DI 10.4997/JRCPE.2019.415
PD DEC 2019
PY 2019
AB Background The Academic Foundation Programme (AFP) is the first step of
   the UK's national integrated clinical academic pathway; however, the
   application process can be unclear. We evaluated webinars as a teaching
   medium to enhance knowledge and confidence of prospective applicants.
   Methods Medical students were invited to attend a free webinar. The
   webinar was designed by a former academic foundation trainee, outlining
   the UK integrated clinical academic pathway and how to apply to the AFR
   An online questionnairebased cross-sectional study was conducted pre-
   and post-webinar.
   Results In total, 118 out of 199 (59.3% response rate) attendees filled
   out the pre-webinar questionnaire, while 64 out of 199 attendees (32.2%
   response rate) filled out the post-webinar questionnaire. Of these 83.1%
   had never previously attended a medical education webinar, and 92.3%
   agreed webinars offer flexibility and convenience, saving time and money
   on travel. Matched pre- and post-webinar data showed an increase in
   participants' knowledge (p < 0.0001) and confidence (p < 0.001).
   Conclusions This study has demonstrated the utility of a focused webinar
   in enhancing medical students' knowledge and confidence in AFP
   applications. Webinars are a rarely utilised yet highly acceptable way
   to engage millennial students and could be used to enhance engagement
   with clinical academia.
RI Khajuria, Ankur/AAB-5545-2020
OI Khajuria, Ankur/0000-0002-2321-9860
ZB 4
ZS 1
TC 25
ZR 0
ZA 0
Z8 0
Z9 26
U1 1
U2 6
SN 1478-2715
EI 2042-8189
UT WOS:000500934000016
PM 31808462
ER

PT J
AU Oesch, Peter
   Tomovic, Sara
   Sonderer, Patrizia
   Bovard, Cynthia
TI Extended Roles of Physiotherapists in Acute Care Hospitals - Survey
   among Physiotherapists in Eastern Switzerland
SO PHYSIOSCIENCE
VL 15
IS 4
BP 155
EP 163
DI 10.1055/a-1017-7305
PD DEC 2019
PY 2019
AB Background Medical treatment in acute care hospitals is in the focus of
   political debates. This is accompanied by the discussion on extended
   roles (ER) of non-medical health professionals. Physiotherapists' ER are
   defined as tasks which are traditionally not performed by
   physiotherapists and require additional training. Objective Recording
   PTs' ER in acute care hospitals in Eastern Switzerland. Method The
   online survey among PT in Eastern Switzerland using snow ball sampling
   collected form and number of ER, required graduate and post-graduate
   professional training, mentioning ER in job description and their
   salary-relevance as well as demographic and work-specific information on
   respondents and their institutions. The performed statistical analysis
   was mostly descriptive. The multivariate regression analysis covered the
   assessment of the influence of age, gender, acute care hospital
   experience, level of education, hierarchical level, hospital form,
   hospital size and organizational assignment of PT to the number of
   performed ER. Results 179 physiotherapists participated in the survey,
   all of them performing at least one ER. There was a significant
   correlation between the number of performed ER and hierarchical level,
   years of experience in acute care hospital, age and hospital type. The
   most commonly mentioned barriers for ER were lack of funding and time.
   Implementation of ER was salary-relevant for 37 % of the respondents and
   was mentioned in 56 % of job descriptions. 87.2 % of physiotherapists
   would like to practice more ER and 98.3 % consider ER to be important
   for occupational development. Conclusions Physiotherapists in acute care
   hospitals perform a variety of not realized or rewarded ER. ER could
   reduce supply shortfall in emergency hospitals and produce attractive
   career prospects if concordantly appreciated and paid for.
ZR 0
Z8 0
TC 0
ZS 0
ZA 0
ZB 0
Z9 0
U1 0
U2 1
SN 1860-3092
EI 1860-3351
UT WOS:000501173000002
ER

PT J
AU Raptis, Dimitri A.
   Sinanyan, Milena
   Ghani, Shahi
   Soggiu, Fiammetta
   Gilliland, Jack J.
   Imber, Charles
TI Quality assessment of patient information on the management of gallstone
   disease in the internet - A systematic analysis using the modified
   ensuring quality information for patients tool
SO HPB
VL 21
IS 12
BP 1632
EP 1640
DI 10.1016/j.hpb.2019.03.355
PD DEC 2019
PY 2019
AB Introduction: The internet has become a fundamental source of medical
   information for patients, however, little is known about the quality of
   patient information regarding the management of gallstone disease (GD).
   Methods: A systematic review of information on GD in the internet was
   performed. The top 100 websites for every different search term and
   search engine were assessed using the validated EQIP tool (Score 0-36).
   Results: A total of 2000 websites were identified and 212 (11%) were
   eligible for analysis. The overall median EQIP score of all websites was
   15 (IQR 13-18). Of all websites, 63% originated from North America
   however, these represented the lowest median EQIP score of 15. Only 41%
   of the websites differentiated between clinical presentations and 19%
   provided emergency information. Only 3% of the websites reported
   complication rates, ranging from 3 to 36%.
   Conclusion: This is a comprehensive assessment of online patient
   information on GD using the EQIP tool. The assessment of the quality of
   websites concerning GD by the EQIP tool indicates that the majority of
   sites were of low-quality information. There is an immediate need for
   better informative and educational websites regarding GD that are
   compatible with international quality standards.
OI Raptis, Dimitri Aristotle/0000-0002-0898-3270; Soggiu,
   Fiammetta/0000-0003-2317-7776
ZA 0
ZS 0
TC 7
ZB 0
ZR 0
Z8 0
Z9 7
U1 0
U2 4
SN 1365-182X
EI 1477-2574
UT WOS:000500283700005
PM 31174998
ER

PT J
AU Liu, Xiaochuan
   Weng, Yingfeng
   Liu, Renyu
   Zhao, Jing
TI Significant Stroke Knowledge Deficiencies in Community Physician
   Improved with Stroke 120
SO JOURNAL OF STROKE & CEREBROVASCULAR DISEASES
VL 28
IS 12
AR 104323
DI 10.1016/j.jstrokecerebrovasdis.2019.104323
PD DEC 2019
PY 2019
AB Background and Purpose: In the existing model of community health
   service in China, community general practitioners play important roles
   in health promotion as well as prehospital stroke recognition and
   management. We recently engineered Stroke 120 based on FAST for China.
   This investigation aimed to investigate its acceptance in community
   physicians and promote their stroke related knowledge. Methods: We
   conducted an stroke education session to community physicians or family
   doctors (total of 435 participants), teaching both FAST and Stroke 120.
   Online survey was distributed to the participants before and after the
   education session to evaluate the awareness of stroke and the acceptance
   of the stroke recognition tool. Results: Significant stroke knowledge
   deficiencies were found in community physicians. After the education
   session, percent of the participants knew that the thrombolytic
   therapeutic window (<4.5 hours) was improved from 54.0% to 91.6% (P <
   .001). A total of 88.5% of them would send their patients who had stroke
   to the nearest hospital with stroke center by emergency medical service,
   compared to baseline (64.4%, P < .001). In total, 95.2% of them would
   recommend thrombolytic therapy in the treatment of acute ischemic stroke
   compared to 82.7% (baseline P < .001). Although majority mastered both
   FAST (95.5%) and Stroke 120 (98.0%) through our education session, 96.3%
   of them believe that Stroke 120 is the most suitable for Chinese in
   stroke education. Conclusions: Stroke 120 strategy was well accepted by
   the community physicians in China and in the meantime improved knowledge
   regarding stroke was observed.
OI Liu, xiaochuan/0000-0002-6605-9262
ZB 2
ZS 0
TC 7
Z8 0
ZR 0
ZA 0
Z9 7
U1 1
U2 4
SN 1052-3057
EI 1532-8511
UT WOS:000498868800003
PM 31562040
ER

PT J
AU Silvestre, Jason
   Caruso, Vincenza A.
   Hernandez, Jade M.
   Serletti, Joseph M.
   Chang, Benjamin
TI The Impact of Training Pathway on Breast Surgery Cases Performed during
   Plastic Surgery Residency
SO AESTHETIC PLASTIC SURGERY
VL 43
IS 6
BP 1663
EP 1668
DI 10.1007/s00266-019-01424-3
PD DEC 2019
PY 2019
AB Background Operative volume is a critical component of surgical resident
   education. This study compares reported breast surgery case volume
   between resident training pathways in plastic surgery. Methods This
   retrospective cohort study reviewed case logs of plastic surgery
   residents in the independent/combined and integrated training pathways.
   Breast surgery case volume was compared via t tests across two major
   categories: reconstructive and aesthetic. Differences in intra-pathway
   variability were compared with F tests. Five consecutive cohorts of
   plastic surgery residents (n = 818): independent/combined (n = 526, 64%)
   and integrated (n = 292, 36%) at Accreditation Council for Graduate
   Medical Education (ACGME) accredited residency programs, were included
   (2011-2015). Results Independent/combined residents reported
   significantly more aesthetic cases than integrated residents, but
   similar reconstructive cases. Independent/combined residents reported
   more breast augmentations, mastopexy, cosmetic breast fat grafting, and
   other cosmetic breast cases. Within the reconstructive category,
   independent residents reported more breast reconstruction fat grafting
   cases while integrated residents reported more breast reconstruction
   with pedicle flap, other breast reconstruction, and breast reduction
   cases. Independent residents had greater intra-pathway variability in
   five case subcategories, while integrated residents had greater
   variability in one case subcategory. Conclusions Disparities in breast
   surgery case volume exist by plastic surgery residency training pathway.
   Given the importance of case volume to residents and faculty, these
   disparities may warrant greater attention.
OI Silvestre, Jason/0000-0002-5831-0760
TC 2
ZA 0
ZR 0
ZS 0
ZB 0
Z8 0
Z9 2
U1 0
U2 0
SN 0364-216X
EI 1432-5241
UT WOS:000497527100031
PM 31218380
ER

PT J
AU Tita, Anne C.
   Frampton, John R.
   Roehmer, Christian
   Izzo, Sara E.
   Houtrow, Amy J.
   Dicianno, Brad E.
TI Correlation Between Neurologic Impairment Grade and Ambulation Status in
   the Adult Spina Bifida Population
SO AMERICAN JOURNAL OF PHYSICAL MEDICINE & REHABILITATION
VL 98
IS 12
BP 1045
EP 1050
DI 10.1097/PHM.0000000000001188
PD DEC 2019
PY 2019
AB Objective The aim of the study was to identify which neurologic
   impairment scales correlate with ambulation status in adults with spina
   bifida. Design A retrospective chart review was performed on patients
   seen at the University of Pittsburgh Medical Center Adult Spina Bifida
   Clinic. Findings were graded using several neurologic impairment scales:
   two versions of the National Spina Bifida Patient Registry
   classification, the International Standards for Neurological
   Classification of Spinal Cord Injury motor level, and the Broughton
   Neurologic Impairment Scale. Ambulation ability was ranked using the
   Hoffer classification system. Results Data collected from 409 patient
   records showed significant correlations between Hoffer ambulation status
   and all neurologic impairment scales evaluated. The strongest
   correlation was noted with the Broughton classification (r(s) = -0.771,
   P < 0.001). High correlations were also noted with both versions of the
   National Spina Bifida Patient Registry: strength 3/5 or greater (r(s) =
   -0.763, P < 0.001), and strength 1/5 or greater (r(s) = -0.716, P <
   0.001). For the International Standards for Neurological Classification
   of Spinal Cord Injury motor level, only a moderate correlation was
   observed (r(s) = -0.565, P < 0.001). Conclusions Multiple grading scales
   can be used to measure motor function in adult spina bifida patients.
   Although the Broughton classification seems to be the most highly
   correlated with ambulation status, the less complex National Spina
   Bifida Patient Registry scale is also highly correlated and may be
   easier to administer in busy clinic settings. To Claim CME Credits
   Complete the self-assessment activity and evaluation online at CME
   Objectives Upon completion of this article, the reader should be able
   to: (1) Explain the clinical significance of identifying ambulation
   status and maximizing ambulation potential in adults with spina bifida;
   (2) Describe each of the neurologic grading scales examined in this
   study, identifying potential shortcomings in applying them to the adult
   spina bifida population; and (3) Administer the National Spina Bifida
   Patient Registry (NSBPR) impairment scale motor assessment in a standard
   adult spina bifida outpatient clinic visit. Level Advanced Accreditation
   The Association of Academic Physiatrists is accredited by the
   Accreditation Council for Continuing Medical Education to provide
   continuing medical education for physicians. The Association of Academic
   Physiatrists designates this Journal-based CME activity for a maximum of
   1.0 AMA PRA Category 1 Credit(s)(TM). Physicians should only claim
   credit commensurate with the extent of their participation in the
   activity.
TC 10
ZA 0
ZR 0
ZB 3
Z8 0
ZS 0
Z9 10
U1 0
U2 1
SN 0894-9115
EI 1537-7385
UT WOS:000497662300005
PM 30932916
ER

PT J
AU Wilson, Zelda
   Whitehead, Kirsten
TI A cross sectional survey to assess healthcare professionals' attitudes
   to and understanding of probiotics
SO CLINICAL NUTRITION ESPEN
VL 34
BP 104
EP 109
DI 10.1016/j.clnesp.2019.08.004
PD DEC 2019
PY 2019
AB Background and aims: Consumers' belief in the benefits of probiotics is
   influenced by information they receive from healthcare professionals
   (HCPs). HCPs therefore need to be aware of the current evidence base in
   order to advise consumers appropriately. This survey aimed to establish
   HCP attitudes towards, and understanding of, the use of probiotics in
   healthcare.
   Methods: An online, cross-sectional survey was distributed to
   dietitians, paediatricians and General Practitioners (GPs) through three
   medical/health professional bodies: the British Dietetic Association
   (BDA), the European Society for Primary Care in Gastroenterology (ESPCG)
   and the European Paediatric Association (EPA). Paper copies of the
   survey were distributed at relevant medical congresses.
   Results: There were 1360 respondents representing all three groups of
   HCPs. The majority of respondents (86.3%, n = 1068) agreed that
   probiotics have a place in clinical medicine and were likely to
   recommend them (72.1%, n = 882), yet only 55.7% (n = 230) of dietitians
   were familiar with the World Health Organisation (WHO) definition of a
   probiotic. There was a positive, however, weak correlation between a
   high level of training and the likelihood of a respondent recommending a
   probiotic (r = 0.24, p < 0.005). Inadequate knowledge appeared to be a
   limiting factor in patients receiving evidence-based information and
   appropriate recommendations. The more concerns an HCP had, the less
   likely they were to recommend a probiotic regularly (p < 0.005). The
   majority (91%, n = 1099) of respondents cited a need for more education.
   Conclusions: HCPs recognise that probiotics have a place in clinical
   medicine and would recommend them if they had more information to
   support informed decision-making within patient care. (C) 2019 European
   Society for Clinical Nutrition and Metabolism. Published by Elsevier
   Ltd. All rights reserved.
ZR 0
ZA 0
TC 6
ZS 0
ZB 4
Z8 0
Z9 6
U1 2
U2 13
SN 2405-4577
UT WOS:000493891000017
PM 31677699
ER

PT J
AU Bishop, Caitlin Tabler
   Mazanec, Polly
   Bullington, Jessica
   Craven, Heather
   Dunkerley, Melissa
   Pritchett, Jessica
   Coyne, Patrick J.
TI Online End-of-Life Nursing Education Consortium Core Curriculum for
   Staff Nurses An Education Strategy to Improve Clinical Practice
SO JOURNAL OF HOSPICE & PALLIATIVE NURSING
VL 21
IS 6
BP 531
EP 539
DI 10.1097/NJH.0000000000000593
PD DEC 2019
PY 2019
AB Because of the growing population of patients with serious illness, the
   demand for specialty palliative care exceeds the resources available.
   Nurses must be prepared to provide primary palliative care to fill the
   gap in the availability of specialized palliative care providers.
   However, meeting the educational needs of a vast number of practicing
   nurses poses a significant challenge. Often, institutions are limited in
   the financial and staffing support that they can contribute for
   continuing nursing education, especially when the training requires
   staff to spend substantial time away from work. In order to address this
   issue, one large medical center conducted a study to examine the
   educational and clinical practice outcomes of offering an online version
   of the End-of-Life Nursing Education Consortium Core Curriculum to
   nearly 100 nurses. The participants were divided into 2 groups. Group 1
   received online education only, whereas the other group received the
   online education plus a 3-hour face-to-face training session. Both
   groups reported statistically significant improvements in symptom
   management and communication skills, with no significant difference
   between the pedagogical approaches. Most importantly, the education
   resulted in a statistically significant impact on the nurses' clinical
   practice. The results of this study demonstrate that online education
   can be used as an effective and efficient strategy to provide primary
   palliative care education to a large number of nurses.
RI Coyne, Patrick/AAH-7098-2019; Coyne, Patrick/ABE-4148-2020; Coyne, Patrick/
OI Coyne, Patrick/0000-0001-9517-3518
Z8 0
ZA 0
ZB 0
ZR 0
ZS 0
TC 7
Z9 7
U1 3
U2 10
SN 1522-2179
EI 1539-0705
UT WOS:000497648800013
PM 31568109
ER

PT J
AU St Clair, Nicole E.
   Butteris, Sabrina M.
   Cobb, Carmen
   Connolly, Emilia
   Groothuis, Elizabeth
   Jones, Andrea
   Lauden, Stephanie
   Miller, Kathleen
   Winter, Jameel
   Pitt, Michael B.
   Beyerlein, Larissa
   Bothe, Denise
   Conway, James
   Fischer, Philip
   Houser, Laura
   Kaeppler, Caitlin
   Ojo, Ifelayo
   Rosenman, Jane
   Rule, Amy
   Schaack, Chelsea
   Schubert, Chuck
   Seibert, Tasa
   Slusher, Tina
   Van Genderen, Kristin
   Warrick, Stephen
   Webber, Sarah
   Weinert, Bethany
CA Midwest Consortium Global Child
TI S-PACK: A Modular and Modifiable, Comprehensive Predeparture Preparation
   Curriculum for Global Health Experiences
SO ACADEMIC MEDICINE
VL 94
IS 12
BP 1916
EP 1921
DI 10.1097/ACM.0000000000002794
PD DEC 2019
PY 2019
AB Problem Approximately 25% of trainees participate in a global health
   elective during their undergraduate or graduate medical education.
   Increasingly, educators in the United States and international partners
   are calling for improved predeparture preparation training for global
   health experiences. Yet, freely available, easily modifiable curricula
   are rare. Approach Educators who created the Simulation Use for Global
   Away Rotations (SUGAR) curriculum formed a workgroup in September 2017
   to develop the SUGAR Pre-Departure Activities Curricular Kit (S-PACK).
   Using Kern's 6-step approach to curriculum development, they identified
   10 essential domains for global health preparation, developed learning
   objectives, created interactive activities pertinent to those domains
   using different education strategies, piloted and refined the
   curriculum, packaged it for online facilitator training, and
   disseminated it in March 2018. Outcomes The S-PACK curriculum includes 6
   interactive, modifiable modules that use a variety of educational
   strategies to enable educators to comprehensively prepare trainees for
   global health electives. Modules incorporate simulations, procedural
   training, small-group case-based discussions, and reflection exercises
   on topics ranging from providing treatment when resources are limited to
   mitigating culture shock to considering wellness while away. Each module
   includes a facilitator training packet, curricular resources, and
   introduction videos. All are freely available at sugarprep.org. Next
   Steps Since an initial in-person workshop at a national conference, the
   S-PACK curriculum has been available online. Further evaluation is
   underway, including developing assessments for educators to measure
   trainee readiness for global health electives. Piloting the feasibility
   of regional S-PACK preparation bootcamps to support training programs
   with limited global health resources is planned.
OI Pitt, Michael/0000-0002-7123-2613; Cobb, Carmen/0000-0002-6506-6620; St
   Clair, Nicole/0000-0002-5741-8542; Winter, Jameel/0000-0002-9143-8483;
   Miller, Kathleen/0000-0001-9130-578X
ZB 5
TC 12
ZS 0
ZR 0
Z8 0
ZA 0
Z9 12
U1 0
U2 2
SN 1040-2446
EI 1938-808X
UT WOS:000499254200021
PM 31094729
ER

PT J
AU Boazak, Mina
   Cotes, Robert O.
   Ward, Martha C.
   Schwartz, Ann C.
TI Explorations with a Residency-Wide, Online, Anonymous Suggestion Box: A
   Roller Coaster Ride
SO ACADEMIC PSYCHIATRY
VL 43
IS 6
BP 627
EP 630
DI 10.1007/s40596-019-01084-0
PD DEC 2019
PY 2019
RI Cotes, Robert/AAE-1735-2021
OI Cotes, Robert/0000-0001-9903-8807
Z8 0
ZB 0
ZR 0
TC 2
ZS 0
ZA 0
Z9 2
U1 0
U2 0
SN 1042-9670
EI 1545-7230
UT WOS:000511685000016
PM 31222576
ER

PT J
AU Nieto, Ruben
   Boixados, Merce
   Hernandez, Eulalia
   Beneitez, Imma
   Huguet, Anna
   McGrath, Patrick
TI Quantitative and qualitative testing of DARWeb: An online self-guided
   intervention for children with functional abdominal pain and their
   parents
SO HEALTH INFORMATICS JOURNAL
VL 25
IS 4
BP 1511
EP 1527
DI 10.1177/1460458218779113
PD DEC 2019
PY 2019
AB The main objective of this study was to preliminary explore the effects
   of DARWeb on different outcomes. A Quasi-experimental, one-group,
   pretest-posttest design was used. Parents and children were asked to
   complete questionnaires and questions (separately) about quality of
   life, abdominal pain severity, and satisfaction. Semi-structured
   interviews with families were also performed. This study focuses on 17
   families. Results showed that parent's ratings of children's abdominal
   pain severity were significantly lower after finishing the intervention
   and at the 3-month follow-up, and quality of life scores had increased
   significantly after 3 months. From children's ratings, mean abdominal
   pain severity scores were significantly lower after the intervention
   compared to the preintervention assessment. Both parents and children
   were quite satisfied with the intervention. In qualitative interviews,
   families suggested that DARWeb helped them to give less importance to
   pain and to learn coping strategies. In conclusion, this study showed
   the potential usefulness of DARWeb for children with functional
   abdominal pain and for their parents.
RI Nieto, Rubén/H-6907-2013; Huguet, Anna/AAI-3244-2021; Nieto, Ruben/; Huguet, Anna/R-2666-2018; Hernandez Encuentra, Eulalia/K-2472-2014
OI Nieto, Ruben/0000-0002-8759-319X; Huguet, Anna/0000-0002-4002-8644;
   Hernandez Encuentra, Eulalia/0000-0002-0319-861X
TC 2
ZB 0
ZA 0
ZS 0
ZR 0
Z8 0
Z9 2
U1 0
U2 11
SN 1460-4582
EI 1741-2811
UT WOS:000488101400024
PM 29865899
ER

PT J
AU Stevens, Niall T.
   Bruen, Catherine
   Boland, Fiona
   Pawlikowska, Teresa
   Fitzpatrick, Fidelma
   Humphreys, Hilary
TI Is online case-based learning effective in helping undergraduate medical
   students choose the appropriate antibiotics to treat important
   infections?
SO JAC-ANTIMICROBIAL RESISTANCE
VL 1
IS 3
AR dlz081
DI 10.1093/jacamr/dlz081
PD DEC 2019
PY 2019
AB Background: Medical students are frequently confused about indication
   for and choice of antibiotic. We developed an online learning resource
   that focused on antibiotic stewardship and important infections where
   medical students could practise their antibiotic decision-making skills
   safely.
   Methods: The resource was made available to third-year undergraduate
   medical students via their virtual learning environment. It covered the
   theory and fundamentals of antibiotic stewardship and five clinical
   cases covering important infections. We assessed the number of attempts
   taken to achieve the required level of understanding to pass each
   activity and surveyed a selection of students for their feedback.
   Results: Of 310 students, over 80% engaged with the theory-based
   components, with an average score exceeding 90% (range 93.4%-99.7%).
   Eighty-three percent (258/310) engaged with the first two cases
   (Clostridioides difficile infection and pyelonephritis) but only 61%
   (189/310) of students completed the fifth case on bacterial meningitis.
   Only 49.4% (153/310) of students completed all five cases, with 48%
   (73/153) of these achieving >= 90% on their first attempt of the
   associated quizzes. Fifty-nine percent (23/39) agreed or strongly agreed
   that the quality of the learning resource was excellent. Seventy-two
   percent (28/39) agreed or strongly agreed that the objectives of the
   resource were relevant to their needs as undergraduate medical students.
   Only 33% (13/39) reported the resource would change their practice.
   Conclusions: Student feedback was positive but engagement with the cases
   needs improvement. Highlighting the utility of case-based
   technology-enhanced learning as a safe place to practise antibiotic
   decision-making skills among students may improve this.
RI fitzpatrick, fidelma/K-8601-2018; Bruen, Catherine/B-3201-2012
OI fitzpatrick, fidelma/0000-0002-3204-5962; Bruen,
   Catherine/0000-0001-7115-1613
ZB 2
ZS 0
ZA 0
Z8 0
ZR 0
TC 2
Z9 2
U1 0
U2 1
EI 2632-1823
UT WOS:000733826600023
PM 34222954
ER

PT J
AU Kauffman, Lilly
   Weisberg, Edmund M.
   Fishman, Elliot K.
TI What Can Pinterest Do for Radiology?
SO JOURNAL OF DIGITAL IMAGING
VL 32
IS 6
BP 1062
EP 1070
DI 10.1007/s10278-019-00248-6
PD DEC 2019
PY 2019
AB The rapid growth of social media over the last decade soon convinced
   businesses including medical practices and academic medical centers to
   enter the social media fray-for profit, education, and expanding access.
   Launched in 2010, Pinterest (San Francisco, CA, USA) differed from many
   of the established social media platforms by presenting collection and
   curation features based on the sharing of images rather than text. Thus,
   Pinterest allows users to categorize website links using photos, GIFs,
   and videos, and catalog them for future consideration, saved on a
   virtual folder or "pinboard." Facebook, Twitter, and LinkedIn are
   text-heavy social media platforms that do not allow for significant
   curating activities. Instagram, the other of the two primary
   photo-oriented social media giants, was launched the same year as
   Pinterest. Owned by Facebook, Instagram caters to a more personal
   experience and mostly relies on mobile technology. Because Pinterest
   users are mainly focused on finding and collecting other users' content,
   Pinterest is thought to generate website traffic and is more conducive
   to use on larger screens. It further distinguishes itself by encouraging
   appreciation/learning over self-promotion and its range of categories
   exceeds that of other such sites. Some of the more visually oriented
   medical specialties (i.e., dermatology, plastic surgery, and radiology)
   have begun to consider what role, if any, the popular site Pinterest,
   with more than 250 million monthly users, might play in disseminating
   healthy messages, reaching patients, and contributing to medical
   education. We investigated how Pinterest could work for our radiology
   education mission and then decided to establish a presence on the site
   to ascertain if creating our own board would have any practical
   benefits.
OI Weisberg, Edmund/0000-0002-2514-1219
ZR 0
TC 8
ZS 0
ZA 0
Z8 0
ZB 2
Z9 8
U1 0
U2 5
SN 0897-1889
EI 1618-727X
UT WOS:000495242600017
PM 31368013
ER

PT J
AU Kim, Taehoon
   Zuckerman, James E.
TI Realizing the potential of telemedicine in global health
SO JOURNAL OF GLOBAL HEALTH
VL 9
IS 2
AR 020307
DI 10.7189/jogh.09.020307
PD DEC 2019
PY 2019
ZA 0
ZB 4
Z8 0
ZR 0
ZS 1
TC 24
Z9 24
U1 1
U2 10
SN 2047-2978
EI 2047-2986
UT WOS:000486599800007
PM 31656598
ER

PT J
AU Mounsey, Anne
   Reid, Alfred
TI Auditory Narrative Does Not Improve Learning when Added to Visual
   Computer-Based Learning Modules
SO MEDICAL SCIENCE EDUCATOR
VL 29
IS 4
BP 1043
EP 1049
DI 10.1007/s40670-019-00801-6
PD DEC 2019
PY 2019
AB BackgroundComputer-based learning (CBL) is considered by many to be an
   effective means of education. However, features of computer-based
   modules purported to contribute to learning have not been studied with
   medical student education.ObjectiveThis study was designed to evaluate
   the effect of auditory supplements in a computer-based instructional
   module on learning and knowledge retention.DesignA prospective,
   randomized controlled trial comparing the effectiveness of two types of
   web-based instructional presentations used to teach key aspects of
   systems-based practice to fourth-year medical students.InterventionThe
   intervention and control group each received a computer-based module
   comprised of the same mix of visual and written material, but the
   intervention group also received an auditory narration of the
   materials.Main MeasuresThe primary outcome measures were the difference
   in the students' scores between the two modules using an online 8-item
   knowledge test completed immediately after the first exposure to the
   module and again 1 to 7 months later. Students were also asked whether
   they considered themselves auditory learners. Learning efficiency (the
   amount of learning per unit time) was calculated for each student and
   the Mann-Whitney U test was used to compare scores between the two
   groups.ResultsOne hundred thirty fourth-year medical students were
   randomized by a computer program to one of the two modules. All students
   completed the first knowledge test and 86 (66%) students completed the
   second test. Test scores did not differ significantly between the two
   groups in either the first or the second test. Learning efficiency was
   lower in the intervention group. Self-identification as auditory
   learners had no effect on performance.ConclusionsThe addition of
   narration to a computer-based instructional module did not improve
   learning or knowledge retention even in students who self-identified as
   auditory learners and resulted in overall lower learning efficiency.
OI mounsey, anne/0000-0002-7353-3997
ZS 0
TC 1
Z8 0
ZR 0
ZB 0
ZA 0
Z9 1
U1 0
U2 0
EI 2156-8650
UT WOS:000624419300023
PM 34457582
ER

PT J
AU Holland, Jane C.
   Pawlikowska, Teresa
TI Learning Cardiac Embryology-Which Resources Do Students Use, and Why?
SO MEDICAL SCIENCE EDUCATOR
VL 29
IS 4
BP 1051
EP 1060
DI 10.1007/s40670-019-00803-4
PD DEC 2019
PY 2019
AB With increasing class sizes, small group activities for learning
   embryology are present in few institutions. How then do students
   supplement their lectures in order to ask and answer questions, or delve
   into concepts in detail? Arguably, animations and videos are ideal for
   visualizing four-dimensional anatomy, but how do students find and
   filter these? First-year medical students were surveyed with respect to
   the cardiac embryology component of their course and asked their
   opinions regarding the clinical relevance of this content and the
   resources they used to enhance learning. Students indicated that they
   considered cardiac embryology to be of relevance to clinical practice
   and that videos are a useful resource in helping them to learn this
   material. However, when seeking videos or resources, it emerged that
   students tended to Google information in preference to accessing online
   resources (or textbooks) specifically recommended by their instructor,
   despite students' recognition that "accuracy of information" was
   paramount when choosing what resource to use. While all students seemed
   reluctant to contact a staff member with questions, those with less
   proficiency in English were less likely to approach faculty for
   assistance. While acknowledging students as adult learners,
   self-regulated learning skills do not develop automatically and the
   development of these skills should be viewed as a "shared
   responsibility" between students and staff. Likewise, students also need
   to be taught critical appraisal of learning resources, especially in the
   complex online environment, with design of their bespoke institutional
   virtual learning environment facilitating easy identification and access
   of recommended resources.
RI Holland, Jane/C-8722-2012
OI Holland, Jane/0000-0002-8784-6169
ZA 0
ZB 0
Z8 0
TC 0
ZR 0
ZS 0
Z9 0
U1 0
U2 3
EI 2156-8650
UT WOS:000624419300024
PM 34457583
ER

PT J
AU Er, Hui Meng
   Nadarajah, Vishna Devi
   Hays, Richard B.
   Yusoff, Noraidah
   Loh, Kelly L. Y.
TI Lessons Learnt from the Development and Implementation of an Online
   Assessment System for Medical Science Programmes
SO MEDICAL SCIENCE EDUCATOR
VL 29
IS 4
BP 1103
EP 1108
DI 10.1007/s40670-019-00802-5
PD DEC 2019
PY 2019
AB Challenges in assessment implementation include assessment blueprinting,
   accuracy and timeliness of result processing, item analysis and
   personalised feedback. These challenges were addressed by an online
   assessment system (OAS) that translates the educational framework of
   outcome-based education (OBE) into an integrated platform applicable
   across academic programmes. OBE principles of transparency,
   measurability, relevance, and individualisation was feasibly addressed
   using technology. The system development required continuous stakeholder
   engagement and feedback. Its implementation involved change management
   at institutional level with shifts in procedures, responsibilities,
   staff competencies and resource allocation. This article describes
   approaches taken and the lessons learned in developing and implementing
   OAS to enhance assessment practice for medical science programmes.
OI V Nadarajah, Vishna Devi/0000-0002-7126-7189
TC 3
ZA 0
ZR 0
ZB 0
ZS 0
Z8 0
Z9 3
U1 0
U2 1
EI 2156-8650
UT WOS:000624419300030
PM 34457589
ER

PT J
AU DeMasi, Joseph
   Harvan, Robin Ann
   Luca, Magdalena
TI Online and In-class Team-Based Learning in Undergraduate Immunology: a
   Comparative Analysis
SO MEDICAL SCIENCE EDUCATOR
VL 29
IS 4
BP 1193
EP 1199
DI 10.1007/s40670-019-00814-1
PD DEC 2019
PY 2019
AB The goal of this study was to compare student learning outcomes and
   preferences using a modified team-based learning (TBL) approach in
   classroom-based versus online formats in an upper level undergraduate
   immunology course. Fifty-five students were randomly assigned to small
   groups and participated in four immunology case study modules either
   face-to-face in a classroom or synchronously online. In both comparative
   groups, students completed pre-test Individual Readiness Assurance Test
   (IRAT) at the beginning of each module in-class or online, discussed
   cases in-class or online with group members, and completed in-class or
   online post-test Group Readiness Assurance Test (GRAT) after case study
   group discussions. Assessment of individual student learning was
   performed using multiple choice exam questions that addressed concepts
   from each module. At the end of the course, students completed an
   optional survey to evaluate course satisfaction and preferences. In all
   four modules, students performed equally well on the IRATs, regardless
   of whether they performed TBL in class or online; and students performed
   better on the GRATs than the IRATs after using the TBL methodology,
   regardless of whether they performed TBL in class or online. In the
   application of course concepts, except for modules 2 and 3, there was no
   difference between a student's performance on the IRAT and the exams,
   regardless of whether they performed TBL in class or online. There was a
   significant difference in student perception but not performance when
   comparing in-class versus online TBL. For almost all measured outcomes,
   students preferred in-class TBL to online TBL.
OI DeMasi, Joseph/0000-0002-7755-7427
ZA 0
ZB 0
Z8 0
ZR 0
TC 2
ZS 0
Z9 2
U1 1
U2 6
EI 2156-8650
UT WOS:000624419300047
PM 34457603
ER

PT J
AU Woodrow, Nicole
   Najafzadeh, Afrooz
   Thoirs, Kerry
TI Distractors: Do we need a policy safeguarding sonographers' working
   conditions during obstetric ultrasound examinations?
SO SONOGRAPHY
VL 6
IS 4
BP 151
EP 156
DI 10.1002/sono.12201
PD DEC 2019
PY 2019
AB IntroductionDistraction during obstetric scanning is a concern to
   sonographers, impacting on the safety of ultrasound for the pregnant
   patient, observers, and themselves. Our objective was to survey
   obstetric ultrasound practitioners to determine the formulation of
   policy in this area to mitigate the potential negative impacts of
   distractors.
   MethodsAn online survey was disseminated through professional bodies to
   study the views of Australian and New Zealand obstetric
   sonographers/sonologists on policy to combat distractors.
   ResultsSeventy-eight percent of the surveyed sonographers (n = 393)
   responded to the closed-ended questions on policy, with similar to 1/3
   offering qualitative data/comments on workplace policy. Current policy
   direction was aimed at: the number of observers, the presence of
   children, separation of the medical and social bonding components of the
   scan, use of electronic devices, and the concept of "sonographer
   discretion." Predominantly, (similar to 66% of responses) policy was not
   adhered to due to multiple factors including fear of patient complaints
   if the policy was enforced.
   ConclusionThe tension in obstetric sonography between medical
   diagnostics and social bonding is of concern to sonographers in our
   study. The way forward may involve a combination of patient education
   and a policy backed up by a professional authority, which is implemented
   and enforced by an employer.
OI Woodrow, Nicole/0000-0003-0269-0431
ZS 0
ZR 0
ZA 0
TC 2
Z8 0
ZB 0
Z9 2
U1 0
U2 0
SN 2202-8323
EI 2054-6750
UT WOS:000647605500002
ER

PT J
AU Hughes, Valerie S.
   Ferreira De Azeredo-Da-Silva, Andre Luis
   Hincapie, Ana L.
TI Health Economics and Outcomes Research Knowledge Needs Assessment for
   Latin America
SO VALUE IN HEALTH REGIONAL ISSUES
VL 20
BP 2
EP 6
DI 10.1016/j.vhri.2018.10.006
PD DEC 2019
PY 2019
AB Background: An increasing awareness of the importance of health
   economics and outcomes research (HEOR) skills has been reported in Latin
   America. There is, however, no published study directly assessing
   perceived knowledge levels and knowledge gaps on specific HEOR topics
   among professionals and students in the region. Objectives: To assess
   perceived HEOR knowledge levels and identify knowledge gaps in Latin
   America. Methods: An online needs assessment survey was developed to
   quantify perceived HEOR knowledge levels and identify knowledge gaps.
   Members of the International Society for Pharmacoeconomics and Outcomes
   Research in the Latin American region, regional chapters, and student
   chapter presidents were invited to participate in the survey. The
   survey, developed using the SurveyMonkey tool, was distributed to
   participants electronically. Data were extracted from the survey and
   analyzed using Microsoft Excel. Data analysis was conducted using
   descriptive statistics to summarize the survey respondents' demographic
   information, current and desired knowledge levels, and preferred
   method/format for delivery of educational training. Results: Survey
   responses were collected from 106 participants. The largest knowledge
   gap was calculated for methods for integrating medication adherence and
   persistence in health economic evaluations (mean = 2.30 +/- 1.48). The
   smallest knowledge gap was calculated for types of healthcare costs
   (mean = 1.01 +/- 1.17). Most respondents (74% [n = 66]) preferred to
   receive educational materials related to HEOR topics through online
   learning and continuing education programs. Conclusions: The knowledge
   gap assessment provided current knowledge gap perceptions among members
   of the International Society for Pharmacoeconomics and Outcomes Research
   in Latin America. The survey data collected support a need for
   developing educational programs for topics with the highest perceived
   knowledge gap.
Z8 0
ZR 0
TC 3
ZB 0
ZA 0
ZS 0
Z9 3
U1 0
U2 1
SN 2212-1099
UT WOS:000641766600002
PM 30634087
ER

PT J
AU Janssens, Kim M. E.
   Sweerts, Chloe
   Vingerhoets, Ad J. J. M.
TI The Physician's Tears: Experiences and Attitudes of Crying Among
   Physicians and Medical Interns
SO JOURNAL OF CLINICAL PSYCHOLOGY IN MEDICAL SETTINGS
VL 26
IS 4
BP 411
EP 420
DI 10.1007/s10880-019-09611-9
PD DEC 2019
PY 2019
AB We examined several aspects of the crying experiences of physicians and
   medical interns, including the most common reasons to cry in the
   workplace, and their perceptions of and attitudes towards crying in the
   workplace and in the presence of a patient. A sample of Dutch physicians
   and medical interns (N-physicians = 1068 and N-medical interns = 302 and
   for the full version N-physicians = 776 and N-medical interns = 181)
   completed an especially designed anonymous online questionnaire about
   experiences with crying in the workplace, and perceptions of and
   attitudes towards crying in the workplace and in the presence of
   patients. Crying is a rather frequent behavior among physicians, in
   particular when they have to deal with the severe suffering of patients
   and their relatives. We found a considerable variety in the attitudes
   and perception of crying in the work setting, although there was also
   much agreement that crying in the presence of a patient is only
   appropriate if it is over the condition of the patient. Physicians
   reported a slightly more positive attitude and a stronger need for more
   attention to this topic in training and education than medical interns.
   Crying in the medical setting is a common, though understudied
   phenomenon. There is a strong need for further research on this topic in
   order to understand it better and how and when it might interfere with
   or facilitate with the therapeutic process. We strongly feel that
   currently the time is ripe for this topic because in particular the
   physicians expressed a greater need for more attention to this topic in
   training and the medical interns showed signs of, perhaps unhealthy,
   suppression of their emotions.
RI Janssens, Kim/AAA-3959-2020
OI Janssens, Kim/0000-0002-6625-3516
ZR 0
TC 3
Z8 0
ZB 0
ZA 0
ZS 0
Z9 3
U1 0
U2 2
SN 1068-9583
EI 1573-3572
UT WOS:000496027200004
PM 30783989
ER

PT J
AU Lamprell, Klay
   Braithwaite, Jeffrey
TI Reading Between the Lines: A Five-Point Narrative Approach to Online
   Accounts of Illness
SO JOURNAL OF MEDICAL HUMANITIES
VL 40
IS 4
BP 569
EP 590
DI 10.1007/s10912-019-09553-1
PD DEC 2019
PY 2019
AB The successful delivery of patient-centered care hinges on clinical
   affiliation for patients' personal needs and experiences. Narrative
   competence is a mode of thinking and set of actions that widens the
   clinical gaze beyond logico-scientific cognition. In this article, we
   investigate a tool that enables clinicians to rehearse their skills in
   narrative competence. We apply the narrative competence framework
   developed by the founding practitioners of narrative medicine to
   personal accounts of illness and patienthood published on the Internet.
   We describe our use of the five-point framework in the close reading of
   214 accounts by people with the life-threatening skin cancer melanoma.
RI Lamprell, Klay/AAV-1103-2021; Braithwaite, Jeffrey/AAN-1467-2020; Lamprell, Klay/
OI Braithwaite, Jeffrey/0000-0003-0296-4957; Lamprell,
   Klay/0000-0002-5692-2368
ZS 0
ZA 0
Z8 1
ZB 0
ZR 0
TC 1
Z9 2
U1 0
U2 3
SN 1041-3545
EI 1573-3645
UT WOS:000496022100009
PM 30982939
ER

PT J
AU Ward, Andy
   Bethea, Jane
   Hsu, Ron
TI Exploring life with a long-term condition using asynchronous online
   communication
SO PATIENT EDUCATION AND COUNSELING
VL 102
IS 12
BP 2325
EP 2329
DI 10.1016/j.pec.2019.08.017
PD DEC 2019
PY 2019
AB Objective: We describe the development and evaluation of a novel
   programme that uses an online patient portal system to provide medical
   students with early and authentic experience of patient interaction.
   Methods: Focus group discussions were held with students, tutors and
   patients who had taken part in the first year of the programme.
   Results: The programme provided an opportunity for early patient
   interaction in a safe environment. Students were able to practice
   communication skills learnt elsewhere in the course as well as
   identifying some of the different skills required for asynchronous
   online interactions. The approach gave opportunities to develop
   understanding of aspects of life with a long-term condition.
   Conclusion: Using an online patient portal system to interact with a
   patient enabled students to develop and apply their communication skills
   in a safe environment and gain a holistic view of a patient's
   experience.
   Practice implications: Medical students need to be equipped with the
   skills needed to communicate electronically with patients. Current
   medical curricula currently focus on more traditional models of the
   consultation. Further research is needed to establish best practice in
   this rapidly growing area. (c) 2019 Elsevier B.V. All rights reserved.
CT International Conference on Communication in Healthcare (ICCH)
CY SEP 01-04, 2018
CL Porto, PORTUGAL
RI Ward, Andy/AAH-8950-2021
OI Ward, Andy/0000-0002-4955-1984
Z8 0
ZB 0
TC 1
ZS 0
ZR 0
ZA 0
Z9 1
U1 0
U2 4
SN 0738-3991
UT WOS:000496130200024
PM 31447196
ER

PT J
AU Jacklitsch, Brenda L.
   King, Keith A.
   Vidourek, Rebecca A.
   Merianos, Ashley L.
TI Heat-related knowledge, perceptions, and barriers among oil spill
   cleanup responders
SO SAFETY SCIENCE
VL 120
BP 666
EP 671
DI 10.1016/j.ssci.2019.08.002
PD DEC 2019
PY 2019
AB Despite increased risk for heat-related illnesses (HRI) among oil spill
   cleanup responders, little research has examined factors related to the
   issue. This study assessed occupational heat-related knowledge,
   perceptions, and barriers among responders during cleanup activities. A
   total of 65 responders completed an online survey which examined
   occupational heat stress during cleanup activities. Of the respondents,
   most had 25 or more years' experience, worked for companies with 19 or
   fewer employees, were not classified as safety and health professionals,
   had a Bachelor's degree or higher, and worked in the northern or central
   regions of the United States. While most respondents were knowledgeable
   of heat stress, the items in which respondents were least knowledgeable
   were: identifying the difference between heat exhaustion and heat
   stroke, the appropriate use of salt tablets, the effects of air
   conditioning on acclimatization, and previous heat-related illness (HRI)
   as a risk factor. For knowledge of heat stress, there was a significant
   difference in the employment classification scores for non-safety and
   health professionals and safety and health professionals. Respondents
   reported that they tended to perceive that heat stress can be severe and
   that HRI's may affect workers. Regarding self-efficacy, most respondents
   felt confident in contacting emergency medical services for HRI,
   recognizing signs and symptoms of HRI, and knowing what to do if a
   coworker became ill. Oil spill cleanup responders are at high risk for
   HRI, injury, and death and findings illustrate the need to improve heat
   stress knowledge within training programs with emphasis on
   non-professionals.
OI Jacklitsch, Brenda/0000-0001-9529-6470
ZS 0
Z8 0
ZR 0
ZA 0
ZB 0
TC 2
Z9 2
U1 0
U2 3
SN 0925-7535
EI 1879-1042
UT WOS:000496335100065
ER

PT J
AU Sacherer, Florian
   Zoidl, Philipp
   Eichinger, Michael
   Honnef, Gabriel
   Heschl, Stefan
TI Opinion article: Blogs and podcasts in medical education
SO TRENDS IN ANAESTHESIA AND CRITICAL CARE
VL 29
BP 1
EP 3
DI 10.1016/j.tacc.2019.08.005
PD DEC 2019
PY 2019
AB Within the last years new online resources such as blogs and podcasts
   are making their way into medical education. With the introduction of
   the internet in the last decades, the field of medical education and
   training has also changed. Consumption of information independent of
   time and location through blogs and podcast is now a part of everyday
   life. The FOAM ("Free Open Access Medical Education") community in
   particular is playing a pioneering role here. We discuss the roles of
   blogs and podcasts in medical education and possible applications such
   as the "flipped classroom" concept. We explain the many advantages, like
   their function as a filter against information overload or their role in
   the so called "knowledge translation gap" but we also highlight points
   such as a cult of personality that should be viewed critically. Last but
   not least, we describe the reasons why we run a blog ourselves and the
   challenges we face. (C) 2019 Elsevier Ltd. All rights reserved.
OI Zoidl, Philipp/0000-0001-7643-3193
Z8 0
TC 1
ZR 0
ZS 0
ZB 0
ZA 0
Z9 1
U1 3
U2 4
SN 2210-8440
EI 2210-8467
UT WOS:000494956100001
ER

PT J
AU Baldi, Enrico
   Contri, Enrico
   Bailoni, Alessandra
   Rendic, Kristina
   Turcan, Valeria
   Donchev, Nikola
   Nadareishvili, Ilia
   Petrica, Ana-Maria
   Yerolemidou, Irene
   Petrenko, Anastasiia
   Franke, Johannes
   Labbe, Gabrielle
   Jashari, Redon
   Dali, Alba Perez
   Borg, Jordy
   Hertenberger, Niklas
   Boettiger, BerndW.
TI Final-year medical students' knowledge of cardiac arrest and CPR: We
   must do more!
SO INTERNATIONAL JOURNAL OF CARDIOLOGY
VL 296
BP 76
EP 80
DI 10.1016/j.ijcard.2019.07.016
PD DEC 1 2019
PY 2019
AB Background: Students are an important part of the community response to
   an out-of-hospital cardiac arrest (OHCA). If even schoolchildren now
   know cardio-pulmonary resuscitation (CPR), even more the reason a young
   doctor should know how to treat an OHCA. The aim of our study was to
   assess medical students' knowledge of CPR and OHCA throughout Europe.
   Methods: An online survey was given to final-year students by the
   Medical Student Associations of different countries.
   Results: 1012 medical students from 99 different universities and 14
   different countries completed the questionnaire. A total of 82.2%
   attended a BLS or BLS/AED course, provided by the University in only
   69.7% of cases. In 84.3% it was a mandatory part of their degree. A
   total of 78.6% felt able to rescue a person in OHCA. Only 49.3% knew
   that 'unresponsiveness' and 'absence of normal breathing' are sufficient
   for lay people to identify an OHCA, and less than half of those
   interviewed knew the incidence of OHCA in Europe and the decrease in
   chance of survival if CPR is not performed. The correct compression:
   ventilation ratio was known by 90.2%, the correct compression depth by
   69.7%, whilst only 57.8% knew the right compression rate. In total,
   69.7% knew that an AED must be used immediately when available, and only
   57.2% recognized the AED symbol.
   Conclusions: Medical students' knowledge of cardiac arrest and CPR needs
   to be improved throughout Europe and we believe that BLS/AED training
   should be mandatory in all European Universities. (C) 2019 Elsevier B.V.
   All rights reserved.
RI Nadareishvili, Ilia/AAJ-7656-2021; Baldi, Enrico/L-1245-2016; Contri, Enrico/AAB-6797-2022
OI Nadareishvili, Ilia/0000-0001-8749-125X; Baldi,
   Enrico/0000-0002-6360-224X; Contri, Enrico/0000-0001-7507-0108
ZS 2
Z8 0
ZA 0
ZB 4
ZR 0
TC 29
Z9 30
U1 0
U2 13
SN 0167-5273
EI 1874-1754
UT WOS:000488960200018
PM 31375334
ER

PT J
AU Wellingerne Galambos, Krisztina
   Szok, Delia
   Csabai, Marta
TI A CLINICAL STUDY OF AN ONLINE EDUCATIONAL PROGRAMME FOR CHRONIC PAIN
   PATIENTS
SO IDEGGYOGYASZATI SZEMLE-CLINICAL NEUROSCIENCE
VL 72
IS 11-12
BP 413
EP 418
DI 10.18071/isz.72.0413
PD NOV 30 2019
PY 2019
AB Background - The research of alexithymia - the inability to express or
   understand emotions - has recently become of great importance in
   clinical practice, mainly in the field of doctor-patient and
   psychologist patient communication. Many studies have proven the
   correlation between alexithymia and the development of functional
   somatic symptoms, i.e. somatization.
   Purpose - The aim of this clinical study was to examine the
   emotion-recognition and emotion communication patterns of patients
   suffering from chronic pain (e.g., headache, low back pain, arthralgia,
   neuropathy). Moreover, the participants received access to the Hungarian
   adaptation of a new international online educational site
   (www.retrainpain.org) dealing with pain management.
   Methods - Data were collected from the Headache and Chronic Pain
   Outpatient Clinic, Department of Neurology, Faculty of Medicine,
   University of Szeged, Hungary (tertiary care - Group 1) and from a
   general practice in district 2, Budapest, Hungary (primary care - Group
   2) from March, 2017 to April, 2018. Patients received a test package
   containing a pain-specific questionnaire, then the Difficulties in
   Emotion Regulation Scale (DERS), the Toronto Alexithymia Scale (TAS-20),
   and the shortened Hungarian version of the WHO-Well-being (WBI-5) had to
   be completed. After filling out the questionnaires, all patients got
   access to the Hungarian adaptation of the www.retrainpain.org website.
   Results - Altogether 92 patients participated in the study (Group 1
   n=50; Group 2 n=42). Based on the TAS-20 results, 35 patients reached a
   pathological score (>= 60 points), which indicates the diagnosis of
   alexithymia. The mean TAS-score was lower in Group 2 (primary care) than
   in Group 1 (tertiary care) (p=0.003). The DERS disclosed pathological
   results in 19 cases (p=0.009). As regards the www.retrainpain.org
   chapters, we received feedback only from 25 out of 92 patients (27%)
   (Group 1 n=20; Group 2 n=5).
   Conclusions - Although the examined patients have been suffering from
   different chronic pain syndromes for years and 50% of them confirmed
   that symptoms placed at least moderate or heavy burden on their everyday
   life, the available educational programme was studied only by a smaller
   proportion of patients than expected. Additionally, those who surveyed
   the Hungarian adaptation of the www.retrainpain.org website were mainly
   patients from primary care (Group 2), in spite of the fact that patients
   from specialized medical care (Group 1) had worse subjective conditions.
   Our future objective is to extend our database with follow-up results
   and to improve patients' response willingness.
Z8 0
TC 0
ZB 0
ZA 0
ZS 0
ZR 0
Z9 0
U1 0
U2 10
SN 0019-1442
EI 2498-6208
UT WOS:000545935100007
PM 31834685
ER

PT J
AU Keijser, Wouter A.
   Handgraaf, Henricus J. M.
   Isfordink, Liz M.
   Janmaat, Vincent T.
   Vergroesen, Pieter-Paul A.
   Verkade, Julia M. J. S.
   Wieringa, Sietse
   Wilderom, Celeste P. M.
TI Development of a national medical leadership competency framework: the
   Dutch approach
SO BMC MEDICAL EDUCATION
VL 19
IS 1
AR 441
DI 10.1186/s12909-019-1800-y
PD NOV 28 2019
PY 2019
AB Background The concept of medical leadership (ML) can enhance
   physicians' inclusion in efforts for higher quality healthcare. Despite
   ML's spiking popularity, only a few countries have built a national
   taxonomy to facilitate ML competency education and training. In this
   paper we discuss the development of the Dutch ML competency framework
   with two objectives: to account for the framework's making and to
   complement to known approaches of developing such frameworks. Methods We
   designed a research approach and analyzed data from multiple sources
   based on Grounded Theory. Facilitated by the Royal Dutch Medical
   Association, a group of 14 volunteer researchers met over a period of
   2.5 years to perform: 1) literature review; 2) individual interviews; 3)
   focus groups; 4) online surveys; 5) international framework comparison;
   and 6) comprehensive data synthesis. Results The developmental processes
   that led to the framework provided a taxonomic depiction of ML in Dutch
   perspective. It can be seen as a canonical 'knowledge artefact' created
   by a community of practice and comprises of a contemporary definition of
   ML and 12 domains, each entailing four distinct ML competencies.
   Conclusions This paper demonstrates how a new language for ML can be
   created in a healthcare system. The success of our approach to capture
   insights, expectations and demands relating leadership by Dutch
   physicians depended on close involvement of the Dutch national medical
   associations and a nationally active community of practice; voluntary
   work of diverse researchers and medical practitioners and an appropriate
   research design that used multiple methods and strategies to circumvent
   reverberation of established opinions and conventionalisms.
RI Keijser, Wouter A./P-5721-2015
OI Keijser, Wouter A./0000-0003-0406-0441
ZB 0
ZA 0
ZR 0
TC 7
ZS 0
Z8 0
Z9 7
U1 1
U2 7
EI 1472-6920
UT WOS:000499930800001
PM 31779632
ER

PT J
AU Martin-Lujan, Francisco
   Catalin, Roxana-Elena
   Salamanca-Gonzalez, Patricia
   Sorli-Aguilar, Mar
   Santigosa-Ayala, Antoni
   Maria Valls-Zamora, Rosa
   Martin-Vergara, Nuria
   Canela-Armengol, Teresa
   Arija-Val, Victoria
   Sola-Alberich, Rosa
TI A clinical trial to evaluate the effect of the Mediterranean diet on
   smokers lung function
SO NPJ PRIMARY CARE RESPIRATORY MEDICINE
VL 29
AR 40
DI 10.1038/s41533-019-0153-7
PD NOV 27 2019
PY 2019
AB Data on the association between lung function and some dietary patterns
   have been published. However, it is not yet well known if whether the
   Mediterranean Diet (MD) pattern can preserve or improve lung function.
   Our purpose is to evaluate the effect of increased MD adherence on lung
   function in smokers. A multicenter, parallel, cluster-randomized,
   controlled clinical trial is proposed. A total of 566 active smokers
   (>10 packs-year), aged 25-75 years will be included, without previous
   respiratory disease and who sign an informed consent to participate.
   Twenty Primary Care Centres in Tarragona (Spain) will be randomly
   assigned to a control or an intervention group (1:1). All participants
   will receive advice to quit smoking, and the intervention group, a
   nutritional intervention (2 years) designed to increase MD adherence by:
   (1) annual visit to deliver personalized nutritional education, (2)
   annual telephone contact to reinforce the intervention, and (3) access
   to an online dietary blog. We will evaluate (annually for 2 years):
   pulmonary function by forced spirometry and MD adherence by a 14-item
   questionnaire and medical tests (oxidation, inflammation and consumption
   biomarkers). In a statistical analysis by intention-to-treat basis, with
   the individual smoker as unit of analysis, pulmonary function and MD
   adherence in both groups will be compared; logistic regression models
   will be applied to analyze their associations. We hope to observe an
   increased MD adherence that may prevent the deterioration of lung
   function in smokers without previous respiratory disease. This
   population may benefit from a dietary intervention, together with the
   recommendation of smoking cessation.
OI Catalin, Roxana Elena/0000-0002-7031-3489; Martin Lujan, Francisco
   M/0000-0003-0359-3588
ZR 0
ZB 1
Z8 0
ZS 0
TC 2
ZA 0
Z9 2
U1 0
U2 1
EI 2055-1010
UT WOS:000502994300001
PM 31776344
ER

PT J
AU Linderman, Michael D.
   McElroy, Leo
   Chang, Laura
TI MySeq: privacy-protecting browser-based personal Genome analysis for
   genomics education and exploration
SO BMC MEDICAL GENOMICS
VL 12
IS 1
AR 172
DI 10.1186/s12920-019-0615-3
PD NOV 27 2019
PY 2019
AB Background The complexity of genome informatics is a recurring challenge
   for genome exploration and analysis by students and other non-experts.
   This complexity creates a barrier to wider implementation of
   experiential genomics education, even in settings with substantial
   computational resources and expertise. Reducing the need for specialized
   software tools will increase access to hands-on genomics pedagogy.
   Results MySeq is a React.js single-page web application for
   privacy-protecting interactive personal genome analysis. All analyses
   are performed entirely in the user's web browser eliminating the need to
   install and use specialized software tools or to upload sensitive data
   to an external web service. MySeq leverages Tabix-indexing to
   efficiently query whole genome-scale variant call format (VCF) files
   stored locally or available remotely via HTTP(s) without loading the
   entire file. MySeq currently implements variant querying and annotation,
   physical trait prediction, pharmacogenomic, polygenic disease risk and
   ancestry analyses to provide representative pedagogical examples; and
   can be readily extended with new analysis or visualization components.
   Conclusions MySeq supports multiple pedagogical approaches including
   independent exploration and interactive online tutorials. MySeq has been
   successfully employed in an undergraduate human genome analysis course
   where it reduced the barriers-to-entry for hands-on human genome
   analysis.
OI Linderman, Michael/0000-0002-9643-7148
ZA 0
ZR 0
Z8 0
ZB 0
TC 1
ZS 0
Z9 1
U1 0
U2 0
EI 1755-8794
UT WOS:000500804500002
PM 31775760
ER

PT J
AU Murad, Abdulaziz
   Hyde, Natalie
   Chang, Shanton
   Lederman, Reeva
   Bosua, Rachelle
   Pirotta, Marie
   Audehm, Ralph
   Yates, Christopher J.
   Briggs, Andrew M.
   Gorelik, Alexandra
   Chiang, Cherie
   Wark, John D.
TI Quantifying Use of a Health Virtual Community of Practice for General
   Practitioners' Continuing Professional Development: A Novel Methodology
   and Pilot Evaluation
SO JOURNAL OF MEDICAL INTERNET RESEARCH
VL 21
IS 11
AR e14545
DI 10.2196/14545
PD NOV 27 2019
PY 2019
AB F Background: Health care practitioners (HPs), in particular general
   practitioners (GPs), are increasingly adopting Web-based social media
   platforms for continuing professional development (CPD). As GPs are
   restricted by time, distance, and demanding workloads, a health virtual
   community of practice (HVCoP) is an ideal solution to replace
   face-to-face CPD with Web-based CPD. However, barriers such as time and
   work schedules may limit participation in an HVCoP. Furthermore, it is
   difficult to gauge whether GPs engage actively or passively in HVCoP
   knowledge-acquisition for Web-based CPD, as GPs' competencies are
   usually measured with pre- and posttests.
   Objective: This study investigated a method for measuring the engagement
   features needed for an HVCoP (the Community Fracture Capture [CFC]
   Learning Hub) for learning and knowledge sharing among GPs for their CPD
   activity.
   Methods: A prototype CFC Learning Hub was developed using an Igloo
   Web-based social media software platform and involved a convenience
   sample of GPs interested in bone health topics. This Hub, a secure
   Web-based community site, included 2 key components: an online
   discussion forum and a knowledge repository (the Knowledge Hub). The
   discussion forum contained anonymized case studies (contributed by GP
   participants) and topical discussions (topics that were not case
   studies). Using 2 complementary tools (Google Analytics and Igloo
   Statistical Tool), we characterized individual participating GPs'
   engagement with the Hub. We measured the GP participants' behavior by
   quantifying the number of online sessions of the participants,
   activities undertaken within these online sessions, written posts made
   per learning topic, and their time spent per topic. We calculated time
   spent in both active and passive engagement for each topic.
   Results: Seven GPs participated in the CFC Learning Hub HVCoP from
   September to November 2017. The complementary tools successfully
   captured the GP participants' engagement in the Hub. GPs were more
   active in topics in the discussion forum that had direct clinical
   application as opposed to didactic, evidence-based discussion topics
   (ie, topical discussions). From our knowledge hub, About Osteoporosis
   and Prevention were the most engaging topics, whereas shared decision
   making was the least active topic.
   Conclusions: We showcased a novel complementary analysis method that
   allowed us to quantify the CFC Learning Hub's usage data into (1)
   sessions, (2) activities, (3) active or passive time spent, and (4)
   posts made to evaluate the potential engagement features needed for an
   HVCoP focused on GP participants' CPD process. Our design and evaluation
   methods for ongoing use and engagement in this Hub may be useful to
   evaluate future learning and knowledge-sharing projects for GPs and may
   allow for extension to other HPs' environments. However, owing to the
   limited number of GP participants in this study, we suggest that further
   research with a larger cohort should be performed to validate and extend
   these findings.
RI Chiang, Cherie/AAR-3793-2021; Chang, Shanton/; Yates, Christopher/; Wark, John/; Hyde, Natalie/; Lederman, Reeva/; Murad, Abdulaziz/; Audehm, Ralph/
OI Chang, Shanton/0000-0002-2163-3910; Yates,
   Christopher/0000-0003-4559-4482; Wark, John/0000-0003-2431-7902; Hyde,
   Natalie/0000-0002-0693-2904; Lederman, Reeva/0000-0003-4005-329X; Murad,
   Abdulaziz/0000-0003-4252-1501; Audehm, Ralph/0000-0001-9136-8772
TC 4
ZA 0
ZB 0
Z8 0
ZS 0
ZR 0
Z9 4
U1 1
U2 17
SN 1438-8871
UT WOS:000498802100001
PM 31774401
ER

PT J
AU Williamson, Heidi
   Hamlet, Claire
   White, Paul
   Marques, Elsa M. R.
   Paling, Thomas
   Cadogan, Julia
   Perera, Rohan
   Rumsey, Nichola
   Hayward, Leighton
   Harcourt, Diana
TI A Web-Based Self-Help Psychosocial Intervention for Adolescents
   Distressed by Appearance-Affecting Conditions and Injuries (Young
   Persons' Face IT): Feasibility Study for a Parallel Randomized
   Controlled Trial
SO JMIR MENTAL HEALTH
VL 6
IS 11
AR e14776
DI 10.2196/14776
PD NOV 22 2019
PY 2019
AB Background: Disfigurement (visible difference) from wide-ranging
   congenital or acquired conditions, injuries, or treatments can
   negatively impact adolescents' psychological well-being, education and
   health behaviours. Alongside medical interventions, appearance-specific
   cognitive behavioural and social skills training to manage stigma and
   appearance anxiety may improve psychosocial outcomes. YP Face IT (YPF),
   is a Web-based seven session self-help program plus booster quiz,
   utilising cognitive behavioural and social skills training for young
   people (YP) struggling with a visible difference. Co-designed by
   adolescents and psychologists, it includes interactive multimedia and
   automated reminders to complete sessions/homework. Adolescents access
   YPF via a health professional who determines its suitability and
   remotely monitors clients' usage.
   Objective: To establish the feasibility of evaluating YPF for 12-17 year
   olds self-reporting appearance-related distress and/or bullying
   associated with a visible difference.
   Methods: Randomized controlled trial with nested qualitative and
   economic study evaluating YPF compared with usual care (UC). Feasibility
   outcomes included: viability of recruiting via general practitioner (GP)
   practices (face to face and via patient databases) and charity
   advertisements; intervention acceptability and adherence; feasibility of
   study and data collection methods; and health professionals' ability to
   monitor users' online data for safeguarding issues. Primary psychosocial
   self-reported outcomes collected online at baseline, 13, 26, and 52
   weeks were as follows: appearance satisfaction (Appearance Subscale from
   Mendleson et al's (2001) Body Esteem Scale); social anxiety (La Greca's
   (1999) Social Anxiety Scale for Adolescents). Secondary outcomes were;
   self-esteem; romantic concerns; perceived stigmatization; social skills
   and healthcare usage. Participants were randomised using remote
   Web-based allocation.
   Results: Thirteen charities advertised the study yielding 11 recruits,
   13 primary care practices sent 687 invitations to patients on their
   databases with a known visible difference yielding 17 recruits (2.5%
   response rate), 4 recruits came from GP consultations. Recruitment was
   challenging, therefore four additional practices mass-mailed 3,306
   generic invitations to all 12-17 year old patients yielding a further 15
   participants (0.5% response rate). Forty-seven YP with a range of
   socioeconomic backgrounds and conditions were randomised (26% male, 91%
   white, mean age 14 years (SD 1.7)); 23 to YPF, 24 to UC). At 52 weeks,
   16 (70%) in the intervention and 20 (83%) in UC groups completed
   assessments. There were no intervention-related adverse events; most
   found YPF acceptable with three withdrawing because they judged it was
   for higher-level concerns; 12 (52%) completed seven sessions. The study
   design was acceptable and feasible, with multiple recruitment
   strategies. Preliminary findings indicate no changes from baseline in
   outcome measures among the UC group and positive changes in appearance
   satisfaction and fear of negative evaluation among the YPF group when
   factoring in baseline scores and intervention adherence.
   Conclusions: YPF is novel, safe and potentially helpful. Its full
   psychosocial benefits should be evaluated in a large-scale RCT, which
   would be feasible with wide-ranging recruitment strategies.
OI White, Paul/0000-0002-7503-9896; Marques, Elsa/0000-0003-1360-5677;
   Williamson, Heidi/0000-0003-0189-4803; Harcourt,
   Diana/0000-0002-4285-5678; Paling, Thomas/0000-0002-3957-332X
Z8 0
ZA 0
ZB 1
ZR 0
ZS 0
TC 9
Z9 9
U1 1
U2 12
SN 2368-7959
UT WOS:000505758500001
PM 31755870
ER

PT J
AU Bonabi, M.
   Mohebbi, S. Z.
   Martinez-Mier, E. A.
   Thyvalikakath, T. P.
   Khami, M. R.
TI Effectiveness of smart phone application use as continuing medical
   education method in pediatric oral health care: a randomized trial
SO BMC MEDICAL EDUCATION
VL 19
IS 1
AR 431
DI 10.1186/s12909-019-1852-z
PD NOV 21 2019
PY 2019
AB Background Continuing education aims at assisting physicians to maintain
   competency and expose them to emerging issues in their field. Over the
   last decade, approaches to the delivery of educational content have
   changed dramatically as medical education at all levels is now
   benefitting from the use of web-based content and applications for
   mobile devices. The aim of the present study is to investigate through a
   randomized trial the effectiveness of a smart phone application to
   increase public health service physicians' (PHS physicians) knowledge
   regarding pediatric oral health care. Method Five of all seven DHCs
   (District Health Center) in Tehran, which were under the supervision of
   Tehran University of Medical Sciences and Iran University of Medical
   Sciences, were selected for our study. Physicians of one DHC had
   participated in a pilot study. All PHS physicians in the other four
   centers were invited to the current study on a voluntary basis (n =
   107). They completed a self-administered questionnaire regarding their
   knowledge, attitudes, practice in pediatric dentistry, and background.
   PHS physicians were assigned randomly to intervention and control
   groups; those in the intervention group, received a newly designed
   evidence-based smartphone application, and those in the control group
   received a booklet, a CME seminar, and a pamphlet. A post-intervention
   survey was administered 4 months later and t-test and repeated measures
   ANCOVA (Analysis of Covariance) were performed to measure the difference
   in the PHS physicians' knowledge, attitude and practice. Results In both
   groups, the mean knowledge scores were significantly higher (p-Value <
   0.001) in post-intervention data compared to those at baseline. Similar
   results existed in attitude and practice scores. Although the scores in
   knowledge in the intervention group indicating potentially greater
   improvement when compared to those of the control group, the differences
   between the two groups were not statistically significant (dif: 0.84,
   95% CI - 0.35 to 2.02). Conclusion In the light of the limitations of
   the present study, smart phone applications could improve knowledge,
   attitude and practice in physicians although this method was not
   superior to the conventional method of CME.
RI Thyvalikakath, Thankam/ABD-5995-2020; Thyvalikakath, Thankam/M-6272-2018
OI Thyvalikakath, Thankam/0000-0002-7294-2318
Z8 1
TC 7
ZB 1
ZR 0
ZA 0
ZS 0
Z9 8
U1 0
U2 8
EI 1472-6920
UT WOS:000499932700005
PM 31752833
ER

PT J
AU Pel-Littel, Ruth E.
   Hofman, Cynthia S.
   Yu, Liesje
   Metzelthin, Silke F.
   Leeuwis, Franca H.
   Blom, Jeanet W.
   Buurman, B. M.
   Minkman, Mirella M.
TI Recommendations of older adults on how to use the PROM 'TOPICS-MDS' in
   healthcare conversations: A Delphi study
SO PLOS ONE
VL 14
IS 11
AR e0225344
DI 10.1371/journal.pone.0225344
PD NOV 20 2019
PY 2019
AB In shared decision making, the exploration of preferred personal health
   outcomes is important. Patient-reported outcome measures (PROMs) provide
   input for discussions between patients and healthcare professionals. The
   Older Persons and Informal Caregivers Survey Minimum DataSet
   (TOPICS-MDS) PROM is a multidimensional questionnaire on the physical
   and mental health and wellbeing of older adults. This study investigates
   how the TOPICS-MDS could be used in individual healthcare conversations.
   We explored views of older adults regarding 1) whether the health
   domains they want to discuss are included in the TOPICS-MDS and 2) the
   comprehensibility of the TOPICS-MDS for healthcare conversations with
   older adults. A three-round Delphi study was conducted. A total of 57
   older adults participated in the study, the mean (SD) age was 71.5 (8.5)
   years, and 78.9% of the participants were female. The participants were
   divided into four panels based on educational level and cultural
   background. We used online questionnaires and focus groups. Consensus
   was pre-defined to be the point when.75% of the participants agreed that
   a domain was important or very important (scored on a 5-point Likert
   scale). The inter-expert agreement was computed for Round 1 and 3 with
   Kendall's W. Round 2 was a focus-group. Qualitative data were analyzed
   by content analysis. Older adults considered 'functional limitations',
   'emotional wellbeing', 'social functioning' and 'quality of life' to be
   important domains of the TOPICS-MDS to discuss in healthcare
   conversations. The participants added 'coping with stress', 'dealing
   with health conditions and the effects on life' as extra domains for
   healthcare conversations. Challenges regarding the comprehensibility of
   the TOPICS-MDS included difficult words and lengthy or sensitive
   questions. Questions that included multiple topics were difficult to
   understand. The TOPICS-MDS covers the domains of life that older adults
   value as important to discuss with healthcare professionals, and two
   additional domains were identified. For older adults with a low level of
   education or a culturally diverse background, the TOPICS-MDS needs to be
   adjusted for comprehensibility.
ZB 0
ZA 0
ZS 0
Z8 0
ZR 0
TC 3
Z9 3
U1 0
U2 0
SN 1932-6203
UT WOS:000533881900036
PM 31747443
ER

PT J
AU Monteleone, Palmiero
   Amore, Mario
   Cabassi, Aderville
   Clerici, Massimo
   Fagiolini, Andrea
   Girardi, Paolo
   Jannini, Emmanuele A.
   Maina, Giuseppe
   Rossi, Alessandro
   Vita, Antonio
   Siracusano, Alberto
TI Attitudes of Italian Psychiatrists Toward the Evaluation of Physical
   Comorbidities and Sexual Dysfunction in Patients With Schizophrenia.
   Implications for Clinical Practice
SO FRONTIERS IN PSYCHIATRY
VL 10
AR 842
DI 10.3389/fpsyt.2019.00842
PD NOV 20 2019
PY 2019
AB Treatment guidelines for patients with schizophrenia recommend
   evaluating their risk of physical comorbidities, especially since these
   patients are known to have decreased life expectancy due to
   comorbidities. Therefore, to the authors' knowledge, this is the first
   national survey conducted to investigate how Italian psychiatrists deal
   with the risk of physical comorbidities and sexual dysfunction in
   patients with schizophrenia. A sample of 750 psychiatrists completed an
   ad hoc online survey investigating their decision making about
   performing blood tests, clinical and instrumental examinations, and
   scheduling follow-up appointments in relation to the different phases of
   the illness and possible pharmacological side effects. Compared to
   patients in therapeutic continuation, those diagnosed for the first time
   and those who received a therapeutic change were visited more frequently
   (every 15 to 17 days vs. every 40 days, respectively), and were more
   regularly prescribed blood tests and instrumental examinations (every
   4.2 to 4.4 months vs. every 9 months, respectively). There was a high
   interest in the surveillance of cardiometabolic risk. In 54% of
   patients, prolactin testing was not requested before starting an
   antipsychotic. In terms of specialist referrals, only 5% of surveyed
   psychiatrists "never" sought for additional counseling. There was little
   attention given to sexual functioning assessment based on the survey
   results about patients' daily life and with regard to deciding to
   prescribe additional examinations. In fact, only up to 3% of
   psychiatrists reported assessing sexual functioning using specific
   psychometric tests. In summary, Italian psychiatrists describes
   themselves as careful healthcare providers for the physical illnesses of
   patients with schizophrenia but with several shortcomings. For instance,
   clinical attention toward patients' sexual and reproductive healthcare
   needs remains a challenge. Psychiatrists should take the lead for the
   integrated education, assessment, and care of medical needs of their
   patients with mental illness. Based on the results of this survey, the
   authors also believe that a future challenge for the management of
   patients with mental illness will be the classification of patients
   based on their risk of comorbidities, to help ensure optimal healthcare
   provision for those at greater risk of other illnesses.
RI Maina, Giuseppe/AAC-7158-2022; Rossi, Alessandro/AAX-7607-2021; Clerici, Massimo/
OI Rossi, Alessandro/0000-0001-8723-7622; Clerici,
   Massimo/0000-0001-8769-6474
TC 5
ZS 0
Z8 0
ZA 0
ZB 0
ZR 0
Z9 5
U1 0
U2 0
SN 1664-0640
UT WOS:000500975300001
PM 31824349
ER

PT J
AU Senteio, Charles R.
TI Promoting access to health information A method to support older African
   Americans with diabetes
SO ASLIB JOURNAL OF INFORMATION MANAGEMENT
VL 71
IS 6
SI SI
BP 806
EP 820
DI 10.1108/AJIM-02-2019-0043
PD NOV 18 2019
PY 2019
AB Purpose Describe the design of a health information and technology
   educational intervention that promotes health information sharing and
   technology use for older adult African Americans to support access to
   health information. The paper aims to discuss this issue.
   Design/methodology/approach The study team developed a novel method to
   design the intervention. It drew upon three approaches:
   intergenerational technology transfer, participatory design and
   community-based participatory research. Findings Older adult African
   Americans (55+) with diabetes and young adults (18-54) connected to them
   via familial or naturally occurring social networks designed the
   intervention, which was conducted in the two study sites in Michigan,
   USA. In total, 29 participants helped design the intervention. Four
   themes emerged concerning factors that promote intergenerational
   information exchange in the context of technology and health. First,
   focus on one technology skill. Second, working together in small groups
   is preferred. Third, patience is essential. Last, physical capabilities
   (i.e., eyesight, operating on relatively small screens) and literacy
   levels should be considered. Originality/value This novel method of
   having participants from the sample population select the health
   information materials and technology exercises serves as a guide for
   implementing health information and education interventions aimed at
   technology use to support self-management for vulnerable patient
   populations.
OI Senteio, Charles Roland/0000-0002-0254-3127
TC 2
ZA 0
Z8 0
ZB 0
ZS 0
ZR 0
Z9 2
U1 1
U2 21
SN 2050-3806
EI 1758-3748
UT WOS:000497883200008
ER

PT J
AU Rantala, Annika
   Enwald, Heidi
   Zinn, Sandy
TI Web-based health information seeking A small-scale comparative study
   between Finnish and South African university students
SO LIBRARY HI TECH
VL 37
IS 4
BP 933
EP 944
DI 10.1108/LHT-08-2018-0109
PD NOV 18 2019
PY 2019
AB Purpose The purpose of this paper is to examine differences of health
   information seeking among Finnish and South African university students.
   The focus is on weight management and on how students utilise various
   internet sources. Design/methodology/approach Data were collected with a
   web-based, structured survey by using convenience sampling. Descriptive
   statistics and Pearson's chi(2) test were utilised in the analysis.
   Findings Overall, health information was more often encountered than
   sought on purpose. Passive information seeking was more common for South
   African students as almost a third of them report encountering it
   several times a week. As an information source, South African students
   opted for social networking sites more frequently than search engines,
   the latter being the first choice for Finnish students. Discussion
   boards were more popular among South African students, and, on the other
   hand, web-based health calculators among Finns. Research
   limitations/implications - This is a small-scale comparative study. The
   results are not to be generalised, but may provide clues about the
   information seeking differences between Finland and South Africa.
   Practical implications - Media literacy, digital literacy and health
   information literacy of young adults should be emphasised so that they
   would be able to evaluate information for reliability and accuracy in
   order to help them make appropriate decisions when confronted by health
   information online. Social implications The implications of the study
   are that health providers and professionals should be more prominent on
   social media sites, which are popular ways for young people to discover
   information. Originality/value Comparative studies are rare. This
   comparison is between Finland, where internet penetration is 94 per
   cent, and South Africa, where internet penetration is 54 per cent.
OI Enwald, Heidi/0000-0003-1953-2157; Zinn, Sandy/0000-0002-0212-0036
ZR 0
ZS 0
ZB 0
Z8 0
TC 9
ZA 0
Z9 9
U1 5
U2 43
SN 0737-8831
UT WOS:000492420200021
ER

PT J
AU Lin, Hui-Chen
   Hwang, Gwo-Jen
TI Research trends of flipped classroom studies for medical courses: a
   review of journal publications from 2008 to 2017 based on the
   technology-enhanced learning model
SO INTERACTIVE LEARNING ENVIRONMENTS
VL 27
IS 8
SI SI
BP 1011
EP 1027
DI 10.1080/10494820.2018.1467462
PD NOV 17 2019
PY 2019
AB Medical education is a domain with fast-changing knowledge and attention
   to knowledge application and higher order thinking; therefore, how to
   implement effective teaching is a crucial issue. Based on the
   technology-based learning model, this study provides a multidimensional
   analysis of published papers on the flipped classroom in medical
   education from the SCOPUS database, including the form of the learning
   materials, learning system or player, learning strategies, educational
   technology, application domains, research issues, participants, and
   research methods. Based on the results, the application of flipped
   classrooms in medical education has grown rapidly over the past decade,
   with the number growing dramatically from 7 papers in 2014, to 16 papers
   in 2015, and 22 papers in 2016. It was found that a great number of
   studies adopted instructional videos uploaded on online learning systems
   or used existing online videos to conduct before-class teaching in the
   before-class stage of the flipped classroom; moreover, most studies
   involved no online discussion in the before-class stage. As for learning
   strategies in the in-class stage, the most frequently adopted strategies
   were issue discussion, practicing or doing exercises, and problem-based
   learning. This implies that most studies mainly emphasized basic
   knowledge understanding and skills training, while little attention was
   paid to developing learners' higher order thinking skills. In addition,
   the majority of studies explored students' learning
   interest/satisfaction, learning experience, and performance on the
   cognitive aspect, while little research was found to investigate their
   preparation degree or cognitive loading. Based on the review results,
   this study provides the research trends and potential research issues of
   flipped medical education to serve as a reference for researchers,
   instructors, and decision makers.
RI LIN, HUI-CHEN/AAA-8973-2021; Hwang, Gwo-Jen/G-6454-2012
OI LIN, HUI-CHEN/0000-0001-8074-8884; 
ZS 0
ZA 0
ZB 2
Z8 1
TC 42
ZR 0
Z9 43
U1 7
U2 58
SN 1049-4820
EI 1744-5191
UT WOS:000487635400003
ER

PT J
AU Jenni, Margaret LaFerla
   Woodward, Peter
   Yaglom, Hayley
   Levy, Craig
   Iverson, Sally Ann
   Kretschmer, Melissa
   Jarrett, Nicole
   Dooley, Elizabeth
   Narang, Jigna
   Venkat, Heather
TI Knowledge, attitudes, and practices among veterinarians during an
   outbreak of canine leptospirosis-Maricopa County, Arizona, 2017
SO PREVENTIVE VETERINARY MEDICINE
VL 172
AR 104779
DI 10.1016/j.prevetmed.2019.104779
PD NOV 15 2019
PY 2019
AB Leptospirosis, caused by Leptospira spp., is a zoonotic bacterial
   disease important to both human and animal health. Six pathogenic
   serovars are currently known to commonly infect and cause disease in
   dogs in the United States. While canine leptospirosis infection is
   historically rare in Arizona (<= 5 cases reported annually) (ADHS
   unpublished data) several clusters were reported in Maricopa County (MC)
   during February 2016-January 2017. Public health initiated an outbreak
   response and developed a knowledge, attitudes, and practices survey for
   veterinarians. The goals were to determine awareness and general
   attitudes about canine leptospirosis and to identify gaps in
   veterinarians' knowledge in treatment and prevention. We distributed a
   40-question self-administered online survey to 1058 Arizona Veterinary
   Medical Association members, made available during February 9-May 15,
   2017. We analyzed the results using Pearson's Chi-squared or Fisher's
   exact test; a P-value < 0.05 was considered statistically significant.
   We analyzed 202 complete responses. Veterinarians from 10 (66%) of 15
   Arizona counties were represented. MC practices were more likely to
   stock leptospirosis vaccine (80%) than other counties combined (58%) (P
   = 0.004). The average composite knowledge score was 24.4 out of 38
   (range 12-37, median 24); 49% of respondents demonstrated higher
   knowledge as defined by authors, largely in identification of
   leptospirosis risk factors (86%) and routes of exposure (73%). Fewer
   than half (45%) of respondents correctly identified the length of time
   bacteria can be shed in dogs' urine. Eighty-one percent of respondents
   demonstrated lower knowledge about clinical signs associated with
   leptospirosis; only 47% of respondents identified eight clinical signs
   commonly associated with leptospirosis. Sixty-one percent of MC
   respondents agreed that leptospirosis is an important canine disease in
   their geographic area, while only 40% of other county respondents agreed
   (P=0.03). Seventy percent of respondents identified diagnostic testing
   options. The majority correctly selected infection-control practices in
   line with recommendations from 2 national clinical guidelines. More
   respondents would recommend leptospirosis vaccination if dogs traveled
   or lived in rural areas (87-96%) than if dogs attended day care or were
   boarded (63%). We identified opportunities for education, including the
   local epidemiology of leptospirosis, transmission prevention strategies,
   vaccine safety, testing, clinical identification, and emerging risk
   factors. Our findings will help guide the design of educational
   materials for small animal veterinarians in Arizona regarding
   recommendations for prevention of animal and human leptospirosis
   infections; these efforts could also shift the culture of reporting
   companion animal diseases to improve future One Health collaborations.
Z8 0
ZR 0
ZB 1
ZS 0
TC 1
ZA 0
Z9 1
U1 0
U2 14
SN 0167-5877
EI 1873-1716
UT WOS:000497258100003
PM 31557686
ER

PT J
AU Garg, Neil K.
TI How organic chemistry became one of UCLA's most popular classes
SO JOURNAL OF BIOLOGICAL CHEMISTRY
VL 294
IS 46
BP 17678
EP 17683
DI 10.1074/jbc.AW119.008141
PD NOV 15 2019
PY 2019
AB Organic chemistry has a bad reputation, despite having a tremendous
   impact on our everyday lives. It has remained a notorious "weed-out"
   class for decades-striking fear in the hearts of students-and has long
   been viewed as a gatekeeper course for those interested in pursuing a
   career in medicine or other health-related professions. This personal
   account examines the underlying teaching philosophies that transformed
   organic chemistry into one of the most popular classes on the UCLA
   campus. Special emphasis is placed on ways to increase engagement and
   help students feel connected. Educational initiatives, including organic
   chemistry music videos and various online resources created in
   partnerships with students, will be discussed. It is hoped that this
   account will stimulate ideas that transcend scientific disciplines all
   for the benefit of student education.
ZS 0
ZA 0
Z8 0
ZB 0
TC 5
ZR 0
Z9 5
U1 3
U2 11
SN 0021-9258
EI 1083-351X
UT WOS:000503173500040
PM 31578286
ER

PT J
AU Marks, Etan
   Prystowsky, Michael B.
   Fox, Amy S.
TI How to Succeed in Fellowship Acquisition: A Survey of Pathology
   Residents
SO ACADEMIC PATHOLOGY
VL 6
AR 2374289519884711
DI 10.1177/2374289519884711
PD NOV 14 2019
PY 2019
AB Medical school curricula limit students' exposure to pathology practice
   while pathology subspecialty training programs require residents to
   apply for fellowships as early as the end of their first year of
   training. Thus, limited exposure to pathology practice creates
   significant confusion and anxiety, often making the fellowship
   application process premature. Additionally, early focus on subspecialty
   training in order to acquire a fellowship adds to the initial lack of
   emphasis on general pathology training. We prepared a voluntary online
   survey with questions developed through focus groups and advice from an
   expert in survey design to determine which fellowships are desired and
   how successful residents are in their pursuit of these fellowships. The
   survey was distributed through the Pathology Residency Program
   Directors' (PRODS) listserv. Answers were solicited from pathology
   trainees throughout the entire training cycle. There were 141 (4.6%
   response rate) total respondents with each postgraduate year
   represented. One hundred twenty-two (95%) of 129 residents plan on
   completing 1 or 2 fellowships after residency training. Encouragingly,
   94 (75%) of 126 pathology residents attained their desired specialty
   fellowship. However, 32 (32%) of 99 residents who acquired at least one
   fellowship chose a general surgical pathology fellowship. Furthermore,
   33 (24%) respondents had already decided to pursue a specific specialty
   while still in medical school. An additional 32 (23%) came to their
   decision during postgraduate year 1. Therefore, although most residents
   are successful in attaining their desired fellowship, further research
   is needed to understand the effect of early commitment to a subspecialty
   and its impact on pathology education.
RI Marks, Etan/M-5056-2019
OI Marks, Etan/0000-0002-4601-0285
ZA 0
ZR 0
ZS 0
TC 0
ZB 0
Z8 0
Z9 0
U1 0
U2 0
SN 2374-2895
UT WOS:000497651500001
PM 31799380
ER

PT J
AU Krause, Liesl A.
   Harris, Susanna L.
TI Get online to support wellbeing of graduate students
SO ELIFE
VL 8
AR e53178
DI 10.7554/eLife.53178
PD NOV 13 2019
PY 2019
OI Krause-Klein, Liesl/0000-0001-6031-0244; Harris,
   Susanna/0000-0003-2437-9513
ZA 0
ZS 0
Z8 0
ZB 1
ZR 0
TC 1
Z9 1
U1 1
U2 4
SN 2050-084X
UT WOS:000497304000001
PM 31718775
ER

PT J
AU Martin, Seth S.
   Quaye, Emmanuel
   Schultz, Sarah
   Fashanu, Oluwaseun E.
   Wang, Jane
   Saheed, Mustapha O.
   Ramaswami, Prem
   de Freitas, Hermes
   Ribeiro-Neto, Berthier
   Parakh, Kapil
TI A randomized controlled trial of online symptom searching to inform
   patient generated differential diagnoses
SO NPJ DIGITAL MEDICINE
VL 2
AR 110
DI 10.1038/s41746-019-0183-0
PD NOV 11 2019
PY 2019
AB Patient online health searching is now commonplace, however, the
   accuracy of patient generated differentials for new symptoms and
   potential for patient anxiety are concerns. We aimed primarily to
   determine the accuracy of patient generated differentials for new
   symptoms with and without online searching, and secondarily, to evaluate
   the impact of searching on anxiety levels. In the waiting room prior to
   seeing a clinician, 300 patients with new symptoms were randomly
   assigned 1:1:1 to Google searching with health related features
   including a symptom search tool vs Google searching with health related
   features disabled vs no searching. Participants were 18 years or older
   and presenting to the emergency department of an urban academic medical
   center with new low-acuity symptoms that were not due to exacerbation of
   a chronic condition. Search groups received access on a
   tablet/smartphone to Google searching with or without health related
   features. Both search groups could access any websites; health related
   features led the patient to common diagnoses and physician-validated
   information. The primary outcome was accuracy of the patient generated
   differential assessed by matching at least two of the top three
   diagnoses on the clinician's differential. A secondary outcome was
   anxiety by a visual analogue scale. Patients were a median of 33.1 (IQI
   26.2-45.9) years old, 60% women, 63% black, 82% had a high school
   education or less, and 45.7% reported having performed an online search
   prior to presentation. Search group patients spent a median of 3.82
   (2.53-5.72) minutes searching online. Similar proportions of patients in
   each group matched at least two of three clinician diagnoses: 27.0% and
   28.3% for Google searching with and without health related features vs
   23.8% in the no search group. Patients in the search groups had a
   similar odds of matching >= 2/3 diagnoses as the no search group [OR
   (95% CI): 1.23 (0.70-2.13), p = 0.47]. Anxiety was unchanged with online
   searching. In conclusion, brief online searching in the waiting room did
   not improve accuracy of patient generated differential diagnoses for new
   symptoms. The absence of an increase in patient anxiety provides
   reassurance for subsequent work to refine and investigate online symptom
   search tools.
Z8 0
ZA 0
ZS 0
ZR 0
TC 4
ZB 0
Z9 4
U1 0
U2 0
SN 2398-6352
UT WOS:000495650900002
PM 31728417
ER

PT J
AU Alsuliman, Tamim
   Alasadi, Lugien
   Mouki, Angie
   Alsaid, Bayan
TI Language of written medical educational materials for non-English
   speaking populations: an evaluation of a simplified bi-lingual approach
SO BMC MEDICAL EDUCATION
VL 19
IS 1
AR 418
DI 10.1186/s12909-019-1846-x
PD NOV 11 2019
PY 2019
AB BackgroundDebates have arisen in various non-English speaking countries
   over the chosen language of instruction in medical education, whether it
   has to be the English language or the mother tongue. English-based
   education supporters argue that English is the leading international
   language of medicine and research, and a crucial tool for Continuing
   Medical Education (CME), as well as for students who seek practice
   abroad. On the other hand, mother-tongue-based medical education
   supporters present it as a way to endorse communication and
   comprehension between medical practitioners and health care system
   users, to bridge the gap between practitioners and the paramedical
   staff, and to overcome linguistic dualism and the language thinking
   disparity while studying in another. This study aimed to evaluate one of
   the simplified bi-lingual approaches in terms of
   medical-educational-written texts for a non-English speaking population:
   Arabic speaking medical students in specific.Methods1546
   Arabic-speaking-medical students from different countries participated
   in a one-step-interactive-experimental-online test. The test assessed
   participants' scientific comprehension of three distinct written
   paragraphs: The first paragraph used conventional mother tongue
   (Arabic), the second combined English terminology and simplified mother
   tongue (hybrid), and the third used an English excerpt (English). Two
   multiple-choice questions (First question in Arabic, second in English)
   followed each paragraph. Response time was communicated for each
   paragraph. Participants were asked to select their favorable
   method.Repeated Measures ANOVA models and Paired Samples t-Test were
   used for statistical analysis.ResultsParticipants scored a mean of
   [0.10] for the Arabic paragraph, [0.72] for the hybrid paragraph, and
   [0.24] for the English paragraph (P< 0.001). Results showed a
   significantly higher mean of points and correct answers within the
   fastest time for the hybrid paragraph [0.68] compared to the Arabic
   [0.08] and English [0.18] paragraphs (P< 0.001). Moreover, 50% of
   participants preferred the hybrid paragraph over the other two
   paragraphs.ConclusionsTaking into consideration the large number of
   participants and the statistically significant results, authors propose
   that simplified Arabic combined with English terminology may present a
   viable alternative method for medical-educational-written texts in
   Arabic-speaking population.
OI Mouki, Angie/0000-0001-7164-6261; alsuliman, tamim/0000-0003-2320-7269;
   Alasadi, Lugien/0000-0001-8208-767X
ZS 0
TC 10
ZA 0
ZR 0
Z8 0
ZB 0
Z9 10
U1 3
U2 7
EI 1472-6920
UT WOS:000496437100002
PM 31711476
ER

PT J
AU Koper, Ian
   Pasman, H. Roeline W.
   Schweitzer, Bart P. M.
   Kuin, Annemieke
   Onwuteaka-Philipsen, Bregje D.
TI Spiritual care at the end of life in the primary care setting:
   experiences from spiritual caregivers-a mixed methods study
SO BMC PALLIATIVE CARE
VL 18
IS 1
AR 98
DI 10.1186/s12904-019-0484-8
PD NOV 9 2019
PY 2019
AB Background Spiritual care is an important aspect of palliative care. In
   the Netherlands, general practitioners and district nurses play a
   leading role in palliative care in the primary care setting. When they
   are unable to provide adequate spiritual care to their patient, they can
   refer to spiritual caregivers. This study aimed to provide an overview
   of the practice of spiritual caregivers in the primary care setting, and
   to investigate, from their own perspective, the reasons why spiritual
   caregivers are infrequently involved in palliative care and what is
   needed to improve this. Method Sequential mixed methods consisting of an
   online questionnaire with structured and open questions completed by 31
   spiritual caregivers, followed by an online focus group with 9 spiritual
   caregivers, analysed through open coding. Results Spiritual caregivers
   provide care for existential, relational and religious issues, and the
   emotions related to these issues. Aspects of spiritual care in practice
   include helping patients find meaning, acceptance or reconciliation,
   paying attention to the spiritual issues of relatives of the patient,
   and helping them all to say farewell. Besides spiritual issues,
   spiritual caregivers also discuss topics related to medical care with
   patients and relatives, such as treatment wishes and options. Spiritual
   caregivers also mentioned barriers and facilitators for the provision of
   spiritual care, such as communication with other healthcare providers,
   having a relationship of trust and structural funding.. In the online
   focus group, local multidisciplinary meetings were suggested as ideal
   opportunities to familiarize other healthcare providers with
   spirituality and promote spiritual caregivers' services. Also,
   structural funding for spiritual caregivers in the primary care setting
   should be organized. Conclusion Spiritual caregivers provide broad
   spiritual care at the end of life, and discuss many different topics
   beside spiritual issues with patients in the palliative phase,
   supporting them when making medical end-of-life decisions. Spiritual
   care in the primary care setting may be improved by better cooperation
   between spiritual caregiver and other healthcare providers, through
   improved education in spiritual care and better promotion of spiritual
   caregivers' services.
OI Koper, Ian/0000-0001-6593-4822; Onwuteaka-Philipsen,
   Bregje/0000-0002-9440-1248
ZR 0
Z8 0
ZB 0
ZA 0
ZS 1
TC 16
Z9 17
U1 2
U2 14
SN 1472-684X
UT WOS:000495612900001
PM 31706355
ER

PT J
AU Kuehbeck, Felizian
   Berberat, Pascal O.
   Engelhardt, Stefan
   Sarikas, Antonio
TI Correlation of online assessment parameters with summative exam
   performance in undergraduate medical education of pharmacology: a
   prospective cohort study
SO BMC MEDICAL EDUCATION
VL 19
IS 1
AR 412
DI 10.1186/s12909-019-1814-5
PD NOV 8 2019
PY 2019
AB Background Learning analytics aims to improve learning outcomes through
   the systematic measurement and analysis of learning-related data.
   However, which parameters have the highest predictive power for academic
   performance remains to be elucidated. The aim of this study was to
   investigate the correlation of different online assessment parameters
   with summative exam performance in undergraduate medical education of
   pharmacology. Methods A prospective study was conducted with a cohort of
   undergraduate medical students enrolled in a pharmacology course at
   Technical University of Munich, Germany. After a four-week teaching and
   learning period, students were given access to an online assessment
   platform consisting of 440 multiple choice (MC) questions. After 12
   days, a final written summative exam was performed. Bivariate
   correlation and multiple regression analyses were performed for
   different online assessment parameters as predictors and summative exam
   performance as dependent variable. Self-perceived pharmacology
   competence was measured by questionnaires pre- and postintervention.
   Results A total of 224 out of 393 (57%) students participated in the
   study and were included in the analysis. There was no significant
   correlation for the parameters "number of logins" (r = 0.01, p = 0.893),
   "number of MC-questions answered" (r = 0.02, p = 0.813) and "time spent
   on the assessment platform" (r = - 0.05, p = 0.459) with exam
   performance. The variable "time per question" was statistically
   significant (p = 0.006), but correlated negatively (r = - 0.18) with
   academic performance of study participants. Only "total score" (r =
   0.71, p < 0.001) and the "score of first attempt" (r = 0.72, p < 0.001)
   were significantly correlated with final grades. In a multiple
   regression analysis, "score first attempt" accounted for 52% of the
   variation of "score final exam", and "time per question" and "total
   score" for additional 5 and 1.4%, respectively. No gender-specific
   differences were observed. Finally, online assessments resulted in
   improved self-perceived pharmacology competence of students. Conclusion
   In this prospective cohort study, we systematically assessed the
   correlation of different online assessments parameters with exam
   performance and their gender-neutrality. Our findings may help to
   improve predictive models of academic performance in undergraduate
   medical education of pharmacology.
TC 3
ZR 0
Z8 0
ZB 0
ZA 0
ZS 0
Z9 3
U1 1
U2 11
EI 1472-6920
UT WOS:000496423500004
PM 31703687
ER

PT J
AU Schoenborn, Priska
   Osborne, Richard
   Toms, Nick
   Johnstone, Karen
   Milsom, Chloee
   Muneer, Reema
   Jarvis, Michael A.
   Belshaw, Robert
TI OncoSim and OncoWiki: an authentic learning approach to teaching cancer
   genomics
SO BMC MEDICAL EDUCATION
VL 19
IS 1
AR 407
DI 10.1186/s12909-019-1812-7
PD NOV 7 2019
PY 2019
AB Background Personalised medicine is rapidly changing the clinical
   environment, especially in regard to the management of cancer. However,
   for the large part, methods used to educate undergraduate students as
   future biomedical scientists and medical doctors have not reflected
   these changes. In order to make effective use of advances in cancer
   genomic knowledge, there is a need to expose students to the challenges
   of genomic medicine and to do so in a manner that makes this complex
   information accessible. Methods The teaching method developed, OncoSim,
   is a scaffolded 'Personal Research' module option for final year
   biomedical undergraduate students. It uses an authentic learning
   approach to teach cancer genomics via simulated cancer patient case
   studies that have identifiable potential therapeutic targets with
   associated drug therapies (so-called targeted therapy/precision
   oncology). In addition, these simulated case studies can be uploaded to
   a dedicated learning website (OncoWiki) where they can be freely
   downloaded and used to teach medical students the principles of targeted
   therapy. A preliminary evaluation of OncoSim was carried out using 3
   research tools: (1) online questionnaires; (2) semi-structured
   interviews; and (3) analysis of whole cohort mark ranges. Thematic
   analysis was used to code and categorise interview data. Results The
   teaching materials for OncoSim and the OncoWiki site are freely
   accessible at . Questionnaire data and comparison of whole cohort marks
   showed OncoSim was at least as effective as alternative choices, and
   suggested OncoSim provided a valued alternative to traditional
   laboratory-based projects. No barriers to receptiveness were found.
   Interview analysis provided 5 broad themes (authentic learning
   experience; individual challenges; interest in cancer; positive learning
   experience; supportive structure) supporting the authentic learning
   aspect of the project, the strong scaffolding provided and the overall
   effectiveness of the approach. Conclusions Our preliminary,
   proof-of-concept, evaluation suggests that OncoSim will be effective in
   supporting the teaching of genomic medicine to undergraduate students.
   We plan and hope our study will encourage further formal evaluation in a
   larger cohort of students, including a control group. The OncoWiki site
   has the capacity to grow independently as future students create and
   upload simulated case studies for other students to then download and
   analyse.
OI Toms, Nick/0000-0002-9657-525X; Belshaw, Robert/0000-0001-6234-3947;
   Johnstone, Karen/0000-0002-3183-8397
Z8 0
ZB 1
TC 1
ZR 0
ZA 0
ZS 0
Z9 1
U1 2
U2 6
EI 1472-6920
UT WOS:000496447500002
PM 31699073
ER

PT J
AU Stevens, Niall T.
   Holmes, Killian
   Grainger, Rachel J.
   Connolly, Roisin
   Prior, Anna-Rose
   Fitzpatrick, Fidelma
   O'Neill, Eoghan
   Boland, Fiona
   Pawlikowska, Teresa
   Humphreys, Hilary
TI Can e-learning improve the performance of undergraduate medical students
   in Clinical Microbiology examinations?
SO BMC MEDICAL EDUCATION
VL 19
IS 1
AR 408
DI 10.1186/s12909-019-1843-0
PD NOV 7 2019
PY 2019
AB Background Clinical Microbiology is a core subject in medical
   undergraduate curricula. However, students struggle to cover the content
   and clinically contextualise basic microbiology. Our aim was to evaluate
   student engagement with new e-learning material and to investigate the
   impact it had on examination performance in a Clinical Microbiology
   module. Methods An online resource was designed to support didactic
   teaching in a Fundamentals of Clinical Microbiology module. One cohort
   of students had access to the online material (2017/2018 class) and the
   other did not (2016/2017 class). Each cohort sat the same
   multiple-choice question (MCQ) and short-note question (SNQ) examination
   papers and the impact of engagement with the online resource and
   examination performance was analysed. Results Both groups were of the
   same academic standard prior to beginning the module. In the 2017/2018
   cohort, 227/309 (73.5%) students had >= 80% engagement with the content.
   Students engaged most with the index of pathogens and pathogen focused
   clinical cases related to diverse genera and families of clinically
   important microorganisms. A statistically higher difference in the mean
   percentage grade in both the MCQ and SNQ examinations was seen for
   2017/2018 compared to 2016/2017 cohort. For the MCQ examination, the
   2017/2018 cohort were on average 5.57% (95% confidence interval (CI):
   3.92 to 7.24%; P < 0.001) higher, and for the SNQ examination the
   2017/2018 cohort were on average 2.08% (95% CI: 0.74 to 3.41%; P = 0.02)
   higher. When the results were adjusted for previous examination
   performance, for every percentage increase in online engagement the
   grade in the SNQ examination only increased by 0.05% (95% CI: 0.02 to
   0.08) on average. Conclusions These findings suggest students engage
   with e-learning when studying and that such activities may help students
   perform better in assessments.
RI fitzpatrick, fidelma/K-8601-2018; Boland, Fiona/
OI fitzpatrick, fidelma/0000-0002-3204-5962; Boland,
   Fiona/0000-0003-3228-0046
ZA 0
ZS 0
TC 8
Z8 0
ZR 0
ZB 0
Z9 8
U1 0
U2 3
EI 1472-6920
UT WOS:000496447500001
PM 31699068
ER

PT J
AU Farrell, Sarah Marie
   Kadhum, Murtaza
   Lewis, Thomas
   Singh, Gurdas
   Penzenstadler, Louise
   Molodynski, Andrew
TI Wellbeing and burnout amongst medical students in England
SO INTERNATIONAL REVIEW OF PSYCHIATRY
VL 31
IS 7-8
SI SI
BP 579
EP 583
DI 10.1080/09540261.2019.1675960
EA NOV 2019
PD NOV 17 2019
PY 2019
AB The wellbeing of doctors in training is currently under the spotlight.
   The British Medical Association (BMA) has committed to understanding
   issues of wellbeing amongst medical students. Medical students from
   England were asked to complete an online survey pertaining to wellbeing.
   84 students responded. Results show 29% of respondents were given a
   mental health diagnosis whilst at medical school, and 82% could be
   classified as 'disengaged' and 85% 'exhausted' using the Oldenburg
   Burnout Scale. This demonstrates the need for further surveys with an
   increased number of respondents in order to gather more evidence
   surrounding these high rates of mental health issues. Support and
   preventative measures for medical students are required.
RI Penzenstadler, Louise/AHA-7999-2022
ZB 2
ZA 0
Z8 0
ZS 1
ZR 0
TC 22
Z9 23
U1 0
U2 12
SN 0954-0261
EI 1369-1627
UT WOS:000494715900001
PM 31692396
ER

PT J
AU Quinn, Antonia
   Gottlieb, Michael
   Chan, Teresa M.
   Nickson, Christopher P.
   Mitzman, Jennifer
   Natesan, Sreeja
   Stehman, Christine
   Young, Amanda
   Messman, Anne
TI Curated Collections for Educators: Five Key Papers on Clinical Teaching
SO CUREUS
VL 11
IS 11
AR e6084
DI 10.7759/cureus.6084
PD NOV 6 2019
PY 2019
AB The ability to teach in the clinical setting is of paramount importance.
   Clinical teaching is at the heart of medical education, irrespective of
   the learner's level of training. Learners desire and need effective,
   competent, and thoughtful clinical teaching from their instructors.
   However, many clinician-educators lack formal training on this important
   skill and thus may provide a variable experience to their learners.
   Although formal training of clinician-educators is standard and required
   in many other countries, the United States has yet to follow suit,
   leaving many faculty members to fend for themselves to learn these
   important skills.
   In September 2018, the Academic Life in Emergency Medicine (ALiEM)
   2018-2019 Faculty Incubator program discussed the topic of clinical
   teaching techniques. We gathered the titles of papers that were cited,
   shared, and recommended within our online discussion forum and compiled
   the articles pertaining to the topic of clinical teaching techniques. To
   augment the list, the authors did a formal literature search using the
   search terms "teaching techniques", "clinical teaching", "medical
   education", "medical students", and "residents" on Google Scholar and
   PubMed. Finally, we posted a call for important papers on the topic of
   clinical teaching techniques on Twitter.
   Through this process, we identified 48 core articles on the topic of
   clinical teaching. We conducted a modified Delphi methodology to
   identify the key papers on the topic. In this paper, we present the five
   highest-rated articles based on the relevance to junior faculty and
   faculty developers. This article will review and summarize the articles
   we found to be the most impactful to improve one's clinical teaching
   skills.
RI Chan, Teresa/T-6676-2017; Nickson, Christopher/AAD-9853-2022; Young, Amanda/; Quinn, Antonia/
OI Chan, Teresa/0000-0001-6104-462X; Nickson,
   Christopher/0000-0002-6968-3087; Young, Amanda/0000-0002-0387-6353;
   Quinn, Antonia/0000-0001-8155-5814
ZB 0
ZR 0
Z8 0
TC 2
ZA 0
ZS 0
Z9 2
U1 0
U2 2
EI 2168-8184
UT WOS:000494728900004
PM 31853435
ER

PT J
AU Wadowski, Patricia Pia
   Litschauer, Brigitte
   Seitz, Tamara
   Ertl, Sebastian
   Loeffler-Stastka, Henriette
TI Case-based blended eLearning scenarios-adequate for competence
   development or more?
SO NEUROPSYCHIATRIE
VL 33
IS 4
BP 207
EP 211
DI 10.1007/s40211-019-00322-z
EA NOV 2019
PD DEC 2019
PY 2019
AB Background Learning, competence development and scientific thinking in
   medicine need several strategies to facilitate new diagnostic and
   therapeutic ways. The optimal collaboration between creative thinking
   and biomedical informatics provides innovation for the individual
   patient and for a medical school or society. Utilizing the flexibilities
   of an e-learning platform, a case based blended learning (CBBL)
   framework consisting of A) case based textbook material, B) online e-CBL
   with question driven learning scenarios and C) simulated patient (SP)
   contact seminars was developed and implemented in multiple medical
   fields. Real-life clinical cases were anonymized and transferred into an
   interactive and an interdisciplinary eLearning platform. Methods As an
   example of the offered clinical teaching-case collection, an example of
   a psychiatric case for the disease "posttraumatic stress disorder
   (PTSD)" is presented: a 30-year-old man with a history of insomnia with
   difficulties in falling asleep and sleeping through, nightmares,
   nervousness and psychomotor restlessness. The students are challenged to
   identify possible differential diagnoses and further get to know the
   patient's personal history (loss of relatives due to war, torture and
   flight from home country). Further, the students are guided through the
   principles of fear conditioning including translational aspects like
   neurotransmitter signaling of PTSD pathomechanism (translational and
   research aspects like dopamine transporter gene polymorphism, long term
   potentiation and synaptic signaling). Results/Conclusion The case
   presentation comprises different learning aspects: First, declarative
   knowledge has to be acquired and collected in basic medical sciences,
   knowledge that is in fact available and can be accessed on the conscious
   and preconscious level in long-term memory. Second, associative learning
   leads to the formation of neuronal connections and is an important way
   of learning and discovering, founded in neural associations. Third,
   polythematic-crosslinking thinking is needed as ability to link
   information in a meaningful way. These steps are a typical intellectual
   ability of gifted learners and researchers that combine previously
   seemingly unrelated areas to each other and drive innovation.
RI Henriette, Löffler-Stastka/P-1229-2016; Wadowski, Patricia Pia/
OI Henriette, Löffler-Stastka/0000-0001-8785-0435; Wadowski, Patricia
   Pia/0000-0003-2462-4515
ZB 0
ZS 0
ZA 0
TC 7
ZR 0
Z8 0
Z9 7
U1 1
U2 8
SN 0948-6259
EI 2194-1327
UT WOS:000494930300001
PM 31696411
ER

PT J
AU Neufeld, Adam
   Malin, Greg
TI Exploring the relationship between medical student basic psychological
   need satisfaction, resilience, and well-being: a quantitative study
SO BMC MEDICAL EDUCATION
VL 19
IS 1
AR 405
DI 10.1186/s12909-019-1847-9
PD NOV 5 2019
PY 2019
AB Background There is increasing acknowledgment that medical training is
   stressful for students and can impact their well-being. An important
   aspect of this is self-determination and basic psychological need
   satisfaction. A better understanding of how medical student perceptions
   of the learning environment impacts their basic psychological needs for
   motivation, resilience, and well-being may help to create learning
   environments that support the needs of medical students and help them
   become better healthier physicians. We aim to add to the literature on
   this topic by examining this relationship through the lens of
   Self-Determination Theory. Methods A total of 400 students from all 4
   years of the medical program at our institution were invited to complete
   an anonymous online survey, measuring basic need
   satisfaction/frustration (autonomy, competence, relatedness) within the
   learning environment, resilience, and psychological well-being. We used
   analysis of variance to assess the effect of gender, age, and year on
   all variables, with t-tests to compare subgroups. Structural equation
   modelling was performed to test a hypothesized model in which support of
   medical students' basic needs would positively relate to their
   resilience and well-being. Results The response rate was 183/400 (46%).
   After data cleaning, 160 remained: 67 males (42%) and 93 females (58%).
   There were 67 first years (42%), 35 second years (22%), 30 third years
   (19%), and 28 fourth years (18%). The sample mean age was 25.8 years (SD
   = 4.1). A well-fitting model was confirmed to fit the data, chi(2) =
   3.15, df = 3, p = 0.369, RMSEA = 0.018, SRMR = 0.022, CFI = 0.999.
   Autonomy and relatedness satisfaction exerted direct effects on
   well-being. Competence satisfaction did so indirectly, through its
   direct effect on resilience. Female medical students had lower
   resilience scores compared to their male peers. Conclusions When medical
   students perceived their learning environment as supportive to their
   basic needs, it was associated with an increase in their psychological
   well-being. Satisfaction of competence, but not autonomy or relatedness,
   predicted an increase in their resilience. Fostering medical students'
   basic needs for motivation, especially competence, is recommended to
   support their resilience and well-being. Further research is required to
   generalize these results further.
RI Malin, Greg/ABD-8462-2020; Neufeld, Adam/
OI Malin, Greg/0000-0001-5650-4353; Neufeld, Adam/0000-0003-2848-8100
ZB 2
ZR 0
ZS 0
ZA 0
Z8 0
TC 18
Z9 18
U1 8
U2 22
EI 1472-6920
UT WOS:000494675000001
PM 31690292
ER

PT J
AU Dergousoff, Brieanne A.
   Vayalumkal, Joseph V.
   Wright, Nicola A. M.
TI Survey of Infection Control Precautions for Patients with Severe
   Combined Immune Deficiency
SO JOURNAL OF CLINICAL IMMUNOLOGY
VL 39
IS 8
BP 753
EP 761
DI 10.1007/s10875-019-00671-y
PD NOV 2019
PY 2019
AB Severe combined immune deficiency (SCID) is caused by an array of
   genetic disorders resulting in a diminished adaptive immune system due
   to impaired T lymphocytes. In these patients, active infection at the
   time of hematopoietic transplantation has been shown to increase
   morbidity and mortality. To prevent transmission of infections in SCID
   patients, standardized infection control precautions should be
   implemented. An online survey regarding SCID-specific protocols was
   distributed through several immunodeficiency organizations.
   Seventy-three responses were obtained, with the majority (55%) of
   responses from the USA, 15% from Canada, and the remainder from 12 other
   countries. Only 50% of respondents had a SCID-specific infection control
   protocol at their center, and while a majority of these centers had
   training for physicians, a small minority had training for other
   healthcare workers such as nursing and housekeeping staff. Significant
   variability of infection control practices, such as in-patient
   precautions, required personal protective equipment (PPE), diet
   restrictions, visitor precautions and discharge criteria, was found
   between different treatment centers. There is a paucity of
   evidence-based data regarding the safest environment to prevent
   infection in SCID patients. Institutional protocols may have significant
   impact on infection risk, survival, family well-being, child development
   and cost of care. From these results, it is evident that further
   multi-center research is required to determine the safest and healthiest
   environment for these children, so that evidence-based infection control
   protocols for patients with SCID can be developed.
OI Wright, Nicola/0000-0003-3144-4969
ZB 3
ZS 0
ZR 0
Z8 0
ZA 0
TC 6
Z9 6
U1 0
U2 2
SN 0271-9142
EI 1573-2592
UT WOS:000539425500002
PM 31432442
ER

PT J
AU Doobay-Persaud, Ashti
   Evert, Jessica
   DeCamp, Matthew
   Evans, Charlesnika T.
   Jacobsen, Kathryn H.
   Sheneman, Natalie E.
   Goldstein, Joshua L.
   Nelson, Brett D.
TI Extent, nature and consequences of performing outside scope of training
   in global health
SO GLOBALIZATION AND HEALTH
VL 15
IS 1
AR 60
DI 10.1186/s12992-019-0506-6
PD NOV 1 2019
PY 2019
AB Background Globalization has made it possible for global health
   professionals and trainees to participate in short-term training and
   professional experiences in a variety of clinical- and non-clinical
   activities across borders. Consequently, greater numbers of healthcare
   professionals and trainees from high-income countries (HICs) are working
   or volunteering abroad and participating in short-term experiences in
   low- and middle-income countries (LMICs). How effective these activities
   are in advancing global health and in addressing the crisis of human
   resources for health remains controversial. What is known, however, is
   that during these short-term experiences in global health (STEGH),
   health professionals and those in training often face substantive
   ethical challenges. A common dilemma described is that of acting outside
   of one's scope of training. However, the frequency, nature,
   circumstances, and consequences of performing outside scope of training
   (POST) have not been well-explored or quantified. Methods The authors
   conducted an online survey of HIC health professionals and trainees
   working or volunteering in LMICs about their experiences with POST,
   within the last 5 years. Results A total of 223 survey responses were
   included in the final analysis. Half (49%) of respondents reported
   having been asked to perform outside their scope of training; of these,
   61% reported POST. Trainees were nearly twice as likely as licensed
   professionals to report POST. Common reasons cited for POST were a
   mismatch of skills with host expectations, suboptimal supervision at
   host sites, inadequate preparation to decline POST, a perceived lack of
   alternative options and emergency situations. Many of the respondents
   who reported POST expressed moral distress that persisted over time.
   Conclusions Given that POST is ethically problematic and legally
   impermissible, the high rates of being asked, and deciding to do so,
   were notable. Based on these findings, the authors suggest that
   additional efforts are needed to reduce the incidence of POST during
   STEGH, including pre-departure training to navigate dilemmas concerning
   POST, clear communication regarding expectations, and greater attention
   to the moral distress experienced by those contending with POST.
RI Jacobsen, Kathryn H./B-5857-2008
OI Jacobsen, Kathryn H./0000-0002-4198-6246
ZS 0
TC 13
Z8 0
ZR 0
ZB 4
ZA 0
Z9 13
U1 0
U2 3
EI 1744-8603
UT WOS:000494271600001
PM 31675976
ER

PT J
AU Rudd, Kristina E.
   Puttkammer, Nancy
   Antilla, Jennifer
   Richards, Janise
   Heffron, Matthew
   Tolentino, Herman
   Jacobs, Daniel J.
   KatjivanJo, Puumue
   Prybylski, Dimitri
   Shepard, Mark
   Kumalija, John Claud
   Katuma, Happiness Lazaro
   Leon, Beatus K.
   Mgonja, Neema Gabriel
   Santas, Xenophon M.
TI Building workforce capacity for effective use of health information
   systems: Evaluation of a blended eLearning course in Namibia and
   Tanzania
SO INTERNATIONAL JOURNAL OF MEDICAL INFORMATICS
VL 131
AR 103945
DI 10.1016/j.ijmedinf.2019.08.005
PD NOV 2019
PY 2019
AB Background: Electronic health information systems (HIS) are critical
   components of national health systems, and have been identified as a key
   element in the development and strengthening of health systems globally.
   Novel approaches are needed to effectively and efficiently train health
   care workers on the use of HIS. One such approach is the use of digital
   eLearning programs, either alone or blended with face-to-face learning
   activities.
   Methods: We developed a novel blended eLearning course based on an
   in-person HIS training package previously developed by the United States
   Centers for Disease Control and Prevention. We then conducted a pilot
   implementation of the eLearning course in Namibia and Tanzania.
   Results: The blended eLearning pilot program enrolled 131 people, 72
   (55%) from Namibia and 59 (45%) from Tanzania. The majority of enrollees
   were female (n = 88, 67%) and were nurses (n = 66, 50%). Of the 131
   people who participated in the in-person orientation, 95 (73%) completed
   some or all of the eLearning modules. Across all three modules, the mean
   score on the post-test was significantly greater than on the pre-test (p
   < 0.001). When comparing results from previous in-person workshops and
   the blended eLearning course, we found that participants experienced
   strong learning gains in both, although learning gains were somewhat
   greater in the in-person course. Blended eLearning course participants
   reported good to very good satisfaction with the overall content of the
   course and with the eLearning modules (3.5 and 3.6 out of 5-point Likert
   scale). We estimate that the total cost per participant is 2.2-3.4 times
   greater for the in-person course (estimated cost USD $980) than for the
   blended eLearning course (estimated cost USD $287-$437).
   Conclusion: A blended eLearning course is an effective method with which
   to train healthcare workers in the basic features of HIS, and the cost
   is up to 3.4 times less expensive than for an in-person course with
   similar content.
RI Rudd, Kristina/AAH-2770-2022; Rudd, Kristina/AFM-0440-2022
OI Rudd, Kristina/0000-0002-6695-8401; Rudd, Kristina/0000-0002-6695-8401
ZB 0
TC 6
ZR 0
ZA 0
ZS 1
Z8 0
Z9 7
U1 0
U2 24
SN 1386-5056
EI 1872-8243
UT WOS:000488525700010
PM 31561193
ER

PT J
AU Chirtkiatsakul, Busaban
   Jani, Rohana
   Kadir, Rahimah Abdul
   Nordin, Amer Siddiq Amer
   Azizi, Ridza
TI PREVALENCE OF AND FACTORS ASSOCIATED WITH SMOKING AMONG UNIVERSITY OF
   MALAYA STUDENTS IN MALAYSIA
SO SOUTHEAST ASIAN JOURNAL OF TROPICAL MEDICINE AND PUBLIC HEALTH
VL 50
IS 6
BP 1202
EP 1211
PD NOV 2019
PY 2019
AB Tobacco smoking is a leading cause of morbidity and mortality. The aim
   of this study was to determine the prevalence of and factors associated
   with smoking among University of Malaya students in Malaysia, in order
   to inform programs to reduce the prevalence of smoking in the study
   population. Inclusion criteria for study subjects were being a student
   of the study institution and being aged >= 18 years. The exclusion
   criterion was not being willing to participate in the study. All
   students of the study institution were sent an email inviting them to
   participate in the study; 843 were willing to participate. Each subject
   was asked to complete a self-administered online questionnaire asking
   about sociodemographic characteristics, smoking status and their
   knowledge and attitudes about smoking. The Pearson's chi-square test and
   multiple logistic regression analysis were used to evaluate potential
   associations between selected variables and smoking status. A total of
   843 subjects were included in the study; 22.4% of subjects were smokers,
   17.5% of females were smokers and 82.5% of males were smokers. On
   multiple logistic regression analysis, factors significantly associated
   with smoking were male gender (OR=12.64; 95% CI: 8.04-19.89), having a
   mother with a primary level education (OR=4.02; 95%CI: 1.40-11.54),
   having favorable attitude toward smoking (OR=9.09; 95%CI: 4.98-16.59)
   and having an equivocal attitude about smoking (OR=2.98; 95%CI:
   1.78-5.00). Our study shows the prevalence of smoking among study
   subjects at the study institution was high. Males entering the study
   institution, who have a mother with a poor education level or who have a
   positive of equivocal attitude about smoking should be screened for
   smoking and appropriate intervention provided. Further studies are
   needed to determine if such interventions are effective.
RI Nordin, Amer Siddiq Amer/A-2211-2009
OI Nordin, Amer Siddiq Amer/0000-0003-1402-3169
ZA 0
ZR 0
ZB 1
TC 2
ZS 0
Z8 0
Z9 2
U1 1
U2 1
SN 0125-1562
UT WOS:000515195700020
ER

PT J
AU Page, Robin L.
   Pepper, Catherine
   VanBuren, Vincent
TI Challenges and Opportunities on Health Sciences Regional Campuses: A
   Multidiscipline, Multicampus Survey
SO NURSING EDUCATION PERSPECTIVES
VL 40
IS 6
BP E3
EP E8
DI 10.1097/01.NEP.0000000000000475
PD NOV-DEC 2019
PY 2019
AB AIM We explored faculty and staff perceptions of the challenges and
   opportunities of working on regional campuses of a large academic health
   science center.
   BACKGROUND The growth of multicampus academic institutions presents
   numerous issues for intercampus planning and for
   organizational/professional relationships. We were interested in
   learning how regional campus faculty and staff experienced these issues,
   with the practical goal of making recommendations to both central and
   regional campus administrations.
   METHOD A cross-sectional, online survey was distributed to faculty and
   staff who worked at regional campuses of a large health sciences
   university.
   RESULTS Regional faculty and staff felt more valued by local colleagues
   and administrators than by their central campus counterparts. Top
   challenges were central administration's lack of communication and
   understanding of regionals' unique circumstances and needs.
   CONCLUSION Regional campuses' workplace experience is significantly
   different from that of central campus. More timely communication and
   active solicitation of regional campus input are needed.
RI Page, Robin/ABH-3634-2020; Page, Robin L/O-7793-2019; Pepper, MLIS, MPH, Catherine/N-9951-2018
OI Page, Robin/0000-0001-7223-412X; Pepper, MLIS, MPH,
   Catherine/0000-0001-7233-290X
ZR 0
ZS 0
ZA 0
ZB 0
TC 0
Z8 0
Z9 0
U1 0
U2 1
SN 1536-5026
EI 1943-4685
UT WOS:000518811300001
PM 30920467
ER

PT J
AU van Schaik, Sandrijn M.
   Chang, Anna
   Fogh, Shannon
   Haehn, Melissa
   Lyndon, Audrey
   O'Brien, Bridget
   O'Sullivan, Patricia
   Ranji, Sumant
   Rosenbluth, Glenn
   Sehgal, Niraj
   Tabas, Jeffrey
   Baron, Robert B.
TI Jump-Starting Faculty Development in Quality Improvement and Patient
   Safety Education: A Team-Based Approach
SO ACADEMIC MEDICINE
VL 94
IS 11
BP 1728
EP 1732
DI 10.1097/ACM.0000000000002784
PD NOV 2019
PY 2019
AB Problem Quality improvement (QI) and patient safety (PS) are
   cornerstones of health care delivery. Accreditation organizations
   increasingly require that learners engage in QIPS. For many faculty,
   these are new domains. Additional faculty development is needed for them
   to teach and mentor trainees. Existing programs, such as the Association
   of American Medical Colleges Teaching for Quality (Te4Q) program, target
   individual faculty and thus accommodate only limited participants at a
   time, which is problematic for institutions that need to train many
   faculty to support their learners. Approach The authors invited diverse
   stakeholders from across the University of California, San Francisco
   (UCSF) School of Medicine and related health systems to participate in a
   team-based adaptation of the Te4Q program. The teams completed 5
   projects based on previously identified priority areas to increase local
   capacity for QIPS teaching: (1) online modules for faculty new to QIPS,
   (2) a tool kit for graduate medical education programs, (3) a module for
   medical school clerkship directors, (4) guidelines for faculty to
   integrate early learners into QI projects, and (5) a "Teach-for-UCSF"
   certificate program in teaching QIPS. Outcomes Thirty-five faculty
   members participated in the initial Te4Q workshop in January 2015, and
   by fall 2016, all projects were implemented. These projects led to
   additional faculty development initiatives and a rapidly expanding
   number of faculty across campus with expertise in teaching QIPS. Next
   Steps Further collaborations between faculty focused on QIPS in care
   delivery and those focused on QIPS education to promote QIPS teaching
   have resulted from these initial projects.
RI Chang, Anna/AAS-2652-2020; Lyndon, Audrey/GLS-0866-2022; Lyndon, Audrey/ABD-7493-2021
OI Lyndon, Audrey/0000-0003-2215-4273; 
ZS 0
ZR 0
ZB 0
Z8 0
ZA 0
TC 11
Z9 11
U1 0
U2 1
SN 1040-2446
EI 1938-808X
UT WOS:000494272900024
PM 31663959
ER

PT J
AU Koenders, Niek
   van den Heuvel, Stein
   Bloemen, Shanna
   van der Wees, Philip J.
   Hoogeboom, Thomas J.
TI Development of a longlist of healthcare quality indicators for physical
   activity of patients during hospital stay: a modified RAND Delphi study
SO BMJ OPEN
VL 9
IS 11
AR e032208
DI 10.1136/bmjopen-2019-032208
PD NOV 2019
PY 2019
AB Objective To develop a longlist of healthcare quality indicators for the
   care of hospitalised adults of all ages with (or at risk of) low
   physical activity during the hospital stay.
   Design A modified RAND/UCLA Appropriateness Method Delphi study.
   Setting and participants Participants were physical therapists, nurses
   and managers working in Dutch university medical centres.
   Methods The current study consisted of three phases. Phase I was a
   systematic literature search for quality indicators and relevant
   domains. Phase II was a survey among healthcare professionals to collect
   additional data. Phase III consisted of three consensus rounds. In round
   1, experts rated the relevance of the potential indicators online
   (Delphi). The second round was a face-to-face expert panel meeting
   managed by an experienced moderator. Acceptability, feasibility and
   validity of the quality indicators were discussed by the panel members.
   In round 3, the panel members rated the relevance of the potential
   indicators that were still under discussion.
   Results The search retrieved 1556 studies of which 53 studies were
   assessed full text. Data from 17 studies were included in a first draft
   longlist of indicators. Eighteen nurses and one physical therapist
   responded to the survey and added data for a second draft of the
   longlist. Experts constructed the final longlist of 23 indicators in
   three consensus rounds. Seven domains were identified: 'Policy',
   'Attitude and education', 'Equipment and support', 'Evaluation',
   'Information', 'Patient-tailored physical activity plan' and 'Outcome
   measure'.
   Conclusion and implications The healthcare quality indicators developed
   in this study could help to grade, monitor and improve healthcare for
   hospitalised adults of all ages with (or at risk of) low physical
   activity during the hospital stay. Future research will focus on the
   psychometric quality of the indicators and selection of key performance
   indicators.
RI van der Wees, Philip Jan/L-4748-2015; Koenders, N.H.G./L-4440-2015; Koenders, Niek/ABF-4930-2021
OI Koenders, N.H.G./0000-0002-7142-9811; Koenders, Niek/0000-0002-7142-9811
Z8 1
TC 3
ZR 0
ZB 1
ZS 0
ZA 0
Z9 4
U1 0
U2 1
SN 2044-6055
UT WOS:000512774800290
PM 31712346
ER

PT J
AU Muscat, Danielle Marie
   Chang, Edward Hoi-fan
   Thompson, Rachel
   Cvejic, Erin
   Tracy, Marguerite
   Zadro, Joshua
   Smith, Jessica Kathleen
   Lindner, Robyn
   McCaffery, Kirsten
TI Evaluation of the Choosing Wisely Australia 5 Questions resource and a
   shared decision-making preparation video: protocol for an online
   experiment
SO BMJ OPEN
VL 9
IS 11
AR e033126
DI 10.1136/bmjopen-2019-033126
PD NOV 2019
PY 2019
AB Introduction Choosing Wisely, an international effort to reduce low
   value care worldwide, considers communication between clinicians and
   patients during routine clinical encounters a key mechanism for change.
   In Australia, Choosing Wisely has developed a 5 Questions resource to
   facilitate better conversations. The primary aim of this study is to
   evaluate the impact of the Choosing Wisely Australia 5 Questions
   resource and a video designed to prepare patients for question-asking
   and participation in shared decision-making on (a) self-efficacy to ask
   questions and participate in shared decision-making, (b) intention to
   participate in shared decision-making and (c) a range of secondary
   outcomes. The secondary aim of this study is to determine whether
   participants' health literacy modifies the effects of the interventions.
   Methods and analysis We will use 2x2x2 between-subjects factorial design
   (preparation video: yes, no x Choosing Wisely 5 Questions resource: yes,
   no x health literacy: adequate, inadequate). Participants will be
   recruited by an online market research company, presented with a
   hypothetical non-specific low back pain scenario, and randomised to
   study groups stratified by health literacy. Quantitative primary and
   secondary outcome data will be analysed as intention-to-treat using
   appropriate regression models (ie, linear regression for continuous
   outcomes, logistic regression for dichotomous categorical outcomes).
RI McCaffery, Kirsten/K-7945-2019; Muscat, Danielle/ABE-1526-2021; Cvejic, Erin/P-2665-2016; Tracy, Marguerite/; Zadro, Joshua/; Thompson, Rachel/
OI McCaffery, Kirsten/0000-0003-2696-5006; Muscat,
   Danielle/0000-0001-6106-6298; Cvejic, Erin/0000-0002-6043-6071; Tracy,
   Marguerite/0000-0003-1247-6412; Zadro, Joshua/0000-0001-8981-2125;
   Thompson, Rachel/0000-0002-1009-0746
TC 2
Z8 0
ZB 0
ZA 0
ZR 0
ZS 0
Z9 2
U1 0
U2 1
SN 2044-6055
UT WOS:000512774800361
PM 31727667
ER

PT J
AU Ioannidis, Konstantinos
   Hook, Roxanne
   Goudriaan, Anna E.
   Vlies, Simon
   Fineberg, Naomi A.
   Grant, Jon E.
   Chamberlain, Samuel R.
TI Cognitive deficits in problematic internet use: meta-analysis of 40
   studies
SO BRITISH JOURNAL OF PSYCHIATRY
VL 215
IS 5
BP 639
EP 646
AR PII S0007125019000035
DI 10.1192/bjp.2019.3
PD NOV 2019
PY 2019
AB Background Excessive use of the internet is increasingly recognised as a
   global public health concern. Individual studies have reported cognitive
   impairment in problematic internet use (PIU), but have suffered from
   various methodological limitations. Confirmation of cognitive deficits
   in PIU would support the neurobiological plausibility of this disorder.
   Aims To conduct a rigorous meta-analysis of cognitive performance in PIU
   from case-control studies; and to assess the impact of study quality,
   the main type of online behaviour (for example gaming) and other
   parameters on the findings. Method A systematic literature review was
   conducted of peer-reviewed case-controlled studies comparing cognition
   in people with PIU (broadly defined) with that of healthy controls.
   Findings were extracted and subjected to a meta-analysis where at least
   four publications existed for a given cognitive domain of interest.
   Results The meta-analysis comprised 2922 participants across 40 studies.
   Compared with controls, PIU was associated with significant impairment
   in inhibitory control (Stroop task Hedge's g = 0.53 (s.e. = 0.19-0.87),
   stop-signal task g = 0.42 (s.e. = 0.17-0.66), go/no-go task g = 0.51
   (s.e. = 0.26-0.75)), decision-making (g = 0.49 (s.e. = 0.28-0.70)) and
   working memory (g = 0.40 (s.e. = 0.20-0.82)). Whether or not gaming was
   the predominant type of online behaviour did not significantly moderate
   the observed cognitive effects; nor did age, gender, geographical area
   of reporting or the presence of comorbidities. Conclusions PIU is
   associated with decrements across a range of neuropsychological domains,
   irrespective of geographical location, supporting its cross-cultural and
   biological validity. These findings also suggest a common
   neurobiological vulnerability across PIU behaviours, including gaming,
   rather than a dissimilar neurocognitive profile for internet gaming
   disorder. Declaration of interest S.R.C. consults for Cambridge
   Cognition and Shire. K.I.'s research activities were supported by Health
   Education East of England Higher Training Special interest sessions.
   A.E.G.'s research has been funded by Innovational grant (VIDI-scheme)
   from ZonMW: (91713354). N.A.F. has received research support from
   Lundbeck, Glaxo-SmithKline, European College of Neuropsychopharmacology
   (ECNP), Servier, Cephalon, Astra Zeneca, Medical Research Council (UK),
   National Institute for Health Research, Wellcome Foundation, University
   of Hertfordshire, EU (FP7) and Shire. N.A.F. has received honoraria for
   lectures at scientific meetings from Abbott, Otsuka, Lundbeck, Servier,
   Astra Zeneca, Jazz pharmaceuticals, Bristol Myers Squibb, UK College of
   Mental Health Pharmacists and British Association for Psychopharmacology
   (BAP). N.A.F. has received financial support to attend scientific
   meetings from RANZCP, Shire, Janssen, Lundbeck, Servier, Novartis,
   Bristol Myers Squibb, Cephalon, International College of
   Obsessive-Compulsive Spectrum Disorders, International Society for
   Behavioral Addiction, CINP, IFMAD, ECNP, BAP, the World Health
   Organization and the Royal College of Psychiatrists. N.A.F. has received
   financial royalties for publications from Oxford University Press and
   payment for editorial duties from Taylor and Francis. J.E.G. reports
   grants from the National Center for Responsible Gaming, Forest
   Pharmaceuticals, Takeda, Brainsway, and Roche and others from Oxford
   Press, Norton, McGraw-Hill and American Psychiatric Publishing outside
   of the submitted work.
RI Ioannidis, Konstantinos/AAZ-3147-2021; Chamberlain, Samuel R/A-7839-2008; Fineberg, Naomi/ABI-5522-2020; Ioannidis, Konstantinos/
OI Chamberlain, Samuel R/0000-0001-7014-8121; Ioannidis,
   Konstantinos/0000-0002-1537-5425
ZB 14
TC 57
ZA 0
ZR 0
Z8 0
ZS 0
Z9 57
U1 8
U2 43
SN 0007-1250
EI 1472-1465
UT WOS:000512662900004
PM 30784392
ER

PT J
AU Grab-Kroll, Claudia
   Schneider, Achim
   Keis, Oliver
   Mayer, Benjamin
   Wirth, Thomas
   Barth, Thomas
   Oechsner, Wolfgang
   Huber-Lang, Markus
TI What can structured doctoral programs contribute to ensure quality of
   medical dissertations and scientific careers/junior promotion? An
   evaluation using the "Experimental Medicine" program initiative of Ulm
   University as an example
SO ZEITSCHRIFT FUR EVIDENZ FORTBILDUNG UND QUALITAET IM GESUNDHEITSWESEN
VL 147
BP 110
EP 119
DI 10.1016/j.zefq.2019.10.001
PD NOV 2019
PY 2019
AB Objective: Structured doctoral programs in medicine are intended to
   contribute to the quality of medical dissertations/doctoral theses by
   providing scientific skills and also inspire doctoral candidates to
   pursue a career in research.
   Here we present the potential contributions of the doctoral program
   "Experimental Medicine" of Ulm University with regard to the increase of
   individual quality indicators, e. g., the duration and evaluation of the
   doctoral theses as well as the study participants' scientific career
   intentions and current field of activity.
   Methods: All previous participants of the doctoral program (N = 144)
   were contacted as well as medical graduates with an experimental
   doctorate as individual doctorate (control group) (N = 559) who had
   submitted a doctoral thesis in the same period. The response rate was
   55.4 % (N = 72) among program participants versus 21.7 % (N = 116) in
   the control group.
   Information on the doctoral thesis process, scientific and professional
   careers and quality indicators were collected in an online survey and
   compared statistically using U-tests or Chi-square tests. The
   participants' evaluation of the program and their confidence in
   scientific competences, rated on a 5-point rating scale, were outlined
   descriptively.
   Results: Program participants were satisfied with the supervision of
   their work (M 2.17; SD 0.84). According to the participants' evaluation,
   particular support was given to increase competence in scientific
   presentations (M 1.9; SD 0.83), in literature research (M 2.21; SD 0.96)
   and in the critical appraisal of scientific publications (M 2.28; SD
   0.91). However, they felt comparatively less competent regarding the
   selection of research methods (M 3.21; SD 1.11) and the application of
   statistical methods (M 3.53; SD 1.13).
   Program participants needed less time to complete their doctoral theses
   than the control group (median 4 years versus 5 years) and received the
   overall grade of "summa cum laude" (excellent) more frequently (22.9 %
   versus 2.7 %).
   In comparison, their doctoral theses were more often part of third-party
   funded projects (59 % versus 36.1 %). In addition, the participants more
   frequently wished to pursue a habilitation (29.2 % versus 13.3 %) or
   aspire to an academic career (13.9 % versus 1.7 %).
   Conclusions: Despite methodological limitations, the results support the
   structured doctoral program, particularly with regard to the duration
   and evaluation of the doctorate. The program should be further
   optimized, though, with respect to specific aspects, particularly in
   terms of "career paths in research".
RI Huber-Lang, Markus/AAJ-2209-2020
TC 1
ZS 0
ZR 0
Z8 0
ZA 0
ZB 0
Z9 1
U1 0
U2 4
SN 1865-9217
EI 2212-0289
UT WOS:000513214900014
PM 31732385
ER

PT J
AU Justin, Grant A.
   Custer, Benjamin L.
   Ward, Jane B.
   Colyer, Marcus H.
   Waller, Stephen G.
   Legault, Gary L.
TI Global Health Outreach by United States Ophthalmology Residency
   Programs: Understanding of Host Country Systems Based Practice
SO MILITARY MEDICINE
VL 184
IS 11-12
BP E642
EP E646
DI 10.1093/milmed/usz100
PD NOV-DEC 2019
PY 2019
AB Introduction: For medical residents, global health outreach is the first
   experience of learning how to develop partnerships with foreign medical
   systems. The overall objective of this project was to develop an
   overview of global health programs in U.S. ophthalmology residencies.
   The investigation focused on characterizing the goals and services
   offered, the didactics taught to residents, and the program director's
   understanding of systems-based practice gained in the host country.
   Materials and Methods: An online survey was sent to all U.S.
   ophthalmology residency program directors. The two outcome measures of
   the study were characterization of global health outreach and didactics
   completed by U.S. ophthalmology residency programs and review of program
   director understanding of host country systems of care. Results: Twelve
   program directors of 117 (10.26%) answered the survey. 100% of programs
   from the Department of Defense responded. Countries served included
   Ecuador, Panama, Honduras, Dominican Republic, India, Tanzania, Nepal,
   Bhutan, Guatemala, Micronesia, Haiti, Mongolia, Bolivia. Sixty five
   percent worked at a freestanding public hospital. Many programs offered
   resident participation with only 41.87% giving residents ACGME credit.
   Most programs (91.67%) offered fewer than 5 hours of global health
   didactics. When program directors were asked about their knowledge of
   host country systems of care, most noted understanding of the hospital
   functions like the referral system, transitions of care, hospital
   funding, and medical supply chain, but not of the perception of patients
   with chronic or congenital ophthalmic diseases, host country general or
   ophthalmic medical education, patient research safeguards and host
   country malpractice system. Conclusion: From the small sample of program
   directors, Ophthalmology residency program global health outreach varies
   in faculty and resident participation, and in goals and services
   offered. In addition, there was a wide variation in ophthalmology
   program director understanding of host country systems of care.
RI Legault, Gary/AAB-6968-2020; Justin, Grant/AAJ-9830-2020; Waller, Stephen/AAI-1787-2020; Legault, Gary/; , Grant/
OI Legault, Gary/0000-0002-0878-1484; , Grant/0000-0001-6084-6399
ZA 0
Z8 0
ZR 0
ZS 0
ZB 0
TC 1
Z9 1
U1 0
U2 2
SN 0026-4075
EI 1930-613X
UT WOS:000510223200009
PM 31038165
ER

PT J
AU Oliver, Joshua J.
   Ross, Justin M.
   Davis, W. Tyler
   Ng, Patrick C.
   Long, Brit
   Weymouth, Wells L.
   Summers, Shane M.
   April, Michael D.
TI The Development of an Emergency Medicine Resident Research Program in
   the United States Military
SO MILITARY MEDICINE
VL 184
IS 11-12
BP E622
EP E625
DI 10.1093/milmed/usz071
PD NOV-DEC 2019
PY 2019
AB Introduction: The Accreditation Council for Graduate Medical Education
   stipulates that residents should participate in scholarly activity. As
   of 2019 that verbiage will be changed to, "Residents must participate in
   scholarship." However, scholarly activity is not clearly defined. We set
   out to define our graduation research requirement in a measurable way
   and structure a research curriculum that better prepared residents to
   conduct scholarly activity. Materials and Methods: This study compares
   resident scholarly output in several categories before and after the
   initiation of a revised research curriculum and graduation requirement.
   Scholarly activity was measured by comparing the production of Pubmed
   Indexed (PMID) publications, online publications, and conference
   presentations of two Emergency Medicine Residency classes. The
   intervention class was represented by the class of 2018 which exposed 16
   residents to the new curriculum and graduation requirement for the full
   three years of their residency. The comparison class was represented by
   the class of 2015 which exposed 16 residents to the old curriculum and
   old graduation requirement. The old graduation requirement and
   curriculum were undefined. The new requirement involved two options,
   participate in original research starting from the process of question
   formulation and carried through manuscript drafting or publishing at
   first author PMID of any kind. The new curriculum involved monthly
   journal clubs, two annual deep dives, and an 8 -day Intern Research
   Course modeled after the Emergency Medicine Basic Research Skills
   workshop sponsored by the American College of Emergency Physicians. In
   addition to the new curriculum, several new leadership positions were
   created at both the staff and resident level that solely focused on the
   promotion of scholarly activity. In addition to creating a culture
   within the department that encouraged scholarship, these overlapping
   leadership positions also helped create continuity in a program that
   could easily be hampered by frequent staff turnover due to new military
   assignments and military deployments. Results: Resident scholarly
   activity in the form of PMIDs increased from 4 to 22. The production of
   online publications was 0 and 12, respectively. There were 2 and 11
   conference presentations, respectively. Conclusion: Resident scholarly
   activity increased following the institution of a new research
   curriculum and graduation requirement.
RI Ross, Justin/AAJ-5926-2020
Z8 0
ZB 0
ZR 0
ZA 0
ZS 0
TC 2
Z9 2
U1 0
U2 0
SN 0026-4075
EI 1930-613X
UT WOS:000510223200005
PM 31004142
ER

PT J
AU Bokma, Jouke P.
   Daily, Joshua A.
   Kovacs, Adrienne H.
   Oechslin, Erwin N.
   Baumgartner, Helmut
   Khairy, Paul
   Mulder, Barbara J. M.
   Veldtman, Gruschen R.
TI Learning strategies among adult CHD fellows
SO CARDIOLOGY IN THE YOUNG
VL 29
IS 11
BP 1356
EP 1360
DI 10.1017/S1047951119002063
PD NOV 2019
PY 2019
AB Objective: Subspecialisation is increasingly a fundamental part of the
   contemporary practice of medicine. However, little is known about how
   medical trainees learn in the modern era, and particularly in growing
   and relatively new subspecialties, such as adult CHD. The purpose of
   this study was to assess institutional-led and self-directed learning
   strategies of adult CHD fellows. Methods: This international,
   cross-sectional online survey was conducted by the International Society
   for Adult Congenital Heart Disease and consisted primarily of
   categorical questions and Likert rating scales. All current or recent
   (i.e., those within 2 years of training) fellows who reported training
   in adult CHD (within adult/paediatric cardiology training or within
   subspecialty fellowships) were eligible. Results: A total of 75 fellows
   participated in the survey: mean age: 34 +/- 5; 35 (47%) female. Most
   adult CHD subspecialty fellows considered case-based teaching (58%) as
   "very helpful", while topic-based teaching was considered "helpful"
   (67%); p = 0.003 (favouring case-based). When facing a non-urgent
   clinical dilemma, fellows reported that they were more likely to search
   for information online (58%) than consult a faculty member (29%) or
   textbook (3%). Many (69%) fellows use their smartphones at least once
   daily to search for information during regular clinical work.
   Conclusions: Fellows receiving adult CHD training reported a preference
   for case-based learning and frequent use of online material and
   smartphones. These findings may be incorporated into the design and
   enhancement of fellowships and development of online training resources.
RI Oechslin, Erwin/AAU-3377-2020
OI Oechslin, Erwin/0000-0001-7084-8494
Z8 0
ZR 0
ZA 0
TC 1
ZB 0
ZS 0
Z9 1
U1 0
U2 3
SN 1047-9511
EI 1467-1107
UT WOS:000511340100007
PM 31502529
ER

PT J
AU Ju, Mindy
   van Schaik, Sandrijn M.
TI Effect of Professional Background and Gender on Residents' Perceptions
   of Leadership
SO ACADEMIC MEDICINE
VL 94
IS 11
BP S42
EP S47
DI 10.1097/ACM.0000000000002925
SU S
PD NOV 2019
PY 2019
AB Purpose
   To examine the impact of professional background and gender of a
   resuscitation team leader on residents' perceptions of leadership
   skills.
   Method
   The authors video-recorded a scripted, simulated resuscitation scenario
   twice, with either a male or a female team leader. They copied each
   video and labeled the leader as physician (MD) or nurse practitioner
   (NP), creating 4 conditions: female NP, female MD, male NP, or male MD.
   The authors recruited resident participants from 5 specialties at 4
   institutions; they randomly assigned residents to view one version of
   the video and rate the team leader's performance using the Ottawa Crisis
   Resource Management Global Rating Scale (Ottawa CRM) in an online
   survey. The authors conducted 2-way ANOVA to examine interactions
   between team leader gender and profession on Ottawa CRM ratings.
   Results
   One hundred sixty residents responded (89 females, 71 males). A
   statistically significant main effect of team leader gender on
   residents' ratings was found in 2 of the 6 Ottawa CRM domains,
   leadership F-1.156= 6.97, P= . 009) and communication skills (F-1.156 =
   8.53, P = .004), due to lower ratings for female than male leaders (5.29
   +/- 0.95 vs 5.74 +/- 1.17; 5.05 +/- 1.20 vs 5.57 +/- 1.06). There was no
   effect of profession on ratings and no significant interaction between
   profession and gender of the team leader on ratings for any of the
   domains.
   Conclusions
   These findings indicate bias among residents against females as team
   leaders. Mitigating such bias is essential to successfully establish
   shared leadership models in health care.
ZB 0
ZR 0
ZS 0
TC 8
Z8 0
ZA 0
Z9 8
U1 1
U2 6
SN 1040-2446
EI 1938-808X
UT WOS:000509685500011
PM 31365402
ER

PT J
AU Alizadeh, Iman
TI Using an LMS in Teaching English: A Qualitative Content Analysis of
   Medical Sciences Students' Evaluations and Suggestions
SO QUALITATIVE REPORT
VL 24
IS 11
BP 2851
EP 2873
AR 12
PD NOV 2019
PY 2019
AB In this study, I aimed to discover Iranian medical sciences students'
   evaluation of using a Learning Management System (LMS) in teaching
   English and to collect their suggestions for using the system more
   efficiently. To collect data, I conducted semi-structured interviews
   with 38 students. The themes emerging from the qualitative content
   analysis of the students' responses were (1) technical advantages
   (accessibility, and online homework bank), (2) educational gains
   (learning gains, benefits for professors, and professor-student
   interaction), (3) logistical benefits (optimizing class time, task
   management, and logistical support), (4) educational shortcomings
   (limited instruction, correction and feedback, and academic misconduct),
   (5) technical limitations (Internet problems, and technical glitches),
   (6) administrative problems (time mismanagement, and logistical
   challenges), (7) education development (instruction, educational
   materials, organizing tests, correction and feedback, and quantity and
   quality of assignments), (8) LMS platform modifications (offline
   platform, and upgrading the LMS), and (9) logistics improvement (student
   support, and time management). Based on the findings, the educational
   officials should consider the educational, technical and logistical
   requirements of using the LMS in the university programs, use a
   field-specific LMS or modify the existing one with an eye to the
   students' needs, and improve the infrastructure required for using
   web-based educational technologies.
RI Alizadeh, Iman/C-2265-2017
OI Alizadeh, Iman/0000-0002-4990-4989
ZS 0
ZR 0
ZA 0
TC 2
ZB 0
Z8 0
Z9 2
U1 2
U2 4
SN 2160-3715
UT WOS:000510142000012
ER

PT J
AU Bailey, Christopher Eric
   Kohler, William J.
   Makary, Chadi
   Davis, Kristin
   Sweet, Nicholas
   Carr, Michele
TI eHealth Literacy in Otolaryngology Patients
SO ANNALS OF OTOLOGY RHINOLOGY AND LARYNGOLOGY
VL 128
IS 11
BP 1013
EP 1018
DI 10.1177/0003489419856377
PD NOV 2019
PY 2019
AB Objectives: The aim of this study was to compare eHealth literacy-one's
   perception of one's ability to use the Internet for health care-among
   otolaryngology patients in 3 geographic settings of the same department.
   Setting: An academic otolaryngology department. Method: Patients'
   opinions and perceptions of their eHealth literacy were assessed with a
   validated paper survey administered in the summer of 2017. Results: Of
   381 asked, 351 people completed the survey, 149 at a university town
   teaching hospital clinic (group A), 101 at a nearby rural clinic (group
   B), and 101 at a remote rural clinic (group C). Mean scores were 30.80,
   28.97, and 29.03 for groups A, B, and C, respectively. The overall mean
   was 29.76 +/- 5.97. Three surveys reported the minimum score of 8, and
   26 reported the maximum score of 40. Results were statistically
   significantly different among all sites (P = .001), between groups A and
   B (P = .027), and between groups A and C (P = .0175). Women reported
   higher eHealth literacy (30.13 +/- 6.27) than men (28.87 +/- 5.11) (P =
   .045). Participant age and role (patient or parent of a patient) were
   statistically insignificant. Mean scores were similar to those
   previously reported in other patient populations. Conclusions:
   Otolaryngology patients in a university town had better eHealth literacy
   than patients in more rural settings, suggesting that online medical
   resources and access points are less likely to be useful in rural
   populations.
RI Makary, Chadi/ABC-9878-2021; Carr, Michele M/AAG-6854-2019
OI Carr, Michele M/0000-0002-7406-4467
Z8 0
ZS 2
ZA 0
TC 4
ZB 0
ZR 0
Z9 5
U1 2
U2 13
SN 0003-4894
EI 1943-572X
UT WOS:000489641100004
PM 31195809
ER

PT J
AU Strathdee, Steffanie A.
   Nobles, Alicia L.
   Ayers, John W.
TI Harnessing digital data and data science to achieve 90-90-90 goals to
   end the HIV epidemic
SO CURRENT OPINION IN HIV AND AIDS
VL 14
IS 6
BP 481
EP 485
DI 10.1097/COH.0000000000000584
PD NOV 2019
PY 2019
AB Purpose of review Effective public health interventions depend on
   timely, accurate surveillance. Harnessing digital data (including
   internet searches, social media, and online media) and data science is
   an emerging approach to complement traditional surveillance in public
   health but has been underutilized in HIV prevention and treatment.
   Recent findings We highlight recent examples that illustrate how social
   media data can be applied to HIV surveillance and prevention
   interventions. To achieve 90-90-90 goals to end the HIV epidemic, we
   encourage traditional public health researchers to partner with data
   scientists to supplement HIV surveillance programs with social media
   analytics to refine estimates of HIV infections and key populations at
   risk and to identify subgroups and regions where prevention and
   treatment efforts need to be bolstered. We also encourage
   interdisciplinary teams to design interventions to promote HIV
   prevention and linkage to care by leveraging digital media, such as
   search engines and social media, that have the potential to reach
   millions of people instantaneously.
RI Nobles, Alicia/AAG-7841-2021
ZA 0
ZB 2
TC 5
ZR 0
ZS 0
Z8 0
Z9 5
U1 0
U2 6
SN 1746-630X
EI 1746-6318
UT WOS:000507293800007
PM 31449089
ER

PT J
AU Dutton-Regester, Kate J.
   Wright, John D.
   Rabiee, Ahmad R.
   Barnes, Tamsin S.
TI Understanding dairy farmer intentions to make improvements to their
   management practices of foot lesions causing lameness in dairy cows
SO PREVENTIVE VETERINARY MEDICINE
VL 171
AR 104767
DI 10.1016/j.prevetmed.2019.104767
PD NOV 1 2019
PY 2019
AB Foot lesions causing lameness in dairy cows have been demonstrated to
   adversely affect milk yield, reproductive performance and longevity,
   resulting in significant economic burden to individual dairy farmers and
   the dairy industry. Further, foot lesions compromise dairy cow welfare.
   Despite this knowledge, foot lesions remain a large problem in many
   dairy herds woldwide. Therefore, there is potential for dairy farmers to
   make changes to their current management practices of foot lesions. This
   study used the social-psychology framework, the Theory of Planned
   Behavior (TPB), to explore dairy farmers' intentions to make
   improvements to their current management practices of foot lesions in
   their dairy cows and to identify the underlying behavioral, normative
   and control beliefs facilitating and constraining this behavior. In
   accordance with the theoretical framework, Australian dairy farmers were
   invited to participate in an online questionnaire which included
   questions regarding intentions, attitudes, subjective norms and
   perceived behavioral control. Fifty-six dairy fanners completed the
   questionnaire. The overall intention of these dairy farmers to make
   improvements to their management practices of foot lesions in the next
   year was moderate. Dairy farmers believed improving their current
   management practices of foot lesions would improve animal welfare,
   increase milk production and was worth the cost involved (behavioral
   beliefs). They indicated that the opinions of consumers, staff, and
   animal welfare groups were important in their decision to make
   improvements (normative beliefs). Better equipment and facilities,
   improved knowledge and training, and a favorable cost-benefit ratio were
   perceived as factors that would enable dairy farmers to improve their
   management practices (control beliefs). While all of these beliefs may
   be considered as potential drivers to facilitate dairy farmers to change
   their management practices, the behavioral beliefs were identified as
   the priority beliefs that industry should target in the development of
   strategies to increase dairy farmer intentions to make improvements to
   their management practices of foot lesions.
RI Dutton-Regester, Kate/; Barnes, Tamsin/C-9345-2016
OI Dutton-Regester, Kate/0000-0002-5011-997X; Barnes,
   Tamsin/0000-0002-2594-2147
ZA 0
ZB 5
TC 10
Z8 0
ZS 0
ZR 0
Z9 10
U1 0
U2 7
SN 0167-5877
EI 1873-1716
UT WOS:000496841100012
PM 31518830
ER

PT J
AU Abdelrahman, Mohammed
   Yvon, Adrien
   Chen, Yu-Ray
   Grant, Janet
TI Temporary Migration for Training A Special Case
SO ANNALS OF PLASTIC SURGERY
VL 83
IS 5
BP 493
EP 499
DI 10.1097/SAP.0000000000001975
PD NOV 2019
PY 2019
AB Background Against a background of globalization and medical migration,
   issues have been raised regarding training outside the clinician's own
   context. Objective There is a dearth of published literature on these
   issues and we aimed to explore these. Methods Taking Chang Gung Memorial
   Hospital fellowships in microfacial and craniofacial surgery as our case
   study, we developed an online survey to look at the circumstances
   leading junior doctors to seek specific, high-level training outside
   their country of intended practice and how effective this was for their
   future career, the service they provide, and their institutions. Results
   Fellows come to the Chang Gung Memorial Hospital predominantly from
   Europe, North America, and Asia, rather than specifically from
   developing countries. The predominant reasons were professional,
   personal, and to gain training that was not available at home, followed
   by career development. The fellowship was not commonly used as a career
   step or a means of migration. Our results showed that most fellows
   received training that enabled them to provide a service for complex
   cases on returning to their home country. Implementing newly acquired
   skills at home did not present any consistent challenges for fellows.
   Conclusions This study addressed a new phenomenon for the literature on
   medical migration: temporary migration from developed countries for the
   purposes of training and not permanent migration. The motivation for
   seeking these fellowships was to make up for training opportunities that
   were not available in highly planned health economies. To develop their
   practice in their home institutions, fellows often had to make
   adjustments to ensure effective transfer of skills and, in doing so,
   contribute to service development.
ZA 0
TC 1
ZS 0
Z8 0
ZB 0
ZR 0
Z9 1
U1 0
U2 2
SN 0148-7043
EI 1536-3708
UT WOS:000505180000004
PM 31513086
ER

PT J
AU Haghbayan, Hourmazd
   Lougheed, Nick
   Deva, Djeven P.
   Chan, Kelvin K. W.
   Lima, Joao A. C.
   Yan, Andrew T.
TI Peri-Infarct Quantification by Cardiac Magnetic Resonance to Predict
   Outcomes in Ischemic Cardiomyopathy Prognostic Systematic Review and
   Meta-Analysis
SO CIRCULATION-CARDIOVASCULAR IMAGING
VL 12
IS 11
AR e009156
DI 10.1161/CIRCIMAGING.119.009156
PD NOV 2019
PY 2019
AB BACKGROUND: In ischemic cardiomyopathy, cardiac magnetic resonance
   assessment of the peri-infarct zone, a potential substrate for
   arrhythmogenesis, may serve as a novel prognosticator and guide the
   optimal use of implantable cardioverter-defibrillators. We undertook a
   systematic review and meta-analysis assessing the prognostic value of
   the peri-infarct zone on late gadolinium enhancement cardiac magnetic
   resonance in ischemic cardiomyopathy.
   METHODS: We searched MEDLINE (Medical Literature Analysis and Retrieval
   System Online), EMBASE (Medical Literature Analysis and Retrieval System
   Online), and CENTRAL (Medical Literature Analysis and Retrieval System
   Online) from inception to January 2019 for prognostic studies relating
   peri-infarct size with clinical outcomes in ischemic cardiomyopathy. Two
   authors independently performed study selection and data extraction.
   Pooled effect estimates were calculated with random effects models, risk
   of bias and strength of evidence were assessed by the Quality in
   Prognostic Studies tool and Grading of Recommendations Assessment,
   Development, and Education, respectively.
   RESULTS: Twenty studies were eligible, representing 14 cohort studies
   (n=1518) with mean follow-up of 3.6 years and 6 cross-sectional studies
   (n=189). The extent of the peri-infarct zone was significantly
   predictive of all-cause mortality (3 studies; n=539; hazard ratio,
   1.34/10 g [95% CI, 1.13-1.59]; I-2=0%; high-quality evidence),
   appropriate implantable cardioverter-defibrillator therapy (5 studies;
   n=361; hazard ratio, 1.31/10 g [95% CI, 1.17-1.47]; I-2=0%; high-quality
   evidence), and inducibility of ventricular tachycardia on
   electrophysiological study (5 studies; n=167; OR, 2.63/g [95% CI,
   1.39-4.96]; I-2=14%; low-quality evidence). After adjusting for age and
   left ventricular ejection fraction, the peri-infarct zone, as a
   percentage of total infarct size, remained an independent predictor of
   all-cause mortality (2 studies; n=445; hazard ratio, 1.29/10% [95% CI,
   1.15-1.44]; I-2=0%; high-quality evidence).
   CONCLUSIONS: There is limited but consistent evidence that
   quantification of the peri-infarct zone predicts long-term mortality and
   appropriate implantable cardioverter-defibrillator therapy in ischemic
   cardiomyopathy. Future studies should confirm whether late gadolinium
   enhancement-cardiac magnetic resonance assessment may improve
   implantable cardioverter-defibrillator treatment decisions.
RI Kwong, Raymond Y/R-1925-2016
OI Kwong, Raymond Y/0000-0001-8212-0759
ZB 2
ZR 0
ZS 0
TC 13
ZA 0
Z8 0
Z9 13
U1 1
U2 1
SN 1941-9651
EI 1942-0080
UT WOS:000506598300003
PM 31735067
ER

PT J
AU Schwartz, Lisa M.
   Woloshin, Steven
   Lu, Zhigang
   Ross, Kathryn M.
   Tessema, Frazer A.
   Peter, Doris
   Kesselheim, Aaron S.
TI Randomized Study of Providing Evidence Context to Mitigate Physician
   Misinterpretation Arising From Off-Label Drug Promotion
SO CIRCULATION-CARDIOVASCULAR QUALITY AND OUTCOMES
VL 12
IS 11
AR e006073
DI 10.1161/CIRCOUTCOMES.119.006073
PD NOV 2019
PY 2019
AB Background: Recent court decisions have thrown into question the Food
   and Drug Administration's rules limiting manufacturer promotion of
   prescription drugs for unapproved uses. We assessed how providing pro
   forma disclosures or more descriptive evidence context about the data
   supporting an off-label claim affected physicians' beliefs about drug
   efficacy.
   Methods and Results: In online and mailed surveys, we randomized
   national samples of board-certified, clinically active cardiologists,
   internists, and endocrinologists to receive 1 of 3 information scenarios
   about a hypothetical drug derived verbatim from excerpts on the website
   for Vascepa, a prescription fish oil for which Food and Drug
   Administration specially permitted off-label promotion after a
   manufacturer lawsuit. The scenarios presented information about the
   approved on-label indication (severe hypertriglyceridemia), off-label
   claim + pro forma disclaimers (suggestive but not conclusive evidence
   for use as an add-on to a statin for patients reaching low-density
   lipoprotein goal but with persistent moderate hypertriglyceridemia), and
   off-label claim + evidence context (eg, reports on 3 trials failing to
   demonstrate cardiovascular benefit of other triglyceride-lowering drugs
   for such patients). Among 686 respondents (48% response rate), 29%
   reported receiving off-label information about Vascepa (ie, use as an
   add-on to a statin) from the manufacturer, and 16% had prescribed it
   off-label for this purpose. Off-label prescribing was 5 times higher
   among physicians who received such off-label information (38% versus 7%,
   P<0.001). For the hypothetical drug, the proportion of physicians
   endorsing the unproven claim that the drug reduced cardiovascular risk
   was similar among those randomized to the on-label and off-label claim +
   pro forma disclaimers scenarios (35% versus 37% [95% CI, -6% to 11%]),
   but substantially lower among those randomized to the off-label claim +
   evidence context scenario (21% [95% CI, -24% to 7%]).
   Conclusions: Physicians who received company information about the
   unapproved use of Vascepa were more likely to report prescribing it
   off-label. Supplementing off-label claims with evidence context improved
   the prescribers' knowledge and reduced enthusiasm for the unproven,
   off-label indication of reducing cardiovascular risk.
OI Tessema, Frazer/0000-0001-9764-4205
ZR 0
TC 2
ZA 0
ZB 0
ZS 0
Z8 0
Z9 2
U1 0
U2 2
SN 1941-7705
EI 1941-7713
UT WOS:000502609000007
PM 31707825
ER

PT J
AU Carroll-Alfano, Miriam A.
TI Education, counseling, support groups, and provider knowledge of total
   laryngectomy: The patient's perspective
SO JOURNAL OF COMMUNICATION DISORDERS
VL 82
AR 105938
DI 10.1016/j.jcomdis.2019.105938
PD NOV-DEC 2019
PY 2019
AB Purpose: Studies over a 40 year period have reported inadequate
   education and counseling for persons with laryngectomy; however, several
   long-term trends, including centralization of laryngectomy surgeries in
   major teaching hospitals, the rise of the internet, and the increased
   use of the tracheoesophageal prosthesis (TEP) for voice all have the
   potential to improve this situation. This study investigated if persons
   with total laryngectomy reported receiving adequate education and
   counseling before and after their laryngectomy, and how this varied by
   gender, geographic setting, communication method, and time. It also
   examined who participated in in-person and online support groups, and
   what health care providers and settings are perceived as most
   knowledgeable about laryngectomy.
   Methods: This research was a cross-sectional study, with 200
   participants meeting the inclusion criteria. Results were analyzed via
   descriptive statistics, Pearson chi-square test, McNemar's test,
   Fisher's exact test, and one-way ANOVA with post-hoc analysis.
   Results: About half of persons with total laryngectomy reported
   receiving adequate education and counseling pre- and post-surgery, with
   men being more likely to report adequate education than women, and
   persons using a TEP for voice more likely to report adequate education
   than persons using alternate communication methods. Most participants
   (71%) participated in support groups, with women more likely to
   participate than men. Participants in rural areas were less likely to
   participate in in-person support groups than those from suburban or
   urban areas. Participants using a TEP as a communication method were
   more likely to participate in in-person support groups than those using
   other communication methods. Doctors, speech-language pathologists
   (SLPs), the internet, and support groups were highly rated sources of
   information. Among health-care providers, ENTs and SLPs were rated as
   the most knowledgeable, and primary-care physicians, dentists, and
   emergency medical technicians the least.
   Conclusions: There continues to be a need for adequate education and
   counseling both before and after surgery. This education and counseling
   may need to continue for months or years post-surgery, due to the
   traumatic nature of the laryngectomy procedure. Doctors and SLPs can
   play a leading part in providing education and counseling, and with
   other health professions and in-person and online support groups also
   having a role to play. Frontline health care providers are perceived as
   having low knowledge of laryngectomy.
ZR 0
TC 5
ZS 0
ZA 0
Z8 0
ZB 0
Z9 5
U1 0
U2 6
SN 0021-9924
EI 1873-7994
UT WOS:000499761500012
PM 31557689
ER

PT J
AU Palmquist, Emily
   Ricard, Caroline
   Chen, Lilian
TI Review of Surgical Education Research Trends in North America
SO JOURNAL OF SURGICAL EDUCATION
VL 76
IS 6
BP 1476
EP 1483
DI 10.1016/j.jsurg.2019.06.014
PD NOV-DEC 2019
PY 2019
AB OBJECTIVE: The purpose of this study was to synthesize surgical
   education research literature over the last decade and to address the
   following questions: (1) What are the most common subjects studied? (2)
   What research designs and data-gathering strategies are commonly
   employed? (3) Where are these papers being published? (4) What subject
   and research design trends have emerged in the last decade?
   DESIGN: A literature review was conducted on surgical education
   publications from January 2008 to July 2018, using the search terms,
   "Graduate Medical Education," and "General Surgery." Inclusion criteria
   included articles published in the United States and Canada specific to
   general surgery and graduate medical education.
   RESULTS: A total of 1043 articles met inclusion criteria and were
   categorized according to year published, journal type, journal of
   publication, subject of research, research design, and data collection
   method. The following observations were noted: (1) curriculum/teaching
   remains the most common subject of surgical education research, with
   growing emphasis on program evaluation, well-being, duty hours, and case
   exposure. (2) Descriptive research is the most common, although
   qualitative and mixed methods research is becoming more common. (3)
   Online surveys are the most common data collection method as they are
   the quickest way to gather data but there is an increasing use of
   interviews as support for qualitative research grows. and (4) Surgical
   education papers are largely published in journals specifically designed
   for education, and have slowly grown in popularity in generalized
   surgical journals.
   CONCLUSIONS: As surgical education continues to develop as a field, we
   anticipate further acceptance of qualitative research in major
   peer-reviewed surgical journals, increased emphasis on resident
   well-being, and more effective use of interviews and mixed methods
   including online resources for data collection. ((C) 2019 Association of
   Program Directors in Surgery. Published by Elsevier Inc. All rights
   reserved.)
TC 3
Z8 0
ZR 0
ZB 1
ZA 0
ZS 0
Z9 3
U1 0
U2 6
SN 1931-7204
EI 1878-7452
UT WOS:000502420200005
PM 31350223
ER

PT J
AU Eid, Joseph J.
   Reiley, Maia I.
   Miciura, Angela L.
   Macedo, Francisco Igor
   Negussie, Edsa
   Mittal, Vijay K.
TI Interpretation of Basic Clinical Images: How Are Surgical Residents
   Performing Compared to Other Trainees?
SO JOURNAL OF SURGICAL EDUCATION
VL 76
IS 6
BP 1500
EP 1505
DI 10.1016/j.jsurg.2019.04.011
PD NOV-DEC 2019
PY 2019
AB BACKGROUND: During medical training students, residents, and fellows
   learn how to accurately interpret basic radiographic images. This skill
   is mostly utilized by physicians in the acute and critical care
   settings. It is unclear whether surgical residents' interpretation
   skills differ from that of other trainees.
   METHODS: A 30-question online quiz was developed to evaluate trainees'
   skills in interpreting images using various radiologic modalities. The
   participating cohort included (1) medical students (MS), (2) general
   surgery residents (GST), internal medicine residents and fellows (IMT),
   and radiology trainees (RT). The impact of residency specialty and level
   of training on performance was evaluated.
   RESULTS: A total of 69 postgraduate trainees and 19 MS enrolled in the
   online quiz. The average score was 67.6% (16.6). GST scored higher than
   IMT (74.2% +/- 10.7% vs. 67.9% +/- 11.3%, p = 0.038); however, they were
   equally proficient to RT. MS had the lowest interpretation accuracy
   rates compared to postgraduate trainees (57.4% +/- 16.8%, p < 0.001). On
   different radiographic modalities, junior GST performance was comparable
   to MS, JR-IMT, and Junior Radiology Trainees (JR-RT). On computed
   tomography (CD body, GST (83.1% +/- 15.7%) scored higher than IMT (70.3%
   +/- 17.7%, p = 0.026) and MS (61.7% +/- 23.4%, p < 0.001). Similar
   findings were demonstrated on ultrasound modality. A difference in
   performance was not evident for X-rays, CT head, and tubes/lines
   localization images.
   CONCLUSIONS: GST were able to correctly interpret 74.2% of basic
   clinical images. Although superior in the evaluation of pathologies seen
   on CT body and ultrasound, GST have comparable performance to other
   trainees in X-rays, tube/line localization images, and CT head.
   Integration of radiology education in surgical training may enhance
   performance and potentially improve patient care. ((C) 2019 Association
   of Program Directors in Surgery. Published by Elsevier Inc. All rights
   reserved.)
CT Annual Scientific Meeting and Postgraduate Course Program of the
   Southeastern-Surgical-Congress
CY FEB 10-13, 2018
CL Tampa, FL
SP SE Surg Congress
Z8 0
ZB 0
ZR 0
ZS 0
ZA 0
TC 2
Z9 2
U1 0
U2 1
SN 1931-7204
EI 1878-7452
UT WOS:000502420200008
PM 31080122
ER

PT J
AU Gardner, Aimee K.
   Cavanaugh, Katelyn J.
   Willis, Ross E.
   Dunkin, Brian J.
TI If You Build It, Will They Come? Candidate Completion of Preinterview
   Screening Assessments
SO JOURNAL OF SURGICAL EDUCATION
VL 76
IS 6
BP 1534
EP 1538
DI 10.1016/j.jsurg.2019.05.006
PD NOV-DEC 2019
PY 2019
AB INTRODUCTION: Residency applicant screening practices are inefficient
   and costly. However, programs may not consider using alternative
   assessments for fear that candidates will be "turned off" by additional
   hurdles in the application process. This study explores the relationship
   between candidate completion of preinterview screening assessments,
   applicant examination scores, and program factors.
   METHODS: Applicants to any of 7 general surgery residency programs were
   invited to take a preinterview online assessment. Program
   characteristics and applicant United States Medical Licensing Exams
   scores were considered in relation to each program's assessment
   completion rate.
   RESULTS: A total of 2960 applicants were invited to take the assessment
   and 97% (2870/2960) completed it. Program completion rates ranged from
   95% to 98%. There was no correlation between program characteristics and
   applicant completion rates. Candidates who did not complete the
   assessment had significantly lower United States Medical Licensing Exams
   scores.
   CONCLUSIONS: Incorporating preinterview assessments to objectively
   measure candidate competencies and fit will not detract applicants from
   a general surgery program. ((C) 2019 Association of Program Directors in
   Surgery. Published by Elsevier Inc. All rights reserved.)
ZR 0
ZB 0
Z8 0
ZS 0
TC 9
ZA 0
Z9 9
U1 0
U2 0
SN 1931-7204
EI 1878-7452
UT WOS:000502420200012
PM 31160211
ER

PT J
AU Kappy, Michelle D.
   Holman, Elizabeth
   Kempner, Samantha
   Santen, Sally A.
   Skinner, Bethany
   Hammoud, Maya
TI Identifying Medical Student Mistreatment in the Obstetrics and
   Gynecology Clerkship
SO JOURNAL OF SURGICAL EDUCATION
VL 76
IS 6
BP 1516
EP 1525
DI 10.1016/j.jsurg.2019.04.010
PD NOV-DEC 2019
PY 2019
AB OBJECTIVE: To characterize the mistreatment identified within the
   University of Michigan's Obstetrics and Gynecology (Ob/Gyn) clerkship
   and compare the rates of mistreatment to that of other clerkships in an
   effort to improve the learning environment.
   DESIGN: This is a retrospective cohort study looking at multiple sources
   of data from 2015 to 2018 about student mistreatment including
   end-of-rotation and teaching evaluations completed by students, as well
   as an online reporting system available to medical students. For
   evaluations, students were asked to rate their agreement with statements
   on a 5-point Likert scale (1 = strongly disagree, to 5 = strongly
   agree). Narrative comments were also solicited and evaluated.
   SETTING: University of Michigan Medical School and Michigan Medicine
   Ob/Gyn Department, Ann Arbor, Michigan.
   PARTICIPANTS: A total of 513 students rotated through the Ob/Gyn
   clerkship between 2015 and 2018 and were asked to complete evaluations.
   RESULTS: Five hundred and five of the 513 students completed evaluations
   between 2015 and 2018. In response to the statement, "Students are
   treated in a professional/respectful manner in this clerkship," the
   Ob/Gyn clerkship's mean scores on a 5-point scale were 4.45 (in
   2015-2016), 4.52 (in 2016-2017), and 4.27 (in 2017-2018). These means,
   as well as the means to 3 other professionalism questions, were lower
   than the range of 4.42 to 4.84 for all other third-year clerkships over
   this time. The mean scores were also lower for Ob/gyn when compared to
   the Surgery clerkship. A total of 32 narrative comments were submitted
   by students between 2015 and 2017 related to mistreatment or
   unprofessional behavior. Frequent themes included students being treated
   as "stupid" or discouraged from asking questions (8 comments), being
   treated in an unprofessional manner by staff (7 comments), feeling
   ignored or marginalized by faculty (4 comments), and faculty
   unprofessional behavior toward others (4 comments).
   CONCLUSIONS: Students on the Ob/Gyn clerkship reported a higher rate of
   mistreatment compared to other clerkships. Efforts are being made by the
   Ob/Gyn department to communicate these data on mistreatment to educators
   in order to improve the Ob/Gyn culture and learning environment for
   medical students. ((C) 2019 Published by Elsevier Inc. on behalf of
   Association of Program Directors in Surgery.)
OI Santen, Sally/0000-0002-8327-8002
Z8 0
ZA 0
ZB 0
ZR 0
TC 2
ZS 0
Z9 2
U1 0
U2 2
SN 1931-7204
EI 1878-7452
UT WOS:000502420200010
PM 31151829
ER

PT J
AU Volk, Angela S.
   Rhudy, Anne Kelly
   Marturano, Matthew N.
   Ott, Leah
   DuCoin, Christopher
TI Best Study Strategy for the NBME Clinical Science Surgery Exam
SO JOURNAL OF SURGICAL EDUCATION
VL 76
IS 6
BP 1539
EP 1545
DI 10.1016/j.jsurg.2019.05.012
PD NOV-DEC 2019
PY 2019
AB INTRODUCTION: Providing medical students with effective study strategies
   is paramount in fostering their success on the NBME Clinical Science
   Surgery exam. As of yet, there has not been a comprehensive inquiry into
   a study strategy for this exam. We aim to identify if the following are
   associated with higher NBME raw exam scores: (1) the use of popular
   study materials, (2) the number of study materials used, and (3) the
   amount of time spent studying throughout the clerkship.
   METHODS: Over the period of 1 academic year, third-year medical students
   at our institution were administered a survey during their surgical
   clerkship inquiring about study materials used and hours spent studying
   per week. The data were then matched to students' raw NBME scores and
   then depersonalized. A total of 82 of 193 (42%) students responded with
   an overall average raw score of 76.74 on the NBME Clinical Science
   Surgery exam. By comparing our data to the NBME national average of 70
   with a standard deviation of 8, a z test was used to compare the
   population mean to our sample means.
   RESULTS: When investigating resources used, the combination of using an
   online question bank and a high yield review book yielded a high z score
   (6.23) and using 4 resources yielded the highest z score (6.28).
   Regarding study hours, the highest z scores were seen when students
   studied for 6 to 10 hours per week during the first half of the
   clerkship, and 11 to 15 hours per week during the second half of the
   clerkship (5.76 and 6.02, respectively).
   CONCLUSIONS: In conclusion, higher NBME Clinical Science Surgery exam
   scores were correlated with the use of multiple and varied types of
   resources and increasing study time closer to the exam date. The
   resources and methods utilized by students achieving the highest exam
   scores can be recommended by surgical educators and employed by other
   medical students to foster academic success. ((C) 2019 Association of
   Program Directors in Surgery. Published by Elsevier Inc. All rights
   reserved.)
RI Marturano, Matthew/AAE-6758-2020
OI Marturano, Matthew/0000-0002-6152-6570
ZR 0
ZS 0
ZB 0
Z8 0
TC 5
ZA 0
Z9 5
U1 0
U2 1
SN 1931-7204
EI 1878-7452
UT WOS:000502420200013
PM 31196769
ER

PT J
AU Pagkratis, Spyridon
   Cho, Edward E.
   Lewis, Frances
   Miller, Katie
   Osman, Houssam
   Doyle, Maria B. M.
   Jeyarajah, D. Rohan
TI Expectations of Hepato-Pancreato-Biliary Fellows; Do We Meet Them?
SO JOURNAL OF SURGICAL EDUCATION
VL 76
IS 6
BP 1546
EP 1555
DI 10.1016/j.jsurg.2019.06.009
PD NOV-DEC 2019
PY 2019
AB OBJECTIVE: There are 16 accredited hepatopancreatobiliary (HPB)
   fellowships in North America. The purpose of this study is to portray
   the expectations of the incoming HPB fellows about their training and
   its implication on their career.
   DESIGN: A 29-questions survey was sent out to all HPB fellows starting
   in August 2017. The survey was divided in 3 sections depicting
   background, in-training and post-fellowship expectations. Descriptive
   statistics were generated for aggregate survey responses.
   SETTING: This study was performed through an online questionnaire that
   was sent to the participants via e-mail. The answers were processed in
   our offices in Methodist Richardson Medical Center, in Richardson, Texas
   which is a private tertiary medical center part of the Methodist Health
   System.
   PARTICIPANTS: Participants were all incoming HPB Fellows (In HPB
   fellowship programs accredited by the Fellowship Council) starting their
   fellowship in August 2017.
   RESULTS: We had a 94% response rate. Forty-six percent of fellows
   anticipate doing about 150 to 250 HPB cases during the fellowship, and
   all 15 fellows anticipate having at least 1 publication during
   fellowship. Despite that >90% of fellows believe that minimally invasive
   surgery (MIS) approaches will be more frequently utilized in HPB
   surgery, only 3/15 anticipate being able to apply MIS techniques and
   only 54% will be robotically trained. Interestingly the majority of
   fellows believe that the attending should be performing the case the
   first few months.
   CONCLUSION: The trainees believe that case volume is the most important
   factor for choosing a fellowship and for adequate training. Most of the
   fellows anticipate doing adequate number of cases but only the minority
   feels they will be adequately trained in MIS-robotic techniques. ((C)
   2019 Association of Program Directors in Surgery. Published by Elsevier
   Inc. All rights reserved.)
CT 17th Annual Meeting of the Americas-Hepato-Pancreato-Biliary-Association
   (AHPBA)
CY MAR 07-11, 2018
CL Miami Beach, FL
SP Amer Hepato Pancreato Biliary Assoc
ZS 0
ZA 0
ZB 0
TC 1
Z8 0
ZR 0
Z9 1
U1 0
U2 0
SN 1931-7204
EI 1878-7452
UT WOS:000502420200014
PM 31239233
ER

PT J
AU Amendola, Michael F.
   Bosch, Gundula
   Kaplan, Brian
TI Talking About Ethical Issues in Surgery-Results of a Novel Online Pilot
   Curriculum
SO JOURNAL OF SURGICAL EDUCATION
VL 76
IS 6
BP 1562
EP 1568
DI 10.1016/j.jsurg.2019.06.013
PD NOV-DEC 2019
PY 2019
AB OBJECTIVES: Surgical ethics has been suggested as a distinct field of
   study apart from clinical ethics due to a unique practice type and
   treatment dynamic. At our institution, most if not all teaching of
   clinical ethics is undertaken by nonsurgical faculty. We introduced a
   novel online Surgical Ethics Program (SEO) in a pilot form (SEO-P) for
   initial presentation to learners in our environment. The overall goal of
   our educational intervention was to enhance knowledge, understanding and
   appreciation for surgical ethics in medical students and to evaluate our
   curriculum.
   SETTING: SEO-P was undertaken over a 4-week period in 2018 with 9
   fourth-year medical students enrolled in a surgery elective at our
   institution. These learners all had career plans in general surgery or a
   surgical subspecialty. There was 3 weeks of content: (1) background in
   clinical ethics as it applies to surgical practice, (2) surgical
   consents and autonomy, and (3) the impaired physician. All pilot
   learners were evaluated with: (1) postprogram final exam assessment
   (compared to preprogram knowledge base test), (2) self-reflection essay
   of ethical practice in surgery, (3) evaluation of 2 case studies, and
   (4) an assessment of participation in online discussion forums.
   Postprogram survey of the learners was also undertaken in an anonymous
   fashion.
   RESULTS: Four of 9 or 44.4% of students scored greater than or equal to
   80% on the postprogram knowledge assessment test. A preprogram
   knowledge-based examination of all learners yielded a mean and standard
   deviation of 57.1 +/- 6.0%. Postprogram knowledge-based test with mean
   and standard deviation was 78.8 +/- 15%. This was a statistically
   significant increase in scores (p = 0.004; t test). All 9 passed the
   course with a mean final summative course grade of 95.2 +/- 3.2%. From
   the postprogram evaluation survey, all 7 students who responded felt
   that the SEO-P would help them become an "ethical" practitioner.
   Surprisingly, only half of the learners (57.1%) thought "technology used
   to support the SEO Course (i.e., the chosen curriculum management
   system) was effective in conducting the course."
   CONCLUSIONS: We set forth to use "web-based" technology to enhance
   exposure of medical students in our institution to surgical ethics.
   Hence, we designed our pilot curriculum to be a completely online
   offering. We feel that the utilization of the surgical voice, that is a
   surgical ethics curriculum developed by surgeons to explore surgically
   related clinical ethical issues, is an essential theme and goal of our
   program. Future challenges will be to present this voice in an effective
   manner with either an improved curriculum delivery system or by
   potentially utilizing a blended approach. (Published by Elsevier Inc. on
   behalf of Association of Program Directors in Surgery.)
RI Bosch, Gundula/AAP-3104-2020; Bosch, Gundula/GVS-6986-2022
OI Bosch, Gundula/0000-0002-0652-4652
TC 1
ZA 0
ZS 0
ZR 0
Z8 0
ZB 0
Z9 1
U1 1
U2 3
SN 1931-7204
EI 1878-7452
UT WOS:000502420200016
PM 31303541
ER

PT J
AU Miranda, Stephen P.
   Schaefer, Kristen G.
   Vates, G. Edward
   Gormley, William B.
   Buss, Mary K.
TI Palliative Care and Communication Training in Neurosurgery Residency:
   Results of a Trainee Survey
SO JOURNAL OF SURGICAL EDUCATION
VL 76
IS 6
BP 1691
EP 1702
DI 10.1016/j.jsurg.2019.06.010
PD NOV-DEC 2019
PY 2019
AB OBJECTIVE: Neurosurgeons care for critically ill patients near the end
   of life, yet little is known about how well their training prepares them
   for this role. We surveyed a random sample of neurosurgery residents to
   describe the quantity and quality of teaching activities related to
   serious illness communication and palliative care, and resident
   attitudes and perceived preparedness to care for seriously ill patients.
   METHODS: A previously validated survey instrument was adapted to reflect
   required communication and palliative care competencies in the 2015 the
   Accreditation Council for Graduate Medical Education (ACGME) Milestones
   for Neurological Surgery. The survey was reviewed for content validity
   by independent faculty neurosurgeons, piloted with graduating
   neurosurgical residents, and distributed online in August 2016 to
   neurosurgery residents in the United States using the American
   Association of Neurological Surgeons (AANS)/Congress of Neurological
   Surgeons (CNS) Joint Section on Neurotrauma and Critical Care email
   listserv. Multiple choice and Likert scale responses were analyzed using
   descriptive statistics.
   RESULTS: Sixty-two responses were recorded between August 2016 and
   October 2016. Most respondents reported no explicit teaching on:
   explaining risks and benefits of intubation and ventilation (69%),
   formulating prognoses in neurocritical care (60%), or leading family
   meetings (69%). Compared to performing craniotomies, respondents had
   less frequent practice leading discussions about withdrawing
   life-sustaining treatment (61% vs. 90%, p < 0.01, "weekly or more
   frequently"), and were less often observed (18% vs. 87%, p < 0.01) and
   given feedback on their performance (11% vs. 58%, p < 0.01). Nearly all
   respondents (95%) felt "prepared to discuss withdrawing life-sustaining
   treatments," however half (48%) reported they "would benefit from more
   communication training during residency." Most (87%) reported moral
   distress, agreeing that they "participated in operations and worried
   whether surgery aligned with patient goals."
   CONCLUSIONS: Residents in our sample reported limited formal training,
   and relatively less observation and feedback, on required ACGME
   competencies in palliative care and communication. Most reported
   preparedness in this domain, but many were receptive to more training.
   Better quality and more consistent palliative care education in
   neurosurgery residency could improve competency and help ensure that
   neurosurgical care aligns with patient goals. ((C) 2019 Association of
   Program Directors in Surgery. Published by Elsevier Inc. All rights
   reserved.)
ZR 0
Z8 0
ZS 1
ZB 0
TC 8
ZA 0
Z9 9
U1 0
U2 1
SN 1931-7204
EI 1878-7452
UT WOS:000502420200031
PM 31239231
ER

PT J
AU Thompson, Charee M.
   Broecker, Jane
   Dade, Maggie
TI How Long-Acting Reversible Contraception Knowledge, Training, and
   Provider Concerns Predict Referrals and Placement
SO JOURNAL OF THE AMERICAN OSTEOPATHIC ASSOCIATION
VL 119
IS 11
BP 725
EP 734
DI 10.7556/jaoa.2019.122
PD NOV 2019
PY 2019
AB Context: Providing long-acting reversible contraception (LARC; eg,
   subdermal implants and intrauterine devices [IUDs]) can help mitigate
   rates of unintended pregnancy because they are the most effective
   reversible contraceptive methods. However, many varied barriers to LARC
   placement are reported. Medical education and training can be tailored
   if there is a better understanding of how barriers predict LARC referral
   and to predicting LARC placement.
   Objective: To understand how a variety of key barriers to LARC placement
   are related to one another; to identify which of the barriers, when
   considered simultaneously, predict LARC referral and LARC placement; and
   to assess the barriers to LARC placement that persist, even when a major
   barrier, training, is removed.
   Methods: We recruited providers (obstetricians and gynecologists, family
   physicians, pediatricians, internal medicine physicians, certified nurse
   practitioners, and certified nurse midwives) across the state of Ohio.
   Participants were compensated with a $35 Amazon gift card for completing
   an online survey comprising 38 Likert-type items, an 11-item knowledge
   test, LARC placement and referral questions, and demographic questions.
   We conducted data analyses that included correlations, odds ratios, and
   independent samples t tests.
   Results: A total of 224 providers participated in the study. Long-acting
   reversible contraception knowledge, training, and provider concerns were
   correlated with one another. Training was found to positively predict
   placement and negatively predict referral when other barriers, such as
   knowledge and provider concerns, were considered simultaneously. Of
   providers who were trained to place implants, 18.6% (n=16) said they
   referred implant placement, and 17.4% (n=15) said they did not place
   implants. Of providers who were trained to place IUDs, 26.3% (n=26) said
   they referred IUD placement, and 27.3% (n=27) said they did not place
   IUDs. Those who referred placement and those who did not place LARCs
   reported greater barriers (in type and magnitude) to LARC placement than
   those who did place LARCs.
   Conclusion(s): Long-acting reversible contraception knowledge, training,
   and provider concerns about barriers to LARC placement were
   interdependent. Even when providers were trained to place LARCs, a
   significant portion referred or did not place them. Efforts to increase
   LARC placement need to address multifaceted barriers.
ZA 0
ZB 0
ZS 0
TC 0
Z8 0
ZR 0
Z9 0
U1 0
U2 1
SN 0098-6151
EI 1945-1997
UT WOS:000500562800003
PM 31657827
ER

PT J
AU Fuzzell, L. N.
   Richards, M. J.
   Fraenkel, L.
   Stark, S. L.
   Politi, M. C.
TI What information can the lay public find about osteoporosis treatment? A
   descriptive study coding the content and quality of bisphosphonate
   information on the internet
SO OSTEOPOROSIS INTERNATIONAL
VL 30
IS 11
BP 2299
EP 2310
DI 10.1007/s00198-019-05008-4
PD NOV 2019
PY 2019
AB A Summary Despite its effectiveness, bisphosphonate use for osteoporosis
   is low. We assessed bisphosphonate information on the internet and found
   the most commonly listed benefits/risks were bone density loss,
   gastrointestinal issues, and jaw necrosis, that risk quantification was
   rare, and information quality varied. Findings underscore the importance
   of clinical communication about bisphosphonates.
   Introduction The US Preventative Services Task Force recommends
   osteoporosis screening and treatment with bisphosphonates in high-risk
   populations. However, bisphosphonate use among individuals with
   osteoporosis remains low. The content and quality of information from
   outside sources may influence individuals' bisphosphonate decisions.
   Therefore, we sought to assess the content and quality of osteoporosis
   treatment information available to the public by conducting an internet
   search and coding available bisphosphonate information.
   Methods Eleven search terms about osteoporosis and bisphosphonates were
   entered into four search engines. Two raters assessed websites for
   information about bisphosphonates, whether and how benefits and side
   effects were described and quantified, contraindications, and dosing
   instructions. Coders also assessed website interface and slant/balance
   of information.
   Results One thousand four hundred seventy-three websites were
   identified. Two hundred twenty-seven websites met inclusion criteria and
   were coded. The most common bisphosphonate benefit described was
   prevention of bone density loss (77.1% of websites). The most common
   side effects described were gastrointestinal problems (66.1%) and jaw
   osteonecrosis (58.6%). Most websites did not quantify bisphosphonate
   benefits (78.0%) or side effects (82.4%). Complementary/integrative
   health websites (p < .001) and pharmaceutical litigation websites (p <
   .001) were more often slanted against taking bisphosphonates, compared
   to all websites coded. General medical knowledge websites were more
   balanced than other websites (p = .023).
   Conclusions The quality of bisphosphonate information on the internet
   varies substantially. Providers counseling patients about osteoporosis
   treatment should inquire about patients' baseline bisphosphonate
   knowledge. Providers can complement accurate information and address
   potential bisphosphonate misconceptions.
OI Richards, Matthew/0000-0001-7326-7396; Politi, Mary/0000-0001-9103-6495
TC 4
ZS 0
ZR 0
ZB 0
Z8 0
ZA 0
Z9 4
U1 0
U2 2
SN 0937-941X
EI 1433-2965
UT WOS:000501843100015
PM 31297567
ER

PT J
AU Rhee, Chulwoo
   Kharod, Grishma A.
   Schaad, Nicolas
   Furukawa, Nathan W.
   Vora, Neil M.
   Blaney, David D.
   Crump, John A.
   Clarke, Kevin R.
TI Global knowledge gaps in acute febrile illness etiologic investigations:
   A scoping review
SO PLOS NEGLECTED TROPICAL DISEASES
VL 13
IS 11
AR e0007792
DI 10.1371/journal.pntd.0007792
PD NOV 2019
PY 2019
AB Background Acute febrile illness (AFI), a common reason for people
   seeking medical care globally, represents a spectrum of infectious
   disease etiologies with important variations geographically and by
   population. There is no standardized approach to conducting AFI
   etiologic investigations, limiting interpretation of data in a global
   context. We conducted a scoping review to characterize current AFI
   research methodologies, identify global research gaps, and provide
   methodological research standardization recommendations.
   Methodology/Findings Using pre-defined terms, we searched Medline,
   Embase, and Global Health, for publications from January 1,
   2005-December 31, 2017. Publications cited in previously published
   systematic reviews and an online study repository of non-malarial
   febrile illness etiologies were also included. We screened abstracts for
   publications reporting on human infectious disease, aimed at determining
   AFI etiology using laboratory diagnostics. One-hundred ninety
   publications underwent full-text review, using a standardized tool to
   collect data on study characteristics, methodology, and laboratory
   diagnostics. AFI case definitions between publications varied: use of
   self-reported fever as part of case definitions (28%, 53/190), fever
   cut-off value (38 center dot 0 degrees C most commonly used: 45%,
   85/190), and fever measurement site (axillary most commonly used: 19%,
   36/190). Eighty-nine publications (47%) did not include exclusion
   criteria, and inclusion criteria in 13% (24/190) of publications did not
   include age group. No publications included study settings in Southern
   Africa, Micronesia & Polynesia, or Central Asia. We summarized
   standardized reporting practices, specific to AFI etiologic
   investigations that would increase inter-study comparability.
   Conclusions Wider implementation of standardized AFI reporting methods,
   with multi-pathogen disease detection, could improve comparability of
   study findings, knowledge of the range of AFI etiologies, and their
   contributions to the global AFI burden. These steps can guide resource
   allocation, strengthen outbreak detection and response, target
   prevention efforts, and improve clinical care, especially in
   resource-limited settings where disease control often relies on empiric
   treatment. PROSPERO: CRD42016035666.
   Author summary Acute febrile illness (AFI) is a common reason for people
   seeking medical care globally with potentially serious infectious
   etiologies. However, AFI has no current consensus standardized approach
   when considered as a syndromic case definition for public health
   surveillance or research, especially in global settings where AFI
   treatment is performed with limited diagnostic availability. Therefore,
   the aim of this review was to describe current methodologies in AFI
   research, identify gaps in research, and provide recommendations for
   standardization of AFI research. We screened abstracts and completed
   full-text reviews on publications found through an extensive search. A
   total of 190 publications were included in the final review, from which
   we collected data on study characteristics, methodology, and laboratory
   diagnostics. These collected data elements allowed us to identify where
   there were inconsistencies in reporting and investigative methods, which
   data elements were not regularly collected, and what laboratory testing
   methods were commonly used. Standardized reporting methods for AFI
   investigations, along with laboratory testing capacity for multiple
   pathogens, can improve our knowledge of the causative agents of AFI in
   certain regions of the world. This can help us determine where resources
   are needed, how to strengthen outbreak detection and response, and how
   to improve medical care, especially in regions with limited resources.
RI Vora, Neil Manhar/AAJ-7269-2021; Crump, John A./AAZ-6289-2020; Crump, John A./AAZ-6412-2020
OI Vora, Neil Manhar/0000-0002-4989-3108; Crump, John
   A./0000-0002-4529-102X; Crump, John A./0000-0002-4529-102X
ZB 3
ZS 0
ZR 0
ZA 0
Z8 0
TC 4
Z9 4
U1 1
U2 2
SN 1935-2735
UT WOS:000503278100046
PM 31730635
ER

PT J
AU Bergeria, Cecilia L.
   Huhn, Andrew S.
   Dunn, Kelly E.
TI Randomized comparison of two web-based interventions on immediate and
   30-day opioid overdose knowledge in three unique risk groups
SO PREVENTIVE MEDICINE
VL 128
AR 105718
DI 10.1016/j.ypmed.2019.05.006
PD NOV 2019
PY 2019
AB Background: In response to the opioid overdose epidemic, scalable
   interventions that instruct at-risk populations how to prevent and
   respond to overdose scenarios are needed.
   Method: The following groups of at-risk individuals were recruited
   online: (1) Acute Pain patients with an opioid prescription, (2) Chronic
   Pain patients with an opioid prescription, and (3) persons without pain
   who use Illicit Opioids. Participants were tested on their opioid
   overdose knowledge using the Brief Opioid Overdose Knowledge (BOOK)
   questionnaire and randomized to one of two web-based interventions that
   contained 25 educational content slides. One intervention consisted of
   embedded questions with corrective feedback (Presentation + Mastery, n =
   58), the other did not (Presentation, n = 61). Participants completed
   the BOOK again at the end of the intervention and 30 days later.
   Overdose risk behaviors were assessed at baseline and 30-days.
   Results: Relative to baseline, both Presentation and Presentation +
   Mastery interventions increased total BOOK scores immediately and 30
   days later. There was a significant effect of Group on BOOK Knowledge,
   whereby those with Acute Pain had lower scores across time, regardless
   of intervention, relative to those with Chronic Pain and Illicit Opioid
   Use. Compared to baseline, all three groups reported fewer instances of
   using opioids alone or concurrently with alcohol at the 30-day
   follow-up.
   Conclusions: A web-based intervention increased opioid overdose
   knowledge and decreased overdose risk behavior immediately and at a
   one-month follow-up, suggesting that this brief, practical, and scalable
   program could have utility in several populations who are at-risk of
   opioid overdose.
OI Huhn, Andrew/0000-0002-8073-7701
ZR 0
ZA 0
Z8 0
ZS 0
TC 9
ZB 3
Z9 9
U1 0
U2 1
SN 0091-7435
EI 1096-0260
UT WOS:000501467700003
PM 31078564
ER

PT J
AU Tudrej, Benoit
   Audier, Pascal
   Pignon, Jacques
   De Boysson, Bertrand
   Archam-bault, Pierrick
   Keve-Yann, Lara
   Robin, Emmanuel
   Victor-Chaplet, Valerie
   Parthenay, Pascal
   Gomes, Jose
   Valette, Thierry
   Brabant, Yann
TI Implementation of a tool for feedback, assessment and certification of
   the skills of trainees in ambulatory training courses in primary care
   and supervised autonomy
SO EXERCER-LA REVUE FRANCOPHONE DE MEDECINE GENERALE
IS 157
BP 424
EP 425
PD NOV 2019
PY 2019
AB Introduction. Various tools are currently being used to help indirect
   supervision during ambulatory training courses in primary care and
   supervised autonomy ("Stage Ambulatoire en Soins Primaires et Autonomie
   Supervisee" or SASPAS). The Department of General Medicine of Poitiers
   used daily activity reports ("Releve d'Activite au Quotidien" or RAQ) as
   a feedback tool. As part of an action research, the RAQ has evolved into
   the first version of the activity log of skills and certifications
   ("Journal d'Activite et de Certification des Competences" or JACC).
   Planification.: JACC offers a compromise between the expectations of
   Internship Managers (MSU) and students of general medicine (EMG), while
   being a support for feedback, assessment and certification of skills.
   Implementation. JACC is included into the online portfolio on Karuta.
   The user interface can be customized by the EMGs, MSUs, tutors and
[truncated: 611,687 more chars]
