# Supplementary material for: The impact of COVID-19 on online medical education: a knowledge graph analysis based on co-term analysis
Source: BMC Med Educ. 2023 Apr 1;23:203. doi: 10.1186/s12909-023-04193-5 (PMC10067015; doi:10.1186/s12909-023-04193-5)
Supplement: Supplementary file 1 — Additional file 1. [file 12909_2023_4193_MOESM1_ESM.zip › wos/10.txt]

FN Clarivate Analytics Web of Science
VR 1.0
PT J
AU Varao-Sousa, Trish L.
   Kingstone, Alan
TI Memory for Lectures: How Lecture Format Impacts the Learning Experience
SO PLOS ONE
VL 10
IS 11
AR e0141587
DI 10.1371/journal.pone.0141587
PD NOV 11 2015
PY 2015
AB The present study investigated what impact the presentation style of a
   classroom lecture has on memory, mind wandering, and the subjective
   factors of interest and motivation. We examined if having a professor
   lecturing live versus on video alters the learning experience of the
   students in the classroom. During the lectures, students were asked to
   report mind wandering and later complete a memory test. The lecture
   format was manipulated such that all the students received two lectures,
   one live and one a pre-recorded video. Results indicate that lecture
   format affected memory performance but not mind wandering, with enhanced
   memory in the live lectures. Additionally, students reported greater
   interest and motivation in the live lectures. Given that a single change
   to the classroom environment, professor presence, impacted memory
   performance, as well as motivation and interest, the present results
   have several key implications for technology-based integrations into
   higher education classrooms.
OI Varao-Sousa, Trish/0000-0002-4505-5908
ZR 0
TC 18
ZA 0
Z8 0
ZS 0
ZB 1
Z9 18
U1 0
U2 29
SN 1932-6203
UT WOS:000364433100036
PM 26561235
ER

PT J
AU Puhringer, Petra G.
   Olsen, Alicia
   Climstein, Mike
   Sargeant, Sally
   Jones, Lynnette M.
   Keogh, JustinW. L.
TI Current nutrition promotion, beliefs and barriers among cancer nurses in
   Australia and New Zealand
SO PEERJ
VL 3
AR e1396
DI 10.7717/peerj.1396
PD NOV 10 2015
PY 2015
AB Rationale. Many cancer patients and survivors do not meet nutritional
   and physical activity guidelines, thus healthier eating and greater
   levels of physical activity could have considerable benefits for these
   individuals. While research has investigated cancer survivors'
   perspective on their challenges in meeting the nutrition and physical
   guidelines, little research has examined how health professionals may
   assist their patients meet these guidelines. Cancer nurses are ideally
   placed to promote healthy behaviours to their patients, especially if
   access to dieticians or dietary resources is limited. However, little is
   known about cancer nurses' healthy eating promotion practices to their
   patients. The primary aim of this study was to examine current healthy
   eating promotion practices, beliefs and barriers of cancer nurses in
   Australia and New Zealand. A secondary aim was to gain insight into
   whether these practices, beliefs and barriers were influenced by the
   nurses' hospital or years of work experience.
   Patients and Methods. An online questionnaire was used to obtain data.
   Sub-group cancer nurse comparisons were performed on hospital location
   (metropolitan vs regional and rural) and years of experience (<25 or >=
   25 years) using ANOVA and chi square analysis for continuous and
   categorical data respectively.
   Results. A total of 123 Australasian cancer nurses responded to the
   survey. Cancer nurses believed they were often the major provider of
   nutritional advice to their cancer patients (32.5%), a value marginally
   less than dieticians (35.9%) but substantially higher than oncologists
   (3.3%). The majority promoted healthy eating prior (62.6%), during
   (74.8%) and post treatment (64.2%). Most cancer nurses felt that healthy
   eating had positive effects on the cancer patients' quality of life
   (85.4%), weight management (82.9%), mental health (80.5%), activities of
   daily living (79.7%) and risk of other chronic diseases (79.7%),
   although only 75.5% agreed or strongly agreed that this is due to a
   strong evidence base. Lack of time (25.8%), adequate support structures
   (17.3%) nutrition expertise (12.2%) were cited by the cancer nurses as
   the most common barriers to promoting healthy eating to their patients.
   Comparisons based on their hospital location and years of experience,
   revealed very few significant differences, indicating that cancer
   nurses' healthy eating promotion practices, beliefs and barriers were
   largely unaffected by hospital location or years of experience.
   Conclusion. Australasian cancer nurses have favourable attitudes towards
   promoting healthy eating to their cancer patients across multiple
   treatment stages and believe that healthy eating has many benefits for
   their patients. Unfortunately, several barriers to healthy eating
   promotion were reported. If these barriers can be overcome, nurses may
   be able to work more effectively with dieticians to improve the outcomes
   for cancer patients.
RI Sargeant, Sally/GON-9628-2022; Keogh, Justin/I-5045-2019; Climstein, Mike/AAY-8077-2020; Sargeant, Sally/
OI Keogh, Justin/0000-0001-9851-1068; Climstein, Mike/0000-0002-5833-7760;
   Sargeant, Sally/0000-0003-0924-774X
TC 13
ZA 0
ZB 3
ZS 0
Z8 0
ZR 0
Z9 13
U1 0
U2 16
SN 2167-8359
UT WOS:000365803100008
PM 26587354
ER

PT J
AU Incalzi, Raffaele Antonelli
   Aucella, Filippo
   Leosco, Dario
   Brunori, Giuliano
   Dalmartello, Michela
   Paolisso, Giuseppe
TI Assessing Nephrological Competence among Geriatricians: A Proof of
   Concept Internet Survey
SO PLOS ONE
VL 10
IS 11
AR e0141388
DI 10.1371/journal.pone.0141388
PD NOV 3 2015
PY 2015
AB Chronic kidney disease (CKD) is highly prevalent in the elderly and
   negatively impacts survival and health status. Thus, nephrological
   competence is mandatory for a skilled geriatrician. The present study
   aimed to assess nephrological competence in a sample of geriatricians
   recruited through a web survey. To this aim, a 12-items questionnaire
   was produced by an expert panel of nephrologists and geriatricians and
   was available online for members of the Italian Society of Gerontology
   and Geriatrics (SIGG). Two-hundred-eightyseven geriatricians volunteered
   to fill in the questionnaire. The majority of them indirectly estimated
   the glomerular filtration rate (GFR) using mainly the Cockroft-Gault
   (C-G) formula. Selected nephrological exams, such as urinary Na and
   serum D-vitamin measurements, did not qualify as routine exams although
   the majority of geriatricians supplemented their patients with
   fat-soluble secosteroids. Ten percent of geriatricians asked for
   nephrological consultation only for stage 5 CKD patients and 30,9% only
   for stage 4 or 5. Erythropoietin supplementation was common practice for
   the majority of geriatricians, while only one third of them
   systematically used a procedure intended to prevent the contrast induced
   nephropathy (CIN). Finally, an alleged 50% adherence to the
   international guidelines for the management of CKD patients emerged from
   the questionnaire. Overall, results from this survey strongly recommend
   promoting nephrological education among geriatricians. Didactic
   standards for in training geriatricians need to be updated and the
   cooperation between geriatrics and nephrological societies promoted.
RI paolisso, giuseppe/AAP-8516-2020; DALMARTELLO, MICHELA/; Aucella, Filippo/
OI paolisso, giuseppe/0000-0002-2137-455X; DALMARTELLO,
   MICHELA/0000-0001-8764-9299; Aucella, Filippo/0000-0003-1027-7049
ZA 0
Z8 0
ZS 0
TC 3
ZB 1
ZR 0
Z9 3
U1 0
U2 1
SN 1932-6203
UT WOS:000364032600025
PM 26528530
ER

PT J
AU Hsih, Katie W.
   Iscoe, Mark S.
   Lupton, Joshua R.
   Mains, Tyler E.
   Nayar, Suresh K.
   Orlando, Megan S.
   Parzuchowski, Aaron S.
   Sabbagh, Mark F.
   Schulz, John C.
   Shenderov, Kevin
   Simkin, Daren J.
   Vakili, Sharif
   Vick, Judith B.
   Xu, Tim
   Yin, Ophelia
   Goldberg, Harry R.
TI The Student Curriculum Review Team: How we catalyze curricular changes
   through a student-centered approach
SO MEDICAL TEACHER
VL 37
IS 11
BP 1008
EP 1012
DI 10.3109/0142159X.2014.990877
PD NOV 2 2015
PY 2015
AB Student feedback is a valuable asset in curriculum evaluation and
   improvement, but many institutions have faced challenges implementing it
   in a meaningful way. In this article, we report the rationale, process
   and impact of the Student Curriculum Review Team (SCRT), a student-led
   and faculty-supported organization at the Johns Hopkins University
   School of Medicine. SCRT's evaluation of each pre-clinical course is
   composed of a comprehensive three-step process: a review of course
   evaluation data, a Town Hall Meeting and online survey to generate and
   assess potential solutions, and a thoughtful discussion with course
   directors. Over the past two years, SCRT has demonstrated the strength
   of its approach by playing a substantial role in improving medical
   education, as reported by students and faculty. Furthermore, SCRT's
   uniquely student-centered, collaborative model has strengthened
   relationships between students and faculty and is one that could be
   readily adapted to other medical schools or academic institutions.
OI Shenderov, Kevin/0000-0002-5255-6815; Parzuchowski,
   Aaron/0000-0002-4425-6038; Sabbagh, Mark/0000-0003-1996-5251
ZB 0
ZS 0
Z8 0
TC 24
ZA 0
ZR 0
Z9 24
U1 2
U2 12
SN 0142-159X
EI 1466-187X
UT WOS:000364483900004
PM 25532595
ER

PT J
AU O'Donoghue, Amie C.
   Boudewyns, Vanessa
   Aikin, Kathryn J.
   Geisen, Emily
   Betts, Kevin R.
   Southwell, Brian G.
TI Awareness of the Food and Drug Administration's Bad Ad Program and
   Education Regarding Pharmaceutical Advertising: A National Survey of
   Prescribers in Ambulatory Care Settings
SO JOURNAL OF HEALTH COMMUNICATION
VL 20
IS 11
BP 1330
EP 1336
DI 10.1080/10810730.2015.1018649
PD NOV 2 2015
PY 2015
AB The U.S. Food and Drug Administration's Bad Ad program educates health
   care professionals about false or misleading advertising and marketing
   and provides a pathway to report suspect materials. To assess
   familiarity with this program and the extent of training about
   pharmaceutical marketing, a sample of 2,008 health care professionals,
   weighted to be nationally representative, responded to an online survey.
   Approximately equal numbers of primary care physicians, specialists,
   physician assistants, and nurse practitioners answered questions
   concerning Bad Ad program awareness and its usefulness, as well as their
   likelihood of reporting false or misleading advertising, confidence in
   identifying such advertising, and training about pharmaceutical
   marketing. Results showed that fewer than a quarter reported any
   awareness of the Bad Ad program. Nonetheless, a substantial percentage
   (43%) thought it seemed useful and 50% reported being at least somewhat
   likely to report false or misleading advertising in the future. Nurse
   practitioners and physician assistants expressed more openness to the
   program and reported receiving more training about pharmaceutical
   marketing. Bad Ad program awareness is low, but opportunity exists to
   solicit assistance from health care professionals and to help health
   care professionals recognize false and misleading advertising. Nurse
   practitioners and physician assistants are perhaps the most likely
   contributors to the program.
RI Boudewyns, Vanessa/G-5713-2013; Southwell, Brian/; Betts, Kevin/
OI Boudewyns, Vanessa/0000-0002-1777-290X; Southwell,
   Brian/0000-0001-5091-8782; Betts, Kevin/0000-0002-2551-8274
TC 7
ZR 0
ZS 0
Z8 0
ZA 0
ZB 2
Z9 7
U1 0
U2 14
SN 1081-0730
EI 1087-0415
UT WOS:000361986100010
PM 26176326
ER

PT J
AU Parker, P C
   Harrison, G
TI Educating the future sonographic workforce: membership survey report
   from the British Medical Ultrasound Society.
SO Ultrasound (Leeds, England)
VL 23
IS 4
BP 231
EP 41
DI 10.1177/1742271X15605344
PD 2015-Nov
PY 2015
AB The British Medical Ultrasound Society (BMUS), the Consortium for the
   Accreditation of Sonographic Education (CASE), education providers and
   the NHS are working together to review how best to develop education for
   the future sonographic workforce. There is currently a national vacancy
   rate of approximately 12% across NHS Trusts. Education course placements
   are often limited to the number of clinical training places available
   within departments, resulting in a disparity between vacancies and the
   numbers of qualified sonographers graduating. Clearly there is a need
   for education to match the service demand. A term often used as a
   solution to the workforce problem is 'direct entry' ultrasound
   education. Anecdotally this term has caused confusion amongst health
   care professionals and as such the aim of this work was to gain an
   understanding of the views and opinions of BMUS members and interested
   professionals about direct entry training and subsequent development of
   any future training programmes. BMUS undertook an online survey with 286
   responses. The survey provided insight into the opinions of ultrasound
   practitioners and the complexities of developing a relevant educational
   programme for the future sonographer workforce. The results suggested a
   number of concerns with direct entry ultrasound programmes, including
   insufficient training places, lack of health care background knowledge,
   lack of imaging knowledge and no state registration specific to
   sonographers. Benefits of direct entry to ultrasound training were
   perceived to be increasing the number of sonographers trained each year,
   whilst training people in their first choice profession with skills
   developed specific to the sonographer role. Support for direct entry
   ultrasound training was limited to 51% of respondents who would advocate
   this form of ultrasound training if it led to qualified sonographers
   with the same skills as sonographers exiting from current CASE
   accredited programmes. 
RI Harrison, Gill/W-4246-2018
OI Harrison, Gill/0000-0003-2795-8190
ZB 2
TC 15
ZA 0
Z8 0
ZR 0
ZS 0
Z9 15
U1 0
U2 4
SN 1742-271X
UT MEDLINE:27433263
PM 27433263
ER

PT J
AU Gallahue, Fiona E
   Betz, Amy E
   Druck, Jeffrey
   Jones, Jonathan S
   Burns, Boyd
   Hern, Gene
TI Ready for Discharge? A Survey of Discharge Transition-of-Care Education
   and Evaluation in Emergency Medicine Residency Programs.
SO The western journal of emergency medicine
VL 16
IS 6
BP 879
EP 84
DI 10.5811/westjem.2015.9.27298
PD 2015-Nov
PY 2015
AB This study aimed to assess current education and practices of emergency
   medicine (EM) residents as perceived by EM program directors to
   determine if there are deficits in resident discharge handoff training.
   This survey study was guided by the Kern model for medical curriculum
   development. A six-member Council of EM Residency Directors (CORD)
   Transitions of Care task force of EM physicians performed these steps
   and constructed a survey. The survey was distributed to program
   residency directors via the CORD listserve and/or direct contact. There
   were 119 responses to the survey, which were collected using an online
   survey tool. Over 71% of the 167 American College of Graduate Medical
   Education (ACGME) accredited EM residency programs were represented. Of
   those responding, 42.9% of programs reported formal training regarding
   discharges during initial orientation and 5.9% reported structured
   curriculum outside of orientation. A majority (73.9%) of programs
   reported that EM residents were not routinely evaluated on their
   discharge proficiency. Despite the ACGME requirements requiring formal
   handoff curriculum and evaluation, many programs do not provide formal
   curriculum on the discharge transition of care or evaluate EM residents
   on their discharge proficiency.
OI Burns, Boyd/0000-0002-1055-8687; Gallahue, Fiona/0000-0002-2690-3270
ZA 0
ZS 0
TC 7
ZR 0
Z8 0
ZB 3
Z9 7
U1 0
U2 1
EI 1936-9018
UT MEDLINE:26594283
PM 26594283
ER

PT J
AU Hiller, Katherine
   House, Joseph
   Lawson, Luan
   Poznanski, Stacey
   Morrissey, Thomas K
TI Medical Student Performance on the National Board of Medical Examiners
   Emergency Medicine Advanced Clinical Examination and the National
   Emergency Medicine M4 Exams.
SO The western journal of emergency medicine
VL 16
IS 6
BP 919
EP 22
DI 10.5811/westjem.2015.9.27305
PD 2015-Nov
PY 2015
AB INTRODUCTION: In April 2013, the National Board of Medical Examiners
   (NBME) released an Advanced Clinical Examination (ACE) in emergency
   medicine (EM). In addition to this new resource, CDEM (Clerkship
   Directors in EM) provides two online, high-quality, internally validated
   examinations. National usage statistics are available for all three
   examinations, however, it is currently unknown how students entering an
   EM residency perform as compared to the entire national cohort. This
   information may help educators interpret examination scores of both
   EM-bound and non-EM-bound students.
   OBJECTIVES: The objective of this study was to compare EM clerkship
   examination performance between students who matched into an EM
   residency in 2014 to students who did not. We made comparisons were made
   using the EM-ACE and both versions of the National fourth year medical
   student (M4) EM examinations.
   METHOD: In this retrospective multi-institutional cohort study, the
   EM-ACE and either Version 1 (V1) or 2 (V2) of the National EM M4
   examination was given to students taking a fourth-year EM rotation at
   five institutions between April 2013 to February 2014. We collected
   examination performance, including the scaled EM-ACE score, and percent
   correct on the EM M4 exams, and 2014 NRMP Match status. Student t-tests
   were performed on the examination averages of students who matched in EM
   as compared with those who did not.
   RESULTS: A total of 606 students from five different institutions took
   both the EM-ACE and one of the EM M4 exams; 94 (15.5%) students matched
   in EM in the 2014 Match. The mean score for EM-bound students on the
   EM-ACE, V1 and V2 of the EM M4 exams were 70.9 (n=47, SD=9.0), 84.4
   (n=36, SD=5.2), and 83.3 (n=11, SD=6.9), respectively. Mean scores for
   non-EM-bound students were 68.0 (n=256, SD=9.7), 82.9 (n=243, SD=6.5),
   and 74.5 (n=13, SD=5.9). There was a significant difference in mean
   scores in EM-bound and non-EM-bound student for the EM-ACE (p=0.05) and
   V2 (p<0.01) but not V1 (p=0.18) of the National EM M4 examination.
   CONCLUSION: Students who successfully matched in EM performed better on
   all three exams at the end of their EM clerkship.
Z8 0
ZS 0
ZR 0
TC 2
ZA 0
ZB 0
Z9 2
U1 0
U2 0
EI 1936-9018
UT MEDLINE:26594290
PM 26594290
ER

PT J
AU Bendriss, Rachid
   Saliba, Reya
   Birch, Sally
TI Faculty and Librarians' Partnership: Designing a New Framework to
   Develop Information Fluent Future Doctors
SO JOURNAL OF ACADEMIC LIBRARIANSHIP
VL 41
IS 6
BP 821
EP 838
DI 10.1016/j.acalib.2015.09.003
PD NOV 2015
PY 2015
AB Upon faculty request, information literacy instruction was fully
   integrated into an English for Academic Purposes course for non-native
   English speaking students pursuing a medical degree at a U.S.
   institution in the Gulf State of Qatar. Adopting the flipped classroom
   modality, librarians designed modules to meet the students' information
   literacy needs while adapting the content to the course syllabus.
   Content was uploaded to the learning management system, Canvas.
   Readings, online tutorials, quizzes and assignments were created to
   achieve the outcomes of each session. Completion of information literacy
   modules is factored in the overall grades of students in the English for
   Academic Purposes course. This paper will outline the design,
   implementation, and assessment of information literacy sessions and will
   highlight the importance of collaboration between faculty and librarians
   to set a common ground and reach expected outcomes. It will also share
   the students' perceptions of the effectiveness of integrating
   information literacy in an English for Academic Purposes course. (C)
   2015 The Authors. Published by Elsevier Inc. This is an open access
   article under the CC BY-NC-ND license
   (http://creativecommons.org/licenses/by-nc-nd/4.0/).
RI Saliba, Reya/ABC-4098-2021; Saliba, Reya/; Bendriss, Rachid/
OI Saliba, Reya/0000-0002-8925-5637; Bendriss, Rachid/0000-0002-9913-5823
ZB 0
TC 8
Z8 0
ZR 0
ZA 0
ZS 0
Z9 8
U1 0
U2 39
SN 0099-1333
EI 1879-1999
UT WOS:000366146000015
ER

PT J
AU Pereira, Andre
   Atri, Mostafa
   Rogalla, Patrik
   Thien Huynh
   O'Malley, Martin E.
TI Assessment of feasibility of running RSNA's MIRC on a Raspberry Pi: a
   cost-effective solution for teaching files in radiology
SO INTERNATIONAL JOURNAL OF COMPUTER ASSISTED RADIOLOGY AND SURGERY
VL 10
IS 11
BP 1793
EP 1801
DI 10.1007/s11548-014-1143-4
PD NOV 2015
PY 2015
AB The value of a teaching case repository in radiology training programs
   is immense. The allocation of resources for putting one together is a
   complex issue, given the factors that have to be coordinated: hardware,
   software, infrastructure, administration, and ethics. Costs may be
   significant and cost-effective solutions are desirable.
   We chose Medical Imaging Resource Center (MIRC) to build our teaching
   file. It is offered by RSNA for free. For the hardware, we chose the
   Raspberry Pi, developed by the Raspberry Foundation: a small control
   board developed as a low cost computer for schools also used in
   alternative projects such as robotics and environmental data collection.
   Its performance and reliability as a file server were unknown to us. For
   the operational system, we chose Raspbian, a variant of Debian Linux,
   along with Apache (web server), MySql (database server) and PHP, which
   enhance the functionality of the server. A USB hub and an external hard
   drive completed the setup. Installation of software was smooth.
   The Raspberry Pi was able to handle very well the task of hosting the
   teaching file repository for our division. Uptime was logged at 100 %,
   and loading times were similar to other MIRC sites available online. We
   setup two servers (one for backup), each costing just below $200.00
   including external storage and USB hub.
   It is feasible to run RSNA's MIRC off a low-cost control board
   (Raspberry Pi). Performance and reliability are comparable to full-size
   servers for the intended purpose of hosting a teaching file within an
   intranet environment.
OI Huynh, Thien/0000-0001-9319-952X
Z8 0
ZR 0
ZB 1
TC 1
ZS 0
ZA 0
Z9 1
U1 0
U2 19
SN 1861-6410
EI 1861-6429
UT WOS:000363720700007
PM 25547256
ER

PT J
AU Parekh, Sanjoti
   Bush, Robert
   Cook, Susan
   Grant, Phillipa
TI Evaluating impact of a multi-dimensional education programme on
   perceived performance of primary care professionals in diabetes care
SO PRIMARY HEALTH CARE RESEARCH AND DEVELOPMENT
VL 16
IS 6
BP 589
EP 596
DI 10.1017/S1463423615000195
PD NOV 2015
PY 2015
AB Aim: The purpose of this study is to evaluate an educational programme,
   'Diabetes Connect: Connecting Professions', which was developed to
   enhance communication across primary care networks, to support best
   practice in clinical interventions and progress multidisciplinary team
   work to benefit patients in diabetes care. Methods: A total of 26
   workshops were successfully delivered for 309 primary care professionals
   across the state of Queensland in Australia from November 2011. It
   consists of two separate, but complementary training elements: a series
   of online clinical education training modules and state-wide
   interprofessional learning workshops developed to enhance professional
   competencies. The evaluation design included completion of online
   surveys by the participants at two time points: first upon registering
   for the online modules or workshops; second, one week after attending a
   workshop. The survey included questions to evaluate the change in role
   performance measures. Findings: Overall, significant increases in
   participants' current knowledge, perceived ability to adopt this
   knowledge at work and willingness to change professional behaviour in
   the short term were observed. Conclusion: The study suggests that for
   maximum benefit both, workshop and online training, should be combined
   and made available widely. Future programmes should use a randomised
   trial design to test the delivery model.
Z8 0
ZS 0
ZB 0
TC 3
ZR 0
ZA 0
Z9 3
U1 0
U2 6
SN 1463-4236
EI 1477-1128
UT WOS:000369932300005
PM 25786768
ER

PT J
AU Ronellenfitsch, U.
   Klinger, C.
   Buhr, H. J.
   Post, S.
TI Reading behavior and preferences regarding subscriptions to scientific
   journals. Results of a survey of members of the German Society for
   General and Visceral Surgery
SO CHIRURG
VL 86
IS 11
BP 1051
EP 1058
DI 10.1007/s00104-015-0096-7
PD NOV 2015
PY 2015
AB The purpose of surgical literature is to publish the latest study
   results and to provide continuing medical education to readers. For
   optimal allocation of resources, institutional subscribers, professional
   societies and scientific publishers require structured data on reading
   and subscription preferences of potential readers of surgical
   literature.
   To obtain representative data on the preferences of German general and
   visceral surgeons regarding reading of and subscription to scientific
   journals.
   All members of the German Society for General and Visceral Surgery
   (DGAV) were invited to participate in a web-based survey. Questions were
   asked on the affiliation and position of the member, individual journal
   subscriptions, institutional access to scientific journals, preferences
   regarding electronic or print articles and special subscriptions for
   society members. Answers were descriptively analyzed.
   A total of 630 out of 4091 (15 %) members participated in the survey and
   73 % of the respondents had at least 1 individual subscription to a
   scientific journal. The most frequently subscribed journal was Der
   Chirurg (47 % of respondents). The institutional access to journals was
   deemed insufficient by 48 % of respondents, predominantly in primary
   care hospitals and outpatient clinics. Almost half of the respondents
   gave sufficient importance to reading printed versions of articles for
   which they would pay extra fees. A group subscription for society
   members was perceived as advantageous as long as no relevant extra costs
   were incurred.
   This structured survey among members of the DGAV provides data on
   preferences regarding reading of and subscription to scientific
   journals. Individual subscriptions to journals are still common,
   possibly due to suboptimal institutional access particularly at smaller
   non-academic institutions. In an age of online publications it seems
   surprising that many respondents place a high value on printed versions.
   The results are relevant for potential institutional subscribers,
   professional societies and scientific publishers.
RI Ronellenfitsch, Ulrich/ABG-9483-2020; Klinger, Carsten/
OI Ronellenfitsch, Ulrich/0000-0003-1107-813X; Klinger,
   Carsten/0000-0002-1641-5900
ZR 0
ZA 0
TC 3
ZB 0
ZS 0
Z8 0
Z9 3
U1 0
U2 7
SN 0009-4722
EI 1433-0385
UT WOS:000365221000008
PM 26464346
ER

PT J
AU Geissler, Catherine
TI Capacity building in public health nutrition
SO PROCEEDINGS OF THE NUTRITION SOCIETY
VL 74
IS 4
BP 430
EP 436
DI 10.1017/S0029665114001736
PD NOV 2015
PY 2015
AB The aim of the present paper is to review capacity building in public
   health nutrition (PHN), the need for which has been stressed for many
   years by a range of academics, national and international organisations.
   Although great strides have been made worldwide in the science of
   nutrition, there remain many problems of undernutrition and increasingly
   of obesity and related chronic diseases. The main emphasis in capacity
   building has been on the nutrition and health workforce, but the causes
   of these health problems are multifactorial and require collaboration
   across sectors in their solution. This means that PHN capacity building
   has to go beyond basic nutrition and beyond the immediate health
   workforce to policy makers in other sectors. The present paper provides
   examples of capacity building activities by various organisations,
   including universities, industry and international agencies. Examples of
   web-based courses are given including an introduction to the e-Nutrition
   Academy. The scope is international but with a special focus on Africa.
   In conclusion, there remains a great need for capacity building in PHN
   but the advent of the internet has revolutionised the possibilities.
ZA 0
Z8 0
ZB 1
ZR 0
TC 12
ZS 0
Z9 12
U1 0
U2 16
SN 0029-6651
EI 1475-2719
UT WOS:000367581800012
PM 25604975
ER

PT J
AU Patel, Swati G.
   Keswani, Rajesh N.
   Del Valle, John
   Schoenfeld, Philip
   Wani, Sachin
TI Endoscopy Training in Need of an Update Reply
SO AMERICAN JOURNAL OF GASTROENTEROLOGY
VL 110
IS 11
BP 1628
EP 1629
DI 10.1038/ajg.2015.335
PD NOV 2015
PY 2015
OI Patel, Swati/0000-0002-1035-4924
ZB 0
TC 0
Z8 0
ZR 0
ZA 0
ZS 0
Z9 0
U1 0
U2 0
SN 0002-9270
EI 1572-0241
UT WOS:000368269900025
PM 26618429
ER

PT J
AU Shaw-Battista, Jenna
   Young-Lin, Nichole
   Bearman, Sage
   Dau, Kim
   Vargas, Juan
TI Interprofessional Obstetric Ultrasound Education: Successful Development
   of Online Learning Modules; Case-Based Seminars; and Skills Labs for
   Registered and Advanced Practice Nurses, Midwives, Physicians, and
   Trainees
SO JOURNAL OF MIDWIFERY & WOMENS HEALTH
VL 60
IS 6
BP 727
EP 734
DI 10.1111/jmwh.12395
PD NOV-DEC 2015
PY 2015
AB Ultrasound is an important aid in the clinical diagnosis and management
   of normal and complicated pregnancy and childbirth. The technology is
   widely applied to maternity care in the United States, where
   comprehensive standard ultrasound examinations are routine. Targeted
   scans are common and used for an increasing number of clinical
   indications due to emerging research and a greater availability of
   equipment with better image resolution at lower cost. These factors
   contribute to an increased demand for obstetric ultrasound education
   among students and providers of maternity care, despite a paucity of
   data to inform education program design and evaluation. To meet this
   demand, from 2012 to 2015 the University of California, San Francisco
   nurse-midwifery education program developed and implemented an
   interprofessional obstetric ultrasound course focused on clinical
   applications commonly managed by maternity care providers from different
   professions and disciplines. The course included matriculating students
   in nursing and medicine, as well as licensed practitioners such as
   registered and advanced practice nurses, midwives, and physicians and
   residents in obstetrics and gynecology and family medicine. After
   completing 10 online modules with a pre- and posttest of knowledge and
   interprofessional competencies related to teamwork and communication,
   trainees attended a case-based seminar and hands-on skills practicum
   with pregnant volunteers. The course aimed to establish a foundation for
   further supervised clinical training prior to independent practice of
   obstetric ultrasound. Course development was informed by professional
   guidelines and clinical and education research literature. This article
   describes the foundations, with a review of the challenges and solutions
   encountered in obstetric ultrasound education development and
   implementation. Our experience will inform educators who wish to
   facilitate obstetric ultrasound competency development among new and
   experienced maternity care providers in academic and clinical settings.
   This article is part of a special series of articles that address
   midwifery innovations in clinical practice, education, interprofessional
   collaboration, health policy, and global health. (C) 2015 by the
   American College of Nurse-Midwives.
RI Shaw-Battista, Jenna/AAV-2117-2021
ZB 2
TC 11
ZA 0
ZR 0
Z8 0
ZS 0
Z9 11
U1 2
U2 19
SN 1526-9523
EI 1542-2011
UT WOS:000368338000012
PM 26769384
ER

PT J
AU Fintelmann, Florian J.
   Bernheim, Adam
   Digumarthy, Subba R.
   Lennes, Inga T.
   Kalra, Mannudeep K.
   Gilman, Matthew D.
   Sharma, Amita
   Flores, Efren J.
   Muse, Victorine V.
   Shepard, Jo-Anne O.
TI The 10 Pillars of Lung Cancer Screening: Rationale and Logistics of a
   Lung Cancer Screening Program
SO RADIOGRAPHICS
VL 35
IS 7
BP 1894
EP 1909
DI 10.1148/rg.2015150079
PD NOV-DEC 2015
PY 2015
AB On the basis of the National Lung Screening Trial data released in 2011,
   the U.S. Preventive Services Task Force made lung cancer screening (LCS)
   with low-dose computed tomography (CT) a public health recommendation in
   2013. The Centers for Medicare and Medicaid Services (CMS) currently
   reimburse LCS for asymptomatic individuals aged 55-77 years who have a
   tobacco smoking history of at least 30 pack-years and who are either
   currently smoking or had quit less than 15 years earlier. Commercial
   insurers reimburse the cost of LCS for individuals aged 55-80 years with
   the same smoking history. Effective care for the millions of Americans
   who qualify for LCS requires an organized step-wise approach. The
   10-pillar model reflects the elements required to support a successful
   LCS program: eligibility, education, examination ordering, image
   acquisition, image review, communication, referral network, quality
   improvement, reimbursement, and research frontiers. Examination ordering
   can be coupled with decision support to ensure that only eligible
   individuals undergo LCS. Communication of results revolves around the
   Lung Imaging Reporting and Data System (Lung-RADS) from the American
   College of Radiology. Lung-RADS is a structured decision-oriented
   reporting system designed to minimize the rate of false-positive
   screening examination results. With nodule size and morphology as
   discriminators, Lung-RADS links nodule management pathways to the
   variety of nodules present on LCS CT studies. Tracking of patient
   outcomes is facilitated by a CMS-approved national registry maintained
   by the American College of Radiology. (C) RSNA, 2015
OI Flores, Efren/0000-0003-1398-0426
TC 67
ZS 0
ZR 0
Z8 0
ZA 0
ZB 15
Z9 67
U1 0
U2 5
SN 0271-5333
UT WOS:000368344100004
PM 26495797
ER

PT J
AU Khansa, Ibrahim
   Janis, Jeffrey E.
TI Maximizing Technological Resources in Plastic Surgery Resident Education
SO JOURNAL OF CRANIOFACIAL SURGERY
VL 26
IS 8
BP 2264
EP 2269
DI 10.1097/SCS.0000000000002198
PD NOV 2015
PY 2015
AB Modern plastic surgery resident education demands the acquisition of an
   ever-increasing fund of knowledge and familiarity with more surgical
   techniques than ever before. This all must take place within the context
   and boundaries of Accreditation Council for Graduate Medical
   Education-mandated restrictions on work hours as well as balance of
   education and service. Technological resources have been developed and
   can be used to complement the skills that residents acquire while
   performing their day-to-day activities such as taking care of patients,
   reading textbooks and journal articles, and assisting or performing
   surgical procedures. Those complementary resources provide the benefits
   of portability and accessibility, and can thus be conveniently
   incorporated into the hectic daily life of a resident. This article
   presents a summary of the most commonly used currently available
   advanced technologies in plastic surgery resident education, and
   suggestions for integration of those technologies into a curriculum.
RI Janis, Jeffrey/W-6760-2019
OI Janis, Jeffrey/0000-0001-6103-4798
ZB 0
ZS 0
Z8 0
ZA 0
TC 18
ZR 0
Z9 18
U1 0
U2 2
SN 1049-2275
EI 1536-3732
UT WOS:000368017700009
PM 26517465
ER

PT J
AU Reis, Pamela J.
   Faser, Karl
   Davis, Marquietta
TI A Framework for Web-Based Interprofessional Education for Midwifery and
   Medical Students
SO JOURNAL OF MIDWIFERY & WOMENS HEALTH
VL 60
IS 6
BP 713
EP 717
DI 10.1111/jmwh.12331
PD NOV-DEC 2015
PY 2015
AB Scheduling interprofessional team-based activities for health sciences
   students who are geographically dispersed, with divergent and often
   competing schedules, can be challenging. The use of Web-based
   technologies such as 3-dimensional (3D) virtual learning environments in
   interprofessional education is a relatively new phenomenon, which offers
   promise in helping students come together in online teams when
   face-to-face encounters are not possible. The purpose of this article is
   to present the experience of a nurse-midwifery education program in a
   Southeastern US university in deliveringWeb-based interprofessional
   education for nurse-midwifery and third-year medical students utilizing
   the Virtual Community Clinic Learning Environment (VCCLE). The VCCLE is
   a 3D, Web-based, asynchronous, immersive clinic environment into which
   students enter to meet and interact with instructor-controlled virtual
   patient and virtual preceptor avatars and then move through a classic
   diagnostic sequence in arriving at a plan of care for women throughout
   the lifespan. By participating in the problem-based management of
   virtual patients within the VCCLE, students learn both clinical
   competencies and competencies for interprofessional collaborative
   practice, as described by the Interprofessional Education Collaborative
   Core Competencies for Interprofessional Collaborative Practice. This
   article is part of a special series of articles that address midwifery
   innovations in clinical practice, education, interprofessional
   collaboration, health policy, and global health. (C) 2015 by the
   American College of Nurse-Midwives.
ZB 0
Z8 0
ZA 0
TC 9
ZR 0
ZS 1
Z9 9
U1 0
U2 19
SN 1526-9523
EI 1542-2011
UT WOS:000368338000010
PM 26605868
ER

PT J
AU Mishra, Kavita
   Lopes, Vrishali V.
   Hampton, B. Star
TI Global Health Interest Among Female Pelvic Medicine and Reconstructive
   Surgery Fellows
SO JOURNAL OF REPRODUCTIVE MEDICINE
VL 60
IS 11-12
BP 501
EP 506
PD NOV-DEC 2015
PY 2015
AB OBJECTIVE: To determine interest in global health (GH) work among Female
   Pelvic Medicine and Reconstructive Surgery (FPMRS) fellows.
   STUDY DESIGN: An anonymous, online survey was sent to FPMRS fellows in
   March 2012. All fellows at accredited and nonaccredited U.S. FPMRS
   programs were eligible. Of at least 123 fellows, 58 (47%) completed the
   survey and met inclusion criteria. Survey questions included
   demographics, GH interest and experience, barriers to GH experience, and
   career goals.
   RESULTS: Of those 58 fellows, 79% of respondents graduated from Ob-Gyn
   residencies, 41% were first year fellows, 45% spoke another language
   fluently, and 62% had previously worked and/or studied in a developing
   country. Of the respondents 74% desired GH experience during fellowship,
   78% desired GH experience after fellowship, and 40% reported seeing
   themselves integrating GH into their career. Top barriers to GH work in
   fellowship were lack of elective time (74%), cost (70%), and personal
   commitments (67%). A total of.39% of respondents said the ability to
   work in GH somewhat or strongly affected their decision to pursue FPMRS,
   and 26% said the availability of GH opportunities affected their
   fellowship rank list. Family (88%), clinical commitments (78%), and cost
   (67%) were the biggest reported hurdles to future GII work.
   CONCLUSION: Nearly three-quarters of FPMRS fellows are interested in GH
   work in fellowship. Almost half would like to include it in future
   practice. Barriers in fellowship include elective time, cost, and
   personal commitments.
ZS 0
ZA 0
ZB 2
TC 3
ZR 0
Z8 0
Z9 3
U1 0
U2 0
SN 0024-7758
EI 1943-3565
UT WOS:000366243600007
PM 26775458
ER

PT J
AU Wales, Ann
   Boyle, Derek
TI Scotland's knowledge network: a progress report on Knowledge into Action
SO SCOTTISH MEDICAL JOURNAL
VL 60
IS 4
SI SI
BP 155
EP 158
DI 10.1177/0036933015606572
PD NOV 2015
PY 2015
AB Launched in 2012, Knowledge into Action is the national knowledge
   management strategy for the health and social care workforce in
   Scotland. It is transforming the role of the national digital knowledge
   service - NHS Education for Scotlands' Knowledge Network - and the NHSS
   librarian role to offer more active, tailored support for translating
   knowledge into frontline clinical practice. This includes the
   development of a national evidence search and summary service, help with
   converting knowledge into practical and usable formats for easy use at
   point of care and with using digital tools to share clinicians'
   learning, experience and expertise. Through this practical support,
   Knowledge into Action is contributing to quality and safety outcomes
   across NHS Scotland, building clinicians' capacity and capability in
   applying knowledge in frontline practice and service improvement.
ZS 0
ZB 0
TC 2
ZA 0
Z8 0
ZR 0
Z9 2
U1 0
U2 18
SN 0036-9330
EI 2045-6441
UT WOS:000367847100004
PM 26449922
ER

PT J
AU Fielding, S.
   Poobalan, A.
   Prescott, G. J.
   Marais, D.
   Aucott, L.
TI Views of medical students: what, when and how do they want statistics
   taught?
SO SCOTTISH MEDICAL JOURNAL
VL 60
IS 4
SI SI
BP 164
EP 169
DI 10.1177/0036933015608329
PD NOV 2015
PY 2015
AB Background A key skill for a practising clinician is being able to do
   research, understand the statistical analyses and interpret results in
   the medical literature. Basic statistics has become essential within
   medical education, but when, what and in which format is uncertain.
   Methods To inform curriculum design/development we undertook a
   quantitative survey of fifth year medical students and followed them up
   with a series of focus groups to obtain their opinions as to what
   statistics teaching they want, when and how.
   Results A total of 145 students undertook the survey and five focus
   groups were held with between 3 and 9 participants each. Previous
   statistical training varied and students recognised their knowledge was
   inadequate and keen to see additional training implemented. Students
   were aware of the importance of statistics to their future careers, but
   apprehensive about learning. Face-to-face teaching supported by online
   resources was popular. Focus groups indicated the need for statistical
   training early in their degree and highlighted their lack of confidence
   and inconsistencies in support.
   Conclusion The study found that the students see the importance of
   statistics training in the medical curriculum but that timing and mode
   of delivery are key. The findings have informed the design of a new
   course to be implemented in the third undergraduate year. Teaching will
   be based around published studies aiming to equip students with the
   basics required with additional resources available through a virtual
   learning environment.
OI Poobalan, Amudha/0000-0002-6975-3874; Marais, Debbi/0000-0002-9073-0706;
   Prescott, Gordon/0000-0002-9156-2361; Aucott, Lorna/0000-0001-6277-7972
ZR 0
TC 3
Z8 1
ZB 1
ZS 1
ZA 0
Z9 5
U1 0
U2 10
SN 0036-9330
EI 2045-6441
UT WOS:000367847100007
PM 26403572
ER

PT J
AU Mayorga, Eduardo
   Golnik, Karl
   Palis, Gabriela
TI One-Year Progress in Ophthalmic Education: Annual Review.
SO Asia-Pacific journal of ophthalmology (Philadelphia, Pa.)
VL 4
IS 6
BP 388
EP 98
DI 10.1097/APO.0000000000000162
PD 2015 Nov-Dec
PY 2015
AB PURPOSE: The aim of this study was to update the practicing
   ophthalmologist on the English language literature about medical
   education from the prior year.
   DESIGN: A search of English language literature was performed on PubMed
   from January 1, 2014, to December 31, 2014.
   METHODS: Because the search using the main topic of the review "medical
   education" came up with 7394 citations, authors finally decided to
   narrow the search to 3 topics of their interest:1. Current state of
   competency-based education and teaching methods of competencies. This
   section included ophthalmic/ophthalmology education, core competencies,
   competency-based education, teaching strategies, tools and methods in
   medical education.2. E-learning. This section included e-learning,
   online learning, online teaching, Web-based teaching, Web-based
   learning, and flipped classroom.3.
   ASSESSMENTS: This section included assessment of medical students,
   residents, fellows, faculty, attending physicians, and medical teachers,
   assessment of medical student ophthalmology programs, ophthalmology
   residency programs, residency programs, and fellowship programs.
   RESULTS: The authors reviewed and summarized articles published in 2014
   examining or describing the 3 main areas of the review described
   previously.
   CONCLUSIONS: This review updates the comprehensive ophthalmologist on
   advances in ophthalmic medical education. Ophthalmic educators could
   apply the ideas presented in this review according to their
   possibilities in their own settings and programs.
ZS 0
ZA 0
ZB 0
ZR 0
TC 4
Z8 0
Z9 4
U1 1
U2 9
EI 2162-0989
UT MEDLINE:26716435
PM 26716435
ER

PT J
AU Taylor, Ronald E.
TI The role of message strategy in improving hand hygiene compliance rates
SO AMERICAN JOURNAL OF INFECTION CONTROL
VL 43
IS 11
BP 1166
EP 1170
DI 10.1016/j.ajic.2015.06.015
PD NOV 1 2015
PY 2015
AB Background: Despite increased attention to hand hygiene over the past
   decade compliance rates remain relatively low. Although there have been
   a number of improvements in the science of hand hygiene, very little
   attention has been devoted to the messages that promote it.
   Method: A total of 86 health care workers who are members of Association
   for Professionals in Infection Control and Epidemiology chapters
   participated in an online evaluation of 6 message strategies. The
   participants evaluated the strategies on ease of understanding,
   believability, and whether the message strategies were likely to lead to
   increased handwashing.
   Results: Of the 6 strategies-ego, social, sensory, routine, acute need,
   and ration-the social strategy was rated the most likely to lead to
   action. The sensory strategy was seen as not only least likely but also
   counterproductive.
   Conclusions: ICPs should add a social message strategy to communication
   programs promoting hand hygiene. Although further testing is needed,
   ego, routine, and acute need strategies show promise for tapping into
   motivations that lead to improved compliance. Copyright (C) 2015 by the
   Association for Professionals in Infection Control and Epidemiology,
   Inc. Published by Elsevier Inc. All rights reserved.
TC 4
ZR 0
ZA 0
Z8 0
ZB 2
ZS 0
Z9 4
U1 0
U2 4
SN 0196-6553
EI 1527-3296
UT WOS:000364499400007
PM 26521934
ER

PT J
AU White, Lee W.
   Kowalewski, Timothy M.
   Dockter, Rodney Lee
   Comstock, Bryan
   Hannaford, Blake
   Lendvay, Thomas S.
TI Crowd-Sourced Assessment of Technical Skill: A Valid Method for
   Discriminating Basic Robotic Surgery Skills
SO JOURNAL OF ENDOUROLOGY
VL 29
IS 11
BP 1295
EP 1301
DI 10.1089/end.2015.0191
PD NOV 1 2015
PY 2015
AB Background: A surgeon's skill in the operating room has been shown to
   correlate with a patient's clinical outcome. The prompt accurate
   assessment of surgical skill remains a challenge, in part, because
   expert faculty reviewers are often unavailable. By harnessing the power
   of large readily available crowds through the Internet, rapid, accurate,
   and low-cost assessments may be achieved. We hypothesized that
   assessments provided by crowd workers highly correlate with expert
   surgeons' assessments.
   Materials and Methods: A group of 49 surgeons from two hospitals
   performed two dry-laboratory robotic surgical skill assessment tasks.
   The performance of these tasks was video recorded and posted online for
   evaluation using Amazon Mechanical Turk. The surgical tasks in each
   video were graded by (n=30) varying crowd workers and (n=3) experts
   using a modified global evaluative assessment of Robotic Skills (GEARS)
   grading tool, and the mean scores were compared using Cronbach's alpha
   statistic.
   Results: GEARS evaluations from the crowd were obtained for each video
   and task and compared with the GEARS ratings from the expert surgeons.
   The crowd-based performance scores agreed with the performance
   assessments by experts with a Cronbach's alpha of 0.84 and 0.92 for the
   two tasks, respectively.
   Conclusion: The assessment of surgical skill by crowd workers resulted
   in a high degree of agreement with the scores provided by expert
   surgeons in the evaluation of basic robotic surgical dry-laboratory
   tasks. Crowd responses cost less and were much faster to acquire. This
   study provides evidence that crowds may provide an adjunctive method for
   rapidly providing feedback of skills to training and practicing
   surgeons.
RI Kowalewski, Timothy/C-1391-2014
OI Kowalewski, Timothy/0000-0001-6596-3324
ZA 0
ZS 0
TC 54
ZB 16
Z8 0
ZR 0
Z9 54
U1 0
U2 5
SN 0892-7790
EI 1557-900X
UT WOS:000364290600016
PM 26057232
ER

PT J
AU Annear, Michael J.
   Toye, Christine M.
   Eccleston, Claire E.
   McInerney, Frances J.
   Elliott, Kate-Ellen J.
   Tranter, Bruce K.
   Hartley, Thomas
   Robinson, Andrew L.
TI Dementia Knowledge Assessment Scale: Development and Preliminary
   Psychometric Properties
SO JOURNAL OF THE AMERICAN GERIATRICS SOCIETY
VL 63
IS 11
BP 2375
EP 2381
DI 10.1111/jgs.13707
PD NOV 2015
PY 2015
AB ObjectivesTo develop a reliable and valid dementia knowledge scale to
   address limitations of existing measures, support knowledge evaluation
   in diverse populations, and inform educational intervention development.
   DesignA five-stage, systematic scale development process was employed to
   construct and assess the psychometric properties of the Dementia
   Knowledge Assessment Scale (DKAS).
   SettingData for the study were generated in an online environment and
   during clinical dementia care placements from Australian (n = 1,321) and
   international respondents (n = 446).
   ParticipantsVolunteers from a dementia-related massive open online
   course (n = 1,651), medical students on clinical placement in a
   residential aged care facility (n = 40), and members of the Australian
   health workforce (n = 76).
   MeasurementsPsychometric properties of the DKAS were established using a
   literature review to assess the veracity of scale items, respondent
   feedback during pilot testing, a Delphi study with dementia experts,
   construction and review by an expert panel, evaluation of item
   difficulty, item-total and interitem correlations. Principal components
   analysis (PCA) was also performed along with measures of test-retest
   reliability, internal consistency, construct validity, and concurrent
   validity.
   ResultsThe pilot DKAS was reduced from 40 to 27 items during analysis.
   PCA identified four distinct and interpretable factors. The revised DKAS
   displays high levels of test-retest reliability; internal consistency;
   and preliminary construct, concurrent, and factorial validity.
   ConclusionThe 27-item DKAS is reliable and shows preliminary validity
   for the assessment of knowledge deficiencies and change in those who
   provide care and treatment for people with dementia.
RI Eccleston, Claire/J-7745-2014; Toye, Christine M/I-4288-2012; Tranter, Bruce/J-6818-2014; Elliott, Kate-Ellen J./J-7755-2014
OI Eccleston, Claire/0000-0002-7913-6888; Toye, Christine
   M/0000-0003-4932-0016; Tranter, Bruce/0000-0002-0649-6065; Elliott,
   Kate-Ellen J./0000-0002-4726-5685
Z8 2
ZB 5
ZS 1
TC 62
ZA 0
ZR 0
Z9 65
U1 2
U2 29
SN 0002-8614
EI 1532-5415
UT WOS:000365678500018
PM 26503020
ER

PT J
AU Nolan, Margaret B.
   Warner, David O.
TI Safety and Efficacy of Nicotine Replacement Therapy in the Perioperative
   Period: A Narrative Review
SO MAYO CLINIC PROCEEDINGS
VL 90
IS 11
BP 1553
EP 1561
DI 10.1016/j.mayocp.2015.08.003
PD NOV 2015
PY 2015
AB Patients who smoke cigarettes are at increased risk for development of
   complications both during and after surgical procedures, including
   respiratory, cardiac, and healing-related complications. Abstinence from
   smoking can considerably reduce these risks. Pharmacotherapy, including
   nicotine replacement therapy (NRT), is an important component of
   efficacious tobacco use interventions. However, the use of NRT in the
   perioperative period is controversial. In this narrative review, we
   discuss the current evidence for the efficacy and safety of NRT in
   patients scheduled for surgical procedures, with emphasis on evidence
   from human studies. We performed a literature search for articles
   published from January 1, 1990, through May 1, 2015, in the PubMed
   online database using various permutations of the Medical Subject
   Headings terms surgery; surgical procedures, operative; nicotine; and
   smoking cessation. Studies were selected for inclusion according to
   their relevance to the preclinical and clinical evidence pertaining to
   how NRT affects surgical outcome and long-term rates of abstinence from
   tobacco. There is strong evidence that NRT enhances the efficacy of
   tobacco use interventions. Some preclinical studies suggest that
   nicotine in high doses that exceed those produced by NRT decreases the
   viability of skin flaps. Although the available data are limited, there
   is no evidence from human studies that NRT increases the risk of
   healing-related or cardiovascular complications. Individual clinical
   trials of tobacco use interventions that include NRT have revealed
   either no effect or a reduction in complication rates. Therefore, given
   the benefits of smoking abstinence to both perioperative outcomes and
   long-term health and the efficacy of NRT in achieving and maintaining
   abstinence, any policies that prohibit the use of NRT in surgical
   patients should be reexamined. (C) 2015 Mayo Foundation for Medical
   Education and Research
OI Nolan, Margaret/0000-0001-5214-3992
ZS 1
TC 26
Z8 0
ZB 6
ZA 0
ZR 0
Z9 27
U1 0
U2 14
SN 0025-6196
EI 1942-5546
UT WOS:000365048500015
PM 26455889
ER

PT J
AU Neill, Carrie C.
   Migliorati, Cesar
   Trojan, Terry
   Kaste, Sue
   Karydis, Anastasios
   Rowland, Christopher
   Parris, William
TI Experience and expertise regarding orthodontic management of childhood
   and adolescent cancer survivors
SO AMERICAN JOURNAL OF ORTHODONTICS AND DENTOFACIAL ORTHOPEDICS
VL 148
IS 5
BP 765
EP 770
DI 10.1016/j.ajodo.2015.05.027
PD NOV 2015
PY 2015
AB Introduction: Great strides in pediatric cancer treatment are allowing
   hundreds of thousands of children to survive into adulthood. However,
   these treatments can be responsible for long-term medical and dental
   complications. The treatments may alter the patients' dental health and
   require modifications to standard orthodontic care. The aim of this
   study was to examine knowledge and clinical experience regarding
   orthodontic management of childhood cancer survivors. Methods: A
   12-question online survey consisting of 3 sections was sent to 2500
   randomly selected members of the American Association of Orthodontists
   and all 2300 members of the Southern Association of Orthodontists. The
   first section consisted of questions about the respondents' practice
   characteristics, the second questioned how many survivor patients the
   respondent had treated, and the third included questions about specific
   (anonymous) patient experiences and treatment modifications. Results and
   Conclusions: There were 381 responses. The data from this study suggest
   a tendency for more experienced practitioners to have treated survivors
   of childhood cancer. Orthodontic education regarding the treatment of
   these patients is limited. Although most orthodontists reported having
   treated such patients, few had treated more than 10. There is a need for
   more information regarding dental complications of pediatric cancer
   treatment and for guidelines for the orthodontic treatment of these
   patients.
RI Kaste, Sue C/N-8165-2018
TC 6
ZB 0
ZA 0
Z8 0
ZR 0
ZS 1
Z9 7
U1 0
U2 7
SN 0889-5406
EI 1097-6752
UT WOS:000366200800017
PM 26522036
ER

PT J
AU Bientzle, Martina
   Griewatz, Jan
   Kimmerle, Joachim
   Kueppers, Julia
   Cress, Ulrike
   Lammerding-Koeppel, Maria
TI Impact of Scientific Versus Emotional Wording of Patient Questions on
   Doctor-Patient Communication in an Internet Forum: A Randomized
   Controlled Experiment with Medical Students
SO JOURNAL OF MEDICAL INTERNET RESEARCH
VL 17
IS 11
AR e268
DI 10.2196/jmir.4597
PD NOV 2015
PY 2015
AB Background: Medical expert forums on the Internet play an increasing
   role in patient counseling. Therefore, it is important to understand how
   doctor-patient communication is influenced in such forums both by
   features of the patients or advice seekers, as expressed in their forum
   queries, and by characteristics of the medical experts involved.
   Objective: In this experimental study, we aimed to examine in what way
   (1) the particular wording of patient queries and (2) medical experts'
   therapeutic health concepts (for example, beliefs around adhering to a
   distinctly scientific understanding of diagnosis and treatment and a
   clear focus on evidence-based medicine) impact communication behavior of
   the medical experts in an Internet forum.
   Methods: Advanced medical students (in their ninth semester of medical
   training) were recruited as participants. Participation in the online
   forum was part of a communication training embedded in a gynecology
   course. We first measured their biomedical therapeutic health concept
   (hereinafter called "biomedical concept"). Then they participated in an
   online forum where they answered fictitious patient queries about
   mammography screening that either included scientific or emotional
   wording in a between-group design. We analyzed participants' replies
   with regard to the following dimensions: their use of scientific or
   emotional wording, the amount of communicated information, and their
   attempt to build a positive doctor-patient relationship.
   Results: This study was carried out with 117 medical students (73 women,
   41 men, 3 did not indicate their sex). We found evidence that both the
   wording of patient queries and the participants' biomedical concept
   influenced participants' response behavior. They answered emotional
   patient queries in a more emotional way (mean 0.92, SD 1.02) than
   scientific patient queries (mean 0.26, SD 0.55; t(74) = 3.48, P<.001,
   d=0.81). We also found a significant interaction effect between
   participants' use of scientific or emotional wording and type of patient
   query (F-2,F-74=10.29, P<.01, partial eta(2)=0.12) indicating that
   participants used scientific wording independently of the type of
   patient query, whereas they used emotional wording particularly when
   replying to emotional patient queries. In addition, the more pronounced
   the medical experts' biomedical concept was, the more scientifically
   (adjusted beta=.20; F-1,F-75=2.95, P=.045) and the less emotionally
   (adjusted beta=-.22; F-1,F-74=3.66, P=.03) they replied to patient
   queries. Finally, we found that participants' biomedical concept
   predicted their engagement in relationship building (adjusted
   beta=-.26): The more pronounced their biomedical concept was, the less
   they attempted to build a positive doctor-patient relationship
   (F-1,F-74=5.39, P=.02).
   Conclusions: Communication training for medical experts could aim to
   address this issue of recognizing patients' communication styles and
   needs in certain situations in order to teach medical experts how to
   take those aspects adequately into account. In addition, communication
   training should also make medical experts aware of their individual
   therapeutic health concepts and the consequential implications in
   communication situations.
RI Cress, Ulrike/A-5615-2013; Cress, Ulrike/AAB-4264-2020; Kimmerle, Joachim/ABE-8803-2020; Griewatz, Jan/
OI Cress, Ulrike/0000-0002-8996-8303; Cress, Ulrike/0000-0002-8996-8303;
   Griewatz, Jan/0000-0002-9731-3171
ZB 3
ZS 0
Z8 0
ZA 0
TC 17
ZR 0
Z9 17
U1 5
U2 47
SN 1438-8871
UT WOS:000366179400022
PM 26607233
ER

PT J
AU Goldman, Matthew P.
   Huber, Thomas S.
   Eidt, John F.
   Hansen, Kimberly J.
   Naslund, Thomas C.
   Taylor, Spence M.
   Endean, Eric D.
   Edwards, Matthew S.
TI A Regional Experience With Vascular Surgery Mock Oral Examinations
SO JOURNAL OF SURGICAL EDUCATION
VL 72
IS 6
BP 1085
EP 1089
DI 10.1016/j.jsurg.2015.06.004
PD NOV-DEC 2015
PY 2015
AB INTRODUCTION: In 2006 the Southern Association for Vascular Surgery
   (SAVS) implemented a mock oral examination program to prepare trainees
   for the Vascular Surgery Certifying Examination (VCE).
   METHODS: Participating examinees and examiners were identified from SAYS
   Recorder records and contacted via e-mail with a request to participate
   in an anonymous online survey. Examinees were asked about passage on
   American Board of Surgery examinations and perceptions of the mock oral
   program. Examiners were asked for their perceptions of the examination,
   applicant performance, and perceived areas for training improvement.
   Board passage rates for the group and national comparison data were
   provided in a de-identified fashion by American Board of Surgery.
   RESULTS: From 2006 to 2014, 158 examinees and 86 examiners participated
   in the SAYS mock orals program. In all, 33% of examinees and 35% of
   examiners completed the anonymous survey. Of the examinees, 27 (60%)
   reported passage of the mock oral examination on their first attempt and
   7 of 9 (78%) reported passage on the second attempt. Second year in
   training was significantly associated with passage of the mock oral (p =
   0.002). Of the examinees questioned, 100% "would recommend" the SAVS
   mock oral examinations to future trainees.
   Of the responding examiners, 90% felt that the SAVS mock oral
   examinations were "comparable" to the VCE and 87% "strongly agreed" that
   the exercise was a valuable preparatory tool. Examiners identified
   "ability to describe technical aspects of open vascular techniques" and
   "management of complications associated with vascular disease processes
   and operations" as commonly displayed deficits among examinees (80% and
   77%, respectively).
   In all, 115 examinee participants from the SAYS mock orals had taken the
   VCE between 2006 and 2014. Of them, 90 (78%) passed the VCE on their
   first attempt. During the same time interval, the national first-time
   pass rate for the VCE was 86%.
   CONCLUSIONS: Although participation in the SAYS mock orals was
   overwhelmingly assessed as a positive preparatory experience by
   examinees and examiners, no incremental advantage in VCE passage was
   observed. Explanations for the worse-than-average performance on the VCE
   are not clear but likely involve numerous factors, including
   participation bias. Importantly, examiners in the SAYS mock oral process
   felt that the exercise closely simulated the VCE and uniformly reported
   pervasive deficits in the areas of demonstrated understanding of open
   surgical techniques and management of complications. This investigation
   guides further examination of VCE simulation exercises to assist in
   guiding the use of educational resources at both institutional and
   professional society levels. ((C) 2015 Association of Program Directors
   in Surgery. Published by Elsevier Inc. All rights reserved.)
RI Eidt, John/AAH-8842-2020; Edwards, Matthew/V-3559-2017
OI Edwards, Matthew/0000-0002-7485-3968
ZB 3
ZR 0
TC 8
ZS 0
Z8 0
ZA 0
Z9 8
U1 0
U2 4
SN 1931-7204
EI 1878-7452
UT WOS:000366240200004
PM 26183786
ER

PT J
AU Datta, Neha
   MacQueen, Ian T.
   Schroeder, Alexander D.
   Wilson, Jessica J.
   Espinoza, Juan C.
   Wagner, Justin P.
   Filipi, Charles J.
   Chen, David C.
TI Wearable Technology for Global Surgical Teleproctoring
SO JOURNAL OF SURGICAL EDUCATION
VL 72
IS 6
BP 1290
EP 1295
DI 10.1016/j.jsurg.2015.07.004
PD NOV-DEC 2015
PY 2015
AB OBJECTIVE: In underserved communities around the world, inguinal hernias
   represent a significant burden of surgically-treatable disease. With
   traditional models of international surgical assistance limited to
   mission trips, a standardized framework to strengthen local healthcare
   systems is lacking. We established a surgical education model using
   web-based tools and wearable technology to allow for long-term
   proctoring and assessment in a resource-poor setting. This is a
   feasibility study examining wearable technology and web-based
   performance rating tools for long-term proctoring in an international
   setting.
   METHODS: Using the Lichtenstein inguinal hernia repair as the index
   surgical procedure, local surgeons in Paraguay and Brazil were trained
   in person by visiting international expert trainers using a formal,
   standardized teaching protocol. Surgeries were captured in real-time
   using Google Glass and transmitted wirelessly to an online video stream,
   permitting real-time observation and proctoring by mentoring surgeon
   experts in remote locations around the world. A system for ongoing
   remote evaluation and support by experienced surgeons was established
   using the Lichtenstein-specific Operative Performance Rating Scale.
   RESULTS: Data were collected from 4 sequential training operations for
   surgeons trained in both Paraguay and Brazil. With continuous internet
   connectivity, live streaming of the surgeries was successful. The
   Operative Performance Rating Scale was immediately used after each
   operation. Both surgeons demonstrated proficiency at the completion of
   the fourth case.
   CONCLUSIONS: A sustainable model for surgical training and proctoring to
   empower local surgeons in resource-poor locations and "train trainers"
   is feasible with wearable technology and web-based communication.
   Capacity building by maximizing use of local resources and expertise
   offers a long-term solution to reducing the global burden of
   surgically-treatable disease. ((C) 2015 Association of Program Directors
   in Surgery. Published by Elsevier Inc. All rights reserved.)
RI Wagner, Justin/ABC-2668-2021; Espinoza, Juan/AAA-2103-2021
OI Espinoza, Juan/0000-0003-0513-588X
TC 42
ZR 0
Z8 0
ZA 0
ZB 3
ZS 0
Z9 42
U1 3
U2 14
SN 1931-7204
EI 1878-7452
UT WOS:000366240200033
PM 26276303
ER

PT J
AU Jayakumar, Nithish
   Brunckhorst, Oliver
   Dasgupta, Prokar
   Khan, Muhammad Shamim
   Ahmed, Kamran
TI e-Leaming in Surgical Education: A Systematic Review
SO JOURNAL OF SURGICAL EDUCATION
VL 72
IS 6
BP 1145
EP 1157
DI 10.1016/j.jsurg.2015.05.008
PD NOV-DEC 2015
PY 2015
AB OBJECTIVE: e-Learning involves the delivery of educational content
   through web-based methods. Owing to work-hour restrictions and changing
   practice patterns in surgery, e-learning can offer an effective
   alternative to traditional teaching. Our aims were to (1) identify
   current modalities of e-learning, (2) assess the efficacy of e-learning
   as an intervention in surgical education through a systematic review of
   the literature, and (3) discuss the relevance of e-learning as an
   educational tool in surgical education. This is the first such
   systematic review in this field.
   DESIGN: A systematic search of MEDLINE and EMBASE was conducted for
   relevant articles published until July 2014, using a predefined search
   strategy. The database search was conducted according to the Preferred
   Reporting Items for Systematic Reviews and Meta-Analyses (PRISMA)
   guidelines.
   RESULTS: A total of 38 articles were found which met the inclusion
   criteria. In these studies, e-learning was used as an intervention in 3
   different ways: (1) to teach cases through virtual patients (18/38); (2)
   to teach theoretical knowledge through online tutorials, or other means
   (18/38); and (3) to teach surgical skills (2/38). Nearly all of the
   studies reviewed report significant knowledge gain from e-learning;
   however, 2 in 3 studies did not use a control group.
   CONCLUSIONS: e-Learning has emerged as an effective mode of teaching
   with particular relevance for surgical education today. Published
   studies have demonstrated the efficacy of this method; however, future
   work must involve well-designed randomized controlled trials comparing
   e-learning against standard teaching. ((C) 2015 Association of Program
   Directors in Surgery. Published by Elsevier Inc. All rights reserved.)
RI Brunckhorst, Oliver/AAP-8296-2020
OI Brunckhorst, Oliver/0000-0002-2073-922X
ZB 10
Z8 0
ZR 1
TC 79
ZA 0
ZS 4
Z9 84
U1 1
U2 34
SN 1931-7204
EI 1878-7452
UT WOS:000366240200013
PM 26111822
ER

PT J
AU Khorsand, Kate
   Brandling-Bennett, Heather A.
TI Deficiencies in Dermatologic Training in Pediatric Residency:
   Perspective of Pediatric Residency Program Directors
SO PEDIATRIC DERMATOLOGY
VL 32
IS 6
BP 819
EP 824
DI 10.1111/pde.12662
PD NOV-DEC 2015
PY 2015
AB Background/ObjectivesChildren with skin-related problems commonly
   present to general pediatricians, and dermatology is among the top
   specialty areas that pediatricians have identified as having inadequate
   training to support their practice.This study was designed to document
   current opportunities for dermatologic training during pediatric
   residency and provides suggestions for improvement.
   MethodsPediatric residency program directors were contacted to
   participate in an online survey focusing on dermatologic training during
   pediatric residency. The survey was sent to 199 programs, from which 78
   responses were received (response rate 39.2%). Required or elective
   rotations, other educational opportunities, and adequacy of dermatology
   training during pediatric residency were assessed and compared between
   institutions with zero, one, or two or more affiliated pediatric
   dermatologists.
   ResultsEighty-four percent of pediatric residency programs offer
   clinical training in dermatology. This training is required in only 19%
   of programs and is elective in 73%. Fewer than one-quarter of eligible
   residents participate in the elective option. Didactic dermatology
   lectures are available at all of the programs. Overall, only 6% of
   residency program directors felt that their graduating residents
   received very adequate training in dermatology and 26% felt their
   residents received inadequate training.
   ConclusionsExposure to dermatology clinics was perceived to be the most
   desirable training modality for pediatric residents, but a minority of
   residents receive this exposure. Many pediatric residency program
   directors felt that residents receive inadequate dermatology training,
   which indicates a need to address educational deficiencies. Supporting a
   pediatric dermatologist on staff and requiring a rotation in pediatric
   dermatology could improve dermatologic curricula for pediatric
   residents.
ZA 0
Z8 0
ZS 0
ZR 0
TC 4
ZB 0
Z9 4
U1 0
U2 2
SN 0736-8046
EI 1525-1470
UT WOS:000365526000041
PM 26337718
ER

PT J
AU Holmer, C.
   Klinger, C.
   Buhr, H. J.
TI Are there too many conferences for general and visceral surgery in
   Germany? A survey of DGAV members
SO CHIRURG
VL 86
IS 11
BP 1059
EP 1062
DI 10.1007/s00104-015-0089-6
PD NOV 2015
PY 2015
AB Human and financial resources are increasingly bound due to economic
   pressure and the working hours Act whereby the already restricted
   further training times are further limited. The industry also has less
   funding available for sponsorship of conferences and workshops. Against
   this background the question arises whether a reduction or focusing of
   the conferences is necessary; therefore, the aim of this survey was to
   obtain an opinion from members of the German Society of General and
   Visceral Surgery (DGAV) and possibly to derive a need for action to
   submit to the board members.
   From 7 February to 18 March 2015 an online survey was conducted by the
   DGAV with their members regarding the number of necessary congress
   events in Germany.
   A total of 670 responses were received (return rate 16 %). In total, 56
   % of participants felt that there are too many conferences. A
   differentiation according to the position of the respondent and the
   level of the associated hospital resulted in the following: 69.3 % of
   the participating head physicians (HP) shared this opinion, compared to
   48.6 % of senior physicians (SP) and 34.4 % of residents (RP). Of the
   participants from basic and standard care hospitals (B/SC) 50 % shared
   this opinion, compared to 59.2 % from maximum care hospitals (MC) and
   63.6 % from university hospitals (UH). In addition, a total of 75 % of
   the participants (HP 82.9 %, SP 78.4 %, RP 70.5 %) were in favor of
   keeping the congress of the DGAV (annual meeting of the German Society
   for Digestive and Metabolic Diseases in conjunction with the Autumn
   meeting of the DGAV) in its previous form, regardless of the underlying
   level of care of the associated hospital (B/SC 77 %, MC 79 %, UC 68 %).
   More experienced surgeons in particular tended to favor a reduction of
   events with a focus on the major conferences; however, younger
   colleagues preferred a wider spectrum of meetings. In order to comply
   with both positions a wide range of events should be continued to be
   provided in the future so that surgeons can choose which to attend
   according to the individual preferences.
OI Klinger, Carsten/0000-0002-1641-5900
Z8 0
ZS 0
ZA 0
TC 0
ZR 0
ZB 0
Z9 0
U1 0
U2 0
SN 0009-4722
EI 1433-0385
UT WOS:000365221000009
PM 26374650
ER

PT J
AU Gefter, Liana
   Merrell, Sylvia Bereknyei
   Rosas, Lisa G.
   Morioka-Douglas, Nancy
   Rodriguez, Eunice
TI Service-Based Learning for Residents: A Success for Communities and
   Medical Education
SO FAMILY MEDICINE
VL 47
IS 10
BP 803
EP 806
PD NOV-DEC 2015
PY 2015
AB BACKGROUND AND OBJECTIVES: Community-based service-learning
   opportunities could support residents' acquisition of Accreditation
   Council for Graduate Medical Education (ACGME) competencies, but this
   concept has not been tested, and such programs are difficult to find.
   The objective of this work was to assess the value and the ACGME
   competency relevance of a service-learning program for residents that
   could be easily replicated nationally.
   METHODS: Forty-one family medicine residents from three training
   programs participated in the Stanford Youth Diabetes Coaches Program at
   six high schools in California and Georgia serving minority students of
   low socioeconomic status. Residents completed online surveys to provide
   qualitative feedback and assess the program's impact on their
   acquisition of residency program competencies and self-management
   support proficiencies, including prior use and planned use of action
   plans a key self-management support strategy.
   RESULTS: Ninety-five percent of residents indicated that the program was
   a valuable experience that contributed to acquisition of residency
   program competencies, including interpersonal and communication skills
   and communication with teens. Compared with baseline, significantly more
   residents reported intention to use action plans with patients following
   participation. Themes from qualitative feedback included: valuing the
   overall experience, increasing opportunities to practice teaching,
   enhancing their ability to communicate with adolescents, contributing to
   the health of the community, recognizing the potential of action plans,
   and increasing intent to use action plans.
   CONCLUSIONS: This pilot demonstrated that a brief service-learning
   program can enhance standard residency curriculum by encouraging
   acquisition of ACGME competencies and promoting utilization of
   self-management support in clinical practice.
RI Merrell, Sylvia Bereknyei/AAB-2813-2019
OI Merrell, Sylvia Bereknyei/0000-0002-5525-0379
ZA 0
ZR 0
Z8 0
TC 5
ZB 2
ZS 0
Z9 5
U1 0
U2 6
SN 0742-3225
EI 1938-3800
UT WOS:000364984100009
PM 26545059
ER

PT J
AU Kelleher, Erin
   Giampietro, Philip F.
   Moreno, Megan A.
TI Marfan syndrome patient experiences as ascertained through postings on
   social media sites
SO AMERICAN JOURNAL OF MEDICAL GENETICS PART A
VL 167
IS 11
BP 2629
EP 2634
DI 10.1002/ajmg.a.37255
PD NOV 2015
PY 2015
AB Marfan syndrome (MS) is a connective tissue disorder that affects
   thousands of adolescents [Population Reference Bureau, 2013]. Some
   adolescent patients with MS may use social media to express their
   experiences and emotions, but little is known about what patients choose
   to share online. To investigate social media content related to Marfan
   syndrome we used search terms Marfan syndrome and Marfans on six
   different social media sites. The top five recent and popular posts for
   each site were collected and coded weekly for five weeks. Posts were
   excluded if they were reshared content or not in English. A codebook was
   developed using an iterative process to categorize posts and comments.
   Out of 300 posts collected 147 posts (49.0%) were included for
   evaluation. Categories of displayed content included personal pictures,
   memes and pictures featuring symptoms of MS (41.5%) and personal MS
   experiences (27.1% of posts). One quarter of the posts specifically
   mentioned a positive experience or how thankful the profile owner was
   for their life. A unique category of posts (13.7%) referenced Austin
   Carlile, a celebrity singer with MS, as a role model. Physicians and
   healthcare providers may consider using social media to understand
   common MS concerns and to place future health education materials. (c)
   2015 Wiley Periodicals, Inc.
OI Kelleher, Erin/0000-0001-9665-4399
TC 5
ZB 1
ZS 0
Z8 0
ZR 0
ZA 0
Z9 5
U1 0
U2 16
SN 1552-4825
EI 1552-4833
UT WOS:000363281900024
PM 26272787
ER

PT J
AU Perregaard, Helene
   Aronson, Jeffrey K.
   Dalhoff, Kim
   Hellebek, Annemarie
TI Medication errors detected in non-traditional databases: types of errors
   in methotrexate dosing as listed in four different Danish registers
SO EUROPEAN JOURNAL OF CLINICAL PHARMACOLOGY
VL 71
IS 11
BP 1375
EP 1379
DI 10.1007/s00228-015-1910-3
PD NOV 2015
PY 2015
AB We have looked for medication errors involving the use of low-dose
   methotrexate, by extracting information from Danish sources other than
   traditional pharmacovigilance databases. We used the data to establish
   the relative frequencies of different types of errors.
   We searched four databases for cases involving low-dose methotrexate
   between 1999 and 2011: the Danish Patient Safety Databases (DPSD),
   controlled by the Danish National Agency for Patients' Rights and
   Complaints, the Patient Compensation Association (PCA), the Danish
   Poison and Information Centre (DPIC), and the online database of the
   Department for Patient Complaints (DPC). We categorized the place where
   the error occurred, the processes and types of error involved, the
   person responsible, and the clinical outcome.
   We identified 173 errors. In 109 (63 %), either harm resulted or could
   not be excluded; of these, 26 (15 %) resulted in serious harm, including
   nine deaths (5 %); 53 (31 %) involved incorrect daily administration;
   and 107 (62 %) involved a dosing error. Sixteen events (9.2 %) concerned
   insufficient or faulty monitoring, with four serious outcomes and two
   deaths. Prescription errors involving daily rather than weekly
   administration, by hospital physicians, were most likely to result in
   serious outcomes, including deaths. The error mechanism was evaluated in
   129 events. Action-based errors comprised 50 % and knowledge-based
   errors 34 %. Action-based errors were more likely to result in completed
   errors, whereas knowledge-based errors more often resulted in near
   misses.
   The medication errors in this survey were most often action-based (50 %)
   and knowledge-based (34 %), suggesting that greater attention should be
   paid to education and surveillance of medical personnel who prescribe
   and monitor methotrexate, particularly physicians, who accounted for 40
   % of the errors.
OI Perregaard, Helene/0000-0001-5932-2694
ZA 0
ZR 0
TC 8
Z8 0
ZS 1
ZB 2
Z9 9
U1 0
U2 6
SN 0031-6970
EI 1432-1041
UT WOS:000363262000010
PM 26257248
ER

PT J
AU Barrenberg, E.
   Garbe, E.
TI Use of over-the-counter (OTC) drugs and perceptions of OTC drug safety
   among German adults
SO EUROPEAN JOURNAL OF CLINICAL PHARMACOLOGY
VL 71
IS 11
BP 1389
EP 1396
DI 10.1007/s00228-015-1929-5
PD NOV 2015
PY 2015
AB In Europe, little empirical evidence is available about over-the-counter
   (OTC) drug consumption and risk perceptions. The objective of this study
   was to describe consumers' OTC drug use and perceptions of OTC drug
   safety in Germany.
   An online survey based on a quota sample with combined strata for age,
   gender, and education of 300 adult German participants was conducted in
   June and July 2013. The survey questionnaire covered the participants'
   OTC and prescription drug use, risk perceptions of OTC and prescription
   drugs, package leaflet reading habits, and OTC drug off-label use.
   Seven day prevalences of OTC drug use were higher in women (52.0 %) than
   in men (40.8 %). The risk perception of specific OTC drugs was impacted
   by the route of administration, the indication, and the drugs'
   ingredients. Products for dermal application or plant-based products
   were considered 'rather not risky' by 82.7-96.6 % of the participants,
   depending on the product. Products for oral use or chemically
   synthesized substances were considered less safe. While 48.0 % of
   consumers reported always reading the package leaflet of OTC drugs, 44.5
   % reported not reading it if they knew the drug or believed the drug was
   very safe. People, 60 years and older, reported significantly lower
   levels of OTC drug off-label use (9.3 %) than younger people (22.0 %).
   The 7-day prevalence of OTC drug use in Germany is high, especially
   among women. Consumers generally have balanced perceptions regarding OTC
   drug safety. Behaviours and knowledge related to OTC drug use should be
   considered by health care providers and regulators.
TC 27
Z8 2
ZR 0
ZS 0
ZA 0
ZB 4
Z9 29
U1 1
U2 18
SN 0031-6970
EI 1432-1041
UT WOS:000363262000012
PM 26300207
ER

PT J
AU Chretien, Katherine C.
   Tuck, Matthew G.
   Simon, Michael
   Singh, Lisa O.
   Kind, Terry
TI A Digital Ethnography of Medical Students who Use Twitter for
   Professional Development
SO JOURNAL OF GENERAL INTERNAL MEDICINE
VL 30
IS 11
BP 1673
EP 1680
DI 10.1007/s11606-015-3345-z
PD NOV 2015
PY 2015
AB While researchers have studied negative professional consequences of
   medical trainee social media use, little is known about how medical
   students informally use social media for education and career
   development. This knowledge may help future and current physicians
   succeed in the digital age.
   We aimed to explore how and why medical students use Twitter for
   professional development.
   This was a digital ethnography.
   Medical student "superusers" of Twitter participated in the study
   The postings ("tweets") of 31 medical student superusers were observed
   for 8 months (May-December 2013), and structured field notes recorded.
   Through purposive sampling, individual key informant interviews were
   conducted to explore Twitter use and values until thematic saturation
   was reached (ten students). Three faculty key informant interviews were
   also conducted. Ego network and subnetwork analysis of student key
   informants was performed. Qualitative analysis included inductive coding
   of field notes and interviews, triangulation of data, and analytic memos
   in an iterative process.
   Twitter served as a professional tool that supplemented the traditional
   medical school experience. Superusers approached their use of Twitter
   with purpose and were mindful of online professionalism as well as of
   being good Twitter citizens. Their tweets reflected a mix of personal
   and professional content. Student key informants had a high number of
   followers. The subnetwork of key informants was well-connected, showing
   evidence of a social network versus information network. Twitter
   provided value in two major domains: access and voice. Students gained
   access to information, to experts, to a variety of perspectives
   including patient and public perspectives, and to communities of
   support. They also gained a platform for advocacy, control of their
   digital footprint, and a sense of equalization within the medical
   hierarchy.
   Twitter can serve as a professional tool that supplements traditional
   education. Students' practices and guiding principles can serve as best
   practices for other students as well as faculty.
OI Tuck, Matthew/0000-0002-5991-0709; Kind, Terry/0000-0002-3017-5683
ZS 0
TC 41
Z8 0
ZA 1
ZB 1
ZR 0
Z9 42
U1 0
U2 32
SN 0884-8734
EI 1525-1497
UT WOS:000363721100024
PM 25952652
ER

PT J
AU McFarlane, Mary
   Brookmeyer, Kathryn
   Friedman, Allison
   Habel, Melissa
   Kachur, Rachel
   Hogben, Matthew
TI GYT: Get Yourself Tested Campaign Awareness: Associations With Sexually
   Transmitted Disease/HIV Testing and Communication Behaviors Among Youth
SO SEXUALLY TRANSMITTED DISEASES
VL 42
IS 11
BP 619
EP 624
DI 10.1097/OLQ.0000000000000361
PD NOV 2015
PY 2015
AB Background The GYT: Get Yourself Tested campaign promotes sexually
   transmitted disease (STD) and HIV testing and communication with
   partners and providers among youth. We evaluated these behaviors in
   relation to campaign awareness among youth through a national survey.
   Methods We collected data from 4017 respondents aged 15 to 25 years
   through an online panel survey designed to be representative of the US
   population. The GYT campaign targeted 4 key behaviors: STD testing, HIV
   testing, talking to partners about testing, and talking to providers
   about testing.
   Results Respondents who were aware of the GYT campaign (24.4%) were more
   likely to report engaging in each of the 4 target behaviors.
   Associations remained significant when stratified by race and sex and
   when taking into account sexuality, sexual activity, age, insurance
   status, and use of campaign partner-provided services.
   Conclusions Awareness of the GYT campaign is related to the 4 target
   behaviors promoted by the campaign, suggesting that health promotions
   campaigns oriented toward youth can be successful in increasing
   STD-related, health-seeking behavior, including among populations
   disproportionately affected by STD.
RI Kachur, Rachel/ABA-9352-2021
ZA 0
ZB 6
ZS 0
TC 23
ZR 0
Z8 0
Z9 23
U1 1
U2 12
SN 0148-5717
EI 1537-4521
UT WOS:000364089400004
PM 26457487
ER

PT J
AU Biesterfeld, S.
   Maschek, C.
TI How should cytopathology be taught?
SO PATHOLOGE
VL 36
IS 6
BP 579
EP 584
DI 10.1007/s00292-015-0097-9
PD NOV 2015
PY 2015
AB Cytopathology is not excessively employed in the whole faculty of
   pathology in Germany, in contrast to some neighboring countries.
   Cytopathology also suffers from a lack of next generation cytologists,
   because experienced and interested specialists as well as assistants
   actively engaged in cytology (ZTA, cytological technical assistant and
   MTLA medical laboratory technical assistant) are only available in
   limited numbers. However, cytopathological expertise is urgently needed,
   not only in the diagnostics of gynecological cancer screening but also
   for assessment of many non-gynecological preparations, which have
   nowadays become more demanding and more complex particularly due to the
   technical developments in internal medicine. In addition, adjuvant
   methods have become incorporated into cytopathology, the interpretation
   of which must be carried out within this specialty.
   This article gives a review of the status quo of cytopathology in
   Germany and sketches how training and advanced education opportunities
   are organized and if necessary could be improved. The course of
   specialist medical training as well as the ZTA and MTLA training are
   described, also as a teaching concept (e.g. microscopy of current cases,
   microscopy of case collections and online microscopy). In order to
   provide cytopathology in Germany with a wider perspective, a paradigm
   shift in the internal approach to cytology is suggested so that the next
   generation can perceive this specialty not as a burden but as a chance.
ZS 0
Z8 0
ZB 0
ZR 0
TC 1
ZA 0
Z9 1
U1 0
U2 1
SN 0172-8113
EI 1432-1963
UT WOS:000364634200010
PM 26424294
ER

PT J
AU Do, Betty S. Tsai
TI Reflections on the Changing Platform of Education for the Budding
   Otolaryngologist
SO OTOLARYNGOLOGY-HEAD AND NECK SURGERY
VL 153
IS 5
BP 706
EP 707
DI 10.1177/0194599815601082
PD NOV 2015
PY 2015
AB Learning is a key component to developing and maintaining competency as
   a physician. Traditional approaches, such as textbooks, lectures,
   journal articles, and cadaver laboratories, have been instrumental. With
   the ease in accessing information, especially via the Internet, this
   article discusses innovative educational strategies that have evolved
   from this.
Z8 0
TC 1
ZB 0
ZR 0
ZS 0
ZA 0
Z9 1
U1 0
U2 6
SN 0194-5998
EI 1097-6817
UT WOS:000364383600004
PM 26307576
ER

PT J
AU Petrik, Megan L.
   Gutierrez, Peter M.
   Berlin, Jon S.
   Saunders, Stephen M.
TI Barriers and facilitators of suicide risk assessment in emergency
   departments: a qualitative study of provider perspectives
SO GENERAL HOSPITAL PSYCHIATRY
VL 37
IS 6
BP 581
EP 586
DI 10.1016/j.genhosppsych.2015.06.018
PD NOV-DEC 2015
PY 2015
AB Objective: To understand emergency department (ED) providers'
   perspectives regarding the barriers and facilitators of suicide risk
   assessment and to use these perspectives to inform recommendations for
   best practices in ED suicide risk assessment.
   Methods: Ninety-two ED providers from two hospital systems in a
   Midwestern state responded to open-ended questions via an online survey
   that assessed their perspectives on the barriers and facilitators to
   assess suicide risk as well as their preferred assessment methods.
   Responses were analyzed using an inductive thematic analysis approach.
   Results: Qualitative analysis yielded six themes that impact suicide
   risk assessment. Time, privacy, collaboration and consultation with
   other professionals and integration of a standard screening protocol in
   routine care exemplified environmental and systemic themes. Patient
   engagement/participation in assessment and providers' approach to
   communicating with patients and other providers also impacted the
   effectiveness of suicide risk assessment efforts.
   Conclusion: The findings inform feasible suicide risk assessment
   practices in EDs. Appropriately utilizing a collaborative,
   multidisciplinary approach to assess suicide-related concerns appears to
   be a promising approach to ameliorate the burden placed on ED providers
   and facilitate optimal patient care. Recommendations for clinical care,
   education, quality improvement and research are offered. Published by
   Elsevier Inc.
RI Gutierrez, Peter M/AHE-3846-2022; Gutierrez, Peter/K-8905-2019
OI Gutierrez, Peter M/0000-0001-8981-8404; Gutierrez,
   Peter/0000-0001-8981-8404
ZS 0
ZB 5
Z8 0
ZR 0
ZA 0
TC 53
Z9 53
U1 1
U2 14
SN 0163-8343
EI 1873-7714
UT WOS:000364498700015
PM 26208868
ER

PT J
AU Moses, Jacob
   Berlinger, Nancy
   Dunn, Michael C.
   Gusmano, Michael K.
   Chin, Jacqueline J.
TI Bioethics Casebook 2.0: Using Web-Based Design and Tools to Promote
   Ethical Reflection and Practice in Health Care
SO HASTINGS CENTER REPORT
VL 45
IS 6
BP 19
EP 25
DI 10.1002/hast.514
PD NOV-DEC 2015
PY 2015
AB The idea of the Internet as Gutenberg 2.0a true revolution in
   disseminating informationis now a routine part of how bioethics
   education works. The Internet has become indispensable as a channel for
   sharing teaching materials and connecting learners with a central
   platform (such as a professional society's website or a course page on a
   university's web portal) that houses materials to support an online or
   hybrid curriculum or a traditional course. A newer idea in bioethics
   education reflects developments in web-based medical education more
   broadly and draws on design principles developed for the Internet. This
   approach to online bioethics education requires thinking about web-based
   learning as an engaging, potentially immersive experience, about
   learners' expectations concerning web-based learning, and about
   differences between self-directed learning and teaching to support group
   learning.In clinician education in bioethics, the interrelated goals of
   ethical reflection and practice for professionals and of continuous
   quality improvement in health care are supported by a focus on
   real-world challenges and by encouraging the habits of self-directed
   learning. In this paper, we describe how an international,
   interdisciplinary team used a web-based framework to develop a health
   care ethics casebook whose content, design, and pedagogy were tailored
   to the needs and expectations of health care professionals and other
   audiences in Singapore; we also explain how they used this framework to
   make the casebook accessible nationwide and to support cross-cultural
   learning.
RI Dunn, Michael/AAX-7741-2020; Chin, Jacqueline/; Gusmano, Michael/; Moses, Jacob/
OI Dunn, Michael/0000-0002-5603-6200; Chin, Jacqueline/0000-0002-1840-325X;
   Gusmano, Michael/0000-0002-2337-3067; Moses, Jacob/0000-0001-8089-3870
ZS 0
Z8 0
ZA 0
ZR 0
ZB 0
TC 4
Z9 4
U1 0
U2 13
SN 0093-0334
EI 1552-146X
UT WOS:000364787000011
PM 26556143
ER

PT J
AU Berz, Jonathan P. B.
   Barnett, Katherine A. Gergen
   Gardiner, Paula
   Saper, Robert B.
TI Integrative Medicine in a Preventive Medicine Residency A Program for
   the Urban Underserved
SO AMERICAN JOURNAL OF PREVENTIVE MEDICINE
VL 49
IS 5
BP S290
EP S295
DI 10.1016/j.amepre.2015.07.031
SU 3
PD NOV 2015
PY 2015
AB The Preventive Medicine Residency Program collaborated with the
   Department of Family Medicine's Program for Integrative Medicine and
   Health Disparities at Boston Medical Center to create a new rotation for
   preventive medicine residents starting in autumn 2012. Residents
   participated in integrative medicine group visits and consults,
   completed an online curriculum in dietary supplements, and participated
   in seminars all in the context of an urban safety net hospital. This
   collaboration was made possible by a federal Health Resources and
   Services Administration grant for integrative medicine in preventive
   medicine residencies and helped meet a need of the program to increase
   residents' exposure to clinical preventive medicine and integrative
   health clinical skills and principles. The collaboration has resulted in
   a required rotation for all residents that continues after the grant
   period and has fostered additional collaborations related to integrative
   medicine across the programs.
RI Saper, Robert B/Y-4598-2018; Berz, Jonathan/; Gardiner, Paula/
OI Saper, Robert B/0000-0002-0992-6198; Berz, Jonathan/0000-0002-9609-3656;
   Gardiner, Paula/0000-0002-3663-000X
ZS 0
ZB 0
Z8 0
ZR 0
TC 2
ZA 0
Z9 2
U1 0
U2 6
SN 0749-3797
EI 1873-2607
UT WOS:000362998700011
PM 26477906
ER

PT J
AU Burton, Dee
   Trask, Jennifer
   Sandvold, Irene
   Amr, Sania
   Chaudry, Sajida S.
   Debay, Marc
TI Integrative Medicine in Preventive Medicine Education Implementation
   Analysis
SO AMERICAN JOURNAL OF PREVENTIVE MEDICINE
VL 49
IS 5
BP S241
EP S248
DI 10.1016/j.amepre.2015.07.026
SU 3
PD NOV 2015
PY 2015
AB In September 2012, the Health Resources and Services Administration
   funded 12 preventive medicine residency programs to participate in a
   2-year, project aimed at incorporating integrative medicine (IM) into
   their residency training programs. The grantees were asked to
   incorporate competencies for IM into their respective preventive
   medicine residency curricula and to provide for faculty development in
   IM. The analysis conducted in 2014-2015 used the following evidence to
   assess residency programs' achievements and challenges in
   implementation: progress and performance measures reports, curriculum
   mapping of program activities to IM competencies, records of webinar
   participation, and post-project individual semi-structured phone
   interviews with the 12 grantee project leaders. Key findings are: (1) IM
   activities offered to residents increased by 50% during the 2 years; (2)
   Accessing IM resources already in existence at local grantee sites was
   the primary facilitator of moving the integration of IM into preventive
   medicine residencies forward; (3) Among all activities offered
   residents, rotations were perceived by grantees as by far the most
   valuable contributor to acquiring IM competencies; (4) Online training
   was considered a greater contributor to preventive medicine residents'
   medical knowledge in IM than faculty lectures or courses; (5) Faculty
   were offered a rich variety of opportunities for professional
   development in IM, but some programs lacked a system to ensure faculty
   participation; and (6) Perceived lack of evidence for IM was a barrier
   to full program implementation at some sites. Grantees expect
   implemented programs to continue post-funding, but with decreased
   intensity owing to perceived faculty and curriculum time constraints.
   (C) 2015 American Journal of Preventive Medicine. All rights reserved.
OI Amr, Sania/0000-0002-1193-877X
TC 2
Z8 0
ZB 0
ZR 0
ZS 0
ZA 0
Z9 2
U1 0
U2 3
SN 0749-3797
EI 1873-2607
UT WOS:000362998700004
PM 26477899
ER

PT J
AU Vargas, Christina R.
   Kantak, Neelesh A.
   Chuang, Danielle J.
   Koolen, Pieter G.
   Lee, Bernard T.
TI Assessment of online patient materials for breast reconstruction
SO JOURNAL OF SURGICAL RESEARCH
VL 199
IS 1
BP 280
EP 286
DI 10.1016/j.jss.2015.04.072
PD NOV 2015
PY 2015
AB Background: Limited health literacy affects nearly half of American
   adults and adversely affects patient participation, satisfaction, health
   care costs, and overall outcomes. As patients increasingly search the
   Internet for health information, accessibility of online material is
   critical. Previous studies examining this topic have focused on the
   readability of these materials. This study evaluates online breast
   reconstruction resources with regard to reading level, however, adds new
   metrics to assess degree of complexity, and suitability for the intended
   audience.
   Methods: The 10 most popular patient Web sites for "breast
   reconstruction" were identified using the largest Internet search
   engine. The content of each site was assessed for readability using the
   simple measure of gobbledygook analysis, complexity using the
   PMOSE/iKIRSCH formula, and suitability using the suitability assessment
   of materials instrument. Resulting scores were analyzed overall and by
   Web site.
   Results: Readability analysis revealed an overall average grade level of
   13.4 (range 10.7-15.8). All sites exceeded the recommended sixth grade
   level. Complexity evaluation revealed a mean PMOSE/iKIRSCH score of 6.3,
   consistent with "low" complexity and requiring an 8th-12th grade
   education; individual sites ranged from "very low" to "high" complexity.
   Suitability assessment overall produced a mean 41.2% score, interpreted
   as "adequate" for the intended patient audience. Five of the 10 sites
   were found to be "not suitable" when examined individually; the
   remaining five were "adequate."
   Conclusions: Available online patient material for breast reconstruction
   is often too difficult for many patients to understand based on
   readability, complexity, and suitability metrics. Comprehensive
   assessment is needed to design appropriate patient material and minimize
   disparities related to limited health literacy. (C) 2015 Elsevier Inc.
   All rights reserved.
RI Vargas, Christina/AAK-8805-2020; Lee, Bernard T./K-1106-2016
OI Vargas, Christina/0000-0003-2368-3425; Lee, Bernard
   T./0000-0002-5533-3166
ZR 0
ZA 0
TC 20
ZB 4
ZS 0
Z8 1
Z9 21
U1 0
U2 8
SN 0022-4804
EI 1095-8673
UT WOS:000362879900042
PM 26088084
ER

PT J
AU McEwen, Laura A.
   Griffiths, Jane
   Schultz, Karen
TI Developing and Successfully Implementing a Competency-Based Portfolio
   Assessment System in a Postgraduate Family Medicine Residency Program
SO ACADEMIC MEDICINE
VL 90
IS 11
BP 1515
EP 1526
DI 10.1097/ACM.0000000000000754
PD NOV 2015
PY 2015
AB The use of portfolios in postgraduate medical residency education to
   support competency development is increasing; however, the processes by
   which these assessment systems are designed, implemented, and maintained
   are emergent. The authors describe the needs assessment, development,
   implementation, and continuing quality improvement processes that have
   shaped the Portfolio Assessment Support System (PASS) used by the
   postgraduate family medicine program at Queen's University since 2009.
   Their description includes the impetus for change and contextual
   realities that guided the effort, plus the processes used for selecting
   assessment components and developing strategic supports. The authors
   discuss the identification of impact measures at the individual,
   programmatic, and institutional levels and the ways the department uses
   these to monitor how PASS supports competency development, scaffolds
   residents' self-regulated learning skills, and promotes professional
   identity formation. They describe the academic advisor role and provide
   an appendix covering the portfolio elements. Reflection elements include
   learning plans, clinical question logs, confidence surveys, and
   reflections about continuity of care and significant incidents. Learning
   module elements cover the required, online bioethics, global health, and
   consult-request modules. Assessment elements cover each resident's
   research project, clinical audits, presentations, objective structured
   clinical exam and simulated office oral exam results, field notes,
   entrustable professional activities, multisource feedback, and
   in-training evaluation reports. Document elements are the resident's
   continuing medical education activities including procedures log,
   attendance log, and patient demographic summaries. The authors wish to
   support others who are engaged in the systematic portfolio-design
   process or who may adapt aspects of PASS for their local programs.
RI McEwen, Laura A/I-3006-2019; Schultz, Karen/
OI Schultz, Karen/0000-0003-0208-3981
Z8 0
ZS 0
ZA 0
TC 24
ZB 1
ZR 0
Z9 24
U1 1
U2 41
SN 1040-2446
EI 1938-808X
UT WOS:000363973300023
PM 25993277
ER

PT J
AU Velan, Gary M.
   Goergen, Stacy K.
   Grimm, Jane
   Shulruf, Boaz
TI Impact of Interactive e-Learning Modules on Appropriateness of Imaging
   Referrals: A Multicenter, Randomized, Crossover Study
SO Journal of the American College of Radiology
VL 12
IS 11
BP 1207
EP 1214
DI 10.1016/j.jacr.2015.06.026
PD NOV 2015
PY 2015
AB Purpose: Health care expenditure on diagnostic imaging investigations is
   increasing, and many tests are ordered inappropriately. Validated
   clinical decision rules (CDRs) for certain conditions are available to
   aid in assessing the need for imaging. However, awareness and
   utilization of CDRs are lacking. This study compared the efficacy and
   perceived impact of interactive e-learning modules versus static
   versions of CDRs, for learning about appropriate imaging referrals.
   Methods: A multicenter, randomized, crossover trial was performed;
   participants were volunteer medical students and recent graduates. In
   week 1, group 1 received an e-learning module on appropriate imaging
   referrals for pulmonary embolism; group 2 received PDF versions of
   relevant CDRs, and an online quiz with feedback. In week 2, the groups
   crossed over, focusing on imaging referrals for cervical spine trauma in
   adults. Online assessments were administered to both groups at the end
   of each week, and participants completed an online questionnaire at the
   end of the trial.
   Results: Group 1 (e-learning module) performed significantly better on
   the pulmonary embolism knowledge assessment. After the crossover,
   participants in group 2 (e-learning module) were significantly more
   likely to improve their scores in the assessment of cervical spine
   trauma knowledge. Both groups gave positive evaluations of the
   e-learning modules.
   Conclusions: Interactive e-learning was significantly more effective for
   learning in this cohort, compared with static CDRs. We believe that the
   authentic clinical scenarios, feedback, and integration provided by the
   e-learning modules contributed to their impact. This study has
   implications for implementation of e-learning tools to facilitate
   appropriate referrals for imaging investigations in clinical practice.
   Crown Copyright (C) 2015 Published by Elsevier on behalf of American
   College of Radiology. All rights reserved.
OI Velan, Gary/0000-0002-4535-6663
ZA 0
TC 7
ZB 1
ZS 0
Z8 0
ZR 0
Z9 7
U1 0
U2 8
SN 1546-1440
UT WOS:000364262900021
PM 26421852
ER

PT J
AU Vijayasarathi, Arvind
   Hawkins, C. Matthew
   Hughes, Danny R.
   Mullins, Mark E.
   Duszak, Richard, Jr.
TI How Much Do Common Imaging Studies Cost? A Nationwide Survey of
   Radiology Trainees
SO AMERICAN JOURNAL OF ROENTGENOLOGY
VL 205
IS 5
BP 929
EP 935
DI 10.2214/AJR.14.14167
PD NOV 2015
PY 2015
AB OBJECTIVE. The objective of this study was to gauge the knowledge of
   radiology trainees regarding the costs of common imaging services and to
   assess their perceptions of current relevant education.
   SUBJECTS AND METHODS. During mid-2014, an online survey of 5325 U.S.
   residents and fellows who were members of the American College of
   Radiology was conducted. Respondents were asked to provide information
   about year of training, relevant advanced degrees (e.g., Master of
   Business Administration or Master of Public Health), number of hours of
   formal education in health care economics provided annually by their
   training program, self-perception of knowledge of health care economics,
   and desire to learn more about the costs of imaging. Respondents were
   asked to estimate Medicare-allowable fees for five commonly performed
   imaging examinations: two-view chest radiography, contrast-enhanced CT
   of the abdomen and pelvis, unenhanced MRI of the lumbar spine, complete
   abdominal ultrasound, and unenhanced CT of the brain. Responses within
   +/- 25% of published allowable amounts in the Medicare fee schedule were
   deemed correct.
   RESULTS. A total of 1066 of 5325 trainees (20.0%) returned surveys that
   were sufficiently complete for analysis. Only 17.1% of all responses
   were correct; 65.3% of responses were overestimations of actual costs,
   and 17.6% were underestimations. Almost half of the trainees (45.1%)
   incorrectly estimated the cost of every examination. Overall, knowledge
   of costs of examinations did not improve with advancing years of
   training, hours of education in health care economics, or attainment of
   a relevant advanced degree. Only 9.3% of trainees considered their
   knowledge of imaging costs to be adequate. An overwhelming 89.7% of
   trainees desired more focused education.
   CONCLUSION. Radiology trainees have limited knowledge of the costs of
   commonly performed imaging studies. Effective training program curricula
   currently appear to be lacking. Targeted education and integration of
   cost information into clinical decision support tools are probably
   warranted.
RI Duszak, Richard/L-1811-2016; Hughes, Danny R/AAZ-6034-2021
OI Duszak, Richard/0000-0003-0425-3008; 
ZR 0
ZA 0
ZS 0
TC 21
ZB 1
Z8 0
Z9 21
U1 0
U2 4
SN 0361-803X
EI 1546-3141
UT WOS:000363814900017
PM 26496540
ER

PT J
AU Drapkin, Zachary A.
   Lindgren, Kristen A.
   Lopez, Michael J.
   Stabio, Maureen E.
TI Development and assessment of a new 3D neuroanatomy teaching tool for
   MRI training
SO ANATOMICAL SCIENCES EDUCATION
VL 8
IS 6
BP 502
EP 509
DI 10.1002/ase.1509
PD NOV-DEC 2015
PY 2015
AB A computerized three-dimensional (3D) neuroanatomy teaching tool was
   developed for training medical students to identify subcortical
   structures on a magnetic resonance imaging (MRI) series of the human
   brain. This program allows the user to transition rapidly between
   two-dimensional (2D) MRI slices, 3D object composites, and a combined
   model in which 3D objects are overlaid onto the 2D MRI slices, all while
   rotating the brain in any direction and advancing through coronal,
   sagittal, or axial planes. The efficacy of this tool was assessed by
   comparing scores from an MRI identification quiz and survey in two
   groups of first-year medical students. The first group was taught using
   this new 3D teaching tool, and the second group was taught the same
   content for the same amount of time but with traditional methods,
   including 2D images of brain MRI slices and 3D models from widely used
   textbooks and online sources. Students from the experimental group
   performed marginally better than the control group on overall test score
   (P=0.07) and significantly better on test scores extracted from
   questions involving C-shaped internal brain structures (P<0.01).
   Experimental participants also expressed higher confidence in their
   abilities to visualize the 3D structure of the brain (P=0.02) after
   using this tool. Furthermore, when surveyed, 100% of the students in the
   experimental group recommended this tool for future students. These
   results suggest that this neuroanatomy teaching tool is an effective way
   to train medical students to read an MRI of the brain and is
   particularly effective for teaching C-shaped internal brain structures.
   (c) 2015 American Association of Anatomists.
OI Stabio, Maureen/0000-0002-2159-5301
TC 33
ZA 0
Z8 0
ZB 4
ZR 0
ZS 0
Z9 33
U1 0
U2 13
SN 1935-9772
EI 1935-9780
UT WOS:000363770900002
PM 25573020
ER

PT J
AU Gulati, A.
   Harwood, C. A.
   Rolph, J.
   Pottinger, E.
   Mcgregor, J. M.
   Goad, N.
   Proby, C. M.
TI Is an online skin cancer toolkit an effective way to educate primary
   care physicians about skin cancer diagnosis and referral?
SO JOURNAL OF THE EUROPEAN ACADEMY OF DERMATOLOGY AND VENEREOLOGY
VL 29
IS 11
BP 2152
EP 2159
DI 10.1111/jdv.13167
PD NOV 2015
PY 2015
AB BackgroundSkin disorders account for over 20% of GP consultations. Half
   of dermatology referrals to secondary care are for skin lesions, but
   only 12% of urgent skin cancer referrals are deemed appropriate.
   Suitably designed online learning resources may positively impact GP
   confidence in the recognition of skin cancer and improve patient
   outcomes.
   ObjectiveThis study evaluated the impact of a national, online, skin
   cancer recognition toolkit on GP confidence and knowledge in diagnosing
   skin cancers and referral behaviour to secondary care.
   MethodsThe toolkit, consisting of a referral decision aid, lesion
   recognition resource, clinical cases and a quiz, was launched in March
   2012. Website usage statistics and online focus groups were used to
   assess the usability of the website and perceived changes in behaviour.
   The impact of the toolkit was assessed using national skin cancer
   referral data, cross-sectional questionnaires and urgent skin cancer
   referral data to two NHS trusts.
   ResultsThe toolkit was accessed by 20% of GPs in England from 20th March
   to 31st October 2012; spending a mean of over 5minutes each, with over
   33% return users. A survey revealed that the toolkit improved
   perceptions of skin cancer training and self-reported knowledge about
   skin cancer referral pathways. Analysis of referral patterns did not
   identify an impact of the toolkit on number or appropriateness of urgent
   skin cancer referrals in the eight months following the launch of the
   website. Online focus groups confirmed the usefulness of the resource
   and suggested a positive influence on knowledge and referral behaviour.
   ConclusionThe skin cancer toolkit is an accessible online learning
   resource for improving confidence with skin cancer referral amongst GPs.
   Although we were unable to identify any immediate changes in skin cancer
   diagnoses or appropriate referral behaviours, research is required to
   evaluate its longer term effects on outcomes.
OI Harwood, Catherine/0000-0002-1375-0965
ZB 0
TC 12
Z8 0
ZA 0
ZS 0
ZR 0
Z9 12
U1 0
U2 4
SN 0926-9959
EI 1468-3083
UT WOS:000363983000012
PM 25917519
ER

PT J
AU Jani, Ashesh B
   Marshall, David
   Vapiwala, Neha
   Davis, Sara Beth
   Langer, Mark
TI Results of the 2014 Survey of the Association of Directors of Radiation
   Oncology Programs (ADROP).
SO Practical radiation oncology
VL 5
IS 6
BP e673
EP 8
DI 10.1016/j.prro.2015.06.007
PD 2015 Nov-Dec
PY 2015
AB BACKGROUND: In 2014, the Association of Directors of Radiation Oncology
   Programs (ADROP) conducted an in-depth survey of program directors along
   several axes. We report the results of this survey and compare the major
   findings with those of the 2007 ADROP survey.
   METHODS AND MATERIALS: The survey was written and approved by ADROP
   leadership in 2012, announced online through broadcasts throughout 2013
   and early 2014, and closed in mid-2014. The results based on question
   groups related to (1) hours spent in activities, (2) budget and
   nonprogram resources, (3) physics/biology didactics, (4) mock
   exams/didactics/research, (5) electives, (6) students, and (7)
   resources/challenges were tabulated. Descriptive comparisons with the
   2007 survey were performed.
   RESULTS: There was 26% participation (23/88 programs). Major areas of
   time commitment were faculty and site organization, maintenance, and
   corrections (70 hours/year) and didactics/conferences and rounds (200
   hours/year). The median program director protected time was 23% (range
   0%-50%). All responding programs (100%) had biology and physics courses
   and assigned directors, but only approximately 20% of respondents had a
   threshold grade in these courses for graduation. Major resources desired
   were templates of goals/objectives by disease site, competency
   evaluations by level, journal club repository, and software for
   contouring, oral examination preparation, grant writing, publication
   writing, oral presentation, and effective teaching. Major activity
   challenges were Accreditation Council for Graduate Medical Education
   external review and time commitment.
   CONCLUSIONS: Overall, the 2014 results are similar to those of the 2007
   survey. The average time commitment remains considerably higher than the
   10% minimum required in the current ACGME program requirements. The
   survey results may guide ADROP membership in centralizing some of the
   identified resources needed.
RI Vapiwala, Neha/ABG-4062-2021
ZS 0
ZR 0
ZB 0
TC 2
Z8 0
ZA 0
Z9 2
U1 1
U2 2
EI 1879-8519
UT MEDLINE:26419442
PM 26419442
ER

PT J
AU Fernandez-Lago, Helena
   Bello, Olalla
   Lopez-Alonso, Virginia
   Andres Sanchez, Jose
   Morenilla, Luis
   Angel Fernandez-del-Olmo, Miguel
TI Gait Pattern and Cognitive Performance During Treadmill Walking in
   Parkinson Disease
SO AMERICAN JOURNAL OF PHYSICAL MEDICINE & REHABILITATION
VL 94
IS 11
BP 931
EP 940
DI 10.1097/PHM.0000000000000392
PD NOV 2015
PY 2015
AB Objective The aim of this study was to explore whether attentional
   demands are involved in gait improvements in Parkinson disease (PD)
   patients when they walk on a treadmill.
   Design Nineteen individuals with idiopathic PD and 19 age-matched
   healthy controls participated in this study. Participants walked on a
   treadmill and on overground under single task (walk only) and dual task
   (walk performing a simultaneous cognitive task) conditions. The
   dual-task paradigm was used to reveal the attention allocation behavior.
   Gait pattern and cognitive performance was measured.
   Results The PD group showed reduced gait variability when walking on a
   treadmill in comparison with overground. However, this reduction did not
   deteriorate during the dual task. Moreover, there were no differences in
   the cognitive performance between treadmill and overground walking.
   Conclusions This study does not support the proposition attentional
   resource allocation as a possible mechanism for the treadmill-associated
   gait improvements observed in PD.
   To Claim CME Credits: Complete the self-assessment activity and
   evaluation online at http://www.physiatry.org/JournalCME
   CME Objectives: Upon completion of this article, the reader should be
   able to: (1) Understand the influence of attentional demands on gait
   improvements in PD patients during treadmill walking; (2) Verbalize the
   gait improvements demonstrated in PD patients following gait training on
   a treadmill; and (3) Understand the benefits of treadmill training as a
   therapeutic tool to improve gait in people with PD.
   Level: Advanced
   Accreditation: The Association of Academic Physiatrists is accredited by
   the Accreditation Council for Continuing Medical Education to provide
   continuing medical education for physicians. The Association of Academic
   Physiatrists designates this activity for a maximum of 1.5 AMA PRA
   Category 1 Credit(s). Physicians should only claim credit commensurate
   with the extent of their participation in the activity.
RI Sanchez, Jose Andres/Q-5987-2019; Sanchez, Jose Andres/K-9262-2014; Lopez-Alonso, Virginia/G-4759-2015; Helena, Fernandez-Lago/; Morenilla-Burlo, Luis/L-1010-2014; Fernandez del Olmo, Miguel/
OI Sanchez, Jose Andres/0000-0003-2875-4499; Sanchez, Jose
   Andres/0000-0003-2875-4499; Lopez-Alonso, Virginia/0000-0002-4329-0656;
   Helena, Fernandez-Lago/0000-0002-0772-666X; Morenilla-Burlo,
   Luis/0000-0002-9694-6997; Fernandez del Olmo, Miguel/0000-0001-5325-503X
TC 7
ZB 1
ZR 0
ZA 0
ZS 2
Z8 0
Z9 9
U1 0
U2 16
SN 0894-9115
EI 1537-7385
UT WOS:000363312100001
PM 26390397
ER

PT J
AU Bruce, Jordan G.
   Tucholka, Jennifer L.
   Steffens, Nicole M.
   Neuman, Heather B.
TI Quality of online information to support patient decision-making in
   breast cancer surgery
SO JOURNAL OF SURGICAL ONCOLOGY
VL 112
IS 6
BP 575
EP 580
DI 10.1002/jso.24046
PD NOV 1 2015
PY 2015
AB BackgroundBreast cancer patients commonly use the internet as an
   information resource. Our objective was to evaluate the quality of
   online information available to support patients facing a decision for
   breast surgery.
   MethodsBreast cancer surgery-related queries were performed (Google and
   Bing), and reviewed for content pertinent to breast cancer surgery. The
   DISCERN instrument was used to evaluate websites' structural components
   that influence publication reliability and ability of information to
   support treatment decision-making. Scores of 4/5 were considered good.
   Results45 unique websites were identified. Websites satisfied a median
   5/9 content questions. Commonly omitted topics included: having a choice
   between breast conservation and mastectomy (67%) and potential for 2nd
   surgery to obtain negative margins after breast conservation (60%).
   Websites had a median DISCERN score of 2.9 (range 2.0-4.5). Websites
   achieved higher scores on structural criteria (median 3.6 [2.1-4.7]),
   with 24% rated as good. Scores on supporting decision-making questions
   were lower (2.6 [1.3-4.4]), with only 7% scoring good.
   ConclusionAlthough numerous breast cancer-related websites exist, most
   do a poor job providing women with essential information necessary to
   actively participate in decision-making for breast cancer surgery.
   Providing easily- accessible, high-quality online information has the
   potential to significantly improve patients' experiences with
   decision-making. J. Surg. Oncol. 2015;112:575-580. (c) 2015 Wiley
   Periodicals, Inc.
ZR 0
ZB 3
Z8 0
ZS 0
TC 29
ZA 0
Z9 29
U1 0
U2 7
SN 0022-4790
EI 1096-9098
UT WOS:000363588800002
PM 26417898
ER

PT J
AU Hautz, Stefanie C.
   Gerken, Jan
   Swolinsky, Jutta
   Hautz, Wolf E.
TI A blended-learning format to support peer tutors
SO MEDICAL EDUCATION
VL 49
IS 11
BP 1158
EP 1159
DI 10.1111/medu.12835
PD NOV 2015
PY 2015
OI Hautz, Wolf/0000-0002-2445-984X; Hautz, Stefanie C/0000-0003-4715-8465;
   Wandrey, Jan/0000-0002-4470-6393
ZA 0
ZS 0
TC 0
ZB 0
ZR 0
Z8 0
Z9 0
U1 0
U2 36
SN 0308-0110
EI 1365-2923
UT WOS:000363514600035
PM 26494091
ER

PT J
AU Edwards, Roger A.
   Colchamiro, Rachel
   Tolan, Ellen
   Browne, Susan
   Foley, Mary
   Jenkins, Lucia
   Mainello, Kristen
   Vallu, Rohith
   Hanley, Lauren E.
   Boisvert, Mary Ellen
   Forgit, Julie
   Ghiringhelli, Kara
   Nordstrom, Christina
TI Online Continuing Education for Expanding Clinicians' Roles in
   Breastfeeding Support
SO JOURNAL OF HUMAN LACTATION
VL 31
IS 4
SI SI
BP 582
EP 586
DI 10.1177/0890334415585977
PD NOV 2015
PY 2015
AB Lack of health professional support is an important variable affecting
   mothers' achievement of breastfeeding goals. Online continuing education
   is a recognized pathway for disseminating content for improving
   clinicians' knowledge and supporting efforts to change practices. At the
   time we developed our project, free, accredited continuing education for
   physicians related to breastfeeding management that could be easily
   accessed using portable devices (via tablets/smartphones) was not
   available. Such resources were in demand, especially for facilities
   pursuing designation through the Baby-Friendly Hospital Initiative. We
   assembled a government, academic, health care provider, and professional
   society partnership to create such a tutorial that would address the
   diverse content needed for supporting breastfeeding mothers
   postdischarge in the United States. Our 1.5-hour-long continuing medical
   and nursing education was completed by 1606 clinicians (1172 nurses
   [73%] and 434 physicians [27%]) within 1 year. More than 90% of nurses
   and over 98% of physicians said the tutorial achieved its 7 learning
   objectives related to breastfeeding physiology, broader factors in
   infant feeding decisions and practices, the American Academy of
   Pediatrics' policy statement, and breastfeeding
   management/troubleshooting. Feedback received from the tutorial led to
   the creation of a second tutorial consisting of another 1.5 hours of
   continuing medical and nursing education related to breast examination
   and assessment prior to delivery, provision of anticipatory guidance to
   pregnant women interested in breastfeeding, maternity care practices
   that influence breastfeeding outcomes, breastfeeding preterm infants,
   breastfeeding's role in helping address disparities, and dispelling
   common myths. The tutorials contribute to achievement of 8 Healthy
   People 2020 Maternal, Infant and Child Health objectives.
RI 杜, 美晨/S-4063-2016
OI 杜, 美晨/0000-0002-1562-1155
ZB 1
TC 8
ZS 0
ZA 0
Z8 1
ZR 0
Z9 9
U1 0
U2 22
SN 0890-3344
EI 1552-5732
UT WOS:000362686100003
PM 26013061
ER

PT J
AU Lewis, Kadriye O
   Farber, Susan
   Chen, Haiqin
   Peska, Don N
TI Learning With Reflection: Practices in an Osteopathic Surgery Clinical
   Clerkship Through an Online Module.
SO The Journal of the American Osteopathic Association
VL 115
IS 11
BP 678
EP 85
DI 10.7556/jaoa.2015.139
PD 2015-Nov
PY 2015
AB CONTEXT: The value of reflective practices has gained momentum in
   osteopathic medical education. However, the use of reflective pedagogies
   has not been explored in the larger context of medical course delivery
   and design, to the authors' knowledge.
   OBJECTIVE: To determine the types of reflection demonstrated by
   osteopathic medical students on an online discussion board and to
   explore differences in discussion engagement caused by the use of a
   reflective learning self-assessment tool.
   METHODS: Using a mixed-method approach, reflection processes in an
   osteopathic surgery clinical clerkship online module were investigated
   in third-year osteopathic medical students. Discussion board messages
   were captured and coded. Both manual coding techniques and automated
   interrogation using NVivo9 (a computer program) for qualitative data
   were applied. Correlations of scores across 4 case-based discussion
   tasks and scores for self-reflection were computed as quantitative data.
   RESULTS: Twenty-eight students were included. Four main types of
   reflection (ie, content, contextual, dialogic, and personal) along with
   corresponding differentiated subthemes for each type of case-based
   discussion board group message were identified. Group collaboration
   revealed insights about the reflection process itself and also about the
   evidence of collective efforts, group engagements, and intragroup
   support among students. Student preparation revealed that students'
   metacognition was triggered when they judged their own contributions to
   group work. Challenges in completing readings and meeting deadlines were
   related to the students' long work hours.
   CONCLUSION: Reflective practices are essential to the practice of
   osteopathic medicine and medical education. Curricula can promote the
   development of reflective skills by integrating these deliberate
   practices in educational activities.
RI Lewis, Kadriye O./AAI-9689-2020
ZB 0
ZA 0
ZR 0
TC 0
Z8 0
ZS 0
Z9 0
U1 0
U2 4
EI 1945-1997
UT MEDLINE:26501761
PM 26501761
ER

PT J
AU Kleinert, Sabine
   Horton, Richard
   Becker-Barroso, Elena
   Boyce, Niall
   Collingridge, David
   Davies, Justine
   Grainger, Emma
   Hayward, Peter
   McConnell, John
   Mullan, Zoe
   Smith, Lan-Lan
TI Join us at The Lancet Clinic
SO LANCET HIV
VL 2
IS 11
BP E462
EP E462
DI 10.1016/S2352-3018(15)00202-7
PD NOV 2015
PY 2015
OI Davies, Justine/0000-0001-6834-1838; McConnell, John/0000-0002-9928-6568
ZA 0
TC 0
ZB 0
ZR 0
ZS 0
Z8 0
Z9 0
U1 0
U2 1
SN 2352-3018
UT WOS:000363794400007
PM 26520925
ER

PT J
AU Yordanov, Youri
   Sobotka, Jennifer
   Dahan, Benjamin
   Jacquin, Laurent
   Kalpokdjian, Aurelie
   Pateron, Dominique
TI Emergency medicine as a primary specialty-French emergency medicine
   residents' attitudes
SO CANADIAN JOURNAL OF EMERGENCY MEDICINE
VL 17
IS 6
BP 689
EP 691
DI 10.1017/cem.2014.64
PD NOV 2015
PY 2015
AB Emergency medicine (EM) has been a fellowship program (supra-specialty)
   in France since 2004. Even though the program can be accessed after
   completion of one of several primary specialties, the vast majority
   (97%) of its residents enter the program after having completed training
   in family medicine. A change to develop a primary EM specialty is being
   discussed. Our objective was to assess French residents and young EM
   physicians' attitudes toward EM as a primary specialty. We conducted a
   brief cross-sectional online survey among young EM physicians and
   trainees in November and December 2012. There were 288 respondents to
   the survey. Forty-nine percent (n = 142) of respondents would have
   chosen EM if it was a primary specialty, but 73% (n = 209) prefer
   maintaining the status quo, offering EM training as a supra-specialty
   fellowship program. Work-related quality of life was the main reason for
   those not choosing EM as a primary specialty.
RI JACQUIN, Laurent/AAE-9752-2020
OI JACQUIN, Laurent/0000-0002-1653-0722
ZS 0
ZR 0
ZB 0
Z8 0
TC 5
ZA 0
Z9 5
U1 0
U2 1
SN 1481-8035
EI 1481-8043
UT WOS:000363085800013
PM 26012721
ER

PT J
AU Hudson, Paul
   Ekholm, Jodie
   Johnson, Maree
   Langdon, Rachel
TI Early identification and management of the unstable adult patient in the
   emergency department
SO JOURNAL OF CLINICAL NURSING
VL 24
IS 21-22
BP 3138
EP 3146
DI 10.1111/jocn.12916
PD NOV 2015
PY 2015
AB Aims and objectivesThe focus of this research was to standardise an
   emergency observation chart, the Adult Emergency Department Flow Chart,
   which incorporates elements designed to allow clinicians to more readily
   recognise the trends of patient deterioration.
   BackgroundPatients present to the Emergency Department with some form of
   instability. Core skills and principles of Emergency Department care are
   to rapidly and continually assess the clinical condition of the patient,
   prioritise their care and treat accordingly. Often, however,
   deterioration of these patients is missed. The incidence of missed
   deterioration is set within a background of increasing presentations to
   Emergency Departments, greater complexity of the patient health status,
   longer length of stay within the Emergency Department and an ageing
   population.
   DesignThis quantitative research study comprised a retrospective medical
   record audit. Only those records containing notes relating to an
   Emergency Department admission were included.
   MethodsAn online data collection tool based on the Adult Emergency
   Department Flow Chart was developed. A total of 181 medical records were
   reviewed: 80 during the pre-implementation audit and 101 during the
   post-implementation audit.
   ResultsThe Adult Emergency Department Flow Chart enabled clinicians to
   better identify deteriorating patients, with a higher number of abnormal
   vital signs being identified at the post-implementation audit.
   Identification of pain also dramatically increased at the
   post-implementation audit. Documentation of notification to Medical
   Officers also increased, as did documentation of the number of patients
   receiving medication to help treat the abnormal vital sign.
   ConclusionThe introduction of the Adult Emergency Department Flow Chart
   facilitated the essential role of nurses in the identification,
   documentation and monitoring of the unstable or deteriorating patient in
   the Emergency Department. Further research is required with larger
   samples to determine the impact of the Adult Emergency Department Flow
   Chart on the timely management of abnormal vital signs.
   Relevance to clinical practiceThe Adult Emergency Flow Chart provides a
   valuable tool for the early identification and subsequent management of
   an unstable / deteriorating adult in the emergency department,
   particularly for clinicians with limited experience.
RI Zixuan, Huang/ABI-3557-2020; Johnson, Maree/
OI Johnson, Maree/0000-0001-6653-3780
ZA 0
ZS 0
ZB 0
Z8 1
TC 5
ZR 0
Z9 6
U1 0
U2 14
SN 0962-1067
EI 1365-2702
UT WOS:000362907300011
PM 26333679
ER

PT J
AU Best, James
   Muzaffar, Jameel
   Mitchell-Innes, Alistair
TI Quality of information available via the internet for patients with head
   and neck cancer: are we improving?
SO EUROPEAN ARCHIVES OF OTO-RHINO-LARYNGOLOGY
VL 272
IS 11
BP 3499
EP 3505
DI 10.1007/s00405-014-3349-z
PD NOV 2015
PY 2015
AB This study aimed to evaluate the type, content, accessibility and
   quality of information available via the internet for patients with head
   and neck cancer. The Google search engine was used to generate lists of
   the first 100 websites for general head and neck cancer and the first
   ten for head and neck cancers by anatomical location (160 total).
   Websites were evaluated with the validated DISCERN and LIDA instruments,
   the SMOG (Simple measure of gobbledygook) readability score and against
   the JAMA (Journal of the American Medical Association) criteria. 40 of
   the 160 websites ranked by Google were suitable for analysis. Seven
   websites (17.5 %) partially or fully achieved all four JAMA benchmarks
   and only one (2.5 %) site achieved none. 28 (70 %) included reference to
   quality of life factors. Correlations were identified between Google
   site rank and all four of our appraisal tools; LIDA (-0.966, p = 0.006),
   JAMA (-5.93, p = 0.028), DISCERN (-0.568, p = 0.037) and SMOG (4.678, p
   = 0.04). Google site rank and both government run sites (-35.38, p =
   0.034) and sites run by universities or hospitals (-27.32, p = 0.016)
   also showed an association. Comparing our observations with those of
   Riordain in 2008, there has been little improvement in the quality of
   head and neck cancer information available online over this time. Given
   the variability in quality of information online, patients would benefit
   from being directed to reliable websites by clinicians.
OI Best, James/0000-0001-5269-8605; Muzaffar, Jameel/0000-0003-3065-0269
Z8 0
TC 21
ZA 0
ZB 4
ZS 0
ZR 0
Z9 21
U1 0
U2 12
SN 0937-4477
EI 1434-4726
UT WOS:000361540600057
PM 25370600
ER

PT J
AU Davey, J.
   Bryant, S. T.
   Dummer, P. M. H.
TI The confidence of undergraduate dental students when performing root
   canal treatment and their perception of the quality of endodontic
   education
SO EUROPEAN JOURNAL OF DENTAL EDUCATION
VL 19
IS 4
BP 229
EP 234
DI 10.1111/eje.12130
PD NOV 2015
PY 2015
AB AimThis article aims to gain understanding into the perception of
   undergraduate dental students in terms of their confidence and
   competence at performing root canal treatment and their perception of
   the quality of endodontic education.
   MethodsAn online questionnaire was distributed to all 3rd, 4th and 5th
   year dental students at Cardiff University via their academic e-mail
   addresses. The questionnaire utilised both scaled response and open
   questions to gain an insight into undergraduate opinion.
   ResultsOut of a possible 208 students, 98 responses were obtained
   (response rate=47%). Perception of competence and confidence were
   significantly greater amongst the more senior year groups (P<0.01).
   However, 49% (n=38) of participants did not feel competent performing
   root canal treatment on anterior, single-rooted teeth, whilst 74% (n=70)
   did not feel competent performing root canal treatment on posterior,
   multirooted teeth. Free comments from participants indicated that this
   was due to a lack of clinical experience. Approximately, 80% of
   participants ranked education in endodontics at Cardiff University as 5
   on a Likert scale (1=inadequate to 10=good), indicating that improvement
   was required. Improvements that were suggested by the students included
   the provision of further information within lectures, a broader range of
   lecturers, an increased number of shorter, more organised practical
   sessions, additional training equipment, greater supervision and online
   reference guides to root canal treatment.
   ConclusionEnhancing undergraduate education in endodontics is necessary
   to increase students' perception of their confidence and competence when
   performing root canal treatment.
RI Dummer, Paul M/F-3063-2012
OI Dummer, Paul M/0000-0002-0726-7467
ZA 0
ZS 0
Z8 0
ZR 0
ZB 3
TC 35
Z9 35
U1 1
U2 10
SN 1396-5883
EI 1600-0579
UT WOS:000362891900006
PM 25490882
ER

PT J
AU Fahlgren, Elin
   Nima, Ali A.
   Archer, Trevor
   Garcia, Danilo
TI Person-centered osteopathic practice: patients' personality (body, mind,
   and soul) and health (ill-being and well-being)
SO PEERJ
VL 3
AR e1349
DI 10.7717/peerj.1349
PD OCT 27 2015
PY 2015
AB Background. Osteopathic philosophy and practice are congruent with the
   biopsychosocial model, a patient-centered approach when treating
   disease, and the view of the person as a unity (i.e., body, mind, and
   soul). Nevertheless, a unity of being should involve a systematic
   person-centered understanding of the patient's personality as a
   biopsychosociospiritual construct that influences health (i.e.,
   well-being and ill-being). We suggest Cloninger's personality model,
   comprising temperament (i.e., body) and character (i.e., mind and soul),
   as a genuine paradigm for implementation in osteopathic practice. As a
   first step, we investigated (1) the relationships between personality
   and health among osteopathic patients, (2) differences in personality
   between patients and a control group, and (3) differences in health
   within patients depending on the presenting problem and gender.
   Method. 524 osteopathic patients in Sweden (age mean = 46.17, SD =
   12.54, 388 females and 136 males) responded to an online survey
   comprising the Temperament and Character Inventory and measures of
   health (well-being: life satisfaction, positive affect, harmony in life,
   energy, and resilience; ill-being: negative affect, anxiety, depression,
   stress, and dysfunction and suffering associated to the presenting
   problem). We conducted two structural equation models to investigate the
   association personality-health; graphically compared the patients'
   personality T-scores to those of the control group and compared the mean
   raw scores using t-tests; and conducted two multivariate analyses of
   variance, using age as covariate, to compare patients' health in
   relation to their presenting problem and gender.
   Results. The patients' personality explained the variance of all of the
   well-being (R-2 between .19 and .54) and four of the ill-being (R-2
   between .05 and .43) measures. Importantly, self-transcendence, the
   spiritual aspect of personality, was associated to high levels of
   positive emotions and resilience. Osteopathic patients, compared to
   controls, scored higher in six of the seven personality dimensions.
   These differences were, however, not considerably large (divergences in
   T-scores were <1 SD, Cohen's d between 0.12 and 0.40). Presenting
   problem and gender did not have an effect on any of the health measures.
   Conclusion. The patient's personality as a ternary construct (i.e.,
   body, mind, and soul), which is in line with osteopathy, is associated
   to both well-being and ill-being. The lack of substantial differences in
   personality between patients and controls implies that the patients had
   not any personality disorders. Hence, osteopaths might, with proper
   education, be able to coach their patients to self-awareness. The lack
   of differences in health variables between osteopathic patients with
   different presenting problems suggests that practitioners should focus
   on the person's health regardless of the type of presenting problem.
RI Garcia, Danilo/AAD-3779-2019
OI Garcia, Danilo/0000-0003-3356-4454
ZB 3
ZS 0
TC 22
ZA 0
Z8 0
ZR 0
Z9 22
U1 1
U2 14
SN 2167-8359
UT WOS:000365801500004
PM 26528411
ER

PT J
AU Liakoni, Evangelia
   Schaub, Michael P.
   Maier, Larissa J.
   Glauser, Gaelle-Vanessa
   Liechti, Matthias E.
TI The Use of Prescription Drugs, Recreational Drugs, and "Soft Enhancers"
   for Cognitive Enhancement among Swiss Secondary School Students
SO PLOS ONE
VL 10
IS 10
AR e0141289
DI 10.1371/journal.pone.0141289
PD OCT 27 2015
PY 2015
AB The use of prescription or recreational drugs for cognitive enhancement
   (CE) is prevalent among students. However, the prevalence of CE among
   Swiss school students is unknown. We therefore performed a
   cross-sectional online survey including >= 16-year-old students from
   bridge-year schools (10th grade), vocational schools, and upper
   secondary schools (10th-12th grade) in the Canton of Zurich to
   investigate the prevalence of and motives for the use of prescription
   drugs, recreational drugs, and/or freely available soft enhancers for
   CE. A total of 1,139 students were included. Of these, 54.5% reported
   the use of prescription drugs (9.2%), recreational drugs including
   alcohol (6.2%), or soft enhancers (51.3%) explicitly for CE at least
   once in their lives. The last-year and last-month prevalence for CE
   considering all substances was 45.5% and 39.5%, respectively. Soft
   enhancers were the substances that were most commonly used (ever,
   last-year, and last-month, respectively), including energy drinks
   (33.3%, 28.4%, and 24.6%), coffee (29.8%, 25.1%, and 21.9%), and tobacco
   (12.6%, 9.3%, and 8.3%). CE with methylphenidate was less prevalent
   (4.0%, 2.8%, and 2.0%). However, the use of prescription drugs, alcohol,
   or illegal drugs for CE was reported by 13.3% of the participants. The
   most common motives for use were to stay awake and improve
   concentration. CE was more prevalent among students who reported higher
   levels of stress or performance pressure and students with psychiatric
   disorders. In conclusion, half of the school students had used a
   substance at least once in their lives to improve school performance.
   Soft enhancers were most commonly used. Prevalence rates were similar to
   those reported by Swiss university students, indicating that the use of
   prescription or recreational drugs for CE already occurs before starting
   higher education. Performance pressure, stress, and psychiatric
   disorders may be associated with CE.
RI Maier, Larissa J/C-2922-2017; Maier, Larissa/P-8669-2014; Schaub, Michael P./ABF-9468-2021
OI Maier, Larissa J/0000-0002-4302-0488; Maier,
   Larissa/0000-0002-4302-0488; Schaub, Michael P./0000-0002-8375-4005
ZR 0
ZB 14
ZS 0
Z8 0
TC 34
ZA 0
Z9 34
U1 3
U2 26
SN 1932-6203
UT WOS:000363804200043
PM 26505633
ER

PT J
AU Zundel, Sabine
   Meder, Adrian
   Zipfel, Stephan
   Herrmann-Werner, Anne
TI The surgical experience of current non-surgeons gained at medical
   school: a survey analysis with implications for teaching today's
   students
SO BMC MEDICAL EDUCATION
VL 15
AR 187
DI 10.1186/s12909-015-0466-3
PD OCT 27 2015
PY 2015
AB Background: It is unknown what aspects of undergraduate surgical
   curricula are useful for future non-surgeons. We aimed to define
   relevant, enduring learning achievements for this subgroup to enable
   student-centered teaching.
   Methods: An online questionnaire using open ended questions was
   distributed to physicians of non-surgical specialties at the University
   Hospital of Tuebingen, Germany and its associated teaching hospitals.
   Participants were asked to describe knowledge and skills that endured
   from their surgical clerkship and which of these are used in daily
   practice. Textual responses were initially coded using content analysis
   and the frequency of recurrent categories was calculated.
   Results: Sixty-seven of 153 questionnaires were returned; participants
   belonged to six different non-surgical specialties and had received
   their training at 22 different medical schools. Sustaining learning
   achievements included basic skills (suturing and working under sterile
   conditions), learning about professionalism and appreciating working
   conditions in surgery. Two learning techniques were valued: witnessing
   of rare cases or complications and working autonomously.
   Conclusion: Integration of our findings in undergraduate surgical
   teaching may focus teaching on students' interests and improve surgical
   teaching.
RI Karim, Osman/Z-3507-2019; Herrmann-Werner, Anne/; Zipfel, Stephan/
OI Herrmann-Werner, Anne/0000-0003-2413-7047; Zipfel,
   Stephan/0000-0003-1659-4440
TC 6
ZS 2
ZR 0
Z8 0
ZB 2
ZA 0
Z9 7
U1 0
U2 8
EI 1472-6920
UT WOS:000363450400001
PM 26506917
ER

PT J
AU van der Elst, Elise M.
   Kombo, Bernadette
   Gichuru, Evans
   Omar, Anisa
   Musyoki, Helgar
   Graham, Susan M.
   Smith, Adrian D.
   Sanders, Eduard J.
   Operario, Don
TI The green shoots of a novel training programme: progress and identified
   key actions to providing services to MSM at Kenyan health facilities
SO JOURNAL OF THE INTERNATIONAL AIDS SOCIETY
VL 18
AR 20226
DI 10.7448/IAS.18.1.20226
PD OCT 21 2015
PY 2015
AB Introduction: Although men who have sex with men (MSM) in sub-Saharan
   Africa are at high risk for HIV acquisition, access to and quality of
   health and HIV services within this population are negatively affected
   by stigma and capacity within the health sector. A recently developed
   online MSM training programme (www.marps-africa.org) was shown to
   contribute to reductions in MSM prejudice among healthcare providers
   (HCPs) in coastal Kenya. In this study, we used qualitative methods to
   explore the provision of MSM healthcare services two years post-training
   in coastal Kenya.
   Methods: From February to July 2014, we held 10 focus group discussions
   (FGD) with 63 participants, including HCP from 25 facilities, county
   AIDS coordinators and MSM from local support groups. Participants
   discussed availability, acceptability and accessibility of HIV
   healthcare for MSM. HCP also discussed changes in their health service
   practices after completing the training. FGD were recorded, transcribed
   verbatim and analyzed using Ritchie and Spencer's "framework approach"
   for qualitative data.
   Results: HCPs described continued improvements in their ability to
   provide service in a non-stigmatizing way to MSM patients since
   completing the training programme and expressed comfort engaging MSM
   patients in care. Four additional recommendations for improving
   MSMhealthcare services were identified: 1) expanding the reach of
   MSMsensitivity training across the medical education continuum; 2)
   establishing guidelines to manage sexually transmitted anal infections;
   3) promoting legal and policy reforms to support integration of
   MSM-appropriate services into healthcare; and 4) including MSM
   information in national reporting tools for HIV services.
   Conclusions: Positive impacts of this sensitivity and skills training
   programme were reflected in HCP attitudes two years postintervention.
   Scaling-up of efforts will rely on continued policies to include MSM in
   healthcare programmes to reduce stigma in health settings and guidelines
   for MSM STI service delivery.
OI Smith, Adrian/0000-0003-0036-1490
TC 21
ZB 5
ZR 0
ZS 2
Z8 0
ZA 0
Z9 21
U1 1
U2 4
EI 1758-2652
UT WOS:000363401500001
PM 26493863
ER

PT J
AU Klekamp, Benjamin G.
   Bodager, Dean
   Matthews, Sarah D.
TI Use of Surveillance Systems in Detection of a Ciguatera Fish Poisoning
   Outbreak - Orange County, Florida, 2014
SO MMWR-MORBIDITY AND MORTALITY WEEKLY REPORT
VL 64
IS 40
BP 1142
EP 1144
PN 2
PD OCT 16 2015
PY 2015
ZB 3
ZA 0
ZS 0
TC 7
ZR 0
Z8 0
Z9 7
U1 0
U2 4
SN 0149-2195
EI 1545-861X
UT WOS:000363364000003
PM 26468736
ER

PT J
AU Jacob, Megan E.
   Hoppin, Jane A.
   Steers, Nicola
   Davis, Jennifer L.
   Davidson, Gigi
   Hansen, Bernie
   Lunn, Katharine F.
   Murphy, K. Marcia
   Papich, Mark G.
TI Opinions of clinical veterinarians at a US veterinary teaching hospital
   regarding antimicrobial use and antimicrobial-resistant infections
SO JAVMA-JOURNAL OF THE AMERICAN VETERINARY MEDICAL ASSOCIATION
VL 247
IS 8
BP 938
EP 944
DI 10.2460/javma.247.8.938
PD OCT 15 2015
PY 2015
AB Objective-To determine opinions of faculty members with clinical
   appointments, clinical veterinarians, residents, and interns at a US
   veterinary teaching hospital regarding antimicrobial use and
   antimicrobial-resistant infections.
   Design-Cross-sectional survey.
   Sample-71 veterinarians.
   Procedures-An online questionnaire was sent to all veterinarians with
   clinical service responsibilities at the North Carolina State University
   veterinary teaching hospital (n = 167). The survey included 23 questions
   regarding demographic information, educational experiences, current
   prescribing practices, and personal opinions related to antimicrobial
   selection, antimicrobial use, restrictions on antimicrobial use, and
   antimicrobial resistance.
   Results-Of the 167 veterinarians eligible to participate, 71 (43%)
   responded. When respondents were asked to rate their level of concern
   (very concerned = 1; not concerned = 5) about antimicrobial-resistant
   infections, most (41/70 [59%]) assigned a score of 1, with mean score
   for all respondents being 1.5. Most survey participants rated their
   immediate colleagues (mean score, 1.9) as more concerned than other
   veterinary medical professionals (mean score, 2.3) and their clients
   (mean score, 3.4). Fifty-nine of 67 (88%) respondents felt that
   antimicrobials were overprescribed at the hospital, and 32 of 69 (46%)
   respondents felt uncomfortable prescribing at least one class of
   antimicrobials (eg, carbapenems or glycopeptides) because of public
   health concerns.
   Conclusions and Clinical Relevance-Findings indicated that veterinarians
   at this teaching hospital were concerned about antimicrobial resistance,
   thought antimicrobials were overprescribed, and supported restricting
   use of certain antimicrobial classes in companion animals. Findings may
   be useful in educating future veterinarians and altering prescribing
   habits and antimicrobial distribution systems in veterinary hospitals.
OI Papich, Mark/0000-0002-7591-7898; Lunn, Katharine/0000-0001-7083-5861;
   Davidson, Gigi/0000-0002-0322-9607
Z8 0
ZB 4
ZS 0
ZR 0
ZA 0
TC 16
Z9 16
U1 0
U2 23
SN 0003-1488
EI 1943-569X
UT WOS:000362207300046
PM 26421407
ER

PT J
AU Deane, Richard P.
   Joyce, Pauline
   Murphy, Deirdre J.
TI Team Objective Structured Bedside Assessment (TOSBA) as formative
   assessment in undergraduate Obstetrics and Gynaecology: a cohort study
SO BMC MEDICAL EDUCATION
VL 15
AR 172
DI 10.1186/s12909-015-0456-5
PD OCT 9 2015
PY 2015
AB Background: Team Objective Structured Bedside Assessment (TOSBA) is a
   learning approach in which a team of medical students undertake a set of
   structured clinical tasks with real patients in order to reach a
   diagnosis and formulate a management plan and receive immediate feedback
   on their performance from a facilitator. TOSBA was introduced as
   formative assessment to an 8-week undergraduate teaching programme in
   Obstetrics and Gynaecology (O&G) in 2013/14. Each student completed 5
   TOSBA sessions during the rotation. The aim of the study was to evaluate
   TOSBA as a teaching method to provide formative assessment for medical
   students during their clinical rotation. The research questions were:
   Does TOSBA improve clinical, communication and/or reasoning skills? Does
   TOSBA provide quality feedback?
   Methods: A prospective cohort study was conducted over a full academic
   year (2013/14). The study used 2 methods to evaluate TOSBA as a teaching
   method to provide formative assessment: (1) an online survey of TOSBA at
   the end of the rotation and (2) a comparison of the student performance
   in TOSBA with their performance in the final summative examination.
   Results: During the 2013/14 academic year, 157 students completed the
   O&G programme and the final summative examination. Each student
   completed the required 5 TOSBA tasks. The response rate to the student
   survey was 68 % (n = 107/157). Students reported that TOSBA was a
   beneficial learning experience with a positive impact on clinical,
   communication and reasoning skills. Students rated the quality of
   feedback provided by TOSBA as high. Students identified the observation
   of the performance and feedback of other students within their TOSBA
   team as key features. High achieving students performed well in both
   TOSBA and summative assessments. The majority of students who performed
   poorly in TOSBA subsequently passed the summative assessments (n =
   20/21, 95 %). Conversely, the majority of students who failed the
   summative assessments had satisfactory scores in TOSBA (n = 6/7, 86 %).
   Conclusions: TOSBA has a positive impact on the clinical, communication
   and reasoning skills of medical students through the provision of
   high-quality feedback. The use of structured pre-defined tasks, the
   observation of the performance and feedback of other students and the
   use of real patients are key elements of TOSBA. Avoiding student
   complacency and providing accurate feedback from TOSBA are on-going
   challenges.
OI Murphy, Deirdre/0000-0001-6074-6718; Deane, Richard/0000-0002-7178-1145;
   Joyce, Pauline/0000-0002-6220-9753
Z8 0
TC 9
ZB 1
ZR 0
ZS 0
ZA 0
Z9 9
U1 0
U2 7
EI 1472-6920
UT WOS:000362473100001
PM 26453191
ER

PT J
AU Healy, C. Mary
   Rench, Marcia A.
   Montesinos, Diana P.
   Ng, Nancy
   Swaim, Laurie S.
TI Knowledge and attitiudes of pregnant women and their providers towards
   recommendations for immunization during pregnancy
SO VACCINE
VL 33
IS 41
BP 5445
EP 5451
DI 10.1016/j.vaccine.2015.08.028
PD OCT 5 2015
PY 2015
AB Objectives: Tetanus, diphtheria and acellular pertussis (Tdap) and
   influenza vaccination is recommended during each pregnancy but uptake is
   suboptimal. We evaluated knowledge and acceptance of vaccination
   recommendations among pregnant women.
   Methods: Prospective, convenience survey of pregnant women presenting
   for antenatal care at the Pavilion for Women, Texas Children's Hospital,
   Houston, and their healthcare providers.
   Results: 796 of 825 (96.5%) of women and 63 of 87 (72.4%) providers
   completed surveys. Mean age of pregnant women was 30.2(18-45) years.
   Self-identified race/ethnicity was 45% white, 26% Hispanic, 13% black,
   12% Asian and 4% other. Most women had college degrees (84%) and private
   health insurance (83%). Mean gestation was 28.5 weeks with 4.8%, 37.8%
   and 57.4%, in the 1st, 2nd and 3rd trimesters, respectively. Women used
   various sources for pregnancy information (personal contacts, providers,
   print, audiovisual and online media) but 89.1% cited a provider as their
   most trusted source, predominantly (85.8%) their physician. 668 (84%)
   knew vaccines are recommended during pregnancy, specifically influenza
   (77%) and Tdap (61%) vaccines. 659(83%) were willing to receive vaccines
   if recommended by their physician. Factors impacting vaccination
   decisions included safety for baby, safety for mother and sufficient
   information, scoring 4.7, 4.5 and 4.2, respectively, on a 5-point scale;
   less important were additional visit time (2.6), cost (1.9) or needle
   phobia (1). Women surveyed in the 3rd trimester showed greater
   acceptance than those earlier in gestation (87% vs 78%; P0.003).
   Maternal education, ethnicity, insurance, multiple gestation or history
   of serious illness in a prior infant did not affect willingness to
   receive vaccines.
   Conclusions: Pregnant women are willing to accept vaccination in
   pregnancy if recommended by their physician and if sufficient discussion
   of safety and rationale occurs. Strong physician recommendation, as
   reported for pediatric vaccination, is essential to optimizing uptake of
   vaccines during pregnancy. (C) 2015 Elsevier Ltd. All rights reserved.
OI Swaim, Laurie/0000-0002-8243-793X
ZB 40
ZS 0
ZR 1
Z8 0
TC 74
ZA 0
Z9 75
U1 0
U2 15
SN 0264-410X
EI 1873-2518
UT WOS:000362306200015
PM 26307234
ER

PT J
AU Barker, Fiona
   Munro, Kevin J.
   de Lusignan, Simon
TI Supporting living well with hearing loss: A Delphi review of
   self-\management support
SO INTERNATIONAL JOURNAL OF AUDIOLOGY
VL 54
IS 10
BP 691
EP 699
DI 10.3109/14992027.2015.1037019
PD OCT 3 2015
PY 2015
AB Objectives: To assess consensus amongst stakeholders in adult auditory
   rehabilitation on what processes might support self-management. Design:
   A three-round Delphi review was conducted online. Participants responded
   to five questions relating to living well with a hearing loss and the
   clinical processes that might support living well. Responses were
   analysed using thematic analysis. In further rounds, statements arising
   from the analysis were scored using a nine-point Likert scale,
   independently and then in the light of the collated panel responses.
   Statements reaching pre-defined criteria for consensus were identified.
   Study sample: A panel of 26 stakeholders in adult auditory
   rehabilitation were consulted, including people with hearing loss and
   researchers and professionals who design and implement process change.
   Results: There was consensus on clinical skills and behaviours that
   might help individuals live well, including processes that inform and
   involve the individual with the hearing loss (e.g. providing information
   about hearing and collaborative goal setting, respectively). The panel
   identified potential emotional, cognitive, and behavioural markers for
   living well with a hearing loss. Conclusions: The results of this review
   provide a rationale for the development and evaluation of interventions
   that include collaborative clinical behaviours as part of
   self-management support.
RI de Lusignan, Smion/S-7838-2019; munro, kevin/A-2899-2015
OI de Lusignan, Smion/0000-0002-8553-2641; munro, kevin/0000-0001-6543-9098
Z8 0
ZR 0
ZA 0
ZS 0
TC 9
ZB 8
Z9 11
U1 0
U2 10
SN 1499-2027
EI 1708-8186
UT WOS:000366449800006
PM 25938504
ER

PT J
AU Gerbase, Margaret W.
   Germond, Michele
   Cerutti, Bernard
   Vu, Nu V.
   Baroffio, Anne
TI How Many Responses Do We Need? Using Generalizability Analysis to
   Estimate Minimum Necessary Response Rates for Online Student Evaluations
SO TEACHING AND LEARNING IN MEDICINE
VL 27
IS 4
BP 395
EP 403
DI 10.1080/10401334.2015.1077126
PD OCT 2 2015
PY 2015
AB Construct:The study compares paper and online ratings of instructional
   units and analyses, with the G-study using the symmetry principle, the
   response rates needed to ensure acceptable precision of the measure when
   compliance is low. Background: Students' ratings of teaching contribute
   to the quality of medical training programs. To date, many schools have
   replaced pen-and-paper questionnaires with electronic forms, despite the
   lower response rates consistently reported with the latter. Few
   available studies have examined the effects of low response rates on the
   reliability and precision of the evaluation measure. Moreover, the
   minimum number of raters to target when response rates are low remains
   unclear. Approach: Descriptive data were derived from 799 students'
   paper and online ratings of 11 preclinical instructional units (PIUs).
   Reliability was assessed by Cronbach's alpha coefficients. The
   generalizability method applying the symmetry principle approach was
   used to analyze the precision of the measure with a reference standard
   error of mean (SEM) set at 0.10; optimization models were built to
   estimate minimum response rates. Results: Overall, response rates were
   74% and 30% (p < .001) and PIUs ratings were 3.8 +/- 0.5 and 3.6 +/- 0.5
   (p = .02), respectively in paper and online questionnaires. Higher SEM
   levels and significantly larger 95% confidence intervals of PIUs rating
   scores were observed with online evaluations. To keep the SEM within
   preset limits of precision, a minimum of 48% response rate was estimated
   for online formats. Conclusions: The proposed generalizability analysis
   allowed estimating the minimum response needed to maintain acceptable
   precision in online evaluations. The effects of response rates on
   accuracy are discussed.
OI Vu, Nu Viet/0000-0001-7733-0364; Cerutti, Bernard/0000-0002-7929-3373
Z8 0
ZR 0
ZB 1
TC 8
ZA 0
ZS 0
Z9 8
U1 0
U2 17
SN 1040-1334
EI 1532-8015
UT WOS:000363667300009
PM 26507997
ER

PT J
AU Gladman, J.
   Ryder, C.
   Walters, L. K.
TI Measuring organisational-level Aboriginal cultural climate to tailor
   cultural safety strategies
SO RURAL AND REMOTE HEALTH
VL 15
IS 4
AR 3050
PD OCT-DEC 2015
PY 2015
AB Introduction: Australian medical schools have taken on a social
   accountability mandate to provide culturally safe contexts in order to
   encourage Aboriginal and Torres Strait Islander people to engage in
   medical education and to ensure that present and future clinicians
   provide health services that contribute to improving the health outcomes
   of Aboriginal and Torres Strait Islander peoples. Many programs have
   sought to improve cultural safety through training at an individual
   level; however, it is well recognised that learners tend to internalise
   the patterns of behaviour to which they are commonly exposed. This
   project aimed to measure and reflect on the cultural climate of an
   Australian rural clinical school (RCS) as a whole and the collective
   attitudes of three different professional groups: clinicians, clinical
   academics and professional staff. The project then drew on Mezirow's
   Transformative Learning theory to design strategies to build on the
   cultural safety of the organisation.
   Methods: Clinicians, academic and professional staff at an Australian
   RCS were invited to participate in an online survey expressing their
   views on Aboriginal health using part of a previously validated tool.
   Results: Survey response rate was 63%. All three groups saw Aboriginal
   health as a social priority. All groups recognised the fundamental role
   of community control in Aboriginal health; however, clinical academics
   were considerably more likely to disagree that the Western medical model
   suited the health needs of Aboriginal people. Clinicians were more
   likely to perceive that they treated Aboriginal patients the same as
   other patients. There was only weak evidence of future commitments to
   Aboriginal health. Importantly, clinicians, academics and professional
   staff demonstrated differences in their cultural safety profile which
   indicated the need for a tailored approach to cultural safety learning
   in the future.
   Conclusions: Through tailored approaches to cross-cultural training
   opportunities we are likely to ensure participants are able to engage
   with the material and reflect upon implications of a challenging
   cultural climate on the health and wellbeing outcomes of Aboriginal
   people.
RI Walters, Lucie/GSD-3052-2022; Ryder, Courtney/ABC-6604-2020; Ryder, Courtney/
OI Ryder, Courtney/0000-0001-6511-1965
ZA 0
TC 5
Z8 0
ZR 0
ZB 2
ZS 0
Z9 5
U1 1
U2 11
SN 1445-6354
UT WOS:000373934400003
PM 26446197
ER

PT J
AU Palmer, R. T.
   Biagioli, F. E.
   Mujcic, J.
   Schneider, B. N.
   Spires, L.
   Dodson, L. G.
TI The feasibility and acceptability of administering a telemedicine
   objective structured clinical exam as a solution for providing
   equivalent education to remote and rural learners
SO RURAL AND REMOTE HEALTH
VL 15
IS 4
AR 3399
PD OCT-DEC 2015
PY 2015
AB Introduction: Although many medical schools incorporate distance
   learning into their curricula, assessing students at a distance can be
   challenging. While some assessments are relatively simple to administer
   to remote students, other assessments, such as objective structured
   clinical exams (OSCEs) are not. This article describes a means to more
   effectively and efficiently assess distance learners and evaluate the
   feasibility and acceptability of the assessment.
   Methods: We developed a teleOSCE, administered online in real time, to
   two cohorts of students on a rural clerkship rotation and assessed the
   feasibility and acceptability of using such an approach to assess
   medical students' clinical skills at rural locations. Project
   feasibility was defined as having development and implementation costs
   of less than $5000. Project acceptability was determined by analyzing
   student interview transcripts. A qualitative case study design framework
   was chosen due to the novel nature of the activity.
   Results: The implementation cost of the teleOSCE was approximately US$
   1577.20, making it a feasible educational endeavor. Interview data
   indicated the teleOSCE was also acceptable to students.
   Conclusions: The teleOSCE format may be useful to other institutions as
   a method to centrally administer clinical skills exams for assessment of
   distance medical students.
OI Schneider, Benjamin/0000-0002-0187-8873
ZR 0
Z8 0
ZB 1
ZS 0
TC 31
ZA 0
Z9 31
U1 0
U2 2
SN 1445-6354
UT WOS:000373934400019
PM 26632083
ER

PT J
AU Sutton, K. P.
   Patrick, K.
   Maybery, D.
   Eaton, K.
TI Increasing interest in rural mental health work: the impact of a short
   term program to orientate allied health and nursing students to
   employment and career opportunities in a rural setting
SO RURAL AND REMOTE HEALTH
VL 15
IS 4
AR 3344
PD OCT-DEC 2015
PY 2015
AB Introduction: Ongoing workforce shortages affect the provision of mental
   health services to rural and remote communities. This article examines
   the immediate impact of a novel recruitment strategy that aims to
   increase the number of mental health professionals commencing their
   careers in a rural area of Australia.
   Methods: This study utilised a sequential confirmatory mixed methods
   design which included both online pre- and post-program surveys and
   semi-structured individual interviews. Statistical analyses compared
   participants' pre- and post-program survey interest in rural
   work/career, mental health work/career and rural mental health
   work/career. Content analysis was undertaken to explore interview
   transcripts for data that confirmed, contradicted or added depth to the
   quantitative findings.
   Results: Comparison of pre- and post-program surveys indicated a
   significant increase in participants' interest in rural work/career and
   rural mental health work/career. The qualitative findings provided depth
   to and supported the change in interest toward working in a rural
   environment. Despite qualitative evidence that the program has increased
   participants' knowledge and understanding of the mental health sector as
   a whole, overt support for the changes in interest toward mental health
   work was not evident.
   Conclusions: The study provides evidence that a short-term program can
   change allied health and nursing students' interest in rural mental
   health work. The findings have important implications for the
   recruitment of mental health practitioners to underserved rural areas.
RI Sutton, Keith P/I-7926-2013; Maybery, Darryl/; Patrick, Kent/
OI Sutton, Keith P/0000-0002-3233-2566; Maybery,
   Darryl/0000-0003-1038-9374; Patrick, Kent/0000-0001-7644-057X
ZR 0
ZS 0
TC 3
Z8 0
ZB 0
ZA 0
Z9 3
U1 1
U2 6
SN 1445-6354
UT WOS:000373934400012
PM 26442649
ER

PT J
AU Rabow, Michael W.
   Dahlin, Constance
   Calton, Brook
   Bischoff, Kara
   Ritchie, Christine
TI New Frontiers in Outpatient Palliative Care for Patients With Cancer
SO CANCER CONTROL
VL 22
IS 4
BP 465
EP 474
DI 10.1177/107327481502200412
PD OCT 2015
PY 2015
AB Background: Although much evidence has accumulated demonstrating its
   benefit, relatively little is known about outpatient palliative care in
   patients with cancer.
   Methods: This paper reviews the literature and perspectives from content
   experts to describe the current state of outpatient palliative care in
   the oncology setting and current areas of innovation and promise in the
   field.
   Results: Evidence, including from controlled trials, documents the
   benefits of outpatient palliative care in the oncology setting. As a
   result, professional medical organizations have guidelines and
   recommendations based on the key role of palliative care in oncology.
   Six elements of the practice sit at the frontier of outpatient oncology
   palliative care, including the setting and timing of palliative care
   integration into outpatient oncology, the relationships between primary
   and specialty palliative care, quality and measurement, research,
   electronic and technical innovations, and finances.
   Conclusions: Evidence of clinical and health care system benefits
   supports the recommendations of professional organizations to integrate
   palliative care into the routine treatment of patients with advanced
   cancer.
ZR 0
Z8 0
ZB 3
TC 16
ZA 0
ZS 1
Z9 17
U1 1
U2 6
SN 1073-2748
UT WOS:000368051500011
PM 26678973
ER

PT J
AU White, John C.
   Hartley, Stephen
   Ozminkowski, Ronald J.
TI Association Between Corporate Wellness Program Participation and Changes
   in Health Risks
SO JOURNAL OF OCCUPATIONAL AND ENVIRONMENTAL MEDICINE
VL 57
IS 10
BP 1119
EP 1126
DI 10.1097/JOM.0000000000000531
PD OCT 2015
PY 2015
AB Objective: To assess the relationship between wellness program
   participation and employee health risks. Methods: Data from 173,901
   health-risk appraisals and wellness program participation records were
   used to assess changes in seven health risks (blood pressure, body
   weight, cholesterol level, nutrition, physical inactivity, stress, and
   tobacco use). Results: Controlling for baseline covariates, high-risk
   members who completed only a coaching program were significantly more
   likely to lower five out of seven health risks than were high-risk
   members in the comparison group. Participation in multiple wellness
   activities (eg, biometric screening) increased the odds that risks would
   be reduced. In addition, the number of risk levels that improved was
   greater than the total that worsened. Conclusions: This study provides
   evidence that wellness program participation was associated with
   significant risk reduction, particularly among individuals who
   participated in more than one program.
RI Ozminkowski, Ronald J/AAI-5972-2020
ZA 0
ZS 0
Z8 0
ZB 2
ZR 0
TC 9
Z9 9
U1 1
U2 20
SN 1076-2752
EI 1536-5948
UT WOS:000369634900018
PM 26461868
ER

PT J
AU van Zellem, Lennart
   Utens, Elisabeth M.
   Legerstee, Jeroen S.
   Cransberg, Karlien
   Hulst, Jessie M.
   Tibboel, Dick
   Buysse, Corinne
TI Cardiac Arrest in Children: Long-Term Health Status and Health-Related
   Quality of Life
SO PEDIATRIC CRITICAL CARE MEDICINE
VL 16
IS 8
BP 693
EP 702
DI 10.1097/PCC.0000000000000452
PD OCT 2015
PY 2015
AB Objective: To assess long-term health status and health-related quality
   of life in survivors of cardiac arrest in childhood and their parents.
   In addition, to identify predictors of health status and health-related
   quality of life.
   Design: This medical follow-up study involved consecutive children
   surviving cardiac arrest between January 2002 and December 2011, who had
   been admitted to the ICU. Health status was assessed with a medical
   interview, physical examination, and the Health Utilities Index.
   Health-related quality of life was assessed with the Child Health
   Questionnaires and Short-Form 36.
   Setting: A tertiary care university children's hospital.
   Patients: Of the eligible 107 children, 57 (53%) filled out online
   questionnaires and 47 visited the outpatient clinic (median age, 8.7 yr;
   median follow-up interval, 5.6 yr).
   Interventions: None.
   Measurements and Main Results: Of the participants, 60% had an
   in-hospital cardiac arrest, 90% a nonshockable rhythm, and 50% a
   respiratory etiology of arrest. Mortality rate after hospital discharge
   was 10%. On health status, we found that 13% had long-term neurologic
   deficits, 34% chronic symptoms (e.g., fatigue, headache), 19% at least
   one sign suggestive of chronic kidney injury, and 15% needed special
   education. Health Utilities Index scores were significantly decreased on
   most utility scores and the overall Health Utilities Index mark 3 score.
   Compared with Dutch normative data, parent-reported health-related
   quality of life of cardiac arrest survivors was significantly worse on
   general health perception, physical role functioning, parental impact,
   and overall physical summary. On patient reports, no significant
   differences with normative data were found. Parents reported better
   family cohesion and better health-related quality of life for themselves
   on most scales. Patients' health status, general health perceptions, and
   physical summary scores were significantly associated with cardiac
   arrest-related preexisting condition.
   Conclusions: Considering the impact of cardiac arrest, the overall
   outcome after cardiac arrest in childhood is reasonably good.
   Prospective long-term outcome research in large homogeneous groups is
   needed.
RI Hulst, Jessie/AAI-8519-2021
TC 42
Z8 0
ZB 7
ZR 0
ZA 0
ZS 0
Z9 42
U1 0
U2 6
SN 1529-7535
EI 1947-3893
UT WOS:000369708000009
PM 26020858
ER

PT J
AU Condrey, Tamara
TI Implementation of a Preceptor Training Program
SO JOURNAL OF CONTINUING EDUCATION IN NURSING
VL 46
IS 10
BP 462
EP 469
DI 10.3928/00220124-20150918-04
PD OCT 2015
PY 2015
AB A residency program in hospitals that use preceptorships is an important
   strategy for the retention of new graduate RNs. Preceptors need training
   to be effective in their role, and this education involves knowing how
   to implement the roles of the preceptor, such as role model, socializer,
   educator, and evaluator. A large regional medical center identified the
   need for a preceptor education program to improve the preceptor program
   experience for the preceptor and increase the retention of newly hired
   RNs. A preceptor training program was developed, using a blended
   approach. The approach included use of online modules of key concepts
   related to the roles of the preceptor, followed by a face-to-face class
   that reinforced the concepts. Increased knowledge of the preceptor's
   roles can help the preceptor work with the preceptee in his or her
   individual unit and promote retention of the new graduate RNs as they
   transition to practice in their first year of employment.
ZA 0
ZB 0
ZR 0
ZS 0
TC 6
Z8 1
Z9 7
U1 2
U2 11
SN 0022-0124
EI 1938-2472
UT WOS:000369591900009
PM 26430866
ER

PT J
AU Huygens, Martine Wj
   Vermeulen, Joan
   Friele, Roland D
   van Schayck, Onno Cp
   de Jong, Judith D
   de Witte, Luc P
TI Internet Services for Communicating With the General Practice: Barely
   Noticed and Used by Patients.
SO Interactive journal of medical research
VL 4
IS 4
BP e21
EP e21
DI 10.2196/ijmr.4245
PD 2015 Nov 24
PY 2015
AB BACKGROUND: The Netherlands is one of the frontrunners of eHealth in
   Europe. Many general practices offer Internet services, which can be
   used by patients to communicate with their general practice. In
   promoting and implementing such services, it is important to gain
   insight into patients' actual use and intention toward using.
   OBJECTIVE: The objective of the study is to investigate the actual use
   and intention toward using Internet services to communicate with the
   general practice by the general practice population. The secondary
   objective is to study the factors and characteristics that influence
   their intention to use such services.
   METHODS: There were 1500 members of the Dutch Health Care Consumer
   Panel, age over 18 years, that were invited to participate in this
   cross-sectional study. People who had contacted their general
   practitioner at least once in the past year were included. Participants
   were asked to fill out a questionnaire about the following services:
   Internet appointment planning, asking questions on the Internet, email
   reminders about appointments, Internet prescription refill requests,
   Internet access to medical data, and Internet video consultation.
   Participants indicated whether they had used these services in the past
   year, they would like to use them, and whether they thought their
   general practice had these services. For the first two services,
   participants rated items based on the unified theory of acceptance and
   use of technology complemented with additional constructs. These items
   were divided into six subscales: effort expectancy, performance
   expectancy, trust, attitude, facilitating conditions, and social
   influence.
   RESULTS: There were 546 participants that were included in the analyses
   out of 593 who met the inclusion criteria. The participants had a mean
   age of 53 years (SD 15.4), 43.6% (n=238) were male, and 66.8% (n=365)
   had at least one chronic illness. Actual use of the services varied
   between 0% (n=0, video consultation) and 10.4% (n=57, requesting
   prescription refill by Internet). The proportion of participants with a
   positive intention to use the service varied between 14.7% (n=80, video
   consultation) and 48.7% (n=266, Internet access to medical data). For
   each service, approximately half indicated that they did not know
   whether the service was available. Univariate logistic regression
   analyses revealed that all the constructs as well as age, level of
   education, and Internet usage had a significant association with
   intention toward using Internet appointment planning and asking
   questions by Internet.
   CONCLUSIONS: Internet communication services to contact the general
   practice are not yet frequently used by this population. Although a
   substantial number of persons have a positive intention toward using
   such services, not all people who receive primary care seem willing to
   use them. The lack of awareness of the availability and functionality of
   such services might play an important role.
RI Friele, Roland D/A-1981-2009; De+Witte, Luc/AAI-3518-2020
OI Friele, Roland D/0000-0002-5602-826X; De+Witte, Luc/0000-0002-3013-2640
ZS 0
ZR 0
ZA 0
TC 18
ZB 3
Z8 0
Z9 18
U1 0
U2 17
SN 1929-073X
UT MEDLINE:26601596
PM 26601596
ER

PT J
AU Beck, Jimmy B.
   Tieder, Joel S.
TI Electronic resources preferred by pediatric hospitalists for clinical
   care
SO JOURNAL OF THE MEDICAL LIBRARY ASSOCIATION
VL 103
IS 4
BP 177
EP 183
DI 10.3163/1536-5050.103.4.003
PD OCT 2015
PY 2015
AB Objectives: There is little research on pediatric hospitalists' use of
   evidence-based resources. The aim of this study was to determine the
   electronic resources that pediatric hospitalists prefer.
   Methods: Using a web-based survey, the authors determined hospitalists'
   preferred electronic resources, as well as their attitudes toward
   lifelong learning, practice, and experience characteristics.
   Results: One hundred sixteen hospitalists completed the survey. The most
   preferred resource for general information, patient handouts, and
   treatment was UpToDate. Online search engines were ranked second for
   general information and patient handouts.
   Conclusions: Pediatric hospitalists tend to utilize less rigorous
   electronic resources such as UpToDate and Google. These results can set
   a platform for discussing the quality of resources that pediatric
   hospitalists use.
ZA 0
Z8 0
ZR 0
ZB 1
TC 4
ZS 0
Z9 4
U1 2
U2 10
SN 1536-5050
UT WOS:000367686700003
PM 26512215
ER

PT J
AU Yu, Xinyu
   Xie, Yue
   Pan, Xuequn
   Mayfield-Johnson, Susan
   Whipple, Jessica
   Azadbakht, Elena
TI Developing an evidence-based public health informatics course
SO JOURNAL OF THE MEDICAL LIBRARY ASSOCIATION
VL 103
IS 4
BP 194
EP 197
DI 10.3163/1536-5050.103.4.007
PD OCT 2015
PY 2015
AB Objectives: This study assessed the need to develop a public health
   informatics (PHI) introductory course and determine contents of such a
   course.
   Methods: Community assessments employing focus group interviews and an
   online survey were utilized to determine course need and content.
   Results: Results revealed a need to provide PHI training to graduate
   public health students and suggested broad course content requirements.
   Results indicated lack of awareness of libraries and librarians as
   sources of public health information.
   Conclusions: A graduate PHI course was developed and delivered.
   Additionally, implementation of a subject guide increased the library's
   profile.
ZA 0
ZR 0
Z8 0
TC 4
ZB 0
ZS 0
Z9 4
U1 0
U2 7
SN 1536-5050
UT WOS:000367686700007
PM 26512219
ER

PT J
AU Richardson, Joshua E.
   Bouquin, Daina R.
   Tmanova, Lyubov L.
   Wright, Drew
TI Information and informatics literacies of first-year medical students
SO JOURNAL OF THE MEDICAL LIBRARY ASSOCIATION
VL 103
IS 4
BP 198
EP 202
DI 10.3163/1536-5050.103.4.008
PD OCT 2015
PY 2015
AB Purpose: The study evaluated medical students' familiarity with
   information literacy and informatics during the health sciences library
   orientation.
   Methods: A survey was fielded at the start of the 2013 school year.
   Results: Seventy-two of 77 students (94%) completed the survey. Over
   one-half (57%) expected to use library research materials and services.
   About half (43%) expected to use library physical space. Students
   preferred accessing biomedical research on laptops and learning via
   online-asynchronous modes.
   Conclusions: The library identified areas for service development and
   outreach to medical students and academic departments.
RI Tmanova, L/AGH-4573-2022; Wright, Drew/P-1147-2019; Richardson, Joshua/; Wright, Drew/; Bouquin, Daina/
OI Richardson, Joshua/0000-0003-3066-2673; Wright,
   Drew/0000-0002-1776-5427; Bouquin, Daina/0000-0003-2626-3688
ZS 1
ZR 0
TC 7
ZA 0
ZB 3
Z8 0
Z9 9
U1 2
U2 34
SN 1536-5050
UT WOS:000367686700009
PM 26512221
ER

PT J
AU Becker, J. C.
   Burghaus, D.
   Kappes, K.
   Heue, M.
   Liebelt, A.
   Roehrbom, A. Kindler
   Pfleiderer, B.
TI Why Medicine? Analyzing Students' Motives for Studying Medicine
SO DEUTSCHE MEDIZINISCHE WOCHENSCHRIFT
VL 140
IS 21
BP E207
EP E216
DI 10.1055/s-0041-106581
PD OCT 2015
PY 2015
RI Becker, Jan C/H-3934-2014
ZA 0
TC 6
ZR 0
Z8 0
ZB 0
ZS 0
Z9 6
U1 0
U2 6
SN 0012-0472
EI 1439-4413
UT WOS:000364321400001
PM 26488105
ER

PT J
AU de Vries, A. J.
   van der Worp, H.
   Diercks, R. L.
   van den Akker-Scheek, I.
   Zwerver, J.
TI Risk factors for patellar tendinopathy in volleyball and basketball
   players: A survey-based prospective cohort study
SO SCANDINAVIAN JOURNAL OF MEDICINE & SCIENCE IN SPORTS
VL 25
IS 5
BP 678
EP 684
DI 10.1111/sms.12294
PD OCT 2015
PY 2015
AB Patellar tendinopathy (PT) is a common overuse injury of the patellar
   tendon in jumping athletes. In a recent large cross-sectional study from
   2008 several factors were identified that may be associated with the
   etiology of PT. However, because of the study design no conclusions
   could be drawn about causal relations. The primary aim of the current
   study is to investigate whether the factors identified in the previous
   2008 study can also be prospectively recognized as predictors of
   symptomatic PT in 2011. Nine hundred twenty-six Dutch elite and
   non-elite basketball and volleyball players from the previous study were
   invited again to complete an online survey about knee complaints and
   risk factors for PT in 2011. The logistic regression included 385
   athletes of which 51 (13%) developed PT since 2008. Male gender [odds
   ratio (OR) 2.0, 95% confidence interval (CI) 1.1-3.5] was found to be a
   risk factor for developing PT. No sports-related variables could be
   identified to increase the risk of developing PT, but some evidence was
   found for performing heavy physically demanding work, like being a nurse
   or a physical education teacher (OR 2.3, 95% CI 0.9-6.3). These findings
   indicate that, when considering preventive measures, it is important to
   take into account the total tendon load.
RI van der Worp, Henk/AAF-6289-2019; van den Akker-Scheek, Inge/; Zwerver, Johannes/; Diercks, Ronald/
OI van den Akker-Scheek, Inge/0000-0002-1614-8419; Zwerver,
   Johannes/0000-0002-8499-2806; Diercks, Ronald/0000-0001-9873-208X
ZS 0
ZB 4
ZA 0
TC 29
Z8 0
ZR 0
Z9 29
U1 1
U2 34
SN 0905-7188
EI 1600-0838
UT WOS:000364595600025
PM 25091500
ER

PT J
AU Aldape-Perez, Mario
   Yanez-Marquez, Cornelio
   Camacho-Nieto, Oscar
   Lopez-Yanez, Itzama
   Argueelles-Cruz, Amadeo-Jose
TI Collaborative learning based on associative models: Application to
   pattern classification in medical datasets
SO COMPUTERS IN HUMAN BEHAVIOR
VL 51
SI SI
BP 771
EP 779
DI 10.1016/j.chb.2014.11.091
PN B
PD OCT 2015
PY 2015
AB This paper addresses social networking and collaborative learning in the
   medical domain by focusing on two main objectives: the first one
   concerns about social networking between computer science experts and
   postgraduate students, while the second concerns about collaborative
   learning between medical experts and less experienced physicians. The
   tasks of algorithms testing and performance evaluation were assigned to
   computer science postgraduate students. They made extensive use of
   social networking in order to implement associative models to perform
   pattern classification tasks in medical datasets and share performance
   results. Associative memories have a number of properties, including a
   rapid, compute efficient best-match and intrinsic noise tolerance that
   make them ideal for diagnostic hypothesis-generation processes in the
   medical domain. Using supervised machine learning algorithms allows less
   experienced physicians to compare their diagnostic results between
   workgroups and verify whether their knowledge is consistent with the
   results delivered by computational tools. Throughout the experimental
   phase the proposed algorithm is applied to help diagnose diseases;
   particularly, it is applied in the diagnosis of five different problems
   in the medical field. The performance of the proposed model is validated
   by comparing classification accuracy of DAM against the performance
   achieved by other twenty well known algorithms. Experimental results
   have shown that DAM achieved the best performance in three of the five
   pattern classification problems in the medical field. Similarly, it
   should be noted that our proposal achieved the best classification
   accuracy averaged over all datasets. Experimental results confirm that
   the proposed algorithm can be a valuable tool for promoting
   collaborative learning among less experienced physicians. (C) 2014
   Elsevier Ltd. All rights reserved.
RI Yáñez-Márquez, Cornelio/A-1411-2008; Yáñez, Itzamá López/B-1523-2008; Aldape Perez, Mario/ABA-3505-2021; Argüelles, Amadeo/I-3285-2019; Aldape-Pérez, Mario/I-9322-2017; Camacho-Nieto, Oscar/A-8820-2012; Argüelles, Amadeo J/K-4847-2013
OI Yáñez-Márquez, Cornelio/0000-0002-6250-4728; Yáñez, Itzamá
   López/0000-0001-6007-4464; Argüelles, Amadeo/0000-0001-8627-4739;
   Aldape-Pérez, Mario/0000-0002-1504-4714; Camacho-Nieto,
   Oscar/0000-0003-1142-5277; Argüelles, Amadeo J/0000-0001-8627-4739
ZA 0
ZS 2
Z8 0
TC 15
ZB 1
ZR 0
Z9 17
U1 0
U2 17
SN 0747-5632
EI 1873-7692
UT WOS:000359880100025
ER

PT J
AU Van de Velde, Stijn
   Macken, Lieve
   Vanneste, Koen
   Goossens, Martine
   Vanschoenbeek, Jan
   Aertgeerts, Bert
   Vanopstal, Klaar
   Vander Stichele, Robert
   Buysschaert, Joost
TI Technology for Large-Scale Translation of Clinical Practice Guidelines:
   A Pilot Study of the Performance of a Hybrid Human and Computer-Assisted
   Approach.
SO JMIR medical informatics
VL 3
IS 4
BP e33
EP e33
DI 10.2196/medinform.4450
PD 2015 Oct 09
PY 2015
AB BACKGROUND: The construction of EBMPracticeNet, a national electronic
   point-of-care information platform in Belgium, began in 2011 to optimize
   quality of care by promoting evidence-based decision making. The project
   involved, among other tasks, the translation of 940 EBM Guidelines of
   Duodecim Medical Publications from English into Dutch and French.
   Considering the scale of the translation process, it was decided to make
   use of computer-aided translation performed by certificated translators
   with limited expertise in medical translation. Our consortium used a
   hybrid approach, involving a human translator supported by a translation
   memory (using SDL Trados Studio), terminology recognition (using SDL
   MultiTerm terminology databases) from medical terminology databases, and
   support from online machine translation. This resulted in a validated
   translation memory, which is now in use for the translation of new and
   updated guidelines.
   OBJECTIVE: The objective of this experiment was to evaluate the
   performance of the hybrid human and computer-assisted approach in
   comparison with translation unsupported by translation memory and
   terminology recognition. A comparison was also made with the translation
   efficiency of an expert medical translator.
   METHODS: We conducted a pilot study in which two sets of 30 new and 30
   updated guidelines were randomized to one of three groups. Comparable
   guidelines were translated (1) by certificated junior translators
   without medical specialization using the hybrid method, (2) by an
   experienced medical translator without this support, and (3) by the same
   junior translators without the support of the validated translation
   memory. A medical proofreader who was blinded for the translation
   procedure, evaluated the translated guidelines for acceptability and
   adequacy. Translation speed was measured by recording translation and
   post-editing time. The human translation edit rate was calculated as a
   metric to evaluate the quality of the translation. A further evaluation
   was made of translation acceptability and adequacy.
   RESULTS: The average number of words per guideline was 1195 and the mean
   total translation time was 100.2 minutes/1000 words. No meaningful
   differences were found in the translation speed for new guidelines. The
   translation of updated guidelines was 59 minutes/1000 words faster (95%
   CI 2-115; P=.044) in the computer-aided group. Revisions due to
   terminology accounted for one third of the overall revisions by the
   medical proofreader.
   CONCLUSIONS: Use of the hybrid human and computer-aided translation by a
   non-expert translator makes the translation of updates of clinical
   practice guidelines faster and cheaper because of the benefits of
   translation memory. For the translation of new guidelines, there was no
   apparent benefit in comparison with the efficiency of translation
   unsupported by translation memory (whether by an expert or non-expert
   translator).
RI Stichele, Robert Vander/K-7203-2015; Macken, Lieve/; Buysschaert, Joost/; Van de Velde, Stijn/F-6449-2013; Aertgeerts, Bert/
OI Stichele, Robert Vander/0000-0001-9118-9651; Macken,
   Lieve/0000-0001-7516-7487; Buysschaert, Joost/0000-0002-5919-5258; Van
   de Velde, Stijn/0000-0001-8908-3823; Aertgeerts,
   Bert/0000-0003-1142-5402
ZS 0
ZR 0
Z8 0
ZA 0
ZB 0
TC 1
Z9 1
U1 0
U2 12
SN 2291-9694
UT MEDLINE:26453372
PM 26453372
ER

PT J
AU Chung, Bowen
   Norris, Keith
   Mangione, Carol
   del Pino, Homero E.
   Jones, Loretta
   Castro, Daniel
   Wang, Christina
   Bell, Douglas
   Vangala, Sitaram
   Kahn, Katherine
   Brown, Arleen F.
TI Faculty Participation in and Needs around Community Engagement within a
   Large Multiinstitutional Clinical and Translational Science Awardee
SO CTS-CLINICAL AND TRANSLATIONAL SCIENCE
VL 8
IS 5
BP 506
EP 512
DI 10.1111/cts.12314
PD OCT 2015
PY 2015
AB Community engagement is recommended to ensure the public health impact
   of NIH-funded science. To understand the prevalence of community-engaged
   research and faculty interest in and needs around this, from 2012 to
   2013, an online survey (n = 3,022) was sent to UCLA Clinical and
   Translational Science Institute faculty. Among respondents, 45% reported
   community-engaged project participation in the last year and 64% an
   interest in learning about community-engaged research. Over 50%
   indicated career development and pilot grants would increase
   participation in community-engaged research. A greater percentage of
   pretenure than tenured faculty (pretenure 54.9%, tenured 42.2%, p =
   0008) noted faculty promotion criteria incentivizing community-engaged
   research would increase participation. In adjusted analyses, African
   American (OR 4.06, CI 1.68-9.82, p = 0.002) and Latino (OR 1.91, CI
   1.10-3.33, p = 0.022) faculty had higher odds of prior participation in
   community-engaged projects than Whites. Female faculty had greater odds
   of interest (OR 1.40, CI 1.02-1.93, p = 0.038) in learning about
   community-engaged research than males. African American (OR 4.31, CI
   1.42-13.08, p = 0.010) and Asian/Pacific Islander (OR 2.24, CI
   1.52-3.28, p < 0.001) faculty had greater interest in learning about
   community-engaged research than Whites. To build community-engaged
   faculty research capacity, CTSAs' may need to focus resources on female
   and minority faculty development.
RI Kahn, Katherine/AAE-2857-2020; Bell, Douglas S/G-6702-2013; Brown, Arleen/
OI Kahn, Katherine/0000-0002-6605-1455; Bell, Douglas
   S/0000-0002-5063-8294; Brown, Arleen/0000-0001-9948-8955
TC 6
Z8 0
ZB 1
ZA 0
ZS 0
ZR 0
Z9 6
U1 0
U2 5
SN 1752-8054
EI 1752-8062
UT WOS:000363652100017
PM 26332679
ER

PT J
AU Carr, S. E.
   Halliday, V.
TI Investigating the use of the neutropenic diet: a survey of UK dietitians
SO JOURNAL OF HUMAN NUTRITION AND DIETETICS
VL 28
IS 5
BP 510
EP 515
DI 10.1111/jhn.12266
PD OCT 2015
PY 2015
AB Background: Patients with chemotherapy-induced neutropenia are at
   increased risk of infection. Historically, dietary restrictions commonly
   referred to as 'clean', 'low bacteria', 'low-microbial' or 'neutropenic'
   diets have been prescribed to reduce the risk of foodborne infection.
   Although research does not support their effectiveness, they continue to
   be used in clinical practice. The present study aimed to investigate the
   use of dietary restrictions in patients with cancer in the UK by
   surveying registered dietitians (RDs).
   Methods: An online questionnaire was distributed to 573 RDs via local
   and specialist interest groups of the British Dietetic Association.
   Results: One hundred and ten questionnaires were returned. Of these,
   67.8% of RDs prescribed dietary restrictions to patients, with
   'neutropenic diet' being the most commonly used term. Specialist
   oncology or haematology RDs were more likely to use the diet than
   nonspecialist RDs (P < 0.005). The variety of foods restricted varied
   greatly and was often contradicting. Unpasteurised dairy products and
   raw or lightly cooked meat or fish were most commonly restricted. Less
   than half (43.6%) of RDs had a policy in place for the use of
   neutropenic diets, with specialist oncology and haematology RDs more
   likely to report this (P < 0.005).
   Conclusions: Neutropenic dietary advice provided by dietitians in the UK
   varies greatly. Further high-quality research is required to create an
   evidence base from which national clinical guidelines can be formed.
ZR 0
TC 12
Z8 1
ZA 0
ZB 4
ZS 1
Z9 13
U1 0
U2 16
SN 0952-3871
EI 1365-277X
UT WOS:000363899600009
PM 25164467
ER

PT J
AU Silvestre, Jason
   Vargas, Christina R.
   Ho, Olivia
   Lee, Bernard T.
TI Evaluation of the content and accessibility of microsurgery fellowship
   program websites
SO MICROSURGERY
VL 35
IS 7
BP 560
EP 564
DI 10.1002/micr.22445
PD OCT 2015
PY 2015
AB Microsurgery fellowship applicants utilize Internet-based resources such
   as the San Francisco Match (SF Match) to manage their applications. In
   deciding where to apply, applicants rely on advice from mentors and
   online resources including microsurgery fellowship websites (MFWs). The
   purpose of this study was to evaluate the content and accessibility of
   MFWs. While microsurgery is practiced by many surgical specialties, this
   study focused on MFWs for programs available in the 2014 Microsurgery
   Fellowship Match. Program lists from the American Society for
   Reconstructive Microsurgery (ASRM) and the San Francisco Match (SF
   Match) were analyzed for the accessibility of MFW links. MFWs were
   evaluated for education and recruitment content, and MFW
   comprehensiveness was compared on the basis of program characteristics
   using chi square tests. Of the 25 fellowships available, only 18 had
   websites (72%). SF Match and ASRM listed similar programs (96% overlap)
   and provided website links (89%, 76%), but only a minority connected
   directly to the MFW (38%, 23%). A minority of programs were responsive
   via email inquiry (36%). MFWs maintained minimal education and
   recruitment content. MFW comprehensiveness was not associated with
   program characteristics. MFWs are often not readily accessible and
   contain limited information for fellowship applicants. Given the
   relative low-cost of website development, MFWs may be improved to
   facilitate fellow recruitment. (c) 2015 Wiley Periodicals, Inc.
   Microsurgery 35:560-564, 2015.
RI Lee, Bernard T./K-1106-2016; Vargas, Christina/AAK-8805-2020
OI Lee, Bernard T./0000-0002-5533-3166; Vargas,
   Christina/0000-0003-2368-3425
ZA 0
ZB 0
TC 7
Z8 0
ZR 0
ZS 0
Z9 7
U1 0
U2 6
SN 0738-1085
EI 1098-2752
UT WOS:000363418000010
PM 26175162
ER

PT J
AU Lippa, Linda Mottow
   Anderson, Craig L.
TI Assessment of Durability of Online and Multisensory Learning Using an
   Ophthalmology Model
SO OPHTHALMOLOGY
VL 122
IS 10
BP 1960
EP 1966
DI 10.1016/j.ophtha.2015.06.027
PD OCT 2015
PY 2015
AB Purpose: To explore the impact of online learning and multisensory
   small-group teaching on acquisition and retention of specialty knowledge
   and diagnostic skills during a third-year family medicine rotation.
   Design: Exploratory, observational, longitudinal, and multiple-skill
   measures.
   Participants: Two medical school classes (n = 199) at a public medical
   school in California.
   Methods: Students engaged in online self-study, small-group interactive
   diagnostic sessions, picture identification of critical pathologic
   features, and funduscopic simulator examinations. The authors compared
   performance on testing immediately after online learning with testing at
   end-rotation, as well as picture identification versus simulator
   diagnostic ability in students with (n = 94) and without (n = 105)
   practice tracing contours on whiteboard projections of those same slides
   depicting fundus pathologic features of common systemic diseases.
   Main Outcomes Measures: Picture identification, accuracy of funduscopic
   descriptions, online module post-tests, and end-rotation tests.
   Results: Proprioceptive reinforcement of fundus pattern recognition
   significantly reduced the need for remediation for misdiagnosing optic
   disc edema during end-rotation funduscopic simulator testing, but it had
   no effect on fundus pattern recognition or diagnostic ability overall.
   Near-perfect immediate online post-test scores contrasted sharply with
   poor end-rotation scores on an in-house test (average, 59.4%). Rotation
   timing was not a factor because the patterns remained consistent
   throughout the academic school year.
   Conclusions: Neither multisensory teaching nor online self-study
   significantly improved retention of ophthalmic knowledge and diagnostic
   skills by the end of a month-long third-year rotation. Timing such
   training closer to internship when application is imminent may enhance
   students' appreciation for its value and perhaps may improve retention.
   Pulsed quizzes over time also may be necessary to motivate students to
   retain the knowledge gained. (C) 2015 by the American Academy of
   Ophthalmology.
ZR 0
ZA 0
ZB 0
TC 1
Z8 0
ZS 0
Z9 1
U1 0
U2 10
SN 0161-6420
EI 1549-4713
UT WOS:000363491500012
PM 26249731
ER

PT J
AU Antoniades, Athos
   Nicolaidou, Iolie
   Spachos, Dimitris
   Myllaeri, Jarkko
   Giordano, Daniela
   Dafli, Eleni
   Mitsopoulou, Evangelia
   Schizas, Christos N.
   Pattichis, Constantinos
   Nikolaidou, Maria
   Bamidis, Panagiotis
TI Medical Content Searching, Retrieving, and Sharing Over the Internet:
   Lessons Learned From the mEducator Through a Scenario-Based Evaluation
SO JOURNAL OF MEDICAL INTERNET RESEARCH
VL 17
IS 10
AR e229
DI 10.2196/jmir.3650
PD OCT 2015
PY 2015
AB Background: The mEducator Best Practice Network (BPN) implemented and
   extended standards and reference models in e-learning to develop
   innovative frameworks as well as solutions that enable specialized
   state-of-the-art medical educational content to be discovered,
   retrieved, shared, and re-purposed across European Institutions,
   targeting medical students, doctors, educators and health care
   professionals. Scenario-based evaluation for usability testing,
   complemented with data from online questionnaires and field notes of
   users' performance, was designed and utilized for the evaluation of
   these solutions.
   Objective: The objective of this work is twofold: (1) to describe one
   instantiation of the mEducator BPN solutions (mEducator3.0 - "MEdical
   Education LINnked Arena" MELINA+) with a focus on the metadata schema
   used, as well as on other aspects of the system that pertain to
   usability and acceptance, and (2) to present evaluation results on the
   suitability of the proposed metadata schema for searching, retrieving,
   and sharing of medical content and with respect to the overall usability
   and acceptance of the system from the target users.
   Methods: A comprehensive evaluation methodology framework was developed
   and applied to four case studies, which were conducted in four different
   countries (ie, Greece, Cyprus, Bulgaria and Romania), with a total of
   126 participants. In these case studies, scenarios referring to
   creating, sharing, and retrieving medical educational content using
   mEducator3.0 were used. The data were collected through two online
   questionnaires, consisting of 36 closed-ended questions and two
   open-ended questions that referred to mEducator 3.0 and through the use
   of field notes during scenario-based evaluations.
   Results: The main findings of the study showed that even though the
   informational needs of the mEducator target groups were addressed to a
   satisfactory extent and the metadata schema supported content creation,
   sharing, and retrieval from an end-user perspective, users faced
   difficulties in achieving a shared understanding of the meaning of some
   metadata fields and in correctly managing the intellectual property
   rights of repurposed content.
   Conclusions: The results of this evaluation impact researchers, medical
   professionals, and designers interested in using similar systems for
   educational content sharing in medical and other domains.
   Recommendations on how to improve the search, retrieval, identification,
   and obtaining of medical resources are provided, by addressing issues of
   content description metadata, content description procedures, and
   intellectual property rights for re-purposed content.
RI Bamidis, Panagiotis/AAK-3556-2020; Nicolaidou, Iolie/G-7676-2019; Nikolaidou, Mara/AAN-3061-2021; Pattichis, Constantinos/; Schizas, Christos/; Antoniades, Athos/
OI Bamidis, Panagiotis/0000-0002-9936-5805; Nicolaidou,
   Iolie/0000-0002-8267-0328; Pattichis, Constantinos/0000-0003-1271-8151;
   Schizas, Christos/0000-0001-6548-4980; Antoniades,
   Athos/0000-0002-5789-5103
Z8 0
TC 4
ZB 0
ZR 0
ZA 0
ZS 0
Z9 4
U1 0
U2 10
SN 1438-8871
UT WOS:000365155000006
PM 26453250
ER

PT J
AU Millar, Heather C
   Randle, Elizabeth A
   Scott, Heather M
   Shaw, Dorothy
   Kent, Nancy
   Nakajima, Amy K
   Spitzer, Rachel F
TI Global Women's Health Education in Canadian Obstetrics and Gynaecology
   Residency Programs: A Survey of Program Directors and Senior Residents.
SO Journal of obstetrics and gynaecology Canada : JOGC = Journal
   d'obstetrique et gynecologie du Canada : JOGC
VL 37
IS 10
BP 927
EP 35
DI 10.1016/S1701-2163(16)30032-9
PD 2015-Oct
PY 2015
AB OBJECTIVE: To become culturally competent practitioners with the ability
   to care and advocate for vulnerable populations, residents must be
   educated in global health priorities. In the field of obstetrics and
   gynaecology, there is minimal information about global women's health
   (GWH) education and interest within residency programs. We wished to
   determine within obstetrics and gynaecology residency programs across
   Canada: (1) current GWH teaching and support, (2) the importance of GWH
   to residents and program directors, and (3) the level of interest in a
   national postgraduate GWH curriculum.
   METHODS: We conducted an online survey across Canada of obstetrics and
   gynaecology residency program directors and senior obstetrics and
   gynaecology residents.
   RESULTS: Of 297 residents, 101 (34.0%) responded to the survey and 76
   (26%) completed the full survey. Eleven of 16 program directors (68.8%)
   responded and 10/16 (62.5%) provided complete responses. Four of 11
   programs (36.4%) had a GWH curriculum, 2/11 (18.2%) had a GWH budget,
   and 4/11 (36.4%) had a GWH chairperson. Nine of 10 program directors
   (90%) and 68/79 residents (86.1%) felt that an understanding of GWH
   issues is important for all Canadian obstetrics and gynaecology
   trainees. Only 1/10 program directors (10%) and 11/79 residents (13.9%)
   felt that their program offered sufficient education in these issues. Of
   residents in programs with a GWH curriculum, 12/19 (63.2%) felt that
   residents in their program who did not undertake an international
   elective would still learn about GWH, versus only 9/50 residents (18.0%)
   in programs without a curriculum (P < 0.001).
   CONCLUSION: Obstetrics and gynaecology residents and program directors
   feel that GWH education is important for all trainees and is currently
   insufficient. There is a high level of interest in a national
   postgraduate GWH educational module.
AB Objective: Pour devenir des praticiens competents sur le plan culturel
   etant en mesure de prodiguer des soins aux populations vulnerables et de
   defendre leur cause, les residents doivent recevoir une formation
   abordant les priorites de la sante a lechelle mondiale. Dans le domaine
   de lobstetrique-gynecologie, nous ne disposons que de peu de
   renseignements au sujet de la formation en sante des femmes a lechelle
   mondiale (SFEM) quoffrent les programmes de residence et de linteret
   envers ce type de formation que lon y constate. Nous souhaitions
   determiner ce qui suit en ce qui concerne les programmes canadiens de
   residence en obstetrique-gynecologie: (1) la situation actuelle pour ce
   qui est de lenseignement de la SFEM et du soutien disponible a cet
   egard; (2) limportance de la SFEM pour les residents et les directeurs
   de programme; et (3) le degre dinteret envers un curriculum national de
   cycle superieur dans le domaine de la SFEM. Methodes: Nous avons mene, a
   lechelle du Canada, un sondage en ligne aupres des directeurs des
   programmes de residence en obstetrique-gynecologie et des residents de
   derniere annee du domaine. Resultats : Parmi les 297residents
   sollicites, 101 (34,0%) ont repondu au sondage et 76 (26%) ont rempli le
   sondage en entier. Onze des 16 directeurs de programme sollicites
   (68,8%) ont repondu et 10/16 (62,5%) nous ont fourni des reponses
   completes. Quatre des 11programmes (36,4%) comptaient un curriculum de
   SFEM, 2/11 (18,2%) comptaient un budget de SFEM et 4/11 (36,4%)
   comptaient un president de la SFEM. Neuf directeurs de programme sur
   10(90%) et 68residents sur 79 (86,1%) etaient davis quune comprehension
   des questions de SFEM est importante pour tous les stagiaires canadiens
   en obstetrique-gynecologie. Seulement un directeur de programme sur 10
   (10%) et 11residents sur 79 (13,9%) etaient davis que leur programme
   offrait une formation suffisante sur ces questions. Parmi les residents
   des programmes comptant un curriculum de SFEM, 12/19 (63,2%) etaient
   davis que les residents de leur programme qui nentreprenaient pas un
   stage au choix international auraient tout de meme loccasion de se
   sensibiliser a la SFEM, par comparaison avec seulement neuf des
   50residents (18,0%) des programmes ne comptant pas un tel curriculum
   (P<0,001). Conclusion: Les residents et les directeurs de programme du
   domaine de lobstetrique-gynecologie estiment que la formation au sujet
   de la SFEM est importante pour tous les stagiaires et quelle est
   actuellement insuffisante. La mise sur pied dun module pedagogique
   national de cycle superieur en SFEM suscite un vif interet.
OI Scott, Heather/0000-0002-9632-5621
Z8 0
ZS 0
ZR 0
TC 7
ZB 2
ZA 0
Z9 7
U1 0
U2 0
SN 1701-2163
UT MEDLINE:26606711
PM 26606711
ER

PT J
AU Lavelle, Lisa P.
   Dunne, Ruth M.
   Carroll, Anne G.
   Malone, Dermot E.
TI Evidence-based Practice of Radiology
SO RADIOGRAPHICS
VL 35
IS 6
BP 1802
EP 1813
DI 10.1148/rg.2015150027
PD OCT 2015
PY 2015
AB Current health care reform in the United States is producing a shift in
   radiology practice from the traditional volume-based role of performing
   and interpreting a large number of examinations to providing a more
   affordable and higher-quality service centered on patient outcomes,
   which is described as a value-based approach to the provision of health
   care services. In the 1990s, evidence-based medicine was defined as the
   integration of current best evidence with clinical expertise and patient
   values. When these methods are applied outside internal medicine, the
   process is called evidence-based practice (EBP). EBP facilitates
   understanding, interpretation, and application of the best current
   evidence into radiology practice, which optimizes patient care. It has
   been incorporated into "Practice-based Learning and Improvement" and
   "Systems-based Practice," which are two of the six core resident
   competencies of the Accreditation Council for Graduate Medical Education
   and two of the 12 American Board of Radiology milestones for diagnostic
   radiology. Noninterpretive skills, such as systems-based practice, are
   also formally assessed in the "Quality and Safety" section of the
   American Board of Radiology Core and Certifying examinations. This
   article describes (a) the EBP framework, with particular focus on its
   relevance to the American Board of Radiology certification and
   maintenance of certification curricula; (b) how EBP can be integrated
   into a residency program; and (c) the current value and likely place of
   EBP in the radiology information technology infrastructure. Online
   supplemental material is available for this article. (C) RSNA, 2015.
OI Carroll, Anne/0000-0002-5927-9769
ZR 0
TC 16
Z8 1
ZS 1
ZA 0
ZB 1
Z9 17
U1 1
U2 4
SN 0271-5333
UT WOS:000364361800016
PM 26466187
ER

PT J
AU Zong, Jeff Y.
   Leese, Jenny
   Klemm, Alexandria
   Sayre, Eric C.
   Memetovic, Jasmina
   Esdaile, John M.
   Li, Linda C.
TI Rheumatologists' Views and Perceived Barriers to Using Patient Decision
   Aids in Clinical Practice
SO ARTHRITIS CARE & RESEARCH
VL 67
IS 10
BP 1463
EP 1470
DI 10.1002/acr.22605
PD OCT 2015
PY 2015
AB Objective. To explore rheumatologists' perceptions of patient decision
   aids (PtDAs) and identify barriers to using them in clinical practice.
   Methods. A cross-sectional online survey of all members of the Canadian
   Rheumatology Association (CRA; n=459) was conducted. We subsequently
   invited 10 respondents to participate in a 30-minute telephone interview
   to further explore their views on using PtDAs in clinical practice.
   Interview participants were purposefully sampled to achieve a balance in
   sex, years in clinical practice, and types of practice.
   Results. In August and September 2013, 153 CRA members responded to the
   survey (response rate 33.3%); of those, 113 completed the entire
   questionnaire. Sixty-three respondents (55.8%) were male, 54 (47.8%)
   were >= 50 years of age, and 55 (48.7%) practiced in a multidisciplinary
   setting. When asked about their intention to use PtDAs, participants
   rated mean +/- SD 5.7 +/- 2.9 (where 0=not likely and 10=very likely).
   Sixty-four (56.6%) believed that rheumatologists were unfamiliar with
   PtDAs, and 76 (67.3%) thought that PtDAs would disturb their workflow.
   In-depth interviews revealed the following: the perception that PtDAs
   were no different from any other patient education tools, the concern
   that PtDAs were of limited value in real life since they relied solely
   on data from randomized controlled trials, and the fear that PtDAs could
   impair doctor-patient communication.
   Conclusion. There was a sense of ambivalence among rheumatologists about
   PtDAs. Our interviews further revealed concerns regarding the utility
   and benefits of PtDAs in clinical practice. The results show a need to
   familiarize physicians with PtDAs and to develop strategies to support
   their integration in clinical practice.
RI Li, Linda C./P-8485-2015
OI Li, Linda C./0000-0001-6280-0511
ZB 2
Z8 1
ZA 0
ZS 0
TC 8
ZR 0
Z9 9
U1 0
U2 3
SN 2151-464X
EI 2151-4658
UT WOS:000362675300014
PM 25941019
ER

PT J
AU John, Ann M.
   John, Elizabeth S.
   Hansberry, David R.
   Thomas, Prashant J.
   Guo, Suqin
TI Analysis of online patient education materials in pediatric
   ophthalmology
SO JOURNAL OF AAPOS
VL 19
IS 5
BP 430
EP 434
DI 10.1016/j.jaapos.2015.07.286
PD OCT 2015
PY 2015
AB BACKGROUND Patients increasingly consult online resources for healthcare
   information. The American Medical Association (AMA) and National
   Institutes of Health (NIH) recommend that online education resources be
   written between a 3rd- and 7th-grade level. This study assesses whether
   online health information abides by these guidelines.
   METHODS Ten pediatric ophthalmology conditions were entered into a
   commonly used search engine, Google.com, and analyzed using 10 validated
   readability scales. Scientific articles and articles written on patient
   forums were excluded. The 10 conditions-amblyopia, cataract,
   conjunctivitis, corneal abrasion, nystagmus, retinoblastoma, retinopathy
   of prematurity, strabismus, stye, and glaucoma-were also searched and
   analyzed separately from widely used websites, including Wikipedia and
   WebMD, as well as those of professional societies, including the
   American Association for Pediatric Ophthalmology and Strabismus (AAPOS)
   and the American Optometric Association (AOA).
   RESULTS The Majority of articles were written above recommended
   guidelines. All scales showed that the 100 articles Were written at a
   mean grade-level of 11.75 +/- 2.72. Only 12% of articles were written
   below a 9th-grade level and only 3% met recommended criteria. The
   articles accrued separately from Wikipedia, WebMD, AAPOS, and AOA also
   had average, grade levels above the recommended guidelines.
   CONCLUSIONS The readability of online patient education material exceeds
   NIH and AMA guidelines. This disparity can adversely affect caregiver
   comprehension of such resources and contribute to poor decision making.
   Pediatric ophthalmology online articles are generally written at a level
   too high for average caregiver comprehension. Revision of articles can
   increase satisfaction, improve outcomes, and facilitate the
   patient-ophthalmologist relationship.
ZB 2
TC 13
ZR 0
Z8 0
ZS 1
ZA 0
Z9 13
U1 1
U2 9
SN 1091-8531
EI 1528-3933
UT WOS:000363709000009
PM 26486024
ER

PT J
AU Wang, Catharine
   Bickmore, Timothy
   Bowen, Deborah J.
   Norkunas, Tricia
   Campion, MaryAnn
   Cabral, Howard
   Winter, Michael
   Paasche-Orlow, Michael
TI Acceptability and feasibility of a virtual counselor (VICKY) to collect
   family health histories
SO GENETICS IN MEDICINE
VL 17
IS 10
BP 822
EP 830
DI 10.1038/gim.2014.198
PD OCT 2015
PY 2015
AB Purpose: To overcome literacy-related barriers in the collection of
   electronic family health histories, we developed an animated Virtual
   Counselor for Knowing your Family History, or VICKY. This study examined
   the acceptability and accuracy of using VICKY to collect family
   histories from underserved patients as compared with My Family Health
   Portrait (MFHP).
   Methods: Participants were recruited from a patient registry at a safety
   net hospital and randomized to use either VICKY or MFHP. Accuracy was
   determined by comparing tool-collected histories with those obtained by
   a genetic counselor.
   Results: A total of 70 participants completed this study. Participants
   rated VICKY as easy to use (91%) and easy to follow (92%), would
   recommend VICKY to others (83%), and were highly -satisfied (77%). VICKY
   identified 86% of first-degree relatives and 42% of seconddegree
   relatives; combined accuracy was 55%. As compared with MFHP, VICKY
   identified a greater number of health conditions overall (49% with VICKY
   vs. 31% with MFHP; incidence rate ratio (IRR): 1.59; 95% confidence
   interval (95% CI): 1.13-2.25; P = 0.008), in particular, hypertension
   (47 vs. 15%; IRR: 3.18; 95% CI: 1.66-6.10; P = 0.001) and type 2
   diabetes (54 vs. 22%; IRR: 2.47; 95% CI: 1.33-4.60; P = 0.004).
   Conclusion: These results demonstrate that technological support for
   documenting family history risks can be highly accepted, feasible, and
   effective.
RI Paasche-Orlow, Michael/ABF-7919-2020; Wang, Catharine/AHB-4212-2022; Campion, MaryAnn/; Bickmore, Timothy/; Wang, Catharine/
OI Paasche-Orlow, Michael/0000-0002-9276-7190; Campion,
   MaryAnn/0000-0002-8627-7048; Bickmore, Timothy/0000-0002-2676-9788;
   Wang, Catharine/0000-0001-8584-2781
Z8 0
ZS 0
ZR 0
ZB 6
TC 34
ZA 0
Z9 34
U1 0
U2 4
SN 1098-3600
EI 1530-0366
UT WOS:000362441900011
PM 25590980
ER

PT J
AU van Pelt, Philomine A.
   Drossaert, Constance H. C.
   Kruize, Aike A.
   Huisman, Jaap
   Dolhain, Radboud J. E. M.
   Wulffraat, Nico M.
TI Use and perceived relevance of health-related Internet sites and online
   contact with peers among young people with juvenile idiopathic arthritis
SO RHEUMATOLOGY
VL 54
IS 10
BP 1833
EP 1841
DI 10.1093/rheumatology/kev193
PD OCT 2015
PY 2015
AB Objective. To evaluate the frequency of use and relevance of
   health-related Internet (HRI) sites and online peer support groups and
   their association with demographic, disease-related and psychosocial
   variables in young people with JIA.
   Methods. In a cross-sectional study, 176 young people (10-27 years of
   age) with JIA were asked to complete a questionnaire. The frequency of
   using HRI sites (regarding information, medication use and aspects of
   JIA relating to social life), online peer contact and perceived
   relevance of HRI sites and online peer communication were determined.
   Associations with demographic variables, disease activity, medication,
   emotional behaviour and coping were also examined.
   Results. Seventy-one per cent of the 142 respondents had used the
   Internet to search for general information on JIA, but specific topics,
   such as medication, were searched for less often. Twenty-five per cent
   of respondents had visited a forum or had contacted peers online. The
   perceived relevance of HRI sites and online peer contact was rated low
   (median 2.0 and 1.0, respectively; scale 0-10). Apart from female gender
   (P<0.01), none of the demographic and disease-related factors were
   associated with HRI site use. Coping styles, confrontation and
   reassuring thoughts were associated with increased HRI site use, but
   only in males. Internalizing and externalizing problem behaviour were
   not significantly associated.
   Conclusion. The frequency of HRI site use among young people with JIA
   was less than expected and was considered of low relevance. HRI sites in
   their present form cannot replace traditional information as an
   additional source to increase knowledge.
RI Wulffraat, Nico M/AAE-8929-2020; Drossaert, Constance/
OI Wulffraat, Nico M/0000-0001-9548-5562; Drossaert,
   Constance/0000-0002-7083-3169
TC 9
ZS 1
ZR 0
ZA 0
ZB 2
Z8 0
Z9 9
U1 1
U2 16
SN 1462-0324
EI 1462-0332
UT WOS:000362849200011
PM 25998449
ER

PT J
AU Lewis, Mark A.
   Dicker, Adam P.
TI Social Media and Oncology: The Past, Present, and Future of Electronic
   Communication Between Physician and Patient
SO SEMINARS IN ONCOLOGY
VL 42
IS 5
BP 764
EP 771
DI 10.1053/j.seminoncol.2015.07.005
PD OCT 2015
PY 2015
AB The relationship between patient and physician is in flux with the
   advent of electronic media that are advancing and enhancing
   communication. We perform a retrospective, current, and forward-looking
   examination of the technologies by which information is exchanged within
   the healthcare community. The evolution from e-mail and listservs to
   blogs and the modern social networks is described, with emphasis on the
   advantages and pitfalls of each medium, especially in regard to
   maintaining the standards of privacy and professionalism to which
   doctors are held accountable. We support the use of contemporary
   platforms like Twitter and Facebook for physicians to establish
   themselves as trustworthy online sources of medical knowledge, and
   anticipate ongoing collaboration between researchers, patients, and
   their advocates in trial design and accrual. (C) 2015 Elsevier Inc. All
   rights reserved.
Z8 0
TC 32
ZS 0
ZA 0
ZB 7
ZR 1
Z9 33
U1 0
U2 22
SN 0093-7754
EI 1532-8708
UT WOS:000362802200010
PM 26433557
ER

PT J
AU Tranchart, H.
   Auregan, J. C.
   Gaillard, M.
   Giocanti-Auregan, A.
TI Evaluation of surgical skills of French ophthalmology, orthopedic and
   gastrointestinal surgery residents: Current status and perspectives
SO JOURNAL FRANCAIS D OPHTALMOLOGIE
VL 38
IS 8
BP 679
EP 688
DI 10.1016/j.jfo.2015.03.008
PD OCT 2015
PY 2015
AB The purpose of this study was to evaluate the need for nationwide
   assessment of surgical skills during residency, and to define ideal
   methods for assessment in three surgical disciplines: ophthalmology,
   orthopedics and gastrointestinal surgery. Three online questionnaires
   were sent by e-mail to 784 residents, fellows and hospital
   practitioners, and 119 university hospital physican-professors.
   Questionnaires focused on current assessment methods at the regional
   level, the roles of the surveyed population in these evaluations,
   potential obstacles to their development and the most relevant methods
   for practical evaluations. Nine hundred and three questionnaires were
   sent; 355 participants replied (response rate: 39%). The establishment
   of systematic assessment seemed necessary to over 90% of the survey
   population, and this opinion was equitably distributed among all three
   specialties. Over 60% of respondents felt that current assessment
   procedures were not satisfactory. In all three specialties, the ideal
   evaluation method proposed was a real patient procedure. This "in vivo"
   evaluation was considered applicable in 80% of cases, potential barriers
   to its development being the resident's anxiety, medical-legal reasons
   and the lack of objective criteria. The ideal timing of these
   assessments was bi-annual. Implementation of surgical skills assessment
   during residency seems necessary. The survey population appears
   dissatisfied with current arrangements. A step-by-step evaluation
   combining surgical simulations, animal training and live patient
   procedures may be appropriate. (C) 2015 Elsevier Masson SAS. All rights
   reserved.
OI Auregan, Jean-Charles/0000-0001-6545-153X
TC 2
ZR 0
ZA 0
ZB 1
Z8 0
ZS 0
Z9 2
U1 0
U2 3
SN 0181-5512
EI 1773-0597
UT WOS:000362963800008
PM 26343276
ER

PT J
AU Peltan, Ithan D.
   Shiga, Takashi
   Gordon, James A.
   Currier, Paul F.
TI Simulation Improves Procedural Protocol Adherence During Central Venous
   Catheter Placement A Randomized Controlled Trial
SO SIMULATION IN HEALTHCARE-JOURNAL OF THE SOCIETY FOR SIMULATION IN
   HEALTHCARE
VL 10
IS 5
BP 270
EP 276
DI 10.1097/SIH.0000000000000096
PD OCT 2015
PY 2015
AB Background Simulation training may improve proficiency at and reduce
   complications from central venous catheter (CVC) placement, but the
   scope of simulation's effect remains unclear. This randomized controlled
   trial evaluated the effects of a pragmatic CVC simulation program on
   procedural protocol adherence, technical skill, and patient outcomes.
   Methods Internal medicine interns were randomized to standard training
   for CVC insertion or standard training plus simulation-based mastery
   training. Standard training involved a lecture, a video-based online
   module, and instruction by the supervising physician during actual CVC
   insertions. Intervention-group subjects additionally underwent
   supervised training on a venous access simulator until they demonstrated
   procedural competence. Raters evaluated interns' performance during
   internal jugular CVC placement on actual patients in the medical
   intensive care unit. Generalized estimating equations were used to
   account for outcome clustering within trainees.
   Results We observed 52 interns placing 87 CVCs. Simulation-trained
   interns exhibited better adherence to prescribed procedural technique
   than interns who received only standard training (P = 0.024). There were
   no significant differences detected in first-attempt or overall
   cannulation success rates, mean needle passes, global assessment scores,
   or complication rates.
   Conclusions Simulation training added to standard training improved
   protocol adherence during CVC insertion by novice practitioners. This
   study may have been too small to detect meaningful differences in venous
   cannulation proficiency and other clinical outcomes, highlighting the
   difficulty of patient-centered simulation research in settings where
   poor outcomes are rare. For high-performing systems, where protocol
   deviations may provide an important proxy for rare procedural
   complications, simulation may improve CVC insertion quality and safety.
RI Peltan, Ithan/J-1853-2019
OI Peltan, Ithan/0000-0003-1730-234X
ZA 0
ZB 3
TC 27
ZR 0
ZS 0
Z8 0
Z9 27
U1 2
U2 11
SN 1559-2332
EI 1559-713X
UT WOS:000362720100003
PM 26154250
ER

PT J
AU Kumar, Saravana
   Osborne, Kate
   Lehmann, Tanya
TI Clinical supervision of allied health professionals in country South
   Australia: A mixed methods pilot study
SO AUSTRALIAN JOURNAL OF RURAL HEALTH
VL 23
IS 5
BP 265
EP 271
DI 10.1111/ajr.12231
PD OCT 2015
PY 2015
AB IntroductionRecent times have witnessed dramatic changes in health care
   with overt recognition for quality and safety to underpin health care
   service delivery. In addition to systems-wide focus, the importance of
   supporting and mentoring people delivering the care has also been
   recognised. This can be achieved through quality clinical supervision.
   In 2010, Country Health South Australia Local Health Network developed a
   holistic allied health clinical governance structure, which was
   implemented in 2011.
   ObjectiveThis research reports on emergent findings from the evaluation
   of the clinical governance structure, which included mandating clinical
   supervision for all allied health staff.
   MethodsA mixed method approach was chosen with evaluation of the impact
   of clinical supervision undertaken by a psychometrically sound
   instrument (Manchester Clinical Supervision Scale 26-item version),
   collected through an anonymous online survey and qualitative data
   collected through semistructured interviews and focus groups.
   ResultsOverall, 189 allied health professionals responded to the survey.
   Survey responses indicated allied health professionals recognised the
   importance of and valued receiving clinical supervision (normative
   domain), had levels of trust and rapport with, and were supported by
   supervisors (restorative domain) and positively affected their delivery
   of care and improvement in skills (formative domain). Qualitative data
   identified enablers such as profession specific gains, improved
   opportunities and consistency for clinical supervision and barriers such
   as persistent organisational issues, lack of clarity (delineation of
   roles) and communication issues.
   ConclusionThe findings from this research highlight that while clinical
   supervision has an important role to play, it is not a panacea for all
   the ills of the health care system.
RI Kumar, Saravana/B-8876-2009
OI Kumar, Saravana/0000-0002-4003-4411
Z8 0
ZS 0
ZR 0
ZB 1
ZA 0
TC 10
Z9 10
U1 1
U2 7
SN 1038-5282
EI 1440-1584
UT WOS:000362527900003
PM 26311285
ER

PT J
AU Lane, N.
   Lahham, S.
   Joseph, L.
   Bahner, D. P.
   Fox, J. C.
TI Ultrasound in medical education: listening to the echoes of the past to
   shape a vision for the future
SO EUROPEAN JOURNAL OF TRAUMA AND EMERGENCY SURGERY
VL 41
IS 5
BP 461
EP 467
DI 10.1007/s00068-015-0535-7
PD OCT 2015
PY 2015
AB Ultrasound in medical education has seen a tremendous growth over the
   last 10-20 years but ultrasound technology has been around for hundreds
   of years and sound has an even longer scientific history. The
   development of using sound and ultrasound to understand our body and our
   surroundings has been a rich part of human history. From the development
   of materials to produce piezoelectric conductors, ultrasound has been
   used and improved in many industries and medical specialties.
   As diagnostic medical ultrasound has improved its resolution and become
   more portable, various specialties from radiology, cardiology,
   obstetrics and more recently emergency, critical care and proceduralists
   have found the added benefits of using ultrasound to safely help
   patients. The past advancements in technology have established the
   scaffold for the possibilities of diagnostic ultrasound's use in the
   present and future.
   A few medical educators have integrated ultrasound into medical school
   while a wealth of content exists online for learning ultrasound.
   Twenty-first century learners prefer blended learning where material can
   be reviewed online and personalize the education on their own time
   frame. This material combined with hands-on experience and mentorship
   can be used to develop learners' aptitude in ultrasound.
   As educators embrace this ultrasound technology and integrate it
   throughout the medical education journey, collaboration across
   specialties will synthesize a clear path forward when needs and
   resources are paired with vision and a strategic plan.
Z8 1
ZS 0
ZR 0
TC 14
ZB 1
ZA 0
Z9 15
U1 2
U2 16
SN 1863-9933
EI 1863-9941
UT WOS:000362517500002
PM 26038053
ER

PT J
AU Ahn, Justin S.
   French, Andrew J.
   Thiessen, Molly E. W.
   Browne, Vaughn
   Deutchman, Mark
   Guiton, Gretchen
   Madigosky, Wendy
   Kendall, John L.
TI Using Ultrasound to Enhance Medical Students' Femoral Vascular Physical
   Examination Skills
SO JOURNAL OF ULTRASOUND IN MEDICINE
VL 34
IS 10
BP 1771
EP 1776
DI 10.7863/ultra.15.14.11014
PD OCT 2015
PY 2015
AB Objectives-To determine whether the addition of ultrasound to
   traditional physical examination instruction improves junior medical
   students' abilities to locate the femoral pulse.
   Methods-Initially, 150 second-year medical students were taught the
   femoral pulse examination using traditional bedside teaching on
   standardized patients and online didactic videos. Students were then
   randomized into 2 groups: group 1 received ultrasound training first and
   then completed the standardized examination; and group 2 performed the
   standardized examination first and then received ultrasound training. On
   the standardized patients, the femoral artery was marked with invisible
   ink before the sessions using ultrasound. Compared to these markers,
   students were then evaluated on the accuracy of femoral artery pulse
   palpation and the estimated location of the femoral vein. All students
   completed a self-assessment survey after the ultrasound sessions.
   Results-Ultrasound training improved the students' ability to palpate
   the femoral pulse (P =.02). However, ultrasound did not facilitate
   correct estimation of the femoral vein's anatomic location (P =.09).
   Confidence levels in localizing the femoral artery and vein were equal
   between groups at baseline, and both increased after the ultrasound
   sessions.
   Conclusions-The addition of ultrasound teaching to traditional physical
   examination instruction enhanced medical student competency and
   confidence with the femoral vascular examination. However, understanding
   of anatomy may require emphasis on precourse didactic material, but
   further study is required.
ZA 0
Z8 0
ZB 2
ZR 0
ZS 0
TC 22
Z9 22
U1 0
U2 5
SN 0278-4297
EI 1550-9613
UT WOS:000362622800008
PM 26324754
ER

PT J
AU Leiter, L A
   Astrup, A
   Andrews, R C
   Cuevas, A
   Horn, D B
   Kunesova, M
   Wittert, G
   Finer, N
TI Identification of educational needs in the management of overweight and
   obesity: results of an international survey of attitudes and practice.
SO Clinical obesity
VL 5
IS 5
BP 245
EP 55
DI 10.1111/cob.12109
PD 2015-Oct
PY 2015
AB Despite the availability of a growing range of interventions to assist
   control of body weight for people with excess weight or obesity, only a
   small proportion of people achieve their weight loss goals and are able
   to maintain body weight reductions in the long term. Negative attitudes
   and beliefs are often found among physicians and others involved in
   treating obesity and may adversely impact the effectiveness of
   management. In this international study, healthcare professionals were
   invited to complete an online survey of their attitudes and practice in
   the management of excess body weight. A total of 335 clinicians
   completed the survey of whom approximately half were based in Europe. A
   key finding from the survey is that, while participants are generally
   confident in their ability to manage overweight and obesity effectively,
   they also report that most of their patients are not successful in
   achieving their weight loss goals. At the same time, participants tended
   to overestimate the effectiveness of current medical management in
   maintaining reductions in body weight. Educational initiatives
   addressing the real-life effectiveness of different weight control
   interventions may help to close the gap between clinicians' perceptions
   and reality in the management of excess body weight. 
RI wittert, gary/AAE-2398-2019; Leiter, Lawrence/AAG-4059-2020; Finer, Nicholas/B-9981-2009; Astrup, Arne/B-1407-2015; andrews, robert/
OI Finer, Nicholas/0000-0003-2468-6804; Astrup, Arne/0000-0001-8968-8996;
   andrews, robert/0000-0003-4939-1738
ZA 0
TC 8
ZR 0
Z8 0
ZB 1
ZS 0
Z9 8
U1 0
U2 2
EI 1758-8111
UT MEDLINE:26238414
PM 26238414
ER

PT J
AU Patel, Salil B
   Mauro, Daniel
   Fenn, James
   Sharkey, Dermot R
   Jones, Conor
TI Is dissection the only way to learn anatomy? Thoughts from students at a
   non-dissecting based medical school.
SO Perspectives on medical education
VL 4
IS 5
BP 259
EP 60
DI 10.1007/s40037-015-0206-8
PD 2015-Oct
PY 2015
AB Anatomical teaching has been centred around dissection for centuries.
   Generations of doctors have been initiated into the medical profession
   by cutting into their first cadavers. With the number of donor cadavers
   available decreasing and medical student numbers increasing, the
   emphasis placed on dissection has changed dramatically over the past 15
   years. However, a solid appreciation of human anatomy is still a
   necessary part of understanding pathology and treatments. Therefore in
   light of these changes we ask, is dissection the only option? Or are
   there other options which students can undertake to develop anatomical
   knowledge? 
ZS 0
ZB 3
Z8 0
ZA 0
ZR 0
TC 32
Z9 32
U1 0
U2 1
SN 2212-2761
UT MEDLINE:26353886
PM 26353886
ER

PT J
AU Dawson, M. S.
TI State-of-the-art education in emergency ultrasound
SO NOTFALL & RETTUNGSMEDIZIN
VL 18
IS 6
BP 492
EP 496
DI 10.1007/s10049-015-0066-0
PD OCT 2015
PY 2015
AB There are many ways to learn emergency ultrasound, and now advances in
   technology can potentially allow emergency ultrasound to be learned more
   efficiently. The traditional method of learning emergency ultrasound was
   through direct mentorship, published hardcopy textbooks, and short
   educational courses. This is a completely valid approach, but it is one
   that does not work for many, and it can possibly be improved.
   Technology has allowed those without access to some of the above to
   learn, and even those who do have access will benefit from newer
   methods, which include electronic education such as podcasts, blogs,
   apps, and other Free Open Access Medical Education (FOAMED). Generally
   these resources are regularly updated in real time without the
   publication delays inherent in older media, and they are peer reviewed
   by thousands of individuals who can comment and discuss in real time.
   They can be combined with simulation and online mentoring for a much
   richer blended educational experience that is offered by technology.
   There is a fair amount of evidence showing how this combination of
   methods and newer technology can be leveraged to improve the educational
   experience. The right combination of methods will depend on the learner.
   The good news is that there are many options and there has never been a
   better time to learn emergency ultrasound regardless of the geographical
   location, access, or specific situation of the learner.
ZB 0
ZR 0
ZA 0
ZS 0
Z8 0
TC 2
Z9 2
U1 0
U2 2
SN 1434-6222
EI 1436-0578
UT WOS:000362005800007
ER

PT J
AU Trueger, N. Seth
   Murray, Heather
   Kobner, Scott
   Lin, Michelle
TI Global Emergency Medicine Journal Club: A Social Media Discussion About
   the Outpatient Management of Patients With Spontaneous Pneumothorax by
   Using Pigtail Catheters
SO ANNALS OF EMERGENCY MEDICINE
VL 66
IS 4
BP 409
EP 416
DI 10.1016/j.annemergmed.2015.05.002
PD OCT 2015
PY 2015
AB Annals of Emergency Medicine collaborated with an educational Web site,
   Academic Life in Emergency Medicine (ALiEM) to host a public discussion
   featuring the 2014 Annals article on the outpatient management of
   patients with a spontaneous pneumothorax by using pigtail catheters. The
   objective was to curate a 14-day (November 10 to 23, 2014) worldwide
   academic dialogue among clinicians about the article. Four online
   facilitators hosted the multimodal discussion on the ALiEM Web site,
   Twitter, and Google Hangout. Comments across the social media platforms
   were curated for this report, as framed by 4 preselected questions.
   Engagement was tracked through Web analytic tools. Blog comments,
   tweets, and video expert commentary involving the featured article are
   summarized and reported. The dialogue resulted in 1,023 page views from
   347 cities in 49 countries on the ALiEM Web site, 279,027 Twitter
   impressions, and 88 views of the video interview with experts. This
   Global Emergency Medicine Journal Club created a virtual community of
   practice from around the world and identified common themes around the
   management of spontaneous pneumothorax, which included substantial
   practice variation in regard to inpatient versus outpatient management,
   location of chest tube, the use of aspiration, and chest radiography
   after placement. Copyright (C) 2015 by the American College of Emergency
   Physicians.
RI Murray, Heather/GQY-8016-2022; Murray, Heather/; Trueger, N. Seth/
OI Murray, Heather/0000-0002-8448-2566; Trueger, N.
   Seth/0000-0001-8797-2192
Z8 0
ZB 0
TC 5
ZA 0
ZR 0
ZS 0
Z9 5
U1 0
U2 10
SN 0196-0644
UT WOS:000362311400014
PM 26059486
ER

PT J
AU Cameron, Linda D.
   Williams, Brian
TI Which Images and Features in Graphic Cigarette Warnings Predict Their
   Perceived Effectiveness? Findings from an Online Survey of Residents in
   the UK
SO ANNALS OF BEHAVIORAL MEDICINE
VL 49
IS 5
BP 639
EP 649
DI 10.1007/s12160-015-9693-4
PD OCT 2015
PY 2015
AB Background Many countries are implementing graphic warnings for
   cigarettes. Which graphic features influence their effectiveness remains
   unclear.
   Purpose To identify features of graphic warnings predicting their
   perceived effectiveness in discouraging smoking.
   Method Guided by the Common-Sense Model of responses to health threats,
   we content-analyzed 42 graphic warnings for attributes of illness risk
   representations and media features (e.g., photographs, metaphors). Using
   data from 15,536 survey participants, we conducted stratified logistic
   regressions testing which attributes predict participant selections of
   warnings as effective.
   Results Images of diseased body parts predicted greater perceived
   effectiveness; OR = 6.53-12.45 across smoking status (smoker, ex-smoker,
   young non-smoker) groups. Features increasing perceived effectiveness
   included images of dead or sick persons, children, and medical
   technology; focus on cancer; and photographs. Attributes decreasing
   perceived effectiveness included infertility/impotence, addictiveness,
   cigarette chemicals, cosmetic appearance, quitting self-efficacy, and
   metaphors.
   Conclusions These findings on representational and media attributes
   predicting perceived effectiveness can inform strategies for generating
   graphic warnings.
RI Williams, Brian/G-5736-2012; Williams, Brian/AAS-3714-2021
OI Williams, Brian/0000-0003-0000-4354; Williams, Brian/0000-0003-0000-4354
ZA 0
TC 19
Z8 0
ZS 0
ZR 0
ZB 2
Z9 19
U1 1
U2 13
SN 0883-6612
EI 1532-4796
UT WOS:000360829000001
PM 25697135
ER

PT J
AU Wong, Vincent
   Smith, Ariella J.
   Hawkins, Nicholas J.
   Kumar, Rakesh K.
   Young, Noel
   Kyaw, Merribel
   Velan, Gary M.
TI Adaptive Tutorials Versus Web-Based Resources in Radiology: A Mixed
   Methods Comparison of Efficacy and Student Engagement
SO ACADEMIC RADIOLOGY
VL 22
IS 10
BP 1299
EP 1307
DI 10.1016/j.acra.2015.07.002
PD OCT 2015
PY 2015
AB Rationale and Objectives: Diagnostic imaging is under-represented in
   medical curricula globally. Adaptive tutorials, online intelligent
   tutoring systems that provide a personalized learning experience, have
   the potential to bridge this gap. However, there is limited evidence of
   their effectiveness for learning about diagnostic imaging.
   Materials and Methods: We performed a randomized mixed methods crossover
   trial to determine the impact of adaptive tutorials on perceived
   engagement and understanding of the appropriate use and interpretation
   of common diagnostic imaging investigations. Although concurrently
   engaged in disparate blocks of study, 99 volunteer medical students
   (from years 1-4 of the 6-year program) were randomly allocated to one of
   two groups. In the first arm of the trial on chest X-rays, one group
   received access to an adaptive tutorial, whereas the other received
   links to an existing peer-reviewed Web resource. These two groups
   crossed over in the second arm of the trial, which focused on computed
   tomography scans of the head, chest, and abdomen. At the conclusion of
   each arm of the trial, both groups completed an examination-style
   assessment, comprising questions both related and unrelated to the
   topics covered by the relevant adaptive tutorial. Online questionnaires
   were used to evaluate student perceptions of both learning resources.
   Results: In both arms of the trial, the group using adaptive tutorials
   obtained significantly higher assessment scores than controls. This was
   because of higher assessment scores by senior students in the adaptive
   tutorial group when answering questions related to topics covered in
   those tutorials. Furthermore, students indicated significantly better
   engagement with adaptive tutorials than the Web resource and rated the
   tutorials as a significantly more valuable tool for learning.
   Conclusions: Medical students overwhelmingly accept adaptive tutorials
   for diagnostic imaging. The tutorials significantly improve the
   understanding of diagnostic imaging by senior students.
RI Kumar, Rakesh K/J-6124-2012; Hawkins, Nicholas J/A-8461-2008; Smith, Ariella/; Velan, Gary/; Wong, Vincent/
OI Kumar, Rakesh K/0000-0002-9531-8411; Hawkins, Nicholas
   J/0000-0002-2204-3189; Smith, Ariella/0000-0002-0479-9070; Velan,
   Gary/0000-0002-4535-6663; Wong, Vincent/0000-0003-2844-3789
ZA 0
TC 23
ZB 2
Z8 0
ZS 0
ZR 0
Z9 23
U1 0
U2 22
SN 1076-6332
EI 1878-4046
UT WOS:000361643400013
PM 26292916
ER

PT J
AU Palm, Hans-Georg
   van Uden, Christian
   Riesner, Hans-Joachim
   Lang, Patricia
   Friemert, Benedikt
TI Influence of Submaximal Exercise on Postural Control in Older Adults
SO AMERICAN JOURNAL OF PHYSICAL MEDICINE & REHABILITATION
VL 94
IS 10
BP 749
EP 757
DI 10.1097/PHM.0000000000000311
PD OCT 2015
PY 2015
AB Objective The authors conducted this cross-sectional study to assess the
   influence of submaximal exercise on postural stability as measured by
   computerized dynamic posturography (CDP) and compared this study's CDP
   results with clinical balance tests such as the Berg Balance Test and
   the Timed Up and Go test using a descriptive/explorative approach.
   Design Forty-three participants performed two exercise tasks (6-min walk
   test and stair climbing). CDP and established scores (Berg Balance Test
   and Timed Up and Go test) were used to assess postural instability.
   Results Despite significant pulse rate increases (approximately 20%, P <
   0.05), no clear differences in CDP results were found after completion
   of either exercise task. The overall stability index scores for all
   subjects remained unchanged (P = 0.98). A descriptive analysis showed
   that excellent Berg Balance Test and Timed Up and Go test results were
   associated with good CDP results.
   Conclusions Submaximal exercise did not adversely affect postural
   stability in these older adults.
   To Claim CME Credits: Complete the self-assessment activity and
   evaluation online at http://www.physiatry.org/JournalCME
   CME Objectives: After completion of this article, readers should be able
   to: (1) Appreciate the impact of falls on the health of the elderly; (2)
   Understand afferent input contributing to postural control; and (3)
   Appreciate the effects of submaximal exercise on postural stability in
   the elderly.
   Level: Advanced
   Accreditation: The Association of Academic Physiatrists is accredited by
   the Accreditation Council for Continuing Medical Education to provide
   continuing medical education for physicians. The Association of Academic
   Physiatrists designates this activity for a maximum of 1.5 AMA PRA
   Category 1 Credit(s). Physicians should only claim credit commensurate
   with the extent of their participation in the activity.
ZS 0
ZB 0
ZA 0
TC 1
ZR 0
Z8 0
Z9 1
U1 0
U2 7
SN 0894-9115
EI 1537-7385
UT WOS:000361450400001
PM 25888650
ER

PT J
AU Lunsky, Yona
   Paquette-Smith, Melissa
   Weiss, Jonathan A.
   Lee, Jacques
TI Predictors of emergency service use in adolescents and adults with
   autism spectrum disorder living with family
SO EMERGENCY MEDICINE JOURNAL
VL 32
IS 10
BP 787
EP 792
DI 10.1136/emermed-2014-204015
PD OCT 2015
PY 2015
AB Introduction The use of emergency services among adolescents and adults
   with autism spectrum disorder (ASD) transitioning into adult health
   services has not been well described.
   Objectives To describe emergency service use including emergency
   departments (EDs), paramedics, and police involvement among adolescents
   and adults with ASD and to examine predictors of using emergency
   services.
   Methods Caregivers of 396 adolescents and adults with ASD were recruited
   through autism advocacy agencies and support programmes in Ontario to
   complete a survey about their child's health service use. Surveys were
   completed online, by mail and over the phone between December 2010 and
   October 2012. Parents were asked to describe their child's emergency
   service use and provide information about potential predictive factors
   including predisposing, enabling and clinical need variables.
   Results According to parents, 13% of their children with ASD used at
   least one emergency service in a 2-month period. Sedation or restraints
   were used 23% of the time. A combination of need and enabling variables
   predicted emergency service use with previous ED use in the last year
   (OR 3.4, 95% CI 1.7 to 6.8), a history of hurting others (OR 2.3, 95%
   1.2 CI to 4.7) and having no structured daytime activities (OR 3.2, 95%
   CI 1.4 to 7.0) being the strongest multivariate predictors in the model.
   Conclusions Patients with ASD and their families are likely to engage
   with paramedics or police or visit the ED. Further education and support
   to families and emergency clinicians are needed to improve and, when
   possible, prevent such occurrences.
RI Lee, Jacques/CAF-4380-2022; Paquette-Smith, Melissa/AAP-7428-2020; Weiss, Jonathan/
OI Lee, Jacques/0000-0002-9143-6285; Weiss, Jonathan/0000-0002-5849-7334
TC 35
ZR 0
Z8 0
ZS 0
ZB 7
ZA 0
Z9 35
U1 0
U2 14
SN 1472-0205
EI 1472-0213
UT WOS:000361743100008
PM 25433045
ER

PT J
AU Johnston, Carolyn
   Mok, Jonathan
TI How medical students learn ethics: an online log of their learning
   experiences
SO JOURNAL OF MEDICAL ETHICS
VL 41
IS 10
BP 854
EP 858
DI 10.1136/medethics-2015-102716
PD OCT 2015
PY 2015
AB Medical students experience ethics learning in a wide variety of
   formats, delivered not just through the taught curriculum. An audit of
   ethics learning was carried out at a medical school through a secure
   website over one academic year to determine the quantity and range of
   medical ethics learning in the undergraduate curriculum and compare this
   with topics for teaching described by the Institute of Medical Ethics
   (IME) (2010) and the General Medical Council's (GMC) Tomorrow's Doctors
   (2009). The online audit captured the participants' reflections on their
   learning experiences and the impact on their future practice. Results
   illustrate the opportunistic nature of ethics learning, especially in
   the clinical years, and highlight the reality of the hidden curriculum
   for medical students. Overall, the ethics learning was a helpful and
   positive experience for the participants and fulfils the GMC and IME
   curriculum requirements.
OI Mok, Jonathan/0000-0002-0840-4750; Johnston, Carolyn/0000-0002-7910-5117
ZB 0
ZR 0
Z8 0
TC 7
ZA 0
ZS 2
Z9 8
U1 0
U2 11
SN 0306-6800
EI 1473-4257
UT WOS:000361842500015
PM 26179455
ER

PT J
AU Sherbino, Jonathan
   Arora, Vineet M.
   Van Melle, Elaine
   Rogers, Robert
   Frank, Jason R.
   Holmboe, Eric S.
TI Criteria for social media-based scholarship in health professions
   education
SO POSTGRADUATE MEDICAL JOURNAL
VL 91
IS 1080
BP 551
EP 555
DI 10.1136/postgradmedj-2015-133300
PD OCT 2015
PY 2015
AB Background Social media are increasingly used in health professions
   education. How can innovations and research that incorporate social
   media applications be adjudicated as scholarship?
   Objective To define the criteria for social media-based scholarship in
   health professions education.
   Method In 2014 the International Conference on Residency Education
   hosted a consensus conference of health professions educators with
   expertise in social media. An expert working group drafted consensus
   statements based on a literature review. Draft consensus statements were
   posted on an open interactive online platform 2 weeks prior to the
   conference. In-person and virtual (via Twitter) participants modified,
   added or deleted draft consensus statements in an iterative fashion
   during a facilitated 2 h session. Final consensus statements were
   unanimously endorsed.
   Results A review of the literature demonstrated no existing criteria for
   social media-based scholarship. The consensus of 52 health professions
   educators from 20 organisations in four countries defined four key
   features of social media-based scholarship. It must (1) be original; (2)
   advance the field of health professions education by building on theory,
   research or best practice; (3) be archived and disseminated; and (4)
   provide the health professions education community with the ability to
   comment on and provide feedback in a transparent fashion that informs
   wider discussion.
   Conclusions Not all social media activities meet the standard of
   education scholarship. This paper clarifies the criteria, championing
   social media-based scholarship as a legitimate academic activity in
   health professions education.
OI Frank, Jason/0000-0002-6076-0146; Arora, Vineet/0000-0002-4745-7599
ZA 0
ZB 0
ZR 0
ZS 0
TC 35
Z8 0
Z9 35
U1 0
U2 8
SN 0032-5473
EI 1469-0756
UT WOS:000361841600006
PM 26275426
ER

PT J
AU Pereira, Ian
   Cunningham, Anne Marie
   Moreau, Katherine
   Sherbino, Jonathan
   Jalali, Alireza
TI Thou shalt not tweet unprofessionally: an appreciative inquiry into the
   professional use of social media
SO POSTGRADUATE MEDICAL JOURNAL
VL 91
IS 1080
BP 561
EP 564
DI 10.1136/postgradmedj-2015-133353
PD OCT 2015
PY 2015
AB Background Social media may blur the line between socialisation and
   professional use. Traditional views on medical professionalism focus on
   limiting motives and behaviours to avoid situations that may compromise
   care. It is not surprising that social media are perceived as a threat
   to professionalism.
   Objective To develop evidence for the professional use of social media
   in medicine.
   Methods A qualitative framework was used based on an appreciative
   inquiry approach to gather perceptions and experiences of 31
   participants at the 2014 Social Media Summit.
   Results The main benefits of social media were the widening of networks,
   access to expertise from peers and other health professionals, the
   provision of emotional support and the ability to combat feelings of
   isolation.
   Conclusions Appreciative inquiry is a tool that can develop the positive
   practices of organisations and individuals. Our results provide evidence
   for the professional use of social media that may contribute to
   guidelines to help individuals realise benefits and avoid harms.
RI Jalali, Alireza/K-5254-2019
OI Jalali, Alireza/0000-0002-0709-9088
ZS 0
ZB 0
ZA 0
ZR 0
Z8 0
TC 12
Z9 12
U1 0
U2 15
SN 0032-5473
EI 1469-0756
UT WOS:000361841600008
PM 26294333
ER

PT J
AU Hammer, Mark M.
   Shetty, Anup S.
   Cizman, Ziga
   McWilliams, Sebastian R.
   Holt, Daniel K.
   Gould, Jennifer E.
   Evens, Ronald G.
TI Results of the 2015 Survey of the American Alliance of Academic Chief
   Residents in Radiology
SO ACADEMIC RADIOLOGY
VL 22
IS 10
BP 1308
EP 1316
DI 10.1016/j.acra.2015.07.007
PD OCT 2015
PY 2015
AB Rationale and Objectives: The American Alliance of Academic Chief
   Residents in Radiology conducts an annual survey of chief residents in
   Diagnostic Radiology programs in North America. The survey serves as a
   resource for observing trends and disseminating ideas among radiology
   training programs.
   Materials and Methods: An online survey was distributed to chief
   residents at 181 residency programs, with questions on a broad range of
   topics including resident benefits, program and call structure, American
   Board of Radiology Core exam preparation, fellowships, and the job
   market.
   Results: A total of 193 individual responses were received from 120
   programs, for a response rate of 66%. The responses were compared to
   data from prior years' surveys, principally from 2012 to 2014.
   Conclusions: Programs are shifting resident benefits spending toward
   Core exam preparation resources and away from lead aprons. In addition,
   24-hour attending coverage continues to spread among programs, and the
   fraction of programs providing face-to-face postcall readouts continues
   to decline. Finally, although resident perception of the job market is
   now improving, residents feel that the job market continues to
   discourage medical students from entering radiology, a fact borne out by
   the 2015 match results. How the upcoming change to a direct
   interventional radiology residency will affect medical student interest
   is as yet uncertain.
RI Shetty, Anup/H-9936-2019; Hammer, Mark/AAR-9625-2020; Cizman, Ziga/
OI Shetty, Anup/0000-0003-0333-9221; Hammer, Mark/0000-0002-1700-7984;
   Cizman, Ziga/0000-0001-8566-4508
ZB 2
ZS 0
TC 31
ZR 0
Z8 0
ZA 0
Z9 31
U1 0
U2 2
SN 1076-6332
EI 1878-4046
UT WOS:000361643400014
PM 26297641
ER

PT J
AU Hawkins, Amy
   Stanton, Andrew
   Forbes, Karen
TI An extended assistantship for final-year students.
SO The clinical teacher
VL 12
IS 5
BP 305
EP 9
DI 10.1111/tct.12351
PD 2015-Oct
PY 2015
AB BACKGROUND: Many students feel unprepared for clinical practice after
   completing their medical school training. There is evidence that a brief
   shadowing period improves student confidence and patient safety, but
   there is currently little evidence on the impact of a longer shadowing
   period. A 10-week student assistantship (SA) for final-year students was
   implemented for Year 5 undergraduates at the University of Bristol in
   2011. This study investigated the impact of the SA on student
   confidence.
   METHODS: All final-year medical students at the University of Bristol in
   the academic year 2012-13 (n=248) were contacted with an online
   questionnaire at the start of the SA. They were asked about confidence
   in a range of domains. Further questionnaires were sent at the end of
   the SA, and again once the students had qualified as foundation doctors.
   Descriptive statistical analysis was performed. Many students feel
   unprepared for clinical practice
   RESULTS: A total of 37 students responded to the pre-assistantship
   questionnaire, 62 to the post-assistantship questionnaire, and 13 to the
   questionnaire sent once students had qualified. Self-assessed confidence
   improved in all areas when the pre- and post-assistantship scores were
   compared, in particular prescribing, assessing and managing unwell
   patients, and aspects of death and dying.
   DISCUSSION: Our findings suggest that a prolonged assistantship period
   improves knowledge and skills in a range of domains relevant to becoming
   a junior doctor, and could be considered within medical schools as a way
   to address established areas of poor confidence in new graduates. Larger
   studies are needed to provide more robust evidence for these initial
   findings.
TC 11
ZS 0
Z8 0
ZA 0
ZB 0
ZR 0
Z9 11
U1 0
U2 1
EI 1743-498X
UT MEDLINE:26111827
PM 26111827
ER

PT J
AU Fullbrook, Alexander
   Ross, Michael
   Mellanby, Ed
   Wylde, Keith
   Jaap, Alan
   Cameron, Helen
TI Initial experiences of a student assistantship.
SO The clinical teacher
VL 12
IS 5
BP 310
EP 4
DI 10.1111/tct.12355
PD 2015-Oct
PY 2015
AB BACKGROUND: Evidence suggests that medical graduates are underprepared
   to work as junior doctors. To ease transition in the UK, the General
   Medical Council (GMC) recommended the introduction of a student
   'assistantship'. This is a period of training where final-year students
   take on duties of a foundation doctor under supervision. This study
   explored the experiences of the first cohort of students and junior
   doctors participating in the assistantship in one UK medical school in
   2012.
   METHODS: All 248 students and their supervisors were asked to complete
   an online feedback questionnaire. All students who went on to work
   locally were also invited to participate in focus groups as recent
   graduates. Evidence suggests that medical graduates are underprepared to
   work as junior doctors
   RESULTS: Questionnaire response rates were 49 per cent for students and
   43 per cent for supervisors. Fifteen new graduates participated in focus
   groups. Aspects of the assistantship considered important to
   participants frequently mapped to areas specified by the GMC and the
   locally identified learning outcomes. Additional themes identified
   included the importance of having meaningful responsibility for patient
   care, a placement in a general medical or surgical ward and receiving
   effective feedback.
   DISCUSSION: The assistantship seems to have been highly valued by
   students, but could be improved by ensuring that all students are given
   relevant placements and clinical responsibility.
OI Jaap, Alan/0000-0001-8289-704X
ZA 0
ZR 0
ZS 0
TC 8
ZB 0
Z8 0
Z9 8
U1 0
U2 1
EI 1743-498X
UT MEDLINE:26013311
PM 26013311
ER

PT J
AU Tan, Eunicia
   Brainard, Andrew
   Larkin, Gregory L.
TI Acceptability of the flipped classroom approach for in-house teaching in
   emergency medicine
SO EMERGENCY MEDICINE AUSTRALASIA
VL 27
IS 5
BP 444
EP 450
DI 10.1111/1742-6723.12454
PD OCT 2015
PY 2015
AB Objective: To evaluate the relative acceptability of the flipped
   classroom approach compared with traditional didactics for in-house
   teaching in emergency medicine.
   Methods: Our department changed its learning model from a 'standard'
   lecture-based model to a 'flipped classroom' model. The 'flipped
   classroom' included provided pre-session learning objectives and
   resources before each 2 h weekly session. In-session activities
   emphasised active learning strategies and knowledge application.
   Feedback was sought from all medical staff regarding the acceptability
   of the new approach using an online anonymous cross-sectional
   qualitative survey.
   Results: Feedback was received from 49/57 (86%) medical staff.
   Ninety-eight per cent (48/49) of respondents preferred the flipped
   classroom over the traditional approach. Aspects of the flipped
   classroom learners liked most included case-based discussion,
   interaction with peers, application of knowledge, self-directed learning
   and small-group learning. Barriers to presession learning include work
   commitments, 'life', perceived lack of time, family commitments, exam
   preparation and high volume of learning materials. Reported motivational
   factors promoting pre-session learning include formal assessment,
   participation requirements, more time, less material, more clinical
   relevance and/or more interesting material. Case studies and 'hands-on'
   activities were perceived to be the most useful in-session activities.
   Conclusion: The flipped classroom shows promise as an acceptable
   approach to in-house emergency medicine teaching.
RI Brainard, Andrew H/T-1643-2017; Tan, Eunicia/
OI Brainard, Andrew H/0000-0002-9620-8599; Tan, Eunicia/0000-0002-6296-3545
ZB 3
ZR 0
Z8 0
ZS 0
ZA 0
TC 41
Z9 42
U1 1
U2 13
SN 1742-6731
EI 1742-6723
UT WOS:000365402200010
PM 26235786
ER

PT J
AU Kemper, Kathi J
   Khirallah, Michael
TI Acute Effects of Online Mind-Body Skills Training on Resilience,
   Mindfulness, and Empathy.
SO Journal of evidence-based complementary & alternative medicine
VL 20
IS 4
BP 247
EP 53
DI 10.1177/2156587215575816
PD 2015-Oct
PY 2015
AB BACKGROUND: Some studies have begun to show benefits of brief in-person
   mind-body skills training. We evaluated the effects of 1-hour online
   elective mind-body skills training for health professionals on
   mindfulness, resilience, and empathy.
   METHODS: Between May and November, 2014, we described enrollees for the
   most popular 1-hour modules in a new online mind-body skills training
   program; compared enrollees' baseline stress and burnout to normative
   samples; and assessed acute changes in mindfulness, resilience, and
   empathy.
   RESULTS: The 513 enrollees included dietitians, nurses, physicians,
   social workers, clinical trainees, and health researchers; about 1/4
   were trainees. The most popular modules were the following: Introduction
   to Stress, Resilience, and the Relaxation Response (n = 261); Autogenic
   Training (n = 250); Guided Imagery and Hypnosis for Pain, Insomnia, and
   Changing Habits (n = 112); Introduction to Mindfulness (n = 112); and
   Mindfulness in Daily Life (n = 102). Initially, most enrollees met
   threshold criteria for burnout and reported moderate to high stress
   levels. Completing 1-hour modules was associated with significant acute
   improvements in stress (P < .001), mindfulness (P < .001), empathy (P =
   .01), and resilience (P < .01).
   CONCLUSION: Online mind-body skills training reaches diverse, stressed
   health professionals and is associated with acute improvements in
   stress, mindfulness, empathy, and resilience. Additional research is
   warranted to compare the long-term cost-effectiveness of different doses
   of online and in-person mind-body skills training for health
   professionals.
ZS 1
ZB 8
ZR 0
ZA 0
TC 66
Z8 0
Z9 66
U1 2
U2 31
EI 2156-5899
UT MEDLINE:25783980
PM 25783980
ER

PT J
AU Kemper, Kathi J
   Lynn, Joanne
   Mahan, John D
TI What Is the Impact of Online Training in Mind-Body Skills?
SO Journal of evidence-based complementary & alternative medicine
VL 20
IS 4
BP 275
EP 82
DI 10.1177/2156587215580882
PD 2015-Oct
PY 2015
AB BACKGROUND: Mind-body skills (MBS) training is popular, but in-person
   training can be inconvenient and costly. We assessed the impact of
   online MBS training on clinicians' and trainees' stress, mindfulness,
   and confidence in providing calm, compassionate care.
   METHODS: This was a prospective cohort trial. Trainees entering medical
   school; graduate programs in nursing, social work, and dietetics; and
   residencies in family medicine and pediatrics at a large Midwestern
   academic health center were invited to complete online surveys before
   and 12 weeks after enrolling in online elective integrative health
   courses on MBS training or not. The elective offered no course credit
   and had no mandated deadlines for completion.
   RESULTS: At baseline, the 60 who engaged in MBS training were similar to
   the 43 who did not in terms of profession, gender, perceived stress
   levels, mindfulness, resilience, and compassion. MBS participants
   engaged in a median of 3 of 12 available modules with a bimodal
   distribution peaking at 1 to 2 and 12 modules. Twelve weeks later, those
   who participated in MBS showed significantly greater improvements in
   measures of stress, mindfulness, and confidence in providing calm,
   compassionate care than those who did not.
   CONCLUSIONS: Online elective training offers a feasible strategy to
   improve mindfulness, stress, and confidence in providing calm,
   compassionate care. Additional studies are needed to determine the
   impact of required versus elective courses, the optimal dosage and
   content of training, and the costs and benefits of online versus
   in-person training.
ZS 0
TC 29
ZA 0
Z8 0
ZB 2
ZR 0
Z9 29
U1 1
U2 10
EI 2156-5899
UT MEDLINE:25962637
PM 25962637
ER

PT J
AU Cheng, Kevin
   Ingram, Nicola
   Keenan, Jan
   Choudhury, Robin P
TI Evidence of poor adherence to secondary prevention after acute coronary
   syndromes: possible remedies through the application of new
   technologies.
SO Open heart
VL 2
IS 1
BP e000166
EP e000166
DI 10.1136/openhrt-2014-000166
PD 2015
PY 2015
AB Adherence to secondary prevention medications following acute coronary
   syndrome (ACS) is disappointingly low, standing around 40-75% by various
   estimates. This is an inefficient use of the resources devoted to their
   development and implementation, and also puts patients at higher risk of
   poor outcomes post-ACS. Numerous factors contribute to low adherence
   including poor motivation, forgetfulness, lack of education about
   medications, complicated polypharmacy of ACS regimens, (fear of) adverse
   side effects and limited practical support. Using technology to improve
   adherence in ACS is an emerging strategy and has the potential to
   address many of the above factors-computer-based education and mobile
   phone reminders are among the interventions trialled and appear to
   improve adherence in patients with ACS. As we move into an increasingly
   technological future, there is potential to use devices such as
   smartphones and tablets to encourage patient responsibility for
   medications. These handheld technologies have great scope for allowing
   patients to view online medical records, education modules and reminder
   systems, and although research specific to ACS is limited, they have
   shown initial promise in terms of uptake and improved adherence among
   similar patient populations. Given the overwhelming enthusiasm for
   handheld technologies, it would seem timely to further investigate their
   role in improving ACS medication adherence.
ZR 1
ZS 0
TC 21
ZA 0
ZB 3
Z8 0
Z9 21
U1 0
U2 0
SN 2053-3624
UT MEDLINE:25713726
PM 25713726
ER

PT J
AU Engbers, Rik
   Fluit, Cornelia R. M. G.
   Bolhuis, Sanneke
   Sluiter, Roderick
   Stuyt, Paul M. J.
   Laan, Roland F. J. M.
TI Relations between policy for medical teaching and basic need
   satisfaction in teaching
SO ADVANCES IN HEALTH SCIENCES EDUCATION
VL 20
IS 4
BP 969
EP 980
DI 10.1007/s10459-014-9575-8
PD OCT 2015
PY 2015
AB Policy initiatives that aim to elevate the position of medical teaching
   to that of medical research could influence the satisfaction of three
   basic psychological needs related to motivation for medical teaching. To
   explore relations between the satisfaction of three basic psychological
   needs towards medical teaching and two policy initiatives for medical
   teaching: (Junior) Principal Lecturer positions [(J)PL positions] and
   Subsidized Innovation and Research Projects in Medical Education
   (SIRPMEs). An online questionnaire was used to collect data about
   medical teaching in the setting of a university hospital. We adapted the
   Work-related Basic Need Satisfaction scale (Van den Broeck et al. in J
   Occup Organ Psychol, 83(4):981-1002, 2010), in order to measure feelings
   of autonomy, competence, and relatedness in teaching. We examined the
   relations between (J)PL positions and SIRPMEs and the satisfaction of
   three basic psychological needs. A total of 767 medical teachers
   participated. The initiatives appear to be related to different
   beneficial outcomes in terms of feelings of autonomy, competence, and
   relatedness in medical teaching. Either a (J)PL position is obtained by
   teachers who feel competent and related towards medical teaching, or
   obtaining a (J)PL position makes teachers feel more competent and
   related towards teaching, or these relations could be interacting. Also,
   either a SIRPME is obtained by teachers who feel competent and
   autonomous towards medical teaching, or obtaining a SIRPME makes
   teachers feel more competent and autonomous towards teaching, or these
   relations could be interacting. Additional research needs to scrutinize
   the causal or interacting relations further and to determine optimal
   conditions for these policy initiatives more specifically. Implications
   for future research are discussed.
RI Sluiter, Roderick/C-9957-2012; Engbers, Rik/U-5713-2017; Fluit, Cornelia/AAF-6467-2019; Fluit, Cornelia/AAC-4924-2021; Laan, R.F.J.M./H-8064-2014
OI Engbers, Rik/0000-0002-9170-7671; Fluit, Cornelia/0000-0002-8714-9339; 
ZR 0
ZS 0
ZA 0
ZB 0
Z8 0
TC 11
Z9 11
U1 0
U2 20
SN 1382-4996
EI 1573-1677
UT WOS:000360998500010
PM 25503924
ER

PT J
AU Singler, Katrin
   Holm, Ellen Astrid
   Jackson, Thomas
   Robertson, Gillian
   Mueller-Eggenberger, Eva
   Roller, Regina Elisabeth
TI European postgraduate training in geriatric medicine: data of a
   systematic international survey
SO AGING CLINICAL AND EXPERIMENTAL RESEARCH
VL 27
IS 5
BP 741
EP 750
DI 10.1007/s40520-015-0416-2
PD OCT 2015
PY 2015
AB High-quality education and training standards in geriatric medicine are
   important to develop the profession of geriatric medicine. The objective
   of the study was to give a structured update on postgraduate specialty
   training in geriatric medicine throughout Europe to assess the need for
   further developments in postgraduate education.
   The study was performed as a cross-sectional structured quantitative
   online survey with qualitative comments. The survey content covered
   organization, content and educational aspects of specialty training in
   geriatric medicine in European countries. After piloting, the
   questionnaire was sent to experts in geriatric medicine with a special
   interest in postgraduate training who are members of one of the
   following organizations; European Union of Medical Specialists (UEMS),
   European Academy for the Medicine of Aging (EAMA), and European Union
   Geriatric Medicine Society (EUGMS).
   Respondents to the survey represented 31 European countries. Geriatric
   medicine is recognized as an independent postgraduate specialty in 61.3
   % (19/31) and as a subspecialty in 29.0 % (9/31) of the countries. In 5
   of the 31 countries geriatric medicine is not recognized at all. Nearly
   all countries offering postgraduate training in geriatric medicine have
   written, competence-based curricula covering different learning domains.
   20/31 countries (64.5 %) have some kind of specialist assessment.
   The survey tries to give an actual condensed picture of postgraduate
   specialty training in geriatric medicine across Europe. Results show a
   consistent improvement in the recognition of geriatric medicine as
   independent specialty over the last decade. Continuous development of
   specialty training in geriatric medicine is required to medical address
   the public health needs of an aging population. Competence-based
   educational models including adequate forms of assessment should be
   targeted throughout Europe. To emphasize the importance of postgraduate
   geriatric training, it should be a mission to harmonize training
   standards across Europe.
RI Jackson, Thomas/I-1216-2019; Holm, Ellen Astrid/
OI Jackson, Thomas/0000-0001-6320-9600; Holm, Ellen
   Astrid/0000-0002-7600-6025
ZR 0
TC 17
ZB 3
ZA 0
ZS 0
Z8 0
Z9 17
U1 1
U2 11
SN 1594-0667
EI 1720-8319
UT WOS:000360995000023
PM 26219515
ER

PT J
AU Lian, Olaug S.
   Nettleton, Sarah
TI "United We Stand": Framing Myalgic Encephalomyelitis in a Virtual
   Symbolic Community
SO QUALITATIVE HEALTH RESEARCH
VL 25
IS 10
SI SI
BP 1383
EP 1394
DI 10.1177/1049732314562893
PD OCT 2015
PY 2015
AB In this article, we report on a study that seeks to explore how the
   contested chronic condition myalgic encephalomyelitis (ME), one of the
   current medical diagnoses for medically unexplained long-term
   exhaustion, is negotiated within the context of Norwegian internet
   sites. From an analysis of discussions on 14 internet forums sustained
   by and for people living with ME, we seek to understand how their online
   activity sustains a virtual symbolic community (VSC). After exploring
   the content on these sites, we identified four discursive domains, or
   fields of conversation, that are demarcated by a discursive frame, or
   norms, values, and goals that define and reinforce the boundaries of the
   community. Interpreting discursive domains and their discursive frame
   provides insight not only to the culture of the ME VSC but also to its
   role in an international social health movement, including its potential
   for becoming politically influential.
RI Lian, Olaug S/ABE-2434-2020
OI Lian, Olaug S/0000-0002-5752-1486
ZA 0
ZB 1
ZR 0
Z8 0
TC 18
ZS 0
Z9 18
U1 1
U2 19
SN 1049-7323
EI 1552-7557
UT WOS:000361127100007
PM 25488934
ER

PT J
AU Porter, Laura S.
   Pollak, Kathryn I.
   Farrell, David
   Cooper, Meredith
   Arnold, Robert M.
   Jeffreys, Amy S.
   Tulsky, James A.
TI Development and implementation of an online program to improve how
   patients communicate emotional concerns to their oncology providers
SO SUPPORTIVE CARE IN CANCER
VL 23
IS 10
BP 2907
EP 2916
DI 10.1007/s00520-015-2656-2
PD OCT 2015
PY 2015
AB Patients often struggle to express their emotional concerns to their
   oncology providers and may therefore experience unmet needs. This paper
   describes the development and implementation of an online program that
   teaches patients how to communicate their emotions to their oncology
   providers.
   The intervention was developed by a multidisciplinary team consisting of
   palliative care physicians, psychologists, and an intervention software
   developer and included input from patients. It incorporated elements of
   Social Cognitive Theory and validated cognitive behavioral strategies
   for communication skills training. Strategies to increase intervention
   adherence were implemented midway through the study.
   The intervention consists of four interactive, online modules to teach
   patients strategies for expressing emotional concerns to their providers
   and asking for support. In addition to skill-building, the intervention
   was designed to raise patients' expectations that expressing emotional
   concerns to providers would be helpful, to enhance their self-efficacy
   for doing so, and to help them overcome barriers to having these
   conversations. After implementing strategies to improve adherence, usage
   rates increased from 47 to 64 %.
   This intervention addresses an unmet educational need for patients with
   advanced cancer. Strategies to increase adherence led to improvements in
   usage rates in this population of older patients. We are currently
   evaluating the intervention in a randomized clinical trial to determine
   its efficacy in increasing patient expression of emotional concerns and
   requests for support. If successful, this intervention could serve as a
   model for future online patient education programs.
ZA 0
Z8 1
ZB 0
ZS 0
TC 8
ZR 0
Z9 9
U1 0
U2 25
SN 0941-4355
EI 1433-7339
UT WOS:000360508600008
PM 25701437
ER

PT J
AU Keifenheim, Katharina E.
   Teufel, Martin
   Ip, Julianne
   Speiser, Natalie
   Leehr, Elisabeth J.
   Zipfel, Stephan
   Herrmann-Werner, Anne
TI Teaching history taking to medical students: a systematic review
SO BMC MEDICAL EDUCATION
VL 15
AR 159
DI 10.1186/s12909-015-0443-x
PD SEP 28 2015
PY 2015
AB Background: This paper is an up-to-date systematic review on educational
   interventions addressing history taking. The authors noted that despite
   the plethora of specialized training programs designed to enhance
   students` interviewing skills there had not been a review of the
   literature to assess the quality of each published method of teaching
   history taking in undergraduate medical education based on the evidence
   of the program's efficacy.
   Methods: The databases PubMed, PsycINFO, Google Scholar, opengrey,
   opendoar and SSRN were searched using key words related to medical
   education and history taking. Articles that described an educational
   intervention to improve medical students' history-taking skills were
   selected and reviewed. Included studies had to evaluate learning
   progress. Study quality was assessed using the Medical Education
   Research Study Quality Instrument (MERSQI).
   Results: Seventy-eight full-text articles were identified and reviewed;
   of these, 23 studies met the final inclusion criteria. Three studies
   applied an instructional approach using scripts, lectures,
   demonstrations and an online course. Seventeen studies applied a more
   experiential approach by implementing small group workshops including
   role-play, interviews with patients and feedback. Three studies applied
   a creative approach. Two of these studies made use of improvisational
   theatre and one introduced a simulation using Lego (R) building blocks.
   Twenty-two studies reported an improvement in students' history taking
   skills. Mean MERSQI score was 10.4 (range 6.5 to 14; SD = 2.65).
   Conclusions: These findings suggest that several different educational
   interventions are effective in teaching history taking skills to medical
   students. Small group workshops including role-play and interviews with
   real patients, followed by feedback and discussion, are widespread and
   best investigated. Feedback using videotape review was also reported as
   particularly instructive. Students in the early preclinical state might
   profit from approaches helping them to focus on interview skills and not
   being distracted by thinking about differential diagnoses or clinical
   management. The heterogeneity of outcome data and the varied ways of
   assessment strongly suggest the need for further research as many
   studies did not meet basic methodological criteria. Randomized
   controlled trials using external assessment methods, standardized
   measurement tools and reporting long-term data are recommended to
   evaluate the efficacy of courses on history taking.
OI Zipfel, Stephan/0000-0003-1659-4440; Herrmann-Werner,
   Anne/0000-0003-2413-7047
ZB 8
ZA 0
Z8 0
TC 61
ZR 0
ZS 0
Z9 61
U1 3
U2 54
EI 1472-6920
UT WOS:000361812900003
PM 26415941
ER

PT J
AU Macznik, Aleksandra K.
   Ribeiro, Daniel Cury
   Baxter, G. David
TI Online technology use in physiotherapy teaching and learning: a
   systematic review of effectiveness and users' perceptions
SO BMC MEDICAL EDUCATION
VL 15
AR 160
DI 10.1186/s12909-015-0429-8
PD SEP 28 2015
PY 2015
AB Background: The use of online technologies in health professionals'
   education, including physiotherapy, has been advocated as effective and
   well-accepted tools for enhancing student learning. The aim of this
   study was to critically review the effectiveness, and user perceptions
   of online technology for physiotherapy teaching and learning.
   Methods: Following databases were systematically searched on the 31st of
   August 2013 for articles describing implementation of online
   technologies into physiotherapy teaching and learning: ERIC, CINAHL, Web
   of Science, Academic search complete, ProQuest Nursing and Allied Health
   Source, Medline, Embase, and Scopus. No language, design or publishing
   date restrictions were imposed. Risk of bias was assessed using the 2011
   Mixed Methods Appraisal Tool checklist (MMAT).
   Results: A total of 4133 articles were retrieved; 22 articles met the
   inclusion criteria and were accepted for final analysis: 15 on the
   effectiveness of technology, and 14 on users' perceptions. Included
   studies used three designs: case study (14 articles), controlled trial
   (3), and randomized controlled trial (5). Studies investigated both
   pre-registration physiotherapy students (1523) and physiotherapy
   professionals (171). The quality of studies ranged from 67 to 100 % on
   the MMAT checklist which can be considered moderate to excellent. More
   than half of the studies (68 %) received scores greater than 80 %.
   Studies typically investigated websites and discussion boards. The
   websites are effective in enhancing practical skills performance, and
   discussion boards in knowledge acquisition, as well as in development of
   critical and reflective thinking. Students' perceptions of the use of
   websites were mostly positive, providing students with entertaining,
   easy accessible resources. Perceived barriers to the use of websites
   included difficulties with internet connection, insufficiently
   interactive material, or personal preference for paper-based materials.
   Discussion boards were perceived as deepening students' thinking and
   facilitating reflection, allowing for learning from multiple
   perspectives, and providing easy communication and support.
   Conclusions: The results of this review suggest that online technologies
   (i.e., websites and discussion boards) have many benefits to offer for
   physiotherapy teaching and learning; There was minimal evidence of
   barriers for the use of online technologies, however, addressing the
   identified ones could enhance adherence to use of online technologies in
   health professionals' education.
RI Baxter, David/C-4027-2009; Mącznik, Aleksandra/V-7649-2017
OI Baxter, David/0000-0003-2968-6950; Mącznik,
   Aleksandra/0000-0002-0209-5862
Z8 0
ZR 0
TC 32
ZA 1
ZS 0
ZB 1
Z9 33
U1 2
U2 53
EI 1472-6920
UT WOS:000361812900004
PM 26415677
ER

PT J
AU Back, David Alexander
   Behringer, Florian
   Harms, Tina
   Plener, Joachim
   Sostmann, Kai
   Peters, Harm
TI Survey of e-learning implementation and faculty support strategies in a
   cluster of mid-European medical schools
SO BMC MEDICAL EDUCATION
VL 15
AR 145
DI 10.1186/s12909-015-0420-4
PD SEP 3 2015
PY 2015
AB Background: The use of electronic learning formats (e-learning) in
   medical education is reported mainly from individual specialty
   perspectives. In this study, we analyzed the implementation level of
   e-learning formats and the institutional support structures and
   strategies at an institutional level in a cluster of mid-European
   medical schools.
   Methods: A 49-item online questionnaire was send to 48 medical schools
   in Austria, Germany and Switzerland using SurveyMonkey (R). Data were
   collected between February and September of 2013 and analyzed using
   quantities, statistical and qualitative means.
   Results: The response rate was 71 %. All schools had implemented
   e-learning, but mainly as an optional supplement to the curriculum.
   E-learning involved a wide range of formats across all disciplines.
   Online learning platforms were used by 97 % of the schools. Full-time
   e-learning staff was employed by 50 %, and these had a positive and
   significant effect on the presence of e-learning in the corresponding
   medical schools. In addition, 81 % offered training programs and
   qualifications for their teachers and 76 % awarded performance-oriented
   benefits, with 17 % giving these for e-learning tasks. Realization of
   e-learning offers was rewarded by 33 %, with 27 % recognizing this as
   part of the teaching load. 97 % would use curriculum-compatible
   e-learning tools produced by other faculties.
   Conclusions: While all participating medical schools used e-learning
   concepts, this survey revealed also a reasonable support by
   institutional infrastructure and the importance of staff for the
   implementation level of e-learning offerings. However, data showed some
   potential for increasing tangible incentives to motivate teachers to
   engage in further use of e-learning. Furthermore, the use of individual
   tools and the distribution of e-learning presentations in various
   disciplines were quite inhomogeneous. The willingness of the medical
   schools to cooperate should be capitalized for the future, especially
   concerning the provision of e-learning tools and concepts.
RI Peters, Harm/AAE-5643-2019; Peters, Harm/
OI Peters, Harm/0000-0003-1441-7512
ZS 1
ZR 0
ZA 0
ZB 2
Z8 0
TC 18
Z9 19
U1 0
U2 47
SN 1472-6920
UT WOS:000360676200001
PM 26337447
ER

PT J
AU Carnegie, Jacqueline
TI Use of Feedback-Oriented Online Exercises to Help Physiology Students
   Construct Well-Organized Answers to Short-Answer Questions
SO CBE-LIFE SCIENCES EDUCATION
VL 14
IS 3
AR ar25
DI 10.1187/cbe.14-08-0132
PD SEP 2 2015
PY 2015
AB Postsecondary education often requires students to use higher-order
   cognitive skills (HOCS) such as analysis, evaluation, and creation as
   they assess situations and apply what they have learned during lecture
   to the formulation of solutions. Summative assessment of these abilities
   is often accomplished using short-answer questions (SAQs). Quandary was
   used to create feedback-oriented interactive online exercises to help
   students strengthen certain HOCS as they actively constructed answers to
   questions concerning the regulation of 1) metabolic rate, 2) blood
   sugar, 3) erythropoiesis, and 4) stroke volume. Each exercise began with
   a SAQ presenting an endocrine dysfunction or a physiological challenge;
   students were prompted to answer between six and eight multiple-choice
   questions while building their answer to the SAQ. Student outcomes on
   the SAQ sections of summative exams were compared before and after the
   introduction of the online tool and also between subgroups of students
   within the posttool-introduction population who demonstrated different
   levels of participation in the online exercises. While overall SAQ
   outcomes were not different before and after the introduction of the
   online exercises, once the SAQ tool had become available, those students
   who chose to use it had improved SAQ outcomes compared with those who
   did not.
ZR 0
ZS 0
ZA 0
ZB 0
Z8 0
TC 10
Z9 10
U1 0
U2 9
SN 1931-7913
UT WOS:000360890400004
PM 26113627
ER

PT J
AU Saberi, Parya
   Johnson, Mallory O.
TI Correlation of Internet Use for Health Care Engagement Purposes and HIV
   Clinical Outcomes Among HIV-Positive Individuals Using Online Social
   Media
SO JOURNAL OF HEALTH COMMUNICATION
VL 20
IS 9
BP 1026
EP 1032
DI 10.1080/10810730.2015.1018617
PD SEP 2 2015
PY 2015
AB The authors aimed to describe cell phone and Internet use and assess the
   correlation of Internet use for health care engagement purposes and HIV
   clinical outcomes among HIV-positive individuals. The authors conducted
   a national survey using online social media to examine cell phone and
   Internet use, self-reported HIV viral load (detectable vs.
   undetectable), and antiretroviral adherence rating (excellent vs. less
   than excellent). Participants (N=1,494) were asked about their Internet
   use for health care engagement purposes (including e-mailing health care
   providers, refilling medications online, and making medical appointments
   online). Approximately 95% of participants accessed the Internet nearly
   daily or daily in the past month (mean hours on Internet use per
   day=5.2) and 55.5% used the Internet for health care engagement
   purposes. Those who used the Internet for any health care engagement
   purposes had a 1.52-fold odds of reporting an undetectable viral load
   (p=.009) and a 1.49-fold odds of reporting excellent adherence (p=.001).
   Although Internet access and use were similar across racial/ethnic,
   educational, and socioeconomic groups, disparities existed with the use
   of the Internet for health care engagement purposes among racial/ethnic
   minorities, those with low to moderate financial stability, lower
   education, and history of incarceration. The authors' data reveal that
   among HIV-positive users of online social media, use of the Internet for
   health care engagement purposes is associated with better self-reported
   virologic and adherence outcomes.
Z8 2
ZB 1
ZA 0
ZS 0
TC 16
ZR 0
Z9 18
U1 1
U2 15
SN 1081-0730
EI 1087-0415
UT WOS:000360293900005
PM 26120890
ER

PT J
AU Gruner, Douglas
   Pottie, Kevin
   Archibald, Douglas
   Allison, Jill
   Sabourin, Vicki
   Belcaid, Imane
   McCarthy, Anne
   Brindamour, Mahli
   Polec, Lana Augustincic
   Duke, Pauline
TI Introducing global health into the undergraduate medical school
   curriculum using an e-learning program: a mixed method pilot study
SO BMC MEDICAL EDUCATION
VL 15
AR 142
DI 10.1186/s12909-015-0421-3
PD SEP 2 2015
PY 2015
AB Background: Physicians need global health competencies to provide
   effective care to culturally and linguistically diverse patients.
   Medical schools are seeking innovative approaches to support global
   health learning. This pilot study evaluated e-learning versus
   peer-reviewed articles to improve conceptual knowledge of global health.
   Methods: A mixed methods study using a randomized-controlled trial (RCT)
   and qualitative inquiry consisting of four post-intervention focus
   groups. Outcomes included pre/post knowledge quiz and self-assessment
   measures based on validated tools from a Global Health CanMEDS
   Competency Model. RCT results were analyzed using SPSS-21 and focus
   group transcripts coded using NVivo-9 and recoded using thematic
   analysis.
   Results: One hundred and sixty-one pre-clerkship medical students from
   three Canadian medical schools participated in 2012-2013: 59 completed
   all elements of the RCT, 24 participated in the focus groups. Overall,
   comparing pre to post results, both groups showed a significant increase
   in the mean knowledge (quiz) scores and for 5/7 self-assessed
   competencies (p < 0.05). These quantitative data were triangulated with
   the focus groups findings that revealed knowledge acquisition with both
   approaches. There was no statistically significant difference between
   the two approaches. Participants highlighted their preference for
   e-learning to introduce new global health knowledge and as a repository
   of resources. They also mentioned personal interest in global health,
   online convenience and integration into the curriculum as incentives to
   complete the e-learning. Beta version e-learning barriers included
   content overload and technical difficulties.
   Conclusions: Both the e-learning and the peer reviewed PDF articles
   improved global health conceptual knowledge. Many students however,
   preferred e-learning given its interactive, multi-media approach, access
   to links and reference materials and its capacity to engage and
   re-engage over long periods of time.
RI Pottie, Kevin/ABC-4385-2020; Archibald, Douglas/GRO-3416-2022; McCarthy, Anne/; Archibald, Douglas/
OI McCarthy, Anne/0000-0001-7195-6366; Archibald,
   Douglas/0000-0001-6751-9788
ZS 0
ZB 0
ZA 0
TC 15
Z8 0
ZR 0
Z9 15
U1 1
U2 33
EI 1472-6920
UT WOS:000360676000001
PM 26330059
ER

PT J
AU Dandu, Madhavi
   Baltzell, Kimberly
   Nelson, Karen
   Gulati, Shilpa
   Debas, Haile T.
   Ziegler, John L.
TI A New Master's Degree in Global Health: Reflections on a 5-year
   Experience
SO ANNALS OF GLOBAL HEALTH
VL 81
IS 5
BP 618
EP 626
DI 10.1016/j.aogh.2015.10.006
PD SEP-OCT 2015
PY 2015
AB BACKGROUND The University of California-San Francisco's (UCSF) Master of
   Science (MS) degree in global health sciences, a 1-year degree program
   started in 2008, is the first accredited master's degree in global
   health in the country.
   OBJECTIVE The aim of this study was to review the genesis and structure
   of the MS degree program, and describe its progress over its first 5
   years. METHODS We reviewed the program's teaching methods, academic
   curriculum, course evaluations, and backgrounds and outcomes of the
   first 127 graduates. Student opinions were gathered from anonymous
   course evaluations. Student outcome data and graduates' perspectives
   were gathered through a voluntary, anonymous, online survey. We reflect
   on student demand, program strengths and weaknesses, and future academic
   directions.
   FINDINGS The program's structure arose from three learning objectives
   identified by the Curriculum Committee: a multidisciplinary approach to
   the foundations of global health, an emphasis on research design and
   methods, and an application of theory to international fieldwork. The
   resulting broad curriculum has attracted students of diverse
   backgrounds, which has enriched classroom discussions. Over the first 5
   years, the program revised its fieldwork project criteria to allow more
   flexibility in design, leading to a higher rate of publication and
   enabling students to graduate with an academic portfolio. Students have
   reported that the high faculty-to-student ratio has fostered strong
   mentorship relationships; this is vital as 66% of graduates work in
   academics. Graduates have reflected that group work in the program
   appropriately prepared them for their work environment. The program's
   experience has guided its response to: pressure to focus on medical
   aspects of global health; students' needs for career skill-building;
   financial challenges; and trends toward online didactics.
   CONCLUSIONS The recent surge in interest in global health careers has
   created demand for academic programs. UCSF has designed the MS degree
   program to balance breadth and depth of learning in a multidisciplinary
   curriculum, and combine career preparation and theoretical learning in a
   one-year academic degree. The challenges of balancing breadth and depth
   of learning in a multidisciplinary program, and combining career
   preparation and theoretical learning in a one-year academic degree, have
   informed UCSF's MS program design.
TC 3
ZB 0
ZS 0
ZA 0
ZR 0
Z8 0
Z9 3
U1 1
U2 9
SN 2214-9996
UT WOS:000373193900006
PM 27036718
ER

PT J
AU Pearson, David
   Bond, Michael C
   Kegg, Jason
   Pillow, Tyson
   Hopson, Laura
   Cooney, Robert
   Garg, Manish
   Khadpe, Jay
   Runyon, Michael
   Patterson, Leigh
TI Evaluation of Social Media Use by Emergency Medicine Residents and
   Faculty.
SO The western journal of emergency medicine
VL 16
IS 5
BP 715
EP 20
DI 10.5811/westjem.2015.7.26128
PD 2015-Sep
PY 2015
AB INTRODUCTION: Clinicians and residency programs are increasing their use
   of social media (SM) websites for educational and promotional uses, yet
   little is known about the use of these sites by residents and faculty.
   The objective of the study is to assess patterns of SM use for personal
   and professional purposes among emergency medicine (EM) residents and
   faculty.
   METHODS: In this multi-site study, an 18-question survey was sent by
   e-mail to the residents and faculty in 14 EM programs and to the Council
   of Emergency Medicine Residency Directors (CORD) listserv via the online
   tool SurveyMonkey. We compiled descriptive statistics, including
   assessment with the chi-square test or Fisher's exact test. StatsDirect
   software (v 2.8.0, StatsDirect, Cheshire, UK) was used for all analyses.
   RESULTS: We received 1,314 responses: 63% of respondents were male, 40%
   were <30 years of age, 39% were between the ages 31 and 40, and 21% were
   older than 40. The study group consisted of 772 residents and 542
   faculty members (15% were program directors, 21% were assistant or
   associate PDs, 45% were core faculty, and 19% held other faculty
   positions. Forty-four percent of respondents completed residency more
   than 10 years ago. Residents used SM markedly more than faculty for
   social interactions with family and friends (83% vs 65% [p<0.0001]),
   entertainment (61% vs 47% [p<0.0001]), and videos (42% vs 23%
   [p=0.0006]). Residents used Facebook and YouTube more often than faculty
   (86% vs 67% [p<0.001]; 53% vs 46% [p=0.01]), whereas residents used
   Twitter (19% vs 26% [p=0.005]) and LinkedIn (15% vs 32% [p<0.0001]) less
   than faculty. Overall, residents used SM sites more than faculty,
   notably in daily use (30% vs 24% [p<0.001]). For professional use,
   residents were most interested in its use for open positions/hiring (30%
   vs 18% [p<0.0001]) and videos (33% vs 26% [p=0.005]) and less interested
   than faculty with award postings (22% vs 33% [p<0.0001]) or publications
   (30% vs 38% [p=0.0007]).
   CONCLUSION: EM residents and faculty have different patterns and
   interests in the personal and professional uses of social media.
   Awareness of these utilization patterns could benefit future educational
   endeavors.
RI Kegg, Jason/ABA-4216-2021; Runyon, Michael/GNP-7320-2022; Runyon, Michael/AAR-8899-2021; Cooney, Robert/U-5368-2019; Cooney, Robert/
OI Runyon, Michael/0000-0002-1703-4317; Cooney, Robert/0000-0003-0665-0154
ZS 0
ZA 0
TC 35
ZB 3
ZR 0
Z8 0
Z9 35
U1 0
U2 3
EI 1936-9018
UT MEDLINE:26587096
PM 26587096
ER

PT J
AU Gauthier, Andrea
   Corrin, Michael
   Jenkinson, Jodie
TI Exploring the influence of game design on learning and voluntary use in
   an online vascular anatomy study aid
SO COMPUTERS & EDUCATION
VL 87
BP 24
EP 34
DI 10.1016/j.compedu.2015.03.017
PD SEP 2015
PY 2015
AB This research explores the educational impact of an online study
   aid-game for studying human vascular anatomy (n = 24) versus a similar
   non-game study aid (n = 22) and how it relates to medical students'
   demographic traits and voluntary use over a 35-day period. Hierarchical
   linear regression models revealed that study aid success rate (a metric
   for assessing performance through the study aids) was a significant
   predictor of anatomy test improvement with the game (beta = 0.41, p =
   0.05), but not for the non-game (beta = 0.14, p = 0.56). Our analyses
   suggest that game mechanics encouraged more specific problem-solving
   strategies than did the control study aid, leading to greater
   predictability of learning outcomes. There was a non-significant trend
   among game treatment participants, who were more likely to complete
   study tasks than those assigned to the control treatment (p = 0.11). It
   would appear that students' studying habits had the greatest influence
   (though opposite in both tools) on level of engagement in study aid use.
   However, contrary to expectations, self-reported gaming habits did not
   impact participation. Overall, these findings support the integration of
   game design into undergraduate study aids as a means of increasing use
   of supplementary educational tools and assessing knowledge. (C) 2015 The
   Authors. Published by Elsevier Ltd.
OI Gauthier, Andrea/0000-0002-0059-8685; Jenkinson,
   Jodie/0000-0002-4066-9732
TC 32
ZS 1
Z8 0
ZA 0
ZR 0
ZB 1
Z9 33
U1 1
U2 30
SN 0360-1315
EI 1873-782X
UT WOS:000364253600003
ER

PT J
AU Shah, Neha H.
   Anspacher, Melanie
   Davis, Aisha
   Bhansali, Priti
TI Development of a Curriculum on the Child With Medical Complexity:
   Filling a Gap When Few Practice Guidelines Exist
SO JOURNAL OF CONTINUING EDUCATION IN THE HEALTH PROFESSIONS
VL 35
IS 4
BP 278
EP 283
DI 10.1097/CEH.0000000000000001
PD FAL 2015
PY 2015
AB Background: Pediatric hospitalists are increasingly involved in the
   clinical management of children with medical complexity (CMC),
   specifically those with neurologic impairment and technology dependence.
   Clinical care guidelines and educational resources on management of the
   diseases and devices prevalent in CMC are scarce. The objective of this
   study was to develop and evaluate a web-based curriculum on care of CMC
   for hospitalists at our institution using a novel approach to validate
   educational content.
   Methods: Junior faculty collaborated with senior hospitalist peer
   mentors to create multimedia learning modules on highly-desired topics
   as determined by needs assessment. Module authors were encouraged to
   work with subspecialty experts from within the institution and to submit
   their modules for external peer review. Pilot study participants were
   asked to complete all modules, associated knowledge tests, and
   evaluations over a 4-month period.
   Results: Sixteen of 33 eligible hospitalists completed the curriculum
   and associated assessments. High scores with respect to satisfaction
   were seen across all modules. There was a significant increase in
   posttest knowledge scores (P < 0.001) with sustained retention at 6
   months posttest (P < 0.013). Participants were most likely to make
   changes to their teaching and clinical practice based on participation
   in this curriculum.
   Conclusions: We used a novel approach for content development in this
   curriculum that incorporated consultation with experts and external peer
   review, resulting in improved knowledge, high satisfaction, and behavior
   change. Our approach may be a useful method to improve content validity
   for educational resources on topics that do not have established
   clinical care guidelines.
OI Shah, Neha/0000-0003-0348-7443
ZS 0
ZR 0
ZA 0
ZB 0
Z8 0
TC 4
Z9 4
U1 0
U2 8
SN 0894-1912
EI 1554-558X
UT WOS:000371587500007
PM 26953859
ER

PT J
AU Rothbauer, J.
   Driver, S.
   Callender, L.
TI DESCRIBING LYMPHEDEMA IN FEMALES WITH TURNER SYNDROME
SO LYMPHOLOGY
VL 48
IS 3
BP 139
EP 152
PD SEP 2015
PY 2015
AB Turner syndrome (TS) is a chromosomal condition affecting an estimated 1
   in 2,500 girls where the second X chromosome is missing, or partially
   formed. This abnormality affects multiple body systems and can lead to
   short stature, cardiac, neural, and renal abnormalities. Due to the
   chronic, non-life threatening nature of lymphedema in comparison to
   other symptoms of TS, it is often ignored by girls and women with TS and
   their physicians. Consequently, little is known about how lymphedema
   affects girls and women with TS across the lifespan. Therefore, the
   objective of the study was to deliver an online survey for females with
   TS and caregivers in the US, UK, and Canada to provide a worldwide
   perspective on their current experience with lymphedema within the
   spectrum of TS. There were 219 participants who completed the survey,
   and we were able to identify incidence and characteristics of lymphedema
   across the lifespan. In addition, we found that females with 45,X
   karyotyping were more likely to report lymphedema symptoms. Lymphedema
   is not the most significant concern of females with TS, but education,
   physician evaluation, and assistance with referrals for treatment and
   management would improve the ease of managing lymphedema in girls and
   women with TS.
OI driver, simon/0000-0003-2356-432X
ZA 0
ZB 4
TC 6
ZS 0
ZR 0
Z8 0
Z9 6
U1 0
U2 2
SN 0024-7766
UT WOS:000368949200004
PM 26939161
ER

PT J
AU Chen, Rossan Melissa
   Petterson, Stephen
   Bazemore, Andrew
   Grumbach, Kevin
TI Are Time-Limited Grants Likely to Stimulate Sustained Growth in Primary
   Care Residency Training? A Study of the Primary Care Residency Expansion
   Program
SO ACADEMIC MEDICINE
VL 90
IS 9
BP 1278
EP 1283
DI 10.1097/ACM.0000000000000805
PD SEP 2015
PY 2015
AB Purpose
   To examine the perceived likelihood of sustaining new residency
   positions funded by five-year (2010-2015) Primary Care Residency
   Expansion (PCRE) grants from the Health Resources and Services
   Administration, which aimed to increase training output to address
   primary care workforce issues.
   Method
   During September-December 2013, the authors administered an online or
   telephone survey to program directors whose residency programs received
   PCRE grants. The main outcome measure was perceived likelihood of
   sustaining the expanded residency positions beyond the expiration of the
   grant, in the outlying years of 2016 and 2017 (when the positions will
   be partially supported) and after 2017 (when the positions will be
   unsupported).
   Results
   Of 78 eligible program directors, 62 responded (response rate = 79.5%).
   Twenty-eight (45.1%; 95% CI 32.9%-57.9%) reported that their programs
   were unlikely to, very unlikely to, or not planning to continue the
   expanded positions after the PCRE grant expires. Overall, 14 (22.5%)
   reported having secured full funding to support the expanded positions
   beyond 2017. Family medicine and pediatrics program directors were
   significantly less likely than internal medicine program directors to
   report having secured funding for the outlying years (P = .02).
   Conclusions
   This study suggests that an approach to primary care residency training
   expansion that relies on time-limited grants is unlikely to produce
   sustainable growth of the primary care pipeline. Policy makers should
   instead implement systemic reform of graduate medical education (GME)
   financing and designate reliable sources of funding, such as Medicare
   and Medicaid GME funds, for new primary care residency positions.
RI Grumbach, Kevin/L-9222-2016; Bazemore, Andrew/
OI Bazemore, Andrew/0000-0002-6028-2279
ZR 0
ZS 0
ZB 0
ZA 0
Z8 0
TC 4
Z9 4
U1 0
U2 3
SN 1040-2446
EI 1938-808X
UT WOS:000369594900031
PM 26177524
ER

PT J
AU Weitzman, Elissa R.
   Ziemnik, Rosemary E.
   Huang, Quian
   Levy, Sharon
TI Alcohol and Marijuana Use and Treatment Nonadherence Among Medically
   Vulnerable Youth
SO PEDIATRICS
VL 136
IS 3
BP 450
EP 457
DI 10.1542/peds.2015-0722
PD SEP 2015
PY 2015
AB BACKGROUND AND OBJECTIVE: Adolescents face peak risks for onset and
   intensification of alcohol and marijuana use. However, we know little
   about these behaviors and their associations with knowledge or treatment
   adherence among chronically ill youth, a medically vulnerable group.
   METHODS: Cross-sectional assessment of consented youth ages 9 to 18
   years receiving care for asthma/cystic fibrosis, type 1 diabetes,
   arthritis, or inflammatory bowel disease (IBD) by using a
   self-administered online tool. Prevalence and correlates of risk
   behaviors and associations with knowledge and treatment adherence were
   estimated using descriptive statistics and logistic regression,
   controlling for demographics, mental health, and the multiclinic
   sampling frame.
   RESULTS: Of 403 consented youth (75.8% response), 51.6% were girls,
   75.1% were white, and average age was 15.6 years. Of high school youth,
   36.5% and 12.7% reported past-year alcohol use and binge drinking,
   respectively; 20% reported past-year marijuana use. Among high school
   youth, 53.1% and 37.2% answered correctly that alcohol can interfere
   with their medications and laboratory tests; youth answering incorrectly
   were 8.53 and 4.46 times more likely to drink and binge drink,
   respectively (P values < .001). Thirty-two percent and 8.3% of high
   school youth reported regularly forgetting or skipping their medications
   in the past 30 days; compared with past-year nondrinking youth, drinkers
   were 1.79 and 1.61 times as likely to report regularly missing or
   skipping medications (P values < .05).
   CONCLUSIONS: Alcohol and marijuana use are common among youth with
   chronic medical conditions. Alcohol use is associated with treatment
   nonadherence. Education and preventive interventions are warranted to
   ameliorate risk.
ZB 21
Z8 1
ZS 0
ZA 0
ZR 0
TC 48
Z9 49
U1 0
U2 20
SN 0031-4005
EI 1098-4275
UT WOS:000360708100032
PM 26668849
ER

PT J
AU Juanes, Juan A.
   Ruisoto, Pablo
TI Computer Applications in Health Science Education
SO JOURNAL OF MEDICAL SYSTEMS
VL 39
IS 9
AR 97
DI 10.1007/s10916-015-0283-6
PD SEP 2015
PY 2015
AB In recent years, computer application development has experienced
   exponential growth, not only in the number of publications but also in
   the scope or contexts that have benefited from its use. In health
   science training, and medicine specifically, the gradual incorporation
   of technological developments has transformed the teaching and learning
   process, resulting in true "educational technology". The goal of this
   paper is to review the main features involved in these applications and
   highlight the main lines of research for the future. The results of peer
   reviewed literature published recently indicate the following features
   shared by the key technological developments in the field of health
   science education: first, development of simulation and visualization
   systems for a more complete and realistic representation of learning
   material over traditional paper format; second, portability and
   versatility of the applications, adapted for an increasing number of
   devices and operative systems; third, increasing focus on open source
   applications such as Massive Open Online Course (MOOC).
RI Ruisoto, Pablo/J-3170-2019; Juanes Méndez, Juan Antonio/D-8675-2018
OI Ruisoto, Pablo/0000-0003-1252-0479; Juanes Méndez, Juan
   Antonio/0000-0003-2749-3426
ZB 1
TC 11
Z8 0
ZS 2
ZR 0
ZA 0
Z9 13
U1 0
U2 40
SN 0148-5598
EI 1573-689X
UT WOS:000359410300015
PM 26254251
ER

PT J
AU Martin, Elizabeth
   Nugent, Chris
   Bond, Raymond
   Martin, Suzanne
TI Trainee Occupational Therapists Scoring the Barthel ADL
SO JOURNAL OF MEDICAL SYSTEMS
VL 39
IS 9
AR 93
DI 10.1007/s10916-015-0293-4
PD SEP 2015
PY 2015
AB Within medical applications there are two main types of information
   design; paper-based and digital information [1]. As technology is
   constantly changing, information within healthcare management and
   delivery is continually being transitioned from traditional paper
   documents to digital and online resources. Activity of Daily Living
   (ADL) charts are still predominantly paper based and are therefore prone
   to "human error" [2]. In light of this, an investigation has taken place
   into the design for reducing the amount of human error, between a paper
   based ADL, specifically the Barthel Index, and the same ADL created
   digitally. The digital ADL was developed as an online platform as this
   offers the best method of data capture for a large group of participants
   all together [3]. The aim of the study was to evaluate the usability of
   the Barthel Index ADL in paper format and then reproduce the same ADL
   digitally. This paper presents the findings of a study involving 26
   participants who were familiar with ADL charts, and used three scenarios
   requiring them to complete both a paper ADL and a digital ADL. An
   evaluation was undertaken to ascertain if there were any 'human errors'
   in completing the paper ADL and also to find similarities/differences
   through using the digital ADL. The results from the study indicated that
   22/26 participants agreed that the digital ADL was better, if not the
   same as a paper based ADL. Further results indicated that participants
   rate highly the added benefit of the digital ADL being easy to use and
   also that calculation of assessment scores were performed automatically.
   Statistically the digital BI offered a 100% correction rate in the total
   calculation, in comparison to the paper based BI where it is more common
   for users to make mathematical calculation errors. Therefore in order to
   minimise handwriting and calculation errors, the digital BI proved
   superior than the traditional paper based method.
OI Nugent, Chris/0000-0003-0882-7902; Bond, Raymond/0000-0002-1078-2232
ZB 0
ZS 0
ZA 0
ZR 0
Z8 1
TC 0
Z9 1
U1 0
U2 3
SN 0148-5598
EI 1573-689X
UT WOS:000359410300011
PM 26250757
ER

PT J
AU Pagel, Paul S.
   Hudetz, Judith A.
TI Scholarly Productivity and National Institutes of Health Funding of
   Foundation for Anesthesia Education and Research Grant Recipients
   Insights from a Bibliometric Analysis
SO ANESTHESIOLOGY
VL 123
IS 3
BP 683
EP 691
DI 10.1097/ALN.0000000000000737
PD SEP 2015
PY 2015
AB Background: The Foundation for Anesthesia Education and Research (FAER)
   grant program provides fellows and junior faculty members with grant
   support to stimulate their careers. The authors conducted a bibliometric
   analysis of recipients of FAER grants since 1987.
   Methods: Recipients were identified in the FAER alumni database. Each
   recipient's affiliation was identified using an Internet search (keyword
   anesthesiology). The duration of activity, publications, publication
   rate, citations, citation rate, h-index, and National Institutes of
   Health (NIH) funding for each recipient were obtained using the
   Scopus((R)) (Elsevier, USA) and NIH Research Portfolio Online Reporting
   Tools((R)) (National Institutes of Health, USA) databases.
   Results: Three hundred ninety-seven individuals who received 430 FAER
   grants were analyzed, 79.1% of whom currently hold full-time academic
   appointments. Recipients published 19,647 papers with 548,563 citations
   and received 391 NIH grants totaling $448.44 million. Publications,
   citations, h-index, the number of NIH grants, and amount of support were
   dependent on academic rank and years of activity (P < 0.0001).
   Recipients who acquired NIH grants (40.3%) had greater scholarly output
   than those who did not. Recipients with more publications were also more
   likely to secure NIH grants. Women had fewer publications and lower
   h-index than men, but there were no gender-based differences in NIH
   funding. Scholarly output was similar in recipients with MD and PhD
   degrees versus those with MD degrees alone, but recipients with MD and
   PhD degrees were more likely to receive NIH funding than those with MDs
   alone.
   Conclusion: Most FAER alumni remain in academic anesthesiology and have
   established a consistent record of scholarly output that appears to
   exceed reported productivity for average faculty members identified in
   previous studies.
ZB 12
Z8 0
ZS 0
TC 43
ZA 0
ZR 2
Z9 45
U1 1
U2 24
SN 0003-3022
EI 1528-1175
UT WOS:000363536900023
PM 26114414
ER

PT J
AU Kim, Jason
   Coolen, Jillian
TI A Prospective Cohort Study Using e-Learning Modules as a Supplemental
   Teaching Resource for Obstetrics and Gynaecology Clerkship Students.
SO Journal of obstetrics and gynaecology Canada : JOGC = Journal
   d'obstetrique et gynecologie du Canada : JOGC
VL 37
IS 9
BP 819
EP 823
DI 10.1016/S1701-2163(15)30154-7
PD 2015-Sep
PY 2015
AB OBJECTIVE: Increasing enrolment in medical schools in Canada has
   necessitated the development of distributed clinical learning sites to
   provide appropriate clinical experience. The Faculty of Medicine at
   Dalhousie University has clinical clerkship sites distributed across
   Nova Scotia, New Brunswick, and Prince Edward Island, with diverse
   educational exposures. This study was designed to examine the influence
   of online learning modules, developed to standardize learning across
   education sites during the clinical clerkship, on the acquisition of
   knowledge by medical students during their obstetrics and gynaecology
   clerkship rotation.
   METHODS: The third year medical school class was divided into two
   natural cohorts for the purposes of this study. Group 1 had their
   obstetrics and gynaecology rotation from September 2012 to March 2013 (n
   = 54), and Group 2 had their rotation from April to September 2013 (n =
   60). All students were given the opportunity to complete an online
   formative examination before their summative multiple choice
   examination; only Group 2 students had access to six obstetrics and
   gynaecology e-learning modules, upon which the formative examination was
   based.
   RESULTS: Forty-seven students in Group 1 (87%) and 45 students in Group
   2 (75%) completed the formative examination, with an overall
   participation rate of 81%. There was no difference in median scores
   between Group 1 (score 9, IQR 8 to 10) and Group 2 (score 9, IQR 8 to
   11, P = 0.08).
   CONCLUSION: Having access to six e-learning modules did not improve the
   third year medical students' scores on a formative examination completed
   before their summative multiple choice examination.
AB Objectif: Laccroissement du nombre des inscriptions aux facultes de
   medecine canadiennes a rendu necessaire la mise sur pied de sites
   satellites dapprentissage clinique pour offrir une experience clinique
   adequate. La faculte de medecine de lUniversite Dalhousie compte des
   sites de stage clinique qui sont distribues dun bout a lautre de la
   Nouvelle-Ecosse, du Nouveau-Brunswick et de lIle-du-Prince-Edouard,
   lesquels offrent une diversite dexpositions pedagogiques. Cette etude
   avait pour but dexaminer linfluence des modules dapprentissage en ligne
   (elabores en vue de standardiser lapprentissage dun site de stage
   clinique a lautre) sur lacquisition des connaissances par les etudiants
   de medecine au cours de leur rotation en obstetrique-gynecologie.
   Methodes: Les etudiants de troisieme annee de medecine ont ete repartis
   en deux cohortes naturelles aux fins de cette etude. La rotation en
   obstetrique-gynecologie des etudiants du groupe 1 sest deroulee entre
   septembre 2012 et mars 2013 (n=54) et celle des etudiants du groupe 2
   sest deroulee entre avril et septembre 2013 (n=60). Tous les etudiants
   se sont vu offrir loccasion de passer un examen formatif en ligne avant
   leur examen sommatif a choix multiples; seuls les etudiants du groupe 2
   ont eu acces a six modules dapprentissage en ligne en
   obstetrique-gynecologie (sur lesquels lexamen formatif a ete fonde).
   Resultats: Quarante-sept etudiants du groupe 1 (87%) et 45etudiants du
   groupe 2 (75%) ont passe lexamen formatif (taux global de participation:
   81%). Aucune difference na ete constatee en matiere de scores medians
   entre le groupe 1 (score 9, ecart interquartile de 8 a 10) et le groupe
   2 (score 9, ecart interquartile de 8 a 11, P=0,08). Conclusion: Lacces a
   six modules dapprentissage en ligne na pas donne lieu a une amelioration
   des scores des etudiants de troisieme annee de medecine dans le cadre
   dun examen formatif passe avant lexamen sommatif a choix multiples.
OI Coolen, Jillian/0000-0001-9376-2773
ZS 0
ZR 0
ZA 0
TC 3
Z8 0
ZB 0
Z9 3
U1 0
U2 1
SN 1701-2163
UT MEDLINE:26605453
PM 26605453
ER

PT J
AU Chen, Lei-Shih
   Goodson, Patricia
   Jung, Eunju
   Popoola, Olufemi
   Kwok, Oi-Man
   Muenzenberger, Amber
TI A Survey of Texas Health Educators' Family Health History-based Practice
SO AMERICAN JOURNAL OF HEALTH BEHAVIOR
VL 39
IS 5
BP 632
EP 639
DI 10.5993/AJHB.39.5.5
PD SEP 2015
PY 2015
AB Objectives: To examine Texas health educators' practice of providing
   family health history (FHH)-based services, alongside factors shaping
   their practice. Methods: A theoretical model of factors influencing
   health educators' FHH-based practice was developed and tested through
   structural equation modeling. (Master) Certified Health Education
   Specialists (N = 228; 40.93%) in Texas completed a baseline survey
   immediately before online or workshop FHH training. Results:
   Participants incorporated FHH into their practice at low rates (on
   average=37.10%). Our model fit the data adequately based on the overall
   model chi-square test and model-fit-indices (ie, chi(2) [df = 21]=27.20;
   p = .16; RMSEA=0.04; SRMR=0.05; CFI=0.97). Intention, self-efficacy,
   attitudes, and knowledge were associated with practice. Conclusions:
   Training health educators to incorporate FHH into their practice is
   needed. Our theoretical model suggests intervention points for future
   training.
OI Kwok, Oiman/0000-0002-4617-4562
TC 5
ZA 0
ZR 0
ZB 0
ZS 0
Z8 0
Z9 5
U1 0
U2 1
SN 1945-7359
UT WOS:000364326100005
PM 26248173
ER

PT J
AU Minen, Mia T.
   Monteith, Tesha
   Strauss, Lauren D.
   Starling, Amaal
TI New Investigator and Trainee Task Force Survey on the Recruitment and
   Retention of Headache Specialists
SO HEADACHE
VL 55
IS 8
BP 1092
EP 1101
DI 10.1111/head.12623
PD SEP 2015
PY 2015
AB Objectives.-We sought to survey the New Investigators and Trainees
   Section (NITS) members of the American Headache Society (AHS) to better
   understand their exposure to headache medicine during training and to
   determine their perceptions and attitudes about the field and the future
   of headache medicine.
   Background.-Despite the high prevalence of headache disorders in the
   general population, only about 2% of neurology residents pursue headache
   medicine fellowships. Furthermore, there is a paucity of United Council
   of Neurologic Subspecialties headache specialists in the country to meet
   the population demands. Thus, there needs to be a focus on how to
   recruit and retain more headache specialists.
   Methods.-A survey was distributed via SurveyMonkey to the NITS listserv.
   It remained online for 60 days, during which reminder emails were sent
   to members of the listserv. In addition, the survey was available on
   laptops at NITS-related events at an annual AHS meeting. Descriptive
   analyses were then conducted using SurveyMonkey and Excel.
   Results.-Of the 93 members of NITS, 64 of the 96 (68.8%) clicked to
   initiate the survey and 52.7% successfully completed it. Attendings made
   up the majority of respondents (62.5%), followed by fellows (10.9%), and
   residents (7.8%). Key highlights of the survey included the following:
   just under 10% reported no exposure to a headache center during any time
   in their training (medical school, residency, or fellowship); less than
   2% had exposure to a headache center during medical school; less than
   half of participants reported exposure to a headache center in residency
   (45.3%) and during fellowship (43.4%). Having a mentor in the field,
   liking the patient population, and working in a headache center, 64.7%,
   52.9%, and 41.2%, respectively, were the top ways in which participants
   became interested in headache. The journal Headache (56.9%), attendings
   (56.3%), and the AHS/American Academy of Neurology guidelines for
   migraine management (52.0%) are the resources cited as being used
   all/most of the time. About 82.4% strongly agree that there needs to be
   improved headache education for physicians of all specialties (primary
   care, emergency department, psychiatry); 84.4% feel that they are
   appreciated by their patients; 68.6% feel that there is strong support
   in their departments for headache; 56.9% believe that their work
   schedule leaves enough time for personal and family life; and 60.8%
   agreed that their professional life will improve in years to come.
   Participants agreed/strongly agreed that they like to treat the
   following diseases/symptoms: migraine headache (98.0%), cluster headache
   (92%), chronic daily headache (84%), and post-concussive syndrome
   (71.4%). Participants disagreed/strongly disagreed that they like to
   treat the following comorbid conditions/symptoms: low back pain (66.6%),
   dizziness (42.9%), sleep apnea (36.7%), depression (32.0%), and anxiety
   (32.0%).
   Conclusions.-In this detailed survey on the recruitment and retention of
   headache specialists, the following themes emerged: mentorship and
   exposure to a headache center are key foundations in the young
   investigator/trainee experience. Young headache specialists appear
   positive about their field of medicine. These specialists like to treat
   various headache types but not necessarily some of the related
   comorbidities (sleep disorders, depression, anxiety, back pain, and
   dizziness). Finally, there was strong agreement that there needs to be
   improved headache education for physicians of other medical specialties.
RI Starling, Amaal/AGO-2311-2022; Monteith, Teshamae/GQR-1032-2022
OI Monteith, Teshamae/0000-0001-8912-252X
ZA 0
ZS 0
TC 11
ZB 7
ZR 0
Z8 0
Z9 11
U1 0
U2 5
SN 0017-8748
EI 1526-4610
UT WOS:000363062400003
PM 26234315
ER

PT J
AU Anbarasi, M.
   Rajkumar, G.
   Krishnakumar, S.
   Rajendran, P.
   Venkatesan, R.
   Dinesh, T.
   Mohan, J.
   Venkidusamy, S.
TI Learning style-based teaching harvests a superior comprehension of
   respiratory physiology
SO ADVANCES IN PHYSIOLOGY EDUCATION
VL 39
IS 3
BP 214
EP 217
DI 10.1152/advan.00157.2014
PD SEP 1 2015
PY 2015
AB Students entering medical college generally show vast diversity in their
   school education. It becomes the responsibility of teachers to motivate
   students and meet the needs of all diversities. One such measure is
   teaching students in their own preferred learning style. The present
   study was aimed to incorporate a learning style-based teaching-learning
   program for medical students and to reveal its significance and utility.
   Learning styles of students were assessed online using the
   visual-auditory-kinesthetic (VAK) learning style self-assessment
   questionnaire. When respiratory physiology was taught, students were
   divided into three groups, namely, visual (n = 34), auditory (n = 44),
   and kinesthetic (n = 28), based on their learning style. A fourth group
   (the traditional group; n = 40) was formed by choosing students randomly
   from the above three groups. Visual, auditory, and kinesthetic groups
   were taught following the appropriate teaching-learning strategies. The
   traditional group was taught via the routine didactic lecture method.
   The effectiveness of this intervention was evaluated by a pretest and
   two posttests, posttest 1 immediately after the intervention and
   posttest 2 after a month. In posttest 1, one-way ANOVA showed a
   significant statistical difference (P = 0.005). Post hoc analysis showed
   significance between the kinesthetic group and traditional group (P =
   0.002). One-way ANOVA showed a significant difference in posttest 2
   scores (P < 0.0001). Post hoc analysis showed significance between the
   three learning style-based groups compared with the traditional group
   [visual vs. traditional groups (p = 0.002), auditory vs. traditional
   groups (p = 0.03), and Kinesthetic vs. traditional groups (p = 0.001)].
   This study emphasizes that teaching methods tailored to students' style
   of learning definitely improve their understanding, performance, and
   retrieval of the subject.
OI Muthusamy, Anbarasi/0000-0002-9884-0459
TC 14
ZR 0
ZB 2
ZA 0
Z8 0
ZS 1
Z9 15
U1 1
U2 19
SN 1043-4046
EI 1522-1229
UT WOS:000361763400013
PM 26330041
ER

PT J
AU Gandhi, Maulik J.
   Anderton, Michael J.
   Funk, Lennard
TI Arthroscopic Skills Acquisition Tools: An Online Simulator for
   Arthroscopy Training
SO ARTHROSCOPY-THE JOURNAL OF ARTHROSCOPIC AND RELATED SURGERY
VL 31
IS 9
BP 1671
EP 1679
DI 10.1016/j.arthro.2015.03.019
PD SEP 2015
PY 2015
AB Purpose: To evaluate correlations between objective performances
   measured by a new online arthroscopic skills acquisition tool (ASAT, in
   which "shape match" with inverted controls requires lifting shapes and
   releasing them into their corresponding silhouettes) and a validated
   virtual reality (VR) shoulder arthroscopy simulator (Insight Arthro VR;
   GMV, Madrid, Spain). Methods: Forty-nine medical students familiarized
   themselves with 5 ASATs. They were then assessed using a sixth ASAT
   (shape match with inverted controls) and 4 VR tasks (operating room,
   visualize, locate and palpate, and pendulum) on the VR simulator.
   Correlations were assessed between 11 ASAT measures and 15 VR measures
   using Pearson correlation coefficients. Results: Time taken and delta
   distance (actual distance minus minimum distance traveled) were the most
   frequent and correlated ASAT measures. Time taken correlated with the VR
   locate-and-palpate time (r = 0.596, P < .001), visualize time (r =
   0.381, P = .007), and pendulum time (r = 0.646, P < .001), whereas delta
   distance correlated with the locate-and-palpate camera distance (r =
   0.667, P < .001), instrument distance (r = 0.664, P < .001), visualize
   distance (r = 0.4, P = .004), pendulum camera distance (r = 0.538, P <
   .001), and instrument distance (r = 0.539, P < .001). Conclusions: There
   were significant correlations between performance measures on the ASAT
   and a validated arthroscopic VR simulator. Clinical Relevance:
   Arthroscopic simulators are available but are limited by their high cost
   and availability. ASATs may overcome these limitations by using widely
   available Internet-based software and basic input devices.
ZR 0
TC 10
ZS 0
ZA 0
Z8 0
ZB 3
Z9 10
U1 0
U2 22
SN 0749-8063
EI 1526-3231
UT WOS:000362379600006
PM 26070927
ER

PT J
AU Naslund, John A.
   Aschbrenner, Kelly A.
   Marsch, Lisa A.
   McHugo, Gregory J.
   Bartels, Stephen J.
TI Crowdsourcing for conducting randomized trials of internet delivered
   interventions in people with serious mental illness: A systematic review
SO CONTEMPORARY CLINICAL TRIALS
VL 44
BP 77
EP 88
DI 10.1016/j.cct.2015.07.012
PD SEP 2015
PY 2015
AB Objective: Online crowdsourcing refers to the process of obtaining
   needed services, ideas, or content by soliciting contributions from a
   large group of people over the Internet. We examined the potential for
   using online crowdsourcing methods for conducting behavioral health
   intervention research among people with serious mental illness (SMI).
   Methods: Systematic review of randomized trials using online
   crowdsourcing methods for recruitment, intervention delivery, and data
   collection in people with SMI, including schizophrenia spectrum
   disorders and mood disorders. Included studies were completed entirely
   over the Internet without any face-to-face contact between participants
   and researchers.
   Databases and sources: Medline, Cochrane Library, Web of Science,
   CINAHL, Scopus, PsychINFO, Google Scholar, and reference lists of
   relevant articles.
   Results: We identified 7 randomized trials that enrolled N = 1214
   participants (range: 39 to 419) with SMI. Participants were mostly
   female (72%) and had mood disorders (94%). Attrition ranged from 14% to
   81%. Three studies had attrition rates below 25%. Most interventions
   were adapted from existing evidence-based programs, and consisted of
   self-directed education, psychoeducation, self-help, and illness
   self-management. Six studies collected self-reported mental health
   symptoms, quality of life, and illness severity. Three studies supported
   intervention effectiveness and two studies showed improvements in the
   intervention and comparison conditions over time. Peer support emerged
   as an important component of several interventions. Overall, studies
   were of medium to high methodological quality.
   Conclusion: Online crowdsourcing methods appear feasible for conducting
   intervention research in people with SMI. Future efforts are needed to
   improve retention rates, collect objective outcome measures, and reach a
   broader demographic. (C) 2015 Elsevier Inc. All rights reserved.
OI Marsch, Lisa/0000-0001-6429-0965; Naslund, John/0000-0001-6777-0104
ZB 4
TC 13
ZR 0
ZS 0
Z8 0
ZA 0
Z9 13
U1 1
U2 26
SN 1551-7144
EI 1559-2030
UT WOS:000362616300012
PM 26188164
ER

PT J
AU Marcus, Bess H.
   Hartman, Sheri J.
   Pekmezi, Dori
   Dunsiger, Shira I.
   Linke, Sarah E.
   Marquez, Becky
   Gans, Kim M.
   Bock, Beth C.
   Larsen, Britta A.
   Rojas, Carlos
TI Using interactive Internet technology to promote physical activity in
   Latinas: Rationale, design, and baseline findings of Pasos Hacia La
   Salud
SO CONTEMPORARY CLINICAL TRIALS
VL 44
BP 149
EP 158
DI 10.1016/j.cct.2015.08.004
PD SEP 2015
PY 2015
AB Internet-based interventions show promise as an effective channel for
   promoting physical activity. However, a paucity of research has been
   conducted among underserved groups despite recent increases in Internet
   access and physical activity-related health disparities in these
   communities. Thus, the current randomized controlled trial will test the
   efficacy of an individually tailored, Internet-based physical activity
   intervention for Latinas. This program was culturally and linguistically
   adapted for the target population through extensive formative research.
   Two hundred eighteen sedentary Latinas were randomly assigned to the
   Tailored Physical Activity Internet Intervention or the Wellness Contact
   Control Internet Group. The Physical Activity Internet Intervention,
   based on Social Cognitive Theory and the Transtheoretical Model,
   utilizes a website with features including self-monitoring, goal
   setting, discussion forum, links to online resources, individually
   tailored and motivation-atched physical activity feedback reports, and
   exercise tip sheets. Participants receive regular emails over the first
   6 months with a tapered dose during the second 6 months (maintenance
   phase) to alert them to new content on the website. The main outcome is
   differences in minutes/week of moderate to vigorous physical activity at
   six months as measured by the 7-Day Physical Activity Recall and
   accelerometer data. High reach, low cost, culturally relevant
   Internet-based interventions that encourage physical activity among
   Latinas could help reduce health disparities and thus have a substantial
   positive impact on public health. (C) 2015 Elsevier Inc. All rights
   reserved.
OI Gans, Kim/0000-0003-3623-7790; LINKE, SARAH/0000-0002-7129-3416
ZS 0
ZA 0
Z8 0
ZR 0
TC 22
ZB 3
Z9 22
U1 0
U2 12
SN 1551-7144
EI 1559-2030
UT WOS:000362616300021
PM 26255237
ER

PT J
AU O'Regan, A.
   Schaffalitzky, E.
   Cullen, W.
TI Educational interventions: equipping general practice for youth mental
   health and substance abuse. A discussion paper
SO IRISH JOURNAL OF MEDICAL SCIENCE
VL 184
IS 3
BP 577
EP 582
DI 10.1007/s11845-015-1285-6
PD SEP 2015
PY 2015
AB Background Youth mental health issues and substance abuse are important
   causes of morbidity and mortality in Ireland. General practice is a
   frequent point of contact for young people, however, reluctance amongst
   this population group to disclose mental health issues and a lack of
   confidence amongst GPs in dealing with them have been reported. Focussed
   training interventions with formal evaluation of their acceptability and
   effectiveness in achieving learning, behavioural change and impact on
   clinical practice are needed.
   Aims This paper aims to examine the literature on general practice in
   youth mental health, specifically, factors for an educational
   intervention for those working with young people in the community.
   Methods This review paper was carried out by an online search of PubMed
   on the recent literature on mental health and on educational
   interventions for health care workers in primary care.
   Results A number of papers describing educational interventions for GPs
   and primary care workers were found and analysed. Key areas to be
   addressed when identifying and treating mental health problems were
   prevention, assessment, treatment, interaction with other services and
   ongoing support. Important elements of an educational intervention were
   identified.
   Discussion Several barriers exist that prevent the identification and
   treatment of these problems in primary care. An educational intervention
   should help GPs address these issues. Any intervention should be
   rigorously evaluated.
   Conclusion With the shift in services to the community in Irish health
   policy, the GP with appropriate training could take the lead in early
   intervention in youth mental health and addiction.
RI Cullen, Walter/AAD-4327-2019; O'Regan, Andrew/; Cullen, Walter/
OI O'Regan, Andrew/0000-0001-8470-2736; Cullen, Walter/0000-0003-1838-5052
TC 0
ZA 0
ZR 0
ZB 0
Z8 0
ZS 0
Z9 0
U1 0
U2 6
SN 0021-1265
EI 1863-4362
UT WOS:000363248800011
PM 25876751
ER

PT J
AU Shannon, C. Ken
   Jackson, Jodie
TI Validity of Medical Student Questionnaire Data in Prediction of Rural
   Practice Choice and Its Association With Service Orientation
SO JOURNAL OF RURAL HEALTH
VL 31
IS 4
BP 373
EP 381
DI 10.1111/jrh.12123
PD FAL 2015
PY 2015
AB PurposeThe validity of medical student projection of, and predictors
   for, rural practice and the association of a measure of service
   orientation, projected practice accessibility to the indigent, were
   investigated.
   MethodsWest Virginia (WV) medical student online pre- and postrural
   rotation questionnaire data were collected during the time period
   2001-2009. Of the 1,517 respondent students, submissions by 1,271 met
   the time interval criterion for inclusion in analyses. Subsequent WV
   licensing data were available for 461 in 2013. These 2 databases were
   used to assess for validity of projection of rural practice, for
   predictors of rural practice, and for student projected accessibility of
   the future practice to indigent patients.
   FindingsThere were statistically significant associations between both
   pre- and postrotation projections of rural practice and subsequent rural
   practice. The most significant independent predictors of rural practice
   were student rural background, reported primary care intent, prediction
   of rural practice and projection of greater accessibility of the future
   practice to indigent patients. For scoring of practice access, there
   were trends for higher scoring by rural students and rural
   practitioners, with greater pre-post increases for those with urban
   hometowns.
   ConclusionsThis study demonstrates the utility of medical student
   questionnaires for projections of numbers of future rural physicians. It
   suggests that students with a rural background, rural practice intent,
   or greater service orientation are more likely to enter rural practice.
   It also suggests that students, particularly those with urban hometowns,
   are influenced by rural rotation experiences in forecasting greater
   practice accessibility and in entering rural practice.
ZA 0
ZB 1
TC 9
Z8 0
ZR 0
ZS 0
Z9 9
U1 1
U2 9
SN 0890-765X
EI 1748-0361
UT WOS:000362430200005
PM 26032782
ER

PT J
AU Baschera, D.
   Westermann, L.
   Isenegger, P.
   Zellweger, R.
TI Study Satisfaction and Lifestyle of Medical Students in the german
   speaking Areas
SO DEUTSCHE MEDIZINISCHE WOCHENSCHRIFT
VL 140
IS 18
BP E176
EP E185
DI 10.1055/s-0041-103166
PD SEP 2015
PY 2015
AB Zusammenfassung
   Hintergrund | Unser Ziel war es, im deutschen Sprachraum Gemeinsamkeiten
   und Unterschiede bezogen auf Studienzufriedenheit und verschiedene
   Lifestyle-Faktoren unter Medizinstudierenden international zu
   untersuchen.
   Methoden | Wir haben die Daten im Zeitraum Februar-Juni 2010 mittels
   Internet Umfrage gesammelt, welche mit dem im Internet frei erhaltlichen
   Programm Limesurvey (Version 1.85 RC3) erstellt worden ist.
   Ergebnisse | 1179 Antworten von Medizinstudierenden im vierten bis
   sechsten Studienjahr sind eingegangen (798 Deutschland [D], 265
   osterreich [A], 116 Schweiz [CH]). Das durchschnittliche Alter der
   Medizinstudierenden war mit 25,0-25,3 etwa gleich in allen 3 Landern
   (p=0,14). Die osterreichischen Medizinstudenten rauchten mit 17,4%
   signifikant (p=0,002) mehr als die Schweizer (12,1%) und die Deutschen
   (10%). Sowohl die wochentlichen Stunden, welche fur das Studium
   aufgebracht werden, als auch die geplante wochentliche Arbeitszeit im
   spateren Berufsleben unterschieden sich signifikant zwischen den
   Landern. Die Wunscharbeitszeit betrug durchschnittlich in allen Landern
   42h. Die Studierenden fuhlten sich eher weniger gut auf die spatere
   praktische Tatigkeit vorbereitet, mit Durchschnittswerten unter 5 auf
   einer Skala von 1-10.
   Diskussion | Konsumverhalten, Arbeitseinsatz, sportliche Aktivitat sowie
   gewunschte Arbeitszeit unterscheidet sich kaum von den
   durchschnittlichen statistischen Werten der Gesamtbevolkerung im
   jeweiligen Land. Die Wunscharbeitszeit zeigt eine deutliche Diskrepanz
   zur Realitat in arztlichen Berufen. Mogliches Verbesserungspotenzial der
   medizinischen Ausbildung bietet sich in der Vorbereitung auf die
   Assistenzzeit.
   Abstract
   Background: The aim was to examine potential differences in various
   aspects of life as well as study satisfaction amongst medical students
   of three German speaking countries.
   Method: Data was collected between February and June 2010 using an
   online survey with the open source survey tool Limesurvey (Version 1.85
   RC3).
   Results: 1179 medical students in year 4-6 completed the online
   questionnaire (798 in Germany (Ger), 265 in Austria (A) and 116 in
   Switzerland (CH)). Mean age was similar (25.0-25.3) for the countries
   (p=0.14). Respondents from Austria were significantly more often (17.4%)
   smoking than Swiss (12.1%) or German (10%) medical students (p=0.002).
   The average number of hours spent studying per week and desired weekly
   work hours varied significantly between countries. The average desired
   working week post-graduation was 42 hours. The perceived ability to work
   as junior doctor post-graduation was below 5 on a visual analogue scale
   of 1-10.
   Conclusion: Results of consumption, work life balance and activity were
   similar to statistics of the population of each country. With regard to
   the desired work time after graduation this is in clear contrast to the
   reality as a doctor. Improvement of medical courses can be achieved with
   better preparation for the internship.
RI Dominik, Baschera/AAI-1953-2021; Westermann, Leonard/
OI Dominik, Baschera/0000-0002-9634-9922; Westermann,
   Leonard/0000-0001-6471-6719
ZS 0
ZR 0
ZA 0
ZB 0
TC 1
Z8 0
Z9 1
U1 1
U2 25
SN 0012-0472
EI 1439-4413
UT WOS:000361539400001
PM 26360955
ER

PT J
AU Plevinsky, J. M.
   Gumidyala, A. P.
   Fishman, L. N.
TI Transition experience of young adults with inflammatory bowel diseases
   (IBD): a mixed methods study
SO CHILD CARE HEALTH AND DEVELOPMENT
VL 41
IS 5
BP 755
EP 761
DI 10.1111/cch.12213
PD SEP 2015
PY 2015
AB Background Outcomes following transition can be poor; many young adults
   are ill prepared to take responsibility for their health care, older
   adolescents report incomplete understanding of medications, and parents
   remain largely responsible for their care. Good patient-provider
   relationships are associated with better adherence; however, the role of
   the relationship between post-transition patients and their providers
   has not been explored. The current study aimed to understand transition
   of young adults with inflammatory bowel diseases (IBD), the impact of
   the paediatric patient-provider relationship and what determines the
   adult patient-provider relationship.
   Methods This study examined the experience of young adults with Crohn's
   disease or ulcerative colitis (aged 18-30) after transition. Twenty-nine
   patients completed a 31-item online survey of their transition
   experience from paediatric to adult care. Responses were coded
   quantitatively and qualitatively, and qualitative responses were
   analysed by two independent raters.
   Results Positive themes regarding adult providers included independence,
   autonomy and trust, while negative themes included initial discomfort
   and confusing logistics. Five of six patients who reported 'terrifying'
   first visit experiences with their adult providers reported overall
   positive relationships. The earlier the diagnosis age, the less involved
   in medical decisions they were as an adult (r = 0.41, P = .03). Those
   who had a more positive experience with their paediatric providers were
   more likely to bring up confusion with their adult providers (r = .45, P
   = .04), and those who had a more positive experience with their adult
   providers were more likely to endorse collaborative medical
   decision-making (r = .57, P < .001).
   Conclusions Patients diagnosed with IBD at a young age may need extra
   education and self-management strategies, as they were less likely to
   exhibit behaviours indicative of a successful transition to adult care.
   Additionally, transition programme development may benefit from the
   post-transition perspective across chronic illness populations.
RI Plevinsky, Jill Mara/H-8152-2019; Fishman, Laurie/
OI Plevinsky, Jill Mara/0000-0001-5228-8315; Fishman,
   Laurie/0000-0003-4612-890X
TC 26
ZS 0
ZR 0
ZB 4
Z8 0
ZA 0
Z9 26
U1 2
U2 19
SN 0305-1862
EI 1365-2214
UT WOS:000362193200012
PM 25376979
ER

PT J
AU Skovrlj, Branko
   Silvestre, Jason
   Ibeh, Chinwe
   Abbatematteo, Joseph M.
   Mocco, J.
TI Neurosurgery Residency Websites: A Critical Evaluation
SO WORLD NEUROSURGERY
VL 84
IS 3
DI 10.1016/j.wneu.2015.04.051
PD SEP 2015
PY 2015
AB OBJECTIVE: To evaluate the accessibility of educational and recruitment
   content of Neurosurgery Residency Websites (NRWs).
   METHODS: Program lists from the Fellowship and Residency Electronic
   Interactive Database (FREIDA), Electronic Residency Application Service
   (ERAS), and the American Association of Neurological Surgeons (AANS)
   were accessed for the 2015 Match. These databases were assessed for
   accessibility of information and responsive program contacts. Presence
   of online recruitment and education variables was assessed, and
   correlations between program characteristics and website
   comprehensiveness were made.
   RESULTS: All 103 neurosurgery residency programs had an NRW. The AANS
   database provided the most number of viable website links with 65 (63%).
   No links existed for 5 (5%) programs. A minority of programs contacts
   responded via e-mail (46%). A minority of recruitment (46%) and
   educational (49%) variables were available on the NRWs. Larger programs,
   as defined by the number of yearly residency spots and clinical faculty,
   maintained greater online content than smaller programs. Similar trends
   were seen with programs affiliated with a ranked medical school and
   hospital.
   CONCLUSIONS: Multiple prior studies have demonstrated that medical
   students applying to neurosurgery rely heavily on residency program
   websites. As such, the paucity of content on NRWs allows for future
   opportunity to optimize online resources for neurosurgery training.
   Making sure that individual programs provide relevant content, make the
   content easier to find and adhere to established web design principles
   could increase the usability of NRWs.
OI Ibeh, Chinwe Akunna/0000-0002-8701-8953
Z8 1
ZR 0
ZB 7
TC 34
ZA 0
ZS 0
Z9 35
U1 0
U2 5
SN 1878-8750
EI 1878-8769
UT WOS:000361010700030
PM 25940210
ER

PT J
AU Roberts, John K.
   Hargett, Charles W.
   Nagler, Alisa
   Jakoi, Emma
   Lehrich, Ruediger W.
TI Exploring student preferences with a Q-sort: the development of an
   individualized renal physiology curriculum
SO ADVANCES IN PHYSIOLOGY EDUCATION
VL 39
IS 3
BP 149
EP 157
DI 10.1152/advan.00028.2015
PD SEP 1 2015
PY 2015
AB Medical education reform is underway, but the optimal course for change
   has yet to be seen. While planning for the redesign of a renal
   physiology course at the Duke School of Medicine, the authors used a
   Q-sort survey to assess students' attitudes and learning preferences to
   inform curricular change. The authors invited first-year medical
   students at the Duke School of Medicine to take a Q-sort survey on the
   first day of renal physiology. Students prioritized statements related
   to their understanding of renal physiology, learning preferences,
   preferred course characteristics, perceived clinical relevance of renal
   physiology, and interest in nephrology as a career. By-person factor
   analysis was performed using the centroid method. Three dominant factors
   were strongly defined by learning preferences: "readers" prefer using
   notes, a textbook, and avoid lectures; "social-auditory learners" prefer
   attending lectures, interactivity, and working with peers; and "visual
   learners" prefer studying images, diagrams, and viewing materials
   online. A smaller, fourth factor represented a small group of students
   with a strong predisposition against renal physiology and nephrology. In
   conclusion, the Q-sort survey identified and then described in detail
   the dominant viewpoints of our students. Learning style preferences
   better classified first-year students rather than any of the other
   domains. A more individualized curriculum would simultaneously cater to
   the different types of learners in the classroom.
OI Hargett, Charles/0000-0002-9846-8837
ZR 0
ZB 2
ZA 0
TC 8
ZS 0
Z8 0
Z9 8
U1 0
U2 9
SN 1043-4046
EI 1522-1229
UT WOS:000361763400002
PM 26330030
ER

PT J
AU St, D. A.
   Horton, D.
   Yool, A.
   Elliott, A.
TI A progressive assessment strategy improves student learning and
   perceived course quality in undergraduate physiology
SO ADVANCES IN PHYSIOLOGY EDUCATION
VL 39
IS 3
BP 218
EP 222
DI 10.1152/advan.00004.2015
PD SEP 1 2015
PY 2015
AB In 2010, second-year physiology (n = 165) had a traditional single 3-h
   end-of-semester exam. To provide diagnostic feedback earlier, for
   students enrolled in 2011 (n = 128), we incorporated an in-class exam at
   3 wk in addition to the final exam. Based on initial analysis and
   positive student comments, for the 2012 cohort (n = 148), we expanded
   this to incorporate four 1-h in-class exams every 3 wk plus a short
   final integrative exam. Average scores from exams and questionnaires
   (student evaluations of learning and teaching, 10 questions) were
   compared among 2010, 2011, and 2012 cohorts. We also compared scores in
   the practical component of the course, which had a constant format for
   all cohorts. Data are given as means +/- SD; statistical analyses were
   done with unpaired two-way Students t-tests. From 2010 to 2012, there
   was a significant improvement in total exam scores (59.7 +/- 15.8 vs.
   68.6 +/- 14.2, P < 0.001) but no significant change in total practical
   scores (72.3 +/- 9.0 vs. 74.4 +/- 10.2, P = 0.05), indicating that the
   rise in exam score was not due to higher academic abilities of the 2012
   cohort. Overall mean student evaluation of learning and teaching
   responses (4.9 +/- 0.4 vs. 5.3 +/- 0.3, P = 0.015) and overall percent
   broad agreement (66.0 +/- 8.0 vs. 79.2 +/- 7.5, P = 0.003) indicated a
   significant improvement in student satisfaction. In conclusion, both
   learning outcome and perceived course quality were enhanced by the
   increased frequency of examinations, possibly by promoting consistent
   student study habits.
RI Yool, Andrea/AAK-9907-2020; Elliott, Adrian D./AAL-1047-2021
OI Yool, Andrea/0000-0003-1283-585X; Elliott, Adrian D./0000-0002-5951-4239
ZS 0
Z8 0
ZB 0
TC 4
ZA 0
ZR 0
Z9 4
U1 0
U2 21
SN 1043-4046
EI 1522-1229
UT WOS:000361763400014
PM 26330042
ER

PT J
AU Alpert, Jordan M.
TI Evaluating the Content of Family Physician Websites in the United States
SO JOURNAL FOR HEALTHCARE QUALITY
VL 37
IS 5
BP 311
EP 318
PD SEP-OCT 2015
PY 2015
AB The Internet provides easier access to health information and has become
   a powerful resource for managing one's health. In addition to websites
   that provide general health information, physicians create personalized
   websites to give patients an overview of their practice. The purpose of
   this study was to evaluate characteristics of family physician websites
   to determine the type of content provided. Over 900 family physicians
   from the US News & World Reports' best doctors list were reviewed to
   determine if a website existed. Then, each website was measured against
   seven main categories: information about the practice, medical
   information provided, communication, functionality, links,
   advertisements, and advanced tools. Although the majority provided basic
   information, only 21.4% had a website and most failed to provide
   additional information such as medical education, staff details, and
   accepted insurance. Furthermore, most physician websites were devoid of
   web 2.0 applications, despite the popularity of more tech-savvy services
   such as booking online appointments, social networking platforms, and
   patient portals. Because patients are becoming more consumer-centric
   about their health, physicians must keep up with technology in order to
   match patient expectations and preferences. Doing so will help attract
   new patients and has the ability to enhance the patient-provider
   relationship.
TC 7
ZA 0
ZB 0
Z8 0
ZR 0
ZS 0
Z9 7
U1 2
U2 13
SN 1062-2551
EI 1945-1474
UT WOS:000361537000005
PM 24417564
ER

PT J
AU Raupach, Tobias
   Grefe, Clemens
   Brown, Jamie
   Meyer, Katharina
   Schuelper, Nikolai
   Anders, Sven
TI Moving Knowledge Acquisition From the Lecture Hall to the Student Home:
   A Prospective Intervention Study
SO JOURNAL OF MEDICAL INTERNET RESEARCH
VL 17
IS 9
AR e223
DI 10.2196/jmir.3814
PD SEP 2015
PY 2015
AB Background: Podcasts are popular with medical students, but the impact
   of podcast use on learning outcomes in undergraduate medical education
   has not been studied in detail.
   Objective: Our aim was to assess the impact of podcasts accompanied by
   quiz questions and lecture attendance on short- and medium-term
   knowledge retention.
   Methods: Students enrolled for a cardio-respiratory teaching module were
   asked to prepare for 10 specific lectures by watching podcasts and
   submitting answers to related quiz questions before attending live
   lectures. Performance on the same questions was assessed in a surprise
   test and a retention test.
   Results: Watching podcasts and submitting answers to quiz questions
   (versus no podcast/quiz use) was associated with significantly better
   test performance in all items in the surprise test and 7 items in the
   retention test. Lecture attendance (versus no attendance) was associated
   with higher test performance in 3 items and 1 item, respectively. In a
   linear regression analysis adjusted for age, gender, and overall
   performance levels, both podcast/quiz use and lecture attendance were
   significant predictors of student performance. However, the variance
   explained by podcast/quiz use was greater than the variance explained by
   lecture attendance in the surprise test (38.7% vs 2.2%) and retention
   test (19.1% vs 4.0%).
   Conclusions: When used in conjunction with quiz questions, podcasts have
   the potential to foster knowledge acquisition and retention over and
   above the effect of live lectures.
RI Brown, Jamie/F-4413-2011; Anders, Sven/D-7670-2014; Schuelper, Nikolai/
OI Brown, Jamie/0000-0002-2797-5428; Schuelper, Nikolai/0000-0001-9712-9780
ZA 0
Z8 0
ZB 3
ZR 0
ZS 0
TC 21
Z9 21
U1 6
U2 19
SN 1438-8871
UT WOS:000361810200003
PM 26416467
ER

PT J
AU Moody, Lisa
   Galvez, Michael G.
   Chang, James
TI Reconstruction of First Web Space Contractures
SO JOURNAL OF HAND SURGERY-AMERICAN VOLUME
VL 40
IS 9
BP 1892
EP 1896
DI 10.1016/j.jhsa.2015.06.113
PD SEP 2015
PY 2015
AB The Review Section of JHS will contain at least 2 clinically relevant
   articles selected by the editor to be offered for (ME in each issue. For
   (ME credit, the participant must read the articles in print or online
   and correctly answer all related questions through an online
   examination. The questions on the test are designed to Make the reader
   think and will occasionally require the reader to go back and scrutinize
   the article for details.
   The JHS (ME Activity fee of $15.00-includes the exam
   questions/answers-only and does not include access to the JHS articles
   referenced.
   Statement of Need: This (ME activity was developed by the JHS review
   section editors and review article authors as a convenient education
   tool to help,increase or affirm,readers knowledge. The overall goal of
   the activity is for participants to evaluate the appropriateness of
   clinical data and apply it to their practice and the provision of
   patient care.
   Accreditation: The ASSH is accredited by the Accreditation Council for
   Continuing Medical Education to provide continuing medical education for
   physicians.
   AMA PRA Credit Designation: The American Society for Surgery of the Hand
   designates this Journal-Based (ME activity for a maximum of 1:00 AMA PRA
   Category 1 Credits (TM). Physicians should-claim only the credit
   commensurate with the extent of their participation in the activity.
   ASSH Disclaimer: The material presented in this (ME activity is made
   available by the ASSH for educational purposes only. This material is
   not intended to represent the only methods Or the best procedures
   appropriate for the medical situation(s) discussed; but rather it is
   intended to present an approach, view, statement, or opinion of the
   authors that may be helpful, or of interest, to other practitioners.
   Examinees agree to participate in this-medical education activity,
   sprmsored by the ASSH, with full knowledge and awareness that they waive
   any claim they may have against the ASSH for reliance on any information
   presented. The approval of the US Food and Drug Administration is
   required for procedures and drugs that are considered experimental.
   Instrumentation systems discussed or reviewed during this educational
   activity may not yet have received FDA approval.
   Provider Information can be found at
   http://www.assh.org/Pages/ContactUs.aspx.
   Technical Requirements for the Online Examination can be found at
   http://jhandsurg. org/cme/home.
   Privacy Policy can be found at
   http://www.assh.org/pages/ASSHPrivacyPolicy.aspx.
   ASSH Disclosure Policy: As a provider accredited by the ACCME, the ASSH
   must ensure balance, independence, objectivity, and scientific rigor in
   all its activities.
   Disclosures for this Article
   Editors
   Dawn M. LaPorte, MD, has no relevant conflicts of interest to disclose.
   Authors
   All authors of this journal-based (ME activity have no relevant
   conflicts of interest to disclose. In the printed or PDF version of this
   article, author affiliations can be found at the bottom of the first
   page.
   Planners
   Ghazi M. Rayon, MD, has no relevant conflicts of interest to disclose.
   The editorial and education staff involved with this journal-based CME
   activity has no relevant conflicts of interest to disclose.
   Learning Objectives
   Discuss the etiology of the first web space contracture.
   Appraise the methods of the clinical evaluation of the first web space
   contracture.
   Assess the pathophysiology and structures contributing to a first web
   space contracture.
   Review the surgical management of different types of first web space
   contractures.
   Detail the surgical techniques used for different types of first web
   space contractures.
   Deadline: Each examination purchased in 2015 must be Completed by
   January 31, 2016, to be eligible for (ME. A certificate will be issued
   upon completion of the activity. Estimated time to complete each JHS (ME
   activity is up to one hour. Copyright (C) 2015 by the American Society
   for Surgery of the Hand. All rights reserved.
Z8 0
ZR 0
ZS 0
ZA 0
TC 7
ZB 0
Z9 7
U1 0
U2 4
SN 0363-5023
EI 1531-6564
UT WOS:000361271000028
PM 26253602
ER

PT J
AU Elwyn, Glyn
   Quinlan, Casey
   Mulley, Albert
   Agoritsas, Thomas
   Vandvik, Per Olav
   Guyatt, Gordon
TI Trustworthy guidelines - excellent; customized care tools - even better
SO BMC MEDICINE
VL 13
DI 10.1186/s12916-015-0436-y
PD SEP 1 2015
PY 2015
AB Background: The ability to do online searches for health information has
   led to concerns that patients find the results confusing and that they
   often lead to expectations for treatments that have little supportive
   evidence. At the same time, the science of summarizing research evidence
   has advanced to the point where it is increasingly possible to quantify
   treatment tradeoffs and to describe the balance between harms and
   benefits for individual patients.
   Discussion: Trustworthy clinical practice guidelines provide
   evidence-based recommendations to health care practitioners based on
   assessments of study-level averages. In an effort to customize the use
   of evidence and ensure that choices are consistent with their personal
   preferences, tools for patients have been developed. Gradually, there is
   recognition that the audience for high quality evidence is much wider
   than merely health care professionals - and that there is a case to be
   made for creating tools that translate existing evidence into tools to
   help patients and clinicians work together to decide next steps.
   Summary: We observe two processes occurring: first, is the recognition
   that decision making in healthcare requires collaboration and
   deliberation, and second, to achieve this, we need tools designed to
   customize care at the level of individuals.
RI Elwyn, G./L-4292-2015; Agoritsas, Thomas/F-4321-2014; Elwyn, Glyn/B-4798-2009
OI Agoritsas, Thomas/0000-0002-6182-9969; Elwyn, Glyn/0000-0002-0917-6286
ZA 0
Z8 0
ZS 0
ZR 0
ZB 4
TC 27
Z9 27
U1 1
U2 7
SN 1741-7015
UT WOS:000360522200001
PM 26324120
ER

PT J
AU Bourke, Liam
   Boorjian, Stephen A.
   Briganti, Alberto
   Klotz, Laurence
   Mucci, Lorelei
   Resnick, Matthew J.
   Rosario, Derek J.
   Skolarus, Ted A.
   Penson, David F.
TI Survivorship and Improving Quality of Life in Men with Prostate Cancer
SO EUROPEAN UROLOGY
VL 68
IS 3
BP 374
EP 383
DI 10.1016/j.eururo.2015.04.023
PD SEP 2015
PY 2015
AB Context: Long-term survival following a diagnosis of cancer is improving
   in developed nations. However, living longer does not necessarily equate
   to living well.
   Objective: To search systematically and synthesise narratively the
   evidence from randomised controlled trials (RCTs) of supportive
   interventions designed to improve prostate cancer (PCa)-specific quality
   of life (QoL).
   Evidence acquisition: A systematic search of Medline and Embase was
   carried out from inception to July 2014 to identify interventions
   targeting PCa QoL outcomes. We did not include nonrandomised studies or
   trials of mixed cancer groups. In addition to database searches,
   citations from included papers were hand-searched for any potentially
   eligible trials.
   Evidence synthesis: A total of 2654 PCa survivors from 20 eligible RCTs
   were identified from our database searches and reference checks.
   Disease-specific QoL was assessed most frequently by the Functional
   Assessment of Cancer Therapy-Prostate questionnaire. Included studies
   involved men across all stages of disease. Supportive interventions that
   featured individually tailored approaches and supportive interaction
   with dedicated staff produced the most convincing evidence of a benefit
   for PCa-specific QoL. Much of these data come from lifestyle
   interventions. Our review found little supportive evidence for simple
   literature provision (either in booklets or via online platforms) or
   cognitive behavioural approaches.
   Conclusions: Physical and psychological health problems can have a
   serious negative impact on QoL in PCa survivors. Individually tailored
   supportive interventions such as exercise prescription/referral should
   be considered by multidisciplinary clinical teams where available.
   Cost-effectiveness data and an understanding of how to sustain benefits
   over the long term are important areas for future research.
   Patient summary: This review of supportive interventions for improving
   quality of life in prostate cancer survivors found that supervised and
   individually tailored patient-centred interventions such as lifestyle
   programmes are of benefit. (C) 2015 European Association of Urology.
   Published by Elsevier B.V. All rights reserved.
RI Briganti, Alberto/AAN-1965-2020; Rosario, Derek/C-2028-2017; Penson, David/
OI Rosario, Derek/0000-0002-9086-3592; Penson, David/0000-0002-2580-2697
ZB 19
Z8 0
ZA 0
ZS 0
ZR 0
TC 69
Z9 69
U1 1
U2 20
SN 0302-2838
EI 1873-7560
UT WOS:000360572300015
PM 25941049
ER

PT J
AU Riem, Philine
   Karenberg, Axel
TI MS in prose, poems and drama
SO MULTIPLE SCLEROSIS JOURNAL
VL 21
IS 10
BP 1298
EP 1311
DI 10.1177/1352458514560929
PD SEP 2015
PY 2015
AB Background and objective: Presentations of MS in fictional literature
   have not been previously researched. This paper surveys and analyses
   these portrayals of the disease for the first time.
   Material and methods: Relevant works in English and German were
   identified by means of keyword searches in online public access
   catalogues and search engines as well as old-fashioned research. The
   neurological and literary evaluation of these 7000 pages of text
   combines qualitative and quantitative methods.
   Results: Between 1954 and 2012 at least 55 literary works appeared with
   an MS motif (35 novels, 18 poems, one novella and one drama). The
   authors were predominantly female and a third of them suffered from the
   disease. Patients in the novels largely reflect real epidemiology as
   regards symptoms and disease progression, while diagnostic and
   therapeutic options play a secondary role. From a literary point of
   view, entwicklungsromane', relationship novels' and young adult books'
   can be discerned. MS is often portrayed in metaphoric language as the
   enemy: a demon, an animalistic being, prison or an abyss.
   Conclusion: The MS motif evidences a medicalization of the literature as
   well as a literary portrayal of anthropological experiences.
   Well-written novels can contribute to the de-stigmatization of MS and
   impart basic medical knowledge.
TC 2
Z8 0
ZS 0
ZR 0
ZA 0
ZB 1
Z9 2
U1 1
U2 10
SN 1352-4585
EI 1477-0970
UT WOS:000360806700012
PM 25583840
ER

PT J
AU Fischbein, Rebecca
   Saling, Julia R.
   Marty, Paige
   Kropp, Denise
   Meeker, James
   Amerine, Jenna
   Chyatte, Michelle Renee
TI Patient-reported Chiari malformation type I symptoms and diagnostic
   experiences: a report from the national Conquer Chiari Patient Registry
   database
SO NEUROLOGICAL SCIENCES
VL 36
IS 9
BP 1617
EP 1624
DI 10.1007/s10072-015-2219-9
PD SEP 2015
PY 2015
AB Chiari malformation (CM) is a condition in which cerebellar tonsillar
   ectopia may manifest with various clinical presentations. This study
   reports from the only national, online patient registry available, the
   symptoms, comorbid neurocognitive and psychological conditions, and
   diagnostic experiences of patients living with CM type I (CM I). The
   current research is one component of a large investigation designed to
   collect information from individuals with CM through the online Conquer
   Chiari Patient Registry questionnaire. Analyses included descriptive
   statistics to study body system impact and patient diagnostic
   experiences. Participants were 768 individuals with CM I and were
   predominantly female (86.8 %) and Caucasian (93.8 %) with an average age
   of 35 years. Pain was the most frequently reported symptom (76.69 %)
   experienced prior to diagnosis with headaches implicated most often
   (73.44 %). Neurocognitive comorbidities included memory difficulties
   (43.88 %) and aphasia (43.75 %) and psychological disorders such as
   depression (31.77 %) and anxiety disorders (19.92 %) were reported.
   Average time to diagnosis from first physician visit to diagnosis was
   3.43 years, and only 8.46 % of patients had previous awareness of CM. CM
   I diagnosis was found incidentally for 24.87 % of participants. Common
   misdiagnoses were classified as psychological (19.26 %) and neurological
   (19.26 %). Fear was the most frequent emotion elicited at the time of
   correct diagnosis (42.19 %). CM I can be a challenging condition for
   patients and physicians, during both the search for diagnosis and
   management of symptoms. Patient and physician education about CM I may
   permit early intervention and the prevention of further deterioration
   and patient suffering.
RI Fischbein, Rebecca/AAH-7838-2019; Fischbein, Rebecca L/X-1024-2018
OI Fischbein, Rebecca/0000-0002-4373-2039; Fischbein, Rebecca
   L/0000-0002-4373-2039
TC 45
ZS 1
ZA 0
Z8 0
ZB 19
ZR 1
Z9 47
U1 0
U2 7
SN 1590-1874
EI 1590-3478
UT WOS:000360292200011
PM 25972139
ER

PT J
AU Lachowsky, N. J.
   Dewey, C. E.
   Dickson, N. P.
   Saxton, P. J. W.
   Hughes, A. J.
   Milhausen, R. R.
   Summerlee, A. J. S.
TI Habitual condom use across partner type and sexual position among
   younger gay and bisexual men: findings from New Zealand HIV behavioural
   surveillance 2006-2011
SO SEXUALLY TRANSMITTED INFECTIONS
VL 91
IS 6
BP 445
EP 450
DI 10.1136/sextrans-2014-051759
PD SEP 2015
PY 2015
AB Objectives Our objectives were to investigate demographic and
   behavioural factors associated with condom use and to examine how
   habitual condom use was across partner types and sexual positions among
   younger men who have sex with men (YMSM), aged 16-29, surveyed in New
   Zealand.
   Methods We analysed the 2006-2011 national HIV behavioural surveillance
   data from YMSM who reported anal intercourse in four scenarios of
   partner type and sexual position: casual insertive, casual receptive,
   regular insertive and regular receptive. For each, respondents' condom
   use was classified as frequent (always/almost always) or otherwise, with
   associated factors identified with multivariate mixed-effect logistic
   regression. Habitual condom use across scenarios was examined using a
   latent variable technique that estimated the intraclass correlation
   coefficient (ICC).
   Results Frequent condom use was reported for 63.6% of 5153 scenarios
   reported from 2412 YMSM. Frequent use increased from boyfriend to
   fuckbuddy to casual partners. Infrequent use was associated with online
   recruitment, Pacific ethnicity, less education, HIV positivity, sex with
   women, having >= 20 sexual partners versus 1 and reporting insertive and
   receptive sexual positions. Frequent condom use was associated with
   having two to five sexual partners versus one and shorter regular
   partnerships. The ICC=0.865 indicated highly habitual patterns of use;
   habitual infrequent condom use was most prevalent with regular partners
   (53.3%) and habitual frequent condom use was most prevalent with casual
   partners (70.2%) and for either sexual position (50.5% and 49.1%).
   Conclusions Habitual condom use among YMSM highlights the value of
   early, engaging and sustained condom promotion. Public health should
   provide better and more compelling condom education, training and
   promotion for YMSM.
OI Lachowsky, Nathan/0000-0002-6336-8780
ZR 0
ZA 0
ZS 0
ZB 7
Z8 0
TC 18
Z9 18
U1 0
U2 3
SN 1368-4973
EI 1472-3263
UT WOS:000360190000015
PM 25605969
ER

PT J
AU Alushi, Ledia
   Hammond, John A.
   Wood, Julia H.
TI Evaluation of dementia education programs for pre-registration
   healthcare students A review of the literature
SO NURSE EDUCATION TODAY
VL 35
IS 9
BP 992
EP 998
DI 10.1016/j.nedt.2015.04.006
PD SEP 2015
PY 2015
AB Objectives: In an aging society, the number of people living with
   dementia is rapidly increasing. Health care students receive little
   input on dementia during their pre-registration education, hence there
   is a requirement to improve education to work with this client group.
   The review aimed to focus on education on working with people with
   dementia for pre-registration healthcare students.
   Design: A comprehensive review of the literature.
   Data Sources: Online databases Medline, Psychlnfo, CINAHL, Science
   Direct and PubMed were used.
   Review Methods: The studies were selected according to the following
   criteria: main focus on education and training on working with people
   with dementia in pre-registration healthcare programs. Reports that
   described a training program but did not include evaluation were
   excluded. For inclusion, studies had to be published in English between
   January 2007 and March 2014. Identified papers were screened and
   reviewed by the three authors.
   Results: Nine studies met the inclusion criteria. Most studies were
   based in North America, predominantly in nursing and medical education.
   Educational interventions chiefly aimed to improve students' knowledge,
   comfort level and attitudes toward people with dementia. It was shown
   that theoretical input alone did not give students the necessary skills
   to workwith people with dementia, Educational interventions were most
   effective when a practice based experience was preceded by theoretical
   preparation.
   Conclusion: Most of the findings were positive, demonstrating the
   potential to improve students' knowledge, attitude and comfort level,
   however methods and evaluation were not always sufficiently reported,
   making them difficult to use or replicate. This review highlights the
   need for studies with rigorous methods to determine evidence based best
   practice for all those working with people with dementia in order to
   provide effective care and improve their quality of life. (C) 2015
   Elsevier Ltd. All rights reserved.
OI Alushi, Ledia/0000-0002-9853-3141
ZS 0
ZR 0
ZB 4
Z8 0
ZA 0
TC 35
Z9 35
U1 0
U2 17
SN 0260-6917
EI 1532-2793
UT WOS:000360868300007
PM 25981137
ER

PT J
AU Azzi, Alain J.
   Ramnanan, Christopher J.
   Smith, Jennifer
   Dionne, Eric
   Jalali, Alireza
TI To quiz or not to quiz: Formative tests help detect students at risk of
   failing the clinical anatomy course
SO ANATOMICAL SCIENCES EDUCATION
VL 8
IS 5
BP 413
EP 420
DI 10.1002/ase.1488
PD SEP-OCT 2015
PY 2015
AB Through a modified team-based learning (TBL) in the anatomy
   pre-clerkship curriculum, formative evaluations are utilized in the
   University of Ottawa Faculty of Medicine to assess and predict students'
   outcomes on summative examinations. The purpose of this study was to
   determine the efficiency of formative assessments to predict student's
   performance on summative examinations, during the first two semesters of
   medical school. Formative assessments included multiple-choice quizzes
   (MCQ) for each laboratory session and a practical midterm examination
   (MIDTERM), while the summative assessment corresponded to the final
   practical examination (FINAL). A moderate correlation between MCQs and
   FINAL (r=0.353 and 0.301, respectively), and strong correlation between
   MIDTERM and FINAL assessments (r=0.688 and 0.610, respectively) were
   found in the first two semesters. The MIDTERM-FINAL correlations were
   enhanced for students who scored under 61% in the MIDTERM (r=0.887 and
   0.717, respectively). Despite limitations, mostly related to
   particularities of the used tests, the analysis revealed an efficient
   method to identify students at risk of failing the FINAL in a TBL-based
   anatomy program. Future developments include the elaboration of
   strategies to predict and support those underperforming students. Anat
   Sci Educ 8: 413-420. (c) 2014 American Association of Anatomists.
RI Ramnanan, Christopher Jerome/I-4552-2019; Jalali, Alireza/K-5254-2019
OI Ramnanan, Christopher Jerome/0000-0002-9140-9439; Jalali,
   Alireza/0000-0002-0709-9088
ZS 0
ZB 1
ZR 0
Z8 0
ZA 0
TC 15
Z9 15
U1 0
U2 25
SN 1935-9772
EI 1935-9780
UT WOS:000360824700003
PM 25227111
ER

PT J
AU Saunders, Kathleen W.
   Shortreed, Susan
   Thielke, Stephen
   Turner, Judith A.
   LeResche, Linda
   Beck, Randi
   Von Korff, Michael
TI Evaluation of Health Plan Interventions to Influence Chronic Opioid
   Therapy Prescribing
SO CLINICAL JOURNAL OF PAIN
VL 31
IS 9
BP 820
EP 829
DI 10.1097/AJP.0000000000000159
PD SEP 2015
PY 2015
AB Objectives:Evaluate health plan interventions targeting physician
   chronic opioid therapy (COT) prescribing.Materials and Methods:In 2006,
   Group Health's (GH) Integrated Group Practice (IGP) initiated diverse
   interventions targeting COT prescriber norms and practices. In 2010, the
   IGP implemented a COT guideline, including a mandated online course for
   physicians managing COT. These interventions were not implemented in
   GH's network practices. We compared trends in GH-IGP and network
   practices for 2006 to 2012 in the percent of patients receiving COT and
   their opioid dose. We compared physician beliefs before versus after the
   mandated course and precourse to postcourse changes in COT dosing for
   IGP physicians who took the course.Results:From 2006 to 2012, mean (SE)
   daily opioid dose among IGP COT patients (intervention setting) declined
   from 74.1 mg (1.9 mg) morphine equivalent dose (MED) to 48.3 mg (1.0 mg)
   MED. Dose changes among GH network COT patients (control setting) were
   modest88.2 mg (5.0 mg) MED in 2006 to 75.7 mg (2.3 mg) MED in 2012.
   Among physicians taking the mandated course in 2011, we observed
   precourse to postcourse changes toward more conservative opioid
   prescribing beliefs. However, COT dosing trends did not change precourse
   to postcourse.Discussion:Following initiatives implemented to alter
   physician prescribing practices and norms, mean opioid dose prescribed
   to COT patients declined more in intervention than control practices.
   Physicians reported more conservative beliefs regarding opioid
   prescribing immediately after completing an online course in 2011, but
   the course was not associated with additional reductions in mean daily
   opioid dose prescribed by physicians completing the course.
OI VonKorff, Michael/0000-0001-5386-8477
TC 15
ZA 0
ZS 0
ZR 0
Z8 0
ZB 4
Z9 15
U1 0
U2 8
SN 0749-8047
EI 1536-5409
UT WOS:000360346600009
PM 25621426
ER

PT J
AU Hauser, Joshua M.
   Preodor, Michael
   Roman, Elisa
   Jarvis, Derek M.
   Emanuel, Linda
TI The Evolution and Dissemination of the Education in Palliative and
   End-of-Life Care Program
SO JOURNAL OF PALLIATIVE MEDICINE
VL 18
IS 9
BP 765
EP 770
DI 10.1089/jpm.2014.0396
PD SEP 1 2015
PY 2015
AB Background: Even with growing numbers of fellowship-trained palliative
   care providers, primary palliative care knowledge and skills are needed
   to meet the national demands for palliative care. The Education in
   Palliative and End-of-Life Care (EPEC) Program has been one model of
   training clinicians in primary palliative care skills. In our second 5
   years of development and dissemination, we have focused on adapting EPEC
   to different specialties. Objective: Our aim was to describe the
   development of EPEC adaptations and document the dissemination of our
   curriculum. Methods: The study design was a survey of EPEC trainers and
   documentation of other dissemination efforts via literature and Internet
   searches. Our subjects were all EPEC trainers and end-learners of our
   curriculum. We measured dissemination and teaching efforts by our
   trainers and evidence of EPEC use via literature and EPEC's searches.
   Results: In Internet second 5 years of active development, teaching, and
   dissemination, we have created five major adaptations (EPEC-Oncology,
   EPEC-Oncology-Canada, EPEC-Emergency Medicine, EPEC-India, and EPEC for
   Veterans) and trained more than 1000 trainers. Through the efforts of
   these Trainers and our online dissemination, more than 74,000 reported
   end-learners have been taught parts of the EPEC curriculum. In addition,
   we discovered multiple medical school courses, continuing medical
   education (CME), courses and specialty guidelines that have incorporated
   material from EPEC. Conclusions: In its second 5 years, EPEC remains a
   robust platform for adaptation to new specialties and for dissemination
   of primary palliative care knowledge.
ZR 0
ZS 0
ZA 0
Z8 0
ZB 2
TC 19
Z9 19
U1 1
U2 9
SN 1096-6218
EI 1557-7740
UT WOS:000360358400009
PM 26302426
ER

PT J
AU Jones, Jessica
   McQueen, Meg
   Lowe, Samantha
   Minnes, Patricia
   Rischke, Alexis
TI Interprofessional Education in Canada: Addressing Knowledge, Skills, and
   Attitudes Concerning Intellectual Disability for Future Healthcare
   Professionals
SO JOURNAL OF POLICY AND PRACTICE IN INTELLECTUAL DISABILITIES
VL 12
IS 3
BP 172
EP 180
DI 10.1111/jppi.12112
PD SEP 2015
PY 2015
AB With the deinstitutionalization movement in Canada, healthcare
   professionals are caring for a greater number of individuals with
   intellectual disability (ID) in their practices, and inevitably require
   additional training to provide this care. Queen's University has
   responded to this need and developed an innovative educational course
   promoting interprofessional education (IPE) and interprofessional
   practice (IPC) as it relates to ID curriculum and healthcare provision.
   This study measured healthcare students' change in knowledge, skills,
   and attitudes toward individuals with ID and how it affected their
   readiness for interprofessional care. Subjects were graduate students
   from the fields of medicine, nursing, clinical psychology, occupational
   therapy, and physiotherapy. Course curriculum developed used a blended
   teaching approach with a combination of online learning, lectures,
   team-based problem solving, and client interviews. Evaluation was
   completed on 247 students, utilizing a pre-post course questionnaire
   addressing content areas of knowledge, skills, and attitude, and by
   analyzing individual professional differences. Significant differences
   were found, indicating improvements in student knowledge and skills for
   the majority of disciplines after course participation. A positive trend
   was found in outcome responses for student attitudinal change, ranging
   from neutral to positive attributions about individuals with ID. Authors
   note improvements in student learning and positive attitudinal change
   following an educational course concerning optimal healthcare and
   collaborative practice in ID. They propose that an interprofessional
   blended training curriculum for future healthcare professionals can
   foster best practice and quality service for this currently underserved
   population.
OI McQueen, Meg/0000-0003-4221-0594
Z8 0
ZB 1
TC 12
ZS 0
ZR 0
ZA 0
Z9 12
U1 1
U2 31
SN 1741-1122
EI 1741-1130
UT WOS:000360765400003
ER

PT J
AU Johnson, Meredith A. J.
   Javalkar, Karina
   van Tilburg, Miranda
   Haberman, Cara
   Rak, Eniko
   Ferris, Maria E.
TI The Relationship of Transition Readiness, Self-Efficacy, and Adherence
   to Preferred Health Learning Method by Youths with Chronic Conditions
SO JOURNAL OF PEDIATRIC NURSING-NURSING CARE OF CHILDREN & FAMILIES
VL 30
IS 5
SI SI
BP E83
EP E90
DI 10.1016/j.pedn.2015.05.014
PD SEP-OCT 2015
PY 2015
AB Background Health care transition preparation, medication adherence, and
   self-efficacy are important skills to achieve optimal health outcomes.
   It is unclear how pediatric patients with chronic conditions obtain
   health information that may impact the acquisition of these skills.
   Methods: In this cross-sectional study, we determined the preferred
   sources/methods for health information among youths with chronic
   conditions and their relationship to health care transition readiness
   (STARx Questionnaire), self-efficacy (Iannotti's Diabetes Management
   Self-efficacy Scale), and medication adherence (Morisky Medication
   Adherence Scale). Youths with various chronic health conditions
   attending Victory Junction, a therapeutic camp, were invited to complete
   these online surveys.
   Results: A total of 160 youths with different chronic conditions from
   multiple institutions, ages 6 to 16 years participated. Most commonly
   preferred sources of medical information were family/parents (n = 122,
   76.3%) and health care providers (n = 88, 55.0%). Youths who favored
   family/parents had the highest medication adherence rates. In turn,
   youths who favored health care providers over other sources, scored
   highest on self-efficacy and transition readiness of all groups.
   Conclusion: Our novel findings represent important areas of intervention
   to improve transition readiness, self-efficacy, and medication
   adherence. Ascertaining the patients' preferred method of learning about
   the disease and its management is important in order to customize and
   enhance health care transition readiness, self-efficacy, and medication
   adherence. (C) 2015 Elsevier Inc. All rights reserved.
RI Maria, Ferris E/A-5143-2012; van tilburg, miranda/
OI Maria, Ferris E/0000-0003-1694-886X; van tilburg,
   miranda/0000-0002-0504-9829
TC 22
Z8 0
ZS 1
ZA 0
ZB 4
ZR 0
Z9 22
U1 0
U2 27
SN 0882-5963
UT WOS:000360980800010
PM 26138374
ER

PT J
AU Hall, Jennifer
   Cohen, Deborah J.
   Davis, Melinda
   Gunn, Rose
   Blount, Alexander
   Pollack, David A.
   Miller, William L.
   Smith, Corey
   Valentine, Nancy
   Miller, Benjamin F.
TI Preparing the Workforce for Behavioral Health and Primary Care
   Integration
SO JOURNAL OF THE AMERICAN BOARD OF FAMILY MEDICINE
VL 28
BP S27
EP S37
DI 10.3122/jabfm.2015.S1.150054
SU 1
PD SEP-OCT 2015
PY 2015
AB Purpose: To identify how organizations prepare clinicians to work
   together to integrate behavioral health and primary care.
   Methods: Observational cross-case comparison study of 19 U.S. practices,
   11 participating in Advancing Care Together, and 8 from the Integration
   Workforce Study. Practices varied in size, ownership, geographic
   location, and experience delivering integrated care. Multidisciplinary
   teams collected data (field notes from direct practice observations,
   semistructured interviews, and online diaries as reported by practice
   leaders) and then analyzed the data using a grounded theory approach.
   Results: Organizations had difficulty finding clinicians possessing the
   skills and experience necessary for working in an integrated practice.
   Practices newer to integration underestimated the time and resources
   needed to train and organizationally socialize (onboard) new clinicians.
   Through trial and error, practices learned that clinicians needed
   relevant training to work effectively as integrated care teams. Training
   efforts exclusively targeting behavioral health clinicians (BHCs) and
   new employees were incomplete if primary care clinicians (PCCs) and
   others in the practice also lacked experience working with BHCs and
   delivering integrated care. Organizations' methods for addressing
   employees' need for additional preparation included hiring a consultant
   to provide training, sending employees to external training programs,
   hosting residency or practicum training programs, or creating their own
   internal training program. Onboarding new employees through the
   development of training manuals; extensive shadowing processes; and
   protecting time for ongoing education, mentoring, and support
   opportunities for new and established clinicians and staff were featured
   in these internal training programs.
   Conclusion: Insufficient training capacity and practical experience
   opportunities continue to be major barriers to supplying the workforce
   needed for effective behavioral health and primary care integration.
   Until the training capacity grows to meet the demand, practices must put
   forth considerable effort and resources to train their own employees.
OI Gunn, Rose/0000-0002-2673-0699; Davis, Melinda/0000-0002-3293-5113
ZB 4
ZA 0
ZS 0
Z8 0
ZR 0
TC 57
Z9 57
U1 2
U2 4
SN 1557-2625
EI 1558-7118
UT WOS:000365608800004
PM 26359471
ER

PT J
AU Ali, Huma
   Kircher, Janeva
   Meyers, Christine
   MacLellan, Joseph
   Ali, Samina
TI Canadian Emergency Medicine Residents' Perspectives on Pediatric Pain
   Management
SO CANADIAN JOURNAL OF EMERGENCY MEDICINE
VL 17
IS 5
BP 507
EP 515
DI 10.1017/cem.2015.2
PD SEP 2015
PY 2015
AB Background: Under-treatment of children's pain in the emergency
   department (ED) can have many detrimental effects. Emergency medicine
   (EM) residents often manage pediatric pain, but their educational needs
   and perspectives have not been studied.
   Methods: A novel online survey was administered from May to June 2013 to
   122 EM residents at three Canadian universities using a modified Dillman
   methodology. The survey instrument captured information on training
   received in pediatric acute pain management, approach to common painful
   presentations, level of comfort, perceived facilitators, and barriers
   and attitudes towards pediatric pain.
   Results: 56 residents participated (46%), 25 of whom (45%) indicated
   they had not received any training in pediatric pain assessment. All
   levels of residents reported they were uncomfortable with pain
   assessment in 0-2 year olds (p=0.07); level of comfort with assessment
   increased with years of training for patients aged 2-12 years (p=0.02).
   When assessing children with disabilities, 83% of respondents (45/54)
   indicated they were extremely' or somewhat' uncomfortable. Sixty-nine
   percent (38/55) had received training on how to treat pediatric pain.
   All residents reported they were more comfortable using pain medication
   for a 9 year old, as compared to a 1 year old (oral oxycodone p<0.001,
   oral morphine p<0.001, IV morphine p=0.004). The preferred methods to
   learn about children's pain management were role-modeling (61%) and
   lectures (57%). The top challenges in pain management were with
   non-verbal, younger, or developmentally delayed patients.
   Conclusion: Canadian EM residents report receiving inadequate training
   in pediatric pain management, and are particularly uneasy with younger
   or developmentally disabled children. Post-graduate curricula should be
   adjusted to correct these self-identified weaknesses in children's pain
   management.
ZB 0
ZA 0
ZS 0
ZR 0
Z8 0
TC 4
Z9 4
U1 0
U2 6
SN 1481-8035
EI 1481-8043
UT WOS:000360444800005
PM 25824966
ER

PT J
AU Pezzoli, L.
   Keramarou, M.
   Ladbury, G.
   Jaramillo-Gutierrez, G.
   Williams, C. J.
   Le Menach, A.
TI Time, place, and people: composition of the EPIET Alumni Network and its
   contribution to the European public health resource in 2013
SO EPIDEMIOLOGY AND INFECTION
VL 143
IS 12
BP 2539
EP 2546
DI 10.1017/S0950268814003392
PD SEP 2015
PY 2015
AB The EPIET Alumni Network (EAN) is an association of professionals who
   have completed field epidemiology or public health microbiology training
   programmes in the European Union. In 2013, we conducted a survey of EAN
   members to investigate this network's role within European public
   health. We distributed an online questionnaire to members registered at
   the time, collecting data on demographics, professional background, and
   attitudes towards EAN. Out of 362 registered members, 189 (52%)
   responded; 97% were from Europe; 65% were female. Their mean age was 39
   years. The highest academic qualification was PhD for 44% and Master's
   degree for 55%. The majority (60%) worked in public health institutes.
   They were especially satisfied with having access to job offers and
   professional networking via EAN, but requested more learning
   opportunities and knowledge-sharing between members. EAN is a unique
   platform where highly skilled professionals can connect to control
   infectious diseases locally and internationally. Having a network of
   professionals that know each other, speak the same language', and can
   easily access each other's expertise, represents an important resource
   for European and global public health, which should be nurtured by
   encouraging more collaborations devoted to professional development.
RI Pezzoli, Lorenzo/AAA-9894-2019; Williams, Christopher/
OI Williams, Christopher/0000-0002-5092-4987
ZB 0
ZA 0
ZS 0
Z8 0
TC 0
ZR 0
Z9 0
U1 0
U2 13
SN 0950-2688
EI 1469-4409
UT WOS:000358844800008
PM 25521307
ER

PT J
AU Van Nuland, Sonya E.
   Roach, Victoria A.
   Wilson, Timothy D.
   Belliveau, Daniel J.
TI Head to head: The role of academic competition in undergraduate
   anatomical education
SO ANATOMICAL SCIENCES EDUCATION
VL 8
IS 5
BP 404
EP 412
DI 10.1002/ase.1498
PD SEP-OCT 2015
PY 2015
AB Competition is a key element in many educational games and is often
   adopted by educators in an effort to motivate and excite their students.
   Yet, the use of academic competition in educational institutions remains
   the subject of much debate. Opponents argue that academic competition
   causes an increase in student anxiety and divides their attention.
   However, if the contexts of academic competition are defined, could the
   inclusion of a game-like competition in a university course be a viable
   and beneficial method of engaging students? Students (n=67) were
   recruited from an undergraduate human anatomy course at Western
   University. Using a crossover design, students were exposed to a
   competitive tournament either at the time of their first term test or
   second term test. The anatomical knowledge of participating students was
   assessed prior to the start of the study using a baseline anatomy test.
   Following treatment with an online competitive anatomy tournament,
   student's term test grades and final course grades were analyzed. Both
   the second term test scores (F(2,64)=3.743, P=0.029) and overall course
   grades (F(2,64)=3.356, P=0.041) were found to be significantly different
   (P<0.05) for individuals in the competitive group when compared to their
   non-competing peers. As suggested by the literature where organized
   competition in the classroom correlates to improved academic
   performance, this study uncovered significant results pertaining to
   increased academic performance resulting from participating in
   tournament-based competition. In light of these positive results,
   further exploration of the effects of academic competition on student
   performance across age brackets and disciplines is warranted. Anat Sci
   Educ 8: 404-412. (c) 2014 American Association of Anatomists.
RI Wilson, Timothy D./F-4980-2015; Van Nuland, Sonya/; Roach, Victoria/
OI Wilson, Timothy D./0000-0001-7102-2491; Van Nuland,
   Sonya/0000-0001-6307-3539; Roach, Victoria/0000-0003-4020-2224
ZR 0
ZB 6
Z8 0
TC 30
ZA 1
ZS 0
Z9 32
U1 3
U2 46
SN 1935-9772
EI 1935-9780
UT WOS:000360824700002
PM 25319077
ER

PT J
AU Schmidt-Weitmann, Sabine
   Buser, Jacqueline
   Baumann, Doris
   Schmidt, Christian
   Brockes, Christiane
TI ["Doc2Patient" -16 years' experience of the Medical Online Consultation
   Service at the University Hospital Zurich].
FT "Doc2Patient" - 16 Jahre Erfahrung in Medizinischer Onlineberatung am
   Universitatsspital Zurich.
SO Therapeutische Umschau. Revue therapeutique
VL 72
IS 9
BP 549
EP 52
DI 10.1024/0040-5930/a000716
PD 2015-Sep
PY 2015
AB The increasing availability of telemedicine services and the transition
   to an information society allow the increased use of telemedicine in
   everyday medical practice. This requires acceptance of telemedicine as a
   powerful, additional pillar in the overall architecture of the health
   system. The implementation is still between the poles of the large
   variety of telemedicine applications and their realization. The
   University Hospital of Zurich looks back on 16 years of experience in
   the field of online medical advice. The quality of advice is
   continuously monitored and evaluated. Scientific evaluations analyze the
   profile of the questioner and their requests in order to optimize the
   services. Medical online advice conducted ethically correct can improve
   health literacy and increase the autonomy of medica/laypersons.
OI Schmidt-Weitmann, Sabine/0000-0002-0709-7971
Z8 0
ZB 1
TC 1
ZS 0
ZR 0
ZA 0
Z9 1
U1 0
U2 6
SN 0040-5930
UT MEDLINE:26323952
PM 26323952
ER

PT J
AU Ferreira Padilla, Guillermo
   Ferrandez Anton, Teresa
   Baleriola Julvez, Jose
   Almeida Cabrera, Rut
TI Communication skills in the curriculum of Medical students from Spain
   (1990-2014): From the Primary Health Care to the Bologna Plan. A
   descriptive study
SO ATENCION PRIMARIA
VL 47
IS 7
BP 399
EP 410
DI 10.1016/j.aprim.2014.09.007
PD SEP 2015
PY 2015
AB Objectives: Analyse the currently situation of teaching in communication
   skills in the Spanish Medical Schools (MS) and the grade of
   implementation from the recommended by the National Agency of Evaluation
   of the Quality and Accreditation.
   Design: Descriptive-comparative, transversal and
   quantitative-qualitative study.
   Situation: University teaching field.
   Sample: The whole population of MS in Spain. Inclusion criteria:
   teaching during the academic year 2013-2014 the Degree in Medicine
[truncated: 767,512 more chars]
