# Supplementary material for: The impact of COVID-19 on online medical education: a knowledge graph analysis based on co-term analysis
Source: BMC Med Educ. 2023 Apr 1;23:203. doi: 10.1186/s12909-023-04193-5 (PMC10067015; doi:10.1186/s12909-023-04193-5)
Supplement: Supplementary file 1 — Additional file 1. [file 12909_2023_4193_MOESM1_ESM.zip › wos/11.txt]

FN Clarivate Analytics Web of Science
VR 1.0
PT J
AU Li, Shenshen
   Wu, Yangfeng
   Du, Xin
   Li, Xian
   Patel, Anushka
   Peterson, Eric D.
   Turnbull, Fiona
   Lo, Serigne
   Billot, Laurent
   Laba, Tracey
   Gao, Runlin
CA CPACS-3 Investigators Beijing
TI Rational and design of a stepped-wedge cluster randomized trial
   evaluating quality improvement initiative for reducing cardiovascular
   events among patients with acute coronary syndromes in
   resource-constrained hospitals in China
SO AMERICAN HEART JOURNAL
VL 169
IS 3
BP 349
EP 355
DI 10.1016/j.ahj.2014.12.005
PD MAR 2015
PY 2015
AB Background Acute coronary syndromes (ACSs) are a major cause of
   morbidity and mortality, yet effective ACS treatments are frequently
   underused in clinical practice. Randomized trials including the CPACS-2
   study suggest that quality improvement initiatives can increase the use
   of effective treatments, but whether such programs can impact hard
   clinical outcomes has never been demonstrated in a well-powered
   randomized controlled trial.
   Design The CPACS-3 study is a stepped-wedge cluster-randomized trial
   conducted in 104 remote level 2 hospitals without PCI facilities in
   China. All hospitalized ACS patients will be recruited consecutively
   over a 30-month period to an anticipated total study population of more
   than 25,000 patients. After a 6-month baseline period, hospitals will be
   randomized to 1 of 4 groups, and a 6-component quality improvement
   intervention will be implemented sequentially in each group every 6
   months. These components include the following: establishment of a
   quality improvement team, implementation of a clinical pathway, training
   of physicians and nurses, hospital performance audit and feedback,
   online technical support, and patient education. All patients will be
   followed up for 6 months postdischarge. The primary outcome will be the
   incidence of in-hospital major adverse cardiovascular events comprising
   all-cause mortality, myocardial infarction or reinfarction, and nonfatal
   stroke.
   Conclusions The CPACS-3 study will be the first large randomized trial
   with sufficient power to assess the effects of a multifaceted quality of
   care improvement initiative on hard clinical outcomes, in patients with
   ACS.
RI Lo, Serigne/L-6220-2018; Peterson, Eric David/ABF-5033-2021; Billot, Laurent/Y-1241-2019; Woodward, Mark/; Patel, Anushka/; Laba, Tracey-Lea/H-8908-2013; Li, Xian/
OI Lo, Serigne/0000-0001-5092-5544; Billot, Laurent/0000-0002-4975-9793;
   Woodward, Mark/0000-0001-9800-5296; Patel, Anushka/0000-0003-3825-4092;
   Laba, Tracey-Lea/0000-0002-5182-9092; Li, Xian/0000-0001-5445-4022
ZS 0
TC 20
ZR 0
ZB 10
Z8 5
ZA 0
Z9 24
U1 0
U2 16
SN 0002-8703
EI 1097-5330
UT WOS:000351486800006
PM 25728724
ER

PT J
AU Nierenberg, D.
   Cannon, E.
TI A New Initiative With Multiple Sponsors to Help Prepare Medical Students
   to Be Safe and Effective Prescribers
SO CLINICAL PHARMACOLOGY & THERAPEUTICS
VL 97
IS 3
BP 208
EP 210
DI 10.1002/cpt.46
PD MAR 2015
PY 2015
AB Most medical schools in the US, and in other countries as well, continue
   to struggle to teach their medical students to be safe and effective
   prescribers before they graduate and set off for their residency
   programs. We describe a new initiative supported by several national
   organizations to help medical schools address this need by producing and
   making available online learning modules that can be used by medical
   students at any US medical school.
TC 1
ZA 0
ZS 0
ZB 1
Z8 0
ZR 0
Z9 1
U1 0
U2 1
SN 0009-9236
EI 1532-6535
UT WOS:000350281500020
PM 25670413
ER

PT J
AU Peteet, Bridgette J.
   Brown, Carrie M.
   Lige, Quiera M.
   Lanaway, Danni A.
TI Impostorism is Associated with Greater Psychological Distress and Lower
   Self-Esteem for African American Students
SO CURRENT PSYCHOLOGY
VL 34
IS 1
BP 154
EP 163
DI 10.1007/s12144-014-9248-z
PD MAR 2015
PY 2015
AB The impostor phenomenon (IP) is a feeling of incompetence and inadequacy
   despite evidence to the contrary. Feelings of impostorism are associated
   with poor psychological functioning, including psychological distress
   and low self-esteem. Though particularly salient in college students,
   samples of African American college students have rarely been studied.
   The present study seeks to address this gap by investigating
   impostorism's associations with psychological distress and self-esteem
   in an African American college student sample. We hypothesized that
   higher impostorism predicts higher psychological distress, and that
   higher impostorism predicts lower self-esteem. One hundred and twelve
   participants completed online measures of impostorism, psychological
   distress, and self-esteem. Using simple linear regression analyses, the
   results supported both hypotheses - higher impostorism predicted higher
   psychological distress and higher impostorism predicted lower
   self-esteem. The findings may be useful for mental health professionals
   working with African American college students to decrease the impact of
   imposter feelings on self-esteem, psychological distress, and academic
   performance.
OI Lanaway, Danni/0000-0003-3116-2005
Z8 0
TC 24
ZS 0
ZA 0
ZR 0
ZB 1
Z9 24
U1 1
U2 28
SN 1046-1310
EI 1936-4733
UT WOS:000350802900013
ER

PT J
AU Rudolph, I.
   Seilacher, E.
   Koester, M-J.
   Stellamanns, J.
   Liebl, P.
   Zell, J.
   Ludwig, S.
   Beck, V.
   Huebner, J.
TI Information Needs of Cancer Patients in Germany - a Survey of Patients
   and Relatives
SO DEUTSCHE MEDIZINISCHE WOCHENSCHRIFT
VL 140
IS 5
BP E43
EP E47
DI 10.1055/s-0041-100585
PD MAR 2015
PY 2015
RI HÃbner, Jutta/AAY-5396-2020
ZR 0
Z8 0
TC 21
ZS 0
ZB 7
ZA 0
Z9 21
U1 0
U2 12
SN 0012-0472
EI 1439-4413
UT WOS:000350732900001
PM 25734682
ER

PT J
AU Levy, Helen
   Janke, Alexander T.
   Langa, Kenneth M.
TI Health Literacy and the Digital Divide Among Older Americans
SO JOURNAL OF GENERAL INTERNAL MEDICINE
VL 30
IS 3
BP 284
EP 289
DI 10.1007/s11606-014-3069-5
PD MAR 2015
PY 2015
AB Among the requirements for meaningful use of electronic medical records
   (EMRs) is that patients must be able to interact online with information
   from their records. However, many older Americans may be unprepared to
   do this, particularly those with low levels of health literacy.
   The purpose of the study was to quantify the relationship between health
   literacy and use of the Internet for obtaining health information among
   Americans aged 65 and older.
   We performed retrospective analysis of 2009 and 2010 data from the
   Health and Retirement Study, a longitudinal survey of a nationally
   representative sample of older Americans.
   Subjects were community-dwelling adults aged 65 years and older (824
   individuals in the general population and 1,584 Internet users).
   Our analysis included measures of regular use of the Internet for any
   purpose and use of the Internet to obtain health or medical information;
   health literacy was measured using the Rapid Estimate of Adult Literacy
   in Medicine-Revised (REALM-R) and self-reported confidence filling out
   medical forms.
   Only 9.7 % of elderly individuals with low health literacy used the
   Internet to obtain health information, compared with 31.9 % of those
   with adequate health literacy. This gradient persisted after controlling
   for sociodemographic characteristics, health status, and general
   cognitive ability. The gradient arose both because individuals with low
   health literacy were less likely to use the Internet at all (OR = 0.36
   [95 % CI 0.24 to 0.54]) and because, among those who did use the
   Internet, individuals with low health literacy were less likely to use
   it to get health or medical information (OR = 0.60 [95 % CI 0.47 to
   0.77]).
   Low health literacy is associated with significantly less use of the
   Internet for health information among Americans aged 65 and older.
   Web-based health interventions targeting older adults must address
   barriers to substantive use by individuals with low health literacy, or
   risk exacerbating the digital divide.
OI Langa, Kenneth/0000-0002-2798-1836
ZR 0
Z8 1
ZS 0
TC 124
ZB 15
ZA 0
Z9 126
U1 15
U2 75
SN 0884-8734
EI 1525-1497
UT WOS:000350886500007
PM 25387437
ER

PT J
AU Guertler, Diana
   Vandelanotte, Corneel
   Short, Camille
   Alley, Stephanie
   Schoeppe, Stephanie
   Duncan, Mitch J.
TI The Association Between Physical Activity, Sitting Time, Sleep Duration,
   and Sleep Quality as Correlates of Presenteeism
SO JOURNAL OF OCCUPATIONAL AND ENVIRONMENTAL MEDICINE
VL 57
IS 3
BP 321
EP 328
DI 10.1097/JOM.0000000000000355
PD MAR 2015
PY 2015
AB Objective: This study aims to examine the relationship of lifestyle
   behaviors (physical activity, work and non-work sitting time, sleep
   quality, and sleep duration) with presenteeism while controlling for
   sociodemographics, work- and health-related variables. Methods: Data
   were collected from 710 workers (aged 20 to 76 years; 47.9% women) from
   randomly selected Australian adults who completed an online survey.
   Linear regression was used to examine the relationship between lifestyle
   behaviors and presenteeism. Results: Poorer sleep quality (standardized
   regression coefficients [B] = 0.112; P < 0.05), suboptimal duration (B =
   0.081; P < 0.05), and lowerwork sitting time (B = -0.086; P < 0.05) were
   significantly associated with higher presenteeism when controlling for
   all lifestyle behaviors. Engaging in three risky lifestyle behaviors was
   associated with higher presenteeism (B = 0.150; P < 0.01) compared with
   engaging in none or one. Conclusions: The results of this study
   highlight the importance of sleep behaviors for presenteeism and call
   for behavioral interventions that simultaneously address sleep in
   conjunction with other activity-related behaviors.
RI Gürtler, Diana/S-2696-2018; Vandelanotte, Corneel/ABF-5580-2020; Duncan, Mitch/V-1708-2019; Short, Camille/
OI Gürtler, Diana/0000-0002-2533-5347; Duncan, Mitch/0000-0002-9166-6195;
   Short, Camille/0000-0002-4177-4251
ZS 0
ZR 0
ZA 0
TC 32
ZB 12
Z8 1
Z9 33
U1 3
U2 45
SN 1076-2752
EI 1536-5948
UT WOS:000350797500018
PM 25742538
ER

PT J
AU Klee, David
   Covey, Carlton
   Zhong, Laura
TI Social Media Beliefs and Usage Among Family Medicine Residents and
   Practicing Family Physicians
SO FAMILY MEDICINE
VL 47
IS 3
BP 222
EP 226
PD MAR 2015
PY 2015
AB BACKGROUND AND OBJECTIVES: Incorporation of social media (SM) use in
   medicine is gaining support. The Internet is now a popular medium for
   people to solicit medical information. Usage of social networks, such as
   Face-book and Twitter, is growing daily and provides physicians with
   nearly instantaneous access to large populations for both marketing and
   patient education. The benefits are myriad, but so are the inherent
   risks. We investigated the role providers' age and medical experience
   played in their beliefs and use of SM in medicine.
   METHODS: Using multiple state-wide and national databases, we assessed
   social media use by family medicine residents, faculty, and practicing
   family physicians with a 24-question online survey. Descriptive data is
   compared by age and level of medical experience.
   RESULTS: A total of 61 family medicine residents and 192 practicing
   family physicians responded. There is a trend toward higher SM
   utilization in the younger cohort, with 90% of resident respondents
   reporting using SM, half of them daily. A total of 64% of family
   physician respondents over the age of 45 have a SM account. An equal
   percentage of senior physicians use SM daily or not at all. Practicing
   physicians, more than residents, agree that SM can be beneficial in
   patient care. The vast majority of residents and physicians polled
   believe that SM should be taught early in medical education.
   CONCLUSIONS: The high utilization of SM by younger providers, high
   prevalence of patient use of the Internet, and the countless beneficial
   opportunities SM offers should be catalysts to drive curriculum
   development and early implementation in medical education. This
   curriculum should focus around four pillars: professional standards for
   SM use, SM clinical practice integration, professional networking, and
   research.
Z8 0
ZA 0
ZS 4
ZB 5
ZR 0
TC 40
Z9 43
U1 4
U2 20
SN 0742-3225
EI 1938-3800
UT WOS:000351119500009
PM 25853534
ER

PT J
AU Dassel, Mark W.
   Daw, Megan A.
   Adelman, Marisa R.
   Bardsley, Tyler R.
   Kim, Jaewhan
   Zurawin, Robert K.
TI Compensation Among Graduated Fellowship in Minimally Invasive
   Gynecologic Surgery Fellows
SO JOURNAL OF MINIMALLY INVASIVE GYNECOLOGY
VL 22
IS 3
BP 469
EP 474
DI 10.1016/j.jmig.2014.12.157
PD MAR-APR 2015
PY 2015
AB Study Objective: The Fellowship in Minimally Invasive Gynecologic
   Surgery (FMIGS) is a postresidency fellowship developed with the mission
   to train the next generation of minimally invasive gynecologic surgeons.
   The need for surgeons trained in this field has increased, yet there
   remains a paucity of information regarding the compensation of these
   specialized surgeons.
   Design: A survey was sent via e-mail to FMIGS graduates (N = 221) using
   an online survey tool; it was sent twice more to increase the response
   rate between July and December 2013. The survey collected information on
   current and starting salaries and benefits as well as academic rank,
   location, practice type, and practice breadth. Comparisons were analyzed
   using multivariable linear regression models (Canadian Task Force
   Classification II-2).
   Setting: E-mail based survey.
   Patients: Graduates of the FMIGS.
   Interventions: A single survey sent 3 times.
   Measurements and Main Results: Of 221 graduates surveyed, 164 responded
   (response rate = 74%). Sixty-one percent of respondents (n = 100) were
   from academic institutions, and the remainder were from private practice
   (n = 64). Of all respondents, 27 (16.5%) reported less than 1 year of
   postfellowship experience and had a median starting salary of $216 399
   (range, $106 834-$542 930). Survey respondents were on average 3.3 years
   (range, 0-14) out of fellowship with a median salary of $238 198 (range,
   $108 200-$993 765). Academic surgeons (average experience = 3.4 years)
   earned $208 743 (range, $106 834-$542 930) compared with private
   practice surgeons (average experience = 3.2 years) who earned $233 020
   (range, $115 000-$454 448).
   Conclusion: Salaries and compensation benefits of graduates of the FMIGS
   are varied. This information is very relevant to those attempting to
   hire or become employed as gynecologic surgical specialists. (C) 2015
   AAGL. All rights reserved.
ZR 0
TC 2
ZB 0
Z8 0
ZS 0
ZA 0
Z9 2
U1 0
U2 1
SN 1553-4650
EI 1553-4669
UT WOS:000351481200026
PM 25576889
ER

PT J
AU Falcone, John L.
   Croteau, Alfred J.
   Schenarts, Kimberly D.
TI The Role of Gender and Distance Mentoring in the Surgical Education
   Research Fellowship
SO JOURNAL OF SURGICAL EDUCATION
VL 72
IS 2
BP 330
EP 337
DI 10.1016/j.jsurg.2014.08.009
PD MAR-APR 2015
PY 2015
AB OBJECTIVE: The nature of the mentor-mentee relationship is important in
   the pursuit of successful research projects. The purpose of this study
   is to evaluate the mentor-mentee relationships in the Surgical Education
   Research Fellowship (SERF) based on gender and geographical distances
   regarding program completion. We hypothesize that there are no
   differences for SERF program completion rates based on gender pairs and
   distances between pairs.
   METHODS: This was a retrospective study from 2006 to 2011. Mentor-mentee
   rosters were retrospectively reviewed for program completion,
   demographics, and PubMeD indexing. Time zone differences and geographic
   distances between pairs were found with online applications. Chi-square
   tests were used for categorical variables and non-parametric statistics
   were carried out using alpha = 0.05.
   RESULTS: Of the 82 individuals accepted into the SERF program, 43 (52%)
   completed the SERF program during the study period. There were no
   differences in program completion rates based on fellow gender and
   gender pairing (all p > 0.05). Different-gender pairs that completed the
   program (n = 17) were indexed more frequently on PubMed than same-gender
   pairs that completed the program (n = 24) (41% vs 12%, p = 0.04). There
   were no differences in program completion based on time zone differences
   (p = 0.20). The median distance between pairs completing the program (n
   = 35) was greater than that for pairs not completing the program (n =
   36) (1741 km [IQR: 895-3117 km] vs 991 km [IQR: 676-2601 km]; p = 0.03).
   CONCLUSION: Completion of the SERF program was independent of
   mentor-mentee gender pairs and time zone differences. There was greater
   geographical distance separating mentor-mentee pairs that completed the
   SERF program compared with pairs that did not complete the program.
   Distance mentoring is a successful and crucial element of the SERF
   program. (C) 2014 Association of Program Directors in Surgery. Published
   by Elsevier Inc. All rights reserved.
OI Falcone, John/0000-0002-6420-3582
ZB 2
ZR 0
Z8 0
TC 6
ZA 0
ZS 0
Z9 6
U1 0
U2 7
SN 1931-7204
EI 1878-7452
UT WOS:000351026100024
PM 25267701
ER

PT J
AU Janse, Julienne A.
   Driessen, Sara R. C.
   Veersema, Sebastiaan
   Broekmans, Frank J. M.
   Jansen, Frank W.
   Schreuder, Henk W. R.
TI Training of Hysteroscopic Skills in Residency Program: The Dutch
   Experience
SO JOURNAL OF SURGICAL EDUCATION
VL 72
IS 2
BP 345
EP 350
DI 10.1016/j.jsurg.2014.09.003
PD MAR-APR 2015
PY 2015
AB STUDY OBJECTIVE: To evaluate whether hysteroscopy training in the Dutch
   gynecological residency program is judged as sufficient in daily
   practice, by assessment of the opinion on hysteroscopy training and
   current performance of hysteroscopic procedures. In addition, the extent
   of progress in comparison with that of the residency program of a decade
   ago is reviewed.
   DESIGN: Survey (Canadian Task Force Classification III).
   PARTICIPANTS: Postgraduate years 5 and 6 residents in obstetrics and
   gynecology and gynecologists who finished residency within 2008 to 2013
   in the Netherlands.
   INTERVENTION: Subjects received an online survey regarding performance
   and training of hysteroscopy, self-perceived competence, and
   hysteroscopic skills acquirement.
   RESULTS: Response rate was 65% of the residents and 73% of the
   gynecologists. Most residents felt adequately prepared for basic
   hysteroscopic procedures (86.7%), but significantly less share this
   opinion for advanced procedures (64.5%) (p < 0.01). In comparison with
   their peers in 2003, the current residents demonstrated a 10% higher
   appreciation of the training curriculum. However, their self-perceived
   competence did not increase, except for diagnostic hysteroscopy.
   Regarding daily practice, not only do more gynecologists perform
   advanced procedures nowadays but also their competence level received
   higher scores in comparison with gynecologists in 2003. Lack of
   simulation training was indicated to be the most important factor during
   residency that could be enhanced for optimal acquirement of
   hysteroscopic skills.
   CONCLUSION: Implementation of hysteroscopic procedures taught during
   residency training in the Netherlands has improved since 2003 and is
   judged as sufficient for basic procedures. The skills of surgical
   educators have progressed toward a level in which gynecologists feel
   competent to teach and supervise advanced hysteroscopic procedures. Even
   though the residency preparation for hysteroscopy is more highly
   appreciated than a decade ago, this study indicated that simulation
   training might serve as an additional method to improve hysteroscopic
   skills acquisition. Future research is needed to determine the value of
   simulation training in hysteroscopy. (C) 2014 Association of Program
   Directors in Surgery. Published by Elsevier Inc. All rights reserved.
RI Schreuder, Henk/AAG-4737-2020; /
OI /0000-0001-9564-0622
TC 8
ZB 0
ZS 0
ZR 0
ZA 0
Z8 0
Z9 8
U1 0
U2 2
SN 1931-7204
EI 1878-7452
UT WOS:000351026100026
PM 25439181
ER

PT J
AU Nicksa, Grace A.
   Anderson, Cristan
   Fidler, Richard
   Stewart, Lygia
TI Innovative Approach Using Interprofessional Simulation to Educate
   Surgical Residents in Technical and Nontechnical Skills in High-Risk
   Clinical Scenarios
SO JAMA SURGERY
VL 150
IS 3
BP 201
EP 207
DI 10.1001/jamasurg.2014.2235
PD MAR 2015
PY 2015
AB IMPORTANCE The Accreditation Council for Graduate Medical Education core
   competencies stress nontechnical skills that can be difficult to
   evaluate and teach to surgical residents. During emergencies, surgeons
   work in interprofessional teams and are required to perform certain
   procedures. To obtain proficiency in these skills, residents must be
   trained.
   OBJECTIVE To educate surgical residents in leadership, teamwork,
   effective communication, and infrequently performed emergency surgical
   procedures with the use of interprofessional simulations.
   DESIGN, SETTING, AND PARTICIPANTS SimMan 3GS was used to simulate
   high-risk clinical scenarios (15-20 minutes), followed by debriefings
   with real-time feedback (30 minutes). A modified Oxford Non-Technical
   Skills scale (score range, 1-4) was used to assess surgical resident
   performance during the first half of the academic year (July-December
   2012) and the second half of the academic year (January-June 2013).
   Anonymous online surveys were used to solicit participant feedback.
   Simulations were conducted in the operating room, intensive care unit,
   emergency department, ward, and simulation center. A total of 43
   surgical residents (postgraduate years [PGYs] 1 and 2) participated in
   interdisciplinary clinical scenarios, with other health care
   professionals (nursing, anesthesia, critical care, medicine, respiratory
   therapy, and pharmacy; mean number of nonsurgical participants/session:
   4, range 0-9). Thirty seven surgical residents responded to the survey.
   EXPOSURES Simulation of high-risk clinical scenarios: postoperative
   pulmonary embolus, pneumothorax, myocardial infarction, gastrointestinal
   bleeding, anaphylaxis with a difficult airway, and pulseless electrical
   activity arrest.
   MAIN OUTCOMES AND MEASURES Evaluation of resident skills: communication,
   leadership, teamwork, problem solving, situation awareness, and
   confidence in performing emergency procedures (eg, cricothyroidotomy).
   RESULTS A total of 31 of 35 (89%) of the residents responding found the
   sessions useful. Additionally, 28 of 33 (85%) reported improved
   confidence doing procedures and 29 of 37 (78%) reported knowing when the
   procedure should be applied. Oxford Non-Technical Skills evaluation
   demonstrated significant improvement in PGY 2 resident performance
   assessed during the 2 study periods: communication score increased from
   3 to 3.71 (P = .01), leadership score increased from 2.77 to 3.86 (P <
   .001), teamwork score increased from 3.15 to 3.86 (P = .007), and
   procedural ability score increased from 2.23 to 3.43 (P = .03). There
   were no statistically significant improved scores in PGY 2 decision
   making or situation awareness. No improvements in skills were seen among
   PGY 1 participants.
   CONCLUSIONS AND RELEVANCE The PGY 2 residents improved their skills, but
   the PGY 1 residents did not. Participants found interprofessional
   simulations to be realistic and a valuable educational tool.
   Interprofessional simulation provides a valuable means of educating
   surgical residents and evaluating their skills in real-life clinical
   scenarios.
ZS 2
ZA 0
ZB 10
TC 63
Z8 1
ZR 0
Z9 66
U1 2
U2 23
SN 2168-6254
EI 2168-6262
UT WOS:000351636800003
PM 25565037
ER

PT J
AU Ford, P.
   Tran, P.
   Keen, B.
   Gartner, C.
TI Survey of Australian oral health practitioners and their smoking
   cessation practices
SO AUSTRALIAN DENTAL JOURNAL
VL 60
IS 1
BP 43
EP 51
DI 10.1111/adj.12270
PD MAR 2015
PY 2015
AB BackgroundSmoking is a significant health and economic burden in
   Australia. Studies of smoking cessation practices in dental settings
   have primarily concentrated on dentists rather than other oral health
   practitioner (OHP) groups (dental hygienists, dental therapists and oral
   health therapists). The aim of this study was to measure Australian
   OHPs' attitudes, behaviours, interest and barriers to delivering smoking
   cessation interventions.
   MethodsMembers of the two peak professional bodies representing
   Australian OHPs were invited to participate in an anonymous online
   questionnaire.
   ResultsThere were discrepancies between practitioner attitudes and
   current smoking cessation practices. While the majority of practitioners
   (90.1%) frequently screened for smoking behaviour, fewer (51.1%)
   assisted patients to quit smoking. The principal form of assistance was
   referral to Quitline (45.7%) or to a general medical practitioner
   (44.4%). The most prevalent barriers identified were lack of knowledge
   of pharmacological treatments (45.8%) and lack of access to smoking
   cessation resources (44.2%). Contrary to international studies, time and
   financial incentive were not commonly cited barriers to delivering
   smoking cessation interventions.
   ConclusionsThis survey identifies a need for continuing education in
   smoking cessation practice. Dissemination of policies, guidelines and
   resources may assist OHPs to become more engaged and confident in
   delivering smoking cessation interventions as part of their routine
   practice.
RI Ford, Pauline J/F-1232-2010; Ford, Pauline/ABI-1007-2020; Gartner, Coral/F-7306-2010
OI Ford, Pauline J/0000-0002-0901-2863; Ford, Pauline/0000-0002-0901-2863;
   Gartner, Coral/0000-0002-6651-8035
Z8 0
ZR 0
ZB 3
ZS 0
ZA 0
TC 19
Z9 19
U1 0
U2 15
SN 0045-0421
EI 1834-7819
UT WOS:000350459000008
PM 25721277
ER

PT J
AU Thoma, Brent
   Sanders, Jason L
   Lin, Michelle
   Paterson, Quinten S
   Steeg, Jordon
   Chan, Teresa M
TI The social media index: measuring the impact of emergency medicine and
   critical care websites.
SO The western journal of emergency medicine
VL 16
IS 2
BP 242
EP 9
DI 10.5811/westjem.2015.1.24860
PD 2015-Mar
PY 2015
AB INTRODUCTION: The number of educational resources created for emergency
   medicine and critical care (EMCC) that incorporate social media has
   increased dramatically. With no way to assess their impact or quality,
   it is challenging for educators to receive scholarly credit and for
   learners to identify respected resources. The Social Media index (SMi)
   was developed to help address this.
   METHODS: We used data from social media platforms (Google PageRanks,
   Alexa Ranks, Facebook Likes, Twitter Followers, and Google+ Followers)
   for EMCC blogs and podcasts to derive three normalized (ordinal,
   logarithmic, and raw) formulas. The most statistically robust formula
   was assessed for 1) temporal stability using repeated measures and
   website age, and 2) correlation with impact by applying it to EMCC
   journals and measuring the correlation with known journal impact
   metrics.
   RESULTS: The logarithmic version of the SMi containing four metrics was
   the most statistically robust. It correlated significantly with website
   age (Spearman r=0.372; p<0.001) and repeated measures through seven
   months (r=0.929; p<0.001). When applied to EMCC journals, it correlated
   significantly with all impact metrics except number of articles
   published. The strongest correlations were seen with the Immediacy Index
   (r=0.609; p<0.001) and Article Influence Score (r=0.608; p<0.001).
   CONCLUSION: The SMi's temporal stability and correlation with journal
   impact factors suggests that it may be a stable indicator of impact for
   medical education websites. Further study is needed to determine whether
   impact correlates with quality and how learners and educators can best
   utilize this tool.
RI Thoma, Brent/ABI-2642-2020; Thoma, Brent/AAS-8775-2020; Chan, Teresa/T-6676-2017; Paterson, Quinten/
OI Thoma, Brent/0000-0003-1124-5786; Chan, Teresa/0000-0001-6104-462X;
   Paterson, Quinten/0000-0001-5825-8483
TC 72
ZB 1
ZR 0
ZS 1
ZA 0
Z8 0
Z9 73
U1 0
U2 3
EI 1936-9018
UT MEDLINE:25834664
PM 25834664
ER

PT J
AU Heilman, James M.
   West, Andrew G.
TI Wikipedia and Medicine: Quantifying Readership, Editors, and the
   Significance of Natural Language
SO JOURNAL OF MEDICAL INTERNET RESEARCH
VL 17
IS 3
AR e62
DI 10.2196/jmir.4069
PD MAR 2015
PY 2015
AB Background: Wikipedia is a collaboratively edited encyclopedia. One of
   the most popular websites on the Internet, it is known to be a
   frequently used source of health care information by both professionals
   and the lay public.
   Objective: This paper quantifies the production and consumption of
   Wikipedia's medical content along 4 dimensions. First, we measured the
   amount of medical content in both articles and bytes and, second, the
   citations that supported that content. Third, we analyzed the medical
   readership against that of other health care websites between
   Wikipedia's natural language editions and its relationship with disease
   prevalence. Fourth, we surveyed the quantity/characteristics of
   Wikipedia's medical contributors, including year-over-year participation
   trends and editor demographics.
   Methods: Using a well-defined categorization infrastructure, we
   identified medically pertinent English-language Wikipedia articles and
   links to their foreign language equivalents. With these, Wikipedia can
   be queried to produce metadata and full texts for entire article
   histories. Wikipedia also makes available hourly reports that aggregate
   reader traffic at per-article granularity. An online survey was used to
   determine the background of contributors. Standard mining and
   visualization techniques (eg, aggregation queries, cumulative
   distribution functions, and/or correlation metrics) were applied to each
   of these datasets. Analysis focused on year-end 2013, but historical
   data permitted some longitudinal analysis.
   Results: Wikipedia's medical content (at the end of 2013) was made up of
   more than 155,000 articles and 1 billion bytes of text across more than
   255 languages. This content was supported by more than 950,000
   references. Content was viewed more than 4.88 billion times in 2013.
   This makes it one of if not the most viewed medical resource(s)
   globally. The core editor community numbered less than 300 and declined
   over the past 5 years. The members of this community were half health
   care providers and 85.5% (100/117) had a university education.
   Conclusions: Although Wikipedia has a considerable volume of
   multilingual medical content that is extensively read and
   well-referenced, the core group of editors that contribute and maintain
   that content is small and shrinking in size.
OI West, Andrew/0000-0001-5840-1032
Z8 0
ZR 1
TC 68
ZS 0
ZB 15
ZA 0
Z9 70
U1 2
U2 26
SN 1438-8871
UT WOS:000350639600021
PM 25739399
ER

PT J
AU Raupach, Tobias
   Al-Harbi, Ghada
   McNeill, Ann
   Bobak, Alex
   McEwen, Andy
TI Smoking Cessation Education and Training in UK Medical Schools: A
   National Survey
SO NICOTINE & TOBACCO RESEARCH
VL 17
IS 3
BP 372
EP 375
DI 10.1093/ntr/ntu199
PD MAR 2015
PY 2015
AB Introduction: Smoking cessation is one of the most cost-effective of all
   health interventions. Physicians are in a strong position to encourage
   smokers to make a quit attempt and to help them achieve long-term
   abstinence. Formal teaching on tobacco-related disease, the evidence
   base of smoking cessation, and practical skills training regarding
   cessation advice and counseling are therefore important parts of
   undergraduate medical education. A survey of U.K. medical schools
   conducted 11 years ago revealed substantial deficits in the curricular
   coverage of these topics. This study aimed at establishing whether the
   situation has improved since then.
   Methods: In 2013, all U.K. medical schools were invited to participate
   in an online survey of their curricular coverage of tobacco addiction
   and smoking cessation.
   Results: Of the 33 medical schools, 22 (67%) schools responded. Health
   effects of smoking were addressed in more than 90% of curricula, and
   factual knowledge on nicotine addiction and withdrawal symptoms was
   covered in 50% of curricula. Only 1 in 3 medical schools offered
   practical skills training in artificial (i.e., role play) or clinical
   settings, and 50% of schools did not address smoking in summative
   assessments.
   Conclusions: Practical skills training regarding cessation counseling is
   insufficient at most U.K. medical schools and may have become worse
   during the last 11 years. Increased curricular coverage-including
   summative assessments-of these topics would ensure that future
   physicians are adequately equipped to encourage and support effective
   evidence-based quit attempts in their patients.
OI McNeill, Ann/0000-0002-6223-4000; Al-Harbi, Dr.
   Ghada/0000-0003-0786-3055
ZB 3
ZS 1
Z8 0
TC 26
ZR 0
ZA 0
Z9 26
U1 0
U2 14
SN 1462-2203
EI 1469-994X
UT WOS:000350949600016
PM 25257981
ER

PT J
AU Fuoco, Michael
   Leveridge, Michael J.
TI Early adopters or laggards? Attitudes toward and use of social media
   among urologists
SO BJU INTERNATIONAL
VL 115
IS 3
BP 491
EP 497
DI 10.1111/bju.12855
PD MAR 2015
PY 2015
AB Objective
   To understand the attitudes and practices of urologists regarding social
   media use. Social media services have become ubiquitous, but their role
   in the context of medical practice is underappreciated.
   Subjects and Methods
   A survey was sent to all active members of the Canadian Urological
   Association by e-mail and surface mail. Likert scales were used to
   assess engagement in social media, as well as attitudes toward physician
   responsibilities, privacy concerns and patient interaction online.
   Results
   Of 504 surveys delivered, 229 were completed (45.4%). Urologists
   reported frequent or daily personal and professional social media use in
   26% and 8% of cases, respectively. There were no differences between
   paper (n = 103) or online (n = 126; P > 0.05) submissions. Among
   frequent social media users, YouTube (TM) (86%), Facebook (TM) (76%),
   and Twitter (TM) (41%) were most commonly used; 12% post content or
   links frequently to these sites. The most common perceived roles of
   social media in health care were for inter-professional communication
   (67%) or as a simple information repository (59%); online patient
   interaction was endorsed by 14% of urologists. Fewer than 19% had read
   published guidelines for online patient interaction, and <= 64% were
   unaware of their existence. In all, 94.6% agreed that physicians need to
   exercise caution personal social media posting, although 57% felt that
   medical regulatory bodies should 'stay out of [their] personal social
   media activities', especially those in practice <10 years (P = 0.001).
   In all, 56% agreed that social media integration in medical practice
   will be 'impossible' due to privacy and boundary issues; 73% felt that
   online interaction with patients would become unavoidable in the future,
   especially those in practice > 20 years (P = 0.02).
   Conclusion
   Practicing urologists engage infrequently in social media activities,
   and are almost universal in avoiding social media for professional use.
   Most feel that social media is best kept to exchanges between
   colleagues. Emerging data suggest an increasing involvement is likely in
   the continuing professional development space.
ZS 0
ZR 0
Z8 0
ZA 0
ZB 6
TC 46
Z9 46
U1 0
U2 17
SN 1464-4096
EI 1464-410X
UT WOS:000350111100029
PM 24981237
ER

PT J
AU Alnabelsi, Talal
   Al-Hussaini, Ali
   Owens, David
TI Comparison of traditional face-to-face teaching with synchronous
   e-learning in otolaryngology emergencies teaching to medical
   undergraduates: a randomised controlled trial
SO EUROPEAN ARCHIVES OF OTO-RHINO-LARYNGOLOGY
VL 272
IS 3
BP 759
EP 763
DI 10.1007/s00405-014-3326-6
PD MAR 2015
PY 2015
AB Undergraduate otolaryngology teaching in the UK is generally limited
   primarily due to curriculum time constraints with traditional
   face-to-face (FtF) teaching being restrained by the limitations of time
   and location. Advances in network technology have opened up new doors
   for the delivery of teaching in the form of online learning. This study
   compares a traditional instructor-led lecture with synchronous
   e-learning (SeL) using otolaryngological emergencies teaching as an
   educational intervention. A randomised controlled trial was designed
   involving two groups of medical students attending an otolaryngology
   emergencies management lecture: one present FtF and the other viewing
   the streamed lecture online. The primary outcome measure was improvement
   between pre-and post-lecture test scores. Secondary outcomes comprised
   the students' ratings of the lecture on a Likert-type scale. Students in
   both groups had improved test scores following the lecture (p < 0.001
   for both groups) and there was no difference in magnitude of improvement
   in test scores between the two groups (p = 0.168). There was no
   difference in student ratings between the two groups for the usefulness
   of the lecture (p = 0.484), interactivity (p = 0.834) and meeting
   educational needs (p = 0.968). The FtF group, however, was more
   satisfied overall (p = 0.034). This study demonstrates that SeL may be
   as effective as FtF teaching in improving students' knowledge on the
   management of otolaryngological emergencies, and that it is generally
   positively perceived by medical undergraduates. This highlights the
   potential utility of e-learning technology in undergraduate
   otolaryngology training.
ZB 4
ZR 0
Z8 0
TC 27
ZA 0
ZS 0
Z9 27
U1 0
U2 27
SN 0937-4477
EI 1434-4726
UT WOS:000350031400033
PM 25308244
ER

PT J
AU Chisolm, Deena J.
   Sarkar, Madhurima
TI E-Health Use in African American Internet Users: Can New Tools Address
   Old Disparities?
SO TELEMEDICINE AND E-HEALTH
VL 21
IS 3
BP 163
EP 169
DI 10.1089/tmj.2014.0107
PD MAR 1 2015
PY 2015
AB Objective: Web-based health information may be of particular value among
   the African American population due to its potential to reduce
   communication inequalities and empower minority groups. This study
   explores predictors of e-health behaviors and activities for African
   American Internet users. Materials and Methods: We used the 2010 Pew
   Internet and American Life Health Tracking Survey to examine
   sociodemographic and health status predictors of e-health use behaviors
   among African Americans. E-health use behaviors included searching for
   e-health information, conducting interactive health-related activities,
   and tracking health information online. Results: In the African American
   subsample, 55% (n=395) were at least "occasional" Internet users. Our
   model suggests that searching for health information online was
   positively associated with being helped/knowing someone helped by online
   information (odds ratio [OR]=5.169) and negatively associated with lower
   income (OR=0.312). Interactive health activities were associated with
   having a college education (OR=3.264), being 65 years of age or older
   (OR=0.188), having a family member living with chronic conditions
   (OR=2.191), having a recent medical crisis (OR=2.863), and being
   helped/knowing someone helped by online information (OR=8.335).
   E-tracking behaviors were significantly stronger among African Americans
   who had health insurance (OR=3.907), were helped/knowing someone helped
   by online information (OR=4.931), and were social media users
   (OR=4.799). Conclusions: Findings suggest significant differences in
   e-health information-seeking behaviors among African American Internet
   users-these differences are mostly related to personal and family health
   concerns and experiences. Targeted online e-health resources and
   interventions can educate and empower a significant subset of the
   population.
ZB 1
Z8 0
ZS 0
ZR 0
TC 8
ZA 0
Z9 8
U1 0
U2 11
SN 1530-5627
EI 1556-3669
UT WOS:000350882900005
PM 25536065
ER

PT J
AU Kozin, Elliott D.
   Sethi, Rosh K. V.
   Lehmann, Ashton
   Remenschneider, Aaron K.
   Golub, Justin S.
   Reyes, Samuel A.
   Emerick, Kevin S.
   Lee, Daniel J.
   Gray, Stacey T.
TI Analysis of an Online Match Discussion Board: Improving the
   Otolaryngology-Head and Neck Surgery Match
SO OTOLARYNGOLOGY-HEAD AND NECK SURGERY
VL 152
IS 3
BP 458
EP 464
DI 10.1177/0194599814561187
PD MAR 2015
PY 2015
AB Objective The Match has become the accepted selection process for
   graduate medical education. Otomatch.com has provided an online forum
   for Otolaryngology-Head and Neck Surgery (OHNS) Match-related questions
   for over a decade. Herein, we aim to delineate the type of posts on
   Otomatch to better understand the perspective of medical students
   applying for OHNS residency.
   Study Design Retrospective review of an OHNS Match-related online forum.
   Subjects and Methods Subjects were contributors to an OHNS Match-related
   online forum. Posts on Otomatch between December 2001 and April 2014
   were reviewed. The title of each thread and number of views were
   recorded for quantitative analysis. Each thread was organized into 1 of
   6 major categories and 1 of 18 subcategories. National Resident Matching
   Program (NRMP) data were utilized for comparison.
   Results We identified 1921 threads corresponding to over 2 million page
   views. Over 40% of threads were related to questions about specific
   programs, and 27% were discussions about interviews. Views, a surrogate
   measure for popularity, reflected different trends. The majority of
   individuals viewed posts on interviews (42%), program-specific questions
   (20%), and how to rank programs (11%). There was an increase in
   viewership tracked with a rise in applicant numbers based on NRMP data.
   Conclusion Our study provides an in-depth analysis of a popular
   discussion forum for medical students interested in the OHNS Match
   process. The most viewed posts are about interview dates and questions
   regarding specific programs. We provide suggestions to address unmet
   needs for medical students and potentially improve the Match process.
RI Golub, Justin S./AAC-1653-2019; Lee, Daniel/N-5422-2019; Remenschneider, Aaron/
OI Golub, Justin S./0000-0003-2432-5291; Remenschneider,
   Aaron/0000-0003-0989-6264
ZB 2
ZA 0
TC 10
Z8 0
ZS 0
ZR 0
Z9 10
U1 0
U2 3
SN 0194-5998
EI 1097-6817
UT WOS:000350477100012
PM 25550223
ER

PT J
AU Bol, N.
   Smets, E. M. A.
   Eddes, E. H.
   de Haes, J. C. J. M.
   Loos, E. F.
   van Weert, J. C. M.
TI Illustrations enhance older colorectal cancer patients' website
   satisfaction and recall of online cancer information
SO EUROPEAN JOURNAL OF CANCER CARE
VL 24
IS 2
BP 213
EP 223
DI 10.1111/ecc.12283
PD MAR 2015
PY 2015
AB This study aims to investigate the effects of illustrations in online
   cancer information on older cancer patients' website satisfaction (i.e.
   satisfaction with the attractiveness, comprehensibility and emotional
   support from the website) and recall of information. In an online
   experiment, 174 younger (<65 years) and older (65 years) colorectal
   cancer patients were randomly exposed to a webpage about transanal
   endoscopic microsurgery consisting of either text-only information, text
   with two cognitive illustrations or text with two affective
   illustrations. In general, adding cognitive illustrations compared with
   text-only information improved the satisfaction with the attractiveness
   of the website in both younger and older patients. For older patients in
   particular, cognitive illustrations facilitated recall of cancer
   information: whereas older patients recalled less information overall
   compared with younger patients (39% vs. 50%), no statistically
   significant differences in age on recall were observed when cognitive
   illustrations were added to text. Furthermore, older patients were more
   satisfied with the emotional support from the website than younger
   patients, especially when affective illustrations were present. Our
   results suggest that effective online cancer communication for ageing
   populations involves considering both cognitive and affective
   illustrations to enhance website satisfaction and recall of cancer
   information.
RI Loos, Eugene/AAE-8976-2019; Smets, Ellen/; Bol, Nadine/
OI Smets, Ellen/0000-0002-8145-8595; Bol, Nadine/0000-0002-6895-9512
ZR 0
Z8 0
ZS 0
ZA 0
TC 16
ZB 0
Z9 16
U1 0
U2 11
SN 0961-5423
EI 1365-2354
UT WOS:000350309700009
PM 25615269
ER

PT J
AU Villanti, Andrea C.
   Pearson, Jennifer L.
   Cantrell, Jennifer
   Vallone, Donna M.
   Rath, Jessica M.
TI Patterns of combustible tobacco use in US young adults and potential
   response to graphic cigarette health warning labels
SO ADDICTIVE BEHAVIORS
VL 42
BP 119
EP 125
DI 10.1016/j.addbeh.2014.11.011
PD MAR 2015
PY 2015
AB In the evolving landscape of tobacco use, it remains unclear how tobacco
   control efforts should be designed and promoted for maximum impact. The
   current study links the identification of latent classes of young adult
   combustible tobacco users with anticipated responses to graphic health
   warning labels (HWLs). Data were collected in January 2012 using an
   online address-based panel as part of the Legacy Young Adult Cohort
   Study, and analyses were conducted in 2013. Latent class analyses
   identified five groups of tobacco users in a national sample of 4,236
   young adults aged 18-34 years: (1) little cigar/cigarillo/bidi (LCC) and
   hookah users (4%); (2) nonusers, open to smoking (3%); (3) daily smokers
   who self-identify as "smokers" (11%); (4) nondaily, light smokers who
   self-identify as "social or occasional smokers" (9%); and (5) nonusers
   closed to smoking (73%). Of the nonusers closed to smoking, 23% may be
   better characterized as at risk for tobacco initiation. Results indicate
   differences in the potential effectiveness of HWLs across classes.
   Compared to the daily "smokers," LCC and hookah users (RRR = 2.35) and
   nonusers closed to smoking (RRR = 2.33) were more than twice as likely
   to report that new graphic HWLs would make them think about not smoking.
   This study supports the potential of graphic HWLs to prevent young
   nonusers from using tobacco products. It suggests that the extension of
   prominent HWLs to other tobacco products, including LCCs and hookah
   tobacco, may also serve a prevention function. (C) 2014 Elsevier Ltd.
   All rights reserved.
RI Pearson, Jennifer L/AAZ-9398-2020; Villanti, Andrea/ABE-6283-2020; Villanti, Andrea/AAM-9433-2021
OI Pearson, Jennifer L/0000-0002-1400-5932; Villanti,
   Andrea/0000-0003-3104-966X; Villanti, Andrea/0000-0003-3104-966X
ZB 2
ZS 0
ZR 0
TC 5
ZA 0
Z8 0
Z9 5
U1 0
U2 12
SN 0306-4603
EI 1873-6327
UT WOS:000348555100022
PM 25437268
ER

PT J
AU Prober, Allen S.
   Ledermann, Eric
   Norbash, Alexander
   Mehan, William A., Jr.
   Bedi, Harprit S.
TI Fulfilling the Health Care Economics Milestones: Adopting an Online
   Curriculum for Radiology Residency Programs
SO JOURNAL OF THE AMERICAN COLLEGE OF RADIOLOGY
VL 12
IS 3
BP 314
EP 317
DI 10.1016/j.jacr.2014.09.030
PD MAR 2015
PY 2015
Z8 0
ZS 0
ZB 0
ZA 0
TC 9
ZR 0
Z9 9
U1 0
U2 0
SN 1546-1440
UT WOS:000351021500025
PM 25743927
ER

PT J
AU Cutrona, Sarah L.
   Mazor, Kathleen M.
   Vieux, Sana N.
   Luger, Tana M.
   Volkman, Julie E.
   Rutten, Lila J. Finney
TI Health Information-Seeking on Behalf of Others: Characteristics of
   "Surrogate Seekers"
SO JOURNAL OF CANCER EDUCATION
VL 30
IS 1
BP 12
EP 19
DI 10.1007/s13187-014-0701-3
PD MAR 2015
PY 2015
AB Understanding the behaviors of surrogate seekers (those who seek health
   information for others) may guide efforts to improve health information
   transmission. We used 2011-2012 data from the Health Information
   National Trends Survey to describe behaviors of online surrogate
   seekers. Respondents were asked about use of the Internet for
   surrogate-seeking over the prior 12 months. Data were weighted to
   calculate population estimates. Two thirds (66.6 %) reported
   surrogate-seeking. Compared to those who sought health information
   online for only themselves, surrogate seekers were more likely to live
   in households with others (weighted percent 89.4 vs. 82.5 % of
   self-seekers; p < 0.05); no significant differences in sex, race, income
   or education were observed. Surrogate seekers were more likely to report
   activities requiring user-generated content: email communication with
   healthcare providers; visits to social networking sites to read and
   share about medical topics and participation in online health support
   groups. On multivariate analysis, those who had looked online for
   healthcare providers were more likely to be surrogate seekers (OR 1.67,
   95 % CI 1.08-2.59). In addition to seeking health information, surrogate
   seekers create and pass along communications that may influence medical
   care decisions. Research is needed to identify ways to facilitate
   transmission of accurate health information.
TC 45
ZB 4
ZR 0
Z8 1
ZS 0
ZA 0
Z9 46
U1 6
U2 51
SN 0885-8195
EI 1543-0154
UT WOS:000349759300003
PM 24989816
ER

PT J
AU Rimoin, Lauren
   Altieri, Lisa
   Craft, Noah
   Krasne, Sally
   Kellman, Philip J.
TI Training pattern recognition of skin lesion morphology, configuration,
   and distribution
SO JOURNAL OF THE AMERICAN ACADEMY OF DERMATOLOGY
VL 72
IS 3
BP 489
EP 495
DI 10.1016/j.jaad.2014.11.016
PD MAR 2015
PY 2015
AB Background: The ability to reliably recognize and classify a range of
   skin signs and symptoms remains a necessary skill across most clinical
   disciplines but one that is traditionally mastered via nonsystematic
   experience over long periods.
   Objective: We investigated whether online Perceptual and Adaptive
   Learning Modules (PALMs) could efficiently train preclerkship medical
   students to identify and discriminate primary skin lesion morphologies,
   configurations, and anatomic distributions.
   Methods: Medical students completed an online skin lesion morphology
   PALM voluntarily in year 1 and by requirement, along with configuration
   and anatomic distribution PALMs, in year 2. In controlled
   before-and-after studies, multiple-choice pretests and posttests using
   previously unused images, assessed PALM-induced learning. In prospective
   cohort studies, differences in year-2 performance between students who
   had and had not completed the morphology PALM in year 1 were also
   assessed.
   Results: Multiple-choice tests, used to evaluate PALM effectiveness,
   demonstrated large (effect sizes of 1.1 [+/- 0.1 SE] to 2.2 [+/- 0.1
   SE]) and statistically significant (P < .0001) improvements after PALM
   training, with learning retention when tested after 1 year.
   Limitations: Results are from self-selected groups and a single class at
   1 institution.
   Conclusion: PALMs are a useful tool for efficient development of the
   core clinical skills of pattern recognition and classification of skin
   lesion characteristics.
ZA 0
ZR 0
ZS 0
ZB 5
TC 20
Z8 0
Z9 20
U1 0
U2 3
SN 0190-9622
EI 1097-6787
UT WOS:000349762800024
PM 25592621
ER

PT J
AU Magnezi, Racheli
   Grosberg, Dafna
   Novikov, Ilya
   Ziv, Arnona
   Shani, Mordechai
   Freedman, Laurence S.
TI Characteristics of patients seeking health information online via social
   health networks versus general Internet sites: a comparative study
SO INFORMATICS FOR HEALTH & SOCIAL CARE
VL 40
IS 2
BP 125
EP 138
DI 10.3109/17538157.2013.879147
PD MAR 2015
PY 2015
AB Background: Camoni.co.il, a Hebrew-language social health network offers
   advice, consultation, and connection to others with chronic illness.
   This study compared characteristics and objectives of Camoni.co.il users
   and individuals seeking medical information through general Internet
   sites.
   Methods: Similar questionnaires were sent to 1009 Internet and 900
   Camoni users. Cluster analysis defined four modes of online social
   health network use: "acquiring information and support",
   "communicating", "networking" and "browsing".
   Results: Six hundred and five Internet and 125 Camoni users responded.
   Diabetes, hypertension, obesity and lung diseases were found more often
   among general Internet users than Camoni users. Among Camoni users,
   "acquiring information and support" was the main motivation for
   individuals over age 55 years, women, those with lower income, chronic
   pain, obesity and depression. "Communicating" was the main incentive of
   men, those 20-34 years old, those with less education, or an eating
   disorder. "Networking" was the most significant motivation for those
   with multiple sclerosis or depression. Browsing was most frequent among
   individuals with multiple sclerosis.
   Conclusions: Identifying needs of social health network surfers will
   allow planning unique contents and enhancing social health sites.
   Physicians might advise patients to use them to obtain support and
   information regarding their conditions, possibly leading to improved
   compliance and self-management.
RI Gutowski, Emily/N-1491-2015
Z8 0
ZB 1
ZR 0
TC 26
ZA 0
ZS 0
Z9 26
U1 1
U2 53
SN 1753-8157
EI 1753-8165
UT WOS:000349308100003
PM 24475937
ER

PT J
AU Bogetz, Jori F.
   Bogetz, Alyssa L.
   Gabhart, Julia M.
   Bergman, David A.
   Blankenburg, Rebecca L.
   Rassbach, Caroline E.
TI Continuing Education Needs of Pediatricians Across Diverse Specialties
   Caring for Children With Medical Complexity
SO CLINICAL PEDIATRICS
VL 54
IS 3
BP 222
EP 227
DI 10.1177/0009922814564049
PD MAR 2015
PY 2015
AB Objective. Care for children with medical complexity (CMC) relies on
   pediatricians who often are ill equipped, but striving to provide high
   quality care. We performed a needs assessment of pediatricians across
   diverse subspecialties at a tertiary academic US children's hospital
   about their continuing education needs regarding the care of CMC.
   Methods. Eighteen pediatricians from diverse subspecialties were asked
   to complete an online anonymous open-ended survey. Data were analyzed
   using modified grounded theory. Results. The response rate was 89% (n =
   16). Of participants, 31.2% (n = 5) were general pediatricians, 18.7% (n
   = 3) were hospitalists, and 50% (n = 8) were pediatric subspecialists.
   Pediatricians recognized the need for skills in care coordination,
   giving bad news, working in interprofessional teams, and setting goals
   of care with patients. Conclusions. Practicing pediatricians need skills
   to improve care for CMC. Strategically incorporating basic palliative
   care education may fill an important training need across diverse
   pediatric specialties.
RI Bogetz, Jori F./U-2258-2019; Blankenburg, Rebecca/
OI Blankenburg, Rebecca/0000-0002-1938-6113
TC 11
ZA 0
ZB 3
ZS 1
Z8 0
ZR 0
Z9 11
U1 0
U2 10
SN 0009-9228
EI 1938-2707
UT WOS:000349286200004
PM 25561699
ER

PT J
AU Bujnowska-Fedak, Maria Magdalena
TI Trends in the use of the Internet for health purposes in Poland
SO BMC PUBLIC HEALTH
VL 15
AR 194
DI 10.1186/s12889-015-1473-3
PD FEB 27 2015
PY 2015
AB Background: In Poland, like in other European countries and in
   accordance with the global trend, the number of computer users and
   people who have access to the Internet has increased considerably. The
   study investigates trends and patterns of Polish health-related Internet
   use over a period of seven years. The main objective of the study was to
   estimate the change in the proportion of the population using Internet
   for health purposes and to show the potential trend in perceptions and
   preferences of Polish citizens in this respect as well as factors
   affecting their use.
   Methods: The study was based on three national surveys that were
   conducted in 2005, 2007, and 2012. A total of 3027 adult citizens were
   selected randomly from the Polish population. A sample collection was
   carried out by Polish opinion poll agencies by computer-assisted
   telephone interviews. The subjects were asked to respond to general
   questions about their Internet use and their Internet use for
   health-related purposes, as well as to express their opinions about
   various sources of medical information, frequency, and the need for
   direct communication with health professionals via the Internet and
   other interactive forms of online activities.
   Results: The proportion of the Polish population that used the Internet
   for health-related purposes increased significantly (41.7% in 2005,
   53.3% in 2007, and 66.7% in 2012). The Internet has become an important
   source of health information for almost half of Polish citizens,
   overtaking television, radio, press, and courses or lectures in the
   ranking list. As the medium matures, the use of interactive,
   health-related online services has also increased remarkably. However,
   while the main users of the Internet are certainly younger people, the
   largest growth potential has been observed among the elderly. The
   profile of the most likely Internet user and the citizen for whom the
   Internet is an important source of health information has been
   determined.
   Conclusions: The Internet offers enormous opportunities, particularly
   for providing and improving consumer information services with regard to
   health care. A sharply increasing trend regarding Internet use, Internet
   use for health purposes, and the interactive use of the Internet related
   to health has been observed among Polish citizens.
RI Bujnowska-Fedak, Maria Magdalena/ABD-2237-2021
OI Bujnowska-Fedak, Maria Magdalena/0000-0002-4624-5025
ZB 8
ZS 0
ZR 2
Z8 0
ZA 0
TC 55
Z9 56
U1 5
U2 17
SN 1471-2458
UT WOS:000350325200005
PM 25886280
ER

PT J
AU van Dijk, Inge
   Lucassen, Peter L. B. J.
   Speckens, Anne E. M.
TI Mindfulness training for medical students in their clinical clerkships:
   two cross-sectional studies exploring interest and participation
SO BMC MEDICAL EDUCATION
VL 15
AR 24
DI 10.1186/s12909-015-0302-9
PD FEB 25 2015
PY 2015
AB Background: So far, studies investigating Mindfulness Based Stress
   Reduction (MBSR) training in medical students are conducted in
   self-selected, pre-clinical samples, with modest response rates without
   collecting data on non-participants. This study first examines interest
   and participation rates of students starting their clinical clerkships.
   Second, it compares students interested in a mindfulness training with
   non-interested students and students participating in a trial on the
   effect of MBSR with non-participating students on levels of
   psychological distress, personality traits, cognitive styles and
   mindfulness skills.
   Methods: We examined two student samples from the Radboud University
   Medical Center, Nijmegen: Study 1 From March to December 2010 we
   performed a cross-sectional pilot-study among 4th year medical students
   starting their clinical clerkships, assessing interest in a MBSR
   training. We compared scores on the Brief Symptom Inventory, the Neo
   Five Factor Inventory and the Five Facet Mindfulness Questionnaire of
   interested students with those of non-interested students using t-tests
   with Bonferroni correction. Study 2 From February 2011 to August 2012 we
   invited 4th year medical students starting their clinical clerkships to
   participate in a randomized controlled trial (RCT) on the effectiveness
   of MBSR. We compared scores on the Brief Symptom Inventory, the
   Irrational Beliefs Inventory and the Five Facet Mindfulness
   Questionnaire of participating students with those of non-participants
   using t-tests with Bonferroni correction.
   Results: Study 1: Ninety-five out of 179 participating students (53%)
   were interested in a MBSR training. Interested students scored
   significantly higher on psychological distress (p = .004) and
   neuroticism (p < .001), than 84 non-interested students. Study 2: Of 232
   eligible students, 167 (72%) participated in our RCT. Participants
   scored significantly higher on psychological distress (p = .001),
   worrying (p = .002), problem avoidance (p = .005) and lower on
   mindfulness skills (p = .002) than 41 non-participants.
   Conclusions: Interest in mindfulness training and response rates in a
   RCT on the effectiveness of MBSR among clinical clerkship students are
   equal to (study 1) or higher (study 2) than in studies on pre-clinical
   students. Interested students and participants in a RCT reported more
   psychological distress and psychopathology related character traits.
   Participants scored lower on mindfulness skills.
RI Lucassen, Peter L.B.J./L-4496-2015; Speckens, Anne/H-8093-2014
OI Speckens, Anne/0000-0001-5266-1554
Z8 0
ZB 2
ZA 0
ZS 1
ZR 0
TC 15
Z9 16
U1 0
U2 27
SN 1472-6920
UT WOS:000350542000001
PM 25888726
ER

PT J
AU Schaffert, Nina
   Mattes, Klaus
TI Effects of acoustic feedback training in elite-standard Para-Rowing
SO JOURNAL OF SPORTS SCIENCES
VL 33
IS 4
BP 411
EP 418
DI 10.1080/02640414.2014.946438
PD FEB 25 2015
PY 2015
AB Assessment and feedback devices have been regularly used in technique
   training in high-performance sports. Biomechanical analysis is mainly
   visually based and so can exclude athletes with visual impairments. The
   aim of this study was to examine the effects of auditory feedback on
   mean boat speed during on-water training of visually impaired athletes.
   The German National Para-Rowing team (six athletes, mean +/- s, age 34.8
   +/- 10.6years, body mass 76.5 +/- 13.5kg, stature 179.3 +/- 8.6cm)
   participated in the study. Kinematics included boat acceleration and
   distance travelled, collected with Sofirow at two intensities of
   training. The boat acceleration-time traces were converted online into
   acoustic feedback and presented via speakers during rowing (sections
   with and without alternately). Repeated-measures within-participant
   factorial ANOVA showed greater boat speed with acoustic feedback than
   baseline (0.08 +/- 0.01m center dot s(-1)). The time structure of rowing
   cycles was improved (extended time of positive acceleration).
   Questioning of athletes showed acoustic feedback to be a supportive
   training aid as it provided important functional information about the
   boat motion independent of vision. It gave access for visually impaired
   athletes to biomechanical analysis via auditory information. The concept
   for adaptive athletes has been successfully integrated into the
   preparation for the Para-Rowing World Championships and Paralympics.
RI Schaffert, Nina/H-8523-2019
OI Schaffert, Nina/0000-0002-9588-5969
TC 16
ZS 0
Z8 0
ZA 0
ZR 0
ZB 3
Z9 16
U1 1
U2 28
SN 0264-0414
EI 1466-447X
UT WOS:000346575800009
PM 25105858
ER

PT J
AU Wickens, Brandon
   Lewis, Jordan
   Morris, David P.
   Husein, Murad
   Ladak, Hanif M.
   Agrawal, Sumit K.
TI Face and content validity of a novel, web-based otoscopy simulator for
   medical education
SO JOURNAL OF OTOLARYNGOLOGY-HEAD & NECK SURGERY
VL 44
AR 7
DI 10.1186/s40463-015-0060-z
PD FEB 24 2015
PY 2015
AB Background: Despite the fact that otoscopy is a widely used and taught
   diagnostic tool during medical training, errors in diagnosis are common.
   Physical otoscopy simulators have high fidelity, but they can be
   expensive and only a limited number of students can use them at a given
   time.
   Objectives: 1) To develop a purely web-based otoscopy simulator that can
   easily be distributed to students over the internet. 2) To assess face
   and content validity of the simulator by surveying experts in otoscopy.
   Methods: An otoscopy simulator, OtoTrain (TM), was developed at Western
   University using web-based programming and Unity 3D. Eleven experts from
   academic institutions in North America were recruited to test the
   simulator and respond to an online questionnaire. A 7-point Likert scale
   was used to answer questions related to face validity (realism of the
   simulator), content validity (expert evaluation of subject matter and
   test items), and applicability to medical training.
   Results: The mean responses for the face validity, content validity, and
   applicability to medical training portions of the questionnaire were all
   <= 3, falling between the "Agree", "Mostly Agree", and "Strongly Agree"
   categories. The responses suggest good face and content validity of the
   simulator. Open-ended questions revealed that the primary drawbacks of
   the simulator were the lack of a haptic arm for force feedback, a need
   for increased focus on pneumatic otoscopy, and few rare disorders shown
   on otoscopy.
   Conclusion: OtoTrain (TM) is a novel, web-based otoscopy simulator that
   can be easily distributed and used by students on a variety of
   platforms. Initial face and content validity was encouraging, and a
   skills transference study is planned following further modifications and
   improvements to the simulator.
ZS 0
ZB 2
ZA 0
TC 12
Z8 1
ZR 0
Z9 12
U1 0
U2 17
SN 1916-0216
UT WOS:000350499200001
PM 25889997
ER

PT J
AU Bao, Hongda
   Zhu, Feng
   Wang, Fei
   Liu, Zhen
   Bao, Mike H.
   He, Shouyu
   Zhu, Zezhang
   Qiu, Yong
TI Scoliosis Related Information on the Internet in China: Can Patients
   Benefit from This Information?
SO PLOS ONE
VL 10
IS 2
AR e0118289
DI 10.1371/journal.pone.0118289
PD FEB 17 2015
PY 2015
AB Background
   There has been an increasing popularity of searching health related
   information online in recent years. Despite that considerable amount of
   scoliosis patients have shown interest in obtaining scoliosis
   information through Internet, previous studies have demonstrated poor
   quality of online information. However, this conclusion may vary
   depending on region and culture. Since China has a restricted Internet
   access outside of its borders, the aim of this study is to evaluate the
   quality of scoliosis information available online using recognized
   scoring systems and to analyze the Internet as a source of health
   information in China.
   Methods
   A survey-based questionnaire was distributed to 280 respondents at
   outpatient clinics. Information on demographics and Internet use was
   collected. Binary logistic analysis was performed to identify possible
   predictors for the use of Internet. In addition, the top 60 scoliosis
   related websites assessed through 4 search engines were reviewed by a
   surgeon and the quality of online information was evaluated using
   DISCERN score and JAMA benchmark.
   Results
   Use of the Internet as a source for scoliosis related information was
   confirmed in 87.8% of the respondents. College education, Internet
   access at home and urban residence were identified as potential
   predictors for Internet use. However, the quality of online scoliosis
   related information was poor with an average DISCERN score of 27.9 +/-
   11.7 and may be misleading for scoliosis patients.
   Conclusion
   The study outlines the profile of scoliosis patients who use the
   Internet as a source of health information. It was shown that 87.8% of
   the scoliosis patients in outpatient clinics have searched for scoliosis
   related information on Internet. Urban patients, higher education and
   Internet access at home were identified as potential predictors for
   Internet search. However, the overall quality of online scoliosis
   related information was poor and confusing. Physician based websites
   seemed to contain more reliable information.
OI Bao, Mike/0000-0002-0909-052X
TC 9
Z8 2
ZA 0
ZR 0
ZS 0
ZB 3
Z9 10
U1 0
U2 12
SN 1932-6203
UT WOS:000350322700112
PM 25689064
ER

PT J
AU Bussieres, Andre E.
   Al Zoubi, Fadi
   Quon, Jeffrey A.
   Ahmed, Sara
   Thomas, Aliki
   Stuber, Kent
   Sajko, Sandy
   French, Simon
CA Canadian Chiropractic Guideline In
TI Fast tracking the design of theory-based KT interventions through a
   consensus process
SO IMPLEMENTATION SCIENCE
VL 10
AR 18
DI 10.1186/s13012-015-0213-5
PD FEB 11 2015
PY 2015
AB Background: Despite available evidence for optimal management of spinal
   pain, poor adherence to guidelines and wide variations in healthcare
   services persist. One of the objectives of the Canadian Chiropractic
   Guideline Initiative is to develop and evaluate targeted theory-and
   evidence-informed interventions to improve the management of
   non-specific neck pain by chiropractors. In order to systematically
   develop a knowledge translation (KT) intervention underpinned by the
   Theoretical Domains Framework (TDF), we explored the factors perceived
   to influence the use of multimodal care to manage non-specific neck
   pain, and mapped behaviour change techniques to key theoretical domains.
   Methods: Individual telephone interviews exploring beliefs about
   managing neck pain were conducted with a purposive sample of 13
   chiropractors. The interview guide was based upon the TDF. Interviews
   were digitally recorded, transcribed verbatim and analysed by two
   independent assessors using thematic content analysis. A 15-member
   expert panel formally met to design a KT intervention.
   Results: Nine TDF domains were identified as likely relevant. Key
   beliefs (and relevant domains of the TDF) included the following:
   influence of formal training, colleagues and patients on clinicians
   (Social Influences); availability of educational material (Environmental
   Context and Resources); and better clinical outcomes reinforcing the use
   of multimodal care (Reinforcement). Facilitating factors considered
   important included better communication (Skills); audits of patients'
   treatment-related outcomes (Behavioural Regulation); awareness and
   agreement with guidelines (Knowledge); and tailoring of multimodal care
   (Memory, Attention and Decision Processes). Clinicians conveyed
   conflicting beliefs about perceived threats to professional autonomy
   (Social/Professional Role and Identity) and speed of recovery from
   either applying or ignoring the practice recommendations (Beliefs about
   Consequences). The expert panel mapped behaviour change techniques to
   key theoretical domains and identified relevant KT strategies and modes
   of delivery to increase the use of multimodal care among chiropractors.
   Conclusions: A multifaceted KT educational intervention targeting
   chiropractors' management of neck pain was developed. The KT
   intervention consisted of an online education webinar series, clinical
   vignettes and a video underpinned by the Brief Action Planning model.
   The intervention was designed to reflect key theoretical domains,
   behaviour change techniques and intervention components. The
   effectiveness of the proposed intervention remains to be tested.
RI Zoubi, Fadi Al/ABB-8375-2020; Bussières, André E/ABA-1007-2021; French, Simon/; Stuber, Kent/
OI Zoubi, Fadi Al/0000-0002-7950-8979; Bussières, André
   E/0000-0002-2818-6949; French, Simon/0000-0002-7061-7706; Stuber,
   Kent/0000-0002-6534-4467
ZB 2
ZA 0
TC 14
ZS 0
Z8 0
ZR 0
Z9 14
U1 0
U2 21
SN 1748-5908
UT WOS:000350259900001
PM 25880218
ER

PT J
AU Oh, Young Sam
   Cho, Youngmin
TI Examining the Relationships Between Resources and Online Health
   Information Seeking Among Patients With Chronic Diseases and Healthy
   People
SO SOCIAL WORK IN HEALTH CARE
VL 54
IS 2
BP 83
EP 100
DI 10.1080/00981389.2014.987940
PD FEB 7 2015
PY 2015
AB The Internet is increasingly used as an important source of health and
   medical-related information for people with chronic diseases. It is
   recognized that online health information seeking (OHIS) is influenced
   by individuals' multi-dimensional factors, such as demographics,
   socio-economic factors, perceptions of the Internet, and health
   conditions. This study applies the conservation of resource theory to
   examine relationships between various multi-dimensional factors, daily
   challenges, and OHIS depending on individuals' health conditions. The
   data used in this study was taken from the U.S. Health Tracking Survey
   (2012). In this study, Internet users aged 18 and older were classified
   into patients (N = 518) and healthy people (N = 677) based on their
   health status related to chronic diseases. Multiple regression analysis
   was used to examine the relationships between multi-dimensional factors
   (resources), self-rated health, and OHIS. Patients' various resources
   (e.g., age, income, education, having a smartphone, and health tracking)
   significantly predicted their self-rated health and OHIS; in addition,
   self-rated health significantly mediated the relationships between focal
   resources and OHIS. However, the mediating effects of self-rated health
   were not found in healthy people.
OI Oh, Young Sam/0000-0003-2761-7820
ZS 1
TC 21
Z8 0
ZB 1
ZR 0
ZA 0
Z9 22
U1 3
U2 46
SN 0098-1389
EI 1541-034X
UT WOS:000349325500001
PM 25674723
ER

PT J
AU Sendlhofer, Gerald
   Mosbacher, Nina
   Karina, Leitgeb
   Kober, Brigitte
   Jantscher, Lydia
   Berghold, Andrea
   Pregartner, Gudrun
   Brunner, Gernot
   Kamolz, Lars Peter
TI Implementation of a Surgical Safety Checklist: Interventions to Optimize
   the Process and Hints to Increase Compliance
SO PLOS ONE
VL 10
IS 2
AR e0116926
DI 10.1371/journal.pone.0116926
PD FEB 6 2015
PY 2015
AB Background
   A surgical safety checklist (SSC) was implemented and routinely
   evaluated within our hospital. The purpose of this study was to analyze
   compliance, knowledge of and satisfaction with the SSC to determine
   further improvements.
   Methods
   The implementation of the SSC was observed in a pilot unit. After
   roll-out into each operating theater, compliance with the SSC was
   routinely measured. To assess subjective and objective knowledge, as
   well as satisfaction with the SSC implementation, an online survey (N =
   891) was performed.
   Results
   During two test runs in a piloting unit, 305 operations were observed,
   175 in test run 1 and 130 in test run 2. The SSC was used in 77.1% of
   all operations in test run 1 and in 99.2% in test run 2. Within used
   SSCs, completion rates were 36.3% in test run 1 and 1.6% in test run 2.
   After roll-out, three unannounced audits took place and showed that the
   SSC was used in 95.3%, 91.9% and 89.9%. Within used SSCs, completion
   rates decreased from 81.7% to 60.6% and 53.2%. In 2014, 164 (18.4%)
   operating team members responded to the online survey, 160 of which were
   included in the analysis. 146 (91.3%) consultants and nursing staff
   reported to use the SSC regularly in daily routine.
   Conclusion
   These data show that the implementation of new tools such as the adapted
   WHO SSC needs constant supervision and instruction until it becomes
   self-evident and accepted. Further efforts, consisting mainly of
   hands-on leadership and training are necessary.
OI Kamolz, Lars-Peter/0000-0002-5975-876X
ZS 0
ZA 0
ZR 0
Z8 0
TC 28
ZB 7
Z9 29
U1 0
U2 11
SN 1932-6203
UT WOS:000349444900080
PM 25658317
ER

PT J
AU Harrison, Gill
TI Summative clinical competency assessment: A survey of ultrasound
   practitioners' views.
SO Ultrasound (Leeds, England)
VL 23
IS 1
BP 11
EP 7
DI 10.1177/1742271X14550238
PD 2015-Feb
PY 2015
AB Clinical competency and the assessment of core skills is a crucial
   element of any programme leading to an award with a clinical skills
   component. This has become a more prominent feature of current reports
   on quality health care provision. This project aimed to determine
   ultrasound practitioners' opinions about how best to assess clinical
   competency. An on-line questionnaire was sent to contacts from the
   Consortium for the Accreditation of Sonographic Education and details
   distributed at the British Medical Ultrasound Society conference in
   2011. One hundred and sixteen responses were received from a range of
   clinical staff with an interest in ultrasound assessment. The majority
   of respondents suggested that competency assessments should take place
   in the clinical departments with or without an element of assessment at
   the education centre. Moderation was an important area highlighted by
   respondents, with 84% of respondents suggesting that two assessors were
   required and 66% of those stating some element of external moderation
   should be included. The findings suggest that respondents' preference is
   for some clinical competency assessments to take place on routine lists
   within the clinical department, assessed by two people one of which
   would be an external assessor. In view of recent reports relating to
   training and assessment of health care professionals, the ultrasound
   profession needs to begin the debate about how best to assess clinical
   competence and ensure appropriate first post-competency of anyone
   undertaking ultrasound examinations. 
RI Harrison, Gill/W-4246-2018
OI Harrison, Gill/0000-0003-2795-8190
ZA 0
TC 5
ZR 0
Z8 0
ZB 1
ZS 0
Z9 5
U1 0
U2 1
SN 1742-271X
UT MEDLINE:27433232
PM 27433232
ER

PT J
AU Glancy, Erica J.
   Pazheri, Fouseena
   Schroer, Brian C.
TI Recommendation of Nutritional Alternatives for Children Between 1 and 2
   Years of Age with Cow's Milk Allergy
SO JOURNAL OF ALLERGY AND CLINICAL IMMUNOLOGY
VL 135
IS 2
MA 71
BP AB23
EP AB23
DI 10.1016/j.jaci.2014.12.1006
SU S
PD FEB 2015
PY 2015
CT Annual Meeting of the American-Academy-of-Allergy-Asthma-and-Immunology
   (AAAAI)
CY FEB 20-24, 2015
CL Houston, TX
SP Amer Acad Allergy, Asthma & Immunol
Z8 0
ZR 0
TC 0
ZS 0
ZB 0
Z9 0
U1 0
U2 3
SN 0091-6749
EI 1097-6825
UT WOS:000361129600072
ER

PT J
AU Steiman, Cheryl A.
   Dimov, Ves
   Eidelman, Frank J.
TI Twitter As a New Medium for Public Health Advocacy: Asthma, Food Allergy
   and Allergic Rhinitis
SO JOURNAL OF ALLERGY AND CLINICAL IMMUNOLOGY
VL 135
IS 2
MA 224
BP AB69
EP AB69
DI 10.1016/j.jaci.2014.12.1161
SU S
PD FEB 2015
PY 2015
CT Annual Meeting of the American-Academy-of-Allergy-Asthma-and-Immunology
   (AAAAI)
CY FEB 20-24, 2015
CL Houston, TX
SP Amer Acad Allergy, Asthma & Immunol
ZR 0
Z8 0
ZS 0
TC 2
ZB 0
ZA 0
Z9 2
U1 0
U2 8
SN 0091-6749
EI 1097-6825
UT WOS:000361129600225
ER

PT J
AU Unruh, Claire
TI Preliminary Results of the Teen Food Allergy Education Survey
SO JOURNAL OF ALLERGY AND CLINICAL IMMUNOLOGY
VL 135
IS 2
MA 231
BP AB72
EP AB72
DI 10.1016/j.jaci.2014.12.1168
SU S
PD FEB 2015
PY 2015
CT Annual Meeting of the American-Academy-of-Allergy-Asthma-and-Immunology
   (AAAAI)
CY FEB 20-24, 2015
CL Houston, TX
SP Amer Acad Allergy, Asthma & Immunol
TC 0
ZB 0
ZS 0
ZR 0
Z8 0
Z9 0
U1 0
U2 0
SN 0091-6749
EI 1097-6825
UT WOS:000361129600232
ER

PT J
AU Papamichail, Dimitrios
   Pantelis, Evaggelos
   Papagiannis, Panagiotis
   Karaiskos, Pantelis
   Georgiou, Evangelos
TI A Web Simulation of Medical Image Reconstruction and Processing as an
   Educational Tool
SO JOURNAL OF DIGITAL IMAGING
VL 28
IS 1
BP 24
EP 31
DI 10.1007/s10278-014-9689-9
PD FEB 2015
PY 2015
AB Web educational resources integrating interactive simulation tools
   provide students with an in-depth understanding of the medical imaging
   process. The aim of this work was the development of a purely Web-based,
   open access, interactive application, as an ancillary learning tool in
   graduate and postgraduate medical imaging education, including a
   systematic evaluation of learning effectiveness. The pedagogic content
   of the educational Web portal was designed to cover the basic concepts
   of medical imaging reconstruction and processing, through the use of
   active learning and motivation, including learning simulations that
   closely resemble actual tomographic imaging systems. The user can
   implement image reconstruction and processing algorithms under a single
   user interface and manipulate various factors to understand the impact
   on image appearance. A questionnaire for pre- and post-training
   self-assessment was developed and integrated in the online application.
   The developed Web-based educational application introduces the trainee
   in the basic concepts of imaging through textual and graphical
   information and proceeds with a learning-by-doing approach. Trainees are
   encouraged to participate in a pre- and post-training questionnaire to
   assess their knowledge gain. An initial feedback from a group of
   graduate medical students showed that the developed course was
   considered as effective and well structured. An e-learning application
   on medical imaging integrating interactive simulation tools was
   developed and assessed in our institution.
RI Pantelis, Evaggelos/Q-8004-2018; Pantelis, Evaggelos/ABE-5028-2021; Karaiskos, Pantelis/AAA-4014-2020; Papagiannis, Panagiotis/I-1335-2019
OI Pantelis, Evaggelos/0000-0002-0565-5407; Pantelis,
   Evaggelos/0000-0002-0565-5407; Karaiskos, Pantelis/0000-0002-3665-2989;
   Papagiannis, Panagiotis/0000-0001-6122-9624
ZA 0
ZS 0
ZR 0
Z8 0
ZB 0
TC 6
Z9 6
U1 0
U2 12
SN 0897-1889
EI 1618-727X
UT WOS:000348398200005
PM 25000920
ER

PT J
AU Chen, Annie T.
TI Information Use and Illness Representations: Understanding Their
   Connection in Illness Coping
SO JOURNAL OF THE ASSOCIATION FOR INFORMATION SCIENCE AND TECHNOLOGY
VL 66
IS 2
BP 340
EP 353
DI 10.1002/asi.23173
PD FEB 2015
PY 2015
AB According to Leventhal's Common Sense Model of illness regulation,
   people approach and deal with their illnesses differently depending on
   their cognitive representations of them. Thus, understanding people's
   illness representations can be invaluable when assisting them to develop
   lifestyle modifications that improve their health. What role does
   information use play in this equation? This is the crucial question
   addressed by this two-part study. Part 1 hypothesizes a model of how
   information use at different timepoints may affect illness
   representations, and then tests this model. The study found that a
   number of information use type and time pairings (e.g., information used
   to consult healthcare practitioners at symptom onset) were significantly
   associated with present-day level of personal control. The results
   suggest that it is not merely type or timing of information use alone
   that is helpful in illness coping, but the coupling of the two; this has
   several implications for the design of patient education programs. Part
   2 examines how information use and illness representations differ based
   on the way an individual participates in online health forums and social
   media sites. The following four different participation styles were
   investigated: nonuser, only reading (lurker), posting occasionally but
   largely reading (infrequent poster), and reading and posting (poster).
   Differences in both information use and illness perceptions were found,
   and the implications of these are discussed.
TC 11
ZR 0
Z8 0
ZA 0
ZB 0
ZS 0
Z9 11
U1 2
U2 29
SN 2330-1635
EI 2330-1643
UT WOS:000348730000008
ER

PT J
AU Salajan, F.D.
   Mount, G.J.
   Prakki, A.
TI An Assessment of Students' Perceptions of Learning Benefits Stemming
   from the Design and Instructional Use of a Web3D Atlas
SO Electronic Journal of e-Learning
VL 13
IS 2
BP 120
EP 37
PD Feb. 2015
PY 2015
AB This article has a dual purpose: it describes the development of First
   Year Dental Anatomy (FYDA), a web-based 3D interactive application used
   in the dental curriculum at a major Canadian university, and it reports
   on the results of a research study conducted to assess the perceptions
   of learning benefits students experienced through the use of FYDA in a
   dental anatomy course. Questionnaires administered upon the completion
   of three semesters during which FYDA was used reveal some benefits for
   learning, but also a few deterrents for use, primarily related to some
   aspects of design. Generally, the students received the application with
   interest and viewed it as a useful aiding tool in learning dental
   anatomy. The results suggest the overall 3D models met the students'
   learning objectives and expectations and, in their view, were conducive
   to their understanding of internal and external dental anatomy. Issues
   related to the over-sensitive controls, navigational flaws and
   manipulation difficulties caused some learners a certain level of
   frustration, but these were not severe enough to hinder the students'
   learning.
RI Prakki, Anuradha/AAD-9724-2019
OI Prakki, Anuradha/0000-0002-8969-9043
TC 3
ZA 0
ZS 0
Z8 0
ZR 0
ZB 0
Z9 3
U1 0
U2 6
SN 1479-4403
UT INSPEC:15294775
ER

PT J
AU McDonald, J. J.
   Bisset, C.
   Coleman, M. G.
   Speake, D.
   Brady, R. R. W.
TI Contemporary use of social media by consultant colorectal surgeons
SO COLORECTAL DISEASE
VL 17
IS 2
BP 165
EP 171
DI 10.1111/codi.12780
PD FEB 2015
PY 2015
AB AimThere is evidence of significant growth in the engagement of UK
   health-care professionals with open' social media platforms, such as
   Twitter and LinkedIn. Social media communication provides many
   opportunities and benefits for medical education and interaction with
   patients and colleagues. This study was undertaken to evaluate the
   uptake of public social media membership and the characteristics of use
   of such media channels amongst contemporary UK consultant colorectal
   surgeons.
   MethodColorectal surgeons were identified from the Association of
   Coloproctology of Great Britain and Ireland (ACPGBI) national registry
   of colorectal mortality outcomes and were cross-referenced with the
   General Medical Council (GMC) register. Individuals were identified by
   manual searching on a number of social media platforms. Matching
   accounts were then examined to confirm ownership and to evaluate key
   markers of use.
   ResultsSix-hundred and eighteen individual consultant colorectal
   surgeons from 142 health authorities were studied (79.5% were ACPGBI
   members and 90.8% were male). Two-hundred and twenty-nine (37.1%) had
   LinkedIn profiles (37.7% male surgeons, 29.8% female surgeons;
   P=0.2530). LinkedIn membership was significantly higher in ACPGBI
   members (P<0.001) and in those with GMC registration before 1997 vs
   after this date (39% before 1997 vs 30% after 1997; P=0.03). LinkedIn
   members had a mean of 62 connections (median=22), and 19 (3.1%) surgeons
   had Twitter profiles with a mean of 82 (median=16; range: 0-914)
   followers and their accounts were followed by a mean of 87 (median=27;
   range: 0-642) persons.
   ConclusionUK consultant colorectal surgeons are less engaged with social
   media than reported studies from other health-care professional groups.
   Further education and appropriate guidance on usage may encourage uptake
   and confidence, particularly in younger consultants.
RI McDonald, James/E-2601-2018; McDonald, James/; Brady, Richard/; Bisset, Carly/
OI McDonald, James/0000-0002-8870-8884; Brady, Richard/0000-0002-1905-6384;
   Bisset, Carly/0000-0003-3331-4420
Z8 1
ZA 0
TC 36
ZS 0
ZB 5
ZR 0
Z9 36
U1 0
U2 4
SN 1462-8910
EI 1463-1318
UT WOS:000348770300014
PM 25213268
ER

PT J
AU Vosbergen, S.
   Mulder-Wiggers, J. M. R.
   Lacroix, J. P.
   Kemps, H. M. C.
   Kraaijenhagen, R. A.
   Jaspers, M. W. M.
   Peek, N.
TI Using personas to tailor educational messages to the preferences of
   coronary heart disease patients
SO JOURNAL OF BIOMEDICAL INFORMATICS
VL 53
BP 100
EP 112
DI 10.1016/j.jbi.2014.09.004
PD FEB 2015
PY 2015
AB Purpose: Although tailoring health education messages to individual
   characteristics of patients has shown promising results, most patient
   education materials still take a one-size-fits-all approach. The aim of
   this study was to develop a method for tailoring health education
   messages to patients' preferences for various message features, using
   the concept of personas. This is a preliminary study focused on
   education for coronary heart disease (CHD) patients.
   Methods: This study used a three-step approach. First, we created
   personas by (i) performing k-means cluster analysis on data from an
   online survey that assessed the preferences of 213 CHD patients for
   various message features and, (ii) creating a vivid description of the
   preferences per patient cluster in an iterative process with the
   research team. Second, we developed adaptation rules to tailor existing
   educational messages to the resulting personas. Third, we conducted a
   pilot validation by adapting nine existing educational messages to each
   of the personas. These messages and the resulting personas were then
   presented to a separate group of 38 CHD patients who visited the
   cardiology outpatient clinic. They were first asked to choose their most
   preferred, second most preferred, and least preferred persona.
   Subsequently, they were asked to rate three of the adapted messages; one
   for every of the persona choices.
   Results: We created five personas that pertained to five patient
   clusters. Personas varied mainly on preferences for medical or lay
   language, current or future temporal perspective, and including or
   excluding explicit health risks. Fifty-five different adaptation rules
   were developed, primarily describing adaptations to the message's
   perspective, level of detail, sentence structure, and terminology. Most
   participants in the validation study could identify with one of the five
   personas, although some of them found it hard to choose. On average,
   68.5% of all participants rated the messages that matched their most
   preferred persona more positively than, or in the same way as, the
   messages that matched their least preferred persona.
   Conclusions: The persona-based method developed in this study can be
   used to create a manageable set of patient-centered tailored messages,
   while additionally using the developed personas to assess patients'
   preferences. (C) 2014 Elsevier Inc. All rights reserved.
RI Peek, Niels/AAD-9334-2019; Kemps, Hareld/
OI Peek, Niels/0000-0002-6393-9969; Kemps, Hareld/0000-0003-0272-4355
Z8 1
ZB 6
ZA 0
ZR 0
TC 30
ZS 0
Z9 31
U1 2
U2 24
SN 1532-0464
EI 1532-0480
UT WOS:000351483600012
PM 25239261
ER

PT J
AU Buller, Mary K.
   Bettinghaus, Erwin
   Buller, David B.
   Liu, Xia
   Fluharty, Lyndsay
TI Perceived Availability of Culturally and Demographically Diverse
   Photographs for Health Education Materials, Colorado, 2010
SO PREVENTING CHRONIC DISEASE
VL 12
AR E24
DI 10.5888/pcd12.140450
PD FEB 2015
PY 2015
AB An online survey was conducted with health educators in Colorado to
   ascertain their needs and ability to access relevant stock art
   photographs for their print and electronic educational media. Health
   educators were dissatisfied with the cultural and demographic diversity
   of photographs available from their own sources or from commercial stock
   art websites. There was a perceived need for more photographs that would
   better represent their target populations. The health educators
   believed, furthermore, that representative visual images can help
   improve their message effectiveness.
ZA 0
ZB 0
ZR 0
ZS 0
TC 1
Z8 0
Z9 1
U1 0
U2 3
SN 1545-1151
UT WOS:000356668500012
PM 25719214
ER

PT J
AU von Sass, Peter Freiherr
   Scheckenbach, Kathrin
   Wagenmann, Martin
   Klenzner, Thomas
   Schipper, Joerg
   Chaker, Adam
TI Taking a Fresh Look at the Skull Base in Otorhinolaryngology With
   Web-Based Simulation Student's Interactive Skull-Base Trainer (SISTer)
SO JAMA OTOLARYNGOLOGY-HEAD & NECK SURGERY
VL 141
IS 2
BP 154
EP 159
DI 10.1001/jamaoto.2014.3041
PD FEB 2015
PY 2015
AB IMPORTANCE The increasing amount of medical knowledge and necessity for
   time-effective teaching and learning have given rise to emerging online,
   or e-learning, applications. The base of the skull is a challenging
   anatomic area in the otorhinolaryngology (ORL) department-for both
   students and lecturers. Technology-enhanced learning might be an
   expedient approach to benefit both learners and lecturers.
   OBJECTIVE To investigate and create for advanced medical students a
   self-assessed adaptive e-learning application for the skull base within
   our curriculum of otolaryngology at the University Medical Center of
   Heinrich Heine University, Dusseldorf, Germany.
   DESIGN, SETTING, AND PARTICIPANTS Pilot approach with prospective
   evaluation of a newly implemented web-based e-learning simulation. The
   e-learning application (Student's Interactive Skull-Base Trainer) was
   made accessible as an elective course to a total of 269 enrolled medical
   students during the first 2 semesters after web launch.
   INTERVENTIONS Spatiotemporal independent e-learning application for the
   skull base.
   MAIN OUTCOMES AND MEASURES Self-assessed evaluation with focus on
   general acceptance and personal value as well as usage data analysis.
   RESULTS The application was well accepted by the learners. More than 80%
   of the participating students found the application to be a beneficial
   tool for enhancing their analytical and clinical problem-solving skills.
   Although the general matter of the skull base seemed to be of lesser
   interest, the concept of anchored instructions with the use of high-end,
   interactive, multimedia-based content was considered to be particularly
   suitable for this challenging topic. Most of the students would have
   appreciated an extension of optional e-learning modules.
   CONCLUSIONS AND RELEVANCE With this pilot approach we were able to
   implement a useful and now well-accepted tool for blended learning. We
   showed that it is possible to raise interest even in this very
   specialized subspecialty of ORL with overall individual learning benefit
   for the students. There is a demand for more e-learning and web-based
   simulation to support the existing curricula in a hybrid, blended way.
RI Wagenman, Martin/B-2524-2012; Chaker, Adam/
OI Wagenman, Martin/0000-0002-9734-0241; Chaker, Adam/0000-0002-5117-4073
ZS 0
Z8 0
ZA 0
TC 5
ZR 0
ZB 1
Z9 5
U1 1
U2 35
SN 2168-6181
EI 2168-619X
UT WOS:000351583600010
PM 25474371
ER

PT J
AU Wade, Shari L.
   Kurowski, Brad G.
   Kirkwood, Michael W.
   Zhang, Nanhua
   Cassedy, Amy
   Brown, Tanya M.
   Nielsen, Britt
   Stancin, Terry
   Taylor, Gerry
TI Online Problem-Solving Therapy After Traumatic Brain Injury: A
   Randomized Controlled Trial
SO PEDIATRICS
VL 135
IS 2
BP E487
EP E495
DI 10.1542/peds.2014-1386
PD FEB 2015
PY 2015
AB BACKGROUND: Pediatric traumatic brain injury (TBI) contributes to
   impairments in functioning in everyday settings. Evidence suggests that
   online family problem-solving therapy (FPST) may be effective in
   reducing adolescent behavioral morbidity. This article examines the
   efficacy of Counselor-Assisted Problem Solving (CAPS), a form of online
   FPST in improving long-term functional outcomes of adolescents with TBI
   relative to Internet resources only.
   METHODS: Children, aged 12 to 17 years, who were hospitalized in the
   previous 7 months for TBI were enrolled in a multisite, assessor-blinded
   randomized controlled trial. Consented participants were randomly
   assigned to CAPS or an Internet resource comparison (IRC) condition.
   Outcomes were assessed at baseline and at follow-ups 6, 12, and 18
   months postbaseline. The Child and Functional Assessment Scale and the
   Iowa Family Interaction Rating Scale (IFIRS) served as primary outcomes
   of child and family functioning respectively.
   RESULTS: For the Child and Functional Assessment Scale total, we found a
   significant group x time interaction, with less impaired functioning for
   the CAPS group than for the IRC group at the final follow-up. Parent
   education moderated the efficacy of CAPS on overall rates of impairment
   and school/work functioning, with the advantage of CAPS over IRC evident
   at the final follow-up only for participants with less-educated parents.
   Neither group differences nor group x time interactions were found for
   the IFIRS.
   CONCLUSIONS: Relatively brief, online treatment shortly after injury may
   result in long-term improvements in child functioning, particularly
   among families of lower socioeconomic status. Clinical implementation of
   CAPS during the initial months postinjury should be considered.
RI Zhang, Nanhua/L-7606-2015; Nielsen, Britt/S-5796-2019; Stancin, Terry/L-7993-2019; Zhang, Nanhua/
OI Zhang, Nanhua/0000-0001-5796-3404
ZR 0
ZA 0
ZS 0
Z8 1
TC 54
ZB 10
Z9 55
U1 0
U2 23
SN 0031-4005
EI 1098-4275
UT WOS:000351507800001
PM 25583911
ER

PT J
AU Daniluk, J. C.
   Koert, E.
TI Fertility awareness online: the efficacy of a fertility education
   website in increasing knowledge and changing fertility beliefs
SO HUMAN REPRODUCTION
VL 30
IS 2
BP 353
EP 363
DI 10.1093/humrep/deu328
PD FEB 2015
PY 2015
AB STUDY QUESTION: How effective is online education in increasing
   knowledge of fertility and assisted reproductive technologies (ART), and
   changing beliefs about the timing of parenthood?
   SUMMARY ANSWER: Exposure to an online educational intervention resulted
   in immediate changes in participants' beliefs about the ideal timing of
   parenthood, and a significant increase in their knowledge of fertility
   and ART treatments and options; most of these changes were not sustained
   over time, particularly for men.
   WHAT IS KNOWN ALREADY: Research has identified significant gaps in men's
   and women's knowledge of fertility and ART, contributing to the trend to
   delay childbearing. Effective educational programs need to be developed,
   to support informed fertility and child-timing decisions.
   STUDY DESIGN, SIZE, DURATION: Pre-post intervention study of 199
   currently childless men and women, and a 6-month follow-up of 110 of
   these participants.
   PARTICIPANTS/MATERIALS, SETTING, METHODS: One hundred and ninety-nine
   childless participants between the ages of 18 and 35 were asked to
   complete 4 beliefs and 22 knowledge questions prior to, and immediately
   after, reading 10 online posts related to: fertility testing and
   preservation, fertility history and lifespan, the effects of health and
   fitness on fertility, and assisted reproduction. Six months later, 110
   of the original sample repeated the 26-item survey.
   MAIN RESULTS AND THE ROLE OF CHANCE: Participants' fertility and ART
   knowledge scores increased significantly immediately after the
   intervention, as did their confidence in their fertility and ART
   knowledge. Participants' beliefs about the ideal and latest age a woman
   or man should consider producing a child decreased. However, 6 months
   later, participants' beliefs and knowledge levels largely returned to
   their preintervention levels, particularly for the men in the study.
   LIMITATIONS, REASONS FOR CAUTION: The sample size and the recruitment
   methods may limit the generalizability of these findings.
   WIDER IMPLICATIONS OF THE FINDINGS: Previous studies have demonstrated
   the short-term efficacy of online educational approaches to increase
   fertility knowledge and support informed family planning decisions.
   Web-based approaches have the benefit of being easily and conveniently
   accessed by individuals worldwide. However, the findings of the current
   study call into question the long-term efficacy of online fertility
   education, and suggest that variables such as gender and relevance need
   to be considered in assessing the efficacy of online fertility education
   strategies.
ZA 0
Z8 1
ZR 0
ZB 18
TC 62
ZS 0
Z9 63
U1 2
U2 27
SN 0268-1161
EI 1460-2350
UT WOS:000350146600013
PM 25480922
ER

PT J
AU Chan, C. H. Y.
   Chan, T. H. Y.
   Peterson, B. D.
   Lampic, C.
   Tam, M. Y. J.
TI Intentions and attitudes towards parenthood and fertility awareness
   among Chinese university students in Hong Kong: a comparison with
   Western samples
SO HUMAN REPRODUCTION
VL 30
IS 2
BP 364
EP 372
DI 10.1093/humrep/deu324
PD FEB 2015
PY 2015
AB STUDY QUESTION: What are the levels of awareness regarding female
   fertility and the intentions and attitudes towards parenthood among
   Chinese university students in Hong Kong compared with their
   counterparts in the West?
   SUMMARY ANSWER: Chinese university students in Hong Kong were similarly
   over-optimistic about the age-related fertility decline, although they
   were less inclined to have children and undergo fertility treatment
   compared with their Western counterparts.
   WHAT IS KNOWN ALREADY: Past studies of highly educated young adults in
   Europe and the USA have found that they are not sufficiently aware of
   the age-related decline in female fertility, and falsely believe that
   advanced reproductive treatments such as IVF will overcome fertility
   problems associated with age. Little is known about the perceptions of
   Chinese students in Hong Kong, a modernized Chinese city where the
   fertility rate is among the lowest in the world.
   STUDY DESIGN, SIZE, DURATION: An online cross-sectional survey of
   Chinese university students in Hong Kong was conducted in 2013. Results
   were compared with two similar studies in Sweden and the USA.
   PARTICIPANTS/MATERIALS, SETTING, METHODS: A total of 367 university
   students in Hong Kong (275 female, 92 male; mean age 23) responded to an
   e-mail invitation to participate in an online survey. Intentions and
   attitudes towards parenthood and awareness regarding female fertility
   were assessed using the Swedish Fertility Awareness Questionnaire.
   MAIN RESULTS AND THE ROLE OF CHANCE: Like their Western counterparts, a
   large proportion of Chinese university students underestimated the
   age-related fertility decline (92%) and overestimated the fertility
   treatment success rate (66%). However, they were less inclined to have
   children, were moreaware of and less concerned with infertility and were
   less motivated to seek solutions in the event of a fertility problem.
   These comparisons were significant at P < 0.05.
   LIMITATIONS, REASONS FOR CAUTION: Self-selection bias was inevitable in
   the questionnaire survey, and the anonymous nature of the survey did not
   permit the collection of characteristics of non-responders.
   International comparisons warrant caution because the Hong Kong sample
   was older than the US sample (mean age 20), but not older than the
   Sweden sample (mean age 24).
   WIDER IMPLICATION OF FINDINGS: While this study was consistent with past
   Western studies on the lack of fertility awareness among highly educated
   young people, the findings reveal significant cultural differences in
   family planning and responses to infertility between Asia and the West.
TC 50
ZB 15
Z8 1
ZR 0
ZS 0
ZA 0
Z9 51
U1 4
U2 38
SN 0268-1161
EI 1460-2350
UT WOS:000350146600014
PM 25480921
ER

PT J
AU Ramaswamy, Ravishankar
   Leipzig, Rosanne M.
   Howe, Carol L.
   Sauvigne, Karen
   Usiak, Craig
   Soriano, Rainier P.
TI The Portal of Geriatrics Online Education: A 21st-Century Resource for
   Teaching Geriatrics
SO JOURNAL OF THE AMERICAN GERIATRICS SOCIETY
VL 63
IS 2
BP 335
EP 340
DI 10.1111/jgs.13246
PD FEB 2015
PY 2015
AB The way students are taught and evaluated is changing, with greater
   emphasis on flexible, individualized, learner-centered education,
   including the use of technology. The goal of assessment is also shifting
   from what students know to how they perform in practice settings.
   Developing educational materials for teaching in these ways is
   time-consuming and can be expensive. The Portal of Geriatrics Online
   Education (POGOe) was developed to aid educators in meeting these needs
   and become quicker, better-prepared teachers of geriatrics. POGOe
   contains more than 950 geriatrics educational materials that faculty at
   45% of allopathic and 7% of osteopathic U.S. medical schools and the
   Centers for Geriatric Nursing Excellence have created. These materials
   include various instructional and assessment methodologies, including
   virtual and standardized patients, games, tutorials, case-based
   teaching, self-directed learning, and traditional lectures. Materials
   with common goals and resource types are available as selected
   educational series. Learner assessments comprise approximately 10% of
   the educational materials. POGOe also includes libraries of videos,
   images, and questions extracted from its educational materials to
   encourage educators to repurpose content components to create new
   resources and to align their teaching better with their learners' needs.
   Web-Geriatric Education Modules, a peer-reviewed online modular
   curriculum for medical students, is a prime example of this repurposing.
   The existence of a robust compendium of instructional and assessment
   materials allows educators to concentrate more on improving learner
   performance in practice and not simply on knowledge acquisition. It also
   makes it easier for nongeriatricians to teach the care of older adults
   in their respective disciplines.
RI Ramaswamy, Ravishankar/I-2789-2019; Ramaswamy, Ravishankar/; Howe, Carol/
OI Ramaswamy, Ravishankar/0000-0001-5253-9508; Howe,
   Carol/0000-0002-7911-4160
ZS 0
ZR 0
Z8 0
ZA 0
ZB 2
TC 12
Z9 12
U1 0
U2 23
SN 0002-8614
EI 1532-5415
UT WOS:000349893300017
PM 25644187
ER

PT J
AU Ramo, Danielle E.
   Young-Wolff, Kelly C.
   Prochaska, Judith J.
TI Prevalence and correlates of electronic-cigarette use in young adults:
   Findings from three studies over five years
SO ADDICTIVE BEHAVIORS
VL 41
BP 142
EP 147
DI 10.1016/j.addbeh.2014.10.019
PD FEB 2015
PY 2015
AB Background: We aimed to examine prevalence and correlates of past-month
   electronic cigarette ("e-cigarette") use and use of e-cigarettes to aid
   a cessation attempt in three samples of young adult smokers recruited
   online in 2009-2010 (Study 1), 2010-2011 (Study 2), and 2013 (Study 3).
   Methods: Participants were young adults aged 18 to 25 who smoked at
   least one cigarette in the previous month (Study 1, N = 1987 and Study
   2, N = 570) or smoked 3 or more days each week and used Facebook 4 or
   more days per week (Study 3, N = 79). We examined both past-month
   e-cigarette use and ever use of e-cigarettes to quit conventional
   cigarettes.
   Results: Prevalence of past-month use of e-cigarettes was higher in each
   subsequent study: Study 1 (6%), Study 2 (19%), and Study 3 (41%). In
   multivariate analyses, significant correlates of past-month e-cigarette
   use were identified for Study 1 (male sex OR = 2.1, p =.03; past-year
   quit attempt OR = 1.6,p =.03) and Study 2 (male sex, OR = 1.7,p =.03;
   younger age OR = 0.88, p = .05), but not Study 3. In multivariate
   analyses, significant correlates of ever use of e-cigarette to quit
   conventional cigarettes were identified for Study 1 (education, OR =
   1.2, p = .02; smoking within 30 min of waking, OR = 2.8, p = .02; past
   year quit attempt OR = 4.1, p = .02), and Study 3 (desire to quit
   smoking, OR = 1.3, p = .02), but not Study 2.
   Conclusions: E-cigarette use is increasingly common among young adults,
   particularly men. E-cigarette use for quitting conventional cigarettes
   appears more common among those more nicotine dependent and interested
   in quitting. (C) 2014 Elsevier Ltd. All rights reserved.
RI Prochaska, Judith J/I-4510-2013
OI Prochaska, Judith J/0000-0001-7925-326X
ZA 0
ZS 0
ZR 0
ZB 28
TC 83
Z8 1
Z9 84
U1 0
U2 48
SN 0306-4603
EI 1873-6327
UT WOS:000347496500024
PM 25452058
ER

PT J
AU Polacco, Marc A.
   Shinkunas, Laura
   Perencevich, Eli N.
   Kaldjian, Lauris C.
   Reisinger, Heather Schacht
TI See one, do one, teach one: Hand hygiene attitudes among medical
   students, interns, and faculty
SO AMERICAN JOURNAL OF INFECTION CONTROL
VL 43
IS 2
BP 159
EP 161
DI 10.1016/j.ajic.2014.10.025
PD FEB 1 2015
PY 2015
AB An anonymous, online survey of medical students, interns, and faculty at
   a university hospital was conducted in 2013 to examine self-reported
   adherence to hand hygiene opportunities. Variation in self-reported
   adherence ranged from frequencies of 60%-100%. Such variation suggests
   the need to direct education toward hand hygiene opportunities with
   lower reported rates of adherence, especially toward those opportunities
   that are difficult to monitor. Published by Elsevier Inc. on behalf of
   the Association for Professionals in Infection Control and Epidemiology,
   Inc.
RI Polacco, Marc/AAK-9975-2021; Reisinger, Heather/; Perencevich, Eli/; Kaldjian, Lauris/
OI Reisinger, Heather/0000-0002-5348-063X; Perencevich,
   Eli/0000-0002-3721-3355; Kaldjian, Lauris/0000-0002-9170-6986
ZS 1
Z8 0
ZR 0
TC 8
ZA 0
ZB 3
Z9 9
U1 0
U2 8
SN 0196-6553
EI 1527-3296
UT WOS:000348737200012
PM 25637116
ER

PT J
AU Al-Mateen, Cheryl S.
   Linker, Julie A.
   Damle, Neha
   Hupe, Jessica
   Helfer, Tamara
   Jessick, Veronica
TI Vicarious Traumatization and Coping in Medical Students: a Pilot Study
SO ACADEMIC PSYCHIATRY
VL 39
IS 1
BP 90
EP 93
DI 10.1007/s40596-014-0199-3
PD FEB 2015
PY 2015
AB This study explored the impact of traumatic experiences on medical
   students during their clerkships.
   Medical students completed an anonymous online survey inquiring about
   traumatic experiences on required clerkships during their third year of
   medical school, including any symptoms they may have experienced as well
   as coping strategies they may have used.
   Twenty-six percent of students reported experiencing vicarious
   traumatization (VT) during their third year of medical school.
   The experience of VT in medical students is relevant to medical
   educators, given that the resulting symptoms may impact student
   performance and learning as well as ongoing well-being. Fifty percent of
   the students who experienced VT in this study did so on the psychiatry
   clerkship. It is important for psychiatrists to recognize that this is a
   potential risk for students in order to increase the likelihood that
   appropriate supports are provided.
TC 9
ZB 1
ZR 0
Z8 0
ZA 0
ZS 1
Z9 9
U1 0
U2 12
SN 1042-9670
EI 1545-7230
UT WOS:000349304800016
PM 25082720
ER

PT J
AU Van Hamel, C.
   Jenner, L. E.
TI Prepared for practice? A national survey of UK foundation doctors and
   their supervisors
SO MEDICAL TEACHER
VL 37
IS 2
BP 181
EP 188
DI 10.3109/0142159X.2014.947929
PD FEB 2015
PY 2015
AB Background: Mandatory induction for foundation year 1 trainees (F1s) was
   introduced in 2012 to ease the transition from student to doctor. The
   aims of this national study were to assess anxiety levels and
   preparedness in the 2012 F1 cohort and whether these varied according to
   medical school of graduation and foundation school of practice.
   Methods: Online surveys were completed anonymously and voluntarily by
   F1s and F1 supervisors from participating foundation schools. Questions
   assessed how prepared F1s were for practice and how well they coped with
   the transition from medical school. A validated screening tool was used
   to assess anxiety levels.
   Results: 1829 F1s and 1145 supervisors participated. 27.8% of F1s
   screened positive for pathological anxiety. Increased time spent in a
   'shadowing' type role during medical school and each additional day of
   induction reduced anxiety levels. How prepared F1s were for different
   aspects of their jobs varied according to medical and foundation school,
   from both the F1 and supervisor perspective.
   Conclusions: How prepared F1s feel can vary according to the medical
   school of graduation and foundation school of practice. F1 anxiety may
   be reduced with a prolonged F1 induction programme and an extended
   shadowing period during the final year of medical school.
ZB 4
TC 42
ZS 0
ZA 0
ZR 0
Z8 0
Z9 42
U1 0
U2 12
SN 0142-159X
EI 1466-187X
UT WOS:000349223900012
PM 25155154
ER

PT J
AU Dong, Chaoyan
   Goh, Poh Sun
TI Twelve tips for the effective use of videos in medical education
SO MEDICAL TEACHER
VL 37
IS 2
BP 140
EP 145
DI 10.3109/0142159X.2014.943709
PD FEB 2015
PY 2015
AB Videos can promote learning by either complementing classroom
   activities, or in self-paced online learning modules. Despite the wide
   availability of online videos in medicine, it can be a challenge for
   many educators to decide when videos should be used, how to best use
   videos, and whether to use existing videos or produce their own. We
   outline 12 tips based on a review of best practices in curriculum
   design, current research in multimedia learning and our experience in
   producing and using educational videos. The 12 tips review the
   advantages of using videos in medical education, present requirements
   for teachers and students, discuss how to integrate video into a
   teaching programme, and describe technical requirements when producing
   one's own videos. The 12 tips can help medical educators use videos more
   effectively to promote student engagement and learning.
OI Goh, Poh-Sun/0000-0002-1531-2053
ZS 1
TC 76
ZB 6
ZA 0
ZR 0
Z8 0
Z9 77
U1 0
U2 19
SN 0142-159X
EI 1466-187X
UT WOS:000349223900006
PM 25110154
ER

PT J
AU Neale, James R.
   Basford, Peter J.
CA British Soc Gastroenterology Train
TI General medical training in gastroenterology: views from specialist
   trainees on the challenges of dual accreditation
SO CLINICAL MEDICINE
VL 15
IS 1
BP 35
EP 39
DI 10.7861/clinmedicine.15-1-35
PD FEB 2015
PY 2015
AB Higher specialist training in general internal medicine (GIM) and the
   medical specialties has been subject to many changes and increasing
   subspecialisation in recent years. The 'Shape of Training' review
   proposes 'broad-based specialty training', shortening of training by one
   year, and subspecialisation to be undertaken after the certificate of
   specialty training is obtained. All higher level gastroenterology
   trainees based in the UK were invited to complete an online survey
   between July and September 2012 to assess their experience of
   gastroenterology and GIM training. Overall, 72.7% of trainees expressed
   satisfaction with their training in gastroenterology but significantly
   fewer (43.5%) expressed satisfaction with their training in GIM.
   Satisfaction with gastroenterology training thus is good, but
   satisfaction with GIM training is lower and levels of dissatisfaction
   have increased significantly since 2008. Up to 50% of trainees are not
   achieving the minimum recommended number of colonoscopy procedures for
   their stage of training. Experience in GIM is seen as service
   orientated, with a lack of training opportunities. There is a worrying
   difficulty in gaining the minimum required experience in endoscopy. If
   the length of specialist training is shortened and generalised, training
   in key core specialist skills such as endoscopy may be compromised
   further.
ZB 0
ZS 0
ZA 0
Z8 0
ZR 0
TC 7
Z9 7
U1 1
U2 1
SN 1470-2118
EI 1473-4893
UT WOS:000349200300010
PM 25650196
ER

PT J
AU Diehl, Adam C.
   Reader, Lauren
   Hamosh, Ada
   Bodurtha, Joann N.
TI Horizontal integration of OMIM across the medical school preclinical
   curriculum for early reinforcement of clinical genetics principles
SO GENETICS IN MEDICINE
VL 17
IS 2
BP 158
EP 163
DI 10.1038/gim.2014.84
PD FEB 2015
PY 2015
AB Purpose: With the relentless expansion of genetics into every field of
   medicine, stronger preclinical and clinical Medical student education in
   genetics is needed. The explosion of genetic information cannot be
   addressed by simply adding content hours. We proposed that students be
   provided a tool to access accurate clinical information on genetic
   conditions and, through this tool, build life-long learning habits to
   carry them through their medical careers.
   Methods: Surveys conducted at the Johns Hopkins University School Of
   Medicine revealed that medical students in all years lacked confidence
   when approaching genetic conditions and lacked a reliable resource for
   accurate genetic information. In response, the school created a
   horizontal thread that stretches across the first-year curriculum and is
   devoted to teaching students how to use Online Mendelian Inheritance in
   Man (OMIM) (http://omim.org) and the; databases to which it links as a
   starting point for approaching genetic conditions.
   Results: The thread improved the first-year students' confidence in;
   clinical genetics concepts and encouraged use of OMIM as a primary
   source for genetic information. Most students showed confidence in OMIM
   as a learning toot and wanted to see the thread repeated in subsequent
   years.
   Conclusion: Incorporating OMIM into the preclinical curriculum improved
   students' confidence in clinical genetics concepts.
OI Diehl, Adam/0000-0003-4984-8128
ZB 3
Z8 0
ZS 0
ZA 0
TC 4
ZR 0
Z9 4
U1 0
U2 6
SN 1098-3600
EI 1530-0366
UT WOS:000348962600009
PM 25032988
ER

PT J
AU Hickson, Ford
   Tomlin, Keith
   Hargreaves, James
   Bonell, Chris
   Reid, David
   Weatherburn, Peter
TI Internet-based cohort study of HIV testing over 1 year among men who
   have sex with men living in England and exposed to a social marketing
   intervention promoting testing
SO SEXUALLY TRANSMITTED INFECTIONS
VL 91
IS 1
BP 24
EP 30
DI 10.1136/sextrans-2014-051598
PD FEB 2015
PY 2015
AB Objectives Increasing HIV testing among men who have sex with men (MSM)
   is a major policy goal in the UK. Social marketing is a common
   intervention to increase testing uptake. We used an online panel of MSM
   to examine rates of HIV testing behaviour and the impact of a social
   marketing intervention on them.
   Method MSM in England were recruited to a longitudinal internet panel
   through community websites and a previous survey. Following an enrolment
   survey, respondents were invited to self-complete 13 surveys at monthly
   intervals throughout 2011. A unique alphanumeric code linked surveys for
   individuals. Rates of HIV testing were compared relative to prompted
   recognition of a multi-part media campaign aiming to normalise HIV
   testing.
   Results Of 3386 unique enrolments, 2047 respondents were included in the
   analysis, between them submitting 15 353 monthly surveys (equivalent to
   1279 years of follow-up), and recording 1517 HIV tests taken, giving an
   annual rate of tests per participant of 1.19 (95% CI 1.13 to 1.25).
   Tests were highly clustered in individuals (61% reported no test during
   the study). Testing rates were higher in London, single men and those
   aged 25-34 years. Only 7.6% recognised the intervention when prompted.
   After controlling for sociodemographic characteristics and exposure to
   other health promotion campaigns, intervention recognition was not
   associated with increased likelihood of testing. Higher rates of testing
   were strongly associated with higher number of casual sexual partners
   and how recently men had HIV tested before study enrolment.
   Conclusions This social marketing intervention was not associated with
   increased rates of HIV testing. More effective promotion of HIV testing
   is needed among MSM in England to reduce the average duration of
   undiagnosed infection.
RI Weatherburn, Peter/AAC-2701-2019; Weatherburn, Peter/
OI Weatherburn, Peter/0000-0002-4950-6163
ZB 6
Z8 1
ZR 0
ZS 0
ZA 0
TC 22
Z9 23
U1 0
U2 23
SN 1368-4973
EI 1472-3263
UT WOS:000348279500009
PM 25270006
ER

PT J
AU Pruthi, Amanda
   Nielsen, Matthew E.
   Raynor, Mathew C.
   Woods, Michael E.
   Wallen, Eric M.
   Smith, Angela B.
TI Readability of American Online Patient Education Materials in Urologic
   Oncology: A Need for Simple Communication
SO UROLOGY
VL 85
IS 2
BP 351
EP 356
DI 10.1016/j.urology.2014.10.035
PD FEB 2015
PY 2015
AB OBJECTIVE To determine the readability levels of reputable cancer and
   urologic Web sites addressing bladder, prostate, kidney, and testicular
   cancers.
   METHODS Online patient education materials (PEMs) for bladder, prostate,
   kidney, and testicular malignancies were evaluated from the American
   Cancer Society, American Society of Clinical Oncology, National Cancer
   Institute, Urology Care Foundation, Bladder Cancer Advocacy Network,
   Prostate Cancer Foundation, Kidney Cancer Association, and Testicular
   Cancer Resource Center. Grade level was determined using several
   readability indices, and analyses were performed on the basis of cancer
   type, Web site, and content area (general, causes, risk factors and
   prevention, diagnosis and staging, treatment, and post-treatment).
   RESULTS Estimated grade level of online PEMs ranged from 9.2 to 14.2
   with an overall mean of 11.7. Web sites for kidney cancer had the least
   difficult readability (11.3) and prostate cancer had the most difficult
   readability (12.1). Among specific Web sites, the most difficult
   readability levels were noted for the Urology Care Foundation Web site
   for bladder and prostate cancer and the Kidney Cancer Association and
   Testicular Cancer Resource Center for kidney and testes cancer.
   Readability levels within content areas varied on the basis of the
   disease and Web site.
   CONCLUSION Online PEMs in urologic oncology are written at a level above
   the average American reader. Simplification of these resources is
   necessary to improve patient understanding of urologic malignancy. (C)
   2015 Elsevier Inc.
Z8 0
ZB 7
ZS 0
ZA 0
ZR 0
TC 21
Z9 21
U1 0
U2 5
SN 0090-4295
EI 1527-9995
UT WOS:000348562200022
PM 25623686
ER

PT J
AU Schoenwetter, Dieter J.
   Hamilton, Joanne
   Sawatzky, Jo-Ann V.
TI Exploring Professional Development Needs of Educators in the Health
   Sciences Professions
SO JOURNAL OF DENTAL EDUCATION
VL 79
IS 2
BP 113
EP 123
PD FEB 2015
PY 2015
AB An increasing number of institutions of higher education are clustering
   their health sciences schools into a common unit. Therefore, it is
   imperative that the individual faculty development units assume new
   mandates to meet faculty development needs for stakeholders across these
   disciplines. Critical to providing current and relevant professional
   development activities is an awareness of the needs of academicians,
   including common as well as discipline-specific needs. Hence, the aim of
   this study was to explore the extent to which factors such as
   discipline, rank, gender, education, and years as an academician impact
   on perceived needs for faculty development. In February 2012, a
   cross-sectional survey of the perceived faculty development needs of
   academicians in the health sciences unit of a Canadian university was
   conducted using an online assessment tool. A total of 133 out of 1,409
   potential participants completed the survey, for a response rate of
   9.4%. The findings revealed more similarities than differences in terms
   of perceived faculty development needs. In addition, differences were
   found across all health professions schools and in factors such as
   discipline, academic rank, education, gender, and years as an
   academician. These findings suggest that faculty development and
   educational specialists should understand the shared as well as the
   unique needs of the individual health sciences schools in planning their
   professional development services.
RI Sawatzky, Jo-Ann/G-5339-2016
OI Sawatzky, Jo-Ann/0000-0001-7924-9017
ZS 0
TC 20
ZB 0
ZA 0
ZR 0
Z8 0
Z9 20
U1 1
U2 17
SN 0022-0337
EI 1930-7837
UT WOS:000349269000002
PM 25640615
ER

PT J
AU Dale, Simeon
   Levi, Christopher
   Ward, Jeanette
   Grimshaw, Jeremy M.
   Jammali-Blasi, Asmara
   D'Este, Catherine
   Griffiths, Rhonda
   Quinn, Clare
   Evans, Malcolm
   Cadilhac, Dominique
   Cheung, N. Wah
   Middleton, Sandy
TI Barriers and Enablers to Implementing Clinical Treatment Protocols for
   Fever, Hyperglycaemia, and Swallowing Dysfunction in the Quality in
   Acute Stroke Care (QASC) Project-A Mixed Methods Study
SO WORLDVIEWS ON EVIDENCE-BASED NURSING
VL 12
IS 1
BP 41
EP 50
DI 10.1111/wvn.12078
PD FEB 2015
PY 2015
AB BackgroundThe Quality in Acute Stroke Care (QASC) trial evaluated
   systematic implementation of clinical treatment protocols to manage
   fever, sugar, and swallow (FeSS protocols) in acute stroke care. This
   cluster-randomised controlled trial was conducted in 19 stroke units in
   Australia.
   AimTo describe perceived barriers and enablers preimplementation to the
   introduction of the FeSS protocols and, postimplementation, to determine
   which of these barriers eventuated as actual barriers.
   MethodsPreimplementation: Workshops were held at the intervention stroke
   units (n = 10). The first workshop involved senior clinicians who
   identified perceived barriers and enablers to implementation of the
   protocols, the second workshop involved bedside clinicians.
   Postimplementation, an online survey with stroke champions from
   intervention sites was conducted.
   ResultsA total of 111 clinicians attended the preimplementation
   workshops, identifying 22 barriers covering four main themes: (a) need
   for new policies, (b) limited workforce (capacity), (c) lack of
   equipment, and (d) education and logistics of training staff.
   Preimplementation enablers identified were: support by clinical
   champions, medical staff, nursing management and allied health staff;
   easy adaptation of current protocols, care-plans, and local policies;
   and presence of specialist stroke unit staff. Postimplementation, only
   five of the 22 barriers identified preimplementation were reported as
   actual barriers to adoption of the FeSS protocols, namely, no previous
   use of insulin infusions; hyperglycaemic protocols could not be
   commenced without written orders; medical staff reluctance to use the
   ASSIST swallowing screening tool; poor level of engagement of medical
   staff; and doctors' unawareness of the trial.
   Linking Evidence to ActionThe process of identifying barriers and
   enablers preimplementation allowed staff to take ownership and to
   address barriers and plan for change. As only five of the 22 barriers
   identified preimplementation were reported to be actual barriers at
   completion of the trial, this suggests that barriers are often overcome
   whilst some are only ever perceived rather than actual barriers.
RI Cadilhac, D A/I-1912-2014; Middleton, Sandy/J-5526-2015; Dale, Simeon/; Cheung, Ngai Wah/; Levi, Christopher/
OI Cadilhac, D A/0000-0001-8162-682X; Middleton, Sandy/0000-0002-7201-4394;
   Dale, Simeon/0000-0003-3611-8740; Cheung, Ngai Wah/0000-0001-6323-8006;
   Levi, Christopher/0000-0002-9474-796X
ZS 0
ZR 0
ZA 0
Z8 0
TC 20
ZB 5
Z9 20
U1 0
U2 17
SN 1545-102X
EI 1741-6787
UT WOS:000349153600006
PM 25604606
ER

PT J
AU Joiner, Adam B.
   Husain, Nusrat
   Duddu, Venu
   Chaudhry, Imran B.
TI Medical professionalism education for psychiatry trainees: does it meet
   standards?
SO AUSTRALASIAN PSYCHIATRY
VL 23
IS 1
BP 72
EP 75
DI 10.1177/1039856214563847
PD FEB 2015
PY 2015
AB Objective: Developing professionalism is an important part of a doctor's
   training. Developing professional attributes is an expected part of
   postgraduate psychiatry training, as indicated by the curriculum. It is
   unknown whether this requirement is being met. Our aim was to explore
   whether psychiatry trainees are meeting current standards of
   professionalism education.
   Methods: This audit and evaluation was investigated using an online
   survey, inviting trainees from three National Health Service Trusts in
   North West England. Invitations were sent by email with a link to an
   online survey.
   Results: The results suggest that current standards are not being met.
   Trainees value professionalism education and feel it is important.
   However, there is a lack of formal teaching and a lack of adequate
   educational opportunities: 25% of trainees get any formal teaching and
   78% feel this teaching is not adequate. There is also a concern that 20%
   of supervisors are not considered good role models.
   Conclusions: Recommendations to address this educational gap are
   presented. Recommendations include making time in trainees' academic
   programmes for formal educational activities for professionalism
   development, and further exploration of why some supervisors are not
   considered good role models for professionalism.
OI Husain, Nusrat/0000-0002-9493-0721; Joiner, Adam/0000-0003-2293-1730
ZB 1
Z8 0
ZS 1
TC 4
ZR 0
ZA 0
Z9 4
U1 0
U2 1
SN 1039-8562
EI 1440-1665
UT WOS:000348639600018
PM 25512969
ER

PT J
AU Fiorillo, Andrea
   Sampogna, Gaia
   Del Vecchio, Valeria
   Luciano, Mario
   Del Gaudio, Lucia
   De Rosa, Corrado
   Catapano, Francesco
   Maj, Mario
TI What is the current status of training and practice of early
   intervention in psychiatry? Results from a survey in 35 countries
SO EARLY INTERVENTION IN PSYCHIATRY
VL 9
IS 1
BP 70
EP 75
DI 10.1111/eip.12085
PD FEB 2015
PY 2015
AB AimTo assess: (i) trainees' educational needs on early intervention in
   psychiatry; (ii) their satisfaction and competence in early detection
   and management of patients with severe mental disorders; (iii)
   characteristics of training on prevention and on early intervention in
   psychiatry; and (iv) organizational and clinical differences of early
   intervention programmes and services in different countries.
   MethodsSixty early career psychiatrists, recruited from the early career
   psychiatrists' network of the World Psychiatric Association, were
   invited to participate in the survey. Respondents were asked to provide
   the collective input of their trainees' association rather than that of
   any individual officer or member. An online survey was conducted using
   an ad hoc questionnaire consisting of 18 items.
   ResultsThirty-five countries sent back the questionnaire (58.3%).
   University training in early intervention for mental disorders was
   provided in 13 countries (38%); 54% of respondents were not satisfied
   with received training and about half of them did not feel enough
   confident to provide specialistic interventions to patients at the onset
   of the disorder. Services for early intervention existed in 22 countries
   (63%). The most frequently available were those for schizophrenia (75%).
   Informative campaigns on mental disorders were usually carried out in
   almost all surveyed countries (85%).
   ConclusionsAlthough prevention and early intervention represent one of
   the current paradigms of psychiatric practice and research, efforts are
   still needed in order to improve training programmes at university
   sites.
RI Fiorillo, Andrea/AHH-4551-2022; Sampogna, Gaia/AHH-4608-2022; Luciano, Mario/; Catapano, Francesco/
OI Fiorillo, Andrea/0000-0002-6926-0762; Sampogna,
   Gaia/0000-0002-9547-2793; Luciano, Mario/0000-0002-4338-1371; Catapano,
   Francesco/0000-0002-7341-0110
ZA 0
ZB 0
ZR 0
ZS 0
Z8 0
TC 6
Z9 6
U1 0
U2 4
SN 1751-7885
EI 1751-7893
UT WOS:000348726800010
PM 23968402
ER

PT J
AU Woitha, Kathrin
   Hasselaar, Jeroen
   van Beek, Karen
   Ahmed, Nisar
   Jaspers, Birgit
   Hendriks, Jan C. M.
   Radbruch, Lukas
   Vissers, Kris
   Engels, Yvonne
TI Testing feasibility and reliability of a set of quality indicators to
   evaluate the organization of palliative care across Europe: A pilot
   study in 25 countries
SO PALLIATIVE MEDICINE
VL 29
IS 2
BP 157
EP 163
DI 10.1177/0269216314562100
PD FEB 2015
PY 2015
AB Background: A well-organized palliative care service is a prerequisite
   for offering good palliative care. Reliable and feasible quality
   indicators are needed to monitor the quality of their organization.
   Aim: To test feasibility and reliability of a previously developed set
   of quality indicators in settings and services that provide palliative
   care across Europe.
   Methods: A total of 38 quality indicators, applicable in all types of
   settings, rated in a RAND Delphi process, and operationalized into 38
   yes/no questions, were used. Descriptives statistics, factor and
   reliability analyses, analysis of variance, and chi-square analyses were
   used.
   Design: Cross-sectional online survey.
   Setting/participants: Questionnaires were sent to representatives of 217
   palliative care settings in 25 countries. Included settings were
   hospices, inpatient dedicated palliative care beds, palliative care
   outpatient clinics, palliative care units, day care centers for
   palliative care, palliative care home support teams, inpatient
   palliative care support teams, care homes, and nursing homes.
   Results: All invited 25 European Association of Palliative Care
   countries took part. In total, 107 out of 217 participants responded
   (57%). The quality indicators were reduced to four coherent sub-scales,
   being equipment and continuity of care, structured documentation of
   essential palliative care elements in the medical record, training and
   appraisal of personnel, and availability of controlled drugs. No
   significant differences in quality criteria between the different types
   of settings and services were identified.
   Conclusion: The set of quality indicators appeared to measure four
   reliable domains that assess the organization of different palliative
   care settings. It can be used as a starting point for quality
   improvement activities.
RI Hendriks, J.C.M./L-4363-2015; Vissers, Kris/H-8110-2014; Hasselaar, Jeroen/C-9446-2011; Vissers, Kris C.P./D-3569-2009; Engels, Yvonne/I-1814-2015
OI Vissers, Kris/0000-0002-2919-6356; Vissers, Kris
   C.P./0000-0002-2919-6356; Engels, Yvonne/0000-0002-7669-1018
ZR 0
ZB 0
ZA 0
Z8 0
ZS 0
TC 4
Z9 4
U1 0
U2 10
SN 0269-2163
EI 1477-030X
UT WOS:000349103800008
PM 25634899
ER

PT J
AU Combs, Sara A.
   Culp, Stacey
   Matlock, Daniel D.
   Kutner, Jean S.
   Holley, Jean L.
   Moss, Alvin H.
TI Update on End-of-Life Care Training During Nephrology Fellowship: A
   Cross-sectional National Survey of Fellows
SO AMERICAN JOURNAL OF KIDNEY DISEASES
VL 65
IS 2
BP 233
EP 239
DI 10.1053/j.ajkd.2014.07.018
PD FEB 2015
PY 2015
AB Background: Patients with end-stage renal disease have high mortality
   and symptom burden. Past studies demonstrated that nephrologists do not
   feel prepared to care for their patients at the end of life. We sought
   to characterize current palliative and end-of-life care education
   received during nephrology fellowship and compare this with data from
   2003.
   Study Design: Cross-sectional online survey of second-year nephrology
   trainees. Responses were compared to a similar survey in 2003.
   Setting & Participants: 104 US nephrology fellowship programs in 2013.
   Measurements: Quality of training in and attitudes toward end-of-life
   care and knowledge and preparedness to provide nephrology-specific
   end-of-life care.
   Results: Of 204 fellows included for analysis (response rate, 65%),
   significantly more thought it was moderately to very important to learn
   to provide care at end of life in 2013 compared to 2003 (95% vs 54%; P <
   0.001). Nearly all (99%) fellows in both surveys believed physicians
   have a responsibility to help patients at end of life. Ranking of
   teaching quality during fellowship in all areas (mean, 4.1 +/- 0.8 on a
   scale of 0-5 [0, poor; 5, excellent]) and specific to end-of-life care
   (mean, 2.4 +/- 1.1) was unchanged from 2003, but knowledge of the annual
   gross mortality rate for dialysis patients was nominally worse in 2013
   because only 57% versus 67% in 2003 answered correctly (P = 0.05). To an
   open-ended question asking what would most improve fellows' end-of-life
   care education, the most common response was a required palliative
   medicine rotation during fellowship.
   Limitations: Assessments were based on fellows' subjective perceptions.
   Conclusions: Nephrology fellows increasingly believe they should learn
   to provide end-of-life care during fellowship. However, perceptions
   about the quality of this teaching have not improved during the past
   decade. Palliative care training should be integrated into nephrology
   fellowship curricula. (C) 2015 by the National Kidney Foundation, Inc.
OI Matlock, Dan/0000-0001-9597-9642; Combs, Sara/0000-0002-2888-5213
ZB 12
Z8 1
ZR 0
ZS 0
TC 82
ZA 0
Z9 83
U1 0
U2 7
SN 0272-6386
EI 1523-6838
UT WOS:000348196400009
PM 25245300
ER

PT J
AU Farikullah, Jasmin
   Mirza, Omar
TI Changes in teaching delivery by foundation doctors.
SO The clinical teacher
VL 12
IS 1
BP 14
EP 6
DI 10.1111/tct.12232
PD 2015-Feb
PY 2015
AB BACKGROUND: Contributing to the education of students as a junior
   doctor, with a busy rota, in an ever-evolving health care system can be
   challenging.
   METHODS: A 4-month timetable was organised to fit in with both the
   commitments of 60 foundation doctors and 120 final-year medical
   students. Using the already established online undergraduate timetable
   system, foundation doctors created regular sign-up teaching sessions for
   students to attend. Foundation doctors had their teaching assessed by
   senior colleagues, enabling work-based assessments to be completed and
   mapped to their curriculum. Feedback from both students and foundation
   doctors was collected using free-text answers and scale ratings.
   RESULTS: A total of 49 foundation doctors and 70 medical students were
   involved in the pilot teaching scheme. Using thematic analysis from the
   feedback, 76 per cent of foundation doctors reported an increased
   confidence in delivering teaching. In relation to the students, 75 per
   cent attended regular teaching sessions, 80 per cent found the teaching
   sessions relevant to their learning and preparation for final
   examinations, and 97 per cent would recommend this scheme to the next
   cohort of students.
   DISCUSSION: Teaching hospitals should encourage regular undergraduate
   teaching led by foundation trainees. Incorporating a flexible timetable
   and ensuring teacher availability can allow the delivery of high-quality
   teaching that is not only beneficial for the student but also for junior
   doctors keen to enhance their teaching ability. By being involved in
   regular teaching, junior doctors are able to build the skills, attitudes
   and practices of being competent clinical teachers, thereby preparing
   them to become the educators and trainers of the future.
OI Mirza, Omar/0000-0003-0406-2551
TC 1
ZR 0
ZS 0
Z8 0
ZA 0
ZB 0
Z9 1
U1 0
U2 1
EI 1743-498X
UT MEDLINE:25603701
PM 25603701
ER

PT J
AU Weingart, Scott D.
   Thoma, Brent
TI The online hierarchy of needs: A beginner's guide to medical social
   media and FOAM
SO EMERGENCY MEDICINE AUSTRALASIA
VL 27
IS 1
BP 5
EP 5
DI 10.1111/1742-6723.12361
PD FEB 2015
PY 2015
RI Thoma, Brent/AAS-8775-2020; Weingart, Scott/GPT-3971-2022; Thoma, Brent/ABI-2642-2020
OI Thoma, Brent/0000-0003-1124-5786; 
ZA 0
ZR 0
TC 5
ZS 0
Z8 0
ZB 0
Z9 5
U1 0
U2 2
SN 1742-6731
EI 1742-6723
UT WOS:000349372100002
PM 25627567
ER

PT J
AU McCutcheon, Karen
   Lohan, Maria
   Traynor, Marian
   Martin, Daphne
TI A systematic review evaluating the impact of online or blended learning
   vs. face-to-face learning of clinical skills in undergraduate nurse
   education
SO JOURNAL OF ADVANCED NURSING
VL 71
IS 2
BP 255
EP 270
DI 10.1111/jan.12509
PD FEB 2015
PY 2015
AB Aim. To determine whether the use of an online or blended learning
   paradigm has the potential to enhance the teaching of clinical skills in
   undergraduate nursing.
   Background. The need to adequately support and develop students in
   clinical skills is now arguably more important than previously
   considered due to reductions in practice opportunities. Online and
   blended teaching methods are being developed to try and meet this
   requirement, but knowledge about their effectiveness in teaching
   clinical skills is limited.
   Design. Mixed methods systematic review, which follows the Joanna Briggs
   Institute User guide version 5.
   Data sources. Computerized searches of five databases were undertaken
   for the period 1995-August 2013.
   Review methods. Critical appraisal and data extraction were undertaken
   using Joanna Briggs Institute tools for experimental/observational
   studies and interpretative and critical research. A narrative synthesis
   was used to report results.
   Results. Nineteen published papers were identified. Seventeen papers
   reported on online approaches and only two papers reported on a blended
   approach. The synthesis of findings focused on the following four areas:
   performance/clinical skill, knowledge, self-efficacy/clinical confidence
   and user experience/satisfaction. The e-learning interventions used
   varied throughout all the studies.
   Conclusion. The available evidence suggests that online learning for
   teaching clinical skills is no less effective than traditional means.
   Highlighted by this review is the lack of available evidence on the
   implementation of a blended learning approach to teaching clinical
   skills in undergraduate nurse education. Further research is required to
   assess the effectiveness of this teaching methodology.
OI Lohan, Maria/0000-0003-3525-1283
TC 252
ZA 0
ZR 0
ZB 18
ZS 8
Z8 2
Z9 258
U1 15
U2 184
SN 0309-2402
EI 1365-2648
UT WOS:000347729100003
PM 25134985
ER

PT J
AU Werner-Lin, Allison
   Ratner, Rachel
   Hoskins, Lindsey M.
   Lieber, Caroline
TI A Survey of Genetic Counselors About the Needs of 18-25 Year Olds from
   Families with Hereditary Breast and Ovarian Cancer Syndrome
SO JOURNAL OF GENETIC COUNSELING
VL 24
IS 1
BP 78
EP 87
DI 10.1007/s10897-014-9739-y
PD FEB 2015
PY 2015
AB As a result of modern treatments, the life of women who test positive
   for BRCA mutations may be plotted along the arc of preventive medicine
   rather than the slope of diagnostics. Despite evidence supporting the
   benefits of risk reduction, protocols for early detection and prevention
   among women from families affected by hereditary breast and ovarian
   cancer (HBOC) are not yet proven, and clinical trials have not been
   undertaken for patients aged 18 to 25. The absence of psychosocial data
   may leave genetic counselors without uniform guidance on how to manage
   the care of these patients. This project sought to investigate
   perspectives on counseling 18-25 year-old patients from families with
   hereditary cancer syndromes, with specific emphasis on HBOC, given their
   unique developmental, familial, and medical challenges. Certified
   genetic counselors were recruited through the NSGC's Cancer Genetics
   Special Interest Group listserv. Researchers constructed an online
   survey which included 41 items and elicited information about: counselor
   demographics, training, and practice settings; approaches to cancer risk
   assessment; and common challenges in work with 18- to 25-year-old
   patients. The survey was also informed by previous work by researchers
   with 18 to 25-year-olds with BRCA gene mutations. Eighty-six surveys
   were completed. Researchers used a combination of grounded theory and
   content analysis for open-ended responses, supported and triangulated
   with statistical analysis to maximize the interpretation of data.
   Genetic counselors who responded to this survey experience 18-25 year
   old patients presenting for cancer risk assessment differently than
   older patients, and some reported adapting their counseling style to
   address these differences. Respondents differed in the extent to which
   they felt well-versed in the developmental needs of patients in this age
   group. Respondents aged 39 and under reported feeling familiar with this
   stage in life, having more recently completed it; respondents aged 40
   and over reported they were less familiar with, and more interested in
   learning about, this age group. A primary challenge in cancer risk
   assessment of these patients, reported primarily by counselors aged 39
   and under, is navigating family dynamics in counseling sessions and
   addressing the developmentally labile young adult. With respect to
   BRCA-related cancer risk, where penetrance is incomplete, onset in early
   adulthood is rare. Evidence-based treatment/prevention options exist,
   but providers may not have clarity regarding how or when to provide
   directive counsel. A rich understanding of the themes inherent in how
   people grow and change over time might enhance the counselor's capacity
   to assess patients and their family members. The integration of a
   developmental approach to genetic counseling has the potential to reduce
   the imperative for non-directive counseling.
ZS 0
ZA 0
ZR 0
ZB 4
Z8 0
TC 11
Z9 11
U1 0
U2 19
SN 1059-7700
EI 1573-3599
UT WOS:000348131000009
PM 25011978
ER

PT J
AU Loughran, Dafydd
TI Surgical consent: the world's largest Chinese Whisper? A review of
   current surgical consent practices
SO JOURNAL OF MEDICAL ETHICS
VL 41
IS 2
DI 10.1136/medethics-2013-101931
PD FEB 2015
PY 2015
AB As the law around surgical consent continues to evolve, surgeons and
   those in training risk being caught red-faced and defenceless. Despite
   repeated concerns regarding surgical consent being raised by the General
   Medical Council of the UK, how much is changing on the National Health
   Service shop floor? This report investigates the variation between
   consenting practices for six common general surgical operations in 123
   individual operations. Results showed that only 20% of mentioned
   operative complications for each operation were being documented on >75%
   of consent forms. The vast majority of mentioned complications were
   mentioned inconsistently, leading to patients being given grossly
   varying information preoperatively. Reassuringly, only 4.1% of consent
   procedures were done by those not in core surgical training (junior
   resident) or above, but nonetheless significant omissions were observed.
   When consenting a patient for an emergency exploratory laparotomy, an
   operation carrying a 14% chance of death, a risk of death was only
   documented in 28% of cases. Trainees failed to document the possibility
   of an orchidectomy in 30% of scrotal exploration cases. Data showed that
   complication incidences were only documented for 0.004% of the 721
   complications mentioned in total, and a consent process was documented
   in the chronological notes in only 38% of cases. Seventy-seven per cent
   of surgical trainees surveyed across four UK deaneries stated that they
   would strongly support an online and mobile consenting resource
   detailing the recommended mentionable risks and incidences. Is it time
   for the traditional consenting approach to give way to an evidence-based
   gold standard?
RI Loughran, Dafydd/B-9873-2018
OI Loughran, Dafydd/0000-0002-2708-7092
ZA 0
ZR 0
Z8 1
TC 11
ZS 0
ZB 1
Z9 12
U1 0
U2 6
SN 0306-6800
EI 1473-4257
UT WOS:000348203600018
PM 25205390
ER

PT J
AU Greenall, Julie
   Shastay, Ann
   Vaida, Allen J.
   David, U.
   Johnson, Philip E.
   O'Leary, Joe
   Chambers, Carole
TI Establishing an international baseline for medication safety in
   oncology: Findings from the 2012 ISMP International Medication Safety
   Self Assessment (R) for Oncology
SO JOURNAL OF ONCOLOGY PHARMACY PRACTICE
VL 21
IS 1
BP 26
EP 35
DI 10.1177/1078155214556522
PD FEB 2015
PY 2015
AB Background In 2012, the Institute for Safe Medication Practices (ISMP)
   and the Institute for Safe Medication Practices Canada (ISMP Canada)
   collaborated with an international panel of oncology practitioners to
   develop the ISMP International Medication Safety Self Assessment (R) for
   Oncology. This self-assessment was designed to assist oncology
   practitioners in hospitals, ambulatory care centers, and office practice
   settings throughout the world to evaluate safe practices related to
   medication use in the oncology setting and to identify opportunities for
   improvement.
   Instrument Design The self-assessment consists of 175 items organized
   into 10 key elements subdivided into 18 core characteristics of safe
   medication use. Assessment results were submitted via a secure online
   portal. The online program allows participants to print and graph their
   results and to compare their findings with those of similar
   organizations both nationally and internationally.
   Methods Complimentary access to the self-assessment was made available
   for a seven-month snapshot period in 2012.
   Results A total of 352 organizations from 13 countries submitted
   assessment results. Key opportunities for improvement were identified in
   five areas: implementation of the World Health Organization
   recommendations for management of vinCRIStine and other vinca alkaloids,
   safe management of oral chemotherapy, labeling of distal ends of
   intravenous tubing, implementation of technology-based safeguards, and
   patient education.
   Conclusions This international snapshot provides important data about
   the level of implementation of system-based safeguards in oncology
   practice, key improvement opportunities, and represents a baseline for
   future improvement efforts. A collaborative approach to identifying
   vulnerabilities and developing solutions for safe medication use in
   oncology will enhance the care of patients with cancer internationally.
Z8 0
ZA 0
ZR 0
ZS 2
ZB 0
TC 10
Z9 11
U1 0
U2 1
SN 1078-1552
EI 1477-092X
UT WOS:000346997900004
PM 25361598
ER

PT J
AU Ziegler, Lucy
   Bennett, Mike
   Blenkinsopp, Alison
   Coppock, Sally
TI Non-medical prescribing in palliative care: A regional survey
SO PALLIATIVE MEDICINE
VL 29
IS 2
BP 177
EP 181
DI 10.1177/0269216314557346
PD FEB 2015
PY 2015
AB Background: The United Kingdom is considered to be the world leader in
   nurse prescribing, no other country having the same extended non-medical
   prescribing rights. Arguably, this growth has outpaced research to
   evaluate the benefits, particularly in areas of clinical practice where
   patients have complex co-morbid conditions such as palliative care. This
   is the first study of non-medical prescribing in palliative care in
   almost a decade.
   Aim: To explore the current position of nurse prescribing in palliative
   care and establish the impact on practice of the 2012 legislative
   changes.
   Design: An online survey circulated during May and June 2013.
   Participants: Nurse members (n=37) of a regional cancer network
   palliative care group (61% response rate).
   Results: While this survey found non-medical prescribers have embraced
   the 2012 legislative changes and prescribe a wide range of drugs for
   cancer pain, we also identified scope to improve the transition from
   qualified to active non-medical prescriber by reducing the time interval
   between the two.
   Conclusion: To maximise the economic and clinical benefit of non-medical
   prescribing, the delay between qualifying as a prescriber and becoming
   an active prescriber needs to be reduced. Nurses who may be considering
   training to be a non-medical prescriber may be encouraged by the
   provision of adequate study leave and support to cover clinical work.
   Further research should explore the patients' perspective of non-medical
   prescribing.
RI Bennett, Michael I/A-1620-2009; Ziegler, Lucy/; Blenkinsopp, Alison/
OI Bennett, Michael I/0000-0002-8369-8349; Ziegler,
   Lucy/0000-0001-9563-5014; Blenkinsopp, Alison/0000-0001-8872-2769
ZB 0
ZR 0
ZA 0
TC 7
ZS 0
Z8 0
Z9 7
U1 0
U2 12
SN 0269-2163
EI 1477-030X
UT WOS:000349103800010
PM 25501312
ER

PT J
AU Van Dorn, Charlotte S.
   Menon, Shaji C.
   Johnson, Joyce T.
   Day, Ronald W.
   Hoffman, James L.
   Yetman, Anji T.
TI Lifetime Cardiac Reinterventions Following the Fontan Procedure
SO PEDIATRIC CARDIOLOGY
VL 36
IS 2
BP 329
EP 334
DI 10.1007/s00246-014-1007-2
PD FEB 2015
PY 2015
AB Patients with single ventricle physiology face significant morbidity and
   mortality following the Fontan procedure resulting in the need for
   additional cardiac reinterventions. Online patient education resources
   provide limited information on the reinterventions performed in single
   ventricle patients following the Fontan procedure. We sought to
   determine cardiac surgical and percutaneous reintervention rates and
   factors affecting reinterventions following the Fontan procedure.
   Databases from a single tertiary care center were retrospectively
   reviewed for all patients who underwent a Fontan procedure between 1978
   and 2002. The number and type of cardiac surgical and percutaneous
   interventions following the Fontan procedure were determined, and
   relationships between need for reintervention and clinical variables
   were sought. A total of 91 patients (55 males) underwent the Fontan
   procedure at a median age of 5.50 years (IQR: 3.33-9.50 years). Median
   age at last follow-up, death, or transplant was 21.89 years (IQR:
   10.87-25.51 years). Following the Fontan procedure, 60 (66 %) patients
   required an additional 144 median sternotomies and 61 (67 %) required
   139 percutaneous cardiac interventions. Pacemaker system
   placement/replacement was the most common intervention following the
   Fontan procedure. The median time to first cardiac surgery following the
   Fontan was 1.96 years (IQR: 0.06-8.42 years) while the median time to
   the first percutaneous intervention was 7.63 years (IQR: 0.65-15.89
   years). Families of single ventricle patients should be counseled on the
   likelihood of requiring additional cardiac interventions following the
   Fontan procedure.
ZB 4
Z8 0
TC 9
ZS 0
ZR 0
ZA 0
Z9 9
U1 0
U2 1
SN 0172-0643
EI 1432-1971
UT WOS:000348566100013
PM 25135603
ER

PT J
AU Zhang, Zhongheng
   Wang, Yi-Xiang J.
TI English language usage pattern in China mainland doctors: AME survey-001
   initial analysis results
SO QUANTITATIVE IMAGING IN MEDICINE AND SURGERY
VL 5
IS 1
BP 174
EP 181
DI 10.3978/j.issn.2223-4292.2014.12.05
PD FEB 2015
PY 2015
AB Purpose: English is the most widely used language in medical community
   worldwide. Till now there is no study yet on how English language is
   being used among mainland Chinese doctors. The present survey aimed to
   address this question.
   Methods: An online cross-sectional survey was carried out during the
   period of 23 Oct 2014 to 13 November 2014, totaling 22 days. This survey
   was conducted on the platform provided by DXY (www.dxy.cn), which is the
   largest medical and paramedical related website in China with registered
   medical doctor users of slightly more than one million. E-mails were
   sent to all DXY registered users to invite them to participate the
   survey which lasts approximately five-minute. The questionnaire included
   three major aspects: (I) the demographic characteristics of
   participants; (II) English reading pattern; and (III) paper publishing
   experience in international journals. To accommodate the complexity of
   relationships among variables, structural equation modeling (SEM) was
   employed to build the model.
   Results: In total 1,663 DXY users completed the survey, which counted
   for approximate to 1% of the total registered medical doctor users.
   There were more participants from relatively economically developed
   eastern coast areas. The age of participants was 33.6 +/- 7.4 years.
   There were 910 respondents from teaching hospitals (54.72%), followed by
   tertiary care hospitals (class-III hospital, 22.37%). Mainland Chinese
   doctors were more likely to consult medical materials in Chinese (63.5%)
   when they encounter clinical difficulties. Participants who were able to
   list English journals of their own specialty up to four were 44.02% for
   0, 13.77% for one journal, 13.89% for two journals, 9.26% for three
   journals, and 19.06% for four journals. Most participants (82.86%) have
   read at least one English paper or one professional book in English,
   while 17.14% responded they never read a single English paper or
   professorial book in English. About 30.42% participants published at
   least one paper in English journals, and approximately half of them
   require professional English editing service.
   Conclusions: This limited survey shows Mainland Chinese doctors are more
   likely to use Chinese medical materials. Overall their familiarity with
   international English journals is relatively low. Improving English
   education at the undergraduate and post-graduate levels is recommended.
RI Zhang, Zhongheng/E-1282-2011; Wang, Yi Xiang/I-5952-2016
OI Zhang, Zhongheng/0000-0002-2336-5323; Wang, Yi Xiang/0000-0001-5697-0717
ZR 0
ZB 0
ZA 0
TC 8
Z8 0
ZS 0
Z9 8
U1 0
U2 6
SN 2223-4292
EI 2223-4306
UT WOS:000214946600022
PM 25694968
ER

PT J
AU Marzio, Dina L. Halegoua-De
   Herrine, Steven K.
TI Training Directors Have Positive Perceptions of a Competency-Based
   Gastroenterology and Transplant Hepatology Fellowship Program
SO CLINICAL GASTROENTEROLOGY AND HEPATOLOGY
VL 13
IS 2
BP 398
EP U253
DI 10.1016/j.cgh.2014.07.053
PD FEB 2015
PY 2015
AB BACKGROUND & AIMS: In 2012, the American Board of Internal Medicine
   approved a pilot competency-based transplant hepatology (TH) training
   program. This program allows gastroenterology (GI) and TH fellowships to
   be completed in 3 years. We investigated the perceptions and beliefs of
   GI and TH division and fellowship program directors on the
   competency-based TH training program.
   METHODS: All current GI and TH division and fellowship program directors
   from the 162 fellowship programs accredited by the Accreditation Council
   for Graduate Medical Education were invited via e-mail to anonymously
   complete the online survey. The survey questioned their perceptions of
   the 3-year combined GI and TH training program.
   RESULTS: A total of 116 participants completed the survey (similar to
   38% response rate). Most respondents were GI fellowship directors (61%);
   15% were GI and hepatology division directors, 19% were TH fellowship
   directors, 14% were TH division directors, and 5% were GI division
   directors. Most of the respondents were in favor of the pilot program
   (85%). Only 63% of all respondents believed that graduates of the pilot
   program would achieve the same level of competency in GI as those who
   completed the traditional program. Overall, 71% believed incorporation
   of the 3-year training model would increase interest and participation
   in TH fellowships.
   CONCLUSIONS: Most of the academic GI and TH division and fellowship
   program directors embrace competency-based fellowship education and TH
   subspecialty training during the designated 3-year GI fellowship. Future
   studies will be needed to reevaluate these beliefs after several years.
OI Herrine, Steven/0000-0001-5763-1821
ZA 0
ZR 0
ZS 0
TC 3
Z8 0
ZB 0
Z9 3
U1 0
U2 1
SN 1542-3565
EI 1542-7714
UT WOS:000348505100032
PM 25111235
ER

PT J
AU Sarfaty, Mona
   Bloodhart, Brittany
   Ewart, Gary
   Thurston, George D.
   Balmes, John R.
   Guidotti, Tee L.
   Maibach, Edward W.
TI American Thoracic Society Member Survey on Climate Change and Health
SO ANNALS OF THE AMERICAN THORACIC SOCIETY
VL 12
IS 2
BP 274
EP 278
DI 10.1513/AnnalsATS.201410-460BC
PD FEB 2015
PY 2015
AB The American Thoracic Society (ATS), in collaboration with George Mason
   University, surveyed a random sample of ATS members to assess their
   perceptions of, clinical experiences with, and preferred policy
   responses to climate change. An e-mail containing an invitation from the
   ATS President and a link to an online survey was sent to 5,500 randomly
   selected U.S. members; up to four reminder e-mails were sent to
   nonrespondents. Responses were received from members in 49 states and
   the District of Columbia (n = 915); the response rate was 17%.
   Geographic distribution of respondents mirrored that of the sample.
   Survey estimates' confidence intervals were +/- 3.5% or smaller. Results
   indicate that a large majority of ATS members have concluded that
   climate change is happening (89%), that it is driven by human activity
   (68%), and that it is relevant to patient care ("a great deal"/"a
   moderate amount") (65%). A majority of respondents indicated they were
   already observing health impacts of climate change among their patients,
   most commonly as increases in chronic disease severity from air
   pollution (77%), allergic symptoms from exposure to plants or mold
   (58%), and severe weather injuries (57%). A larger majority anticipated
   seeing these climate-related health impacts in the next 2 decades.
   Respondents indicated that physicians and physician organizations should
   play an active role in educating patients, the public, and policy makers
   on the human health effects of climate change. Overall, ATS members are
   observing that human health is already adversely affected by climate
   change and support responses to address this situation.
RI Thurston, George/ABB-1359-2021; Balmes, John/L-6281-2019; Maibach, Edward/A-7102-2009
OI Maibach, Edward/0000-0003-3409-9187
ZA 0
ZR 0
ZB 5
ZS 0
Z8 1
TC 44
Z9 45
U1 1
U2 11
SN 1546-3222
EI 2325-6621
UT WOS:000437139800024
PM 25535822
ER

PT J
AU Reis, Leonardo Oliveira
   Ikari, Osamu
   Taha-Neto, Khaled A.
   Gugliotta, Antonio
   Denardi, Fernandes
TI Delivery of a urology online course using moodle versus didactic
   lectures methods
SO INTERNATIONAL JOURNAL OF MEDICAL INFORMATICS
VL 84
IS 2
BP 149
EP 154
DI 10.1016/j.ijmedinf.2014.11.001
PD FEB 2015
PY 2015
AB Objective: To subjectively and objectively compare an accessible
   interactive electronic library using Moodle with lectures for urology
   teaching of medical students.
   Methods: Forty consecutive fourth-year medical students and one urology
   teacher were exposed to two teaching methods (4 weeks each) in the form
   of problem-based learning: lectures and-student-centered group
   discussion based on Moodle (modular object-oriented dynamic learning
   environment) full time online delivered (24/7) with video surgeries,
   electronic urology cases and additional basic principles of the disease
   process.
   Results: All 40 students completed the study. While 30% were moderately
   dissatisfied with their current knowledge base, online learning course
   delivery using Moodle was considered superior to the lectures by 86% of
   the students. The study found the following observations: (1) the
   increment in learning grades ranged from 7.0 to 9.7 for students in the
   online Moodle course compared to 4.0-9.6 to didactic lectures; (2) the
   self-reported student involvement in the online course was characterized
   as large by over 60%; (3) the teacher-student interaction was described
   as very frequent (50%) and moderately frequent (50%); and (4) more
   inquiries and requisitions by students as well as peer assisting were
   observed from the students using the Moodle platform.
   Conclusions: The Moodle platform is feasible and effective, enthusing
   medical students to learn, improving immersion in the urology clinical
   rotation and encouraging the spontaneous peer assisted learning. Future
   studies should expand objective evaluations of knowledge acquisition and
   retention. (C) 2014 Elsevier Ireland Ltd. All rights reserved.
RI MSc, Leonardo O. Reis MD/B-3652-2011
OI MSc, Leonardo O. Reis MD/0000-0003-2092-414X
TC 20
Z8 0
ZR 1
ZS 0
ZB 4
ZA 0
Z9 21
U1 2
U2 42
SN 1386-5056
EI 1872-8243
UT WOS:000346422000007
PM 25466380
ER

PT J
AU Maeda, Eri
   Sugimori, Hiroki
   Nakamura, Fumiaki
   Kobayashi, Yasuki
   Green, Joseph
   Suka, Machi
   Okamoto, Masako
   Boivin, Jacky
   Saito, Hidekazu
TI A cross sectional study on fertility knowledge in Japan, measured with
   the Japanese version of Cardiff Fertility Knowledge Scale (CFKS-J)
SO REPRODUCTIVE HEALTH
VL 12
AR 10
DI 10.1186/1742-4755-12-10
PD JAN 31 2015
PY 2015
AB Background: A recent survey of 79 countries showed that fertility
   knowledge was lower in Japan than in any other developed country. Given
   the fertility decline in Japan and the importance of fertility
   knowledge, we conducted an online survey to examine fertility knowledge
   and the related factors for effective public education.
   Methods: We studied people aged 18-59 years old, n = 4,328 (the
   "General" group), and also people who had been trying to conceive for at
   least six months, 18-50 years old, n = 618 (the "Triers" group).
   Fertility knowledge was assessed using the Japanese version of the
   13-item Cardiff Fertility Knowledge Scale (CFKS-J). All participants
   provided socio-demographic and fertility information. Participants also
   completed a 14-item health literacy scale and an 11-item health numeracy
   scale. We asked participants who were aware of age-related decline in
   fertility when and where they first acquired that knowledge.
   Results: The average percentages of CFKS-J items answered correctly were
   53.1% in the Triers group and 44.4% in the General group (p < 0.001).
   Multivariate linear regression models showed in the Triers group greater
   fertility knowledge was associated with greater health literacy and
   prior medical consultation regarding their fertility. In the General
   group greater fertility knowledge was associated with being female,
   younger, university educated, currently trying to conceive, non-smoking,
   having higher household income, having higher health literacy and having
   higher health numeracy. Of those who were aware of the age-related
   decline in fertility, around 3% first learned the fact "at school", and
   around 65% first learned it "through mass media" or "via the Internet".
   More than 30% of the respondents first learned it "less than 5 years
   before" the survey.
   Conclusions: Although fertility knowledge had improved since a previous
   study, possibly due to recent media coverage of age-related infertility,
   it was still low. Educational interventions, both in schools and in the
   community, may be needed to increase fertility knowledge in the general
   population because most people obtain fertility knowledge from mass
   media, which has been shown to often present distorted and inaccurate
   fertility information.
RI Boivin, Jacky/A-1666-2010; SUGIMORI, HIROKI/
OI Boivin, Jacky/0000-0001-9498-1708; SUGIMORI, HIROKI/0000-0003-1234-417X
ZB 6
ZS 0
TC 30
ZA 0
ZR 0
Z8 1
Z9 31
U1 1
U2 14
SN 1742-4755
UT WOS:000349483600001
PM 25638172
ER

PT J
AU Starzyk, Erin J.
   Kelley, Michele A.
   Caskey, Rachel N.
   Schwartz, Alan
   Kennelly, Joan F.
   Bailey, Robert C.
TI Infant Male Circumcision: Healthcare Provider Knowledge and Associated
   Factors
SO PLOS ONE
VL 10
IS 1
AR e0115891
DI 10.1371/journal.pone.0115891
PD JAN 30 2015
PY 2015
AB Background and Objectives
   The emerging science demonstrates various health benefits associated
   with infant male circumcision and adult male circumcision; yet rates are
   declining in the United States. The American Academy of Pediatrics and
   the Centers for Disease Control and Prevention recommend that healthcare
   providers present evidence-based risk and benefit information for infant
   male circumcision to parent(s) and guardian(s). The purpose of this
   study was to assess providers' level of infant male circumcision
   knowledge and to identify the associated characteristics.
   Methods
   An online survey was administered to healthcare providers in the family
   medicine, obstetrics, and pediatrics medical specialties at an urban
   academic health center. To assess infant male circumcision knowledge, a
   17 point summary score was constructed to identify level of provider
   knowledge within the survey.
   Results
   Ninety-two providers completed the survey. Providers scored high for the
   following knowledge items: adverse event rates, protects against
   phimosis and urinary tract infections, and does not prevent hypospadias.
   Providers scored lower for items related to more recent research:
   protection against cervical cancer, genital ulcer disease, bacterial
   vaginosis, and reduction in HIV acquisition. Two models were constructed
   looking at (1) overall knowledge about male circumcision, and (2)
   knowledge about male circumcision reduction in HIV acquisition.
   Pediatricians demonstrated greater overall infant male circumcision
   knowledge, while obstetricians exhibited significantly greater knowledge
   for the HIV acquisition item.
   Conclusion
   Providers' knowledge levels regarding the risks and benefits of infant
   male circumcision are highly variable, indicating the need for
   system-based educational interventions.
OI Schwartz, Alan/0000-0003-3809-6637
ZR 0
ZA 0
ZB 2
Z8 0
TC 5
ZS 0
Z9 5
U1 1
U2 5
SN 1932-6203
UT WOS:000350680700019
PM 25635664
ER

PT J
AU Taveira-Gomes, Tiago
   Prado-Costa, Rui
   Severo, Milton
   Ferreira, Maria Amelia
TI Characterization of medical students recall of factual knowledge using
   learning objects and repeated testing in a novel e-learning system
SO BMC MEDICAL EDUCATION
VL 15
AR 4
DI 10.1186/s12909-014-0275-0
PD JAN 24 2015
PY 2015
AB Background: Spaced-repetition and test-enhanced learning are two
   methodologies that boost knowledge retention. ALERT STUDENT is a
   platform that allows creation and distribution of Learning Objects named
   flashcards, and provides insight into student judgments-of-learning
   through a metric called 'recall accuracy'. This study aims to understand
   how the spaced-repetition and test-enhanced learning features provided
   by the platform affect recall accuracy, and to characterize the effect
   that students, flashcards and repetitions exert on this measurement.
   Methods: Three spaced laboratory sessions (s0, s1 and s2), were
   conducted with n= 96 medical students. The intervention employed a study
   task, and a quiz task that consisted in mentally answering open-ended
   questions about each flashcard and grading recall accuracy. Students
   were randomized into study-quiz and quiz groups. On s0 both groups
   performed the quiz task. On s1 and s2, the study-quiz group performed
   the study task followed by the quiz task, whereas the quiz group only
   performed the quiz task. We measured differences in recall accuracy
   between groups/sessions, its variance components, and the G-coefficients
   for the flashcard component.
   Results: At s0 there were no differences in recall accuracy between
   groups. The experiment group achieved a significant increase in recall
   accuracy that was superior to the quiz group in s1 and s2. In the
   study-quiz group, increases in recall accuracy were mainly due to the
   session, followed by flashcard factors and student factors. In the quiz
   group, increases in recall accuracy were mainly accounted by flashcard
   factors, followed by student and session factors. The flashcard
   G-coefficient indicated an agreement on recall accuracy of 91% in the
   quiz group, and of 47% in the study-quiz group.
   Conclusions: Recall accuracy is an easily collectible measurement that
   increases the educational value of Learning Objects and open-ended
   questions. This metric seems to vary in a way consistent with knowledge
   retention, but further investigation is necessary to ascertain the
   nature of such relationship. Recall accuracy has educational
   implications to students and educators, and may contribute to deliver
   tailored learning experiences, assess the effectiveness of instruction,
   and facilitate research comparing blended-learning interventions.
RI Severo, Milton/I-3497-2012; Ferreira, Maria Amélia/AAQ-5080-2021; Prado Costa, Rui/; Taveira-Gomes, Tiago/
OI Severo, Milton/0000-0002-5787-4871; Ferreira, Maria
   Amélia/0000-0001-6789-3796; Prado Costa, Rui/0000-0003-3390-739X;
   Taveira-Gomes, Tiago/0000-0002-0998-6000
ZA 0
TC 16
ZB 1
ZS 0
ZR 0
Z8 0
Z9 16
U1 0
U2 54
SN 1472-6920
UT WOS:000350510400001
PM 25616353
ER

PT J
AU Kondalsamy-Chennakesavan, Srinivas
   Eley, Diann S.
   Ranmuthugala, Geetha
   Chater, Alan B.
   Toombs, Maree R.
   Darshan, Deepak
   Nicholson, Geoffrey C.
TI Determinants of rural practice: positive interaction between rural
   background and rural undergraduate training
SO MEDICAL JOURNAL OF AUSTRALIA
VL 202
IS 1
BP 41
EP U73
DI 10.5694/mja14.00236
PD JAN 19 2015
PY 2015
AB Objective: To determine the role of rural background and years of rural
   clinical school training on subsequent rural clinical practice.
   Design, setting and participants: Retrospective cohort study of
   University of Queensland (UQ) medical graduates who graduated during the
   period 2002-2011 (contacted via internet, telephone and mail, using
   information obtained from UQ, the Australian Health Practitioner
   Regulation Agency, and telephone directory and internet searches) who
   completed an online or hard copy questionnaire during the period
   December 2012 to October 2013.
   Main outcome measure: Current clinical practice in a rural location.
   Results: Of 1572 graduates to whom the questionnaire was sent, 754
   (48.0%) completed the questionnaire. Of the respondents, 236 (31.3%) had
   a rural background and 276 (36.6%) had attended the University of
   Queensland Rural Clinical School (UQRCS). Clinical practice location was
   rural for 18.8% (90/478) of UQ metropolitan clinical school attendees
   and 41.7% (115/276) of UQRCS attendees (P < 0.001). In the multivariate
   model with main effects, independent predictors of rural practice were
   (OR [95% CI]): UQRCS attendance for 1 year (1.84 [1.21-2.82]) or 2 years
   (2.71 [1.65-4.45]), rural background (2.30 [1.57-3.36]), partner with
   rural background (3.08 [1.96-4.84]), being single (1.98 [1.28-3.06]) and
   having a bonded scholarship (2.34 [1.37-3.98]). In the model with
   interaction between UQRCS attendance and rural background, independent
   predictors of rural practice were rural background and UQRCS attendance
   for 1 year (4.44 [2.38-8.29]) or 2 years (7.09 [3.57-14.10]), partner
   with rural background (3.14 [1.99-4.96]), being single (2.02
   [1.30-3.12]) and bonded scholarship (2.27 [1.32-3.90]). The effects of
   rural background and UQRCS attendance were duration dependent.
   Conclusions: This study strengthens evidence that, after adjusting for
   multiple confounders, a number of exposures are independent predictors
   of rural medical practice. The strong positive interaction between rural
   background and rural clinical school exposure, and the
   duration-dependent relationships, could help inform policy changes aimed
   at enhancing the efficacy of Australia's rural clinical school program.
RI Nicholson, Geoffrey C/F-1901-2010; Ranmuthugala, Geetha/P-5041-2019; Darshan, Deepak/B-8259-2013; Eley, Diann S/C-3331-2008; Ranmuthugala, Geetha/F-5938-2012; Kondalsamy-Chennakesavan, Srinivas/F-4845-2010; Chater, Alan/F-9581-2010
OI Nicholson, Geoffrey C/0000-0002-0152-1153; Ranmuthugala,
   Geetha/0000-0002-4893-5775; Darshan, Deepak/0000-0001-9719-5980; Eley,
   Diann S/0000-0001-7256-9325; Ranmuthugala, Geetha/0000-0002-4893-5775;
   Kondalsamy-Chennakesavan, Srinivas/0000-0002-1333-374X; Chater,
   Alan/0000-0002-5759-3754
Z8 0
ZB 1
TC 75
ZA 0
ZS 1
ZR 0
Z9 76
U1 0
U2 7
SN 0025-729X
EI 1326-5377
UT WOS:000410571400028
PM 25588445
ER

PT J
AU Lauder, Sue
   Chester, Andrea
   Castle, David
   Dodd, Seetal
   Gliddon, Emma
   Berk, Lesley
   Chamberlain, James
   Klein, Britt
   Gilbert, Monica
   Austin, David W.
   Berk, Michael
TI A randomized head to head trial of MoodSwings.net.au: An internet based
   self-help program for bipolar disorder
SO JOURNAL OF AFFECTIVE DISORDERS
VL 171
BP 13
EP 21
DI 10.1016/j.jad.2014.08.008
PD JAN 15 2015
PY 2015
AB Background: Adjunctive psychosocial interventions are efficacious in
   bipolar disorder, but their incorporation into routine management plans
   are often confounded by cost and access constraints. We report here a
   comparative evaluation of two online programs hosted on a single website
   (www.moodswings.ne Lau). A basic version, called MoodSwings (MS),
   contains psychoeducation material and asynchronous discussion boards;
   and a more interactive program, MoodSwings Plus (MS-Plus), combined the
   basic psychoeducation material and discussion boards with elements of
   Cognitive Behavioral Therapy. These programs were evaluated in a
   head-to-head study design.
   Method: Participants with Bipolar l or If disorder (n=156) were
   randomized to receive either MoodSwings or MoodSwings-Plus. Outcomes
   included mood symptoms, the occurrence of relapse, functionality, Locus
   of Control, social support, quality of life and medication adherence.
   Results: Participants in both groups showed baseline to endpoint
   reductions in mood symptoms and improvements in functionality, quality
   of life and medication adherence. The MoodSwings-Plus group showed a
   greater number of within-group changes on symptoms and functioning in
   depression and mania, quality of life and social support, across both
   poles of the illness. MoodSwings-Plus was superior to MoodSwings in
   improvement on symptoms of mania scores at 12 months (p=0.02) but not on
   the incidence of recurrence.
   Limitations: The study did not have an attention control group and
   therefore could not demonstrate efficacy of the two active arms. There
   was notable (81%) attrition by 12 months from baseline.
   Conclusion: This study suggests that both CDT and psychoeducation
   delivered online may have utility in the management of bipolar disorder.
   They are feasible, readily accepted, and associated with improvement.
   (C) 2014 Elsevier B.V. All rights reserved.
RI Berk, Michael/M-7891-2013; Austin, David W/H-4645-2017; Berk, Michael/M-3585-2019; Chester, Andrea/AAR-1647-2020; Lauder, Sue/; Gliddon, Emma/; Berk, Lesley/; Dodd, Seetal/; Klein, Britt/
OI Berk, Michael/0000-0002-5554-6946; Austin, David W/0000-0002-1296-3555;
   Berk, Michael/0000-0002-5554-6946; Chester, Andrea/0000-0001-9245-0831;
   Lauder, Sue/0000-0003-3461-1312; Gliddon, Emma/0000-0002-5897-820X;
   Berk, Lesley/0000-0002-3677-7503; Dodd, Seetal/0000-0002-7918-4636;
   Klein, Britt/0000-0003-2912-8043
Z8 1
ZA 0
ZR 0
TC 49
ZB 18
ZS 0
Z9 50
U1 0
U2 47
SN 0165-0327
EI 1573-2517
UT WOS:000344753000003
PM 25282145
ER

PT J
AU Tanner, Andrea
   Kim, Sei-Hill
   Friedman, Daniela B.
   Foster, Caroline
   Bergeron, Caroline D.
TI Barriers to Medical Research Participation as Perceived by Clinical
   Trial Investigators: Communicating with Rural and African American
   Communities
SO JOURNAL OF HEALTH COMMUNICATION
VL 20
IS 1
BP 88
EP 96
DI 10.1080/10810730.2014.908985
PD JAN 2 2015
PY 2015
AB Clinical trials help advance public health and medical research on
   prevention, diagnosis, screening, treatment, and quality of life.
   Despite the need for access to quality care in medically underserved
   areas, clinical trial participation remains low among individuals in
   rural and African American communities. This study assessed clinical
   trial research in South Carolina's five main academic medical centers,
   focusing specifically on clinical trial investigators' perceived
   barriers to recruitment in the general population and in rural and
   African American communities. Online survey responses (N=119) revealed
   that it was most difficult for investigators to recruit from rural areas
   and that rural residents were least likely to be represented in medical
   research, behind both the general public and African Americans. Barriers
   focusing on communication or awareness proved to be the biggest hurdles
   to finding potential participants in both the general public and rural
   communities. Psychological barriers to recruitment were perceived to be
   most prevalent in African American communities. Study findings provide
   important insights from the perspective of the clinical trial
   investigator that will aid in the development of effective communication
   and education strategies for reaching rural and African American
   residents with information about clinical trials.
RI Bergeron, Caroline D./AAD-8292-2019
OI Bergeron, Caroline D./0000-0002-7238-4213
TC 42
Z8 0
ZS 1
ZA 0
ZB 7
ZR 0
Z9 43
U1 2
U2 18
SN 1081-0730
EI 1087-0415
UT WOS:000349316500009
PM 25204763
ER

PT J
AU Rudolphi, Josie M.
   Donham, Kelley J.
TI Toward a National Core Course in Agricultural Medicine and Curriculum in
   Agricultural Safety and Health: The "Building Capacity" Consensus
   Process
SO JOURNAL OF AGROMEDICINE
VL 20
IS 1
BP 77
EP 83
DI 10.1080/1059924X.2014.977503
PD JAN 2 2015
PY 2015
AB The agricultural industry poses specific hazards and risks to its
   workers. Since the 1970s, the University of Iowa has been establishing
   programs to educate rural health care and safety professionals who in
   turn provide education and occupational health and safety services to
   farm families and farm workers. This program has been well established
   in the state of Iowa as a program of Iowa's Center for Agricultural
   Safety and Health (I-CASH). However, the National 1989 Agriculture at
   Risk Report indicated there was a great need for agricultural medicine
   training beyond Iowa's borders. In order to help meet this need,
   Building Capacity: A National Resource of Agricultural Medicine
   Professionals was initiated as a project of the National Institute for
   Occupational Safety and Health (NIOSH)-funded Great Plains Center for
   Agricultural Health in 2006. Before the first phase of this project, a
   consensus process was conducted with a group of safety and health
   professionals to determine topics and learning objectives for the
   course. Over 300 students attended and matriculated the agricultural
   medicine course during first phase of the project (2007-2010). Beginning
   the second phase of the project (2012-2016), an expanded advisory
   committee (38 internationally recognized health and safety
   professionals) was convened to review the progress of the first phase,
   make recommendations for revisions to the required topics and
   competencies, and discuss updates to the second edition of the course
   textbook (Agricultural Medicine: Occupational and Environmental Health
   for the Health Professions). A formal consensus process was held and
   included an online survey and also a face-to-face meeting. The group was
   charged with the responsibility of developing the next version of this
   course by establishing best practices and setting an agenda with the
   long-term goal of developing a national course in agricultural medicine.
ZS 0
ZB 0
TC 4
ZR 0
Z8 0
ZA 0
Z9 4
U1 0
U2 6
SN 1059-924X
EI 1545-0813
UT WOS:000348662600011
PM 25635745
ER

PT J
AU Kaltman, Stacey
   WinklerPrins, Vincent
   Serrano, Adriana
   Talisman, Nicholas
TI Enhancing Motivational Interviewing Training in a Family Medicine
   Clerkship
SO TEACHING AND LEARNING IN MEDICINE
VL 27
IS 1
BP 80
EP 84
DI 10.1080/10401334.2014.979179
PD JAN 2 2015
PY 2015
AB Problem: Despite the prevalence of unhealthy behaviors among patients in
   the healthcare system, traditional medical training involves little or
   no exposure to effective behavior change techniques such as Motivational
   Interviewing. Intervention: An online learning community for enhanced
   training in Motivational Interviewing was developed for 3rd-year medical
   students. The website included educational materials about Motivational
   Interviewing as well as problematic health behaviors, a repository of
   exemplar videos and student videos with feedback, and a discussion
   board. Student participants were given the opportunity to record an
   encounter with a patient and to receive feedback on their use of
   Motivational Interviewing from a faculty member. Context: Student
   volunteers in the Family Medicine Clerkship at Georgetown University
   School of Medicine were randomized to enhanced training, which included
   the online learning community, or training as usual. All student
   volunteers completed a questionnaire assessing self-efficacy initially
   and at the end of the clerkship. Students also participated in an
   Observed Structured Clinical Exam, which was subsequently coded by a
   blinded rater for behavioral counts of Motivational Interviewing
   techniques, key steps in Motivational Interviewing, and overall
   Motivational Interviewing style. Outcome: Students in the enhanced
   training arm were rated as having significantly higher scores in
   Motivational Interviewing style in the Observed Structured Clinical Exam
   than training as usual students. A significant increase in self-efficacy
   from pre- to posttest in the overall sample was observed but
   between-group differences were not significant. Student feedback was
   particularly positive regarding video recorded practice sessions with
   patients and individualized feedback. Lessons Learned: The results of
   this study as well as student feedback suggest that future work should
   include patient practice sessions and individualized feedback in
   developing Motivational Interviewing curricula.
OI Kaltman, Stacey/0000-0002-5805-5536
Z8 0
ZA 0
ZB 0
ZR 0
ZS 0
TC 7
Z9 7
U1 0
U2 18
SN 1040-1334
EI 1532-8015
UT WOS:000347697200010
PM 25584475
ER

PT J
AU Burbridge, Brent
   Kalra, Neil
   Malin, Greg
   Trinder, Krista
   Pinelle, David
TI University of Saskatchewan Radiology Courseware (USRC): An Assessment of
   Its Utility for Teaching Diagnostic Imaging in the Medical School
   Curriculum
SO TEACHING AND LEARNING IN MEDICINE
VL 27
IS 1
BP 91
EP 98
DI 10.1080/10401334.2014.979180
PD JAN 2 2015
PY 2015
AB Problem: We have found it very challenging to integrate images from our
   radiology digital imaging repository into the curriculum of our local
   medical school. Thus, it has been difficult to convey important
   knowledge related to viewing and interpreting diagnostic radiology
   images. We sought to determine if we could create a solution for this
   problem and evaluate whether students exposed to this solution were able
   to learn imaging concepts pertinent to medical practice. Intervention:
   We developed University of Saskatchewan Radiology Courseware (USRC), a
   novel interactive web application that enables preclinical medical
   students to acquire image interpretation skills fundamental to clinical
   practice. This web application reformats content stored in Medical
   Imaging Resource Center teaching cases for BlackBoard Learn (TM), a
   popular learning management system. We have deployed this solution for 2
   successive years in a 1st-year basic sciences medical school course at
   the College of Medicine, University of Saskatchewan. The "courseware"
   content covers both normal anatomy and common clinical pathologies in
   five distinct modules. We created two cohorts of learners consisting of
   an intervention cohort of students who had used USRC for their 1st
   academic year, whereas the nonintervention cohort was students who had
   not been exposed to this learning opportunity. Context: To assess the
   learning experience of the users we designed an online questionnaire and
   image review quiz delivered to both of the student groups. Outcome:
   Comparisons between the groups revealed statistically significant
   differences in both confidence with image interpretation and the ability
   to answer knowledge-based questions. Students were satisfied with the
   overall usability, functions, and capabilities of USRC. Lessons Learned:
   USRC is an innovative technology that provides integration between
   Medical Imaging Resource Center, a teaching solution used in radiology,
   and a Learning Management System.
RI Malin, Greg/ABD-8462-2020; Burbridge, Brent/
OI Malin, Greg/0000-0001-5650-4353; Burbridge, Brent/0000-0001-9380-8495
ZR 0
ZB 0
ZS 0
Z8 0
TC 6
ZA 0
Z9 6
U1 0
U2 9
SN 1040-1334
EI 1532-8015
UT WOS:000347697200012
PM 25584477
ER

PT J
AU Smyth, Lillian
   Mavor, Kenneth I.
   Platow, Michael J.
   Grace, Diana M.
   Reynolds, Katherine J.
TI Discipline social identification, study norms and learning approach in
   university students
SO EDUCATIONAL PSYCHOLOGY
VL 35
IS 1
BP 53
EP 72
DI 10.1080/01443410.2013.822962
PD JAN 2 2015
PY 2015
AB Adopting a deep approach to learning is associated with positive
   academic outcomes. In the current paper, we extend this analysis in a
   university context by recognising that learners are not isolated
   individuals, but share important social identifications with others.
   Using online surveys at an Australian university, we examine the effects
   of discipline social identification and educational norms on the
   adoption of learning approaches. Students from a range of academic
   disciplines indicated their social identification with their discipline,
   their perceptions of peer norms within their discipline of study, and
   what their own learning approaches were. Results demonstrate a
   significant role of discipline-related social identification in
   predicting learning approaches, even after controlling for personal
   factors and quality of teaching. Moreover, perceived norms moderated
   this effect. Students' approaches to learning are affected not simply by
   their salient self-concepts, but by their salient discipline-related
   self-concepts and the norms embodied in the learning environment.
RI Reynolds, Katherine/GRR-4312-2022; Platow, Michael J./; Reynolds, Katherine/; Smyth, Lillian/; Mavor, Ken/E-6475-2011
OI Platow, Michael J./0000-0002-1721-0827; Reynolds,
   Katherine/0000-0002-2282-7290; Smyth, Lillian/0000-0003-2679-2969;
   Mavor, Ken/0000-0002-3160-3889
TC 23
ZB 1
ZS 0
Z8 0
ZA 0
ZR 0
Z9 23
U1 4
U2 26
SN 0144-3410
EI 1469-5820
UT WOS:000348318000004
ER

PT J
AU Azer, Samy A.
   AlSwaidan, Nourah M.
   Alshwairikh, Lama A.
   AlShammari, Jumana M.
TI Accuracy and readability of cardiovascular entries on Wikipedia: are
   they reliable learning resources for medical students?
SO BMJ OPEN
VL 5
IS 10
AR e008187
DI 10.1136/bmjopen-2015-008187
PD 2015
PY 2015
AB Objective To evaluate accuracy of content and readability level of
   English Wikipedia articles on cardiovascular diseases, using quality and
   readability tools.
   Methods Wikipedia was searched on the 6 October 2013 for articles on
   cardiovascular diseases. Using a modified DISCERN (DISCERN is an
   instrument widely used in assessing online resources), articles were
   independently scored by three assessors. The readability was calculated
   using Flesch-Kincaid Grade Level. The inter-rater agreement between
   evaluators was calculated using the Fleiss scale.
   Results This study was based on 47 English Wikipedia entries on
   cardiovascular diseases. The DISCERN scores had a median=33 (IQR=6).
   Four articles (8.5%) were of good quality (DISCERN score 40-50), 39
   (83%) moderate (DISCERN 30-39) and 4 (8.5%) were poor (DISCERN 10-29).
   Although the entries covered the aetiology and the clinical picture,
   there were deficiencies in the pathophysiology of diseases, signs and
   symptoms, diagnostic approaches and treatment. The number of references
   varied from 1 to 127 references; 25.929.4 (mean +/- SD). Several
   problems were identified in the list of references and citations made in
   the articles. The readability of articles was 14.3 +/- 1.7 (mean +/-
   SD); consistent with the readability level for college students. In
   comparison, Harrison's Principles of Internal Medicine 18th edition had
   more tables, less references and no significant difference in number of
   graphs, images, illustrations or readability level. The overall
   agreement between the evaluators was good (Fleiss 0.718 (95% CI 0.57 to
   0.83).
   Conclusions The Wikipedia entries are not aimed at a medical audience
   and should not be used as a substitute to recommended medical resources.
   Course designers and students should be aware that Wikipedia entries on
   cardiovascular diseases lack accuracy, predominantly due to errors of
   omission. Further improvement of the Wikipedia content of cardiovascular
   entries would be needed before they could be considered a supplementary
   resource.
RI Azer, Samy A./C-8485-2009; Altwalah, Jumanah/
OI Azer, Samy A./0000-0001-5638-3256; Altwalah, Jumanah/0000-0003-0291-3682
ZR 0
ZA 0
Z8 0
TC 27
ZS 0
ZB 3
Z9 27
U1 0
U2 7
SN 2044-6055
UT WOS:000365467600031
PM 26443650
ER

PT J
AU Yonker, Lael M.
   Zan, Shiyi
   Scirica, Christina V.
   Jethwani, Kamal
   Kinane, T. Bernard
TI "Friending" Teens: Systematic Review of Social Media in Adolescent and
   Young Adult Health Care
SO JOURNAL OF MEDICAL INTERNET RESEARCH
VL 17
IS 1
AR e4
DI 10.2196/jmir.3692
PD JAN 2015
PY 2015
AB Background: Social media has emerged as a potentially powerful medium
   for communication with adolescents and young adults around their health
   choices.
   Objective: The goal of this systematic review is to identify research on
   the use of social media for interacting with adolescents and young
   adults in order to achieve positive health outcomes.
   Methods: A MEDLINE/PubMed electronic database search was performed
   between January 1, 2002 and October 1, 2013, using terms to identify
   peer-reviewed research in which social media and other Web 2.0
   technologies were an important feature. We used a systematic approach to
   retrieve papers and extract relevant data.
   Results: We identified 288 studies involving social media, of which 87
   met criteria for inclusion; 75 studies were purely observational and 12
   were interventional. The ways in which social media was leveraged by
   these studies included (1) observing adolescent and young adult behavior
   (n= 77), (2) providing health information (n= 13), (3) engaging the
   adolescent and young adult community (n= 17), and (4) recruiting
   research participants (n= 23). Common health topics addressed included
   high-risk sexual behaviors (n= 23), alcohol, tobacco, and other drug use
   (n= 19), Internet safety (n= 8), mental health issues (n= 18), medical
   conditions (n= 11), or other specified issues (n= 12). Several studies
   used more than one social media platform and addressed more than one
   health-related topic.
   Conclusions: Social media technologies offer an exciting new means for
   engaging and communicating with adolescents and young adults; it has
   been successfully used to engage this age group, identify behaviors, and
   provide appropriate intervention and education. Nevertheless, the
   majority of studies to date have been preliminary and limited in their
   methodologies, and mostly center around evaluating how adolescents and
   young adults use social media and the resulting implications on their
   health. Although these explorations are essential, further exploration
   and development of these strategies into building effective
   interventions is necessary.
ZR 0
TC 123
ZA 0
Z8 1
ZS 1
ZB 13
Z9 124
U1 8
U2 87
SN 1438-8871
UT WOS:000347320100005
PM 25560751
ER

PT J
AU O'Kane, S. M.
   Pourshahidi, L. K.
   Farren, K. M.
   Mulhern, M. S.
   Strain, J. J.
   Yeates, A. J.
TI Iodine intake is positively associated with iodine knowledge in women of
   childbearing age
SO PROCEEDINGS OF THE NUTRITION SOCIETY
VL 74
IS OCE5
BP E335
EP E335
DI 10.1017/S0029665115003821
PD 2015
PY 2015
RI Mulhern, Maria S/F-7155-2010; O'Kane, S Maria/AAC-4963-2019
OI Mulhern, Maria S/0000-0002-2212-3744; 
ZA 0
ZR 0
TC 1
ZS 0
ZB 1
Z8 0
Z9 1
U1 0
U2 4
SN 0029-6651
EI 1475-2719
UT WOS:000362835100059
ER

PT J
AU Curti, Stefania
   Sauni, Riitta
   Spreeuwers, Dick
   De Schryver, Antoon
   Valenty, Madeleine
   Riviere, Stephanie
   Mattioli, Stefano
TI Interventions to increase the reporting of occupational diseases by
   physicians
SO COCHRANE DATABASE OF SYSTEMATIC REVIEWS
IS 3
AR CD010305
DI 10.1002/14651858.CD010305.pub2
PD 2015
PY 2015
AB Background
   Under-reporting of occupational diseases is an important issue
   worldwide. The collection of reliable data is essential for public
   health officials to plan intervention programmes to prevent occupational
   diseases. Little is known about the effects of interventions for
   increasing the reporting of occupational diseases.
   Objectives
   To evaluate the effects of interventions aimed at increasing the
   reporting of occupational diseases by physicians.
   Search methods
   We searched the Cochrane Occupational Safety and Health Group
   Specialised Register, the Cochrane Central Register of Controlled Trials
   (CENTRAL), MEDLINE (PubMed), EMBASE, OSH UPDATE, Database of Abstracts
   of Reviews of Effects (DARE), Open-SIGLE, and Health Evidence until
   January 2015.
   We also checked reference lists of relevant articles and contacted study
   authors to identify additional published, unpublished, and ongoing
   studies.
   Selection criteria
   We included randomised controlled trials (RCTs), cluster-RCTs (cRCTs),
   controlled before-after (CBA) studies, and interrupted time series (ITS)
   of the effects of increasing the reporting of occupational diseases by
   physicians. The primary outcome was the reporting of occupational
   diseases measured as the number of physicians reporting or as the rate
   of reporting occupational diseases.
   Data collection and analysis
   Pairs of authors independently assessed study eligibility and risk of
   bias and extracted data. We expressed intervention effects as risk
   ratios or rate ratios. We combined the results of similar studies in a
   meta-analysis. We assessed the overall quality of evidence for each
   combination of intervention and outcome using the GRADE approach.
   Main results
   We included seven RCTs and five CBA studies. Six studies evaluated the
   effectiveness of educational materials alone, one study evaluated
   educational meetings, four studies evaluated a combination of the two,
   and one study evaluated a multifaceted educational campaign for
   increasing the reporting of occupational diseases by physicians. We
   judged all the included studies to have a high risk of bias.
   We did not find any studies evaluating the effectiveness of
   Internet-based interventions or interventions on procedures or
   techniques of reporting, or the use of financial incentives. Moreover,
   we did not find any studies evaluating large-scale interventions like
   the introduction of new laws, existing or new specific disease
   registries, newly established occupational health services, or
   surveillance systems.
   Educational materials
   We found moderate-quality evidence that the use of educational materials
   did not considerably increase the number of physicians reporting
   occupational diseases compared to no intervention (risk ratio of 1.11,
   95% confidence interval (CI) 0.74 to 1.67). We also found
   moderate-quality evidence showing that sending a reminder message of a
   legal obligation to report increased the number of physicians reporting
   occupational diseases (risk ratio of 1.32, 95% CI 1.05 to 1.66) when
   compared to a reminder message about the benefits of reporting.
   We found low-quality evidence that the use of educational materials did
   not considerably increase the rate of reporting when compared to no
   intervention.
   Educational materials plus meetings
   We found moderate-quality evidence that the use of educational materials
   combined with meetings did not considerably increase the number of
   physicians reporting when compared to no intervention (risk ratio of
   1.22, 95% CI 0.83 to 1.81).
   We found low-quality evidence that educational materials plus meetings
   did not considerably increase the rate of reporting when compared to no
   intervention (rate ratio of 0.77, 95% CI 0.42 to 1.41).
   Educational meetings
   We found very low-quality evidence showing that educational meetings
   increased the number of physicians reporting occupational diseases (risk
   ratio at baseline: 0.82, 95% CI 0.47 to 1.41 and at follow-up: 1.74, 95%
   CI 1.11 to 2.74) when compared to no intervention.
   We found very low-quality evidence that educational meetings did not
   considerably increase the rate of reporting occupational diseases when
   compared to no intervention (rate ratio at baseline: 1.57, 95% CI 1.22
   to 2.02 and at follow-up: 1.92, 95% CI 1.48 to 2.47).
   Educational campaign
   We found very low-quality evidence showing that the use of an
   educational campaign increased the number of physicians reporting
   occupational diseases when compared to no intervention (risk ratio at
   baseline: 0.53, 95% CI 0.19 to 1.50 and at follow-up: 11.59, 95% CI 5.97
   to 22.49).
   Authors' conclusions
   We found 12 studies to include in this review. They provide evidence
   ranging fromvery low to moderate quality showing that educational
   materials, educational meetings, or a combination of the two do not
   considerably increase the reporting of occupational diseases. The use of
   a reminder message on the legal obligation to report might provide some
   positive results. We need high-quality RCTs to corroborate these
   findings.
   Future studies should investigate the effects of large-scale
   interventions like legislation, existing or new disease-specific
   registries, newly established occupational health services, or
   surveillance systems. When randomisation or the identification of a
   control group is impractical, these large-scale interventions should be
   evaluated using an interrupted time-series design.
   We also need studies assessing online reporting and interventions aimed
   at simplifying procedures or techniques of reporting and the use of
   financial incentives.
RI De Schryver, Antoon/ABH-5318-2020; Curti, Stefania/K-6407-2018; Mattioli, Stefano/
OI De Schryver, Antoon/0000-0001-7048-1979; Curti,
   Stefania/0000-0003-4343-8873; Mattioli, Stefano/0000-0002-9639-7430
TC 15
Z8 0
ZS 1
ZR 0
ZA 0
ZB 5
Z9 16
U1 0
U2 4
SN 1469-493X
EI 1361-6137
UT WOS:000352608900044
PM 25805310
ER

PT J
AU Wolyniak, Michael J
   Bemis, Lynne T
   Prunuske, Amy J
TI Improving medical students' knowledge of genetic disease: a review of
   current and emerging pedagogical practices.
SO Advances in medical education and practice
VL 6
BP 597
EP 607
DI 10.2147/AMEP.S73644
PD 2015
PY 2015
AB Genetics is an essential subject to be mastered by health professional
   students of all types. However, technological advances in genomics and
   recent pedagogical research have changed the way in which many medical
   training programs teach genetics to their students. These advances favor
   a more experience-based education focused primarily on developing
   student's critical thinking skills. In this review, we examine the
   current state of genetics education at both the preclinical and clinical
   levels and the ways in which medical and pedagogical research have
   guided reforms to current and emerging teaching practices in genetics.
   We discover exciting trends taking place in which genetics is integrated
   with other scientific disciplines both horizontally and vertically
   across medical curricula to emphasize training in scientific critical
   thinking skills among students via the evaluation of clinical evidence
   and consultation of online databases. These trends will produce future
   health professionals with the skills and confidence necessary to embrace
   the new tools of medical practice that have emerged from scientific
   advances in genetics, genomics, and bioinformatics. 
RI Wolyniak, Michael/S-6451-2019; Bemis, Lynne/
OI Bemis, Lynne/0000-0001-9986-7154
ZS 1
ZA 0
TC 18
ZR 0
Z8 0
ZB 6
Z9 19
U1 0
U2 17
SN 1179-7258
UT MEDLINE:26604852
PM 26604852
ER

PT J
AU Ojha, Rahul
   Liu, Anthony
   Rai, Deepak
   Nanan, Ralph
TI Review of Simulation in Pediatrics: The Evolution of a Revolution
SO FRONTIERS IN PEDIATRICS
VL 3
AR 106
DI 10.3389/fped.2015.00106
PD 2015
PY 2015
AB Recent changes in medical education have highlighted the importance of
   experiential learning. Simulation is one model that has gained
   significant attention in the last decade and has been widely adopted as
   a training and assessment tool in medical education. Pediatric
   simulation has been utilized to teach various skills including
   resuscitation and trauma management, procedural skills, and team
   training. It is also a valuable tool for health care educators, as it
   allows learners to achieve competence without putting patients at risk.
   Recent literature demonstrates increased retention of knowledge and
   skills after simulation-based training. Further research is required to
   improve current simulation curriculums, develop validated assessment
   tools, and to demonstrate improved clinical outcomes after
   simulation-based training. We conducted an online search of original and
   review articles related to simulation and pediatric medical education
   and provide an overview of the role and utility of simulation in
   pediatrics.
   Key Points
   Simulation in pediatrics has been widely accepted and adapted as a
   training and assessment tool in medical education.
   Simulation in pediatrics has been utilized to teach various skills
   including resuscitation and trauma management, procedural skills, and
   team training.
   Further research is required to improve current simulation curriculums,
   to develop validated assessment tools, and to demonstrate improved
   clinical outcomes after simulation-based training.
TC 19
ZB 2
Z8 0
ZR 0
ZS 1
ZA 0
Z9 20
U1 4
U2 12
SN 2296-2360
UT WOS:000209897400100
PM 26649288
ER

PT J
AU Christopher, Mary M.
   Young, Karen M.
TI Awareness of "predatory" open-access journals among prospective
   veterinary and medical authors attending scientific writing workshops
SO FRONTIERS IN VETERINARY SCIENCE
VL 2
AR 22
DI 10.3389/fvets.2015.00022
PD 2015
PY 2015
AB Authors face many choices when selecting a journal for publication.
   Prospective authors, especially trainees, may be unaware of "predatory"
   online journals or how to differentiate them from legitimate journals.
   In this study, we assessed awareness of open-access and predatory
   journals among prospective authors attending scientific writing
   workshops; our long-term goal was to inform educational goals for the
   workshops. We surveyed participants of writing workshops at veterinary
   and medical schools and an international conference over a 1-year
   period. The survey included 14 statements for respondents to indicate
   agreement level on a Likert-like scale and four questions on awareness
   of resources about predatory journals; respondents also defined
   "predatory journal." A total of 145 participants completed the survey:
   106 (73.1%) from veterinary schools and 86 (59.3%) graduate students or
   residents. Fewer faculty (vs trainees) agreed that open access was an
   important factor in deciding where to publish; faculty and postdoctoral
   researchers were more likely to expect to pay more to publish in an
   open-access journal. Most respondents (120/145, 82.7%) agreed/strongly
   agreed that the decision to accept a manuscript should not be influenced
   by publication charges, but 50% (56/112) indicated that they "didn't
   know" how publishing costs were supported. Of the 142 respondents who
   answered, 33 (23.0%) indicated awareness of the term "predatory
   journal"; 34 (23.9%) were aware of the Directory of Open Access
   Journals; 24 (16.9%) were aware of the Science "sting" article about
   predatory journals; and 7 (4.8%) were aware of Beall's list. Most
   (93/144, 64.5%) definitions of predatory journals described poor but not
   predatory journal practices, and some respondents misunderstood the term
   completely. Mentors should help novice authors to be aware of predatory
   journals and to distinguish between legitimate and illegitimate
   open-access journals, thus selecting the best journal for their work.
ZR 0
Z8 0
ZS 0
ZB 3
TC 33
ZA 0
Z9 33
U1 4
U2 10
EI 2297-1769
UT WOS:000505595000022
PM 26664951
ER

PT J
AU Burger, E. H.
   Groenewald, P.
   Rossouw, A.
   Bradshaw, D.
TI Medical certification of death in South Africa - moving forward
SO SAMJ SOUTH AFRICAN MEDICAL JOURNAL
VL 105
IS 1
BP 27
EP 30
DI 10.7196/SAMJ.8578
PD JAN 2015
PY 2015
AB Despite improvements to the Death Notification Form (DNF) used in South
   Africa (SA), the quality of cause-of-death information remains
   suboptimal. To address these inadequacies, the government ran a
   train-the-trainer programme on completion of the DNF, targeting doctors
   in public sector hospitals. Training materials were developed and
   workshops were held in all provinces. This article reflects on the
   lessons learnt from the training and highlights issues that need to be
   addressed to improve medical certification and cause-of-death data in
   SA. The DNF should be completed truthfully and accurately, and
   confidentiality of the information on the form should be maintained. The
   underlying cause of death should be entered on the lowest completed line
   in the cause-of-death section, and if appropriate, HIV should be entered
   here. Exclusion clauses for HIV in life insurance policies with
   Association of Savings and Investments South Africa companies were
   scrapped in 2005. Interactive workshops provide a good learning
   environment, but are logistically challenging. More use should be made
   of online training resources, particularly with continuing professional
   development accreditation and helpline support. In addition, training in
   the completion of the DNF should become part of the curriculum in all
   medical schools, and part of the orientation of interns and community
   service doctors in all facilities.
ZR 0
Z8 0
ZA 0
TC 13
ZS 5
ZB 5
Z9 15
U1 0
U2 2
SN 0256-9574
EI 2078-5135
UT WOS:000348096100012
PM 26046158
ER

PT J
AU Foucault, Amelie
   Dube, Serge
   Fernandez, Nicolas
   Gagnon, Robert
   Charlin, Bernard
TI Learning medical professionalism with the online concordance-of-judgment
   learning tool (CJLT): A pilot study
SO MEDICAL TEACHER
VL 37
IS 10
BP 955
EP 960
DI 10.3109/0142159X.2014.970986
PD 2015
PY 2015
AB Context: Professionalism development entails learning to make judgments
   in ambiguous situations. A Concordance of Judgment Learning Tool (CJLT),
   comprised of 20 vignettes involving professionalism issues, was
   developed. Students obtained a measure of how concordant their judgments
   were with a panel of experts and learned from given explanations.
   Method: Twenty clinical vignettes implying professionalism issues were
   written including, for each, four possible courses of action. Expert
   panel, nominated by all clerkship students, was made up of attending
   physicians that best represented professionalism role models. Experts
   completed CJLT and gave explanations for their answers. All clerks were
   invited to answer each vignette, and then received automated expert
   feedback including explanations.
   Results: Seventy-nine students sat for the activity. The optimized test
   included 20 cases and 54 questions (Cronbach's alpha coefficient of
   0.64). Student - expert concordance scores ranged from 54 to 77 with a
   mean at 64.6 (standard deviation 5.1). Satisfaction survey results
   indicated high satisfaction and relevance of tool despite some pitfalls.
   Post-test focus group data revealed relevant experiential learning on
   professionalism issues.
   Discussion: Students' scores and perceptions suggest pedagogic relevance
   of the CJLT in fostering professionalism development in clerkship. CJLT
   is user-friendly and shows promise as a situation experiential learning
   activity.
OI Foucault, Amelie/0000-0002-9999-6666; Fernandez,
   Nicolas/0000-0002-3840-2641
TC 7
ZR 0
ZA 0
Z8 0
ZB 0
ZS 1
Z9 8
U1 0
U2 9
SN 0142-159X
EI 1466-187X
UT WOS:000375840500011
PM 25336258
ER

PT J
AU Brown, Michael
   Shaw, Dominick
   Sharples, Sarah
   Le Jeune, Ivan
   Blakey, John
TI A survey-based cross-sectional study of doctors' expectations and
   experiences of non-technical skills for Out of Hours work
SO BMJ OPEN
VL 5
IS 2
AR e006102
DI 10.1136/bmjopen-2014-006102
PD 2015
PY 2015
AB Objectives: The skill set required for junior doctors to work
   efficiently and safely Out of Hours (OoH) in hospitals has not been
   established. This is despite the OoH period representing 75% of the year
   and it being the time of highest mortality. We set out to explore the
   expectations of medical students and experiences of junior doctors of
   the non-technical skills needed to work OoH.
   Design: Survey-based cross-sectional study informed by focus groups.
   Setting: Online survey with participants from five large teaching
   hospitals across the UK.
   Participants: 300 Medical Students and Doctors
   Outcome measure: Participants ranked the importance of non-technical
   skills, as identified by literature review and focus groups, needed for
   OoH care.
   Results: The focus groups revealed a total of eight non-technical skills
   deemed to be important. In the survey 'Task Prioritisation' (mean rank
   1.617) was consistently identified as the most important non-technical
   skill. Stage of training affected the ranking of skills, with
   significant differences for 'Communication with Senior Doctors',
   'Dealing with Clinical Isolation', 'Task Prioritisation' and
   'Communication with Patients'. Importantly, there was a significant
   discrepancy between the medical student expectations and experiences of
   doctors undertaking work.
   Conclusions: Our findings suggest that medical staff particularly value
   task prioritisation skills; however, these are not routinely taught in
   medical schools. The discrepancy between expectations of students and
   experience of doctors reinforces the idea that there is a gap in
   training. Doctors of different grades place different importance on
   specific non-technical skills with implications for postgraduate
   training. There is a pressing need for medical schools and deaneries to
   review non-technical training to include more than communication skills.
RI Sharples, Sarah/; shaw, dominick/N-1293-2014; Brown, Michael/
OI Sharples, Sarah/0000-0003-0288-915X; shaw, dominick/0000-0003-4106-8469;
   Brown, Michael/0000-0001-8305-9064
ZS 0
ZB 0
TC 13
ZA 0
Z8 0
ZR 0
Z9 13
U1 0
U2 8
SN 2044-6055
UT WOS:000363455400010
PM 25687899
ER

PT J
AU Leonard, K.
   Quesenberry, A.C.
   Lindsay, J.M.
TI Moderated social media support groups for patients
SO Journal of Consumer Health on the Internet
VL 19
IS 3-4
BP 219
EP 32
DI 10.1080/15398285.2015.1089397
PD 2015
PY 2015
AB An increasing number of Internet users look to social media websites for
   support and encouragement when faced with a health situation. With
   numerous social media websites available, finding reliable social
   media-driven support groups to recommend can pose difficulty to
   librarians and patrons. This article reviews several moderated online
   social media support groups that can potentially help consumers seeking
   support. Since there are many groups for many different diseases,
   criteria were established before selecting them. This list aids
   librarians in their quest of finding these resources for consumers and
   will also provide consumers with satisfactory online social media
   support groups.
RI Wilson, Alexandria Q/L-9692-2019; Grabeel, Kelsey Leonard/AAE-8408-2019; Lindsay, J. Michael/AAE-8382-2019
OI Wilson, Alexandria Q/0000-0002-2649-8252; Grabeel, Kelsey
   Leonard/0000-0002-0652-4409; Lindsay, J. Michael/0000-0003-1941-8581
ZR 0
ZA 0
Z8 0
ZS 0
ZB 0
TC 2
Z9 2
U1 0
U2 1
SN 1539-8285
UT INSPEC:15910391
ER

PT J
AU Ahmed, E.
   Alike, Q.
   Keselman, A.
TI The Process of Creating Online Animated Videos to Overcome Literacy
   Barriers in Health Information Outreach
SO Journal of Consumer Health on the Internet
VL 19
IS 3-4
BP 184
EP 99
DI 10.1080/15398285.2015.1089395
PD 2015
PY 2015
AB Many U.S. populations, especially the disadvantaged, the elderly, and
   English language learners, do not possess sufficient health literacy to
   effectively use the Internet's health information content in text
   format. Easy-to-understand, engaging audiovisual resources could greatly
   increase user access to health information. Unfortunately, there are
   limited audiovisual resources for specific health topics. This article
   provides a step-by-step guide for producing low-cost health information
   animations and describes its application to creating environmental
   health education materials for a National Library of Medicine website
   for middle school students. Steps include background research,
   storyboarding, animating, voice narration/editing, and evaluation.
ZS 0
Z8 0
ZB 0
ZR 0
TC 8
ZA 0
Z9 8
U1 0
U2 12
SN 1539-8285
UT INSPEC:15893708
ER

PT J
AU Dafli, Eleni
   Antoniou, Panagiotis
   Ioannidis, Lazaros
   Dombros, Nicholas
   Topps, David
   Bamidis, Panagiotis D.
TI Virtual Patients on the Semantic Web: A Proof-of-Application Study
SO JOURNAL OF MEDICAL INTERNET RESEARCH
VL 17
IS 1
AR e16
DI 10.2196/jmir.3933
PD JAN 2015
PY 2015
AB Background: Virtual patients are interactive computer simulations that
   are increasingly used as learning activities in modern health care
   education, especially in teaching clinical decision making. A key
   challenge is how to retrieve and repurpose virtual patients as unique
   types of educational resources between different platforms because of
   the lack of standardized content-retrieving and repurposing mechanisms.
   Semantic Web technologies provide the capability, through structured
   information, for easy retrieval, reuse, repurposing, and exchange of
   virtual patients between different systems.
   Objective: An attempt to address this challenge has been made through
   the mEducator Best Practice Network, which provisioned frameworks for
   the discovery, retrieval, sharing, and reuse of medical educational
   resources. We have extended the OpenLabyrinth virtual patient authoring
   and deployment platform to facilitate the repurposing and retrieval of
   existing virtual patient material.
   Methods: A standalone Web distribution and Web interface, which contains
   an extension for the OpenLabyrinth virtual patient authoring system, was
   implemented. This extension was designed to semantically annotate
   virtual patients to facilitate intelligent searches, complex queries,
   and easy exchange between institutions. The OpenLabyrinth extension
   enables OpenLabyrinth authors to integrate and share virtual patient
   case metadata within the mEducator3.0 network. Evaluation included 3
   successive steps: (1) expert reviews; (2) evaluation of the ability of
   health care professionals and medical students to create, share, and
   exchange virtual patients through specific scenarios in extended
   OpenLabyrinth (OLabX); and (3) evaluation of the repurposed learning
   objects that emerged from the procedure.
   Results: We evaluated 30 repurposed virtual patient cases. The
   evaluation, with a total of 98 participants, demonstrated the system's
   main strength: the core repurposing capacity. The extensive metadata
   schema presentation facilitated user exploration and filtering of
   resources. Usability weaknesses were primarily related to standard
   computer applications' ease of use provisions. Most evaluators provided
   positive feedback regarding educational experiences on both content and
   system usability. Evaluation results replicated across several
   independent evaluation events.
   Conclusions: The OpenLabyrinth extension, as part of the semantic
   mEducator3.0 approach, is a virtual patient sharing approach that builds
   on a collection of Semantic Web services and federates existing sources
   of clinical and educational data. It is an effective sharing tool for
   virtual patients and has been merged into the next version of the app
   (OpenLabyrinth 3.3). Such tool extensions may enhance the medical
   education arsenal with capacities of creating simulation/game-based
   learning episodes, massive open online courses, curricular
   transformations, and a future robust infrastructure for enabling mobile
   learning.
RI Topps, David/L-1747-2015; Antoniou, Panagiotis/AAE-7895-2022; Bamidis, Panagiotis/AAK-3556-2020
OI Topps, David/0000-0003-3593-544X; Bamidis,
   Panagiotis/0000-0002-9936-5805
TC 18
Z8 0
ZB 2
ZR 0
ZA 0
ZS 0
Z9 18
U1 1
U2 19
SN 1438-8871
UT WOS:000374123300015
PM 25616272
ER

PT J
AU Lohan, Maria
   Aventin, Aine
   Oliffe, John L.
   Han, Christina S.
   Bottorff, Joan L.
TI Knowledge Translation in Men's Health Research: Development and Delivery
   of Content for Use Online
SO JOURNAL OF MEDICAL INTERNET RESEARCH
VL 17
IS 1
AR e31
DI 10.2196/jmir.3881
PD JAN 2015
PY 2015
AB Background: Men can be hard to reach with face-to-face health-related
   information, while increasingly, research shows that they are seeking
   health information from online sources. Recognizing this trend, there is
   merit in developing innovative online knowledge translation (KT)
   strategies capable of translating research on men's health into engaging
   health promotion materials. While the concept of KT has become a new
   mantra for researchers wishing to bridge the gap between research
   evidence and improved health outcomes, little is written about the
   process, necessary skills, and best practices by which researchers can
   develop online knowledge translation.
   Objective: Our aim was to illustrate some of the processes and
   challenges involved in, and potential value of, developing research
   knowledge online to promote men's health.
   Methods: We present experiences of KT across two case studies of men's
   health. First, we describe a study that uses interactive Web apps to
   translate knowledge relating to Canadian men's depression. Through a
   range of mechanisms, study findings were repackaged with the explicit
   aim of raising awareness and reducing the stigma associated with men's
   depression and/or help-seeking. Second, we describe an educational
   resource for teenage men about unintended pregnancy, developed for
   delivery in the formal Relationship and Sexuality Education school
   curricula of Ireland, Northern Ireland (United Kingdom), and South
   Australia. The intervention is based around a Web-based interactive film
   drama entitled "If I Were Jack".
   Results: For each case study, we describe the KT process and strategies
   that aided development of credible and well-received online content
   focused on men's health promotion. In both case studies, the original
   research generated the inspiration for the interactive online content
   and the core development strategy was working with a multidisciplinary
   team to develop this material through arts-based approaches. In both
   cases also, there is an acknowledgment of the need for gender and
   culturally sensitive information. Both aimed to engage men by disrupting
   stereotypes about men, while simultaneously addressing men through
   authentic voices and faces. Finally, in both case studies we draw
   attention to the need to think beyond placement of content online to
   delivery to target audiences from the outset.
   Conclusions: The case studies highlight some of the new skills required
   by academics in the emerging paradigm of translational research and
   contribute to the nascent literature on KT. Our approach to online KT
   was to go beyond dissemination and diffusion to actively repackage
   research knowledge through arts-based approaches (videos and film
   scripts) as health promotion tools, with optimal appeal, to target male
   audiences. Our findings highlight the importance of developing a
   multidisciplinary team to inform the design of content, the importance
   of adaptation to context, both in terms of the national implementation
   context and consideration of gender-specific needs, and an integrated
   implementation and evaluation framework in all KT work.
RI Oliffe, John Lindsay/F-3436-2011; Bottorff, Joan L./AAV-9905-2020; Bottorff, Joan L./A-6420-2018; Lohan, Maria/
OI Oliffe, John Lindsay/0000-0001-9029-4003; Bottorff, Joan
   L./0000-0001-9724-5351; Bottorff, Joan L./0000-0001-9724-5351; Lohan,
   Maria/0000-0003-3525-1283
ZR 0
ZA 0
ZB 1
Z8 0
ZS 0
TC 12
Z9 12
U1 2
U2 12
SN 1438-8871
UT WOS:000374123300027
PM 25642787
ER

PT J
AU Pourmand, Ali
   Tanski, Mary
   Davis, Steven
   Shokoohi, Hamid
   Lucas, Raymond
   Zaver, Fareen
TI Educational technology improves ECG interpretation of acute myocardial
   infarction among medical students and emergency medicine residents.
SO The western journal of emergency medicine
VL 16
IS 1
BP 133
EP 7
DI 10.5811/westjem.2014.12.23706
PD 2015-Jan
PY 2015
AB INTRODUCTION: Asynchronous online training has become an increasingly
   popular educational format in the new era of technology-based
   professional development. We sought to evaluate the impact of an online
   asynchronous training module on the ability of medical students and
   emergency medicine (EM) residents to detect electrocardiogram (ECG)
   abnormalities of an acute myocardial infarction (AMI).
   METHODS: We developed an online ECG training and testing module on AMI,
   with emphasis on recognizing ST elevation myocardial infarction (MI) and
   early activation of cardiac catheterization resources. Study
   participants included senior medical students and EM residents at all
   post-graduate levels rotating in our emergency department (ED).
   Participants were given a baseline set of ECGs for interpretation. This
   was followed by a brief interactive online training module on normal
   ECGs as well as abnormal ECGs representing an acute MI. Participants
   then underwent a post-test with a set of ECGs in which they had to
   interpret and decide appropriate intervention including catheterization
   lab activation.
   RESULTS: 148 students and 35 EM residents participated in this training
   in the 2012-2013 academic year. Students and EM residents showed
   significant improvements in recognizing ECG abnormalities after taking
   the asynchronous online training module. The mean score on the testing
   module for students improved from 5.9 (95% CI [5.7-6.1]) to 7.3 (95% CI
   [7.1-7.5]), with a mean difference of 1.4 (95% CI [1.12-1.68])
   (p<0.0001). The mean score for residents improved significantly from 6.5
   (95% CI [6.2-6.9]) to 7.8 (95% CI [7.4-8.2]) (p<0.0001).
   CONCLUSION: An online interactive module of training improved the
   ability of medical students and EM residents to correctly recognize the
   ECG evidence of an acute MI.
OI , Ali/0000-0002-3674-5106; Pourmand, Ali/0000-0002-8440-8454
ZA 0
ZR 0
Z8 1
ZS 0
ZB 1
TC 15
Z9 15
U1 0
U2 5
EI 1936-9018
UT MEDLINE:25671022
PM 25671022
ER

PT J
AU Hiller, Katherine
   Miller, Emily S
   Lawson, Luan
   Wald, David
   Beeson, Michael
   Heitz, Corey
   Morrissey, Thomas
   House, Joseph
   Poznanski, Stacey
TI Correlation of the NBME advanced clinical examination in EM and the
   national EM M4 exams.
SO The western journal of emergency medicine
VL 16
IS 1
BP 138
EP 42
DI 10.5811/westjem.2014.11.24189
PD 2015-Jan
PY 2015
AB INTRODUCTION: Since 2011 two online, validated exams for fourth-year
   emergency medicine (EM) students have been available (National EM M4
   Exams). In 2013 the National Board of Medical Examiners offered the
   Advanced Clinical Examination in Emergency Medicine (EM-ACE). All of
   these exams are now in widespread use; however, there are no data on how
   they correlate. This study evaluated the correlation between the EM-ACE
   exam and the National EM M4 Exams.
   METHODS: From May 2013 to April 2014 the EM-ACE and one version of the
   EM M4 exam were administered sequentially to fourth-year EM students at
   five U.S. medical schools. Data collected included institution, gross
   and scaled scores and version of the EM M4 exam. We performed Pearson's
   correlation and random effects linear regression.
   RESULTS: 305 students took the EM-ACE and versions 1 (V1) or 2 (V2) of
   the EM M4 exams (281 and 24, respectively) [corrected].The mean percent
   correct for the exams were as follows: EM-ACE 74.9 (SD-9.82), V1 83.0
   (SD-6.39), V2 78.5 (SD-7.70) [corrected]. Pearson's correlation
   coefficient for the V1/EM-ACE was 0.53 (0.43 scaled) and for the
   V2/EM-ACE was 0.58 (0.41 scaled) [corrected]. The coefficient of
   determination for V1/ EM-ACE was 0.73 and for V2/EM-ACE 0.71 (0.65 and
   .49 for scaled scores) [ERRATUM]. The R-squared values were 0.28 and
   0.30 (0.18 and 0.13 scaled), respectively [corrected]. There was
   significant cluster effect by institution.
   CONCLUSION: There was moderate positive correlation of student scores on
   the EM-ACE exam and the National EM M4 Exams.
TC 5
ZS 0
ZA 0
Z8 0
ZB 0
ZR 0
Z9 5
U1 0
U2 1
EI 1936-9018
UT MEDLINE:25671023
PM 25671023
ER

PT J
AU Aggarwal, Anita
   Fullam, Lisa
   Brownstein, Alan P.
   Maynard, Gregory A.
   Ansell, Jack
   Varga, Elizabeth A.
   Friedman, Richard. J.
   Rickles, Frederick. R.
TI Deep Vein Thrombosis ( DVT) and Pulmonary Embolism ( PE): Awareness and
   Prophylaxis Practices Reported by Patients with Cancer
SO CANCER INVESTIGATION
VL 33
IS 9
BP 405
EP 410
DI 10.3109/07357907.2015.1048871
PD 2015
PY 2015
AB Patients with cancer are at increased risk for venous thromboembolism
   (VTE). An online survey to measure PE/DVT terminology awareness and
   understanding of VTE risks revealed 24% and 15% of the 500 cancer
   patients surveyed had heard of term DVT/PE; 19% and 17% could name
   signs/symptoms of DVT/PE; 3% recognized cancer treatments as risk
   factors for DVT/PE. Only 25% of the patients received prevention
   education from providers;<50% received VTE prophylaxis. Cancer patient
   awareness of VTE terminology and cancer and/or its treatment as risk for
   VTE is low. More effective patient/physician dialogue about VTE risk and
   thromboprophylaxis is needed.
ZB 3
ZS 0
ZR 0
ZA 0
Z8 1
TC 20
Z9 21
U1 0
U2 5
SN 0735-7907
EI 1532-4192
UT WOS:000369806600001
PM 26181096
ER

PT C
AU Nagpal, Diksha
   Kaur, Sumit
   Gujral, Shruti
   Singh, Amritpal
BE Mathew, J
   Singh, AK
TI FR: A Recommender for Finding Faculty Based On CF Technique
SO PROCEEDINGS OF THE 4TH INTERNATIONAL CONFERENCE ON ECO-FRIENDLY
   COMPUTING AND COMMUNICATION SYSTEMS
SE Procedia Computer Science
VL 70
BP 499
EP 507
DI 10.1016/j.procs.2015.10.091
PD 2015
PY 2015
AB Number of options available for online users for buying items is growing
   manifold; tool which has come to the rescue of online users is
   Recommender Systems. Recommender System is expanding as an influential
   research area and has its applications in various fields like
   e-commerce, business, entertainment, education, medical sciences and so
   on. The developed applications in education field are limited to
   recommend the articles, research papers, courses and books to students
   and research scholars. However, application of recommender system to
   recommend faculty of an education institution to the students,
   management and other members does not exist. So to further extend its
   usage in education domain, applications of recommender system to
   recommend faculty of education institution to the students, management
   and other members is proposed and evaluated in this work. The
   collaborative filtering (CF) is used to implement Faculty Recommender
   and comparison between the user-user CF and item-item CF results is done
   to find the optimal approach for this proposed Faculty Recommender
   system. (C) 2015 The Authors. Published by Elsevier B.V. This is an open
   access article under the CC BY-NC-ND license
   (http://creativecommons.org/licenses/by-nc-nd/4.0/)
CT 4th International Conference on Eco-Friendly Computing and Communication
   Systems (ICECCS)
CY DEC 07-08, 2015
CL Natl Inst Technol, Kurukshetra, INDIA
HO Natl Inst Technol
RI Singh, Amritpal/AAS-9168-2020
OI Singh, Amritpal/0000-0002-2080-7392
ZR 0
ZS 0
Z8 0
ZB 0
TC 4
ZA 0
Z9 4
U1 0
U2 3
SN 1877-0509
BN *****************
UT WOS:000369534900067
ER

PT C
AU Schwarz, Andreas
   Scherer, Reinhold
   Steyrl, David
   Faller, Josef
   Mueller-Putz, Gernot R.
GP IEEE
TI A Co-adaptive Sensory Motor Rhythms Brain-Computer Interface Based on
   Common Spatial Patterns and Random Forest
SO 2015 37TH ANNUAL INTERNATIONAL CONFERENCE OF THE IEEE ENGINEERING IN
   MEDICINE AND BIOLOGY SOCIETY (EMBC)
SE IEEE Engineering in Medicine and Biology Society Conference Proceedings
BP 1049
EP 1052
PD 2015
PY 2015
AB Sensorimotor rhythm (SMR) based Brain-Computer Interfaces (BCI)
   typically require lengthy user training. This can be exhausting and
   fatiguing for the user as data collection may be monotonous and
   typically without any feedback for user motivation. Hence new ways to
   reduce user training and improve performance are needed. We recently
   introduced a two class motor imagery BCI system which continuously
   adapted with increasing run-time to the brain patterns of the user. The
   system was designed to provide visual feedback to the user after just
   five minutes. The aim of the current work was to improve user-specific
   online adaptation, which was expected to lead to higher performances. To
   maximize SMR discrimination, the method of filter-bank common spatial
   patterns (fbCSP) and Random Forest (RF) classifier were combined. In a
   supporting online study, all volunteers performed significantly better
   than chance. Overall peak accuracy of 88.6 +/- 6.1 (SD) % was reached,
   which significantly exceeded the performance of our previous system by
   13%. Therefore, we consider this system the next step towards fully
   auto-calibrating motor imagery BCIs.
CT 37th Annual International Conference of the
   IEEE-Engineering-in-Medicine-and-Biology-Society (EMBC)
CY AUG 25-29, 2015
CL Milan, ITALY
SP IEEE Engn Med & Biol Soc
RI Faller, Josef/ABG-2374-2020; Schwarz, Andreas/AAW-4973-2021; Steyrl, David/X-6809-2019; Scherer, Reinhold/
OI Faller, Josef/0000-0001-7814-9292; Schwarz, Andreas/0000-0002-3883-4989;
   Steyrl, David/0000-0002-3215-8115; Scherer, Reinhold/0000-0003-3407-9709
TC 18
Z8 0
ZR 0
ZS 0
ZB 7
ZA 0
Z9 18
U1 0
U2 0
SN 1557-170X
EI 1558-4615
BN 978-1-4244-9270-1
UT WOS:000371717201086
PM 26736445
ER

PT C
AU Liu, Fei
   Leleve, Arnaud
   Eberard, Damien
   Redarce, Tanneguy
GP IEEE
TI A Dual-user Teleoperation System with Online Authority Adjustment for
   Haptic Training
SO 2015 37TH ANNUAL INTERNATIONAL CONFERENCE OF THE IEEE ENGINEERING IN
   MEDICINE AND BIOLOGY SOCIETY (EMBC)
SE IEEE Engineering in Medicine and Biology Society Conference Proceedings
BP 1168
EP 1171
PD 2015
PY 2015
AB This paper introduces a dual-user teleoperation system for hands-on
   medical training. A shared control based architecture is presented for
   authority management. In this structure, the combination of control
   signals is obtained using a dominance factor. Its main improvement is
   Online Authority Adjustment (OAA) : the authority can be adjusted
   manually/automatically during the training progress. Experimental
   results are provided to validate the performances of the system.
CT 37th Annual International Conference of the
   IEEE-Engineering-in-Medicine-and-Biology-Society (EMBC)
CY AUG 25-29, 2015
CL Milan, ITALY
SP IEEE Engn Med & Biol Soc
RI Leleve, Arnaud/I-9523-2012; Liu, Fei/
OI Leleve, Arnaud/0000-0001-5550-9072; Liu, Fei/0000-0002-3837-4206
TC 9
ZR 0
ZB 0
Z8 0
ZA 0
ZS 0
Z9 9
U1 2
U2 2
SN 1557-170X
EI 1558-4615
BN 978-1-4244-9270-1
UT WOS:000371717201115
PM 26736474
ER

PT C
AU Corrias, Alberto
   Hong, James Goh Cho
GP IEEE
TI Design and implementation of a flipped classroom learning environment in
   the biomedical engineering context
SO 2015 37TH ANNUAL INTERNATIONAL CONFERENCE OF THE IEEE ENGINEERING IN
   MEDICINE AND BIOLOGY SOCIETY (EMBC)
SE IEEE Engineering in Medicine and Biology Society Conference Proceedings
BP 3985
EP 3988
PD 2015
PY 2015
AB The design and implementation of a learning environment that leverages
   on the use of various technologies is presented. The context is an
   undergraduate core engineering course within the biomedical engineering
   curriculum. The topic of the course is data analysis in biomedical
   engineering problems.
   One of the key ideas of this study is to confine the most mathematical
   and statistical aspects of data analysis in prerecorded video lectures.
   Students are asked to watch the video lectures before coming to class.
   Since the classroom session does not need to cover the mathematical
   theory, the time is spent on a selected real world scenario in the field
   of biomedical engineering that exposes students to an actual application
   of the theory. The weekly cycle is concluded with a hands-on tutorial
   session in the computer rooms.
   A potential problem would arise in such learning environment if the
   students do not follow the recommendation of watching the video lecture
   before coming to class. In an attempt to limit these occurrences, two
   key instruments were put in place: a set of online self-assessment
   questions that students are asked to take before the classroom session
   and a simple rewards system during the classroom session. Thanks to
   modern learning analytics tools, we were able to show that, on average,
   57.9% of students followed the recommendation of watching the video
   lecture before class.
   The efficacy of the learning environment was assessed through various
   means. A survey was conducted among the students and the gathered data
   support the view that the learning environment was well received by the
   students. Attempts were made to quantify the impacts on learning of the
   proposed measures by taking into account the results of selected
   questions of the final examination of the course. Although the presence
   of confounding factors demands caution in the interpretation, these data
   seem to indicate a possible positive effect of the use of video lectures
   in this technologically enhanced learning environment.
CT 37th Annual International Conference of the
   IEEE-Engineering-in-Medicine-and-Biology-Society (EMBC)
CY AUG 25-29, 2015
CL Milan, ITALY
SP IEEE Engn Med & Biol Soc
OI Corrias, Alberto/0000-0003-2156-713X
Z8 0
TC 6
ZS 0
ZR 0
ZB 1
ZA 0
Z9 6
U1 0
U2 4
SN 1557-170X
EI 1558-4615
BN 978-1-4244-9270-1
UT WOS:000371717204067
PM 26737167
ER

PT J
AU Maheshwari, Sunita
   Zheleva, Bistra
   Rajasekhar, Veeralakshmi
   Batra, Bipin
TI e-Teaching in pediatric cardiology: A paradigm shift.
SO Annals of pediatric cardiology
VL 8
IS 1
BP 10
EP 3
DI 10.4103/0974-2069.149512
PD 2015 Jan-Apr
PY 2015
AB BACKGROUND: Training of postgraduate students has traditionally been
   done in person in a hospital setting with hands-on training with each
   faculty member imparting knowledge to 2 to 4 students per year.
   Supplementing their practical education with online instruction could
   make a significant difference in standardizing pediatric cardiology
   education in India.
   OBJECTIVE: To present the rationale, methods and survey results of a
   live e-Teaching methodology implemented for Pediatric cardiology
   trainees in association with the National Board of Examinations, India.
   MATERIALS AND METHODS: Between March 2010 and March 2014, 310 e-classes
   were conducted in the Pediatric cardiac sciences by 24 e-teachers.
   Content of the e-Learning program was based on a 2-year pediatric
   cardiology curriculum and included twice-weekly live online video
   training sessions, a library of recorded sessions and online test
   quizzes for the students. A total of 231 students accessed the program
   at various times over the 4-year period.
   RESULTS: In our study, requests for access to the e-lectures increased
   from 10/year the first year to 100/year by the fourth year with feedback
   surveys conveying a high satisfaction level from the students and a high
   need for this knowledge. The advantages of virtual live e-Learning
   included the fact that one teacher can teach multiple students in
   multiple geographic locations at the same time, obviating the issue of
   quality teacher shortage and the same content can be disseminated to all
   students undergoing specialist training so there is a national consensus
   on diagnostic and management approach among all trainees. Additionally,
   the e-classes can be recorded and replayed so they can be viewed
   repeatedly by the same group or new trainees.
   CONCLUSION: This is the first sustained use of e-Teaching in a medical
   super-specialty in India. We believe that e-Teaching is an innovative
   solution that can be applied, not just to Pediatric Cardiology as we
   have done, but to all branches of specialist and super-specialist
   medical training in India and globally.
RI Zheleva, Bistra/AAN-6856-2020
OI Zheleva, Bistra/0000-0002-3209-0261
ZS 0
ZR 0
Z8 0
TC 7
ZB 0
ZA 0
Z9 7
U1 1
U2 8
SN 0974-2069
UT MEDLINE:25684881
PM 25684881
ER

PT J
AU Wu, Vincent
   Chan, Oscar
   Maxwell, Simon R
   Levine, Mitchell A
   Perri, Dan
   Sebalt, Rolf J
   Baw, Bandar
   Holbrook, Anne
TI Development and Validation of the McMaster Prescribing Competency
   Assessment for Medical Trainees (MacPCA).
SO Journal of population therapeutics and clinical pharmacology = Journal
   de la therapeutique des populations et de la pharmacologie clinique
VL 22
IS 2
BP e173
EP 8
PD 2015
PY 2015
AB BACKGROUND: Prescribing is an essential skill for all physicians, built
   on knowledge of clinical pharmacology, therapeutics and toxicology
   across the life cycle. The decline in organized clinical pharmacology
   training in medical schools, combined with an expanding pharmacopeia and
   increasing complexity of patient care, makes prescribing competency
   difficult for medical students to master.
   OBJECTIVES: To develop and validate the McMaster Prescribing Competency
   Assessment (MacPCA), an online tool suitable for evaluating clinical
   pharmacology knowledge and prescribing skills of medical trainees in
   Canada.
   METHODS: The MacPCA was developed using an online examination platform
   scalable to multiple sites across Canada. Questions represented 8
   domains of safe and effective prescribing with level of difficulty aimed
   at a final year medical student. Validation assessment concentrated on
   face and construct validity.
   RESULTS: 58 participants (7, 12 and 21 medical students in Years 1, 2,
   and 3, respectively and 8 undergraduate controls) were recruited. Mean
   scores were 31% (SD 13.6), 46% (SD 14.9), 75% (SD 8.3) and 81% (SD 10.5)
   for the controls, Year 1, Year 2, and Year 3 (final year) students,
   respectively. Combined Year 2/Year 3 scores were significantly better
   than control/Year 1 scores (p<0.0001). Final year student feedback
   indicated the test was fair, clear and unambiguous, aimed at the right
   level, with sufficient time for completion.
   CONCLUSIONS: The MacPCA demonstrated good face validity and successfully
   discriminated between upper year medical students and their junior
   colleagues. Further expansion of testing and validation is warranted.
OI Wu, Vincent/0000-0003-3227-6442
ZS 0
Z8 0
ZA 0
ZR 0
ZB 1
TC 4
Z9 4
U1 0
U2 2
EI 2561-8741
UT MEDLINE:26365356
PM 26365356
ER

PT J
AU Topping, Daniel
TI An interprofessional education Russian cultural competence course:
   Implementation and follow-up perspectives
SO JOURNAL OF INTERPROFESSIONAL CARE
VL 29
IS 5
BP 501
EP 503
DI 10.3109/13561820.2015.1012582
PD 2015
PY 2015
AB Health sciences educators are faced with creating meaningful, effective
   and satisfying experiences in interprofessional education (IPE) and
   cultural competence (CC) required of both students and professionals in
   practice. This study evaluated the experience and attitudes of the
   participants in a course combining IPE and CC. A novel,
   interprofessional course in the Russian language and culture was
   developed and delivered to a group of medical, nursing, and pharmacy
   students. One year after the completion of the course, an anonymous,
   online survey was sent to the participants. Attitudes, comfort,
   self-efficacy in working with other cultures/healthcare professionals,
   and comparison of the course to other IPE activities were assessed. The
   survey suggested that the course was a satisfying and effective
   combination of IPE and CC in a pre-professional health educational
   setting. Further work could be undertaken to evaluate the experiences of
   similar activities in the professional and continuing education arenas.
ZS 0
ZR 0
Z8 0
ZB 1
ZA 0
TC 5
Z9 5
U1 0
U2 6
SN 1356-1820
EI 1469-9567
UT WOS:000369836000018
PM 25692719
ER

PT J
AU Manning, Joseph C.
   Latif, Asam
   Carter, Tim
   Cooper, Joanne
   Horsley, Angela
   Armstrong, Marie
   Wharrad, Heather
TI 'Our Care through Our Eyes': a mixed-methods, evaluative study of a
   service-user, co-produced education programme to improve inpatient care
   of children and young people admitted following self-harm
SO BMJ OPEN
VL 5
IS 12
AR e009680
DI 10.1136/bmjopen-2015-009680
PD 2015
PY 2015
AB Introduction Within Europe, the UK has one of the highest rates of
   self-harm, with a particularly high prevalence in children and young
   people (CYP). CYP who are admitted to paediatric hospital wards with
   self-harm are cared for by registered children's nurses who have been
   identified to lack specific training in caring for this patient group.
   This may impede the delivery of high quality care. Therefore, this study
   aims to co-produce, implement and evaluate an education programme for
   registered children's nurses to improve their knowledge, attitudes and
   confidence when caring for CYP admitted with self-harm.
   Methods and analysis This mixed-methods evaluative study will involve a
   three-stage design. Stage 1: A priority-setting workshop will be
   conducted with 19 registered children's nurses. A Delphi technique will
   be used to establish consensus of information needs. Stage 2: An online
   educational intervention will be co-produced with 25 CYP and 19
   registered children's nurses based on the priorities identified in Stage
   1. Stage 3: The intervention will be implemented and evaluated with 250
   registered children's nurses at a single hospital. Online Likert scale
   questionnaires will be administered at baseline and postintervention to
   assess levels of knowledge, attitudes and confidence in caring for CYP
   who self-harm. Descriptive and inferential statistics will be used to
   analyse the data. Statistical significance will be assessed at the 5%
   (two-sided) level. One-to-one qualitative interviews will also be
   undertaken with approximately 25 participants to explore any perceived
   impact on clinical practice. An interpretive descriptive approach will
   guide qualitative data collection and analysis.
   Ethics and dissemination This study aims to develop, trial and
   evaluative a service-user, co-produced education programme for acute
   hospital registered children's nurses to improve the care of CYP
   admitted due to self-harm. The study has ethical approval from the
   National Health Services Research Ethics Committee and full governance
   clearance.
RI Wharrad, Heather J/F-1788-2011; Manning, Joseph/AAX-1031-2021; Latif, Asam/; Carter, Tim/
OI Wharrad, Heather J/0000-0001-6030-5648; Manning,
   Joseph/0000-0002-6077-4169; Latif, Asam/0000-0003-0730-7120; Carter,
   Tim/0000-0002-1608-5112
ZA 0
Z8 0
ZR 0
TC 5
ZS 0
ZB 0
Z9 5
U1 0
U2 16
SN 2044-6055
UT WOS:000368839100128
PM 26715483
ER

PT J
AU Liu, Michael A
   Nguyen, Jannett
   Nguyen, Annie
   Kilgore, David B
TI Longitudinal survey on integrative medicine education at an underserved
   health centre.
SO Education for primary care : an official publication of the Association
   of Course Organisers, National Association of GP Tutors, World
   Organisation of Family Doctors
VL 26
IS 6
BP 404
EP 9
DI 10.1080/14739879.2015.1101870
PD 2015-Nov
PY 2015
AB Complementary and alternative medicine (CAM) is widely used by adults in
   the USA. However, most physicians do not inquire about CAM use leading
   to missed opportunities to dialogue about wellness and detect harmful
   practices. In 2012, an integrative medicine (IM) consultation clinic
   alongside an optional IM Residency Track for family medicine residents
   was established at the University of California, Irvine Family Health
   Center in Santa Ana, CA. This study evaluated the impact of these
   programmes on physicians' CAM/IM knowledge and receptiveness. Online
   surveys assessing self-reported attitudes, knowledge and practices were
   distributed in 2012 (baseline) and 2014 (follow-up) to family physicians
   with response rates of 83% (35/42) and 62% (23/37), respectively. At
   baseline, 91.5% of physicians believed that patient satisfaction would
   moderately/strongly increase if offered CAM/IM consultations and
   therapies. At follow- up, physician understanding of clinical
   applications of massage, acupuncture, meditation/relaxation, yoga and
   Tai Chi increased. Percentage of physician referrals to a CAM/IM
   consultation clinic increased (5.7- 69.6%; p < 0.01) as well as
   physician-initiated CAM/IM discussion (20.0-60.9%; p < 0.01). This study
   demonstrates the immediate effect of IM education in a primary care
   training site and the receptiveness of its community-based physicians
   towards these changes. 
OI Nguyen, Annie/0000-0002-1543-0383
ZA 0
ZR 0
TC 0
ZB 0
ZS 0
Z8 0
Z9 0
U1 0
U2 1
SN 1473-9879
UT MEDLINE:26808936
PM 26808936
ER

PT J
AU Harkness, Beth A.
   Allison, Jerry D.
   Clements, Jessica B.
   Coffey, Charles W.
   Fahey, Frederic H.
   Gress, Dustin A.
   Kinahan, Paul E.
   Nickoloff, Edward L.
   Mawlawi, Osama R.
   MacDougall, Robert D.
   Pizzuitello, Robert J.
TI AAPM/SNMMI Joint Task Force: report on the current state of nuclear
   medicine physics training
SO JOURNAL OF APPLIED CLINICAL MEDICAL PHYSICS
VL 16
IS 5
BP 3
EP 13
DI 10.1120/jacmp.v16i5.5661
PD 2015
PY 2015
AB The American Association of Physicists in Medicine (AAPM) and the
   Society of Nuclear Medicine and Molecular Imaging (SNMMI) recognized the
   need for a review of the current state of nuclear medicine physics
   training and the need to explore pathways for improving nuclear medicine
   physics training opportunities. For these reasons, the two organizations
   formed a joint AAPM/SNMMI Ad Hoc Task Force on Nuclear Medicine Physics
   Training. The mission of this task force was to assemble a
   representative group of stakeholders to:
   Estimate the demand for board-certified nuclear medicine physicists in
   the next 5-10 years,
   Identify the critical issues related to supplying an adequate number of
   physicists who have received the appropriate level of training in
   nuclear medicine physics, and
   Identify approaches that may be considered to facilitate the training of
   nuclear medicine physicists.
   As a result, a task force was appointed and chaired by an active member
   of both organizations that included representation from the AAPM, SNMMI,
   the American Board of Radiology (ABR), the American Board of Science in
   Nuclear Medicine (ABSNM), and the Commission for the Accreditation of
   Medical Physics Educational Programs (CAMPEP). The Task Force first met
   at the AAPM Annual Meeting in Charlotte in July 2012 and has met
   regularly face-to-face, online, and by conference calls. This manuscript
   reports the findings of the Task Force, as well as recommendations to
   achieve the stated mission.
RI Kinahan, Paul E/H-5949-2013
OI Kinahan, Paul E/0000-0001-6461-3306
TC 5
ZB 1
ZS 0
ZA 0
ZR 0
Z8 0
Z9 5
U1 0
U2 0
SN 1526-9914
UT WOS:000368340900002
PM 26699325
ER

PT J
AU Paliadelis, Penny Susan
   Stupans, Ieva
   Parker, Vicki
   Piper, Donella
   Gillan, Pauline
   Lea, Jackie
   Jarrott, Helen Mary
   Wilson, Rhonda
   Hudson, Judith N.
   Fagan, Anthea
TI The development and evaluation of online stories to enhance clinical
   learning experiences across health professions in rural Australia
SO COLLEGIAN
VL 22
IS 4
BP 397
EP 403
DI 10.1016/j.colegn.2014.08.003
PD 2015
PY 2015
AB Clinical placement learning experiences are integral to all health and
   medical curricula as a means of integrating theory into practice and
   preparing graduates to deliver safe, high-quality care to health
   consumers. A growing challenge for education providers is to access
   sufficient clinical placements with experienced supervisors who are
   skilled at maximising learning opportunities for students. This paper
   reports on the development and evaluation of an innovative online
   learning program aimed at enhancing student and clinical supervisors'
   preparedness for effective workplace-based learning. The evidence-based
   learning program used 'story-telling' as the learning framework. The
   stories, which were supported by a range of resources, aimed to engage
   the learners in understanding student and supervisor responsibilities,
   as well as the expectations and competencies needed to support effective
   learning in the clinical environment. Evaluation of this program by the
   learners and stakeholders clearly indicated that they felt authentically
   'connected' with the characters in the stories and developed insights
   that suggested effective learning had occurred. (C) 2014 Australian
   College of Nursing Ltd. Published by Elsevier Ltd.
RI Piper, Donella/S-1950-2019; Wilson, Rhonda L./H-6045-2019; Lea, Jacqueline/; Paliadelis, Penelope/; Parker, Vicki/P-1047-2017; Gillan, Pauline/; stupans, ieva/; Piper, Donella/; Fagan, Anthea/
OI Wilson, Rhonda L./0000-0001-9252-2321; Lea,
   Jacqueline/0000-0003-3189-0950; Paliadelis,
   Penelope/0000-0002-4306-7614; Parker, Vicki/0000-0002-0834-9528; Gillan,
   Pauline/0000-0002-4523-7234; stupans, ieva/0000-0002-8193-6905; Piper,
   Donella/0000-0002-5802-6380; Fagan, Anthea/0000-0002-2246-4776
ZB 1
ZA 0
Z8 0
TC 8
ZS 1
ZR 0
Z9 8
U1 0
U2 10
SN 1322-7696
EI 1876-7575
UT WOS:000366147500008
PM 26775526
ER

PT J
AU Kassab, Salah Eldin
   Al-Shafei, Ahmad I
   Salem, Abdel Halim
   Otoom, Sameer
TI Relationships between the quality of blended learning experience,
   self-regulated learning, and academic achievement of medical students: a
   path analysis.
SO Advances in medical education and practice
VL 6
BP 27
EP 34
DI 10.2147/AMEP.S75830
PD 2015
PY 2015
AB PURPOSE: This study examined the relationships between the different
   aspects of students' course experience, self-regulated learning, and
   academic achievement of medical students in a blended learning
   curriculum.
   METHODS: Perceptions of medical students (n=171) from the Royal College
   of Surgeons in Ireland, Medical University of Bahrain (RCSI Bahrain), on
   the blended learning experience were measured using the Student Course
   Experience Questionnaire (SCEQ), with an added e-Learning scale. In
   addition, self-regulated learning was measured using the Motivated
   Strategies for Learning Questionnaire (MSLQ). Academic achievement was
   measured by the scores of the students at the end of the course. A path
   analysis was created to test the relationships between the different
   study variables.
   RESULTS: Path analysis indicated that the perceived quality of the
   face-to-face component of the blended experience directly affected the
   motivation of students. The SCEQ scale "quality of teaching" directly
   affected two aspects of motivation: control of learning and intrinsic
   goal orientation. Furthermore, appropriate course workload directly
   affected the self-efficacy of students. Moreover, the e-Learning scale
   directly affected students' peer learning and critical thinking but
   indirectly affected metacognitive regulation. The resource management
   regulation strategies, time and study environment, and effort regulation
   directly affected students' examination scores (17% of the variance
   explained). However, there were no significant direct relationships
   between the SCEQ scales and cognitive learning strategies or examination
   scores.
   CONCLUSION: The results of this study will have important implications
   for designing blended learning courses in medical schools.
RI Salem, Abdel Halim A/A-3026-2013; Kassab, Salah Eldin/AFK-2253-2022; Kassab, Salah Eldin/AAF-9544-2022; Al-Shafei, Ahmad/
OI Salem, Abdel Halim A/0000-0002-0733-4631; Al-Shafei,
   Ahmad/0000-0001-8067-1688
Z8 0
ZA 1
ZB 4
ZS 3
TC 40
ZR 0
Z9 44
U1 3
U2 73
SN 1179-7258
UT MEDLINE:25610011
PM 25610011
ER

PT J
AU Campbell, David
   Shepherd, Irwyn
   McGrail, Matthew
   Kassell, Lisa
   Connolly, Marnie
   Williams, Brett
   Nestel, Debra
TI Procedural skills practice and training needs of doctors, nurses,
   midwives and paramedics in rural Victoria.
SO Advances in medical education and practice
VL 6
BP 183
EP 94
DI 10.2147/AMEP.S77779
PD 2015
PY 2015
AB INTRODUCTION: Procedural skills are a significant component of clinical
   practice. Doctors, nurses, midwives and paramedics are trained to use a
   variety of procedural skills. Rural clinicians in particular are often
   required to maintain competence in some procedural skills that are used
   infrequently, and which may require regular and repeated rehearsal. This
   paper reports on a research project conducted in Gippsland, Victoria, to
   ascertain the frequency of use, and relevance to clinical practice, of a
   range of skills in the fields of medicine, nursing, midwifery, and
   paramedic practice. The project also gathered data on the attitudes of
   clinicians regarding how frequently and by what means they thought they
   needed to practice these skills with a particular focus on the use of
   simulation as an educational method.
   METHODS: The research was conducted following identification of a
   specific set of procedural skills for each professional group. Skills
   were identified by an expert steering committee. We developed online
   questionnaires that consisted of two parts: 1) demographic and
   professional characteristics, and 2) experience of procedural skills and
   perceived training needs. We sought to invite all practicing clinicians
   (doctors, nurses, midwives, paramedics) working in Gippsland. Online
   surveys were distributed between November 2011 and April 2012 with three
   follow-up attempts. The Monash University Human Research Ethics
   Committee approved the study.
   RESULTS: Valid responses were received from 58 doctors, 94 nurses, 46
   midwives, and 30 paramedics, whom we estimate to represent not more than
   20% of current clinicians within these professions. This response rate
   reflected some of the difficulties experienced in the conduct of the
   research. Results were tabulated for each professional group across the
   range of skills. There was significant correlation between the frequency
   of certain skills and confidence with maintenance of these skills. This
   did not necessarily correlate with perceptions of respondents as to how
   often they need to practice each skill to maintain mastery. The more
   complex the skill, the more likely the respondents were to report a need
   for frequent rehearsal of the skill. There was variation between the
   professional groups as to how to retain mastery; for some skills,
   professional groups reported skill maintenance through clinical
   observation and clinical practice; for other skills, simulation was seen
   to be more appropriate.
   CONCLUSION: This project provided insight into the clinical application
   of procedural skills for clinicians comprising a relatively large
   professional population within a defined geographical region in rural
   Victoria, as well as attitudes to skills maintenance and competency.
   Although not the focus of the study, an unexpected outcome was the
   design of questionnaires on procedural skills. We believe that the
   questionnaires may have value in other rural settings. We acknowledge
   the limitations of the study in the text. The project provides some
   information on which to base planning for procedural skills education,
   including simulation-based training, and directions for further
   research.
RI Williams, Brett/F-6776-2014; Williams, Brett/AAJ-2685-2020; McGrail, Matthew/I-1738-2013
OI Williams, Brett/0000-0001-6307-1779; Williams,
   Brett/0000-0001-6307-1779; McGrail, Matthew/0000-0002-6901-8845
ZS 0
ZR 0
TC 10
Z8 0
ZA 0
ZB 0
Z9 10
U1 0
U2 9
SN 1179-7258
UT MEDLINE:25834473
PM 25834473
ER

PT J
AU Riccioni, Olga
   Vrasidas, Charalambos
   Brcic, Luka
   Armenski, Goce
   Seiwerth, Sven
   Smeets, Annemieke
   van Krieken, J Han Jm
   Lazaris, Andreas C
TI Acquiring experience in pathology predominantly from what you see, not
   from what you read: the HIPON e-learning platform.
SO Advances in medical education and practice
VL 6
BP 439
EP 45
DI 10.2147/AMEP.S79182
PD 2015
PY 2015
AB It is indisputable that nowadays one of the hardest and most important
   tasks in medicine and especially in medical education, is the conversion
   of the extensive amount of available data, into medical experience,
   after a proper analysis. A project under the title "ICT (Information and
   Communication Technology) eModules on HistoPathology: a useful online
   tool for students, researchers and professionals - HIPON", co-financed
   by the Lifelong Learning Program of the Education, Audiovisual and
   Culture Executive Agency (EACEA), The Commission of the European Union,
   has been launched at the beginning of 2013. HIPON's purpose is not to
   provide just another pathology website atlas, but to convey professional
   experience and thinking in pathology. HIPON has resulted in a
   well-structured and user-friendly, open resource, multi-language,
   e-learning platform which, taking advantage of modern image technology,
   offers medical students, researchers, and professionals a valuable
   teaching instrument so that they can acquire professional experience in
   pathology. The mid-term report of HIPON has been favorably evaluated by
   the EACEA experts who appreciated the potential of our teaching tool in
   providing the opportunity and the means to acquire medical experience.
   Through the use of virtual slides, educative videos and microscopic,
   high resolution, marked images accompanied by relevant questions and
   answers, HIPON project aims to make end-users able to think as
   experienced pathologists and become highly efficient in correlating
   pathologic data with other clinical-laboratory information. 
RI Lazaris, Andreas C./AAA-3745-2020
Z8 0
ZB 0
ZR 0
ZA 0
TC 3
ZS 1
Z9 4
U1 0
U2 4
SN 1179-7258
UT MEDLINE:26089711
PM 26089711
ER

PT J
AU Hindle, Ada
   Cheng, Ji
   Thabane, Lehana
   Wong, Anne
TI Web-Based Learning for Emergency Airway Management in Anesthesia
   Residency Training.
SO Anesthesiology research and practice
VL 2015
BP 971406
EP 971406
DI 10.1155/2015/971406
PD 2015
PY 2015
AB Introduction. Web-based learning (WBL) is increasingly used in medical
   education; however, residency training programs often lack guidance on
   its implementation. We describe how the use of feasibility studies can
   guide the use of WBL in anesthesia residency training. Methods. Two
   case-based WBL emergency airway management modules were developed for
   self-directed use by anesthesia residents. The feasibility of using this
   educational modality was assessed using a single cohort pretest/posttest
   design. Outcome measures included user recruitment and retention rate,
   perceptions of educational value, and knowledge improvement. The
   differences between pre- and postmodule test scores and survey Likert
   scores were analysed using the paired t test. Results. Recruitment and
   retention rates were 90% and 65%, respectively. User-friendliness of the
   modules was rated highly. There was a significant improvement in
   perceptions of the value of WBL in the postsurvey. There was a
   significant knowledge improvement of 29% in the postmodule test.
   Conclusions. Feasibility studies can help guide appropriate use of WBL
   in curricula. While our study supported the potential feasibility of
   emergency airway management modules for training, collaboration with
   other anesthesia residency programs may enable more efficient
   development, implementation, and evaluation of this resource-intensive
   modality in anesthesia education and practice. 
Z8 0
ZB 0
ZS 0
ZR 0
TC 6
ZA 0
Z9 6
U1 0
U2 4
SN 1687-6962
UT MEDLINE:26788056
PM 26788056
ER

PT J
AU Walpole, Sarah C
   Mortimer, Frances
   Inman, Alice
   Braithwaite, Isobel
   Thompson, Trevor
TI Exploring emerging learning needs: a UK-wide consultation on
   environmental sustainability learning objectives for medical education.
SO International journal of medical education
VL 6
BP 191
EP 200
DI 10.5116/ijme.5643.62cd
PD 2015 Dec 24
PY 2015
AB OBJECTIVE: This study aimed to engage wide-ranging stakeholders and
   develop consensus learning objectives for undergraduate and postgraduate
   medical education.
   METHODS: A UK-wide consultation garnered opinions of healthcare
   students, healthcare educators and other key stakeholders about
   environmental sustainability in medical education. The policy Delphi
   approach informed this study. Draft learning objectives were revised
   iteratively during three rounds of consultation: online questionnaire or
   telephone interview, face-to-face seminar and email consultation.
   RESULTS: Twelve draft learning objectives were developed based on review
   of relevant literature. In round one, 64 participants' median ratings of
   the learning objectives were 3.5 for relevance and 3.0 for feasibility
   on a Likert scale of one to four. Revisions were proposed, e.g. to
   highlight relevance to public health and professionalism. Thirty three
   participants attended round two. Conflicting opinions were explored.
   Added content areas included health benefits of sustainable behaviours.
   To enhance usability, restructuring provided three overarching learning
   objectives, each with subsidiary points. All participants from rounds
   one and two were contacted in round three, and no further edits were
   required.
   CONCLUSIONS: This is the first attempt to define consensus learning
   objectives for medical students about environmental sustainability.
   Allowing a wide range of stakeholders to comment on multiple iterations
   of the document stimulated their engagement with the issues raised and
   ownership of the resulting learning objectives.
RI Walpole, Sarah Catherine/H-8098-2019; Braithwaite, Isobel/
OI Walpole, Sarah Catherine/0000-0003-2600-0386; Braithwaite,
   Isobel/0000-0001-5327-5612
TC 17
ZB 0
ZS 0
ZA 0
Z8 0
ZR 0
Z9 17
U1 0
U2 4
EI 2042-6372
UT MEDLINE:26702552
PM 26702552
ER

PT J
AU Mi, Guodong
   Wu, Zunyou
   Wang, Xiaodong
   Shi, Cynthia X.
   Yu, Fei
   Li, Tian
   Zhang, Linglin
   McGoogan, Jennifer M.
   Pang, Lin
   Xu, Jie
   Rou, Keming
TI Effects of a Quasi-Randomized Web-Based Intervention on Risk Behaviors
   and Treatment Seeking Among HIV-Positive Men Who Have Sex With Men in
   Chengdu, China
SO CURRENT HIV RESEARCH
VL 13
IS 6
BP 490
EP 496
DI 10.2174/1570162X13666150624104522
PD 2015
PY 2015
AB The men who have sex with men (MSM) population in China has experienced
   a recent increase in HIV incidence. Due to the dual stigma and
   discrimination towards homosexuality and HIV infection, most MSM living
   with HIV/AIDS are hard to reach by offline intervention initiatives. We
   recruited HIV-positive MSM participants in Chengdu, China and assessed
   whether they disclosed their HIV status to partners, motivated a partner
   to receive testing, used condoms consistently, or initiated
   antiretroviral therapy. Participants were quasi-randomized to either the
   intervention or control arm. The intervention group was given
   instructions for an online program with four modules: an information
   exchange website, a bulletin board system, individualized online
   counseling with trained peer educators, and an animation game. All
   participants were re-assessed at 6 months. The study enrolled 202
   HIV-positive MSM. The intervention group had significant increases in
   disclosing their HIV status to their partners (76.0% vs 61.2%, P=0.0388)
   and motivating partners to accept HIV testing (42.3% vs 25.5%, P=0.0156)
   compared with the control group, but there were no between-group
   differences in receiving early treatment or using condoms consistently.
   We found that a web-based intervention targeting HIV-positive MSM was an
   effective tool in increasing the uptake of HIV testing within this
   high-risk population.
Z8 7
ZA 0
ZB 3
ZS 0
TC 10
ZR 0
Z9 16
U1 1
U2 15
SN 1570-162X
EI 1873-4251
UT WOS:000365041800004
PM 26105555
ER

PT J
AU Chen, E. S.
   Sarkar, I. N.
TI informatics: Identifying and Tracking Informatics Sub-Discipline Terms
   in the Literature
SO METHODS OF INFORMATION IN MEDICINE
VL 54
IS 6
BP 530
EP 539
DI 10.3414/ME14-01-0088
PD 2015
PY 2015
AB Objective: To identify the breadth of informatics sub-discipline terms
   used in the literature for enabling subsequent organization and
   searching by sub-discipline.
   Methods: Titles in five literature sources were analyzed to extract
   terms for informatics sub-disciplines: 1) United States (U.S.) Library
   of Congress Online Catalog, 2) English Wikipedia, 3) U.S. National
   Library of Medicine (NLM) Catalog, 4) PubMed, and 5) PubMed Central. The
   extracted terms were combined and standardized with those in four
   vocabulary sources to create an integrated list: 1) Library of Congress
   Subject Headings (LCSH), 2) Medical Subject Headings (MeSH), 3) U.S.
   National Cancer Institute Thesaurus (NCIt), and 4) EMBRACE Data and
   Methods (EDAM). Searches for terms in titles from each literature source
   were conducted to obtain frequency counts and start years for
   characterizing established and potentially emerging sub-disciplines.
   Results: Analysis of 6,949 titles from literature sources and 67 terms
   from vocabulary sources resulted in an integrated list of 382 terms for
   informatics sub-disciplines mapped to 292 preferred terms. In the last
   five decades, "bioinformatics", "medical infor matics", "health
   informatics", "nursing informatics", and "biomedical informatics" were
   associated with the most literature. In the current decade, potentially
   emerging sub-disciplines include "disability informat ics", "neonatal
   informatics", and "nano informatics" based on literature from the last
   five years.
   Conclusions: As the field of informatics continues to expand and
   advance, keeping upto-date with historical and current trends will
   become increasingly challenging. The ability to track the
   accomplishments and evolution of a particular sub-discipline in the
   literature could be valuable for supporting informatics research,
   education, and training.
TC 2
ZS 0
ZB 0
ZR 0
ZA 0
Z8 0
Z9 2
U1 0
U2 19
SN 0026-1270
UT WOS:000366043500008
PM 25998007
ER

PT S
AU Lajoie, Susanne P.
   Poitras, Eric G.
   Doleck, Tenzin
   Jarrell, Amanda
BE PenaAyala, A
TI Modeling Metacognitive Activities in Medical Problem-Solving with
   BioWorld
SO METACOGNITION: FUNDAMENTS, APPLICATIONS, AND TRENDS: A PROFILE OF THE
   CURRENT STATE-OF-THE-ART
SE Intelligent Systems Reference Library
VL 76
BP 323
EP 343
DI 10.1007/978-3-319-11062-2_13
PD 2015
PY 2015
AB Medical diagnostic reasoning is ill-defined and complex, requiring
   novice physicians to monitor and control their problem-solving efforts.
   Self-regulation is critical for effective medical problem-solving,
   helping individuals progress towards a correct diagnosis through a
   series of actions that informs subsequent ones. BioWorld is a
   computer-based learning environment designed to support novices in
   developing medical diagnostic reasoning as they receive feedback in the
   context of solving virtual cases. The system provides tools that
   scaffold learners in their requisite cognitive and metacognitive
   activities. Novices attain higher levels of competence as the system
   dynamically assesses their performance against expert solution paths.
   Dynamic assessment in this system relies on a novice-expert overlay and
   it is used to develop feedback when novices request help. When
   help-seeking occurs, help is provided by the tutoring module which
   applies a set of pre-defined rules based on the context of the learner's
   activity. The system also provides cumulative feedback by comparing the
   novice solution with an expert solution following completion of the
   case. This chapter covers the essential design guidelines of this
   scaffolding approach to metacognitive activities in problem-solving
   within the domain of medical education. Specifically, we review recent
   advances in modeling metacognition through online measures, including
   concurrent think-aloud protocols, video-screen captures, and log-file
   entries. Educational data mining techniques are outlined with the goals
   of capturing metacognitive activities as they unfold throughout problem
   solving, and guiding the design of scaffolding tools in order to promote
   higher levels of competence in novices.
OI Poitras, Eric/0000-0003-0563-7978
ZA 0
ZR 0
TC 12
ZB 0
Z8 0
ZS 1
Z9 13
U1 0
U2 3
SN 1868-4394
EI 1868-4408
BN 978-3-319-11062-2; 978-3-319-11061-5
UT WOS:000362869900014
D2 10.1007/978-3-319-11062-2
ER

PT C
AU Gomez-Galvez, Pedro
   Suarez Mejias, Cristina
   Fernandez-Luque, Luis
GP IEEE
TI Social Media for Empowering People with Diabetes: Current Status and
   Future Trends
SO 2015 37TH ANNUAL INTERNATIONAL CONFERENCE OF THE IEEE ENGINEERING IN
   MEDICINE AND BIOLOGY SOCIETY (EMBC)
SE IEEE Engineering in Medicine and Biology Society Conference Proceedings
BP 2135
EP 2138
PD 2015
PY 2015
AB The use of social media has become commonplace in society. Consequently,
   many people living with chronic conditions are turning to social media
   applications to support self-management. This paper presents a formative
   non-exhaustive review of research literature regarding the role of
   social media for diabetes type II empowerment. In our review, we
   identified several major areas for diabetes health social media
   research, namely: a) social network data analytics, b) mHealth and
   diabetes, c) gamification for diabetes, c) wearable, and d) MOOCs
   (Massive Open Online Courses). In all these areas, we analyzed how
   social media is being used and the challenges emerging from its
   application in the diabetes domain.
CT 37th Annual International Conference of the
   IEEE-Engineering-in-Medicine-and-Biology-Society (EMBC)
CY AUG 25-29, 2015
CL Milan, ITALY
SP IEEE Engn Med & Biol Soc
RI Fernandez-Luque, Luis/C-6723-2011; Suárez-Mejías, Cristina/C-9347-2015; Gomez-Galvez, Pedro Javier/AAS-7222-2021
OI Fernandez-Luque, Luis/0000-0001-8165-9904; Suárez-Mejías,
   Cristina/0000-0002-3190-4665; Gomez-Galvez, Pedro
   Javier/0000-0002-0509-227X
ZS 0
Z8 1
TC 5
ZB 1
ZA 0
ZR 0
Z9 6
U1 0
U2 8
SN 1557-170X
EI 1558-4615
BN 978-1-4244-9270-1
UT WOS:000371717202105
PM 26736711
ER

PT J
AU Zhang, Melvyn W. B.
   Ho, Roger C. M.
   Hawa, Raed
   Sockalingam, Sanjeev
TI Pilot implementation and user preferences of a Bariatric After-care
   application
SO TECHNOLOGY AND HEALTH CARE
VL 23
IS 6
BP 729
EP 736
DI 10.3233/THC-151025
PD 2015
PY 2015
AB BACKGROUND: The respective rates of obesity in Canada and the United
   states are estimated to be 24.1% and 34.1%. Due to the increased
   incidence of obesity, Bariatric surgery has been recognized as one of
   the treatment options. Patients who have undergone Bariatric surgery
   tend to need chronic long-term follow-up with a multi-disciplinary team.
   In the past decade, there has been massive advancemcent and development
   in Internet, Web-based and Smartphone technologies. However, there
   seemed to be a pacuity of applications in this area that enables
   post-bariatric patients to self-manage their own condition. In addition,
   past research have highlighted the limited evidence based with regards
   to currently available bariatric applications, mainly due to the lack of
   medical professionals involvement.
   OBJECTIVE: Our current research objective is to illustrate the
   development of a Bariatric After-care smartphone application and to
   highlight user preferences with regards to the features integrated
   within the application.
   METHODOLOGY: The Bariatric Aftercare application was developed between
   the months of March 2014 to April 2014. Making use of low-cost online
   web-based application developmental technologies, the authors embarked
   on the development of the web-based application. Patients who attended
   their routine follow-up appointments are given the links to the
   web-based application. They were also recruited to participate in an
   online user evaluation survey to identify their preferences with regards
   to the features integrated.
   RESULTS: Since the inception of the web-based application to date, there
   has been a cumulative total of 385 unique assess to the online web-based
   application. There is a slight change in the confidence levels of the
   participants with regards to using the application to help them
   self-manage their own condition. The majority of the users have
   indicated that they preferred the information pertaining to what happens
   during each consult with members of the multidisciplinary team and also
   greatly valued the feature with regards to the ability to re-schedule
   their appointments. The vast majority also found the additional
   resources to be helpful.
   CONCLUSIONS: This is one of the first studies to demonstrate the
   potential use of smartphone innovations in Bariatric Aftercare
   self-management. The current study has shown that users are generally
   receptive towards such an innovative implementation and has also
   highlighted some of their preferences with regards to such a
   self-management application for self-management of their health
   condition post bariatric surgery. In addition, the authors have also
   managed to demonstrate how clinicians could be involved in the
   formulation of a bariatric care application, which has an evidence base.
RI Ho, Roger C./ABD-9061-2021; Sockalingam, Sanjeev/I-7212-2016; Ho, Roger/ABD-8859-2021; Hawa, Raed/C-4783-2019
OI Ho, Roger C./0000-0001-9629-4493; Sockalingam,
   Sanjeev/0000-0002-9626-1509; Hawa, Raed/0000-0002-6798-6252
Z8 0
ZR 0
TC 7
ZA 0
ZS 0
ZB 0
Z9 7
U1 0
U2 2
SN 0928-7329
EI 1878-7401
UT WOS:000364411100003
PM 26409513
ER

PT J
AU MacDougall, Margaret
TI Variation in assessment and standard setting practices across UK
   undergraduate medicine and the need for a benchmark.
SO International journal of medical education
VL 6
BP 125
EP 35
DI 10.5116/ijme.560e.c964
PD 2015 Oct 31
PY 2015
AB OBJECTIVES: The principal aim of this study is to provide an account of
   variation in UK undergraduate medical assessment styles and
   corresponding standard setting approaches with a view to highlighting
   the importance of a UK national licensing exam in recognizing a common
   standard.
   METHODS: Using a secure online survey system, response data were
   collected during the period 13 - 30 January 2014 from selected
   specialists in medical education assessment, who served as
   representatives for their respective medical schools.
   RESULTS: Assessment styles and corresponding choices of standard setting
   methods vary markedly across UK medical schools. While there is
   considerable consensus on the application of compensatory approaches,
   individual schools display their own nuances through use of hybrid
   assessment and standard setting styles, uptake of less popular standard
   setting techniques and divided views on norm referencing.
   CONCLUSIONS: The extent of variation in assessment and standard setting
   practices across UK medical schools validates the concern that there is
   a lack of evidence that UK medical students achieve a common standard on
   graduation. A national licensing exam is therefore a viable option for
   benchmarking the performance of all UK undergraduate medical students.
ZS 0
ZR 0
Z8 0
TC 7
ZA 0
ZB 0
Z9 7
U1 0
U2 1
EI 2042-6372
UT MEDLINE:26520472
PM 26520472
ER

PT S
AU Bujnowska-Fedak, M. M.
   Kurpas, D.
BE Pokorski, M
TI The Influence of Online Health Information on the Attitude and Behavior
   of People Aged 50+
SO RESPIRATORY HEALTH
SE Advances in Experimental Medicine and Biology
VL 861
BP 1
EP 17
DI 10.1007/5584_2015_130
PD 2015
PY 2015
AB E-patients 'empowered' by Web information are much more likely to
   participate in health care decision processes and take responsibility
   for their own health. The purpose of the study was to determine the
   influence of Internet use and online health information on the attitude,
   behavior, and emotions of Polish citizens aged 50+, with special regard
   to their attitude towards health professionals and the health care
   system. A total of 323 citizens, aged 50 years and above, who used the
   Internet for health purposes, were selected from the Polish population
   by random sampling. The sample collection was carried out by Polish
   opinion poll agencies in 2005, 2007, and 2012. The Internet was used by
   27.8 % of Polish citizens aged 50+ for health purposes in the years
   2005-2012. 69.7 % of respondents were looking for health information
   that might help them to deal with a consultation, 53.9 % turned to the
   Internet to prepare for a medical appointment, and 63.5 % to assess the
   outcome of a medical consultation and obtain a 'second opinion'. The
   most likely effects of health related use of the Internet were:
   willingness to change diet or other life-style habits (48.0 % of
   respondents) and making suggestions or queries on diagnosis or treatment
   by the doctor (46.1 %). Feelings of reassurance or relief after
   obtaining information on health or illness were reported by a similar
   number of respondents as feelings of anxiety and fear (31.0 % and 31.3%
   respectively). Online health information can affect the attitudes,
   emotions, and health behaviors of Polish citizens aged 50+ in different
   ways.
RI Kurpas, Donata/I-7054-2013; Bujnowska-Fedak, Maria Magdalena/ABD-2237-2021
OI Kurpas, Donata/0000-0002-6996-8920; Bujnowska-Fedak, Maria
   Magdalena/0000-0002-4624-5025
ZB 0
ZA 0
TC 6
ZR 0
Z8 0
ZS 0
Z9 6
U1 0
U2 24
SN 0065-2598
EI 2214-8019
BN 978-3-319-18793-8; 978-3-319-18792-1
UT WOS:000361814300002
PM 26017724
D2 10.1007/978-3-319-18793-8
ER

PT J
AU Suemoto, Claudia Kimie
   Ismail, Sherine
   Correa, Paulo Cesar Rodrigues Pinto
   Khawaja, Faiza
   Jerves, Teodoro
   Pesantez, Laura
   Germani, Ana Claudia Camargo Goncalves
   Zaina, Fabio
   Dos Santos, Augusto Cesar Soares Jr
   de Oliveira Ferreira, Ricardo Jorge
   Singh, Priyamvada
   Paulo, Judy Vicente
   Matsubayashi, Suely Reiko
   Vidor, Liliane Pinto
   Andretta, Guilherme
   Tomas, Rita
   Illigens, Ben Mw
   Fregni, Felipe
TI Five-year review of an international clinical research-training program.
SO Advances in medical education and practice
VL 6
BP 249
EP 57
DI 10.2147/AMEP.S66627
PD 2015
PY 2015
AB The exponential increase in clinical research has profoundly changed
   medical sciences. Evidence that has accumulated in the past three
   decades from clinical trials has led to the proposal that clinical care
   should not be based solely on clinical expertise and patient values, and
   should integrate robust data from systematic research. As a consequence,
   clinical research has become more complex and methods have become more
   rigorous, and evidence is usually not easily translated into clinical
   practice. Therefore, the instruction of clinical research methods for
   scientists and clinicians must adapt to this new reality. To address
   this challenge, a global distance-learning clinical research-training
   program was developed, based on collaborative learning, the pedagogical
   goal of which was to develop critical thinking skills in clinical
   research. We describe and analyze the challenges and possible solutions
   of this course after 5 years of experience (2008-2012) with this
   program. Through evaluation by students and faculty, we identified and
   reviewed the following challenges of our program: 1) student engagement
   and motivation, 2) impact of heterogeneous audience on learning, 3)
   learning in large groups, 4) enhancing group learning, 5) enhancing
   social presence, 6) dropouts, 7) quality control, and 8) course
   management. We discuss these issues and potential alternatives with
   regard to our research and background. 
RI Germani, Ana Claudia ACCGG/J-6779-2012; Ismail, Sherine/ABC-8772-2021; Ferreira, Ricardo/E-1714-2014; Suemoto, Claudia Kimie/AAC-7238-2019; Jerves, Teodoro/AAD-3621-2022; Zaina, Fabio/H-3261-2013; Suemoto, Claudia K/C-7218-2012; Santos Junior, Augusto Cesar/O-2007-2019; Junior, Augusto Cesar S Santos/C-1802-2013; Ismail, Sherine/GRS-6752-2022; Tomas, Rita/
OI Germani, Ana Claudia ACCGG/0000-0002-7409-915X; Ismail,
   Sherine/0000-0001-9852-6577; Ferreira, Ricardo/0000-0002-2517-0247;
   Jerves, Teodoro/0000-0002-5279-3298; Zaina, Fabio/0000-0002-1256-5362;
   Suemoto, Claudia K/0000-0002-5942-4778; Santos Junior, Augusto
   Cesar/0000-0001-5864-2338; Junior, Augusto Cesar S
   Santos/0000-0001-5864-2338; Ismail, Sherine/0000-0001-9852-6577; Tomas,
   Rita/0000-0001-6070-4964
ZA 0
ZB 1
ZR 0
Z8 0
ZS 0
TC 3
Z9 3
U1 0
U2 6
SN 1179-7258
UT MEDLINE:25878518
PM 25878518
ER

PT J
AU Herlihy, Nola Seta
   Brown, Christina
TI Innovations in service learning: a novel program for community service
   at NYU School of Medicine
SO MEDICAL EDUCATION ONLINE
VL 20
AR 28379
DI 10.3402/meo.v20.28379
PD 2015
PY 2015
AB Problem: As NYU medical students, the authors determined that there was
   no structured form of service learning in their curriculum. They sought
   to establish a service program that recognizes students for their
   dedication to community service in both the NYU and NYC communities.
   Approach: In 2012, with the support of the Office of Student Affairs
   (OSA), the authors created the NYU School of Medicine Community Service
   Program (CSP). The program tracks and verifies students' participation
   in service projects. It sets a goal for students to complete 100 service
   hours through at least five unique service initiatives. Two reflective
   essays at the completion of pre-clinical and core clerkship curricula
   challenge students to express how their service experiences will inform
   their future careers in medicine. The authors developed an innovative
   online portal for students to track their service involvement and allow
   the committee to easily approve hours. They created the Community
   Service Committee, made up of two representatives from each class year,
   to be in charge of regulating the program together with the OSA.
   Outcomes: The class of 2015 is the first class to participate; thus far,
   13 students have met program requirements. In the classes of 2016 and
   2017, 20 and 41 students, respectively, are expected to receive the
   award. Total participation has significantly increased in successive
   class years.
   Next steps: The authors seek to gather data on CSP participants'
   changing perspectives and hope the program can serve as a model for
   other schools to build service learning into their curricula.
ZA 0
Z8 0
ZB 0
ZS 0
ZR 0
TC 4
Z9 4
U1 0
U2 1
SN 1087-2981
UT WOS:000361620600001
ER

PT J
AU Bronander, Kirk A.
   Lang, Valerie J.
   Nixon, L. James
   Harrell, Heather E.
   Kovach, Regina
   Hingle, Susan
   Berman, Norman
TI How we developed and piloted an electronic key features examination for
   the internal medicine clerkship based on a US national curriculum
SO MEDICAL TEACHER
VL 37
IS 9
SI SI
BP 807
EP 812
DI 10.3109/0142159X.2014.990876
PD 2015
PY 2015
AB Background: Key features examinations (KFEs) have been used to assess
   clinical decision making in medical education, yet there are no reports
   of an online KFE-based on a national curriculum for the internal
   medicine clerkship.
   What we did: The authors developed and pilot tested an electronic KFE
   based on the US Clerkship Directors in Internal Medicine core
   curriculum. Teams, with expert oversight and peer review, developed key
   features (KFs) and cases.
   Evaluation: The exam was pilot tested at eight medical schools with 162
   third and fourth year medical students, of whom 96 (59.3%) responded to
   a survey. While most students reported that the exam was more difficult
   than a multiple choice question exam, 61 (83.3%) students agreed that it
   reflected problems seen in clinical practice and 51 (69.9%) students
   reported that it more accurately assessed the ability to make clinical
   decisions.
   Conclusions: The development of an electronic KFs exam is a
   time-intensive process. A team approach offers built-in peer review and
   accountability. Students, although not familiar with this format in the
   US, recognized it as authentically assessing clinical decision-making
   for problems commonly seen in the clerkship.
RI Lang, Valerie/AAZ-8057-2020; Nixon, James/
OI Lang, Valerie/0000-0003-1119-5029; Nixon, James/0000-0003-1849-0362
ZA 0
ZS 0
ZR 0
TC 6
Z8 0
ZB 0
Z9 6
U1 0
U2 4
SN 0142-159X
EI 1466-187X
UT WOS:000361326500004
PM 25496712
ER

PT J
AU Makris, Gregory C.
   Trigkidis, Kyriakos K.
   Apiranthiti, Katerina
   Malietzis, George
   Alexiou, Vangelis G.
   Falagas, Matthew E.
TI Medical training in Greece: A crisis in progress
SO POSTGRADUATE MEDICINE
VL 127
IS 6
BP 591
EP 599
DI 10.1080/00325481.2015.1069167
PD 2015
PY 2015
AB Objectives. We sought to evaluate the opinions of medical students and
   graduates regarding the quality of medical education in Greece. Methods.
   Two online questionnaires concerning the undergraduate medical education
   and specialty training respectively were distributed. Results. Regarding
   the quality of undergraduate medical education, 52.1% of participants
   replied favorably while clinical training was found satisfactory by
   45.1. Dissatisfaction rates with research opportunities and support from
   tutors reached 88.4 and 83.3%, respectively. The majority (75.3%)
   supported the introduction of examinations for commencing specialty
   training. 52.3% of physicians were satisfied with the quality of
   specialty training. The most common complaint was the absence of a
   formal educational program. 67.2% of participants were dissatisfied with
   working conditions during their specialty training, with 70.1% working
   >60 h per week. Physicians practicing medical specialties were more
   satisfied with the quality of specialty training than those practicing
   surgical specialties (odds ratio: 1.43; 95% confidence limits:
   1.09-1.87) and were less likely to work for > 60 h per week (odds ratio:
   0.66; 95% confidence limits: 0.48-0.9). Conclusion. Opinions expressed
   in this survey highlight the need for reforming medical education in
   Greece.
RI Makris, Gregory/AAR-4430-2021; Alexiou, Vangelis/GLR-9050-2022; MAKRIS, GREGORY/
OI MAKRIS, GREGORY/0000-0003-3437-621X
ZA 0
TC 6
ZB 2
Z8 0
ZS 0
ZR 0
Z9 6
U1 0
U2 6
SN 0032-5481
EI 1941-9260
UT WOS:000361333600006
PM 26224209
ER

PT J
AU Guitton, Matthieu J
TI Online maritime health information: an overview of the situation.
SO International maritime health
VL 66
IS 3
BP 139
EP 44
DI 10.5603/IMH.2015.0028
PD 2015
PY 2015
AB BACKGROUND: Due to their working conditions, seafarers often don't
   benefit from the same medical coverage than the onshore population.
   Therefore, seafarers and their relatives often need to locate health
   information by themselves. While the rise of the Internet has
   drastically transformed the way people can gather information, the
   availability of specific maritime health information online still need
   to be evaluated scientifically. We aim here to document of the
   characteristic of maritime health-related online information.
   MATERIALS AND METHODS: A web survey was performed, articulated on two
   complementary analyses. First, an overall analysis of websites related
   to maritime health compared to websites related to two other health
   areas relevant for the general population (dental health and
   otorhinolaryngology) used as control. Second, an analysis of the
   understandability and actionability of a series of Wikipedia articles
   related to pathologies relevant for seafarers using the Patient
   Education Materials Assessment Tool (PEMAT).
   RESULTS: Online resources associated with maritime health were sparse
   and difficult to locate. When compared to other medical fields, maritime
   health websites were extremely poor in displaying useful information for
   seafarers. Available online resources regarding specific diseases
   affecting seafarers were mainly not adapted for a general audience and
   scored poorly both in terms of understandability and of actionability.
   CONCLUSIONS: This study provides a general overview of the degree of
   adaption of online material related to maritime health to seafarers'
   potential needs. Considerably more efforts need to be made in order to
   provide controlled online materials to answer the health information
   needs of the seafarers and their relatives.
ZR 0
ZA 0
TC 10
ZS 0
ZB 1
Z8 0
Z9 10
U1 0
U2 1
EI 2081-3252
UT MEDLINE:26394313
PM 26394313
ER

PT J
AU Mathur, Soania
   DeWitte, Steve
   Robledo, Israel
   Isaacs, Tom
   Stamford, Jon
TI Rising to the Challenges of Clinical Trial Improvement in Parkinson's
   Disease
SO JOURNAL OF PARKINSONS DISEASE
VL 5
IS 2
BP 263
EP 268
DI 10.3233/JPD-150541
PD 2015
PY 2015
AB Background: Despite an urgent need for new medications, clinical trials
   in Parkinson's have a relatively low rate of success. Although many
   reasons have been proposed for this, the opinions of patients and
   scientists, the two principal stakeholders, have not been widely
   canvassed.
   Objective: The objective of the present study was to establish the main
   barriers to clinical trials success in Parkinson's, as perceived by
   people with Parkinson's and those engaged in conducting clinical trials
   in Parkinson's.
   Method: Three hundred and three people (303) with a connection to
   Parkinson's completed an online four-item questionnaire, directed
   towards discovering the barriers that interfere with the establishment
   of effective clinical trials.
   Results: 87% of respondents were patients and their care partners and
   11% were medical professionals involved with clinical research. In the
   survey, those involved in conducting research cited insufficient
   financial and administrative support as the biggest obstacles to
   carrying out effective clinical trials. For responders with Parkinson's,
   the principal barrier to their participation in medical research was
   fear of potential adverse consequences and misconceptions regarding the
   clinical trial system as a whole, issues rooted in a perceived lack of
   communication of relevant information between the research and patient
   communities.
   Conclusions: Areas for future improvement as highlighted by this survey
   and debated at the Rallying to the Challenge meeting of people with
   Parkinson's (PwP) at the Van Andel Research Institute that followed
   included recommendations in the areas of communication, education,
   funding, recruitment and compliance.
ZB 6
TC 17
ZA 0
Z8 0
ZR 0
ZS 0
Z9 17
U1 0
U2 5
SN 1877-7171
EI 1877-718X
UT WOS:000355738100006
PM 25720445
ER

PT J
AU Kuecuekdurmaz, Fatih
   Mutlu, Serhat
   Mutlu, Harun
   Parvizi, Javad
TI A comparison of the quality of online information about total knee
   arthroplasty available in Turkish and English: a cross-sectional study
SO ACTA ORTHOPAEDICA ET TRAUMATOLOGICA TURCICA
VL 49
IS 4
BP 370
EP 374
DI 10.3944/AOTT.2015.14.0291
PD 2015
PY 2015
AB Objective: The internet has become one of the primary resources for
   patients to obtain health-related information. While the internet
   continues to evolve in terms of coverage and technology, concerns
   regarding the quality of available information have arisen. We aimed to
   investigate the quality of health-related information on
   Turkish-language medical websites by comparing it to that of
   English-language medical websites, in which the subject has long been
   studied.
   Methods: The English term "total knee prosthesis" and its Turkish
   translation, "total diz protezi," were searched in Google. The 1st 30
   results were assessed using a validated tool, the LIDA (Minervation,
   Oxford, UK), which was designed for the scoring of health-related
   websites according to accessibility, usability, and reliability.
   Results: The Turkish-and English-language websites were not
   significantly different in terms of accessibility, but the usability and
   reliability of Turkish websites were found to be significantly poorer.
   We found that the overall quality of information on Turkish websites was
   poor in comparison with that of English-language websites.
   Conclusion: In order to raise consciousness about this problem and
   improve the quality of health-related information, further studies on
   Turkish-language websites should be performed. Attempts should also be
   made in Turkish-language websites to develop website certification
   systems and/or encourage the dissemination of existing systems.
RI MUTLU, SERHAT/J-9611-2014; mutlu, harun/GNP-2915-2022; Küçükdurmaz, Fatih/GLT-7855-2022
OI MUTLU, SERHAT/0000-0002-2062-991X; Küçükdurmaz,
   Fatih/0000-0002-5557-8542
Z8 0
ZS 0
TC 2
ZB 0
ZR 0
ZA 0
Z9 2
U1 0
U2 5
SN 1017-995X
UT WOS:000360920200005
PM 26312462
ER

PT J
AU Tse, Carrie Kw
   Bridges, Susan M
   Srinivasan, Divya Parthasarathy
   Cheng, Brenda Ss
TI Social media in adolescent health literacy education: a pilot study.
SO JMIR research protocols
VL 4
IS 1
BP e18
EP e18
DI 10.2196/resprot.3285
PD 2015 Mar 09
PY 2015
AB BACKGROUND: While health literacy has gained notice on a global stage,
   the initial focus on seeking associations with medical conditions may
   have overlooked its impact across generations. Adolescent health
   literacy, specifically in dentistry, is an underexplored area despite
   the significance of this formative stage on an individual's approach to
   healthy lifestyles and behaviors.
   OBJECTIVE: The aim is to conduct a pilot study to evaluate the efficacy
   of three major social media outlets - Twitter, Facebook, and YouTube -
   in supporting adolescents' oral health literacy (OHL) education.
   METHODS: A random sample of 22 adolescents (aged 14-16 years) from an
   English-medium international school in Hong Kong provided informed
   consent. Sociodemographic information, including English language
   background, social media usage, and dental experience were collected via
   a questionnaire. A pre- and post-test of OHL (REALD-30) was administered
   by two trained, calibrated examiners. Following pre-test, participants
   were randomly assigned to one of three social media outlets: Twitter,
   Facebook, or YouTube. Participants received alerts posted daily for 5
   consecutive days requiring online accessing of modified and original OHL
   education materials. One-way ANOVA ( analysis of variance) was used to
   compare the mean difference between the pre- and the post-test results
   among the three social media.
   RESULTS: No associations were found between the social media allocated
   and participants' sociodemographics, including English language
   background, social media usage, and dental experience. Of the three
   social media, significant differences in literacy assessment scores were
   evident for participants who received oral health education messages via
   Facebook (P=.02) and YouTube (P=.005).
   CONCLUSIONS: Based on the results of the pilot study, Facebook and
   YouTube may be more efficient media outlets for OHL promotion and
   education among adolescent school children when compared to Twitter.
   Further analyses with a larger study group is warranted.
RI Bridges, Susan Margaret/B-2132-2009
OI Bridges, Susan Margaret/0000-0001-8325-8397
ZB 0
ZS 1
Z8 0
ZA 0
ZR 0
TC 13
Z9 14
U1 0
U2 27
SN 1929-0748
UT MEDLINE:25757670
PM 25757670
ER

PT J
AU Yeung, Euson
   Woods, Nicole
   Dubrowski, Adam
   Hodges, Brian
   Carnahan, Heather
TI Establishing assessment criteria for clinical reasoning in orthopedic
   manual physical therapy: a consensus-building study.
SO The Journal of manual & manipulative therapy
VL 23
IS 1
BP 27
EP 36
DI 10.1179/2042618613Y.0000000051
PD 2015-Feb
PY 2015
AB OBJECTIVES: Clinical reasoning (CR) represents one of the core
   components of clinical competence in Orthopaedic Manual Physical Therapy
   (OMPT). While education standards have been developed to guide
   curricular design, assessment of CR has not yet been standardized.
   Without theory-informed and rigorously developed measures, the
   certification of OMPTs lacks credibility and is less defensible. The
   purpose of this study was to use a theory-informed approach to generate
   assessment criteria for developing new assessment tools to evaluate CR
   in OMPT.
   METHODS: A list of assessment criteria was generated based on
   international education standards and multiple theoretical perspectives.
   A modified Delphi method was used to gain expert consensus on the
   importance of these assessment criteria for the assessment of CR in
   OMPT. The OMPTs from 22 countries with experience in assessing CR were
   invited to participate in three rounds of online questionnaires to rate
   their level of agreement with these criteria. Responses were tabulated
   to analyze degree of consensus and internal consistency.
   RESULTS: Representatives from almost half of the OMPT member
   organizations (MO) participated in three rounds of the Delphi. High
   levels of agreement were found among respondents regarding the
   importance and feasibility of most assessment criteria. There was high
   internal consistency among items within the proposed item subgroupings.
   DISCUSSION: A list of assessment criteria has been established that will
   serve as a framework for developing new assessment tools for CR
   assessment in OMPT. These criteria will be important for guiding the
   design of certification processes in OMPT as well as other episodes of
   CR assessment throughout OMPT training.
RI Woods, Nicole N/K-2412-2014; Woods, Nicole/
OI Woods, Nicole/0000-0002-2976-1108
ZR 0
ZS 0
ZA 0
ZB 1
Z8 0
TC 10
Z9 10
U1 0
U2 0
SN 1066-9817
UT MEDLINE:26309379
PM 26309379
ER

PT J
AU Disler, Rebecca T
   Inglis, Sally C
   Newton, Phillip J
   Currow, David C
   Macdonald, Peter S
   Glanville, Allan R
   Donesky, DorAnne
   Carrieri-Kohlman, Virginia
   Davidson, Patricia M
TI Patterns of technology use in patients attending a cardiopulmonary
   outpatient clinic: a self-report survey.
SO Interactive journal of medical research
VL 4
IS 1
BP e5
EP e5
DI 10.2196/ijmr.3955
PD 2015 Mar 06
PY 2015
AB BACKGROUND: Self-management education for cardiopulmonary diseases is
   primarily provided through time-limited, face-to-face programs, with
   access limited to a small percentage of patients. Telecommunication
   tools will increasingly be an important component of future health care
   delivery.
   OBJECTIVE: The purpose of this study was to describe the patterns of
   technology use in patients attending a cardiopulmonary clinic in an
   academic medical center.
   METHODS: A prevalence survey was developed to collect data on
   participant demographics (age in years, sex, and socioeconomic status);
   access to computers, Internet, and mobile phones; and use of current
   online health support sites or programs. Surveys were offered by
   reception staff to all patients attending the outpatient clinic.
   RESULTS: A total of 123 surveys were collected between March and April
   2014. Technological devices were a pervasive part of everyday life with
   respondents engaged in regular computer (102/123, 82.9%), mobile
   telephone (115/117, 98.3%), and Internet (104/121, 86.0%) use. Emailing
   (101/121, 83.4%), researching and reading news articles (93/121, 76.9%),
   social media (71/121, 58.7%), and day-to-day activities (65/121, 53.7%)
   were the most common telecommunication activities. The majority of
   respondents reported that access to health support programs and
   assistance through the Internet (82/111, 73.9%) would be of use, with
   benefits reported as better understanding of health information (16/111,
   22.5%), avoidance of difficult travel requirements and time-consuming
   face-to-face appointments (13/111, 18.3%), convenient and easily
   accessible help and information (12/111, 16.9%), and access to peer
   support and sharing (9/111, 12.7%). The majority of patients did not
   have concerns over participating in the online environment (87/111,
   78.4%); the few concerns noted related to privacy and security (10/15),
   information accuracy (2/15), and computer literacy and access (2/15).
   CONCLUSIONS: Chronic disease burden and long-term self-management tasks
   provide a compelling argument for accessible and convenient avenues to
   obtaining ongoing treatment and peer support. Online access to health
   support programs and assistance was reported as useful and perceived as
   providing convenient, timely, and easily accessible health support and
   information. Distance from the health care facility and a lack of
   information provision through traditional health sources were both
   barriers and enablers to telehealth. This is particularly important in
   the context of a cardiopulmonary clinic that attracts patients from a
   large geographical area, and in patients who are most likely to have
   high health care utilization needs in the future. Telecommunication
   interfaces will be an increasingly important adjunct to traditional
   forms of health care delivery.
RI Newton, Phillip J/Q-3343-2018; Davidson, Patricia M./; Donesky, DorAnne/; Currow, David/; Disler, Rebecca T/
OI Newton, Phillip J/0000-0002-5006-2037; Davidson, Patricia
   M./0000-0003-2050-1534; Donesky, DorAnne/0000-0002-1935-7400; Currow,
   David/0000-0003-1988-1250; Disler, Rebecca T/0000-0003-3084-1516
ZB 0
TC 10
ZR 0
ZA 0
ZS 0
Z8 0
Z9 10
U1 0
U2 17
SN 1929-073X
UT MEDLINE:25798814
PM 25798814
ER

PT J
AU Ow, Darren
   Wetherell, David
   Papa, Nathan
   Bolton, Damien
   Lawrentschuk, Nathan
TI Patients' perspectives of accessibility and digital delivery of factual
   content provided by official medical and surgical specialty society
   websites: a qualitative assessment.
SO Interactive journal of medical research
VL 4
IS 1
BP e7
EP e7
DI 10.2196/ijmr.3963
PD 2015 Mar 27
PY 2015
AB BACKGROUND: Health care websites provide a valuable resource of health
   information to online consumers, especially patients. Official surgical
   and medical society websites should be a reliable first point of
   contact.
   OBJECTIVE: The primary aim of this study was to quantitatively assess
   medical and surgical society websites for content and highlight the
   essential features required for a high-quality, user-friendly society
   website.
   METHODS: Twenty specialty association websites from each of the regions,
   Australia, UK, Canada, Europe, and the USA were selected for a total of
   100 websites. Medical and surgical specialities were consistent across
   each region. Each website was systematically and critically analysed for
   content and usability.
   RESULTS: The average points scored per website was 3.2 out of 10. Of the
   total (N=100) websites, 12 scored at least 7 out of 10 points and 2
   scored 9 out of 10. As well, 35% (35.0/100) of the websites had an
   information tab for patients on their respective homepages while 38%
   (38.0/100) had download access to patient information. A minority of the
   websites included different forms of multimedia such as pictures and
   diagrams (24.0/100, 24%) and videos (18.0/100, 18%).
   CONCLUSIONS: We found that most society websites did not meet an
   adequate standard for delivery of information. Half of the websites were
   not patient accessible, with the primary focus being for health
   professionals. As well, most required logins for information access.
   Specialty health care societies should create patient-friendly websites
   that would be beneficial to all online consumers.
RI Papa, Nathan/GLV-0589-2022; Lawrentschuk, Nathan/AAL-8610-2021; Papa, Nathan/
OI Lawrentschuk, Nathan/0000-0001-8553-5618; Papa,
   Nathan/0000-0002-3188-1803
ZS 0
ZB 2
TC 8
ZA 0
Z8 0
ZR 0
Z9 8
U1 0
U2 4
SN 1929-073X
UT MEDLINE:25830824
PM 25830824
ER

PT C
AU Margolis, Alvaro
   Gonzalez-Martinez, Francisco
   Noboa, Oscar
   Abbud-Filho, Mario
   Lorier, Leticia
   Nin, Marcelo
   Silvarino, Ricardo
   Garcia, Sofia
   Pefaur, Jacqueline
   Greloni, Gustavo C.
   Noronha, Irene L.
   Lopez, Antonio
   Ribeiro-Alves, Maria A.
   Ribeiro-Alves, Maria A.
   Tanus, Roberto
   Fernandez-Cean, Juan
BE Sarkar, IN
   Georgiou, A
   Marques, PMD
TI Online Continuing Medical Education for the Latin American Nephrology
   Community
SO MEDINFO 2015: EHEALTH-ENABLED HEALTH
SE Studies in Health Technology and Informatics
VL 216
BP 372
EP 375
DI 10.3233/978-1-61499-564-7-372
PD 2015
PY 2015
AB A continuing medical education (CME) course was implemented for Latin
   American nephrologists in 2013. The topic was Immunopathology in native
   and transplanted kidneys. The course was given in Spanish and
   Portuguese. The activities included a distance education seven-week
   asynchronous online modality with multiple educational strategies.
   Thirty hours of study workload were estimated to complete the course.
   Four hundred and ninety-eight physicians coming from 18 countries
   registered for the course; 442 of them participated in it. Of those who
   participated, 51% received a certificate of completion and 29% a
   certificate of participation. Sixty-five percent of registrants
   participated in the case discussions. Eighty-six percent were very
   satisfied and 13% were satisfied. Lack of time to devote to the course
   was the main limitation expressed (62%), while Internet access or
   difficulties in the use of technology were considered by only 12 and 6%
   of participants, respectively. There was a significant increase in
   knowledge between before and after the course; the average grade
   increased from 64 to 83%.
   In conclusion, technology-enabled education demonstrated potential to
   become an instrument for Latin American nephrologists.
CT 15th World Congress on Health and Biomedical Informatics (MEDINFO)
CY AUG 19-23, 2015
CL Int Med Informat Assoc, Brazilian Hlth Informat Soc, Sao Paulo, BRAZIL
HO Int Med Informat Assoc, Brazilian Hlth Informat Soc
RI Noboa, Oscar/Q-8150-2019; Abbud-Filho, Mario/E-5525-2017; Margolis, Alvaro/
OI Noboa, Oscar/0000-0002-0975-9924; Abbud-Filho,
   Mario/0000-0002-5079-9813; Margolis, Alvaro/0000-0002-2631-2323
ZB 0
Z8 0
TC 7
ZA 0
ZS 1
ZR 0
Z9 7
U1 0
U2 1
SN 0926-9630
EI 1879-8365
BN 978-1-61499-564-7; 978-1-61499-563-0
UT WOS:000455836700077
PM 26262074
ER

PT C
AU Oliveira, Ana Emilia F.
   Franca, Romulo M.
   Castro Junior, Eurides F.
   Baesse, Deborah C. L.
   Maia, Mariana F. L.
   Ferreira, Elza B.
BE Sarkar, IN
   Georgiou, A
   Marques, PMD
TI The Use of Applications in Distance Education Specialization Course as a
   Support Tool for Students Living in Remote Areas Without Internet
SO MEDINFO 2015: EHEALTH-ENABLED HEALTH
SE Studies in Health Technology and Informatics
VL 216
BP 847
EP 851
DI 10.3233/978-1-61499-564-7-847
PD 2015
PY 2015
AB The world is experiencing the popularization of mobile devices. This was
   made possible by the increasing technological advances and the advent of
   the Internet as a communication and information tool. These facts
   demonstrate that the development of applications compatible with such
   devices is an effective way to provide content to diverse audiences. In
   the educational field, these devices can be seen as technological
   support artifacts for distance education, serving as strategy for
   continuous and permanent education for health professionals. The Open
   University of Brazilian National Health System (UNA-SUS) offers distance
   learning courses, including specializating on free access. In order to
   increase the public reach, UNA-SUS developed mobile applications as
   supporting material for students. These applications can be accessed in
   offline mode, increasing the accessibility and therefore, improving the
   efficiency of the material. The 28 applications developed with
   responsive online books format currently reached the milestone of over
   6,000 downloads. This number shows the positive acceptance of the format
   used, accentuated by the ease of having material downloaded from the
   device, not requiring the user to be connected to access content.
CT 15th World Congress on Health and Biomedical Informatics (MEDINFO)
CY AUG 19-23, 2015
CL Int Med Informat Assoc, Brazilian Hlth Informat Soc, Sao Paulo, BRAZIL
HO Int Med Informat Assoc, Brazilian Hlth Informat Soc
OI Oliveira, Ana Emilia/0000-0003-4371-4815
ZS 0
ZB 0
Z8 0
ZA 0
ZR 0
TC 2
Z9 2
U1 0
U2 1
SN 0926-9630
EI 1879-8365
BN 978-1-61499-564-7; 978-1-61499-563-0
UT WOS:000455836700174
PM 26262171
ER

PT J
AU Greenhalgh, Trisha
   Wong, Geoff
   Jagosh, Justin
   Greenhalgh, Joanne
   Manzano, Ana
   Westhorp, Gill
   Pawson, Ray
TI Protocol-the RAMESES II study: developing guidance and reporting
   standards for realist evaluation
SO BMJ OPEN
VL 5
IS 8
AR e008567
DI 10.1136/bmjopen-2015-008567
PD 2015
PY 2015
AB Introduction: Realist evaluation is an increasingly popular methodology
   in health services research. For realist evaluations (RE) this project
   aims to: develop quality and reporting standards and training materials;
   build capacity for undertaking and critically evaluating them; produce
   resources and training materials for lay participants, and those seeking
   to involve them.
   Methods: To achieve our aims, we will: (1) Establish management and
   governance infrastructure; (2) Recruit an interdisciplinary Delphi panel
   of 35 participants with diverse relevant experience of RE; (3) Summarise
   current literature and expert opinion on best practice in RE; (4) Run an
   online Delphi panel to generate and refine items for quality and
   reporting standards; (5) Capture 'real world' experiences and challenges
   of RE-for example, by providing ongoing support to realist evaluations,
   hosting the RAMESES JISCmail list on realist research, and feeding
   problems and insights from these into the deliberations of the Delphi
   panel; (6) Produce quality and reporting standards; (7) Collate examples
   of the learning and training needs of researchers, students, reviewers
   and lay members in relation to RE; (8) Develop, deliver and evaluate
   training materials for RE and deliver training workshops; and (9)
   Develop and evaluate information and resources for patients and other
   lay participants in RE (eg, draft template information sheets and model
   consent forms) and; (10) Disseminate training materials and other
   resources. Planned outputs: (1) Quality and reporting standards and
   training materials for RE. (2) Methodological support for RE. (3)
   Increase in capacity to support and evaluate RE. (4) Accessible,
   plain-English resources for patients and the public participating in RE.
   Discussion: The realist evaluation is a relatively new approach to
   evaluation and its overall place in the is not yet fully established. As
   with all primary research approaches, guidance on quality assurance and
   uniform reporting is an important step towards improving quality and
   consistency.
RI Greenhalgh, Trisha/B-1825-2015; Wong, Geoff/; Westhorp, Gillian/; Manzano, Ana/
OI Greenhalgh, Trisha/0000-0003-2369-8088; Wong, Geoff/0000-0002-5384-4157;
   Westhorp, Gillian/0000-0001-8451-2860; Manzano, Ana/0000-0001-6277-3752
ZB 5
ZR 0
ZS 0
TC 63
Z8 0
ZA 0
Z9 63
U1 0
U2 18
SN 2044-6055
UT WOS:000359164800017
PM 26238395
ER

PT J
AU Vink-van Os, Lena C. A.
   Birnie, Erwin
   van Vliet-Lachotzki, Elsbeth H.
   Bonsel, Gouke J.
   Steegers, Eric A. P.
TI Determining Pre-Conception Risk Profiles Using a National Online
   Self-Reported Risk Assessment: A Cross-Sectional Study
SO PUBLIC HEALTH GENOMICS
VL 18
IS 4
BP 204
EP 215
DI 10.1159/000381449
PD 2015
PY 2015
AB Aim: To measure the prevalence of health risk factors in women who are
   preparing for pregnancy, using an online publicly available
   questionnaire aimed at identifying personal and pre-conception risks and
   at providing tailored information. Methods: A nation-wide available,
   free, web-based, self-reported questionnaire for pre-conception use (in
   Dutch). Between May 2006 and August 2009, 89,946 questionnaires were
   completed (78,732 were from unique respondents) and available for
   research purposes, from which those of non-pregnant women (n = 66,617)
   were selected. Socio-demographic subgroups were distinguished by age,
   ethnicity, urban living area and living in a deprived neighbourhood. The
   four pre-conception risk domains were lifestyle, medical, reproductive
   and family history; together they were defining the risk profile. X-2
   tests were used to compare the risk profiles among the subgroups.
   Results: The prevalences of the reported risk factors are given. The
   risk factor profiles revealed that the average, responding, nonpregnant,
   Dutch woman is exposed to a substantial number of risk factors.
   Different risk profiles were observed in the different socio-demographic
   subgroups. Women older than 36 years, of non-Western origin, living in
   urban areas and those in deprived neighbourhoods showed higher risk
   profiles, based on a larger number of risks, with significantly higher
   prevalences. Conclusion: Self-reported data from a large, self-selected,
   non-pregnant population who actively visited a web-site for reproductive
   information suggest the need for active general pre-conception care as
   risk factors were abundant. A considerable increase in attention for
   pre-conception care is justified; different subpopulations most likely
   require adapted approaches. (C) 2015 S. Karger AG, Basel
TC 6
ZB 1
ZS 0
ZA 0
Z8 0
ZR 0
Z9 6
U1 0
U2 6
SN 1662-4246
EI 1662-8063
UT WOS:000358108300002
PM 25967756
ER

PT J
AU Ekpu, Victor U
   Brown, Abraham K
TI The Economic Impact of Smoking and of Reducing Smoking Prevalence:
   Review of Evidence.
SO Tobacco use insights
VL 8
BP 1
EP 35
DI 10.4137/TUI.S15628
PD 2015
PY 2015
AB BACKGROUND: Tobacco smoking is the cause of many preventable diseases
   and premature deaths in the UK and around the world. It poses enormous
   health- and non-health-related costs to the affected individuals,
   employers, and the society at large. The World Health Organization (WHO)
   estimates that, globally, smoking causes over US$500 billion in economic
   damage each year.
   OBJECTIVES: This paper examines global and UK evidence on the economic
   impact of smoking prevalence and evaluates the effectiveness and cost
   effectiveness of smoking cessation measures.
   STUDY SELECTION: SEARCH METHODS We used two major health care/economic
   research databases, namely PubMed and the National Institute for Health
   Research (NIHR) database that contains the British National Health
   Service (NHS) Economic Evaluation Database; Cochrane Library of
   systematic reviews in health care and health policy; and other
   health-care-related bibliographic sources. We also performed hand
   searching of relevant articles, health reports, and white papers issued
   by government bodies, international health organizations, and health
   intervention campaign agencies. SELECTION CRITERIA The paper includes
   cost-effectiveness studies from medical journals, health reports, and
   white papers published between 1992 and July 2014, but included only
   eight relevant studies before 1992. Most of the papers reviewed reported
   outcomes on smoking prevalence, as well as the direct and indirect costs
   of smoking and the costs and benefits of smoking cessation
   interventions. We excluded papers that merely described the
   effectiveness of an intervention without including economic or cost
   considerations. We also excluded papers that combine smoking cessation
   with the reduction in the risk of other diseases. DATA COLLECTION AND
   ANALYSIS The included studies were assessed against criteria indicated
   in the Cochrane Reviewers Handbook version 5.0.0. OUTCOMES ASSESSED IN
   THE REVIEWPrimary outcomes of the selected studies are smoking
   prevalence, direct and indirect costs of smoking, and the costs and
   benefits of smoking cessation interventions (eg, "cost per quitter",
   "cost per life year saved", "cost per quality-adjusted life year
   gained," "present value" or "net benefits" from smoking cessation, and
   "cost savings" from personal health care expenditure).
   MAIN RESULTS: The main findings of this study are as follows: The costs
   of smoking can be classified into direct, indirect, and intangible
   costs. About 15% of the aggregate health care expenditure in high-income
   countries can be attributed to smoking. In the US, the proportion of
   health care expenditure attributable to smoking ranges between 6% and
   18% across different states. In the UK, the direct costs of smoking to
   the NHS have been estimated at between 2.7 billion and 5.2 billion,
   which is equivalent to around 5% of the total NHS budget each year. The
   economic burden of smoking estimated in terms of GDP reveals that
   smoking accounts for approximately 0.7% of China's GDP and approximately
   1% of US GDP. As part of the indirect (non-health-related) costs of
   smoking, the total productivity losses caused by smoking each year in
   the US have been estimated at US$151 billion.The costs of smoking
   notwithstanding, it produces some potential economic benefits. The
   economic activities generated from the production and consumption of
   tobacco provides economic stimulus. It also produces huge tax revenues
   for most governments, especially in high-income countries, as well as
   employment in the tobacco industry. Income from the tobacco industry
   accounts for up to 7.4% of centrally collected government revenue in
   China. Smoking also yields cost savings in pension payments from the
   premature death of smokers.Smoking cessation measures could range from
   pharmacological treatment interventions to policy-based measures,
   community-based interventions, telecoms, media, and technology
   (TMT)-based interventions, school-based interventions, and workplace
   interventions.The cost per life year saved from the use of
   pharmacological treatment interventions ranged between US$128 and
   US$1,450 and up to US$4,400 per quality-adjusted life years (QALYs)
   saved. The use of pharmacotherapies such as varenicline, NRT, and
   Bupropion, when combined with GP counseling or other behavioral
   treatment interventions (such as proactive telephone counseling and
   Web-based delivery), is both clinically effective and cost effective to
   primary health care providers.Price-based policy measures such as
   increase in tobacco taxes are unarguably the most effective means of
   reducing the consumption of tobacco. A 10% tax-induced cigarette price
   increase anywhere in the world reduces smoking prevalence by between 4%
   and 8%. Net public benefits from tobacco tax, however, remain positive
   only when tax rates are between 42.9% and 91.1%. The cost effectiveness
   ratio of implementing non-price-based smoking cessation legislations
   (such as smoking restrictions in work places, public places, bans on
   tobacco advertisement, and raising the legal age of smokers) range from
   US$2 to US$112 per life year gained (LYG) while reducing smoking
   prevalence by up to 30%-82% in the long term (over a 50-year
   period).Smoking cessation classes are known to be most effective among
   community-based measures, as they could lead to a quit rate of up to
   35%, but they usually incur higher costs than other measures such as
   self-help quit-smoking kits. On average, community pharmacist-based
   smoking cessation programs yield cost savings to the health system of
   between US$500 and US$614 per LYG.Advertising media, telecommunications,
   and other technology-based interventions (such as TV, radio, print,
   telephone, the Internet, PC, and other electronic media) usually have
   positive synergistic effects in reducing smoking prevalence especially
   when combined to deliver smoking cessation messages and counseling
   support. However, the outcomes on the cost effectiveness of TMT-based
   measures have been inconsistent, and this made it difficult to attribute
   results to specific media. The differences in reported cost
   effectiveness may be partly attributed to varying methodological
   approaches including varying parametric inputs, differences in national
   contexts, differences in advertising campaigns tested on different
   media, and disparate levels of resourcing between campaigns. Due to its
   universal reach and low implementation costs, online campaign appears to
   be substantially more cost effective than other media, though it may not
   be as effective in reducing smoking prevalence.School-based smoking
   prevalence programs tend to reduce short-term smoking prevalence by
   between 30% and 70%. Total intervention costs could range from US$16,400
   to US$580,000 depending on the scale and scope of intervention. The cost
   effectiveness of school-based programs show that one could expect a
   saving of approximately between US$2,000 and US$20,000 per QALY saved
   due to averted smoking after 2-4 years of follow-up.Workplace-based
   interventions could represent a sound economic investment to both
   employers and the society at large, achieving a benefit-cost ratio of up
   to 8.75 and generating 12-month employer cost savings of between $150
   and $540 per nonsmoking employee. Implementing smoke-free workplaces
   would also produce myriads of new quitters and reduce the amount of
   cigarette consumption, leading to cost savings in direct medical costs
   to primary health care providers. Workplace interventions are, however,
   likely to yield far greater economic benefits over the long term, as
   reduced prevalence will lead to a healthier and more productive
   workforce.
   CONCLUSIONS: We conclude that the direct costs and externalities to
   society of smoking far outweigh any benefits that might be accruable at
   least when considered from the perspective of socially desirable
   outcomes (ie, in terms of a healthy population and a productive
   workforce). There are enormous differences in the application and
   economic measurement of smoking cessation measures across various types
   of interventions, methodologies, countries, economic settings, and
   health care systems, and these may have affected the comparability of
   the results of the studies reviewed. However, on the balance of
   probabilities, most of the cessation measures reviewed have not only
   proved effective but also cost effective in delivering the much desired
   cost savings and net gains to individuals and primary health care
   providers.
ZB 47
ZA 0
TC 154
ZR 0
ZS 5
Z8 0
Z9 158
U1 1
U2 39
SN 1179-173X
UT MEDLINE:26242225
PM 26242225
ER

PT J
AU Anwar, Khurshid
   Shaikh, Abdul A.
   Sajid, Muhammad R.
   Cahusac, Peter
   Alarifi, Norah A.
   Al Shedoukhy, Ahlam
TI Tackling student neurophobia in neurosciences block with team-based
   learning
SO MEDICAL EDUCATION ONLINE
VL 20
AR 28461
DI 10.3402/meo.v20.28461
PD 2015
PY 2015
AB Introduction: Traditionally, neurosciences is perceived as a difficult
   course in undergraduate medical education with literature suggesting use
   of the term "Neurophobia" (fear of neurology among medical students).
   Instructional strategies employed for the teaching of neurosciences in
   undergraduate curricula traditionally include a combination of lectures,
   demonstrations, practical classes, problem-based learning and
   clinico-pathological conferences. Recently, team-based learning (TBL), a
   student-centered instructional strategy, has increasingly been regarded
   by many undergraduate medical courses as an effective method to assist
   student learning.
   Methods: In this study, 156 students of year-three neuroscience block
   were divided into seven male and seven female groups, comprising 11-12
   students in each group. TBL was introduced during the 6 weeks of this
   block, and a total of eight TBL sessions were conducted during this
   duration. We evaluated the effect of TBL on student learning and
   correlated it with the student's performance in summative assessment.
   Moreover, the students' perceptions regarding the process of TBL was
   assessed by online survey.
   Results: We found that students who attended TBL sessions performed
   better in the summative examinations as compared to those who did not.
   Furthermore, students performed better in team activities compared to
   individual testing, with male students performing better with a more
   favorable impact on their grades in the summative examination. There was
   an increase in the number of students achieving higher grades (grade B
   and above) in this block when compared to the previous block (51.7% vs.
   25%). Moreover, the number of students at risk for lower grades (Grade
   B-and below) decreased in this block when compared to the previous block
   (30.6% vs. 55%). Students generally elicited a favorable response
   regarding the TBL process, as well as expressed satisfaction with the
   content covered and felt that such activities led to improvement in
   communication and interpersonal skills.
   Conclusion: We conclude that implementing TBL strategy increased
   students' responsibility for their own learning and helped the students
   in bridging the gap in their cognitive knowledge to tackle 'neurophobia'
   in a difficult neurosciences block evidenced by their improved
   performance in the summative assessment.
RI Sajid, Muhammad Raihan/AAS-8095-2021; Cahusac, Peter/
OI Sajid, Muhammad Raihan/0000-0002-6082-3928; Cahusac,
   Peter/0000-0003-4976-2834
TC 21
ZB 1
Z8 0
ZS 1
ZA 0
ZR 0
Z9 22
U1 0
U2 15
SN 1087-2981
UT WOS:000358776600001
ER

PT J
AU Walton, Jennifer M.
   White, Jonathan
   Ross, Shelley
TI What's on YOUR Facebook profile? Evaluation of an educational
   intervention to promote appropriate use of privacy settings by medical
   students on social networking sites
SO MEDICAL EDUCATION ONLINE
VL 20
AR 28708
DI 10.3402/meo.v20.28708
PD 2015
PY 2015
AB Background: The rise of social media has led to growing concerns about
   the potential implications of 'unprofessional' postings by physicians
   and medical students on individuals, institutions, and the medical
   profession. Relevant and effective guidelines have been difficult to
   develop and enforce, and there is a need for students and physicians to
   consider how their online activities may be perceived in the context of
   their professional roles. The purpose of this project was to examine the
   Internet presence of a graduating Canadian medical school class by
   scanning students' public profiles on the social media site Facebook,
   incorporate this information into an educational activity addressing
   professionalism and social media, and evaluate the impact of this
   activity on student behavior.
   Methods: A systematic search for public Facebook profiles of each member
   of the class was conducted, and data were collected on the types of
   publicly visible material. These were presented as part of an
   educational session on social media and professionalism. One month
   later, the Facebook search was repeated.
   Results: Of 152 students in the class, profiles were found for 121
   (79.8%). The majority of students used appropriately restrictive privacy
   settings; however, a significant minority had publicly visible
   information, including comments, photographs, location, and status as a
   medical student. The educational innovation was well received with more
   than 90% of students agreeing that this topic was important and well
   addressed. A follow-up search found that many students had altered their
   privacy settings to make less information publicly available.
   Conclusions: A small but significant proportion of students share
   potentially unprofessional content on social media. An interactive
   educational intervention, which includes specific disclosure of how
   participants appear to others on social media, resulted in a significant
   change in student behavior.
OI White, Jonathan/0000-0001-5254-506X; Ross, Shelley/0000-0001-9581-3191
TC 27
Z8 0
ZB 3
ZS 1
ZA 0
ZR 0
Z9 29
U1 2
U2 35
SN 1087-2981
UT WOS:000358241400001
ER

PT J
AU Farahani, Pendar
TI Challenges in Pharmacotherapeutics Education for Diabetes in Real-World
   Clinical Settings: Views From Family Medicine and Internal Medicine
   Residents
SO CLINICAL AND INVESTIGATIVE MEDICINE
VL 38
IS 3
BP E73
EP E81
PD 2015
PY 2015
AB Purpose: Pharmacotherapy for diabetes in real-world clinical settings is
   very complex and is posing a challenge for residents in training. The
   purpose of this study was to explore the views of residents in Canada
   regarding educational priorities for pharmacotherapy in diabetes
   management.
   Methods: A questionnaire was developed to explore different domains of
   pharmacotherapy in diabetes management, including different clinical
   settings, combination pharmacotherapy with different classes of
   medications and patients' characteristics, including comorbidities and
   cardiovascular risk factors. The questionnaire and the letter of
   invitation was sent to residents through their program directors. The
   results were gathered through an online survey system. Due to the study
   design, response rate could not be determined. For data analysis, SPSS
   Software was used for statistical analysis. Chi-square testing was
   utilized for comparisons of proportions.
   Results: Thirty-four residency programs in Canada were contacted and 165
   residents completed the study. A significant number of the residents
   (59%) viewed combination pharmacotherapy for diabetes management as the
   most important educational priority (p < 0.001). Regarding insulin
   therapy, combination of insulin with another class of agents was
   recognized as the most important educational priority by 51% of
   residents (p < 0.001). Among all classes of medication for blood glucose
   management the education on the use of newer class of medication such as
   GLP1 agonists, DPP4 inhibitors and SGLT2 inhibitors was recognized as a
   priority by 77% of residents (p < 0.001).
   Conclusion: This study provides new data and insights into residents'
   views on diabetes pharmacotherapy. Educational curriculums may
   incorporate these views from residents on the educational priorities
   that were identified in this study.
ZR 0
Z8 0
ZS 0
TC 0
ZA 0
ZB 0
Z9 0
U1 0
U2 1
SN 0147-958X
EI 1488-2353
UT WOS:000357336800001
PM 26026641
ER

PT C
AU Gray, Kathleen
   Choo, Dawn
   Butler-Henderson, Kerryn
   Whetton, Sue
   Maeder, Anthony
BE Georgiou, A
   Grain, H
   Schaper, LK
TI Health Informatics and E-health Curriculum for Clinical Health
   Profession Degrees
SO DRIVING REFORM: DIGITAL HEALTH IS EVERYONE'S BUSINESS
SE Studies in Health Technology and Informatics
VL 214
BP 68
EP 73
DI 10.3233/978-1-61499-558-6-68
PD 2015
PY 2015
AB The project reported in this paper models a new approach to making
   health informatics and e-health education widely available to students
   in a range of Australian clinical health profession degrees. The
   development of a Masters level subject uses design-based research to
   apply educational quality assurance practices which are consistent with
   university qualification frameworks, and with clinical health profession
   education standards; at the same time it gives recognition to health
   informatics as a specialised profession in its own right. The paper
   presents details of (a) design with reference to the Australian
   Qualifications Framework and CHIA competencies, (b) peer review within a
   three-university teaching team, (c) external review by experts from the
   professions, (d) cross-institutional interprofessional online learning,
   (e) methods for evaluating student learning experiences and outcomes,
   and (f) mechanisms for making the curriculum openly available to
   interested parties. The project has sought and found demand among
   clinical health professionals for formal health informatics and e-health
   education that is designed for them. It has helped the educators and
   organisations involved to understand the need for nuanced and
   complementary health informatics educational offerings in Australian
   universities. These insights may aid in further efforts to address
   substantive and systemic challenges that clinical informatics faces in
   Australia.
CT 23rd Australian National Health Informatics Conference (HIC) on Driving
   Reform - Digital Health is Everyone's Business
CY AUG 03-05, 2015
CL Brisbane, AUSTRALIA
OI maeder, anthony/0000-0002-7398-2581; Choo, Dawn/0000-0002-0851-6410
ZA 0
ZS 0
ZB 0
Z8 0
ZR 0
TC 1
Z9 1
U1 1
U2 2
SN 0926-9630
EI 1879-8365
BN 978-1-61499-558-6; 978-1-61499-557-9
UT WOS:000455828600011
PM 26210420
ER

PT C
AU Whetton, Sue
   Hazlitt, Cherie
BE Georgiou, A
   Grain, H
   Schaper, LK
TI Educating the Health Informatics Professional: The Impact of an Academic
   Program
SO DRIVING REFORM: DIGITAL HEALTH IS EVERYONE'S BUSINESS
SE Studies in Health Technology and Informatics
VL 214
BP 159
EP 166
DI 10.3233/978-1-61499-558-6-159
PD 2015
PY 2015
AB Introduction: The successful implementation and utilisation of
   electronic health information systems is dependent on a highly
   knowledgeable and skilled workforce. In Australia there is a range of
   education and training opportunities that seeks to meet these workforce
   needs. This range of programs reflects both the multi-disciplinary
   characteristic of health informatics and its wide application within the
   healthcare environment. We need to discuss the role of each program or
   type of program in developing a skilled and knowledgeable workforce, and
   in expanding the knowledge base of the discipline. This paper
   contributes to such a discussion by describing a pilot study that
   focused specifically on the role/impact of the University of Tasmania
   academic health informatics program. Methods: The study comprised an
   anonymous on-line survey followed by a small number of interviews. The
   online survey included closed questions which gathered quantitative data
   about Quantitative data were analysed using appropriate numerical
   methods such as response counts and/or percentages. Open-ended questions
   were analysed using thematic analysis. Results: Qualitative data
   indicated that course graduates reside in every state and territory,
   with the majority being employed by the various state health services.
   The majority of respondents had moved into health informatics
   professions or into senior positions in health informatics. Eighty
   percent attributed this directly to their participation in the course.
   Respondents indicated a strong socio-technical orientation in their
   approach to health informatics. Discussion: The program appears to be
   having an impact on the health informatics workforce, particularly in
   promoting a strong socio-technical focus. Conclusion: Evaluation of
   health informatics programs would enable the development of a
   comprehensive and complementary network of offerings that would meet the
   diverse needs for health informatics professionals in the healthcare and
   academic environment.
CT 23rd Australian National Health Informatics Conference (HIC) on Driving
   Reform - Digital Health is Everyone's Business
CY AUG 03-05, 2015
CL Brisbane, AUSTRALIA
ZR 0
Z8 0
ZS 0
ZA 0
ZB 0
TC 2
Z9 2
U1 0
U2 0
SN 0926-9630
EI 1879-8365
BN 978-1-61499-558-6; 978-1-61499-557-9
UT WOS:000455828600025
PM 26210434
ER

PT J
AU Basyouni, M.H.
   BinDhim, N.F.
   Saini, B.
   Williams, K.A.
TI Online Health Information Needs for Patients with Asthma in Saudi Arabia
SO Journal of Consumer Health on the Internet
VL 19
IS 1
BP 13
EP 24
DI 10.1080/15398285.2014.982050
PD 2015
PY 2015
AB This study aims to identify the online asthma informational needs of
   patients with asthma in Saudi Arabia, explore participants' previous use
   of and interest in online asthma health information, and explore factors
   associated with online information-seeking and needs. A
   self-administered questionnaire was developed based on similar studies
   of asthma patients' education and completed by a convenient sample of 83
   asthma patients attending the outpatient pulmonary clinic at the
   Security Forces Hospital Program in Riyadh. Approximately two-thirds of
   participants who use the Internet have searched for asthma information
   online. Thirteen percent of the participants reported that the Internet
   was their main source of information about asthma, and 33.7% reported
   that the Internet was their favorite additional source of information
   about asthma. Seventy-eight percent of the participants were interested
   in an asthma information Web site in the Arabic language. Employment and
   higher income were associated with participants who chose the Internet
   as the favorite source of additional information about asthma (OR 4.5,
   95%CI 1.6-12.7) and (OR 4.2, 95%CI 1.4-12.5), respectively, and an
   education level higher than high school was associated with participants
   who previously had looked for online information about asthma (OR 11.2,
   95%CI 3.8.6-33.5).
OI BinDhim, Nasser F/0000-0001-8117-1044
TC 9
ZR 0
ZS 0
ZB 1
Z8 0
ZA 0
Z9 9
U1 1
U2 10
SN 1539-8285
UT INSPEC:15269476
ER

PT J
AU Peres, Michael
TI Medical and Scientific Illustration in the United States (US).
SO Journal of visual communication in medicine
VL 38
IS 1-2
BP 117
EP 8
DI 10.3109/17453054.2015.1038510
PD 2015-Jun
PY 2015
AB The field of Medical and Scientific Illustration in the United States is
   large and constantly changing. In 1974, when the author began his
   studies, everything about the field was different. At the time, a
   student in the U.S. could go to a number of Universities (4 year) or
   Colleges (2 year) to study this subject. More than forty years later,
   only a few programs still offer similar programs of study. The Rochester
   Institute of Technology (RIT), where the author is a professor and
   Randolph Community College in North Carolina are all that remain from
   the more than ten that had operated. These two programs are very
   different from one another and there is not adequate space in this
   article to expand on these differences. Program details can be found
   online at:
   http://cias.rit.edu/schools/photographic-arts-sciences/undergraduate-bio
   medical-photographic-communications. 
ZA 0
ZS 0
ZB 0
ZR 0
Z8 0
TC 0
Z9 0
U1 0
U2 6
EI 1745-3062
UT MEDLINE:26203944
PM 26203944
ER

PT C
AU Franz, Stefan
   Behrends, Marianne
   Haack, Claudia
   Marschollek, Michael
BE Mantas, J
   Hasman, A
   Househ, MS
TI Benefits and Barriers of E-Learning for Staff Training in a Medical
   University
SO ENABLING HEALTH INFORMATICS APPLICATIONS
SE Studies in Health Technology and Informatics
VL 213
BP 99
EP 102
DI 10.3233/978-1-61499-538-8-99
PD 2015
PY 2015
AB Learning Management Systems (LMS) are a feasible solution to fulfill the
   various requirements for e-learning based training in a medical
   university. Using the LMS ILIAS, the Institute of Diagnostic and
   Interventional Radiology has designed an e-learning unit about data
   protection, which has been used by 73% of the department's employees in
   the first three months. To increase the use of e-learning for staff
   training, it is necessary to identify barriers and benefits, which
   encourage the use of e-learning. Therefore, we started an online survey
   to examine how the employees evaluate this learning opportunity. The
   results show that 87% of the employees had no technical problems and
   also competence of Information and Communication Technology (ICT) was no
   barrier. If anything, reported issues were time shortages and tight
   schedules. Therefore, short learning modules (less than 20 minutes) are
   preferred. Furthermore, temporal flexibility for learning is important
   for 83% of employees.
CT 13th International Conference on Informatics, Management, and Technology
   in Healthcare (ICIMTH)
CY JUL 09-11, 2015
CL Athens, GREECE
ZA 0
ZS 0
ZR 0
Z8 0
TC 4
ZB 0
Z9 4
U1 0
U2 1
SN 0926-9630
EI 1879-8365
BN 978-1-61499-538-8; 978-1-61499-537-1
UT WOS:000455826600023
PM 26152964
ER

PT J
AU Simpson, Steve, Jr.
   Clifford, Christine
   Ross, Kaz
   Sefton, Neil
   Owen, Louise
   Blizzard, Leigh
   Turner, Richard
TI Sexual health literacy of the student population of the University of
   Tasmania: results of the RUSSL Study
SO SEXUAL HEALTH
VL 12
IS 3
BP 207
EP 216
DI 10.1071/SH14223
PD 2015
PY 2015
AB Background Evidence suggests a varied level of sexual health literacy
   (SHL) among university student populations, so we evaluated the SHL
   among students at the University of Tasmania. Methods: Students were
   invited to complete an anonymous online questionnaire during
   August/September 2013. SHL was assessed using the ARCSHS National Survey
   of Australian Secondary Students & Sexual Health (ARC) and the Sexual
   Health Questionnaire (SHS). Predictors of literacy scores were evaluated
   by linear regression. Results: The study recruited 1786 participants
   (8.2% of 2013 student population), of similar composition to the general
   university population. Female sex, older age, sexual education, and
   sexual experience were significant predictors of SHL. As hypothesised,
   students in medical/nursing disciplines had the highest SHL. Less
   expected were the significant differences by birthplace and religious
   affiliation, many of which persisted on adjustment for confounders.
   Compared with Australian/New Zealander students, overseas-born students
   had significantly lower ARC (-3.6%, P<0.001) & SHS (-4.2%, P<0.001);
   this was driven by Malaysian, Indian, and Chinese students. Compared
   with agnostic/atheist-identifying students, those of Buddhist (ARC:
   -5.4%, P=0.014; SHS: -6.7%, P=0.002), Hindu (ARC: -8.8%, P=0.098; SHS:
   -12.2%, P=0.027), Muslim (ARC: -16.5%, P<0.001; SHS: -13.4%, P=0.001)
   and Protestant (ARC: -2.3%, P=0.023; SHS: -4.4%, P<0.001)
   identifications had markedly lower SHL. Conclusions: This study, one of
   the first among university students in Australia, found a varied SHL by
   sex, age, sexual education and sexual experience, as well as by
   birthplace and religious affiliation. These findings have applications
   in orientation and education programs at Australian universities.
RI Simpson, Steve Jr/J-2454-2013; Clifford, Christine/; Ross, Kaz/
OI Simpson, Steve Jr/0000-0001-6521-3056; Clifford,
   Christine/0000-0001-7613-7888; Ross, Kaz/0000-0003-1630-6234
ZA 0
ZR 0
Z8 0
ZS 0
TC 10
ZB 1
Z9 10
U1 1
U2 12
SN 1448-5028
EI 1449-8987
UT WOS:000356395300006
PM 25928047
ER

PT J
AU Schneider, Anna-Teresa
   Albers, Peter
   Mueller-Mattheis, Volker
TI E-Learning in Urology: Implementation of the Learning and Teaching
   Platform CASUS (R) - Do Virtual Patients Lead to Improved Learning
   Outcomes? A Randomized Study among Students
SO UROLOGIA INTERNATIONALIS
VL 94
IS 4
BP 412
EP 418
DI 10.1159/000368653
PD 2015
PY 2015
AB Background: E-learning is playing an increasing role in medical
   education, supporting a problem-based and practical oriented education
   without putting patients at risk and compensating for the decrease in
   instructor-centered teaching. Not much research has been done concerning
   learning effects and reaction on behalf of the students. Methods: We
   created computer-based cases for four important diagnoses in urology
   using the authoring system CASUS(R). Fourth-year medical school students
   were randomized into two groups: (1) the CASUS(R) group, using the
   online cases for preparation, and (2) the book group, using a textbook.
   A multiple-choice test referring to the prepared topic had to be
   completed at the beginning of each lecture and the results were
   analyzed. Evaluation of the students concerning the acceptance of the
   program was done at the end of the semester. Results: Members of the
   CASUS(R) group scored significantly higher with an average of 20% better
   test results than students using textbooks for preparation. Evaluation
   regarding the program showed a highly positive rating. Limitations
   include the small study population and the possibly biased test
   performance of the students. Conclusion: Computerized patient cases
   facilitate practice-oriented teaching and result in an interesting and
   engaging learning model with improved learning outcomes. (C) 2015 S.
   Karger AG, Basel
RI Albers, Peter/L-4743-2019
OI Albers, Peter/0000-0002-1747-9615
Z8 0
ZS 0
TC 11
ZR 1
ZA 0
ZB 1
Z9 12
U1 1
U2 8
SN 0042-1138
EI 1423-0399
UT WOS:000355885000007
PM 25871786
ER

PT J
AU Viniol, Annika
   Lommler-Thamer, Martina
   Baum, Erika
   Banzhoff, Norbert Donner
TI A standardised questionnaire for evaluating hospital-based rotations in
   general practice vocational training.
SO Education for primary care : an official publication of the Association
   of Course Organisers, National Association of GP Tutors, World
   Organisation of Family Doctors
VL 26
IS 3
BP 148
EP 54
PD 2015-May
PY 2015
AB INTRODUCTION: The residency period of vocational training is a
   fundamental component for a general practitioner's (GP's) qualification.
   During the residency, teaching is given by consultants and staff from
   different medical disciplines who do not necessarily know the GP
   registrar's training objectives.
   AIM: To develop a standardised feedback questionnaire to evaluate
   residency attachments and enable GP registrars and their supervisors to
   discuss the actual training environment and areas for improvement.
   METHODS: A cross-sectional study was carried out to assess GP
   registrars' ratings of items preselected by an expert group to reflect
   important elements in high-quality vocational training. We recruited GP
   registrars in Germany via mailing lists and online discussion forums and
   used the importance-severity-score method to score the content and
   importance of the selected items. On the basis of these ratings, we
   eliminated 74 items. This version of the questionnaire then underwent an
   intra-observer-reliability evaluation by the same GP registrars after
   eight weeks. Items with a correlation of less than 0.4 (Pearson
   correlation coefficient) were dropped or rephrased.
   RESULTS: Our initial questionnaire featured 117 potential items. We
   reduced this to 43 items after the first study; two additional items
   were dropped following the reliability test.
   DISCUSSION: To our knowledge, this is the first standardised feedback
   questionnaire evaluating the residency period of vocational training. We
   hope our work will improve the quality of GPs' vocational training. The
   importance-severity-score method is a fast and efficient method for
   developing instruments using personal judgement to evaluate constructs.
RI Viniol, Annika/AAU-7002-2020
TC 1
ZA 0
ZB 0
Z8 0
ZR 0
ZS 0
Z9 1
U1 0
U2 1
SN 1473-9879
UT MEDLINE:26092143
PM 26092143
ER

PT J
AU O'Donoghue, Sinead
   McGrath, Deidre
   Cullen, Walter
TI How do longitudinal clerkships in general practice/primary care impact
   on student experience and career intention? A cross-sectional study of
   student experience.
SO Education for primary care : an official publication of the Association
   of Course Organisers, National Association of GP Tutors, World
   Organisation of Family Doctors
VL 26
IS 3
BP 166
EP 75
PD 2015-May
PY 2015
AB INTRODUCTION: Internationally, the amount of time that medical students
   spend in community settings has increased in recent years. 'Longitudinal
   clerkships', which involve a prolonged exposure, are now common. In
   Ireland, medical education policy has promoted community-based education
   across medical schools, including one with a longitudinal clerkship of
   one semester duration.
   AIMS: To examine medical students' experience of a longitudinal
   clerkship in general practice/primary care, its impact on career
   preference and the factors which students find most important in
   supporting their learning.
   METHODS: Quantitative cross-sectional study of students who had recently
   completed a longitudinal clerkship at the Graduate-Entry Medical School
   at University of Limerick involving an online survey.
   RESULTS: Most students agreed the intended learning outcomes of the
   clerkship had been achieved. Activity such as two-way feedback with GP
   tutors, assisting with procedural skills and parallel consulting were
   rated as of greatest educational value. Students identified internet
   access, a safe/unthreatening learning environment, and feeling part of
   the clinical team as the practice attributes most important in
   supporting their learning. Twenty-six (41%) intended to pursue a career
   in general practice/primary care and 46 (72%) indicated they were more
   likely to pursue a career in general practice/primary care after the
   clerkship. The clerkship was a positive influence on career intentions,
   with 63% of those who indicated that general practice/primary care was
   not their current preferred career option reporting they were
   significantly more likely to pursue this option after the clerkship
   (chi(2) = 3.52, P < 0.05).
   CONCLUSION: Our findings indicate that longitudinal clerkships are
   effective in helping students to achieve their intended learning
   outcomes and identify the student activity and practice attributes that
   are most important in promoting their learning.
RI Cullen, Walter/AAD-4327-2019; Cullen, Walter/
OI Cullen, Walter/0000-0003-1838-5052
ZS 0
Z8 0
ZB 0
ZR 0
ZA 0
TC 8
Z9 8
U1 2
U2 2
SN 1473-9879
UT MEDLINE:26092145
PM 26092145
ER

PT J
AU Chisnall, Ben
   Vince, Tushar
   Hall, Sarah
   Tribe, Rachel
TI Evaluation of outcomes of a formative objective structured clinical
   examination for second-year UK medical students.
SO International journal of medical education
VL 6
BP 76
EP 83
DI 10.5116/ijme.5572.a534
PD 2015 Jun 21
PY 2015
AB OBJECTIVE: To explore how formative OSCEs influence student performance
   and perception when undertaking summative OSCEs.
   METHODS: We introduced formative OSCEs for second-year medical students
   at a large London medical school. Examination data from both formative
   and subsequent summative OSCEs were analysed to determine the effect on
   summative OSCE performance. We gathered student perceptions using an
   anonymous online survey tool. The data was investigated using a standard
   scale of 1 to 5 and qualitative analysis of free text.
   RESULTS: Overall, 46.6% and 85.0% of students passed the formative and
   summative OSCEs respectively. Formative OSCEs did not improve overall
   pass rates in summative OSCEs. Inclusion of an individual formative
   station was associated with improved performance in that station in
   summative OSCEs, with one exception. Formative OSCEs had a positive
   predictive value of 92.5% for passing the summative OSCE but limited
   negative predictive value. Students who passed fewer than two out of
   three formative OSCE stations were significantly more likely to fail the
   summative OSCE (78.2% vs 89.7%, p <0.001). Students felt formative OSCEs
   were good exam preparation and suggested logistical changes.
   CONCLUSIONS: Formative OSCEs were associated with improved performance
   in subsequent summative OSCEs only for identical stations. They did not
   improve overall pass rates in summative OSCEs, and did not predict
   performance well. Students viewed the formative OSCE as a positive and
   useful activity. However, to maximise its benefit as a tool for
   learning, students need better communication about the role and purpose
   of formative OSCEs.
OI Tribe, Rachel/0000-0003-3675-9978
ZR 0
TC 28
ZB 1
Z8 0
ZS 2
ZA 0
Z9 28
U1 0
U2 2
EI 2042-6372
UT MEDLINE:26094249
PM 26094249
ER

PT J
AU Dolan, Eimear
   Hancock, Elizabeth
   Wareing, Amy
TI An evaluation of online learning to teach practical competencies in
   undergraduate health science students
SO INTERNET AND HIGHER EDUCATION
VL 24
BP 21
EP 25
DI 10.1016/j.iheduc.2014.09.003
PD JAN 2015
PY 2015
AB The aim of this study was to evaluate the use of online delivery as a
   pedagogical approach to teach the practical and theoretical skills
   required for resting ECG electrode placement and interpretation.
   Results: Comparable results were found for all variables between the two
   groups, apart from electrode placement, whereby students in the
   classroom based group were significantly more accurate than their
   counterparts in the online group (p < 0.05). The effect size of this
   difference was large (0.91), whereas the effect size for all other
   measured variables were classified as small (0-0.49).
   Conclusion: Online learning is an effective study mode in both
   theoretical and practical application; however consideration must be
   taken of the types of practical skills which it is used for. More
   complex practical skills requiring haptic awareness may best be
   delivered within a classroom setting if feasible, whereby the instructor
   can provide immediate feedback. (C) 2014 Elsevier Inc. All rights
   reserved.
RI Dolan, Eimear/AAX-8134-2020; Hancock, Elizabeth/; Dolan, Eimear/; Robertson, Amy/
OI Hancock, Elizabeth/0000-0002-1066-4885; Dolan,
   Eimear/0000-0002-1018-7601; Robertson, Amy/0000-0003-1937-1015
ZS 0
TC 21
Z8 1
ZR 0
ZA 0
ZB 1
Z9 22
U1 0
U2 45
SN 1096-7516
EI 1873-5525
UT WOS:000346546700003
ER

PT B
AU Grad, Roland
   Pluye, Pierre
   Shulha, Michael
   Tang, David L.
   Moscovici, Jonathan
   Repchinsky, Carol
   Meuser, Jamie
BE Marconi, K
   Lehmann, H
TI Big Data from the Push of Clinical Information: Harvesting User Feedback
   for Continuing Education
SO BIG DATA AND HEALTH ANALYTICS
BP 79
EP 103
PD 2015
PY 2015
AB In meeting their commitment to lifelong learning, physician
   participation in continuing medical education (CME) programs involving
   email alerts of clinical information has been strong and sustained. In
   CME programs involving email alerts, our research group analyzes ratings
   submitted by participants. Since 2006, we have collected more than 1.5
   million ratings on email alerts from about 10,000 Canadian physicians
   and pharmacists. In this chapter, we discuss strategies to harvest
   "intelligence" from physician ratings of email alerts, considering two
   separate case studies. We also lay out a vision for the future of this
   work and describe challenges for analysis of this type of big data.
ZB 0
TC 3
ZA 0
Z8 0
ZR 0
ZS 0
Z9 3
U1 0
U2 0
BN 978-1-4822-2925-7; 978-1-4822-2923-3
UT WOS:000353153000007
ER

PT J
AU Kozajda, Anna
   Szadkowska-Stanczyk, Irena
TI ZAWODOWA EKSPOZYCJA NA CZYNNIKI BIOLOGICZNE STOSOWANE W SPOSOB CELOWY W
   POLSCE OCCUPATIONAL EXPOSURE TO BIOLOGICAL AGENTS INTENTIONALLY USED IN
   POLISH ENTERPRISES
SO MEDYCYNA PRACY
VL 66
IS 1
BP 39
EP 47
PD 2015
PY 2015
AB The paper presents the intentional use of biological agents for
   industrial, diagnostic and research purposes in Polish enterprises.
   Material and Methods: The National Register of Biological Agents
   (Krajowy Rejestr Czynnikow Biologicznych KRCB) is an online database
   that collects the data on the intentional use of biological agents at
   work in Poland. Results: As of December 2013 there were 533
   notifications in KRCB, mainly for diagnostic (73%), research (20%) and
   industrial purposes (7%). Mostly there were hospital diagnostic
   laboratories (37%), and other laboratories (35%), as well as higher
   education and research institutions (11%). In total, 4015 workers (91.7%
   of women, 8.3% of men) were exposed to biological agents. Agents
   classified in risk group 2 were used in 518 enterprises, and in risk
   group 3 in 107 enterprises. Of those agents the following bacteria were
   the most frequently used: Escherichia coli except for non-pathogenic
   strains (455 enterprises and 3314 exposed workers); Staphylococcus
   aureus (445 and 3270); and Pseudomonas aeruginosa (406 and 2969,
   respectively). In 66 enterprises there were used biological agents
   recognized by the International Agency for Research on Cancer (IARC) as
   carcinogens. They are viruses: Epstein-Barr (7 enterprises, 181 exposed
   workers); hepatitis B (16 and 257); hepatitis C virus (15 and 243);
   human immunodeficiency virus (8 and 107); human papillomaviruses (2 and
   4); parasites: Clonorchis viverrini (1 and 2 ); Clonorchos sinensis (1
   and 2); Schistosoma haematobium (1 and 2) and bacteria Helicobacter
   pylori (15 and 230, respectively). Conclusions: The National Register of
   Biological Agents at Work permits to evaluate the situation of
   occupational exposure to biological agents used intentionally in
   enterprises in Poland.
RI Kozajda, Anna/AGP-3921-2022; Kozajda, Anna/AAJ-5601-2020; Szadkowska-Stanczyk, Irena/
OI Kozajda, Anna/0000-0001-5533-9675; Kozajda, Anna/0000-0001-5533-9675;
   Szadkowska-Stanczyk, Irena/0000-0002-6207-5126
ZA 0
TC 2
ZB 2
Z8 0
ZS 0
ZR 0
Z9 2
U1 0
U2 4
SN 0465-5893
UT WOS:000352757900005
PM 26016044
ER

PT J
AU Fuji, Kevin T.
   Galt, Kimberly A.
TI An Online Health Informatics Elective Course for Doctor of Pharmacy
   Students
SO AMERICAN JOURNAL OF PHARMACEUTICAL EDUCATION
VL 79
IS 3
AR 41
DI 10.5688/ajpe79341
PD 2015
PY 2015
AB Objective. To describe the development and assessment of an online
   elective health informatics course and determine its potential for
   universal integration into doctor of pharmacy (PharmD) curricula.
   Design. A 2-credit hour online elective course was developed and offered
   to all PharmD students; voiced-over Powerpoint lectures were used to
   deliver content. Assessment.
   Assessment of student performance was measured using quantitative
   metrics via discussion questions, quizzes, written papers, and
   examinations. Qualitative findings were measured through discussion
   questions, a goal-setting classroom assessment technique, and an
   end-of-course reflection. Students report finding value in the course
   and recognizing how the knowledge gained could impact their future
   practice as pharmacists.
   Conclusion. An online course in health informatics can be an effective
   way to deliver content and provide a blueprint for continued integration
   of the content into curricula.
RI CERVANTES, EMILY/R-6274-2018; Fuji, Kevin/L-3927-2019; Malone, Patrick/AAT-7940-2020
ZA 0
Z8 0
ZS 0
ZR 0
ZB 1
TC 12
Z9 12
U1 0
U2 8
SN 0002-9459
EI 1553-6467
UT WOS:000354614700011
PM 25995516
ER

PT J
AU Monrouxe, Lynn V.
   Rees, Charlotte E.
   Dennis, Ian
   Wells, Stephanie E.
TI Professionalism dilemmas, moral distress and the healthcare student:
   insights from two online UK-wide questionnaire studies
SO BMJ OPEN
VL 5
IS 5
AR e007518
DI 10.1136/bmjopen-2014-007518
PD 2015
PY 2015
AB Objective: To understand the prevalence of healthcare students'
   witnessing or participating in something that they think unethical
   (professionalism dilemmas) during workplace learning and examine whether
   differences exist in moral distress intensity resulting from these
   experiences according to gender and the frequency of occurrence.
   Design: Two cross-sectional online questionnaires of UK medical (study
   1) and nursing, dentistry, physiotherapy and pharmacy students (study 2)
   concerning professionalism dilemmas and subsequent distress for (1)
   Patient dignity and safety breaches; (2) Valid consent for students'
   learning on patients; and (3) Negative workplace behaviours (eg, student
   abuse).
   Participants and setting: 2397 medical (67.4% female) and 1399 other
   healthcare students (81.1% female) responded.
   Main results: The most commonly encountered professionalism dilemmas
   were: student abuse and patient dignity and safety dilemmas. Multinomial
   and logistic regression identified significant effects for gender and
   frequency of occurrence. In both studies, men were more likely to
   classify themselves as experiencing no distress; women were more likely
   to classify themselves as distressed. Two distinct patterns concerning
   frequency were apparent: (1) Habituation (study 1): less distress with
   increased exposure to dilemmas 'justified' for learning; (2) Disturbance
   (studies 1 and 2): more distress with increased exposure to dilemmas
   that could not be justified.
   Conclusions: Tomorrow's healthcare practitioners learn within a
   workplace in which they frequently encounter dilemmas resulting in
   distress. Gender differences could be respondents acting according to
   gendered expectations (eg, males downplaying distress because they are
   expected to appear tough). Habituation to dilemmas suggests students
   might balance patient autonomy and right to dignity with their own needs
   to learn for future patient benefit. Disturbance contests the 'accepted'
   notion that students become less empathic over time. Future research
   might examine the strategies that students use to manage their distress,
   to understand how this impacts of issues such as burnout and/or leaving
   the profession.
RI Monrouxe, Lynn/H-6770-2012; Monrouxe, Lynn/AAG-9817-2019; Rees, Charlotte/
OI Monrouxe, Lynn/0000-0002-4895-1812; Rees, Charlotte/0000-0003-4828-1422
ZR 0
TC 71
ZS 3
Z8 0
ZA 0
ZB 2
Z9 73
U1 0
U2 47
SN 2044-6055
UT WOS:000363473200029
PM 25991457
ER

PT J
AU Kraus, Carl N
   Baldwin, Alan T
   Curro, Frederick A
   McAllister, R G Jr
TI Clinical implications of patient-provider agreements in opioid
   prescribing.
SO Current drug safety
VL 10
IS 2
BP 159
EP 64
PD 2015
PY 2015
AB In June, 2012 the United States Food and Drug Administration (FDA)
   developed a "blueprint" for prescriber education as a means of directing
   Certified Medical Education (CME) activities that included content which
   would meet the regulatory requirements of the class-wide, longacting/
   extended-release (LA-ER) opioid Risk Evaluation Mitigation Strategies
   (REMS). Within the blueprint is the suggested adoption of
   Patient-Provider Agreements (PPAs) to be used in association with opioid
   prescribing, but, to our knowledge, there have been no reported
   evaluations of the role played by opioid-agent PPAs in clinical
   practice, or of the perceptions of this regulatory mandate by
   clinicians. Therefore, we conducted a survey regarding PPA perceptions
   by opioid prescribers that was posted for five weeks on a
   well-trafficked online CME service provider (Medscape). Of the 1,232
   respondents (reflecting a 99.5% completion rate), 52.4% treat acute or
   chronic pain with opioids. The survey identified an improvement of
   opioid safe-use education (21% of respondents) as the most frequently
   selected beneficial element of PPAs. Conversely, the challenges to
   adoption included time constraints (21% of physicians) as well as lack
   of evidence that PPAs will reduce drug misuse, and the lack of a
   uniform, patient-friendly PPA. Based on our survey, clinicians consider
   the PPA of potential value, but data regarding the utility of such an
   instrument are lacking.
ZS 0
ZA 0
TC 9
ZB 2
Z8 0
ZR 0
Z9 9
U1 0
U2 3
EI 2212-3911
UT MEDLINE:25986037
PM 25986037
ER

PT J
AU Tartaglia, Kimberly M.
   Walker, Curt
TI Effectiveness of a quality improvement curriculum for medical students
SO MEDICAL EDUCATION ONLINE
VL 20
AR 27133
DI 10.3402/meo.v20.27133
PD 2015
PY 2015
AB Introduction: As health systems find ways to improve quality of care,
   medical training programs are finding opportunities to prepare learners
   on principles of quality improvement (QI). The impact of QI curricula
   for medical students as measured by student learning is not well
   delineated. The aim of this study is to evaluate the effectiveness of a
   QI curriculum for senior medical students as measured by student
   knowledge and skills.
   Methods: This study was an observational study that involved a
   self-assessment and post-test Quality Improvement Knowledge Application
   Tool (QIKAT) for intervention and control students. A QI curriculum
   consisting of online modules, live discussions, independent readings and
   reflective writing, and participation in a mentored QI project was
   offered to fourth-year medical students completing an honor's elective
   (intervention group). Senior medical students who received the standard
   QI curriculum only were recruited as controls.
   Results: A total of 22 intervention students and 12 control students
   completed the self-assessment and QIKAT. At baseline, there was no
   difference between groups in self-reported prior exposure to QI
   principles. Students in the intervention group reported more comfort
   with their skills in QI overall and in 9 of the 12 domains (p < 0.05).
   Additionally, intervention students performed better in each of the
   three case scenarios (p < 0.01).
   Discussion: A brief QI curriculum for senior medical students results in
   improved comfort and knowledge with QI principles. The strengths of our
   curriculum include effective use of classroom time and faculty
   mentorship with reliance on pre-existing online modules and written
   resources. Additionally, the curriculum is easily expandable to larger
   groups of students and transferable to other institutions.
TC 16
ZA 0
ZR 0
Z8 0
ZB 0
ZS 0
Z9 16
U1 0
U2 10
SN 1087-2981
UT WOS:000354048300001
ER

PT J
AU Zeimet, Ramona
   Kreienbrock, Lothar
   Doherr, Marcus G.
TI Teaching Biostatistics and Epidemiology in the Veterinary Curriculum:
   What Do Our Fellow Lecturers Expect?
SO JOURNAL OF VETERINARY MEDICAL EDUCATION
VL 42
IS 1
BP 53
EP 65
DI 10.3138/jvme.0314-029R2
PD 2015
PY 2015
AB Given veterinary students' varying mathematical knowledge and interest
   in statistics, teaching statistical concepts to them is often seen as a
   challenge. Consequently, there is an ongoing debate among lecturers
   about the best time to introduce the material into the curriculum, and
   the best thematic content and conceptual approach to teaching in basic
   biostatistics classes. During a workshop meeting of epidemiology and
   biostatistics lecturers of Austrian, German, and Swiss veterinary
   schools, the question was raised as to whether the topics taught in
   epidemiology and statistics classes are of sufficient relevance to our
   lecturing colleagues in other fields of veterinary education (i.e.,
   whether our colleagues have certain expectations as to what the students
   should know about biostatistics before taking their classes). In 2012,
   an online survey was compiled and carried out at all eight
   German-speaking veterinary schools to address this issue. There were 266
   respondents out of approximately 800 contacted lecturers from all
   schools and disciplines. Almost 50% responded that the basic
   biostatistics class should be taught early on (in the second or third
   year), while only 26% indicated that basic epidemiology should commence
   before the third year of the veterinary curriculum. There were clear
   differences in perceived relevance of the 44 epidemiological and
   biostatistical topics presented in the survey, assessed on a Likert
   scale from 0 (no relevance) to 4 (very high relevance). The results
   provide important information about how to revise the content of
   epidemiology and biostatistics classes, and the approach could also be
   used for other courses within the veterinary curriculum with a natural
   science focus.
OI Doherr, Marcus/0000-0003-0064-1708
ZB 0
ZR 0
TC 3
ZS 0
Z8 0
ZA 0
Z9 3
U1 0
U2 6
SN 0748-321X
EI 1943-7218
UT WOS:000350984800007
PM 25572336
ER

PT J
AU Bijol, Vanesa
   Byrne-Dugan, Cathryn J.
   Hoenig, Melanie P.
TI Medical student web-based formative assessment tool for renal pathology
SO MEDICAL EDUCATION ONLINE
VL 20
AR 26765
DI 10.3402/meo.v20.26765
PD 2015
PY 2015
AB Background: Web-based formative assessment tools have become widely
   recognized in medical education as valuable resources for self-directed
   learning.
   Objectives: To explore the educational value of formative assessment
   using online quizzes for kidney pathology learning in our renal
   pathophysiology course.
   Methods: Students were given unrestricted and optional access to
   quizzes. Performance on quizzed and non-quizzed materials of those who
   used ('quizzers') and did not use the tool ('non-quizzers') was
   compared. Frequency of tool usage was analyzed and satisfaction surveys
   were utilized at the end of the course.
   Results: In total, 82.6% of the students used quizzes. The greatest
   usage was observed on the day before the final exam. Students repeated
   interactive and more challenging quizzes more often. Average means
   between final exam scores for quizzed and unrelated materials were
   almost equal for 'quizzers' and 'non-quizzers', but 'quizzers' performed
   statistically better than 'non-quizzers' on both, quizzed (p = 0.001)
   and non-quizzed (p = 0.024) topics. In total, 89% of surveyed students
   thought quizzes improved their learning experience in this course.
   Conclusions: Our new computer-assisted learning tool is popular, and
   although its use can predict the final exam outcome, it does not provide
   strong evidence for direct improvement in academic performance. Students
   who chose to use quizzes did well on all aspects of the final exam and
   most commonly used quizzes to practice for final exam. Our efforts to
   revitalize the course material and promote learning by adding
   interactive online formative assessments improved students' learning
   experience overall.
ZA 1
Z8 0
ZS 1
ZB 6
TC 14
ZR 0
Z9 16
U1 0
U2 8
SN 1087-2981
UT WOS:000354050000001
ER

PT J
AU Denny, Bianca
   Chester, Andrea
   Butler, Mexie
   Brown, James
TI Australian GP registrars' use of e-resources.
SO Education for primary care : an official publication of the Association
   of Course Organisers, National Association of GP Tutors, World
   Organisation of Family Doctors
VL 26
IS 2
BP 79
EP 86
PD 2015-Mar
PY 2015
AB Traditional face-to-face learning opportunities for Australian GP
   registrars are complemented by the use of e-resources. The current study
   aimed to investigate GP trainees' use of e-resources and their
   preferences for sourcing clinical information to inform the prospective
   direction and design of e-resources for the GP education and training
   sector. One-hundred and nineteen registrars completed a custom online
   survey measuring the type and frequency of use of e-resources, and
   preferences for their design and content. Results indicated that for the
   majority of registrars e-resources were the first preference for
   obtaining clinical information (77.3%). The most frequently used
   e-resources included non-medical search engines, medical journals and
   prescribing software. Factors relevant to registrars' selection and use
   of e-resources included the accuracy and comprehensiveness of the
   information. It is concluded that the use of e-resources provides a
   valuable supplement to registrars' learning and teaching. However,
   issues of quality and consistency raise some concerns regarding the use
   of e-resources for obtaining clinical information. 
RI Chester, Andrea/AAR-1647-2020; Brown, James/
OI Chester, Andrea/0000-0001-9245-0831; Brown, James/0000-0002-7262-1629
TC 5
ZS 1
Z8 0
ZR 0
ZB 0
ZA 0
Z9 6
U1 0
U2 3
SN 1473-9879
UT MEDLINE:25898296
PM 25898296
ER

PT J
AU Hayward, Gail
   Drinkwater, Jessica
   El-Gohary, Magdy
   Burgess, Hana
   Heneghan, Carl
TI GP training in out-of-hours care: implications for the future workforce.
SO Education for primary care : an official publication of the Association
   of Course Organisers, National Association of GP Tutors, World
   Organisation of Family Doctors
VL 26
IS 2
BP 95
EP 101
PD 2015-Mar
PY 2015
AB AIMS: To understand GP trainees' experience of out-of-hours (OOH)
   training in England; whether it is achieving educational aims, and to
   highlight potential improvements. Additionally to explore factors that
   influence the decision to work in OOH care.
   METHODS: An online survey was sent to 1091 GP trainees in England. Odds
   ratios were calculated for factors correlating with intention to work in
   OOH, or confidence and effectiveness in OOH work. Free text responses
   were coded and organised thematically.
   RESULTS: Trainees' experience of OOH care influences the decision to
   work there once qualified. Although this experience has positively
   influenced over three-quarters of trainees, it can be improved. Training
   is not achieving competencies in managing psychiatric emergencies and
   personal safety. Half of trainees received formal teaching in OOH
   skills; 3% receiving assessments in telephone triage. Only a quarter of
   trainees had worked with their usual GP trainer. Influential features of
   training included trainer enthusiasm and continuity, familiarity with
   the workplace, and confidence in OOH skills. Financial and lifestyle
   considerations were also important.
   CONCLUSION: OOH training in England has an impact on the future
   workforce and could be improved. The planned transition to a 4-year GP
   training structure offers an opportunity to address this.
OI Hayward, Gail/0000-0003-0852-627X
ZS 0
ZR 0
TC 3
ZB 0
Z8 0
ZA 0
Z9 3
U1 0
U2 0
EI 1475-990X
UT MEDLINE:25898299
PM 25898299
ER

PT J
AU Al-Amodi, Sarah
   Mathew, Suzanna
   Fox, Judith
   Sabit, Ramsey
   Patricolo, Anna
TI Collaborate online as a small group.
SO Education for primary care : an official publication of the Association
   of Course Organisers, National Association of GP Tutors, World
   Organisation of Family Doctors
VL 26
IS 2
BP 127
EP 9
PD 2015-03
PY 2015
OI Fox, Judith/0000-0003-0438-6978
ZR 0
ZB 0
TC 1
Z8 0
ZA 0
ZS 0
Z9 1
U1 0
U2 0
SN 1473-9879
UT MEDLINE:25898306
PM 25898306
ER

PT C
AU Hofmann, Dietrich
   Dittrich, Paul-Gerald
   Hoefner, Dieter
   Kraus, Daniel
BE Sousa, JA
   Ribeiro, AS
   Filipe, E
TI Innovative Mobile Smart Photonic Dimensional, Color and Spectral
   Measurement Engineering
SO 2014 JOINT IMEKO TC1-TC7-TC13 SYMPOSIUM: MEASUREMENT SCIENCE BEHIND
   SAFETY AND SECURITY
SE Journal of Physics Conference Series
VL 588
AR 012019
DI 10.1088/1742-6596/588/1/012019
PD 2015
PY 2015
AB Aim of the paper is the demonstration of a paradigm shift in
   dimensional, color and spectral measurements in industry,
   biology/medicine, farming/environmental protection and security, as well
   as in education and training: Measurement engineering and quality
   assurance become mobile, modular and smart. Smartpads, smartphones and
   smartwatches (smartcomps) in combination with innovative hardware apps
   (hwapps) and conventional software apps (swapps) are fundamental
   enablers for the transformation from conventional stationary working
   places towards innovative mobile working places with in-field
   measurements and point-of-care (POC) diagnostics. Furthermore mobile
   open online courses (MOOCs) are transforming the study habits. Practical
   examples for the application of innovative photonic micro
   dimensiometers, colorimeters and spectrometers will be given. The
   innovative approach opens so far untapped enormous markets for
   measurement science, engineering, applications, education and training.
   These innovative working conditions will be fast accepted due to their
   convenience, reliability and affordability. A highly visible advantage
   of smartcomps is the huge number of their real distribution, their
   worldwide connectivity via Internet and cloud services, the standardized
   interfaces like USB and HDMI and the experienced capabilities of their
   users for practical operations, obtained with their private smartcomps.
CT Joint International-Measurement-Confederation (IMEKO) TC1-TC7-TC13
   Symposium on Measurement Science Behind Safety and Security
CY SEP 03-05, 2014
CL Madeira, PORTUGAL
SP TC1; TC7; TC13; Portuguese Assoc Accredited Labs; Portuguese Soc Metrol;
   Int Measurement Confederat
ZR 0
TC 0
Z8 0
ZA 0
ZB 0
ZS 0
Z9 0
U1 0
U2 9
SN 1742-6588
BN *****************
UT WOS:000352433500019
ER

PT J
AU Rughwani, Nisha
   Gliatto, Peter
   Karani, Reena
TI Long case or case vignettes: a comparison of two instructional methods
   in inpatient geriatrics for medical students.
SO Gerontology & geriatrics education
VL 36
IS 2
BP 161
EP 84
DI 10.1080/02701960.2014.966901
PD 2015
PY 2015
AB The varied, atypical manifestations of geriatric syndromes make
   knowledge transfer the ability to extend knowledge from one context to
   another a particularly relevant concept. The authors hypothesized that
   multiple, contrasting short cases, by facilitating knowledge transfer,
   would improve knowledge more than a single long case in geriatric
   medicine. The authors' objective was to assess the impact of two
   instructional methods (a single long case vs. contrasting short cases)
   on knowledge and knowledge retention among 3rd-year medical students on
   their Internal Medicine-Geriatrics Clerkship. They participated in the
   curriculum which consisted of four weekly mandatory sessions covering
   five content areas based on a systematic needs assessment. Instructional
   method alternated by month. Knowledge and knowledge retention were
   measured using an online multiple-choice question test administered
   before, immediately after, and one year following the curriculum.
   Students also completed a demographic survey prior to the curriculum and
   an evaluation of the curriculum following the curriculum. There was
   significant improvement in test scores from pre- to postcurriculum in
   both groups that persisted one year after the experience with no
   significant differences between the two groups. The two case-based
   instructional methods resulted in significant and enduring knowledge
   improvement, but one method was not better than the other. 
ZS 0
ZB 0
ZA 0
ZR 0
Z8 0
TC 1
Z9 1
U1 0
U2 1
EI 1545-3847
UT MEDLINE:25286821
PM 25286821
ER

PT J
AU Jawaid, Masood
   Khan, Muhammad Hassaan
   Bhutto, Shahzadi Nisar
TI Social network utilization (Facebook) & e-Professionalism among medical
   students
SO PAKISTAN JOURNAL OF MEDICAL SCIENCES
VL 31
IS 1
BP 209
EP 213
DI 10.12669/pjms.311.5643
PD JAN-FEB 2015
PY 2015
AB Objective: To find out the frequency and contents of online social
   networking (Facebook) among medical students of Dow University of Health
   Sciences.
   Methods: The sample of the study comprised of final year students of two
   medical colleges of Dow University of Health Sciences - Karachi.
   Systematic search for the face book profiles of the students was carried
   out with a new Facebook account. In the initial phase of search, it was
   determined whether each student had a Facebook account and the status of
   account as "private" "intermediate" or "public" was also sought. In the
   second phase of the study, objective information including gender,
   education, personal views, likes, tag pictures etc. were recorded for
   the publicly available accounts. An in depth qualitative content
   analysis of the public profiles of ten medical students, selected
   randomly with the help of random number generator technique was
   conducted.
   Results: Social networking with Facebook is common among medical
   students with 66.9% having an account out of a total 535 students. One
   fifth of profiles 18.9% were publicly open, 36.6% profiles were private
   and 56.9% were identified to have an intermediate privacy setting,
   having customized settings for the profile information. In-depth
   analysis of some public profiles showed that potentially unprofessional
   material mostly related to violence and politics was posted by medical
   students.
   Conclusion: The usage of social network (Facebook) is very common among
   students of the university. Some unprofessional posts were also found on
   students' profiles mostly related to violence and politics.
ZR 0
ZB 0
Z8 0
ZS 0
TC 9
ZA 0
Z9 9
U1 1
U2 13
SN 1682-024X
UT WOS:000349936500042
PM 25878645
ER

PT J
AU Moore, Simon
TI Are you ready for an office code blue? Online video to prepare for
   office emergencies
SO CANADIAN FAMILY PHYSICIAN
VL 61
IS 1
BP E9
EP +
PD JAN 2015
PY 2015
AB Problem being addressed Medical emergencies occur commonly in offices of
   family physicians, yet many offices are poorly prepared for emergencies.
   An Internet-based educational video discussing office emergencies might
   improve the responses of physicians and their staff to emergencies, yet
   such a tool has not been previously described.
   Objective of program To use evidence-based practices to develop an
   educational video detailing preparation for emergencies in medical
   offices, disseminate the video online, and evaluate the attitudes of
   physicians and their staff toward the video.
   Program description A 6-minute video was created using a review of
   recent literature and Canadian regulatory body policies. The video
   describes recommended emergency equipment, emergency response
   improvement, and office staff training. Physicians and their staff were
   invited to view the video online at www. OfficeEmergencies. ca. Viewers'
   opinions of the video format and content were assessed by survey (n =
   275).
   Conclusion Survey findings indicated the video was well presented and
   relevant, and the Web-based format was considered convenient and
   satisfactory. Participants would take other courses using this
   technology, and agreed this program would enhance patient care.
ZS 0
Z8 0
TC 1
ZB 0
ZA 0
ZR 0
Z9 1
U1 0
U2 0
SN 0008-350X
EI 1715-5258
UT WOS:000351934500001
PM 25609541
ER

PT J
AU Ajuwon, Grace Ada
   Popoola, Sunday O.
TI Influence of motivational factors on utilisation of Internet health
   information resources by resident doctors in Nigeria
SO ELECTRONIC LIBRARY
VL 33
IS 1
BP 103
EP 119
DI 10.1108/EL-12-2012-0159
PD 2015
PY 2015
AB Purpose - This study aims to determine the influence of motivational
   factors: perceived ease of use (PEU), perceived enjoyment (PEJ) and
   perceived usefulness (PU) on utilisation of Internet health information
   resources among resident doctors in tertiary health-care institutions in
   Nigeria. The Internet has become a major source of health information
   for practitioners and the general public. Despite the availability of
   health information resources on the Internet, some resources are
   underutilised. There are numerous studies on Internet use among
   health-care workers; however, there is a dearth of information on
   motivational factors influencing utilisation of Internet health
   information resources among resident doctors in Nigeria.
   Design/methodology/approach - A descriptive survey design was used.
   Total enumeration technique was adopted to cover 1,280 resident doctors
   in 13 tertiary health-care institutions in southwestern Nigeria. A
   validated, self-administered questionnaire was used for data collection.
   The questionnaire has four sections covering the demographic profile of
   the respondents, PEU, PEJ and PU. Four hypotheses were tested at the p <
   0.01 level of significance. Data were analyzed using descriptive
   statistics, Pearson product-moment correlation and multiple regression
   analysis.
   Findings - There were more males (69.0 per cent) than females (31 per
   cent); respondents mean age was 34 years. The result revealed that PEU(r
   = 0.181, p < 0.01), PEJ(r = 0.166, p < 0.01) and PU(r = 0.121, p < 0.01)
   have significant relationship with utilisation of Internet health
   information resources by the respondents. Also, PEU, PEJ and PU
   collectively (F = 15.366, df = 3; 897, p < 0.01) have significant
   influence on utilisation of Internet health information resources of the
   respondents. Individually, PEU (B = 0.864, df = 897, t = 3.90, p < 0.01)
   and PEJ (B = 0.349, df = 897, t = 3.060, p [lt] 0.01) were found to have
   significant influence on utilisation while PU (B = 0.232, df = 897, t =
   1.328, p > 0.01) does not significantly influence the utilisation of
   Internet health information resource of the respondents.
   Research limitations/implications - One major implication of this study
   is that system designers and web content developers should design
   programs and websites that are compatible with the user's abilities.
   Medical librarians have a role to play in providing quality health
   content that is easy to navigate and pleasurable to use. Both the
   institutions and the government have a role to play in providing
   information and communication technology facilities to enable doctors
   access relevant health information resources easily.
   Practical implications - Introduction of information literacy training
   in the residency programme or inclusion as a component of the continuing
   professional development will enable resident doctors to know relevant
   online searching tools and search techniques for accessing health
   information resources which will be useful to their work. This will in
   turn increase their PU of Internet resources. Health sciences librarians
   (medical librarians) in the various institutions/centres have a role to
   play in training resident doctors on how to access, retrieve and
   evaluate online health information. Librarians should also train
   resident doctors on how to search evidence-based Medicine resources such
   as the Cochrane Library and PubMed Clinical Queries and Critical
   Appraisal of the medical literature to make informed decision in the
   management of their patients and for research purposes. They should be
   trained on how to organise bibliographic references using reference
   manager tools such as Endnote, Zotero or Mendeley.
   Social implications - The social implication of this findings is that
   systems that are easy to use should be designed, so that doctors will be
   able to access relevant information for research and patient care for
   better health outcomes. The easier and enjoyable the system is to use,
   the more resident doctors will access and use health information
   resources to improve their service and save more lives.
   Originality/value - This study examined three motivational factors (PEU,
   PEJ and PU) that influence the utilisation of Internet health
   information resources by resident doctors in tertiary health-care
   institutions in Nigeria. The result revealed that collectively PEU, PEJ
   and PU have significant relationship with the utilisation of Internet
   health information resources, but PEU and PEJ are the main drivers of
   use of Internet health information resources among the resident doctors
   studied. This study adds to the literature of motivational factors
   influencing utilisation of Internet health information resources by
   resident doctors in southwestern Nigeria. This paper is original
   because, to the best of our knowledge, there is no other study on
   motivational factors influencing Internet use among resident doctors in
   Nigeria.
RI Ajuwon, Ada/ABC-3059-2020
ZS 1
ZA 0
ZR 0
ZB 1
Z8 1
TC 8
Z9 9
U1 1
U2 96
SN 0264-0473
EI 1758-616X
UT WOS:000350577700008
ER

PT J
AU Drugus, Daniela
   Oprean, C
   Azoicai, Doina
TI STUDY ON HEALTH PROFESSIONALS' PERCEPTION OF QUALITY OF HEALTHCARE
   PROVIDED TO PATIENTS.
SO Revista medico-chirurgicala a Societatii de Medici si Naturalisti din
   Iasi
VL 119
IS 2
BP 517
EP 21
PD 2015 Apr-Jun
PY 2015
AB UNLABELLED: The quality of the health care system is an essential
   condition for in improving the quality of health services and satisfying
   both the patients and healthcare professionals.
   RESEARCH OBJECTIVES: To identify the characteristics of medical
   profession, the factors of professional satisfaction or dissatisfaction
   and health care team-related factors that influence the quality of care.
   MATERIAL AND METHODS: Qualitative study using a SurveyMonkey online
   questionnaire consisting of 14 open-ended questions. The respondents
   were 1013 health professionals in university and non-university
   hospitals with various unit profiles.
   RESULTS: According to healthcare professionals, medical profession is
   defined by: humanism and personal sacrifice (33.37%) and also high
   professional competence (33.07%). Satisfaction factors are: patient
   health (40.57%), high social status (36.33) and saved lives (33.07%).
   Dissatisfaction may be due to: low salary (39.98%), disorganization
   (38.10%) and lack of procedures (33.96%). Performance may decrease as a
   result of: stressful working conditions, lack of adequate medical
   supplies, lack of recognition at work, routine, and strained relations
   with superiors.
   CONCLUSIONS: The study shows the need for correlating the medical
   education system and health systems, and for an integrated analysis of
   both systems by determining the required skills and modeling the medical
   team behavior in accordance with the performance variables which take
   into account satisfaction among both patients and health care
   professionals.
ZR 0
ZA 0
TC 5
ZB 1
Z8 0
ZS 0
Z9 5
U1 0
U2 2
SN 0048-7848
UT MEDLINE:26204661
PM 26204661
ER

PT J
AU Pal, Szekely
   Laszlo, Kelemen
   Andras, Fittler
   Gabriel, Hancu
   Hajnal, Finta
   Adriana, Ciurba
   Emese, Sipos
   Lajos, Botz
TI ATTITUDE OF PATIENTS AND CUSTOMERS REGARDING PURCHASING DRUGS ONLINE
SO FARMACIA
VL 63
IS 1
BP 93
EP 98
PD JAN-FEB 2015
PY 2015
AB The expansion of Internet has made healthcare products, like drugs,
   which were previously available only with the physician recommendation,
   freely available to patients and customers through illegal practices or
   counterfeit medicine. The current paper aims to assess the situation of
   Internet related medicine acquisition and consumption, by surveying
   patients and customers of community pharmacies. The survey included 253
   patients of 9 pharmacies from 5 different cities from Romania; data was
   collected using the questionnaire method. Based on the results of our
   survey, 8.3% of the respondents already ordered medicinal products via
   Internet and 7.1% were intending to do so in the near future. Those who
   ordered medicines from the Internet are typically between 18 and 34
   years, have high school or university education and are usually men.
   Most of the respondents were unaware about the potential qualitative
   differences between medical products purchased on the Internet and those
   sold in conventional pharmacies. Such data represent a warning sign, as
   increasing attention should be sought towards the problem of online
   acquired medicines during routine patient care.
RI Hancu, Gabriel/M-1538-2013
OI Hancu, Gabriel/0000-0003-2564-9271
ZA 0
ZS 0
TC 11
ZB 1
ZR 0
Z8 0
Z9 11
U1 0
U2 9
SN 0014-8237
EI 2065-0019
UT WOS:000349742300015
ER

PT J
AU Abolfotouh, Sherif M
   Ebrahim, Ahmed Z
   Abolfotouh, Mostafa A
TI Awareness and predictors of female genital mutilation/cutting among
   young health advocates.
SO International journal of women's health
VL 7
BP 259
EP 69
DI 10.2147/IJWH.S78664
PD 2015
PY 2015
AB The act of female genital mutilation/cutting (FGM/C) is considered
   internationally as a violent act against girls and women and a violation
   of their human rights. This study sought to assess the awareness and
   predictors of FGM/C in young Egyptian health advocates. A
   cross-sectional study of 600 medical students from a total of 2,500
   members of the International Federation of Medical Students'
   Associations (IFMSA)-Egypt, across all Egyptian medical schools, was
   conducted using a previously validated online Google survey. The overall
   prevalence of circumcision was 14.7/100 female students, with a
   significantly higher prevalence in students from rural areas (25%) than
   in non-rural areas (10.8%, P=0.001), and in those residing in Upper
   (southern) Egypt (20.6%) than in Lower (northern) Egypt (8.7%, P=0.003).
   The students' mean percentage score for knowledge about the negative
   health consequences of FGM/C was 53.50±29.07, reflecting a modest level
   of knowledge; only 30.5% had a good level of knowledge. The mean
   percentage score for the overall attitude toward discontinuation of the
[truncated: 728,157 more chars]
