# Supplementary material for: The impact of COVID-19 on online medical education: a knowledge graph analysis based on co-term analysis
Source: BMC Med Educ. 2023 Apr 1;23:203. doi: 10.1186/s12909-023-04193-5 (PMC10067015; doi:10.1186/s12909-023-04193-5)
Supplement: Supplementary file 1 — Additional file 1. [file 12909_2023_4193_MOESM1_ESM.zip › wos/12.txt]

FN Clarivate Analytics Web of Science
VR 1.0
PT J
AU Jheeta, Jatinder S.
   Narayan, Omendra
   Krasemann, Thomas
TI Accuracy in interpreting the paediatric ECG: a UK-wide study and the
   need for improvement
SO ARCHIVES OF DISEASE IN CHILDHOOD
VL 99
IS 7
BP 646
EP 648
DI 10.1136/archdischild-2013-305788
PD JUL 2014
PY 2014
AB Background Paediatric ECG interpretation is significant for informed
   treatment of several conditions. Formal training in paediatric ECG is
   rarely undertaken.
   Methods A prospective survey based study module of UK-wide
   paediatricians registered with the UK Royal College of Paediatricians
   and Child Health (RCPCH) was conducted. 10 common clinical conditions
   seen in paediatrics for which there are recognisable ECGs had to be
   interpreted. After provision of an educational page, 10 further ECGs
   were presented.
   Findings 8450 RCPCH members were emailed a link to the online
   survey-study module, of whom 764 participated. Of these, 493 interpreted
   the first 10 ECGs, and 385 interpreted both sets of ECGs. The accuracy
   for the first ECGs was 61.5% (63.5% for those who participated in the
   whole survey), and after use of the educational page increased to 73.3%.
   This was independent from previous ECG training.
   Conclusions The use of an easily accessible online educational page
   improved the accuracy of paediatric ECG interpretation significantly.
   Internet based education can improve the accuracy of paediatric ECG
   interpretation and should be developed further.
RI Narayan, Omendra/AAO-9946-2021
ZA 0
ZB 2
ZS 0
Z8 0
ZR 0
TC 7
Z9 7
U1 0
U2 3
SN 0003-9888
EI 1468-2044
UT WOS:000337916200010
PM 24625668
ER

PT J
AU Rebmann, Terri
   Loux, Travis M.
   Swick, Zachary
   Reddick, David
   Dolgin, Harlan
   Anthony, John
   Prasad, Rohan
TI A NATIONAL STUDY EXAMINING CLOSED POINTS OF DISPENSING (PODS):
   EXISTENCE, PREPAREDNESS, EXERCISE PARTICIPATION, AND TRAINING PROVIDED
SO BIOSECURITY AND BIOTERRORISM-BIODEFENSE STRATEGY PRACTICE AND SCIENCE
VL 12
IS 4
BP 208
EP 216
DI 10.1089/bsp.2014.0014
PD JUL-AUG 2014
PY 2014
AB The Centers for Disease Control and Prevention recommends using open
   points of dispensing (PODs) and alternative modalities, such as closed
   PODs, for mass dispensing of medical countermeasures. However, closed
   POD existence has not been assessed. In 2013 we sent an online
   questionnaire to US Cities Readiness Initiative (CRI) and non-CRI public
   health disaster planners. Chi-square tests were used to determine
   differences between CRIs and non-CRIs when comparing having at least 1
   closed POD, and to compare having a closed POD and perceived mass
   dispensing preparedness. A total of 301 disaster planners participated.
   Almost all (89.3%, n = 218) jurisdictions have considered establishing a
   closed POD, and three-quarters (74.2%, n = 181) currently have at least
   one. CRIs were more likely than non-CRIs to have a closed POD (85.0% vs
   58.5%, X-2 = 21.3, p<.001). Those with 1 or more closed PODs were more
   likely to believe their jurisdiction could distribute medical
   countermeasures within 48 hours compared to those without a closed POD
   (78.5% vs 21.5%; X-2 = 10.8, p=.001). Half had a written plan and/or
   written standing orders (59.1% and 52.5%, respectively). Almost half
   (42%, n = 72) have done no preevent training for POD staff in the past 2
   years; almost 20% (18%, n = 32) do not plan to offer any just-in-time
   training. Nearly 40% (n = 70) have conducted no exercises in the past
   year. Closed PODs contribute to community preparedness; their
   establishment should be followed by development of written plans, worker
   training, and exercises.
OI Rebmann, Terri/0000-0002-1338-8804
TC 9
Z8 0
ZS 0
ZB 0
ZA 0
ZR 0
Z9 9
U1 0
U2 1
SN 1538-7135
EI 1557-850X
UT WOS:000340069800007
PM 25014759
ER

PT J
AU Moredich, Cheryl A.
   Kessler, Theresa A.
TI Physical Activity and Nutritional Weight Loss Interventions in Obese,
   Low-Income Women: An Integrative Review
SO JOURNAL OF MIDWIFERY & WOMENS HEALTH
VL 59
IS 4
BP 380
EP 387
DI 10.1111/jmwh.12061
PD JUL-AUG 2014
PY 2014
AB Introduction: Obesity is epidemic in the United States and is considered
   a public health issue that disproportionally affects low-income women.
   Combating obesity among low-income women presents unique challenges that
   must be addressed if weight loss interventions are to be successful. The
   aim of this integrative review was to explore and synthesize the
   literature that addresses physical activity and nutrition interventions
   used to combat obesity in obese, low-income women.
   Methods: A search for original research published between 2006 and 2011
   was conducted in online databases. In addition, a hand search of
   references was performed, and one author was contacted to clarify
   outcome data. Articles that met inclusion criteria targeted obese,
   low-income adult women; focused on physical activity or nutrition
   behavior as an intervention; and measured change in weight as a primary
   outcome. Studies that focused on women who were postpartum or
   breastfeeding and those that used pharmacologic or surgical
   interventions to augment weight loss were excluded.
   Results: A total of 7 articles were chosen for critical appraisal.
   According to a synthesis of the current studies, specific weight loss
   interventions for physical activity and nutrition behavior change for
   obese, low-income women produced the desired outcome of weight loss.
   Participants among these studies voiced a preference for group
   interventions led by peers or medical professionals. Interventions led
   by peer educators were successful and had the advantage of lowering cost
   and increasing sustainability. Pragmatic nutrition education worked
   best, especially when cognizant of cost, food preferences, and culture.
   Even small increases in physical activity augmented weight loss;
   however, safety concerns prevented some low-income women from engaging
   in exercise.
   Discussion: According to this synthesis of the best-available evidence,
   customized weight loss interventions are effective in obese, low-income
   women. By incorporating these evidence-based interventions, clinicians
   can be instrumental in decreasing the burden of obesity in obese,
   low-income women. (C) 2013 by the American College of Nurse-Midwives.
TC 25
ZA 0
Z8 1
ZR 0
ZB 2
ZS 0
Z9 26
U1 0
U2 34
SN 1526-9523
EI 1542-2011
UT WOS:000340275700003
PM 24256087
ER

PT J
AU Yim, Elizabeth
   Sinha, Varsha
   Diaz, Sofia I.
   Kirsner, Robert S.
   Salgado, Christopher J.
TI Wound healing in US medical school curricula
SO WOUND REPAIR AND REGENERATION
VL 22
IS 4
BP 467
EP 472
DI 10.1111/wrr.12198
PD JUL-AUG 2014
PY 2014
AB Approximately 6.5 million Americans suffer from nonhealing wounds. As
   physicians are increasingly expected to manage chronic wounds, the
   degree to which formalized wound care education exists as a clinical
   rotation is unclear. For the first time, the prevalence and
   characteristics of formal wound electives offered by US medical schools
   are documented. Online surveys were distributed to 134 US medical
   schools and to the 74 medical students who completed the wound healing
   elective at the University of Miami regarding their experiences. School
   response rate was 41% (n = 55). We found that out of 55 schools, only 7
   schools offered a formal wound healing elective. The University of Miami
   was the only school to include a surgical component. Students' response
   rate was 39% (n = 29). After completing the elective, 20 students (69%)
   felt confident in their knowledge of surgical and medical wound
   management. A majority of students (76%, n = 22) felt that the elective
   was an important part of the medical school curriculum. In conclusion,
   we found very few schools offer a formal wound elective and recommend
   medical schools in formalizing this education through clinical
   electives. Education should be team-based and multidisciplinary;
   evidence exists that this is the best approach to managing chronic
   wounds. Basic tenets of wound care, both medical and surgical, should be
   emphasized.
ZR 0
ZA 0
ZS 0
Z8 0
TC 16
ZB 3
Z9 16
U1 0
U2 3
SN 1067-1927
EI 1524-475X
UT WOS:000339658700007
PM 24897924
ER

PT J
AU Zaher, Eman
   Keogh, Kelly
   Ratnapalan, Savithiri
TI Effect of domestic violence training Systematic review of randomized
   controlled trials
SO CANADIAN FAMILY PHYSICIAN
VL 60
IS 7
BP 618
EP 624
PD JUL 2014
PY 2014
AB Objective To describe and evaluate the effectiveness of domestic
   violence education in improving physicians' knowledge, recognition, and
   management of abused women.
   Data sources The Cochrane Database of Systematic Reviews, MEDLINE,
   PubMed, PsycINFO, ERIC, and EMBASE were searched for articles published
   between January 1, 2000, and November 1, 2012. This search was
   supplemented by manual searches for relevant articles using a combined
   text-word and MeSH-heading search strategy.
   Study selection Randomized controlled trials were selected that used
   educational interventions among physicians and provided data on the
   effects of the interventions.
   Synthesis Nine randomized controlled trials were included that described
   different educational approaches with various outcome measures. Three
   studies examined the effects of educational interventions among
   postgraduate trainee physicians and found an increase in knowledge but
   no change in behaviour with regard to identifying victims of domestic
   violence. Six studies examined educational interventions for practising
   physicians. Three of these studies used multifaceted physician training
   that combined education with system support interventions to change
   physician behaviour, such as increasing general awareness of domestic
   violence with brochures and posters, providing aids to remind physicians
   how to identify victims, facilitating physician access to victim support
   services, and providing audits and feedback. Multifaceted educational
   interventions included interactive workshops, Web-based learning, and
   experiential training. Another study used focus-group discussions and
   training, and showed improved domestic violence reporting among
   physicians. The remaining 2 studies showed improved perceptions of
   practising physicians' self-efficacy using problem-based online
   learning.
   Conclusion It was difficult to determine the most effective educational
   strategy, as the educational interventions and the outcome measures
   varied among the selected studies. Brief interventions for postgraduate
   trainee physicians improved knowledge but did not seem to affect
   behaviour. Online education using a problem-based learning format
   improved practising physicians' perceptions, knowledge, and skills in
   managing domestic violence. Physician training combined with system
   support interventions seemed to benefit domestic violence victims and
   increase referrals to domestic violence support resources.
TC 61
ZR 0
Z8 0
ZB 6
ZS 3
ZA 0
Z9 64
U1 0
U2 24
SN 0008-350X
EI 1715-5258
UT WOS:000339243000011
PM 25022633
ER

PT J
AU Petersen, Steffen E.
   Almeida, Ana G.
   Alpendurada, Francisco
   Boubertakh, Redha
   Bucciarelli-Ducci, Chiara
   Cosyns, Bernard
   Greil, Gerald F.
   Karamitsos, Theodoros D.
   Lancellotti, Patrizio
   Stefanidis, Alexandros S.
   Tann, Oliver
   Westwood, Mark
   Plein, Sven
CA European Assoc Cardiovasc Imaging
TI Update of the European Association of Cardiovascular Imaging (EACVI)
   Core Syllabus for the European Cardiovascular Magnetic Resonance
   Certification Exam
SO EUROPEAN HEART JOURNAL-CARDIOVASCULAR IMAGING
VL 15
IS 7
BP 728
EP 729
DI 10.1093/ehjci/jeu076
PD JUL 2014
PY 2014
AB An updated version of the European Association of Cardiovascular Imaging
   (EACVI) Core Syllabus for the European Cardiovascular Magnetic Resonance
   (CMR) Certification Exam is now available online. The syllabus lists key
   elements of knowledge in CMR. It represents a framework for the
   development of training curricula and provides expected knowledge-based
   learning outcomes to the CMR trainees, in particular those intending to
   demonstrate CMR knowledge in the European CMR exam, a core requirement
   in the CMR certification process.
RI Karamitsos, Theodoros/AAF-8290-2021; Bucciarelli-Ducci, Chiara/ABE-8891-2020; Almeida, Ana/AAU-2245-2020; Boubertakh, Redha/AAS-2349-2021; Petersen, Steffen E/A-8389-2011; Karamitsos, Theodoros/; Reis, AlessanRSS/; Plein, Sven/; Bucciarelli-Ducci, Chiara/
OI Almeida, Ana/0000-0003-0360-4363; Petersen, Steffen
   E/0000-0003-4622-5160; Karamitsos, Theodoros/0000-0002-4658-5273; Reis,
   AlessanRSS/0000-0001-8486-7469; Plein, Sven/0000-0002-0997-4384;
   Bucciarelli-Ducci, Chiara/0000-0002-2515-0852
ZR 0
ZA 0
Z8 0
ZB 2
ZS 0
TC 16
Z9 16
U1 0
U2 4
SN 2047-2404
EI 2047-2412
UT WOS:000339902000002
PM 24855220
ER

PT J
AU Hansberry, D. R.
   Agarwal, N.
   Gonzales, S. F.
   Baker, S. R.
TI Are We Effectively Informing Patients? A Quantitative Analysis of
   On-Line Patient Education Resources from the American Society of
   Neuroradiology
SO AMERICAN JOURNAL OF NEURORADIOLOGY
VL 35
IS 7
BP 1270
EP 1275
DI 10.3174/ajnr.A3854
PD JUL 2014
PY 2014
AB BACKGROUND AND PURPOSE: The ubiquitous use of the Internet by the public
   in an attempt to better understand their health care requires the
   on-line resources written at an appropriate level to maximize
   comprehension for the average user. The National Institutes of Health
   and the American Medical Association recommend on-line patient education
   resources written at a third-to-seventh grade level. We evaluated the
   readability of the patient education resources provided on the Web site
   of the American Society of Neuroradiology
   (http://www.asnr.org/patientinfo/).
   MATERIALS AND METHODS: All patient education material from the ASNR Web
   site and the Society of Neurointerventional Surgery Web site were
   downloaded and evaluated with the computer software, Readability Studio
   Professional Edition, by using 10 quantitative readability scales: the
   Flesch Reading Ease, Flesch-Kincaid Grade Level, Simple Measure of
   Gobbledygook, Coleman-Liau Index, Gunning Fog Index, New Dale-Chall,
   FORCAST Formula, Fry Graph, Raygor Reading Estimate, and New Fog Count.
   An unpaired t test was used to compare the readability level of
   resources available on the American Society of Neuroradiology and the
   Society of Neurointerventional Surgery Web sites.
   RESULTS: The 20 individual patient education articles were written at a
   13.9 +/- 1.4 grade level with only 5% written at <11th grade level.
   There was no statistical difference between the level of readability of
   the resources on the American Society of Neuroradiology and Society of
   Neurointerventional Surgery Web sites.
   CONCLUSIONS: The patient education resources on these Web sites fail to
   meet the guidelines of the National Institutes of Health and American
   Medical Association. Members of the public may fail to fully understand
   these resources and would benefit from revisions that result in more
   comprehensible information cast in simpler language.
ZS 0
ZB 6
ZR 0
TC 30
Z8 0
ZA 0
Z9 30
U1 0
U2 11
SN 0195-6108
EI 1936-959X
UT WOS:000339138200006
PM 24763420
ER

PT J
AU Herbec, Aleksandra
   Brown, Jamie
   Tombor, Ildiko
   Michie, Susan
   West, Robert
TI Pilot randomized controlled trial of an internet-based smoking cessation
   intervention for pregnant smokers ('MumsQuit')
SO DRUG AND ALCOHOL DEPENDENCE
VL 140
BP 130
EP 136
DI 10.1016/j.drugalcdep.2014.04.010
PD JUL 1 2014
PY 2014
AB Background: Internet-based Smoking Cessation Interventions could help
   pregnant women quit smoking, especially those who do not wish to, or
   cannot, access face-to-face or telephone support. This study aimed to
   preliminarily evaluate the effectiveness and usage of a fully automated
   smoking cessation website targeted to pregnancy, 'MumsQuit', and obtain
   an initial effect-size estimate for a full scale trial.
   Methods: We recruited 200 UK-based pregnant adult smokers online to a
   two-arm double-blind pilot RCT assessing the effectiveness of MumsQuit
   compared with an information-only website. MumsQuit was adapted from a
   generic internet smoking cessation intervention, 'StopAdvisor'. The
   primary outcome was self-reported continuous 4-week abstinence assessed
   at 8 weeks post-baseline. Secondary outcomes were automatically
   collected data on intervention usage.
   Results: Participants smoked 15 cigarettes per day on average, 73% were
   in the first trimester of their pregnancy, 48% were from lower
   socioeconomic backgrounds, and 43% had never used evidence-based
   cessation support. The point estimate of odds ratio for the primary
   outcome was 1.5 (95% CI=0.8-2.9; 28% vs. 21%). Compared with control
   participants, those in the MumsQuit group logged in more often (3.5 vs.
   1.3, p<0.001), viewed more pages (67.4 vs. 5.7, p<0.001) and spent more
   time browsing the website (21.3 min vs. 1.0 min, p < 0.001).
   Conclusions: MumsQuit is an engaging and potentially helpful form of
   support for pregnant women who seek cessation support online, and merits
   further development and evaluation in a full-scale RCT. (C) 2014
   Aleksandra Herbec. Published by Elsevier Ireland Ltd. All rights
   reserved.
RI Brown, Jamie/F-4413-2011; Michie, Susan/A-1745-2010
OI Brown, Jamie/0000-0002-2797-5428; Michie, Susan/0000-0003-0063-6378
TC 21
ZR 0
ZA 0
ZB 1
Z8 0
ZS 0
Z9 21
U1 0
U2 16
SN 0376-8716
EI 1879-0046
UT WOS:000338619300018
PM 24811202
ER

PT J
AU Borzekowski, Dina L. G.
   Guan, Yue
   Smith, Katherine C.
   Erby, Lori H.
   Roter, Debra L.
TI The Angelina effect: immediate reach, grasp, and impact of going public
SO GENETICS IN MEDICINE
VL 16
IS 7
BP 516
EP 521
DI 10.1038/gim.2013.181
PD JUL 2014
PY 2014
AB Background: In May 2013, Angelina Jolie revealed in a New York Times
   opinion piece that she had undergone a preventive double mastectomy
   because she had a family history of cancer and carried a rare mutation
   of the B1ZCA1 gene. Media coverage has been extensive, but it is not
   obviouS what Messages the public took from this personal health story.
   Methods: Weconductecia survey with a representative national, online
   panel of 2,572 adults. participants-described their awarenessandiden,
   tiled information -sources for the Angelina Jolie news story. They also
   reported their understanding, reactions, perceptions, arid subsequent
   activities related to-the story. We asked questions pertaining to
   personal and societal breast cancer risk and hypothetical questions
   regarding preventive surgery if the respondent or a family member were
   in the same position as Ms We. Demographic information was collected, as
   was family rig for breaa and-ovarian cancer, and a gauge clfniiiheracy.
   Results: While three of four Americans were aware of Angelina Jolie's
   double mastectomy, fewer than 10% of respondents had the information
   necessary to accurately interpret Ms Jolie's risk of developing cancer
   relative to.a Woman, unaffected by the BlZCA gene ' mutation. Awareness
   of the Angelina Jolie story was not associated-: with improved
   understanding.
   ConclusiOn: While celebrities" can bring heightened 'awareness: tO
   health issues, there is &need for these-Messages to be accompanied by
   more purposeful- communication: efforts to assist the public in
   understanding and using the complex -diagnostic and treatment
   infortnation that these stories convey.
RI Roter, Debra L/N-8830-2014
Z8 0
ZA 0
ZS 1
TC 113
ZR 0
ZB 18
Z9 113
U1 1
U2 33
SN 1098-3600
EI 1530-0366
UT WOS:000338601400004
PM 24357847
ER

PT J
AU Butler, Anneliese
   Canamucio, Anne
   Macpherson, David
   Skoko, Jennifer
   True, Gala
TI Primary Care Staff Perspectives on a Virtual Learning Collaborative to
   Support Medical Home Implementation
SO JOURNAL OF GENERAL INTERNAL MEDICINE
VL 29
BP 579
EP 588
DI 10.1007/s11606-013-2668-x
SU 2
PD JUL 2014
PY 2014
AB Many organizations rely on quality improvement collaboratives (QICs) to
   facilitate Patient-Centered Medical Home (PCMH) implementation, and
   there is a trend toward conducting QIC activities virtually to reduce
   costs and expand their reach. However, the evidence base for QICs is
   limited; questions remain about how QICs operate, why they succeed or
   fail, and how they are experienced by participants.
   We surveyed participants in an innovative Virtual Collaborative (VC)
   designed to support PCMH implementation within one Veterans Integrated
   Service Network, to understand why and for whom the VC was more/less
   effective and identify opportunities for improvement.
   This anonymous online survey was designed to assess participants' views
   on the VC's usefulness, impact, and acceptability, and to explore
   variations by role, practice setting, prior training, and overall
   engagement in VC activities.
   Respondents were 353 primary care staff, including providers, nurses,
   and support staff.
   The survey comprised 32 structured and three free-response items.
   Structured items assessed participation in and perceived usefulness of
   VC activities; perceived acceptability of the training format; overall
   perceived impact; and basic demographics. Responses were dichotomized
   and compared using Chi-square tests. Free-response items inviting
   constructive criticism of the VC were coded and summarized to identify
   themes and illustrative quotes.
   The VC most benefited respondents with prior PCMH training and those who
   fully participated in VC activities. Respondents especially valued the
   opportunity to share experiences with other teams. Non-providers and
   those new to PCMH felt learning content did not meet their needs.
   Reported barriers to full participation included staffing constraints,
   insufficient and/or unprotected time, and inadequate leadership support.
   Our study offers practical lessons for others considering a virtual
   collaborative model for PCMH spread. Findings contribute to the evidence
   base for QICs overall and virtual QICs in particular, highlighting the
   value of seeking input from "the trenches.".
ZB 2
TC 13
ZR 0
ZA 0
Z8 0
ZS 0
Z9 13
U1 0
U2 9
SN 0884-8734
EI 1525-1497
UT WOS:000338334700007
PM 24715388
ER

PT J
AU Callese, Tyler E.
   Richards, Christopher T.
   Shaw, Pamela
   Schuetz, Steven J.
   Issa, Nabil
   Paladino, Lorenzo
   Swaroop, Mamta
TI Layperson trauma training in low- and middle-income countries: a review
SO JOURNAL OF SURGICAL RESEARCH
VL 190
IS 1
BP 104
EP 110
DI 10.1016/j.jss.2014.03.029
PD JUL 2014
PY 2014
AB Background: Prehospital trauma systems are rudimentary in many low- and
   middle-income countries (LMICs) and require laypersons to stabilize and
   transport injured patients. The World Health Organization recommends
   educating layperson first responders as an essential step in the
   development of Emergency Medical Services systems in LMICs. This
   systematic review examines trauma educational initiatives for layperson
   first responders in resource-poor settings.
   Materials and methods: Layperson first-responder training and education
   program publications were identified using PubMed MEDLINE and Scopus
   databases. Articles addressing physicians, professional Emergency
   Medical Services training, or epidemiologic descriptions were excluded.
   Publications were assessed by independent reviewers, and those included
   underwent thematic analysis.
   Results: Thirteen publications met inclusion criteria. Four themes
   emerged regarding the development of layperson first-responder training
   programs: (1) An initial needs assessment of a region's existing trauma
   system of care and laypersons' baseline emergency care knowledge focuses
   subsequent educational interventions; (2) effective programs adapt to
   and leverage existing resources; (3) training methods should anticipate
   participants with low levels of education and literacy; and (4)
   postimplementation evaluation allows for curriculum improvement.
   Technology, such as online and remote learning platforms, can be used to
   operationalize each theme.
   Conclusions: Successful training programs for layperson first responders
   in LMICs identify and maximize existing resources are adaptable to
   learners with little formal education and are responsive to
   postimplementation evaluation. Educational platforms that leverage
   technology to deliver content may facilitate first-responder trauma
   education in underresourced areas. Themes identified can inform the
   development of trauma systems of care to decrease mortality and
   physiological severity scores in trauma patients in LMICs. (C) 2014
   Elsevier Inc. All rights reserved.
RI Shaw, Pamela L/F-8847-2010; Callese, Tyler/; Richards, Christopher/
OI Shaw, Pamela L/0000-0003-3698-1608; Callese, Tyler/0000-0002-2088-0143;
   Richards, Christopher/0000-0003-3728-3860
ZA 0
ZB 9
Z8 0
TC 42
ZR 0
ZS 0
Z9 43
U1 0
U2 7
SN 0022-4804
EI 1095-8673
UT WOS:000338444700016
PM 24746252
ER

PT J
AU Vargas, Christina R.
   Chuang, Danielle J.
   Lee, Bernard T.
TI Online patient resources for hernia repair: analysis of readability
SO JOURNAL OF SURGICAL RESEARCH
VL 190
IS 1
BP 144
EP 150
DI 10.1016/j.jss.2014.03.045
PD JUL 2014
PY 2014
AB Background: The limited functional health literacy of a significant
   portion of the adult US population negatively affects their access to
   appropriate online health information about hernia repair surgery. The
   National Institutes of Health and American Medical Association recommend
   that patient-directed content should be written at a sixth-grade reading
   level. This study aims to evaluate readability of the most frequently
   used Internet resources for patient information about hernia repair
   relative to average American literacy.
   Methods: A web search for "hernia repair surgery" was performed, and the
   top 12 Web sites were identified. Relevant articles (n = 102) with
   patient-directed content immediately available from the main sites were
   downloaded. The 12 most popular consumer magazines in circulation were
   also identified, and using the same method, the first 10 articles were
   downloaded from each magazine's Web site for comparison. Readability was
   assessed using 10 established analyses. A t-test was used to compare the
   average grade level of hernia repair and magazine articles for each
   readability test.
   Results: Web-based information about hernia repair had an overall
   average reading grade level of 13.6. All 102 articles were above the
   recommended sixth-grade reading level; these were significantly more
   difficult to read than the comparison group of articles from popular
   magazines.
   Conclusions: Online patient-directed information about hernia repair
   uniformly exceeds the recommended reading level and may be too difficult
   to be understood by a large portion of the US population. (C) 2014
   Elsevier Inc. All rights reserved.
RI Lee, Bernard T./K-1106-2016; Vargas, Christina/
OI Lee, Bernard T./0000-0002-5533-3166; Vargas,
   Christina/0000-0003-2368-3425
ZA 0
Z8 0
ZS 0
ZB 4
TC 17
ZR 0
Z9 17
U1 1
U2 4
SN 0022-4804
EI 1095-8673
UT WOS:000338444700021
PM 24746256
ER

PT J
AU Vukin, Elizabeth
   Greenberg, Robert
   Auerbach, Marc
   Chang, Lucy
   Scotten, Mitzi
   Tenney-Soeiro, Rebecca
   Trainor, Jennifer
   Dudas, Robert
TI Use of Simulation-Based Education: A National Survey of Pediatric
   Clerkship Directors
SO ACADEMIC PEDIATRICS
VL 14
IS 4
BP 369
EP 374
DI 10.1016/j.acap.2014.04.001
PD JUL-AUG 2014
PY 2014
AB OBJECTIVE: To document the prevalence of simulation-based education
   (SBE) for third- and fourth-year medical students; to determine the
   perceived importance of SBE; to characterize the barriers associated
   with establishing SBE.
   METHODS: A 27-item survey regarding simulation was distributed to
   members of the Council on Medical Student Education in Pediatrics
   (COMSEP) as part of a larger survey in 2012.
   RESULTS: Seventy-one (48%) of 147 clerkship directors (CD) at COMSEP
   institutions responded to the survey questions regarding the use of SBE.
   Eighty-nine percent (63 of 71) of CDs reported use of SBE in some form:
   27% of those programs (17 of 63) reported only the use of the
   online-based Computer-Assisted Learning in Pediatrics Program, and 73%
   (46 of 63) reported usage of other SBE modalities. Fifty-four percent of
   CDs (38 of 71) agreed that SBE is necessary to meet the requirements of
   the Liaison Committee on Medical Education (LCME). Multiple barriers
   were reported in initiating and implementing an SBE program.
   CONCLUSIONS: SBE is commonly used for instruction during pediatric
   undergraduate medical education in North American medical schools.
   Barriers to the use of SBE remain despite the perception that it is
   needed to meet requirements of the LCME.
OI Trainor, Jennifer/0000-0003-3566-9735; Chang, Lucy/0000-0002-1562-388X;
   dudas, robert/0000-0001-6837-121X
ZR 0
TC 6
ZA 0
ZS 0
Z8 0
ZB 1
Z9 6
U1 0
U2 1
SN 1876-2859
EI 1876-2867
UT WOS:000338825200009
PM 24976349
ER

PT J
AU Reed, Suzanne
   Shell, Richard
   Kassis, Karyn
   Tartaglia, Kimberly
   Wallihan, Rebecca
   Smith, Keely
   Hurtubise, Larry
   Martin, Bryan
   Ledford, Cynthia
   Bradbury, Scott
   Bernstein, Henry (Hank)
   Mahan, John D.
TI Applying Adult Learning Practices in Medical Education
SO CURRENT PROBLEMS IN PEDIATRIC AND ADOLESCENT HEALTH CARE
VL 44
IS 6
BP 170
EP 181
DI 10.1016/j.cppeds.2014.01.008
PD JUL 2014
PY 2014
AB The application of the best practices of teaching adults to the
   education of adults in medical education settings is important in the
   process of transforming learners to become and remain effective
   physicians. Medical education at all levels should be designed to equip
   physicians with the knowledge, clinical skills, and professionalism that
   are required to deliver quality patient care. The ultimate outcome is
   the health of the patient and the health status of the society. In the
   translational science of medical education, improved patient outcomes
   linked directly to educational events are the ultimate goal and are best
   defined by rigorous medical education research efforts. To best develop
   faculty, the same principles of adult education and teaching adults
   apply. In a systematic review of faculty development initiatives
   designed to improve teaching effectiveness in medical education, the use
   of experiential learning, feedback, effective relationships with peers,
   and diverse educational methods were found to be most important in the
   success of these programs. In this article, we present 5 examples of
   applying the best practices in teaching adults and utilizing the
   emerging understanding of the neurobiology of learning in teaching
   students, trainees, and practitioners. These include (1) use of
   standardized patients to develop communication skills, (2) use of online
   quizzes to assess knowledge and aid self-directed learning, (3) use of
   practice sessions and video clips to enhance significant learning of
   teaching skills, (4) use of case-based discussions to develop
   professionalism concepts and skills, and (5) use of the American Academy
   of Pediatrics PediaLink as a model for individualized learner-directed
   online learning. These examples highlight how experiential leaning,
   providing valuable feedback, opportunities for practice, and stimulation
   of self-directed learning can be utilized as medical education continues
   its dynamic transformation in the years ahead.
RI Kassis, Karyn/E-3351-2011; Tartaglia, Kimberly/E-4177-2011; Hurtubise, Larry/
OI Tartaglia, Kimberly/0000-0002-2768-3505; Hurtubise,
   Larry/0000-0002-2150-8933
ZS 3
ZA 0
ZB 5
ZR 1
TC 56
Z8 0
Z9 58
U1 1
U2 45
SN 1538-5442
EI 1538-3199
UT WOS:000338972900006
PM 24981666
ER

PT J
AU von Mueller, Friederike
   Happel, Christian
   Reinhardt, Joerg
   Kranert, Wolfgang Tilman
   Bockisch, Benjamin
   Groener, Daniel
   Ackermann, Hanns
   Gruenwald, Frank
TI Evaluation of Fear of Radiation and Isolation Before and After
   Radioiodine Therapy
SO THYROID
VL 24
IS 7
BP 1151
EP 1155
DI 10.1089/thy.2013.0461
PD JUL 2014
PY 2014
AB Background: Prior to undergoing radioiodine therapy (RIT), patients
   regularly have concerns about isolation on the ward (mandatory for RIT
   for at least 48 hours in Germany due to radiation protection
   legislation) as well as fear of the presence of radioactive substances.
   In this study, these fears were investigated before and after RIT.
   Methods: A questionnaire was developed for completion both before and
   after radioiodine therapy. Questions included: (i) "Are you afraid of a
   therapy with radioactive substances?" (ii) "Do you have reservations
   about contact with radioactive substances?" and (iii) "Are you anxious
   about isolation?" Possible answers were made in a qualitative
   representation using a scale of 1-4 (4 = full agreement, 3 = mostly
   agreement, 2 = partial agreement, and 1 = no agreement). Further
   questions included, for example, sources of information used prior to
   therapy. A total of 209 patients treated by single or preplanned
   multiple RIT were surveyed over a period of 8 months (return 109).
   Analysis was done in subgroups according to age, education, disease, and
   number of RITs.
   Results: Question 1, "Are you afraid of a therapy with radioactive
   substances?" showed a similar statistically relevant decline in each
   subgroup (p < 0.05), except for patients with multiple RIT (p = 0.81).
   Asked about the handling of radioactive substances and their perception
   about the safety in this regard, the entire collective showed a highly
   statistically significant (p < 0.01) decrease with little variability
   between the groups. The question concerning fear of isolation resulted
   in a significant decrease (p < 0.05) in all subgroups, except for
   patients with multiple RIT (p = 0.13). Analysis of sources of
   information before RIT showed that older patients preferred printed
   material and rarely used online resources, while younger patients used
   the internet more frequently, in addition to printed materials. Finally,
   most patients would undergo radioiodine therapy again (medical
   indication provided), with 54% fully agreeing and only 4% not agreeing.
   Conclusions: The survey demonstrates a reduction in concerns about
   nuclear radiation, use of unsealed radioactive materials, and isolation
   on the ward after RIT. Surprisingly, concerns rise again before a
   subsequent therapy.
RI Happel, Christian/J-5035-2019; Groener, Daniel/ABH-3292-2020
OI Happel, Christian/0000-0001-6786-1452; 
ZR 0
TC 12
ZB 6
ZS 0
ZA 0
Z8 0
Z9 12
U1 0
U2 2
SN 1050-7256
EI 1557-9077
UT WOS:000338947600012
PM 24773146
ER

PT J
AU Poulos, Christine
   Hauber, A. Brett
   Gonzalez, Juan Marcos
   Turpcu, Adam
TI Patients' Willingness to Trade Off Between the Duration and Frequency of
   Rheumatoid Arthritis Treatments
SO ARTHRITIS CARE & RESEARCH
VL 66
IS 7
BP 1008
EP 1015
DI 10.1002/acr.22265
PD JUL 2014
PY 2014
AB Objective. Biologic treatments for rheumatoid arthritis (RA) vary widely
   in both the time required to administer treatment and treatment
   frequency. This study aimed to quantify the rate at which RA patients
   are willing to trade off between the time required to administer
   treatment (duration) and treatment frequency.
   Methods. Respondents with a self-reported physician diagnosis of
   moderate to severe RA completed an online discrete choice experiment
   survey (also known as conjoint analysis). Respondents were presented
   with a series of treatment-choice questions. Each hypothetical treatment
   included 6 attributes: response rate, mode of administration, treatment
   duration, treatment frequency, and the risks of immediate mild and
   serious treatment reactions. Preference weights, also called marginal
   utilities or relative importances, were estimated using mixed-logit
   methods and then used to calculate the marginal rates of substitution
   between attributes, including treatment duration and treatment
   frequency.
   Results. Among the 901 respondents, 505 were in the RA Information,
   Service, and Education group (www.risesupport.com) and 396 were members
   of an online panel. The marginal utility of changes in treatment
   features was largest for a 1-hour change in treatment duration, while a
   1-unit change in the annual frequency of treatment was the second least
   important change. The marginal utility of changes in annual treatment
   frequency depends on the treatment duration and vice versa.
   Conclusion. Respondents would accept treatments with lower efficacy and
   greater risk to achieve lower duration and frequency. Previous studies
   have linked patient preferences to treatment adherence, suggesting that
   reductions in duration or frequency could improve adherence and health
   outcomes.
OI Gonzalez, Juan Marcos/0000-0002-5386-0907; Poulos,
   Christine/0000-0001-7810-3411; Hauber, Brett/0000-0003-3129-7268
ZB 7
Z8 0
ZR 0
TC 28
ZS 0
ZA 0
Z9 28
U1 0
U2 8
SN 2151-464X
EI 2151-4658
UT WOS:000337976700006
PM 24339373
ER

PT J
AU Antonini, Tanya N.
   Raj, Stacey P.
   Oberjohn, Karen S.
   Cassedy, Amy
   Makoroff, Kathi L.
   Fouladi, Maryam
   Wade, Shari L.
TI A Pilot Randomized Trial of an Online Parenting Skills Program for
   Pediatric Traumatic Brain Injury: Improvements in Parenting and Child
   Behavior
SO BEHAVIOR THERAPY
VL 45
IS 4
BP 455
EP 468
PD JUL 2014
PY 2014
AB This pilot study examined changes in parenting skills and child behavior
   following participation in an online positive parenting skills program
   designed for young children with traumatic brain injury (TBI).
   Thirty-seven families with a child between 3 and 9 years of age who
   sustained a moderate to severe TBI were randomly assigned to one of two
   interventions: online parenting skills training (n = 20) or access to
   Internet resources on managing brain injury (n = 17). Parent child
   interaction observations and parent ratings of child behavior were
   collected pre- and post-treatment. Generalized estimating equations and
   mixed models were used to examine changes in parenting skills and child
   behavior problems as well as the moderating role of family income on
   treatment response. Participants in the parenting skills group displayed
   significant improvements in observed positive parenting skills relative
   to participants in the Internet resource group. Income moderated
   improvements in parent ratings of child behavior, with participants in
   the low-income parenting skills group and high-income Internet resource
   group reporting the greatest improvements in behavior. This is the first
   randomized controlled trial examining online parenting skills training
   for families of young children with TBI. Improvements in positive
   parenting skills and child behavior support the utility of this
   intervention, particularly for families from lower socioeconomic
   backgrounds.
TC 54
Z8 0
ZR 0
ZS 0
ZB 5
ZA 0
Z9 54
U1 0
U2 20
SN 0005-7894
EI 1878-1888
UT WOS:000337860400001
PM 24912459
ER

PT J
AU Trepanier, Pascale
   Quach, Caroline
   Gonzales, Milagros
   Fortin, Elise
   Kaouache, Mohammed
   Desmeules, Simon
   Rocher, Isabelle
   Ngenda-Muadi, Muleka
   Frenette, Charles
   Tremblay, Claude
CA Quebec Healthcare-Associated Infec
TI Survey of Infection Control Practices in Hemodialysis Units: Preventing
   Vascular Access-Associated Bloodstream Infections
SO INFECTION CONTROL AND HOSPITAL EPIDEMIOLOGY
VL 35
IS 7
BP 833
EP 838
DI 10.1086/676862
PD JUL 2014
PY 2014
AB OBJECTIVE. Despite surveillance, the Quebec Healthcare-Associated
   Infections Surveillance Program saw no improvement in vascular
   access-associated bloodstream infections in hemodialysis (HD). We aimed
   to determine the infection control measures recommended and implemented
   in Quebec's HD units, compliance of local protocols to infection control
   practice guidelines, and reasons behind the low prevalence of
   arteriovenous fistulas.
   METHODS. An online survey was elaborated on the basis of the Centers for
   Disease Control and Prevention (CDC) and National Kidney Foundation
   Kidney Disease Outcomes Quality Initiative guidelines. The questionnaire
   was validated (construct, content, face validity, and reliability) and
   sent to all HD units in Quebec (n = 40). Results were analyzed using
   descriptive statistics, linear regression, and Poisson regression.
   RESULTS. Thirty-seven (93%) of 40 HD units participated. Thirty (94%) of
   the 32 centers where central catheters are inserted have written
   insertion protocols. Compliance with practice guidelines is good, except
   for full-body draping during catheter insertion (79%) and ointment use
   at insertion site (3%). Prevention measures for catheter maintenance are
   in accordance with guidelines, except for skin disinfection with at
   least 0.5% chlorhexidine and 70% alcohol (67% compliance) and regular
   antiseptic ointment use at the insertion site (3%). Before fistula
   cannulation, skin preparation is suboptimal; forearm hygiene is
   performed in only 61% of cases. Several factors explain the low rate of
   fistulas, including patient preference (69%) and lack of surgical
   resources (39%; P = .01).
   CONCLUSIONS. Improvement in standardization of care according to
   practice guidelines is necessary. Fistula rate could be increased by
   improving access to surgical resources and patient education. Strategies
   are now being elaborated to address these findings.
RI Quach, Caroline/AAT-6987-2021
OI Quach, Caroline/0000-0002-1170-9475
TC 7
ZB 2
ZS 0
ZR 0
ZA 0
Z8 1
Z9 8
U1 0
U2 10
SN 0899-823X
EI 1559-6834
UT WOS:000337735400008
PM 24915211
ER

PT J
AU Krasne, Sally
   Stevens, Carl D.
   Wilkerson, LuAnn
TI Improving Medical Literature Sourcing by First-Year Medical Students in
   Problem-Based Learning: Outcomes of Early Interventions
SO ACADEMIC MEDICINE
VL 89
IS 7
BP 1069
EP 1074
DI 10.1097/ACM.0000000000000288
PD JUL 2014
PY 2014
AB Purpose
   To describe and report outcomes of interventions implemented in the
   preclerkship curriculum at the David Geffen School of Medicine at UCLA
   to guide students toward use of high-quality information sources and
   build a foundation for developing fluency in applying primary medical
   literature to answer clinical questions.
   Method
   The authors introduced three phases of change to instruction in
   literature searching and sourcing for beginning medical students writing
   learning issue essays: in phase 1 (2003-2006), students were introduced
   to online resources during orientation week and received a lecture on
   high-yield literature searching midway through their first curricular
   block; in phase 2 (2007-2008), the high-yield lecture shifted to
   orientation week, and a resource matrix and librarian-guided workshop on
   locating authoritative sources were added; and in phase 3 (2009), peer
   evaluation and collaboration were implemented. To track changes in
   sourcing skills, the authors analyzed 3,199 references from 665 essays
   written by 465 first-year students for two problem-based learning (PBL)
   cases during the first block of one representative year per phase (2006,
   2008, 2009).
   Results
   Over the study period, the authors found significantly increased
   citations to peer-reviewed journal articles and guidelines and decreased
   citations to general public Web sites and highly abstracted resources.
   Peer feedback and collaboration in phase 3 were associated with
   maintenance of these gains.
   Conclusions
   Early introduction of instruction on medical literature searching and
   sourcing, a librarian-guided workshop, and peer collaboration and
   feedback improved the quality of references cited by students in PBL
   essays during their first curricular block.
Z8 0
ZA 0
ZS 0
ZR 0
TC 2
ZB 2
Z9 4
U1 1
U2 19
SN 1040-2446
EI 1938-808X
UT WOS:000338210000031
PM 24826850
ER

PT J
AU Kjaer, N. K.
   Steenstrup, A. P.
   Pedersen, L. B.
   Halling, A.
TI Continuous professional development for GPs: experience from Denmark
SO POSTGRADUATE MEDICAL JOURNAL
VL 90
IS 1065
BP 383
EP 387
DI 10.1136/postgradmedj-2012-131679
PD JUL 2014
PY 2014
AB Background and objectives Continuous professional development (CPD) for
   Danish general practitioners (GPs) is voluntary and based on funded
   accredited activities. There is an ongoing discussion on how to improve
   this current system by introducing mandatory elements. To inform this
   debate, we set out to identify GPs' current use of CPD and to explore
   the motives behind their choices.
   Methods A mixed-methods study with a combined qualitative and
   quantitative approach was used. In 2012, two focus group interviews were
   conducted, followed up the same year by an online questionnaire sent to
   1079 randomly chosen Danish GPs.
   Results Focus groups: CPD activities are chosen based on personal needs
   analysis, and in order to be professionally updated, to meet engaged
   colleagues and to prevent burnout. GPs also attend CPD to assess their
   own pre-existing level of competence. CPD activities need to be
   experienced as being both meaningful and relevant in order to have an
   impact. Questionnaire: The response rate was 686/1079 (63%). GPs spend
   on average 10.5 days per year on accredited, voluntary CPD activities.
   Workplace-related CPD activities and practice-based small group learning
   played a significant role. The main motivation for choice of CPD
   activities included academic interest, experience of patient-related
   problems in their own surgeries and medical topics where the GPs felt
   insufficiently confident.
   Conclusions Danish GPs are frequent users of voluntary accredited CPD.
   Their CPD choices are motivated by topics strengthening their
   professional capacity and preventing burnout. There would seem to be no
   need for a mandatory system.
OI Pedersen, Line Bjornskov/0000-0001-6804-2045; Kjaer, Niels
   Kristian/0000-0002-1301-2663
ZA 0
ZB 2
TC 24
Z8 0
ZS 0
ZR 0
Z9 24
U1 0
U2 6
SN 0032-5473
EI 1469-0756
UT WOS:000338188300005
PM 24864203
ER

PT J
AU Otte-Trojel, Terese
   de Bont, Antoinette
   Rundall, Thomas G.
   van de Klundert, Joris
TI How outcomes are achieved through patient portals: a realist review
SO JOURNAL OF THE AMERICAN MEDICAL INFORMATICS ASSOCIATION
VL 21
IS 4
SI SI
BP 751
EP 757
DI 10.1136/amiajnl-2013-002501
PD JUL 2014
PY 2014
AB Objective To examine how patient portals contribute to health service
   delivery and patient outcomes. The specific aims were to examine how
   outcomes are produced, and how variations in outcomes can be explained.
   Methods We used a realist review method, which aims to describe how 'an
   intervention works, for whom, and in what circumstances' by analyzing
   patterns between context, mechanism, and outcomes. We reviewed 32
   evaluation studies of patient portals published since 2003.
   Results The reviewed evaluations indicate that as a complement to
   existing health services, patient portals can lead to improvements in
   clinical outcomes, patient behavior, and experiences. Four different
   mechanisms are reported to yield the reported outcome improvements.
   These are patient insight into personal health information, activation
   of information, interpersonal continuity of care, and service
   convenience. The vast majority of evaluations were conducted in
   integrated health service networks in the USA, and we detected no
   substantial variation in outcomes across these networks.
   Discussion and conclusions Patient portals may impact clinical outcomes
   and health service delivery through multiple mechanisms. Given the
   relative uniformity of evaluation contexts, we were not able to detect
   patterns in how patient portals work in different contexts. Nonetheless,
   it appears from the overwhelming proportion of patient portal
   evaluations coming from integrated health service networks, that these
   networks provide more fertile contexts for patient portals to be
   effective. To improve the understanding of how patient portals work,
   future evaluations of patient portals should capture information about
   mechanisms and context that influence their outcomes.
RI van de klundert, joris/AAF-6545-2021; de Bont, Antoinette/
OI van de klundert, joris/0000-0003-4151-5089; de Bont,
   Antoinette/0000-0002-0745-4537
Z8 0
ZR 0
TC 102
ZS 0
ZB 8
ZA 0
Z9 103
U1 1
U2 26
SN 1067-5027
EI 1527-974X
UT WOS:000337660600032
PM 24503882
ER

PT J
AU DeKoven, M.
   Karkare, S.
   Kelley, L. A.
   Cooper, D. L.
   Pham, H.
   Powers, J.
   Lee, W. C.
   Wisniewski, T.
TI Understanding the experience of caring for children with haemophilia:
   cross-sectional study of caregivers in the United States
SO HAEMOPHILIA
VL 20
IS 4
BP 541
EP 549
DI 10.1111/hae.12379
PD JUL 2014
PY 2014
AB Congenital haemophilia is an inherited bleeding disorder typically
   diagnosed at birth or shortly thereafter. Haemophilia imposes a
   significant burden on patients and their caregivers. The aim of the
   study was to quantify the overall burden of haemophilia on caregivers in
   the USA using a novel disease-specific questionnaire and the previously
   validated CarerQol. Targeted literature review and a previous survey
   conducted by the authors was used to develop an online questionnaire
   with six burden domains of interest to caregivers (emotional stress,
   financial, sacrifice, medical management, child's pain and
   transportation) and several visual analogue scales (VAS). Content
   validity of the questionnaire was confirmed by three haemophilia
   caregivers. The study sample consisted of caregivers of children with
   haemophilia identified via a previously developed opt-in research
   database. Descriptive statistics were employed for demographic and
   clinical characteristics; a generalized linear model (GLM) was used to
   identify factors influencing caregiver burden. A total of 310 caregivers
   completed the survey (45.5% response rate). Most of the participating
   caregivers were mothers of a child with haemophilia (88%), between 35
   and 44years of age (48%), and with a college education or a postgraduate
   degree (63%). Child's pain' was identified as the most burdensome domain
   to caregivers (median score=3.50 out of 5), followed by emotional
   stress' (2.67), financial' (2.40), transportation' (2.33), sacrifice'
   (2.17) and medical management' (2.00) domains. Although higher income
   exhibited a protective effect, episodes of bleeds, current presence of
   an inhibitor and lower caregiver productivity in the past month
   negatively affected caregiver burden per GLM results. Training and
   educational programs should potentially be developed to address
   caregiver burden.
RI Wisniewski, Thomas/Q-6525-2019
OI Wisniewski, Thomas/0000-0002-3379-8966
Z8 0
ZS 1
TC 30
ZB 3
ZR 0
ZA 0
Z9 30
U1 0
U2 5
SN 1351-8216
EI 1365-2516
UT WOS:000337976400036
PM 24472032
ER

PT J
AU Verrilli, Lauren
   Winer, Rachel L.
   Mao, Constance
TI Adherence to Cervical Cancer Screening Guidelines by Gynecologists in
   the Pacific Northwest
SO JOURNAL OF LOWER GENITAL TRACT DISEASE
VL 18
IS 3
BP 228
EP 234
PD JUL 2014
PY 2014
AB Objective. In 2012, US organizations released updated cervical cancer
   screening guidelines calling for less frequent screening. We surveyed
   practicing gynecologists in the Pacific Northwest region to understand
   their screening practices, gauge their uptake of the new guidelines, and
   identify reasons why they may not follow the new guidelines.
   Material and Methods. Gynecologists from Washington, Oregon, Montana,
   and Idaho were sent an online survey on behalf of their state's medical
   association. The survey consisted of 9 questions on sex, practice
   setting, community size, cervical cancer screening practices, and
   reasons for not following the 2012 guidelines.
   Results. Of 947 gynecologists, 123 (13.0%) completed the survey.
   Sixty-four respondents (52.0%) reported that they follow or plan to
   follow the new guidelines. Reasons cited for not following the new
   guidelines included concern over missed opportunities for women's health
   education (43 respondents or 72.9%), patients wanting more frequent
   screening (39 respondents or 66.1%), and concern about missing dysplasia
   or cancerous lesions (28 respondents or 47.5%). Although the new
   guidelines call for a 3-year interval between routine Pap tests or a
   5-year interval between routine Pap/human papillomavirus cotests, 75
   gynecologist respondents (61.0%) still recommended annual or biannual
   Pap screening for patients younger than 30 years, and 55 respondents
   (67.9%) recommended rescreening within 3 years for women 30 years and
   older with negative cotest results.
   Conclusions. While over half of the gynecologist survey respondents
   reported adherence or planned adherence to the 2012 guidelines, over
   half also reported using screening schedules that are more frequent than
   recommended by newguidelines. Concerns highlighted by survey
   participants provide an opportunity for physician and patient education
   on the evidence supporting the new guidelines.
ZR 0
Z8 0
ZS 0
TC 15
ZB 4
ZA 0
Z9 15
U1 0
U2 3
SN 1089-2591
EI 1526-0976
UT WOS:000338030900008
PM 24633168
ER

PT J
AU Thoren, Elisabet Sundewall
   Oberg, Marie
   Wanstrom, Gunilla
   Andersson, Gerhard
   Lunner, Thomas
TI A randomized controlled trial evaluating the effects of online
   rehabilitative intervention for adult hearing-aid users
SO INTERNATIONAL JOURNAL OF AUDIOLOGY
VL 53
IS 7
BP 452
EP 461
DI 10.3109/14992027.2014.892643
PD JUL 2014
PY 2014
AB Objective: Previous research shows that the internet can be used in the
   rehabilitation of hearing-aid users. By further developing the online
   program, it might be possible to foster behavioral changes that will
   positively affect hearing-aid users. Design: A randomized controlled
   study with two groups of participants. The intervention group underwent
   a five-week online intervention while the control group was referred to
   a waiting list. Questionnaires were used as outcome measures. Study
   sample: Seventy-six experienced hearing-aid users participated in the
   study, ranging in age from 26 to 81 years (mean 69.3 years). Results:
   The findings showed significant improvements in the intervention group
   after the intervention, measured by the hearing handicap inventory for
   the elderly. The effects were maintained and improved at the follow-up.
   Furthermore, the results indicated that the participants in the
   intervention group improved at two items of the international outcome
   inventory for hearing aids, and the effects were partly maintained at
   the follow-up. Finally, significant improvements in the domain of
   psychosocial wellbeing were found at the follow-up. Conclusions: This
   study provides further evidence that the internet can be used to deliver
   intervention of rehabilitation to hearing-aid users.
RI Andersson, Gerhard/J-8529-2012
OI Andersson, Gerhard/0000-0003-4753-6745
Z8 0
ZB 28
ZA 0
ZR 0
TC 51
ZS 0
Z9 55
U1 0
U2 30
SN 1499-2027
EI 1708-8186
UT WOS:000337029000006
PM 24749664
ER

PT J
AU Ho, Veronica
   Kumar, Rakesh K.
   Velan, Gary
TI Online testable concept maps: benefits for learning about the
   pathogenesis of disease
SO MEDICAL EDUCATION
VL 48
IS 7
BP 687
EP 697
DI 10.1111/medu.12422
PD JUL 2014
PY 2014
AB CONTEXT Concept maps have been used to promote meaningful learning and
   critical thinking. Although these are crucially important in all
   disciplines, evidence for the benefits of concept mapping for learning
   in medicine is limited.
   METHODS We performed a randomised crossover study to assess the benefits
   of online testable concept maps for learning in pathology by volunteer
   junior medical students. Participants (n = 65) were randomly allocated
   to either of two groups with equivalent mean prior academic performance,
   in which they were given access to either online maps or existing online
   resources for a 2-week block on renal disease. Groups then crossed over
   for a 2-week block on hepatic disease. Outcomes were assessed using
   timed online quizzes, which included questions unrelated to topics in
   the pathogenesis maps as an internal control. Questionnaires were
   administered to evaluate students' acceptance of the maps.
   RESULTS In both blocks, the group with access to pathogenesis maps
   achieved significantly higher average scores than the control group on
   quiz questions related to topics covered by the maps (Block 1: p <
   0.001, Cohen's d = 0.9; Block 2: p = 0.008, Cohen's d = 0.7). However,
   mean scores on unrelated questions did not differ significantly between
   the groups. In a third block on pancreatic disease, both groups received
   pathogenesis maps and collectively performed significantly better on
   quiz topics related to the maps than on unrelated topics (p < 0.01,
   Cohen's d = 0.5). Regression analysis revealed that access to
   pathogenesis maps was the dominant contributor to variance in
   performance on map-related quiz questions. Responses to questionnaire
   items on pathogenesis maps were over-whelmingly positive in both groups.
   CONCLUSIONS These results indicate that online testable pathogenesis
   maps are well accepted and can improve learning of concepts in pathology
   by medical students.
RI Kumar, Rakesh K/J-6124-2012; Velan, Gary/; Ho, Veronica/
OI Kumar, Rakesh K/0000-0002-9531-8411; Velan, Gary/0000-0002-4535-6663;
   Ho, Veronica/0000-0001-8809-4010
ZS 1
ZA 0
TC 14
Z8 1
ZR 0
ZB 2
Z9 16
U1 0
U2 12
SN 0308-0110
EI 1365-2923
UT WOS:000337688300008
PM 24909530
ER

PT J
AU Webb, Emily M.
   Cotton, James B.
   Kane, Kevin
   Straus, Christopher M.
   Topp, Kimberly S.
   Naeger, David M.
TI Teaching Point of Care Ultrasound Skills in Medical School: Keeping
   Radiology in the Driver's Seat
SO ACADEMIC RADIOLOGY
VL 21
IS 7
BP 893
EP 901
DI 10.1016/j.acra.2014.03.001
PD JUL 2014
PY 2014
AB Rationale and Objectives: Ultrasound is used increasingly in medical
   practice as a tool for focused bedside diagnosis and technical
   assistance during procedures. Widespread availability of small portable
   units has put this technology into the hands of many physicians and
   medical students who lack dedicated training, leaving the education and
   introduction of this key modality increasingly to physicians from other
   specialties. We developed a radiology-led program to teach ultrasound
   skills to preclinical medical students.
   Materials and Methods: To develop this new ultrasound program we 1)
   established a program leader, 2) developed teaching materials, 3)
   created a hands-on interactive program, and 4) recruited the necessary
   instructors. The program was piloted with the first- year medical
   student class of 154 students. The introductory session was assessed by
   pre- and post-activity Likert scale-based surveys.
   Results: Of 154 (68.8%) students, 106 completed a voluntary online
   survey before starting the program and 145 students (94.2%) completed a
   voluntary survey after the session. Students found the program
   educationally valuable.(4.64 of 5) and reported that it improved their
   understanding of ultrasound imaging (4.7 of 5). Students' reported
   confidence in identifying abdominal organs, intra-abdominal fluid, and
   Morison pouch that was significantly higher on the postactivity survey
   compared to the presurvey (P < .001 for all).
   Conclusions: We piloted a radiology-led program to teach ultrasound
   skills to preclinical medical students. Students found the experience
   enjoyable and educationally valuable.
OI Naeger, David/0000-0002-1884-280X
Z8 0
ZB 2
TC 25
ZA 0
ZS 0
ZR 0
Z9 25
U1 0
U2 17
SN 1076-6332
EI 1878-4046
UT WOS:000337771100010
PM 24928158
ER

PT J
AU Abedini, Nauzley C.
   Danso-Bamfo, Sandra
   Moyer, Cheryl A.
   Danso, Kwabena A.
   Maekiharju, Heather
   Donkor, Peter
   Johnson, Timothy R. B.
   Kolars, Joseph C.
TI Perceptions of Ghanaian Medical Students Completing a Clinical Elective
   at the University of Michigan Medical School
SO ACADEMIC MEDICINE
VL 89
IS 7
BP 1014
EP 1017
DI 10.1097/ACM.0000000000000291
PD JUL 2014
PY 2014
AB Problem
   International medical electives typically represent a unidirectional
   flow of students from economically advantaged countries in the global
   "North" to resource-poor nations in the global "South." Little is known
   about the impact of bilateral exchanges on students from less affluent
   nations.
   Approach
   Since 2007, students from the University of Michigan Medical School
   (UMMS) and medical schools in Ghana have engaged in a bilateral clinical
   exchange program. A 45-item online survey was distributed to all 73
   Ghanaian medical students who had rotated at UMMS from 2008 to 2010 to
   assess perspectives on the value and impact of their participation.
   Outcomes
   Incoming Ghanaian students outnumbered outgoing UMMS students 73 to 33
   during the study period. Of eligible Ghanaian students, 70% (51/73)
   participated in the survey, with 40 of 51 providing valid data on at
   least 50% of questions. Ninety-seven percent (37/38) reported that the
   UMMS rotation was valuable to their medical training, 90% (35/39)
   reported changes in how they approach patient care, and 77% (24/31)
   reported feeling better equipped to serve patients in their home
   community. Eighty-five percent of students (28/33) felt more inclined to
   pursue training opportunities outside of their home country after their
   rotation at UMMS.
   Next Steps
   More studies are needed to determine the feasibility of bidirectional
   exchanges as well as the short-term and long-term impact of rotations on
   students from underresourced settings and their hosts in more
   resource-rich environments.
OI Kolars, Joseph/0000-0002-2603-188X; Moyer, Cheryl/0000-0002-5796-157X;
   Danso-Bamfo, Sandra/0000-0002-1853-9325
Z8 0
ZS 0
TC 19
ZR 0
ZA 0
ZB 1
Z9 19
U1 0
U2 8
SN 1040-2446
EI 1938-808X
UT WOS:000338210000020
PM 24826847
ER

PT J
AU Sutfin, Erin L.
   Song, Eunyoung Y.
   Reboussin, Beth A.
   Wolfson, Mark
TI What are young adults smoking in their hookahs? A latent class analysis
   of substances smoked
SO ADDICTIVE BEHAVIORS
VL 39
IS 7
BP 1191
EP 1196
DI 10.1016/j.addbeh.2014.03.020
PD JUL 2014
PY 2014
AB Rationale: Hookah smoking continues to be a popular form of tobacco use,
   especially among college students. Although hookahs are commonly used to
   smoke tobacco, anecdotal evidence suggests other substances, including
   herbal shisha, marijuana and hashish may be used. However, little is
   known about the variety of substances smoked in hookahs, or correlates
   associated with different substances smoked.
   Methods: in fall 2010, 3447 students from 8 colleges in N.C. completed
   an online survey.
   Results: 44% of students reported ever smoking tobacco from a hookah. Of
   those ever users, 90% reported smoking flavored tobacco in a hookah, 45%
   marijuana, 37% herbal (non-tobacco) shisha, and 18% hashish. Latent
   class analysis revealed two distinct classes. The most prevalent class
   (77%) primarily smoked flavored tobacco, with minimal use of herbal
   shisha and marijuana and virtually no use of hashish. The second class
   (23%) primarily smoked marijuana, hashish and flavored tobacco with
   moderate use of herbal shisha. Logistic regression analysis adjusting
   for clustering within schools revealed that males, illicit drug users,
   daily, nondaily and former cigarette smokers and those whose mothers had
   higher levels of education were significantly more likely to be in the
   second class compared to the first.
   Conclusions: Rates of lifetime use of hookah were high in our sample of
   college students. While the majority of hookah users smoked tobacco in
   hookahs, they also smoked other substances, notably marijuana and herbal
   shisha. Prevention efforts should recognize that students are using
   hookahs to smoke a variety of substances. (C) 2014 Elsevier Ltd. All
   rights reserved.
RI Reboussin, Beth/AAY-9778-2020; Reboussin, Beth/; Sutfin, Erin/
OI Reboussin, Beth/0000-0002-7318-9081; Sutfin, Erin/0000-0003-2660-8383
ZR 0
Z8 0
ZA 0
ZB 18
TC 42
ZS 1
Z9 42
U1 0
U2 24
SN 0306-4603
EI 1873-6327
UT WOS:000336772000010
PM 24746345
ER

PT J
AU Stephens, Lena D.
   McNaughton, Sarah A.
   Crawford, David
   Ball, Kylie
TI Longitudinal predictors of frequent vegetable and fruit consumption
   among socio-economically disadvantaged Australian adolescents
SO APPETITE
VL 78
BP 165
EP 171
DI 10.1016/j.appet.2014.03.023
PD JUL 1 2014
PY 2014
AB Adequate vegetable and fruit consumption is necessary for preventing
   nutrition-related diseases. Socio-economically disadvantaged adolescents
   tend to consume relatively few vegetables and fruits. However, despite
   nutritional challenges associated with socio-economic disadvantage, a
   minority of adolescents manage to eat vegetables and fruit in quantities
   that are more in line with dietary recommendations. This investigation
   aimed to identify predictors of more frequent intakes of fruits and
   vegetables among adolescents over a 2-year follow-up period. Data were
   drawn from 521 socio-economically disadvantaged (maternal education <=
   Year 10 of secondary school) Australian adolescents aged 12-15 years.
   Participants were recruited from 37 secondary schools and were asked to
   complete online surveys in 2004/2005 (baseline) and 2006/2007
   (follow-up). Surveys comprised a 38-item FFQ and questions based on
   Social Ecological models examining intrapersonal, social and
   environmental influences on diet. At baseline and follow-up,
   respectively, 29% and 24% of adolescents frequently consumed vegetables
   (>= 2 times/day); 33% and 36% frequently consumed fruit (>= 1 time/day).
   In multivariable logistic regressions, baseline consumption strongly
   predicted consumption at follow-up. Frequently being served vegetables
   at dinner predicted frequent vegetable consumption. Female sex, rarely
   purchasing food or drink from school vending machines, and usually being
   expected to eat all foods served predicted frequent fruit consumption.
   Findings suggest nutrition promotion initiatives aimed at improving
   eating behaviours among this at-risk population and should focus on
   younger adolescents, particularly boys; improving adolescent eating
   behaviours at school; and encouraging families to increase home
   availability of healthy foods and to implement meal time rules. (C) 2014
   Elsevier Ltd. All rights reserved.
RI McNaughton, Sarah A/B-2075-2012; Crawford, David A/K-6301-2015; Ball, Kylie/B-5866-2015; Stephens, Lena/
OI McNaughton, Sarah A/0000-0001-5936-9820; Crawford, David
   A/0000-0002-2467-7556; Ball, Kylie/0000-0003-2893-8415; Stephens,
   Lena/0000-0003-4500-7364
ZA 0
ZB 2
Z8 0
ZR 0
TC 11
ZS 1
Z9 12
U1 0
U2 17
SN 0195-6663
EI 1095-8304
UT WOS:000336699100022
PM 24685764
ER

PT J
AU Laanen, M.
   Maes, D.
   Hendriksen, C.
   Gelaude, P.
   De Vliegher, S.
   Rosseel, Y.
   Dewulf, J.
TI Pig, cattle and poultry farmers with a known interest in research have
   comparable perspectives on disease prevention and on-farm biosecurity
SO PREVENTIVE VETERINARY MEDICINE
VL 115
IS 1-2
BP 1
EP 9
DI 10.1016/j.prevetmed.2014.03.015
PD JUL 1 2014
PY 2014
AB To motivate farmers for the implementation of preventive measures for
   animal health, it is crucial to understand their perspective on disease
   prevention and on-farm biosecurity. To study this, an online
   questionnaire was conducted in which 218 pig, 279 cattle and 61 poultry
   farmers in Flanders, Belgium have participated. The participants are
   farmers known for their interest in research and are therefore probably
   better informed on these topics.
   Although approximately half of the respondents in all three sectors are
   convinced of the positive effect of biosecurity on reduction of diseases
   at their farms, the farmers estimated their own level of knowledge on
   biosecurity as being rather low. Less than 10% of the farmers in all
   three sectors were able to give a correct explanation of the term
   'biosecurity', even though the participants are likely to be better
   informed than the average farmer.
   In general, pig, cattle and poultry farmers share comparable ideas on
   disease prevention and biosecurity. Cattle farmers perceived animal
   welfare as more important. Pig farmers indicated stability of the farm
   more important than farmers in the other sectors. Farmers indicate that
   little to no barriers are present for taking preventive measures. The
   often observed absence or limited implementation of biosecurity and
   disease prevention measures is therefore likely due to insufficient
   motivation. Across the species, farmers indicate that insufficient
   information on costs and especially revenues is a major holdback for
   investments in preventive measures. Not surprisingly, more information
   on the economic benefits of measures is indicated as the primary
   interest for taking measures in disease prevention.
   The veterinarian is seen as the main source of information concerning
   disease prevention and biosecurity, so it is important that
   veterinarians have sufficient knowledge on these topics and are able to
   communicate this to farmers. Especially since farmers indicate that
   receiving more explanation by the herd veterinarian increases their
   interest substantially in disease prevention. (C) 2014 Elsevier B.V. All
   rights reserved.
RI Dewulf, jeroen/AAJ-1580-2020; De Vliegher, Sarne/N-7712-2019; De Vliegher, Sarne/J-9491-2012; Rosseel, Yves/
OI Dewulf, jeroen/0000-0001-9843-5990; De Vliegher,
   Sarne/0000-0001-6330-9062; De Vliegher, Sarne/0000-0001-6330-9062;
   Rosseel, Yves/0000-0002-4129-4477
TC 71
ZA 0
ZB 45
Z8 1
ZS 1
ZR 0
Z9 72
U1 1
U2 41
SN 0167-5877
EI 1873-1716
UT WOS:000336353300001
PM 24703250
ER

PT J
AU Ravindran, Rahul
   Kashyap, Mavin
   Lilis, Lydia
   Vivekanantham, Sayinthen
   Phoenix, Gokulan
TI Evaluation of an online medical teaching forum.
SO The clinical teacher
VL 11
IS 4
BP 274
EP 8
DI 10.1111/tct.12139
PD 2014-Jul
PY 2014
AB BACKGROUND: Social media is increasingly being used for teaching and
   assessment. We describe the design and implementation of a Facebook©
   teaching forum for medical students, and evaluate its effectiveness.
   METHODS: A Facebook© teaching forum was set up in a London Hospital to
   assist with learning and assessment for undergraduate medical students.
   An independent online survey was used to collate their experiences.
   Accessibility to the forum, usefulness in stimulating peer-to-peer
   discussion and the use of weekly formative assessments were evaluated
   using a Likert scale.
   RESULTS: In total, 91 per cent (n=68/75) of students who had Facebook©
   joined the teaching forum. The majority of students completed the
   questionnaire (n=39/68, 57%). All students visited the teaching forum
   group at least once a week. A significant proportion attempted all 10
   question sets (n=16/39, 41%). Students felt more comfortable asking
   questions in the forum than in ward rounds and clinics (n=22/39, 56%).
   The general consensus was that Facebook© could be used for educational
   purposes, with just 5 per cent of students (n=2/39) thinking that
   Facebook© should only be used socially and with 92 per cent believing
   that the forum helped to achieve the learning objectives of the
   curriculum (n=36/39).
   DISCUSSION: Facebook© provides a safe environment for learning and
   discussion amongst medical undergraduates undergoing their clinical
   attachments. Furthermore, through formative assessments set by a medical
   educator, it provides a useful revision tool for summative assessments
   and reinforces knowledge learned through conventional teaching methods.
ZR 0
TC 13
ZS 0
ZA 0
Z8 0
ZB 1
Z9 13
U1 0
U2 4
EI 1743-498X
UT MEDLINE:24917096
PM 24917096
ER

PT J
AU Stone, Alan
TI Online assessment: what influences students to engage with feedback?
SO The clinical teacher
VL 11
IS 4
BP 284
EP 9
DI 10.1111/tct.12158
PD 2014-Jul
PY 2014
AB BACKGROUND: The intention of giving written feedback is to close the gap
   between the standard achieved and the standard desired, but students do
   not always read it. Web-based marking tools are increasingly being used
   in assessment practices to deliver the feedback. What motivates students
   to read the feedback provided, especially since the advent of these
   online marking tools, is poorly understood. This research looked at the
   factors likely to influence a medical student's engagement with written
   feedback delivered through an online marking tool (grademark by
   Turnitin). What motivates students to read the feedback provided
   METHODS: Third-year medical students on a UK undergraduate medical
   course submitted an assignment online. A questionnaire was distributed
   to a cohort of them following the release of their results and feedback,
   allowing quantitative and qualitative data collection. Software recorded
   whether they opened their feedback. Previous examination performance
   figures were also collated.
   RESULTS: Online feedback is accessible and acceptable to the majority of
   students. Personal demographics, computer literacy, previous course
   performance, or personal motivational drivers did not predict those who
   did or did not read it. Some students reported seeing little value in
   feedback because of their previous negative experiences. A minority
   found feedback hurtful, and were likely to show avoidance behaviours.
   DISCUSSION: This research found that feedback provided through an online
   marking tool overcame many of the problems associated with handwritten
   feedback, but alone was not enough to ensure universal engagement.
   Feedback dialogues are proposed as a method to overcome negative student
   experiences, enhance tutor performance and encourage future student
   engagement.
ZS 2
Z8 0
ZB 0
ZR 0
ZA 0
TC 10
Z9 12
U1 0
U2 7
EI 1743-498X
UT MEDLINE:24917098
PM 24917098
ER

PT J
AU Bing-You, R. G.
   Trowbridge, R. L.
   Kruithoff, C.
   Daggett, J. L., Jr.
TI Unfreezing the Flexnerian Model: introducing longitudinal integrated
   clerkships in rural communities
SO RURAL AND REMOTE HEALTH
VL 14
IS 3
AR 2944
PD JUL-SEP 2014
PY 2014
AB Introduction: Physician shortages in rural areas remain severe but may
   be ameliorated by recent expansions in medical school class sizes.
   Expanding student exposure to rural medicine by increasing the amount of
   prolonged clinical experiences in rural areas may increase the
   likelihood of students pursuing a career in rural medicine. This
   research sought to investigate the perspective of rural physicians on
   the introduction of a rurally based nine-month Longitudinal Integrated
   Clerkship (LIC).
   Methods: In this mixed-methods study, nine physician leaders were
   interviewed from five Maine, USA, rural hospitals participating in an
   LIC. Semi-structured interviews were audiotaped and transcribed.
   Qualitative analysis techniques were used to code the transcripts and
   develop themes. Forty-seven participating rural LIC preceptors were also
   surveyed through an online survey.
   Results: Four major themes related to implementing the LIC model
   emerged: (1) melting old ways, (2) overcoming fears, (3) synergy of
   energy, and (4) benefits all-around. The faculty were very positive
   about the LIC, with increased job satisfaction, practice morale, and
   ongoing learning, but concerned about the financial impact on
   productivity.
   Conclusions: The importance of these themes and perceptions are
   discussed within the three-stage model of change by Lewin. These results
   describe how the innovative LIC model can conceptually unfreeze the
   traditional Flexnerian construct for rural physicians. Highlighting the
   many stakeholder benefits and addressing the anxieties and fears of
   rural faculty may facilitate the implementation of a rural LIC. Given
   the net favorable perception of rural faculty of the LIC, this
   educational model has the potential to play a major role in increasing
   the rural workforce.
RI Trowbridge, Robert/U-8278-2019
OI Trowbridge, Robert/0000-0002-0460-2733
ZS 1
Z8 0
ZB 0
ZA 0
ZR 0
TC 8
Z9 9
U1 0
U2 1
SN 1445-6354
UT WOS:000343521000046
PM 25142244
ER

PT J
AU Stotland, Naomi E.
   Sutton, Patrice
   Trowbridge, Jessica
   Atchley, Dylan S.
   Conry, Jeanne
   Trasande, Leonardo
   Gerbert, Barbara
   Charlesworth, Annemarie
   Woodruff, Tracey J.
TI Counseling Patients on Preventing Prenatal Environmental Exposures - A
   Mixed- Methods Study of Obstetricians
SO PLOS ONE
VL 9
IS 6
AR e98771
DI 10.1371/journal.pone.0098771
PD JUN 25 2014
PY 2014
AB Objective: Describe the attitudes, beliefs, and practices of U. S.
   obstetricians on the topic of prenatal environmental exposures.
   Study Design: A national online survey of American Congress of
   Obstetricians and Gynecologists (ACOG) fellows and 3 focus groups of
   obstetricians.
   Results: We received 2,514 eligible survey responses, for a response
   rate of 14%. The majority (78%) of obstetricians agreed that they can
   reduce patient exposures to environmental health hazards by counseling
   patients; but 50% reported that they rarely take an environmental health
   history; less than 20% reported routinely asking about environmental
   exposures commonly found in pregnant women in the U.S.; and only 1 in 15
   reported any training on the topic. Barriers to counseling included: a
   lack of knowledge of and uncertainty about the evidence; concerns that
   patients lack the capacity to reduce harmful exposures; and fear of
   causing anxiety among patients.
   Conclusion: U.S. obstetricians in our study recognized the potential
   impact of the environment on reproductive health, and the role that
   physicians could play in prevention, but reported numerous barriers to
   counseling patients. Medical education and training, evidence-based
   guidelines, and tools for communicating risks to patients are needed to
   support the clinical role in preventing environmental exposures that
   threaten patient health.
RI Trasande, Leonardo/ABE-6339-2020; Woodruff, Tracey/
OI Woodruff, Tracey/0000-0003-3622-1297
ZA 0
ZR 0
TC 45
Z8 1
ZS 0
ZB 14
Z9 45
U1 0
U2 10
SN 1932-6203
UT WOS:000338709500006
PM 24964083
ER

PT J
AU Nowrouzi-Kia, Behnam
   McGeer, Allison
TI External cues to action and influenza vaccination among post-graduate
   trainee physicians in Toronto, Canada
SO VACCINE
VL 32
IS 30
BP 3830
EP 3834
DI 10.1016/j.vaccine.2014.04.067
PD JUN 24 2014
PY 2014
AB Background: Understanding factors affecting trainee physician choices
   about vaccination may permit the design of more effective vaccination
   programmes.
   Methods: To identify factors associated with seasonal and pandemic
   influenza vaccination, an online questionnaire based on the health
   belief model was sent to trainee physicians registered at the
   postgraduate medical education office at the University of Toronto in
   September 2011.
   Results: 963 complete responses were received from 1884 trainee
   physicians (51%); 28 (2.9%) reported an allergy to vaccine components
   and were excluded from further analysis. Reported seasonal influenza
   vaccination rates in 2008, 2009 and 2010 were 69% (648/935), 75%
   (708/935) and 76% (703/935), respectively; 788 (84%) reported receiving
   the A(H1N1)pdm09 vaccine. In multivariable analysis, number of years of
   post-graduate training (OR for 4+ versus 1-3 post-graduate years 2.2
   (95% CL 1.3, 3.8)) was associated with receipt of the 2009 pandemic
   vaccine, as were four components of the health belief model: odds ratios
   were 4.7 (95% CL 3.0, 7.5) for perceived severity, 1.9 (95% CL 1.2, 2.9)
   for perceived benefits, .35 (95% CL .21, .59) for perceived barriers,
   and 5.8 (95% CLI 3.6, 9.1) for external cues to action. Both vaccinated
   and unvaccinated respondents reported that their decisions were
   significantly influenced by encouragement from their colleagues,
   families and employers.
   Conclusion: Self-reported vaccination coverage among trainee physicians
   was high. External cues to action appear to be particularly important in
   trainee physician vaccination decisions: active institutional promotion
   may increase influenza vaccination rates in trainees. (C) 2014 Elsevier
   Ltd. All rights reserved.
RI mcgeer, allison/H-7747-2014; McGeer, Allison/AAB-6885-2020; Nowrouzi-Kia, Behdin/Y-4486-2018
OI mcgeer, allison/0000-0001-5647-6137; McGeer,
   Allison/0000-0001-5647-6137; Nowrouzi-Kia, Behdin/0000-0002-5586-4282
ZB 5
ZR 0
Z8 0
ZS 0
ZA 0
TC 7
Z9 8
U1 0
U2 10
SN 0264-410X
EI 1873-2518
UT WOS:000338405800017
PM 24837775
ER

PT J
AU Ekeroma, Alec J.
   Kenealy, Tim
   Shulruf, Boaz
   McCowan, Lesley M. E.
   Hill, Andrew
TI Building reproductive health research and audit capacity and activity in
   the pacific islands (BRRACAP) study: methods, rationale and baseline
   results
SO BMC MEDICAL EDUCATION
VL 14
AR 121
DI 10.1186/1472-6920-14-121
PD JUN 19 2014
PY 2014
AB Background: Clinical research and audit in reproductive health is
   essential to improve reproductive health outcomes and to address the
   Millennium Development Goals 4 and 5. Research training, mentoring and a
   supportive participatory research environment have been shown to
   increase research activity and capacity in low to middle income
   countries (LMIC). This paper details the methods, rationale and baseline
   findings of a research program aimed at increasing clinical research
   activity and audit in the six Pacific Islands of Fiji, Samoa, Tonga,
   Vanuatu, Cook Islands and the Solomon Islands.
   Method: Twenty-eight clinician participants were selected by the five
   Ministries of Health and the Fiji National University to undergo a
   research capacity building program which includes a research workshop
   and mentoring support to perform research and audit as teams in their
   country. Data on the participants' characteristics, knowledge and
   experiences were collected from structured interviews, questionnaires,
   focus groups, and an online survey. The interviews and the two focus
   groups were audio-recorded and all replies were analysed in a thematic
   framework.
   Results: The 28 participants included 9 nurses/midwives, 17 medical
   doctors of whom 8 were specialists in reproductive health and 2 other
   health workers. Most (24, 86%) were required to perform research as part
   of their employment and yet 17 (61%) were not confident in writing a
   research proposal, 13 (46%) could not use an electronic spreadsheet and
   the same number had not analysed quantitative data. The limited
   environmental enablers contributed to poor capacity with only 11 (46%)
   having access to a library, 10 (42%) receiving management support and 6
   (25%) having access to an experienced researcher. Barriers to research
   that affected more than 70% of the participants were time constraints,
   poor coordination, no funding and a lack of skills.
   Conclusion: Building a research capacity program appropriate for the
   diversity of Pacific clinicians required research evidence and
   collaborative effort of key stakeholders in the Pacific Islands and the
   region. The participants had limited research knowledge, skills and
   experience and would require individualized training and continuous
   intensive mentorship to realize their potential as clinician researchers
   for their services in the Pacific.
RI Shulruf, Boaz/AAB-8048-2021; Hill, Andrew G/H-7278-2019; Ekeroma, Alec/Y-3211-2019; Ekeroma, Alec/H-4938-2019; Kenealy, Timothy/; McCowan, Lesley/
OI Hill, Andrew G/0000-0001-8672-6379; Ekeroma, Alec/0000-0002-7581-8275;
   Kenealy, Timothy/0000-0001-6002-4766; McCowan,
   Lesley/0000-0001-9915-7873
Z8 0
ZA 0
ZS 2
ZB 0
TC 5
ZR 0
Z9 6
U1 0
U2 19
EI 1472-6920
UT WOS:000338364900002
PM 24947243
ER

PT J
AU Holmes, Bev J.
   Schellenberg, Megan
   Schell, Kara
   Scarrow, Gayle
TI How funding agencies can support research use in healthcare: an online
   province-wide survey to determine knowledge translation training needs
SO IMPLEMENTATION SCIENCE
VL 9
AR 71
DI 10.1186/1748-5908-9-71
PD JUN 6 2014
PY 2014
AB Background: Health research funding agencies are increasingly promoting
   evidence use in health practice and policy. Building on work suggesting
   how agencies can support such knowledge translation (KT), this paper
   discusses an online survey to assess KT training needs of researchers
   and research users as part of a Canadian provincial capacity-building
   effort.
   Methods: The survey comprised 24 multiple choice and open-ended
   questions including demographics, interest in learning KT skills,
   likelihood of participating in training, and barriers and facilitators
   to doing KT at work. More than 1,200 people completed the survey. The
   high number of responses is attributed to an engagement strategy
   involving partner organizations (health authorities, research
   institutes, universities) in survey development and distribution. SPSS
   was used to analyze quantitative results according to respondents'
   primary role, geographic region, and work setting. Qualitative results
   were analyzed in NVivo.
   Results: Over 85 percent of respondents are interested in learning more
   about the top KT skills identified. Research producers have higher
   interest in disseminating research results; research users are more
   interested in the application of research results. About one-half of
   respondents require beginner-level training in KT skills; one-quarter
   need advanced training. Time and cost constraints are the biggest
   barriers to participating in KT training. More than one-half of
   respondents have no financial support for travel and almost one-half
   lack support for registration fees. Time is the biggest challenge to
   integrating KT into work.
   Conclusions: Online surveys are useful for determining knowledge
   translation training needs of researchers, research users and ultimately
   organizations. In this case, findings suggest the importance of
   considering all aspects of KT in training opportunities, while taking
   into account different stakeholder interests. Funders can play a role in
   developing new training opportunities as part of a broad effort, with
   partners, to build capacity for the use of health research evidence.
   Survey results would ideally be complemented with an objective needs
   assessment based on core competencies, and should be acted on in a way
   that acknowledges the complexity of knowledge translation in healthcare,
   existing training activities, and the expertise stakeholders already
   have but may not refer to as knowledge translation.
ZR 0
ZB 0
Z8 0
ZA 0
TC 25
ZS 0
Z9 25
U1 1
U2 17
SN 1748-5908
UT WOS:000338372500001
PM 24906229
ER

PT J
AU Paal, Piret
   Roser, Traugott
   Frick, Eckhard
TI Developments in spiritual care education in German - speaking countries
SO BMC MEDICAL EDUCATION
VL 14
AR 112
DI 10.1186/1472-6920-14-112
PD JUN 5 2014
PY 2014
AB Background: This article examines spiritual care training provided to
   healthcare professionals in Germany, Austria and Switzerland. The paper
   reveals the current extent of available training while defining the
   target group(s) and teaching aims. In addition to those, we will provide
   an analysis of delivered competencies, applied teaching and performance
   assessment methods.
   Methods: In 2013, an anonymous online survey was conducted among the
   members of the International Society for Health and Spiritual Care. The
   survey consisted of 10 questions and an open field for best practice
   advice. SPSS21 was used for statistical data analysis and the MAXQDA2007
   for thematic content analysis.
   Results: 33 participants participated in the survey. The main providers
   of spiritual care training are hospitals (36%, n = 18). 57% (n = 17) of
   spiritual care training forms part of palliative care education. 43% (n
   = 13) of spiritual care education is primarily bound to the Christian
   tradition. 36% (n = 11) of provided trainings have no direct association
   with any religious conviction. 64% (n = 19) of respondents admitted that
   they do not use any specific definition for spiritual care. 22% (n = 14)
   of available spiritual care education leads to some academic degree. 30%
   (n = 19) of training form part of an education programme leading to a
   formal qualification. Content analysis revealed that spiritual training
   for medical students, physicians in paediatrics, and chaplains take
   place only in the context of palliative care education. Courses provided
   for multidisciplinary team education may be part of palliative care
   training. Other themes, such as deep listening, compassionate presence,
   bedside spirituality or biographical work on the basis of logo-therapy,
   are discussed within the framework of spiritual care.
   Conclusions: Spiritual care is often approached as an integral part of
   grief management, communication/interaction training, palliative care,
   (medical) ethics, psychological or religious counselling or cultural
   competencies. Respondents point out the importance of competency based
   spiritual care education, practical training and maintaining the link
   between spiritual care education and clinical practice. Further
   elaboration on the specifics of spiritual care core competencies,
   teaching and performance assessment methods is needed.
RI Frick, Eckhard/AGB-4634-2022; Paal, Piret/J-4565-2019; Paal, Piret/
OI Frick, Eckhard/0000-0002-6753-1004; Paal, Piret/0000-0002-1341-3248
ZA 0
ZR 0
Z8 1
ZB 0
TC 12
ZS 0
Z9 13
U1 0
U2 23
EI 1472-6920
UT WOS:000337316100001
PM 24898431
ER

PT J
AU Rolland, Benjamin
   Paille, Francois
   Fleury, Benoit
   Cottencin, Olivier
   Benyamina, Amine
   Aubin, Henri-Jean
TI Off-Label Baclofen Prescribing Practices among French Alcohol
   Specialists: Results of a National Online Survey
SO PLOS ONE
VL 9
IS 6
AR e98062
DI 10.1371/journal.pone.0098062
PD JUN 2 2014
PY 2014
AB Objective: To evaluate, among alcohol specialists belonging to the
   Societe Francaise d'Alcoologie (SFA), i.e., the French Alcohol Society,
   the proportion of physicians who prescribed off-label baclofen for
   alcohol use disorders (AUDs). The secondary objective was to depict the
   features of individual prescribing and monitoring practices.
   Methods: On-line survey among 484 French alcohol specialists. Physicians
   were asked whether they prescribed baclofen for AUDs. If they did not,
   the reasons for this choice were investigated. If they did, the features
   of the physician's prescribing practice were explored, including the
   number of patients treated, the mean and maximum doses, the monitoring
   precautions and the pharmacovigilance reporting. Participants were also
   asked about their empirical findings on HDB's efficacy and safety.
   Results: In total, 302 physicians (response rate of 62.4%) participated
   in the survey. Data from 296 participants were analysed, representing
   59.4% of all active prescribing physicians belonging to the SFA. HDB use
   was declared by 74.6% of participants (mean dose 109.5+/-43.6 mg/d;
   maximum dose 188+/-93.3 mg/d). However, 79.2% of prescribers had treated
   less than 30 patients, and 67.8% used HDB as a second-line medication.
   Although HDB was perceived as more efficacious than approved drugs by
   54.3% of prescribers, it was also declared less safe by 62.8%.
   Nonetheless, 79.7% of prescribers had never filed any pharmacovigilance
   report. Non-prescribers (25.6%) were primarily deterred by the current
   lack of scientific data and official regulation.
   Conclusion: A majority of French alcohol specialists reported using HDB,
   although often on a limited number of their patients. HDB was considered
   efficacious but also potentially hazardous. Despite this, physicians
   reported minimal safety data to the health security system. While French
   health authorities are planning to draft a specific regulatory measure
   for framing off-label HDB prescribing practices, the sustained education
   of prescribers on spontaneous pharmacovigilance reporting should be
   enhanced.
RI Aubin, Henri-Jean/AAP-8605-2021; ROLLAND, Benjamin/H-6625-2019; ROLLAND, Benjamin/E-7374-2013; COTTENCIN, Olivier OC/I-4024-2015; , Aubin/AAT-9739-2021; Aubin, Henri-Jean/
OI ROLLAND, Benjamin/0000-0002-8666-3635; ROLLAND,
   Benjamin/0000-0002-8666-3635; COTTENCIN, Olivier OC/0000-0003-3663-1405;
   Aubin, Henri-Jean/0000-0002-6604-6672
ZB 22
ZS 0
ZA 0
Z8 0
TC 40
ZR 0
Z9 40
U1 0
U2 2
SN 1932-6203
UT WOS:000336956300036
PM 24887094
ER

PT J
AU Williams, Jason G.
TI Are online learning modules an effective way to deliver hand trauma
   management continuing medical education to emergency physicians?
SO PLASTIC SURGERY
VL 22
IS 2
BP 75
EP 78
DI 10.1177/229255031402200201
PD SUM 2014
PY 2014
AB BACKGROUND: The enormity of modern medical knowledge and the rapidity of
   change have created increased need for ongoing or continuing medical
   education (CME) for physicians. Online CME is attractive for its
   availability at any time and any place, low cost and potentially
   increased effectiveness compared with traditional face-to-face delivery.
   OBJECTIVE: To determine whether online CME modules are an effective
   method for delivering plastic surgery CME to primary care physicians.
   METHODS: A needs assessment survey was conducted among all emergency and
   family physicians in Nova Scotia. Results indicated that this type of
   program was appealing, and that hand trauma related topics were most
   desired for CME. 7 Lesson Builder (SoftChalk LLC, www.softchalk.com) was
   used to construct a multimedia e-learning module that was distributed
   along with a pretest, post-test and feedback questionnaire. Quantitative
   (pre-and post-test scores) and qualitative (feedback responses) data
   were analyzed.
   RESULTS: The 32 participants who completed the study indicated that it
   was a positive and enjoyable experience, and that there was a need for
   more resources like this. Compared with pretest scores, there was a
   significant gain in knowledge following completion of the module
   (P=0.001).
   CONCLUSION: The present study demonstrated that an e-learning format is
   attractive for this population and effective in increasing knowledge.
   This positive outcome will lead to development of additional modules.
ZA 0
ZS 0
Z8 0
ZB 0
ZR 0
TC 11
Z9 11
U1 0
U2 2
SN 1195-2199
UT WOS:000347676400004
PM 25114616
ER

PT J
AU Newall, Elizabeth
   Gratton, Christine
   Maltby, Jane
TI Learning and Teaching in Action
SO HEALTH INFORMATION AND LIBRARIES JOURNAL
VL 31
IS 2
BP 167
EP 171
DI 10.1111/hir.12061
PD JUN 2014
PY 2014
AB This article describes the development and delivery of an online module
   at the University of Nottingham on the literature review process. In
   particular, it discusses how academic librarians collaborated with
   researcher developers at the Graduate School at the University to
   deliver a highly successful online learning experience for students. The
   article provides an overview of the course, a discussion on the
   experiences of both the tutors and participants involved, concentrating
   specifically on those in Medicine and Health Sciences. Details about
   future international collaborations and development of the course are
   also provided.
ZS 0
ZB 0
ZA 0
TC 2
Z8 0
ZR 0
Z9 2
U1 1
U2 13
SN 1471-1834
EI 1471-1842
UT WOS:000338009700010
PM 24762256
ER

PT J
AU Kind, Terry
   Goldman, Ellen
   Fratantoni, Karen
   Wiedermann, Bernhard L.
   Agrawal, Dewesh
   Coddington, Dale
TI Learning to Deliver Care in a Medical Home: A Qualitative Analysis of
   Residents' Reflections on Practice
SO CLINICAL PEDIATRICS
VL 53
IS 7
BP 658
EP 665
DI 10.1177/0009922814526975
PD JUN 2014
PY 2014
AB Objective. We used online structured reflection to improve residents'
   understanding of care delivery in the medical home. Methods. Third-year
   pediatric residents participated in an online curriculum on delivering
   effective, patient-centered primary care in the medical home to children
   with special health care needs. Residents were prompted to respond to
   questions designed to stimulate reflection. We qualitatively assessed
   their responses, graded their depth of reflection, and provided
   structured feedback. Results. Residents identified aspects of their
   practice consistent with medical home principles. Depth of reflection
   increased over time. Residents realized they needed to better understand
   families' financial, emotional, and social needs and increase families'
   involvement in care planning. Residents identified systems issues and
   practice changes to improve care delivery. Conclusions. Online
   reflective writing with feedback is a powerful strategy to improve
   residents' learning. Residents identified and began to make practice
   changes to provide patient-centered care in a medical home.
OI Kind, Terry/0000-0002-3017-5683; Agrawal, Dewesh/0000-0001-5897-5976
ZS 0
Z8 0
TC 1
ZA 0
ZB 0
ZR 0
Z9 1
U1 0
U2 3
SN 0009-9228
EI 1938-2707
UT WOS:000337631200006
PM 24634427
ER

PT J
AU Tan, Yen Y
   Spurdle, Amanda B
   Obermair, Andreas
TI Knowledge, attitudes and referral patterns of lynch syndrome: a survey
   of clinicians in australia.
SO Journal of personalized medicine
VL 4
IS 2
BP 218
EP 44
DI 10.3390/jpm4020218
PD 2014 May 12
PY 2014
AB This study assessed Australian clinicians' knowledge, attitudes and
   referral patterns of patients with suspected Lynch syndrome for genetic
   services. A total of 144 oncologists, surgeons, gynaecologists, general
   practitioners and gastroenterologists from the Australian Medical
   Association and Clinical Oncology Society responded to a web-based
   survey. Most respondents demonstrated suboptimal knowledge of Lynch
   syndrome. Male general practitioners who have been practicing for ≥10
   years were less likely to offer genetic referral than specialists, and
   many clinicians did not recognize that immunohistochemistry testing is
   not a germline test. Half of all general practitioners did not actually
   refer patients in the past 12 months, and 30% of them did not feel that
   their role is to identify patients for genetic referral. The majority of
   clinicians considered everyone to be responsible for making the initial
   referral to genetic services, but a small preference was given to
   oncologists (15%) and general practitioners (13%). Patient information
   brochures, continuing genetic education programs and referral guidelines
   were favoured as support for practice. Targeted education interventions
   should be considered to improve referral. An online family history
   assessment tool with built-in decision support would be helpful in
   triaging high-risk individuals for pathology analysis and/or genetic
   assessment in general practice. 
RI Tan, Yen/AAW-2357-2021; Obermair, Andreas/
OI Tan, Yen/0000-0003-1063-5352; Obermair, Andreas/0000-0003-2199-1117
ZR 0
ZA 0
ZB 2
TC 7
Z8 0
ZS 0
Z9 7
U1 0
U2 0
SN 2075-4426
UT MEDLINE:25563224
PM 25563224
ER

PT J
AU Yee, Melissa
   Simpson-Young, Virginia
   Paton, Rebecca
   Zuo, Yeqin
TI How do GPs want to learn in the digital era?
SO AUSTRALIAN FAMILY PHYSICIAN
VL 43
IS 6
BP 399
EP 402
PD JUN 2014
PY 2014
AB Background
   Various continuing medical education (CME) options are available for
   general practitioners (GPs). These options differ in their clinical
   effectiveness and GPs' preferences for learning format. We report on a
   national survey, conducted by NPS Medicine Wise, identifying Australian
   GPs preferences for CME.
   Methods
   A stratified random sample of 2500 GPs in Australia participated in the
   survey in 2012. Reponses to the questions on GPs' preferences for CME
   activities and motivation for choice were analysed.
   Results
   Most GPs (95%) preferred learning in a group rather than on their own.
   Specifically, 83% preferred face-to-face lecture-based formats; 70%
   preferred interactive group discussions; 66% preferred one-to-one
   teaming with an expert; and 55% preferred online self-education.
   Relevance to clinical practice was the key motivation for participation
   (80%).
   Discussion
   Although GPs are increasingly using online learning, conventional
   face-to-face activities with peers and experts remain popular.
   Lecture-based CME continues to be preferred, despite evidence suggesting
   other modalities may be more effective. CME activities delivered through
   a combination of methods are likely to appeal to the wide range of GP
   preferences while optimising clinical outcomes.
Z8 0
ZB 0
TC 23
ZA 0
ZR 0
ZS 0
Z9 23
U1 0
U2 6
SN 0300-8495
UT WOS:000343948000017
PM 24897992
ER

PT J
AU Larsen, Carolyn M.
   Issa, Meltiady
   Croghan, Ivana T.
   Buechler, Tamara E.
   Burton, M. Caroline
TI Survey of Internal Medicine Physicians Trained in Three Different Eras:
   Reflections on Duty-Hour Reform
SO SOUTHERN MEDICAL JOURNAL
VL 107
IS 6
BP 396
EP 401
DI 10.14423/01.SMJ.0000450720.07163.5a
PD JUN 2014
PY 2014
AB Objectives: To survey internal medicine physicians and residents who
   have completed residency in three different eras of medical training
   regarding their experiences during their intern year and their
   perceptions of duty-hour reform.
   Methods: An online survey was administered to 268 residents, fellows,
   and staff physicians who had completed or were completing residency
   during one of three eras of training: before the 80-hour work week,
   after the 80-hour work week (instituted in 2003), and after the 16-hour
   limit on continuous shifts for interns (instituted in 2011). The survey
   assessed experiences during their intern year of residency and
   perceptions regarding resident duty-hour reform.
   Results: The majority of respondents (n = 32; 54%) indicated that
   duty-hour restrictions would result in residents being less prepared for
   their future careers. In addition, 36% (n = 21) of respondents
   anticipated a decrease in the quality of patient care under the
   restricted duty hours. A total of 41% (n = 24) were undecided regarding
   the impact of duty-hour reform on patient care. Respondents reported
   time spent on independent study, research, and conference attendance did
   not increase following the institution of duty-hour restrictions.
   Conclusions: Survey responses indicated that after 18 months of
   experience with the Accreditation Council for Graduate Medical Education
   duty-hour restrictions, physician opinions were mixed and a substantial
   number remain undecided regarding the impact of duty-hour restrictions
   on resident career preparedness and the quality of patient care.
TC 1
ZA 0
ZB 0
ZS 0
ZR 0
Z8 0
Z9 1
U1 0
U2 5
SN 0038-4348
EI 1541-8243
UT WOS:000342811900016
PM 24945179
ER

PT J
AU Harris, W. Andrew
   Spencer, Peter
   Winthrop, Kevin
   Kravitz, Jay
TI Training Mid- to Late-Career Health Professionals for Clinical Work in
   Low-Income Regions Abroad
SO JOURNAL OF CONTINUING EDUCATION IN THE HEALTH PROFESSIONS
VL 34
IS 3
BP 179
EP 185
DI 10.1002/chp.21249
PD SUM 2014
PY 2014
AB Introduction: Oregon Health & Science University (OHSU) Global Health
   Center has developed a unique training program-Professionals' Training
   in Global Health (PTGH)-for mid- and late-career health professionals
   wanting to perform clinical services overseas in low-income countries.
   Methods: A multidisciplinary, multifaceted, structured curriculum
   underpins the clinical retraining, with classes aimed to be practical
   for clinical settings in resource-poor regions of the world.
   Preceptorships in family medicine and emergency medicine offer
   specialists the opportunity to observe primary care physicians
   one-on-one. In addition, PTGH trainees volunteer at free medical clinics
   where they work under the guidance and supervision of a family
   physician. For those individuals who live at some distance from
   Portland, Oregon, the course offers live videoconferencing, as well as
   archived streaming for later review.
   Results: As of November 2013, 79 health professionals have completed the
   course, with 45 graduates having subsequently volunteered on one or more
   overseas medical missions, for a total of 109 medical service visits to
   36 countries. Pre- and post-course testing shows improvements in
   clinical skills and knowledge base.
   Discussion: Professionals' Training in Global Health has a 6-year record
   of interprofessional training and service both overseas and at home. The
   course has trained physicians, nurses, nurse practitioners, physician
   assistants, midwives, paramedics and other health professionals.
ZB 0
ZR 0
TC 1
Z8 0
ZS 0
ZA 0
Z9 1
U1 0
U2 12
SN 0894-1912
EI 1554-558X
UT WOS:000342853000005
PM 25258130
ER

PT J
AU Tuarob, Suppawong
   Tucker, Conrad S.
   Salathe, Marcel
   Ram, Nilam
TI An ensemble heterogeneous classification methodology for discovering
   health-related knowledge in social media messages
SO JOURNAL OF BIOMEDICAL INFORMATICS
VL 49
BP 255
EP 268
DI 10.1016/j.jbi.2014.03.005
PD JUN 2014
PY 2014
AB Objectives: The role of social media as a source of timely and massive
   information has become more apparent since the era of Web 2.0. Multiple
   studies illustrated the use of information in social media to discover
   biomedical and health-related knowledge. Most methods proposed in the
   literature employ traditional document classification techniques that
   represent a document as a bag of words. These techniques work well when
   documents are rich in text and conform to standard English; however,
   they are not optimal for social media data where sparsity and noise are
   norms. This paper aims to address the limitations posed by the
   traditional bag-of-word based methods and propose to use heterogeneous
   features in combination with ensemble machine learning techniques to
   discover health-related information, which could prove to be useful to
   multiple biomedical applications, especially those needing to discover
   health-related knowledge in large scale social media data. Furthermore,
   the proposed methodology could be generalized to discover different
   types of information in various kinds of textual data.
   Methodology: Social media data is characterized by an abundance of short
   social-oriented messages that do not conform to standard languages, both
   grammatically and syntactically. The problem of discovering
   health-related knowledge in social media data streams is then
   transformed into a text classification problem, where a text is
   identified as positive if it is health-related and negative otherwise.
   We first identify the limitations of the traditional methods which train
   machines with N-gram word features, then propose to overcome such
   limitations by utilizing the collaboration of machine learning based
   classifiers, each of which is trained to learn a semantically different
   aspect of the data. The parameter analysis for tuning each classifier is
   also reported.
   Data sets: Three data sets are used in this research. The first data set
   comprises of approximately 5000 hand-labeled tweets, and is used for
   cross validation of the classification models in the small scale
   experiment, and for training the classifiers in the real-world large
   scale experiment. The second data set is a random sample of real-world
   Twitter data in the US. The third data set is a random sample of
   real-world Facebook Timeline posts.
   Evaluations: Two sets of evaluations are conducted to investigate the
   proposed model's ability to discover health-related information in the
   social media domain: small scale and large scale evaluations. The small
   scale evaluation employs 10-fold cross validation on the labeled data,
   and aims to tune parameters of the proposed models, and to compare with
   the stage-of-the-art method. The large scale evaluation tests the
   trained classification models on the native, real-world data sets, and
   is needed to verify the ability of the proposed model to handle the
   massive heterogeneity in real-world social media.
   Findings: The small scale experiment reveals that the proposed method is
   able to mitigate the limitations in the well established techniques
   existing in the literature, resulting in performance improvement of
   18.61% (F-measure). The large scale experiment further reveals that the
   baseline fails to perform well on larger data with higher degrees of
   heterogeneity, while the proposed method is able to yield reasonably
   good performance and outperform the baseline by 46.62% (F-Measure) on
   average. (C) 2014 Elsevier Inc. All rights reserved.
OI Salathe, Marcel/0000-0002-5079-7797; Tuarob,
   Suppawong/0000-0002-5201-5699
ZA 0
ZB 13
TC 68
Z8 0
ZS 0
ZR 0
Z9 68
U1 1
U2 38
SN 1532-0464
EI 1532-0480
UT WOS:000337772200025
PM 24642081
ER

PT J
AU Kessler, E. -M.
   Agines, S.
   Schmidt, C.
   Muehlig, S.
TI Qualification offers in geropsychology. A baseline study
SO ZEITSCHRIFT FUR GERONTOLOGIE UND GERIATRIE
VL 47
IS 4
BP 337
EP 344
DI 10.1007/s00391-013-0553-1
PD JUN 2014
PY 2014
AB The increased need for professional expertise in the domain of aging is
   accompanied by a lack of academic experts in geropsychology.
   In order to analyze whether German universities, universities of applied
   science, and psychotherapy training institutions produce a sufficient
   number of graduates, two studies were conducted.
   A complete survey of all courses and modules (study 1) identified only 4
   master courses (9.3 %) and no bachelor courses with a substantial focus
   on geropsychology. All gerontology courses hold a substantial focus on
   geropsychology; however, only 6 courses are available (5 master, 1
   bachelor). In an online survey (study 2) 55 % of the N = 103
   psychotherapy training institutions (58 % response rate) stated that
   they offer geropsychology classes, though only to an average extent of M
   = 12.7 lessons (a parts per thousand (TM) aEuro parts per thousand 2 %
   of the required theory lessons).
   There is urgent need to expand the number of graduates with academic
   education and clinical training in geropsychology and -psychotherapy.
ZB 1
Z8 0
ZA 0
ZR 0
ZS 0
TC 5
Z9 5
U1 0
U2 4
SN 0948-6704
EI 1435-1269
UT WOS:000340521600013
PM 24271144
ER

PT J
AU van Effenterre, A.
   Hanon, C.
   Llorca, P. -M.
TI Survey among academic teachers about psychiatric training in France
SO ENCEPHALE-REVUE DE PSYCHIATRIE CLINIQUE BIOLOGIQUE ET THERAPEUTIQUE
VL 40
IS 3
BP 208
EP 215
DI 10.1016/j.encep.2013.05.001
PD JUN 2014
PY 2014
AB Introduction. - Given the results of resident psychiatrists' surveys
   conducted in France over the past 3 years, it has become essential to
   also examine the opinion of the academic psychiatrists in charge of
   psychiatry education.
   Goals. - To study the teachers point of view on psychiatric training in
   France, the weaknesses and strengths of the training, recent
   improvements and problems, and to compare their opinion with that of the
   residents.
   Methodology. - A survey was conducted in April 2012 among 125 academic
   teachers professors hospital practitioners (PU-PH), in child Et
   adolescent psychiatry and adult psychiatry. An anonymous online
   questionnaire including seven parts and three open questions was sent to
   the PU-PH.
   Results. - The questionnaire was answered by 79/125 psychiatric PU-PH
   (63%). Results show that a majority of PU-PH (78%) were willing to
   maintain a single training pathway including adult psychiatry and child
   psychiatry with a single diploma, with the addition of a DESC (specific
   and additional Diploma) in forensic psychiatry (72%) and old age
   psychiatry (62%). Almost all respondents suggested the implementation of
   an assessment of teaching and a formal mentorship program. Some aspects
   of training included more controversial issues: such as the length of
   the training, the opening of training to private practice physicians, or
   the European harmonization.
   Conclusion. - The survey stressed some areas of improvement: such
   training in psychotherapy and research, access to supervision as well as
   barriers to improved training including an insufficient number of
   academic practitioners. Compared with other surveys, it emphasized that
   in addition to the need of diversifying the theoretical (thematic,
   interactive media and teaching, teachers, etc.) and the practical aspect
   (training sites), it is essential according to trainees and PU-PH, to
   implement an efficient supervision during residency. (C) L'Encephale,
   Paris, 2013.
RI Fond, Guillaume/D-7646-2011
OI Fond, Guillaume/0000-0003-3249-2030
ZA 0
ZS 0
Z8 0
ZB 0
TC 4
ZR 0
Z9 4
U1 0
U2 0
SN 0013-7006
UT WOS:000340314700002
PM 23993338
ER

PT J
AU Eltorai, Adam E M
   Ghanian, Soha
   Adams, Charles A Jr
   Born, Christopher T
   Daniels, Alan H
TI Readability of patient education materials on the american association
   for surgery of trauma website.
SO Archives of trauma research
VL 3
IS 2
BP e18161
EP e18161
DI 10.5812/atr.18161
PD 2014-Jun
PY 2014
AB BACKGROUND: Because the quality of information on the Internet is of
   dubious worth, many patients seek out reliable expert sources. As per
   the American Medical Association (AMA) and the National Institutes of
   Health (NIH) recommendations, readability of patient education materials
   should not exceed a sixth-grade reading level. The average reading skill
   of U.S. adults is at the eighth-grade level.
   OBJECTIVES: This study evaluates whether a recognized source of expert
   content, the American Association for Surgery of Trauma (AAST) website's
   patient education materials, recommended readability guidelines for
   medical information.
   MATERIALS AND METHODS: Using the well-validated Flesch-Kincaid formula
   to analyze grade level readability, we evaluated the readability of all
   16 of the publicly-accessible entries within the patient education
   section of the AAST website.
   RESULTS: Mean ± SD grade level readability was 10.9 ± 1.8 for all the
   articles. All but one of the articles had a readability score above the
   sixth-grade level. Readability of the articles exceeded the maximum
   recommended level by an average of 4.9 grade levels (95% confidence
   interval, 4.0-5.8; P < 0.0001). Readability of the articles exceeded the
   eighth-grade level by an average of 2.9 grade levels (95% confidence
   interval, 2.0-3.8; P < 0.0001). Only one of the articles had a
   readability score below the eighth-grade level.
   CONCLUSIONS: The AAST's online patient education materials may be of
   limited utility to many patients, as the readability of the information
   exceeds the average reading skill level of adults in the U.S. Lack of
   patient comprehension represents a discrepancy that is not in accordance
   with the goals of the AAST's objectives for its patient education
   efforts.
ZS 0
TC 57
ZR 0
Z8 0
ZB 9
ZA 0
Z9 57
U1 0
U2 2
SN 2251-953X
UT MEDLINE:25147778
PM 25147778
ER

PT J
AU McVey, Ruaidhri M.
   Clarke, Eric
   Segev, Yakir
   Grantcharov, Teodor
   Covens, Allan
TI Determining the Role of a National Objective Assessment of Surgical
   Skills in Gynecological Oncology An e-Delphi Methodology
SO INTERNATIONAL JOURNAL OF GYNECOLOGICAL CANCER
VL 24
IS 6
BP 1098
EP 1104
DI 10.1097/IGC.0000000000000157
PD JUN 2014
PY 2014
AB Objective The aim of this study is to determine a national consensus on
   the role of an objective assessment of technical surgical skills in
   gynecological oncology (GO).
   Methods After approval was obtained from Society of Gynecologic Oncology
   of Canada, A panel of 20 GO leaders was assembled, representing all GO
   fellowship programs, and was asked to participate in an anonymous group
   and respond to an online 49-item questionnaire using a modified Delphi
   methodology.
   Results Ninety-five percent (n = 19) of those invited to participate did
   so. Seventeen of the panelists (89.5%) believed there was no
   sufficiently standardized technical skills assessment for GO fellows,
   whereas 18 responders (95%) believed that fellows should be objectively
   assessed on more than 1 occasion during their training. Consensus was
   predefined as Cronbach greater than 0.8. The panel agreed on what
   procedures should be objectively assessed with a Cronbach of 0.967. An
   overall Cronbach of 0.993 was achieved after a single Delphi round.
   Conclusions We achieved consensus on the possible components and
   logistics of a skills assessment process among a group of highly
   experienced GO trainers in Canada. This study provides the basis for
   further investigation and debate on the potential value, necessity, and
   feasibility of an assessment of advanced surgical and nonsurgical skills
   of GO trainees.
OI Clarke, Eric/0000-0003-0375-6797
ZB 1
ZA 0
Z8 0
ZS 0
ZR 0
TC 2
Z9 2
U1 0
U2 2
SN 1048-891X
EI 1525-1438
UT WOS:000338944500023
PM 24978713
ER

PT J
AU Berking, Matthias
   Wirtz, Carolin M.
   Svaldi, Jennifer
   Hofmann, Stefan G.
TI Emotion regulation predicts symptoms of depression over five years
SO BEHAVIOUR RESEARCH AND THERAPY
VL 57
BP 13
EP 20
DI 10.1016/j.brat.2014.03.003
PD JUN 2014
PY 2014
AB Deficits in emotion regulation have been identified as an important risk
   and maintaining factor for depression. The aim of this study was to
   examine the long-term effects of emotion regulation on symptoms of
   depression. Moreover, we investigated which specific emotion regulation
   skills were associated with subsequent symptoms of depression.
   Participants were 116 individuals (78% women, average age 35.2 years)
   who registered for an online-based assessment of depression and its
   risk-factors and reported at least some symptoms of depression.
   Successful application of emotion regulation skills and depressive
   symptom severity were assessed twice over a 5-year period. We utilized
   cross-lagged panel analyses to assess whether successful skills
   application would be negatively associated with subsequent depressive
   symptom severity. Cross-lagged panel analyses identified successful
   skills application as a significant predictor for depressive symptom
   severity even when controlling for the effects of initial symptoms of
   depression. A comparison of the effect sizes for different emotion
   regulation skills on subsequent depressive symptoms suggests that most
   of the skills included have similar predictive value. These findings
   provide preliminary evidence for the hypotheses that deficits in emotion
   regulation may contribute to the development of depression and that
   interventions systematically enhancing adaptive emotion regulation
   skills may help prevent and treat depressive symptoms. (C) 2014 Elsevier
   Ltd. All rights reserved.
RI Hofmann, Stefan G/B-8769-2014
OI Hofmann, Stefan G/0000-0002-3548-9681
ZB 37
ZR 1
ZS 4
TC 134
Z8 1
ZA 0
Z9 139
U1 2
U2 83
SN 0005-7967
EI 1873-622X
UT WOS:000337777300002
PM 24754907
ER

PT J
AU Robertson, Kis
   Feldman, Katherine
TI Clinician Outreach to Improve the Quality of Rabies Postexposure
   Prophylaxis Administration: Maryland's Experience, 2010-2011
SO VECTOR-BORNE AND ZOONOTIC DISEASES
VL 14
IS 6
BP 454
EP 460
DI 10.1089/vbz.2013.1305
PD JUN 2014
PY 2014
AB Errors in the administration of rabies postexposure prophylaxis (PEP)
   are known to occur despite guidelines promulgated by the Advisory
   Committee on Immunization Practices (ACIP). In addition to elevating a
   patient's PEP failure risk, errors in administration increase medical
   expenses. A record review conducted at a local health department in
   Maryland revealed that similar to 8% of reported PEPs deviated from ACIP
   guidelines. Physicians surveyed at a local hospital also demonstrated
   knowledge gaps concerning use of rabies immune globulin and special
   indications for the five-dose PEP series. In response, we implemented an
   intervention to raise clinician awareness and adherence to recommended
   protocols. Activities included development of a patient fact sheet,
   hospital-based poster, and online training course targeted to a diverse
   group of healthcare providers. We also explored the use of hospital
   informatics in delivering PEP guidance. Clinician outreach by using a
   multipronged approach might increase adherence to recommended protocols.
ZR 1
TC 4
ZB 0
Z8 0
ZS 0
ZA 0
Z9 5
U1 0
U2 3
SN 1530-3667
EI 1557-7759
UT WOS:000337958500010
PM 24754462
ER

PT J
AU George, Pradeep Paul
   Papachristou, Nikos
   Belisario, Jose Marcano
   Wang, Wei
   Wark, Petra A.
   Cotic, Ziva
   Rasmussen, Kristine
   Sluiter, Rene
   Riboli-Sasco, Eva
   Car, Lorainne Tudor
   Musulanov, Eve Marie
   Molina, Joseph Antonio
   Heng, Bee Hoon
   Zhang, Yanfeng
   Wheeler, Erica Lynette
   Al Shorbaji, Najeeb
   Majeed, Azeem
   Car, Josip
TI Online eLearning for undergraduates in health professions: A systematic
   review of the impact on knowledge, skills, attitudes and satisfaction
SO JOURNAL OF GLOBAL HEALTH
VL 4
IS 1
AR 010406
DI 10.7189/jogh.04.010406
PD JUN 2014
PY 2014
AB Background Health systems worldwide are facing shortages in health
   professional workforce. Several studies have demonstrated the direct
   correlation between the availability of health workers, coverage of
   health services, and population health outcomes. To address this
   shortage, online eLearning is increasingly being adopted in health
   professionals' education. To inform policy-making, in online eLearning,
   we need to determine its effectiveness.
   Methods We performed a systematic review of the effectiveness of online
   eLearning through a comprehensive search of the major databases for
   randomised controlled trials that compared online eLearning to
   traditional learning or alternative learning methods. The search period
   was from January 2000 to August 2013. We included articles which
   primarily focused on students' knowledge, skills, satisfaction and
   attitudes toward eLearning and cost-effectiveness and adverse effects as
   secondary outcomes. Two reviewers independently extracted data from the
   included studies. Due to significant heterogeneity among the included
   studies, we presented our results as a narrative synthesis.
   Findings Fifty-nine studies, including 6750 students enrolled in
   medicine, dentistry, nursing, physical therapy and pharmacy studies, met
   the inclusion criteria. Twelve of the 50 studies testing knowledge gains
   found significantly higher gains in the online eLearning intervention
   groups compared to traditional learning, whereas 27 did not detect
   significant differences or found mixed results. Eleven studies did not
   test for differences. Six studies detected significantly higher skill
   gains in the online eLearning intervention groups, whilst 3 other
   studies testing skill gains did not detect differences between groups
   and 1 study showed mixed results. Twelve studies tested students'
   attitudes, of which 8 studies showed no differences in attitudes or
   preferences for online eLearning. Students' satisfaction was measured in
   29 studies, 4 studies showed higher satisfaction for online eLearning
   and 20 studies showed no difference in satisfaction between online
   eLearning and traditional learning. Risk of bias was high for several of
   the included studies.
   Conclusion The current evidence base suggests that online eLearning is
   equivalent, possibly superior to traditional learning. These findings
   present a potential incentive for policy makers to cautiously encourage
   its adoption, while respecting the heterogeneity among the studies.
RI George, Pradeep Paul/ABE-9925-2020; Sluiter, Rene/F-7716-2016; Papachristou, Nikolaos/M-4864-2019; Car, Lorainne Tudor/E-1205-2017; Molina, Joseph Antonio/S-6181-2019; Car, Josip/H-6755-2015; Majeed, Azeem/; Riboli-Sasco, Eva/; Marcano Belisario, Jose Salvador/; Wark, Petra/C-1752-2016
OI George, Pradeep Paul/0000-0003-4743-1425; Papachristou,
   Nikolaos/0000-0002-9741-6437; Car, Lorainne Tudor/0000-0001-8414-7664;
   Car, Josip/0000-0001-8969-371X; Majeed, Azeem/0000-0002-2357-9858;
   Riboli-Sasco, Eva/0000-0002-9922-9125; Marcano Belisario, Jose
   Salvador/0000-0002-3372-2996; Wark, Petra/0000-0003-1020-4640
TC 194
ZA 0
ZR 0
ZB 15
ZS 1
Z8 1
Z9 196
U1 5
U2 55
SN 2047-2978
EI 2047-2986
UT WOS:000209633200011
PM 24976965
ER

PT J
AU Marsch, Amanda F.
   Espiritu, Baltazar
   Groth, John
   Hutchens, Kelli A.
TI The effectiveness of annotated (vs. non-annotated) digital pathology
   slides as a teaching tool during dermatology and pathology residencies
SO JOURNAL OF CUTANEOUS PATHOLOGY
VL 41
IS 6
BP 513
EP 518
DI 10.1111/cup.12328
PD JUN 2014
PY 2014
AB Background With today's technology, paraffin-embedded, hematoxylin &
   eosin-stained pathology slides can be scanned to generate high quality
   virtual slides. Using proprietary software, digital images can also be
   annotated with arrows, circles and boxes to highlight certain diagnostic
   features. Previous studies assessing digital microscopy as a teaching
   tool did not involve the annotation of digital images. The objective of
   this study was to compare the effectiveness of annotated digital
   pathology slides versus non-annotated digital pathology slides as a
   teaching tool during dermatology and pathology residencies. Methods A
   study group composed of 31 dermatology and pathology residents was asked
   to complete an online pre-quiz consisting of 20 multiple choice style
   questions, each associated with a static digital pathology image. After
   completion, participants were given access to an online tutorial
   composed of digitally annotated pathology slides and subsequently asked
   to complete a post-quiz. A control group of 12 residents completed a
   non-annotated version of the tutorial. Results Nearly all participants
   in the study group improved their quiz score, with an average
   improvement of 17%, versus only 3% (P=0.005) in the control group.
   Conclusions These results support the notion that annotated digital
   pathology slides are superior to non-annotated slides for the purpose of
   resident education.
RI Marsch, Amanda/AAL-2771-2020
OI Marsch, Amanda/0000-0002-0817-3956
ZB 5
Z8 1
ZA 0
ZS 0
ZR 0
TC 10
Z9 11
U1 0
U2 2
SN 0303-6987
EI 1600-0560
UT WOS:000337522600007
PM 24620842
ER

PT J
AU Duffin, Kristina Callis
   Garg, Amit
   Armstrong, April W.
   Helliwell, Philip
   Mease, Philip J.
TI Psoriasis and Psoriatic Arthritis Educational Initiatives: An Update
   from the 2013 GRAPPA Annual Meeting
SO JOURNAL OF RHEUMATOLOGY
VL 41
IS 6
BP 1240
EP 1243
DI 10.3899/jrheum.140180
PD JUN 2014
PY 2014
AB At the 2013 annual meeting of the Group for Research and Assessment of
   Psoriasis and Psoriatic Arthritis (GRAPPA), members were updated on
   educational areas in psoriasis and psoriatic arthritis (PsA).
   Discussions included (1) the psoriasis and PsA GRAPPA video project,
   comprising a set of educational online videos that provide standardized
   psoriatic disease endpoint training to clinicians and researchers; (2)
   the GRAPPA Educational Outreach Project, focused on cross-disciplinary
   education for rheumatologists and dermatologists and including several
   collaborations to expand educational sessions globally; (3) the
   Dermatology and Rheumatology Trainee Educational Initiative, that
   provides psoriatic disease education to medical students, residents, and
   fellows training in dermatology and/or rheumatology; and (4) the GRAPPA
   Educational Slide Library, developed as a resource for GRAPPA members
   for their own educational presentations.
ZB 5
ZR 0
TC 5
ZA 0
ZS 0
Z8 0
Z9 5
U1 0
U2 4
SN 0315-162X
EI 1499-2752
UT WOS:000337106600036
PM 24882862
ER

PT J
AU Huebner, Jutta
   Prott, Franz J.
   Micke, Oliver
   Muecke, Ralf
   Senf, Bianca
   Dennert, Gabriele
   Muenstedt, Karsten
CA German Cancer Soc
   PRIO Grp Prevent & Integrat Oncol
TI Online Survey of Cancer Patients on Complementary and Alternative
   Medicine
SO ONCOLOGY RESEARCH AND TREATMENT
VL 37
IS 6
DI 10.1159/000362616
PD JUN 2014
PY 2014
AB Introduction: Complementary and alternative medicine (CAM) is often used
   by cancer patients, yet, communication with the oncologist is poor. The
   objective of our study was to gather information on patients' usage of
   CAM, source of information, and aims, in order to derive strategies to
   improve the communication between physicians and patients on this topic.
   Materials and Methods: An online survey was conducted by linking a
   standardized questionnaire to the largest internet portal for cancer
   patients in Germany. The questionnaire addresses CAM usage, disclosure
   to physicians, source of information, objectives for using CAM, and
   perceived reasons for cancer. Results: Of 170 participants, 77% were
   currently using CAM. Disclosure to a physician was rather high with 63%
   having informed their oncologist. Asked whether the oncologist took time
   to discuss CAM, 74% answered `no'. Most frequently used are biologically
   based therapies, relaxation techniques, prayer, and meditation. Most
   patients want to reduce side effects, boost their immune system, and get
   active. Almost half the participants had positive experiences with some
   type of CAM before they fell ill. Conclusion: Understanding patients'
   concepts of the etiology of cancer and accepting their goals for using
   CAM may help oncologists communicate with their patients and guide them
   to a safe use of CAM.
RI HÃbner, Jutta/AAY-5396-2020
ZA 0
ZS 0
ZB 19
Z8 1
TC 52
ZR 0
Z9 52
U1 1
U2 9
SN 2296-5270
EI 2296-5262
UT WOS:000337039000001
PM 24903760
ER

PT J
AU Bell, Regan
   Harr, Kendal
   Rishniw, Mark
   Pion, Paul
TI Survey of point-of-care instrumentation, analysis, and quality assurance
   in veterinary practice
SO VETERINARY CLINICAL PATHOLOGY
VL 43
IS 2
BP 185
EP 192
DI 10.1111/vcp.12142
PD JUN 2014
PY 2014
AB Background While there have been ASVCP meeting discussions regarding
   quality assurance plans and lack thereof for in-clinic analyzers, there
   are little published data regarding in-clinic quality assurance and
   control practices. Objectives The purpose of this study was the
   identification of the common equipment used in hematologic, biochemical,
   urinalysis, and other testing, and assessment of quality control and
   assurance programs currently being performed in-clinic. Methods All
   members of the Veterinary Information Network (VIN) were solicited to
   participate in an online survey between July and September 2007. Results
   In total, 452 complete or partial responses were received. Eighty-nine
   percent of respondents (361/404) said that veterinary technicians
   (unlicensed, licensed, and registered) performed the majority of
   analyses. Eighty-eight percent (366/417) of respondents performed some
   quality assurance on their laboratory equipment, most commonly on
   chemistry (91%, 324/357), and hematology (84%, 292/347) analyzers, and
   least commonly on fecal analyses (57%, 148/260) and ELISA assays (25%,
   65/256). Ignorance of how to perform quality assurance was the most
   commonly stated reason (49%, 25/51) for lack of a quality assurance
   program. The majority of practices (316/374) utilized
   manufacturer-provided reference intervals without further adjustment or
   assessment. Roughly one-third of respondents (126/374) used reference
   intervals from textbooks, which is discouraged by ASVCP guidelines.
   Conclusions This study found that the majority of respondents were not
   in compliance with ASVCP guidelines, illustrating the need for improved
   education of technical staff, veterinary students, and veterinarians
   regarding limitations of in-clinic laboratory equipment and the
   importance of regular quality control, maintenance, training, and
   reference interval development.
RI Rishniw, Mark/; Harr, Kendal Elizabeth/M-7654-2016
OI Rishniw, Mark/0000-0002-0477-1780; Harr, Kendal
   Elizabeth/0000-0001-5390-3586
ZA 0
TC 14
ZS 0
Z8 0
ZB 8
ZR 1
Z9 15
U1 2
U2 14
SN 0275-6382
EI 1939-165X
UT WOS:000337558500009
PM 24750496
ER

PT J
AU Brown, Carl J.
   Boutros, Marylise
   Morris, Andrew
   Divino, Celia M.
CA Evidence Based Reviews Surg Grp
TI Is a diverting loop ileostomy and colonic lavage an alternative to
   colectomy for the treatment of severe Clostridium difficile-associated
   disease?
SO CANADIAN JOURNAL OF SURGERY
VL 57
IS 3
BP 214
EP 216
DI 10.1503/cjs.005014
PD JUN 2014
PY 2014
AB Objective: To determine whether a colon-sparing diverting ileostomy with
   colonic lavage reduces mortality in patients with severe Clostridium
   difficile-associated disease (CDAD) when compared with colectomy.
   Design: Retrospective cohort study. Setting & patients: Forty-two
   patients with diagnosed severe, complicated CDAD who were treated at the
   University of Pittsburgh Medical Center or VA Pittsburgh Health Care
   System between June 2009 and January 2011 with diverting loop ileostomy
   and colonic lavage (warmed polyethylene glycol 3350/electrolyte solution
   via the ileostomy and postoperative antegrade instillation of vancomycin
   flushes via the ileostomy). Patients were compared with a historical
   control group of 42 patients who had a colectomy. Main outcome:
   Resolution of CDAD. Results: There was no significant difference in age,
   sex, pharmacologic immunosuppression and Acute Physiology and Chronic
   Health Evaluation-II (APACHE-II) scores between the current cohort and
   historical controls. In the ileostomy group, surgery was performed
   laparoscopically in 35 patients (83%). This treatment strategy resulted
   in reduced mortality compared with the historical population (19% v.
   50%; odds ratio [OR] 0.24, p = 0.006). Preservation of the colon was
   achieved in 39 of 42 patients (93%). Conclusion: Loop ileostomy and
   colonic lavage are an alternative to colectomy in the treatment of
   severe, complicated CDAD, resulting in reduced morbidity and
   preservation of the colon.
RI Mastracci, Tara M/; Baxter, Nancy/E-7020-2015; Brown, Carl/
OI Mastracci, Tara M/0000-0002-2532-8614; Baxter,
   Nancy/0000-0003-4793-4620; Brown, Carl/0000-0002-5368-3541
ZS 1
ZR 0
Z8 0
ZB 0
ZA 0
TC 6
Z9 6
U1 0
U2 4
SN 0008-428X
EI 1488-2310
UT WOS:000337748900021
PM 24869615
ER

PT J
AU Hayes, Sean M
   Bowser, Andrew D
   Mortimer, Jim
   Lazure, Patrice
   Peterson, Eric
   Hutson, Thomas E
   Rini, Brian
TI Practice challenges affecting optimal care as identifed by US medical
   oncologists who treat renal cell carcinomas.
SO The Journal of community and supportive oncology
VL 12
IS 6
BP 197
EP 204
PD 2014-Jun
PY 2014
AB BACKGROUND: Approval of new agents provides alternative treatment
   options for medical oncologists and their patients with renal cell
   carcinoma (RCC). Treatment decisions remain challenging in the absence
   of clear evidence supporting optimal selection and sequencing of
   treatment for different patient or tumor characteristics.
   OBJECTIVE: To assess the clinical practice gaps of medical oncologists
   treating patients with RCC.
   METHODS: Medical oncologists practicing in the United States with a case
   load of 1 or more RCC patient(s) a year were recruited to participate in
   either an online case-based survey followed by a 45-minute interview
   (phase 1) or a 15-minute online survey with case vignettes (phase 2).
   Respondents' answers were compared with treatment guidelines and faculty
   experts' recommendations.
   RESULTS: Qualitative interviews (n = 27) and quantitative surveys (n =
   142) were compiled. Clinical performance gaps demonstrating oncologists'
   diffculties to optimally adjust their treatment plan were identifed.
   When presented with an RCC patient with treatment-related hypertension,
   34% of respondents did not select an expert-recommended option. In a
   scenario focused on recognizing clinical signs and symptoms as an
   important component of treatment decision-making, 40% of respondents
   agreed with the expert-recommended approach. For a progressive patient
   with chronic obstructive pulmonary disease, 78% of respondents were
   misaligned with evidence-based treatment options.
   LIMITATIONS: Self-selection and respondent bias may have occurred.
   Sample size may have limited the statistical power.
   CONCLUSIONS: This study identifed clinically relevant performance gaps
   among US oncologists treating RCC patients. Education to assure
   familiarity with the most recent changes is needed.
   FUNDING/SPONSORSHIP: Pfzer Medical Education Group provided fnancial
   support through an educational research grant.
RI Hutson, Thomas/AAS-9639-2020; Lazure, Patrice/
OI Hutson, Thomas/0000-0002-4529-4212; Lazure, Patrice/0000-0002-9278-1718
TC 1
ZA 0
ZR 0
ZS 0
ZB 1
Z8 0
Z9 1
U1 0
U2 0
SN 2330-7749
UT MEDLINE:24999496
PM 24999496
ER

PT J
AU Kunin, Marc
   Julliard, Kell N.
   Rodriguez, Tobias E.
TI Comparing Face-to-Face, Synchronous, and Asynchronous Learning:
   Postgraduate Dental Resident Preferences
SO JOURNAL OF DENTAL EDUCATION
VL 78
IS 6
BP 856
EP 866
PD JUN 2014
PY 2014
AB The Department of Dental Medicine of Lutheran Medical Center has
   developed an asynchronous online curriculum consisting of prerecorded
   PowerPoint presentations with audio explanations. The focus of this
   study was to evaluate if the new asynchronous format satisfied the
   educational needs of the residents compared to traditional lecture
   (face-to-face) and synchronous (distance learning) formats. Lectures
   were delivered to 219 dental residents employing face-to-face and
   synchronous formats, as well as the new asynchronous format; 169 (77
   percent) participated in the study. Outcomes were assessed with
   pretests, posttests, and individual lecture surveys. Results found the
   residents preferred face-to-face and asynchronous formats to the
   synchronous format in terms of effectiveness and clarity of
   presentations. This preference was directly related to the residents'
   perception of how well the technology worked in each format. The
   residents also rated the quality of student-instructor and
   student-student interactions in the synchronous and asynchronous formats
   significantly higher after taking the lecture series than they did
   before taking it. However, they rated the face-to-face format as
   significantly more conducive to student-instructor and student-student
   interaction. While the study found technology had a major impact on the
   efficacy of this curricular model, the results suggest that the
   asynchronous format can be an effective way to teach a postgraduate
   course.
RI Julliard, Kell N/B-9232-2009
OI Julliard, Kell N/0000-0001-9206-5028
ZB 0
ZR 0
ZS 1
ZA 0
TC 41
Z8 0
Z9 41
U1 0
U2 14
SN 0022-0337
EI 1930-7837
UT WOS:000337205400007
PM 24882771
ER

PT J
AU Silva, Debora
   Lewis, Kadriye O.
TI Assessment of Medical Residents Technology Readiness for an Online
   Residents-as-Teachers Curriculum
SO PUERTO RICO HEALTH SCIENCES JOURNAL
VL 33
IS 2
BP 51
EP 57
PD JUN 2014
PY 2014
AB Objective: The University of Puerto Rico School of Medicine has a need
   to expand the current Residents-as-Teachers workshops into a
   comprehensive curriculum. One way to do so is to implement an online
   curriculum, but prior to this, the readiness of the medical residents to
   participate in such a curriculum should be assessed. Our objective was
   to determine whether the residents at the University of Puerto Rico
   School of Medicine are prepared to engage in an online
   Residents-as-Teachers program.
   Methods: This was a descriptive, mixed-method-design study that
   collected qualitative and quantitative data using an online survey and a
   focus-group interview. The study was conducted with students from 11 of
   the residency programs at the University of Puerto Rico School of
   Medicine.
   Results: More than 80% of the participating residents had the technical
   knowledge to engage in an online program; 90.5% thought an online
   Residents-as-Teachers course would be a good alternative to what was
   currently available; 87.5% would be willing to participate in an online
   program, and 68.6% of the residents stated that they preferred an online
   course to a traditional one.
   Conclusion: Determinants of readiness for online learning at the
   University of Puerto Rico School of Medicine were identified and
   discussed. Our results suggest that the majority of the residents who
   participated in this study are ready to engage in an online
   Residents-as-Teachers program. The only potential barrier found was that
   one-third of the residents still preferred a traditional curriculum,
   even when they thought an online Residents-as-Teachers curriculum was a
   good alternative and were willing to participate in the course or
   courses forming part of such a curriculum. Therefore, prior to
   wide-spread implementation of such a curriculum, a pilot test should be
   conducted to maximize the presumed and eventual success of that
   curriculum.
RI Lewis, Kadriye O./AAI-9689-2020
Z8 0
ZB 0
ZS 0
TC 2
ZA 0
ZR 0
Z9 2
U1 0
U2 3
SN 0738-0658
UT WOS:000336895800003
PM 24964638
ER

PT J
AU Vetter, Thomas R.
   Adhami, Lalleh F.
   Porterfield, John R., Jr.
   Marques, Marisa B.
TI Perceptions About Blood Transfusion: A Survey of Surgical Patients and
   Their Anesthesiologists and Surgeons
SO ANESTHESIA AND ANALGESIA
VL 118
IS 6
BP 1301
EP 1308
DI 10.1213/ANE.0000000000000131
PD JUN 2014
PY 2014
AB BACKGROUND: Although blood transfusion is a common therapeutic
   intervention and a mainstay of treating surgical blood loss, it may be
   perceived by patients and their physicians as having associated risk of
   adverse events. Practicing patient-centered care necessitates that
   clinicians have an understanding of an individual patient's perceptions
   of transfusion practice and incorporate this into shared medical
   decision-making.
   METHODS: A paper survey was completed by patients during routine
   outpatient preoperative evaluation. An online survey was completed by
   attending anesthesiologists and surgeons at the same institution. Both
   surveys evaluated perceptions of the overall risk of transfusions, level
   of concern regarding 5 specific adverse events with transfusion, and
   perceptions of the frequency of those adverse events. Group differences
   were evaluated with conventional inferential biostatistics.
   RESULTS: A total of 294 patients and 73 physicians completed the
   surveys. Among the surveyed patients, 20% (95% confidence interval,
   15%-25%) perceived blood transfusions as "very often risky" or "always
   risky." Greater perceived overall blood transfusion risk was associated.
   with African American race (P = 0.028) and having a high school or less
   level of education (P = 0.022). Greater perceived risk of allergic
   reaction (P = 0.001), fever (P < 0.001), and dyspnea (P = 0.001) were
   associated with African American race. Greater perceived risk of
   allergic reaction (P = 0.009), fever (P = 0.039), dyspnea (P = 0.004),
   human immunodeficiency virus/acquired immune deficiency syndrome and
   hepatitis (P = 0.003), and medical error (P = 0.039) were associated
   with having a high school or less level of education. Patients and
   physicians also differed significantly in their survey responses, with
   physicians reporting greater overall perceived risk with a blood
   transfusion (P = 0.001).
   CONCLUSIONS: Despite improvements in blood transfusion safety in the
   United States and other developed countries, the results of this study
   indicate that a sizeable percentage of patients still perceive
   transfusion as having significant associated risk. Furthermore, patients
   and their anesthesiologists/surgeons differ in their perceptions about
   transfusion-related risks and complications. Understanding patients'
   perceptions of blood transfusion and identifying groups with the greater
   specific concerns will better enable health care professionals to
   address risk during the informed consent process and recommend blood
   management in accordance with the individual patient's values, beliefs,
   and fears or concerns.
OI Marques, Marisa/0000-0002-6689-7856
TC 23
Z8 0
ZA 0
ZB 7
ZR 0
ZS 0
Z9 23
U1 0
U2 18
SN 0003-2999
UT WOS:000336352600021
PM 24842177
ER

PT J
AU Livingstone, Sonia
   Smith, Peter K.
TI Annual Research Review: Harms experienced by child users of online and
   mobile technologies: the nature, prevalence and management of sexual and
   aggressive risks in the digital age
SO JOURNAL OF CHILD PSYCHOLOGY AND PSYCHIATRY
VL 55
IS 6
BP 635
EP 654
DI 10.1111/jcpp.12197
PD JUN 2014
PY 2014
AB Aims and scopeThe usage of mobile phones and the internet by young
   people has increased rapidly in the past decade, approaching saturation
   by middle childhood in developed countries. Besides many benefits,
   online content, contact or conduct can be associated with risk of harm;
   most research has examined whether aggressive or sexual harms result
   from this. We examine the nature and prevalence of such risks, and
   evaluate the evidence regarding the factors that increase or protect
   against harm resulting from such risks, so as to inform the academic and
   practitioner knowledge base. We also identify the conceptual and
   methodological challenges encountered in this relatively new body of
   research, and highlight the pressing research gaps.
   MethodsGiven the pace of change in the market for communication
   technologies, we review research published since 2008. Following a
   thorough bibliographic search of literature from the key disciplines
   (psychology, sociology, education, media studies and computing
   sciences), the review concentrates on recent, high quality empirical
   studies, contextualizing these within an overview of the field.
   FindingsRisks of cyberbullying, contact with strangers, sexual messaging
   (sexting') and pornography generally affect fewer than one in five
   adolescents. Prevalence estimates vary according to definition and
   measurement, but do not appear to be rising substantially with
   increasing access to mobile and online technologies, possibly because
   these technologies pose no additional risk to offline behaviour, or
   because any risks are offset by a commensurate growth in safety
   awareness and initiatives. While not all online risks result in
   self-reported harm, a range of adverse emotional and psychosocial
   consequences is revealed by longitudinal studies. Useful for identifying
   which children are more vulnerable than others, evidence reveals several
   risk factors: personality factors (sensation-seeking, low self-esteem,
   psychological difficulties), social factors (lack of parental support,
   peer norms) and digital factors (online practices, digital skills,
   specific online sites).
   ConclusionsMobile and online risks are increasingly intertwined with
   pre-existing (offline) risks in children's lives. Research gaps, as well
   as implications for practitioners, are identified. The challenge is now
   to examine the relations among different risks, and to build on the risk
   and protective factors identified to design effective interventions.
RI Smith, Peter/B-3106-2016; Livingstone, Sonia/
OI Smith, Peter/0000-0002-5010-5359; Livingstone, Sonia/0000-0002-3248-9862
Z8 1
ZB 16
ZR 6
TC 203
ZA 1
ZS 5
Z9 211
U1 18
U2 348
SN 0021-9630
EI 1469-7610
UT WOS:000336006400010
PM 24438579
ER

PT J
AU Rickert, Vaughn I.
   Gilbert, Amy Lewis
   Aalsma, Matthew C.
TI Proactive Parents Are Assets to the Health and Well-Being of Teens
SO JOURNAL OF PEDIATRICS
VL 164
IS 6
BP 1390
EP 1395
DI 10.1016/j.jpeds.2014.02.015
PD JUN 2014
PY 2014
AB Objectives To analyze parents who self-identified themselves as being
   proactive parents (PPs) compared with non-PPs who were queried about
   their teen's health to understand common adolescent health concerns,
   parenting practices/behaviors around health, and whether their
   adolescent had received a preventive care visit in the last year
   Study design Secondary analyses of parents (n = 504) from a nationally
   representative online panel were surveyed to assess health
   beliefs/attitudes, perceived adolescent health concerns, frequency of
   health discussions, topics that pediatricians should discuss, and their
   teen's last annual visit. Demographics, parental beliefs, frequency of
   health conversations, and topics that physicians should discuss were
   compared. Logistic regression determined the likelihood of PPs compared
   with non-PPs reporting a teen annual health visit within the last year.
   Results Greater education and having a single-child household were
   slightly more common among PPs. PPs expressed greater concern about
   their teens getting good grades, getting sick, and their teen's future
   (P < .001). PPs indicated a greater severity of worry (P < .02) across
   all health topics and rated issues of sexual health, vaccines, and
   stress/mental health as very important for pediatricians to discuss (P <
   .01). Controlling for demographics, PPs were 3.4 (95% CI 2.06-5.56)
   times more likely to report an annual visit of their teen in the last
   year.
   Conclusion PPs are an asset to the health promotion and the well-being
   of their teens. PPs were more likely to have their teen receive an
   annual visit, report more frequent discussions about health, and place a
   high value on physician discussions about health.
ZA 0
TC 9
ZR 0
ZB 2
ZS 1
Z8 0
Z9 9
U1 0
U2 17
SN 0022-3476
EI 1097-6833
UT WOS:000336503200032
PM 24630356
ER

PT J
AU Zhou, Yi Zhou
   Wilde, Alex
   Meiser, Bettina
   Mitchell, Philip B.
   Barlow-Stewart, Kristine
   Schofield, Peter R.
TI Attitudes of medical genetics practitioners and psychiatrists toward
   communicating with patients about genetic risk for psychiatric disorders
SO PSYCHIATRIC GENETICS
VL 24
IS 3
BP 94
EP 101
DI 10.1097/YPG.0000000000000030
PD JUN 2014
PY 2014
AB Objectives The aim of this study was to examine the self-rated
   competencies and perceived roles of medical geneticists, genetic
   counselors, and psychiatrists in the communication of genetic risk for
   psychiatric disorders to patients and families at an increased risk for
   schizophrenia, bipolar disorder or major depressive disorder, and their
   perspectives on training needs in this field. Materials and methods
   Clinically active members of the Human Genetics Society of Australasia
   (HGSA) and the Royal Australian and New Zealand College of Psychiatrists
   (RANZCP) were invited to complete the online survey. A total of 157
   responses were included in data analysis: 17 medical geneticists, 36
   genetics counselors, and 104 psychiatrists. Results In all, 34.4% of the
   respondents disagreed that their professional training had prepared them
   to discuss genetic information about psychiatric illnesses with
   patients. Medical geneticists perceived significantly higher levels of
   self-rated competency to discuss with patients and families genetic
   information on psychiatric disorders compared with genetic counselors
   and psychiatrists (t=-0.61, P=0.001; beta=0.33, 95% confidence interval
   0.16-0.49, P < 0.001). Conclusion Findings suggest deficiencies in
   education and training programs on how to best communicate psychiatric
   genetic risk information to patients, suggesting that specialist
   programs are needed to better support health professionals. As
   self-rated competencies differed among the professional groups, training
   programs need to be tailored to participants' professional backgrounds.
RI Meiser, Bettina/AAG-5480-2021; Barlow-Stewart, Kristine/AAW-9178-2020; Mitchell, Philip/; Schofield, Peter/C-9669-2011
OI Mitchell, Philip/0000-0002-7954-5235; Schofield,
   Peter/0000-0003-2967-9662
ZR 0
ZB 4
ZA 0
ZS 0
Z8 0
TC 10
Z9 10
U1 0
U2 9
SN 0955-8829
EI 1473-5873
UT WOS:000335855400002
PM 24710128
ER

PT J
AU Pepper, Jessica K.
   McRee, Annie-Laurie
   Gilkey, Melissa B.
TI Healthcare Providers' Beliefs and Attitudes About Electronic Cigarettes
   and Preventive Counseling for Adolescent Patients
SO JOURNAL OF ADOLESCENT HEALTH
VL 54
IS 6
BP 678
EP 683
DI 10.1016/j.jadohealth.2013.10.001
PD JUN 2014
PY 2014
AB Purpose: Electronic cigarettes (e-cigarettes) are battery-powered
   nicotine delivery systems that may serve as a "gateway" to tobacco use
   by adolescents. Use of e-cigarettes by U. S. adolescents rose from 3% in
   2011 to 7% in 2012. We sought to describe healthcare providers'
   awareness of e-cigarettes and to assess their comfort with and attitudes
   toward discussing e-cigarettes with adolescent patients and their
   parents.
   Methods: A statewide sample (n = 561) of Minnesota healthcare providers
   (46% family medicine physicians, 20% pediatricians, and 34% nurse
   practitioners) who treat adolescents completed an online survey in April
   2013.
   Results: Nearly all providers (92%) were aware of e-cigarettes, and 11%
   reported having treated an adolescent patient who had used them. The
   most frequently cited sources of information about e-cigarettes were
   patients, news stories, and advertisements, rather than professional
   sources. Providers expressed considerable concern that e-cigarettes
   could be a gateway to tobacco use but had moderately low levels of
   knowledge about and comfort discussing e-cigarettes with adolescent
   patients and their parents. Compared with pediatricians and nurse
   practitioners, family medicine physicians reported knowing more about
   e-cigarettes and being more comfortable discussing them with patients
   (both p < .05). Nearly all respondents (92%) wanted to learn more about
   e-cigarettes.
   Conclusions: Healthcare providers who treat adolescents may need to
   incorporate screening and counseling about e-cigarettes into routine
   preventive services, particularly if the prevalence of use continues to
   increase in this population. Education about e-cigarettes could help
   providers deliver comprehensive preventive services to adolescents at
   risk of tobacco use. (C) 2014 Society for Adolescent Health and
   Medicine. All rights reserved.
OI McRee, Annie-Laurie/0000-0001-6588-5995; Pepper,
   Jessica/0000-0002-3019-9052
TC 72
ZS 0
ZR 0
ZB 14
Z8 0
ZA 0
Z9 72
U1 0
U2 21
SN 1054-139X
EI 1879-1972
UT WOS:000336517400008
PM 24332394
ER

PT J
AU Phillips, Jane L.
   Heneka, Nicole
   Hickman, Louise
   Lam, Lawrence
   Shaw, Tim
TI Impact of a novel online learning module on specialist palliative care
   nurses' pain assessment competencies and patients' reports of pain:
   Results from a quasi-experimental pilot study
SO PALLIATIVE MEDICINE
VL 28
IS 6
BP 521
EP 529
DI 10.1177/0269216314527780
PD JUN 2014
PY 2014
AB Background: Pain is a complex multidimensional phenomenon moderated by
   consumer, provider and health system factors. Effective pain management
   cuts across professional boundaries, with failure to screen and assess
   contributing to the burden of unrelieved pain.
   Aim: To test the impact of an online pain assessment learning module on
   specialist palliative care nurses' pain assessment competencies, and to
   determine whether this education impacted positively on palliative care
   patients' reported pain ratings.
   Design: A quasi-experimental pain assessment education pilot study
   utilising 'Qstream (c)', an online methodology to deliver II case-based
   pain assessment learning scenarios, developed by an interdisciplinary
   expert panel and delivered to participants' work emails over a 28-day
   period in mid-2012. The 'Self-Perceived Pain Assessment Competencies'
   survey and chart audit data, including patient-reported pain intensity
   ratings, were collected pre-intervention (TI) and post-intervention (T2)
   and analysed using inferential statistics to determine key outcomes.
   Setting/participants: Nurses working at two Australian inpatient
   specialist palliative care services in 2012.
   Results: The results reported conform to the Strengthening the Reporting
   of Observational Studies in Epidemiology (STROBE) Guidelines.
   Participants who completed the education intervention (n = 34) increased
   their pain assessment knowledge, assessment tool knowledge and
   confidence to undertake a pain assessment (p < 0.001). Participants were
   more likely to document pain intensity scores in patients' medical
   records than non-participants (95% confidence interval = 7.3%-22.7%, p =
   0.021). There was also a significant reduction in the mean
   patient-reported pain ratings between the admission and audit date at
   post-test of 1.5 (95% confidence interval = 0.7-2.3) units in pain
   score.
   Conclusion: This pilot confers confidence of the education interventions
   capacity to improve specialist palliative care nurses' pain assessment
   practices and to reduce patient-rated pain intensity scores.
RI Phillips, Jane/A-7780-2015; Heneka, Nicole/AAP-1807-2021; Hickman, Louise D/AAV-1449-2020; Lam, Lawrence T./
OI Phillips, Jane/0000-0002-3691-8230; Heneka, Nicole/0000-0001-8102-1871;
   Hickman, Louise D/0000-0002-5116-6559; Lam, Lawrence
   T./0000-0001-6183-6854
TC 23
ZR 0
ZA 0
Z8 1
ZS 0
ZB 1
Z9 23
U1 2
U2 11
SN 0269-2163
EI 1477-030X
UT WOS:000337258800008
PM 24685649
ER

PT J
AU Dopelt, Keren
   Davidovitch, Nadav
   Yahav, Zehava
   Urkin, Jacob
   Bachner, Yaacov G.
TI Reducing health disparities: The social role of medical schools
SO MEDICAL TEACHER
VL 36
IS 6
BP 511
EP 517
DI 10.3109/0142159X.2014.891006
PD JUN 2014
PY 2014
AB Introduction: Medical education based on the principles of social
   medicine can contribute toward reducing health disparities through the
   "creation" of doctors who are more involved in community programs.
   Purpose: This study compared the social medicine orientation of
   graduates from various medical schools in Israel.
   Methods: The authors conducted an online cross-sectional survey in May
   2011 among physicians who are graduates of Israeli medical schools.
   Results: The study included 1050 physicians practicing medicine in
   Israel: 36% who are graduates from the Hebrew University, 26% from Tel
   Aviv University, 22% from the Technion and 16% from Ben-Gurion
   University. A greater percentage of physicians who studied either at the
   Technion or Ben-Gurion are working or have worked in the periphery
   (similar to 50% vs. similar to 30% at the Hebrew and Tel Aviv
   Universities). Among Ben-Gurion graduates, 47% are active in social
   medicine programs vs. 34-38% from other schools. Among physicians active
   in social medicine programs, 32% of Ben-Gurion alumni estimated that
   their medical education greatly influenced their social medicine
   involvement vs. 8-15% from other schools. Hebrew University alumni
   described their studies as more research-oriented. In contrast,
   Ben-Gurion graduates described their studies as more social
   medicine-oriented and they exhibited more positive attitudes about the
   role of physicians in reducing health disparities.
   Discussion: Social medicine-oriented medical education induces a
   socialization process reinforcing human values regarding doctor-patient
   relationships and produces positive attitudes among future doctors about
   social involvement. Findings emphasize the need to develop educational
   programs with this orientation and to strengthen medical schools in the
   periphery.
RI BACHNER, YAACOV G/F-1460-2012; Dopelt, Keren/
OI BACHNER, YAACOV G/0000-0002-8441-853X; Dopelt, Keren/0000-0003-4922-4155
ZB 0
ZA 0
Z8 0
ZR 0
TC 9
ZS 0
Z9 9
U1 0
U2 8
SN 0142-159X
EI 1466-187X
UT WOS:000336908900008
PM 24796237
ER

PT J
AU Collins, Lauren
   Sato, Rino
   LaNoue, Marianna
   Michaluk, Lisa
   Verma, Manisha
TI Impact of a Patient-Centered Medical Home Clerkship Curriculum
SO FAMILY MEDICINE
VL 46
IS 6
BP 440
EP 446
PD JUN 2014
PY 2014
AB BACKGROUND AND OBJECTIVES: The purpose of this study was to assess the
   impact of a patient-centered medical home (PCMH) curriculum introduced
   in a family medicine clerkship in 2011-2012. This new curriculum
   introduced third-year students to the PCMH using a variety of
   interactive educational formats, including case-based, online, and
   experiential PCMH activities.
   METHODS: Qualitative analysis of student reflection essays explored
   themes based on PCMH experiences during family medicine clerkships.
   RESULTS: Pre-curricular needs assessment revealed an important gap in
   students' exposure to and knowledge of PCMH concepts consistent with
   existing literature. Qualitative thematic analysis examined students'
   perceptions of patient experiences in PCMH practices but also revealed
   rich, unprompted, and very positive perceptions of student and provider
   roles and system-based changes in the PCMH model. Only 2.3% of coded
   references (n=10, out of 435) described "negative" emotional reactions
   to PCMH experiences. More than half of student essays described
   important changes in self-assessed knowledge, skills, and attitudes,
   another significant and unexpected result.
   CONCLUSIONS: Successful implementation of innovative PCMH curricula is
   key to preparing a workforce ready to practice in a new model of health
   care delivery. This qualitative study demonstrates that an experiential
   PCMH curriculum can enhance third-year medical student self-assessed
   knowledge of and attitudes toward the PCMH and may improve perceptions
   of a career in primary care.
OI Seedor, Rino/0000-0002-8494-3289
ZS 0
ZB 0
ZR 0
TC 3
ZA 0
Z8 0
Z9 3
U1 2
U2 7
SN 0742-3225
EI 1938-3800
UT WOS:000336826700006
PM 24911299
ER

PT J
AU Simon, Melissa A.
   de la Riva, Erika E.
   Bergan, Raymond
   Norbeck, Carrie
   McKoy, June M.
   Kulesza, Piotr
   Dong, XinQi
   Schink, Julian
   Fleisher, Linda
TI Improving Diversity in Cancer Research Trials: The Story of the Cancer
   Disparities Research Network
SO JOURNAL OF CANCER EDUCATION
VL 29
IS 2
BP 366
EP 374
DI 10.1007/s13187-014-0617-y
PD JUN 2014
PY 2014
AB The participation of racial and ethnic minorities and underserved
   populations in clinical trials is a critical link between scientific
   innovation and improvements in health care delivery and health outcomes.
   However, these population groups continue to be underrepresented in
   research. We describe the development of the Cancer Disparities Research
   Network (CDRN) to improve minority and underserved populations'
   participation in biobanking research. Between February and October 2011,
   we conducted a regional assessment to identify challenges and
   opportunities for cancer trials and biobanking research across the CDRN.
   Representatives from ten CDRN biorepository facilities completed an
   online survey assessing their facilities' minority biospecimen
   collection, biobanking practices, and education/outreach initiatives.
   Representatives of eight facilities also participated in stakeholder
   interviews. The majority (70 %) of facilities reported that specimens
   were available for research, although only one tenth of these specimens
   were from non-White patients. Most facilities collected a patient's age,
   gender, race, medical history, and ethnicity with samples; however, less
   than half also collected family health history, education level,
   household income, or primary language spoken. In addition, few
   institutions collected Asian or Hispanic subgroup information. Only a
   few reported biospecimen collection outreach programs specifically
   targeting minority and underserved populations. Biospecimen directors
   and administrators indicated that funding, biospecimen sharing
   procedures, and standardization barriers limited their facilities from
   collaborating in biospecimen collection programs, despite their great
   interest. These findings suggest that the CDRN can provide opportunities
   for collaboration, resource sharing, and fostering of research ideas to
   address cancer disparities in biospecimen research.
RI MCKOY, JUNE/GRJ-5660-2022
Z8 0
TC 20
ZS 0
ZB 7
ZR 0
ZA 0
Z9 20
U1 1
U2 10
SN 0885-8195
EI 1543-0154
UT WOS:000336390600027
PM 24519744
ER

PT J
AU Pucer, Patrik
   Trobec, Irena
   Zvanut, Bostjan
TI An information communication technology based approach for the
   acquisition of critical thinking skills
SO NURSE EDUCATION TODAY
VL 34
IS 6
BP 964
EP 970
DI 10.1016/j.nedt.2014.01.011
PD JUN 2014
PY 2014
AB Background: Both academics and practitioners agree that critical
   thinking skills are necessary to provide safe and comprehensive nursing
   care. In order to promote the development of critical thinking, nurse
   educators need to keep the teaching/learning process captivating and
   interesting using active learning environments. These can be implemented
   by using modern information and communication technologies that are
   simple, fun, and time and cost effective.
   Objectives: The goal of our study was to design and test an approach,
   which allows individual and fast acquisition of critical thinking skills
   with the use of information and communication technology.
   Design: A combination of qualitative and quantitative research design
   was implemented. The study consisted of a quasi-experiment (phases 1-3):
   (1) pre-test discussion board, (2) use of e-contents based on the
   presented approach, and (3) post-test discussion board. The
   participants' opinion about the presented approach was identified in
   phase 4.
   Settings: The study was performed in May 2012 during the course "Ethics
   and Philosophy in Nursing" at the Faculty of Health Sciences, University
   of Primorska, Slovenia.
   Participants: Forty first-year undergraduate nursing students.
   Methods: Qualitative analysis of the discussion boards (phases 1,3) and
   an anonymous survey with open- and closed-ended questions (phase 4).
   Results: Qualitative analysis of the discussion boards showed a
   significant (p < 0.001) improvement in the percentage of posts (12.2%)
   for which the opinions and conclusions of the participants were
   justified with valid arguments. The survey results indicated that
   participants perceived the e-contents based on the presented approach as
   useful, and that they improved their critical thinking skills.
   Conclusions: Repeated confirmation of the validity of the presented
   approach through methodological triangulation represents a strong
   indication that the presented approach is a valuable tool to develop
   nursing students' critical thinking skills. (C) 2014 Elsevier Ltd. All
   rights reserved.
ZA 0
Z8 1
ZR 0
TC 27
ZS 2
ZB 0
Z9 28
U1 1
U2 67
SN 0260-6917
EI 1532-2793
UT WOS:000336951700016
PM 24581890
ER

PT J
AU Kiesewetter, Jan
   Kager, Moritz
   Lux, Richard
   Zwissler, Bernhard
   Fischer, Martin R.
   Dietz, Isabel
TI German undergraduate medical students' attitudes and needs regarding
   medical errors and patient safety - A national survey in Germany
SO MEDICAL TEACHER
VL 36
IS 6
BP 505
EP 510
DI 10.3109/0142159X.2014.891008
PD JUN 2014
PY 2014
AB Introduction: Errors in medicine and patient safety are topics with
   growing scientific and public attention. In undergraduate medical
   education, these issues are little investigated so far. The aim of this
   study was to collect data regarding attitudes and needs of medical
   students.
   Methods: In a sample of 269 German medical students, data were collected
   using an anonymous online questionnaire. It consisted of three parts:
   (1) international validated questionnaire, (2) questions about the
   German medical education system and (3) demographic data. Data were
   analysed quantitatively and qualitatively.
   Results: One-hundred sixty-seven data sets were analysed (completion
   rate 62%). Twenty-five percent of the respondents stated that they
   already had committed a medical error. Almost half of the participants
   reported that they had been assigned tasks they had not been qualified
   for (47%), or where medical errors could have happened easily (50%).
   Final year students showed less confidence in error disclosure compared
   to younger students (p<0.001). The majority of respondents (64%) wished
   for more education on the issues.
   Discussion: With regard to future curricular developments, a
   consideration of attitudes and needs of medical students regarding the
   topics of medical errors and patient safety seems necessary. A
   goal-directed undergraduate education can promote an open culture and
   can lead to safety and satisfaction for both patients and medical
   professionals.
RI Kiesewetter, Jan/AFQ-5216-2022
OI Kiesewetter, Jan/0000-0001-8165-402X
ZS 0
Z8 0
ZA 0
TC 28
ZR 0
ZB 3
Z9 28
U1 0
U2 8
SN 0142-159X
EI 1466-187X
UT WOS:000336908900007
PM 24597660
ER

PT J
AU Alvarez-Jimenez, M.
   Alcazar-Corcoles, M. A.
   Gonzalez-Blanch, C.
   Bendall, S.
   McGorry, P. D.
   Gleeson, J. F.
TI Online, social media and mobile technologies for psychosis treatment: A
   systematic review on novel user-led interventions
SO SCHIZOPHRENIA RESEARCH
VL 156
IS 1
BP 96
EP 106
DI 10.1016/j.schres.2014.03.021
PD JUN 2014
PY 2014
AB Background: Internet and mobile-based interventions provide a unique
   opportunity to deliver cost-effective, accessible, time-unlimited
   support to people with psychosis. The aims of this study were to
   systematically compile and analyze the evidence on the acceptability,
   feasibility, safety and benefits of online and mobile-based
   interventions for psychosis.
   Methods: Systematic review of peer-reviewed studies examining the
   usability, acceptability, feasibility, safety or efficacy of user-led,
   Internet or mobile-based interventions, with at least 80% of
   participants diagnosed with schizophrenia-spectrum disorders.
   Results: Of 38 potentially relevant articles, 12 were eligible for
   inclusion. Interventions included web-based psycho-education; web-based
   psycho-education plus moderated forums for patients and supporters;
   integrated web-based therapy, social networking and peer and expert
   moderation; web-based CBT; personalized advice based on clinical
   monitoring; and text messaging interventions. Results showed that 74-86%
   of patients used the web-based interventions efficiently, 75-92%
   perceived them as positive and useful, and 70-86% completed or were
   engaged with the interventions over the follow-up. Preliminary evidence
   indicated that online and mobile-based interventions show promise in
   improving positive psychotic symptoms, hospital admissions,
   socialization, social connectedness, depression and medication
   adherence.
   Conclusions: Internet and mobile-based interventions for psychosis seem
   to be acceptable and feasible and have the potential to improve clinical
   and social outcomes. The heterogeneity, poor quality and early state of
   current research precludes any definite conclusions. Future research
   should investigate the efficacy of online and mobile interventions
   through controlled, well-powered studies, which investigate intervention
   and patient factors associated with take-up and intervention effects.
   (C) 2014 Elsevier B. V. All rights reserved.
RI Alvarez-Jimenez, Mario/G-4691-2013; Alcázar-Córcoles, Miguel Ángel/AAE-5735-2020; McGorry, Patrick/O-4115-2019; Gleeson, John F/I-1977-2018; Gonzalez-Blanch, Cesar/AAA-6065-2019; Alcázar-Córcoles, Miguel Ángel/C-4012-2011; McGorry, Patrick/; Bendall, Sarah/; Gonzalez-Blanch, Cesar/
OI Alvarez-Jimenez, Mario/0000-0002-3535-9086; Alcázar-Córcoles, Miguel
   Ángel/0000-0003-1650-2606; Gleeson, John F/0000-0001-7969-492X;
   Alcázar-Córcoles, Miguel Ángel/0000-0003-1650-2606; McGorry,
   Patrick/0000-0002-3789-6168; Bendall, Sarah/0000-0003-1486-6190;
   Gonzalez-Blanch, Cesar/0000-0002-3181-4731
ZR 0
TC 192
Z8 1
ZB 35
ZS 2
ZA 0
Z9 193
U1 2
U2 117
SN 0920-9964
EI 1573-2509
UT WOS:000335452000016
PM 24746468
ER

PT J
AU Punj, Puvesh
   Devitt, Peter G.
   Coventry, Brendon J.
   Whitfield, Robert J.
TI Palpation as a useful diagnostic tool for skin lesions
SO JOURNAL OF PLASTIC RECONSTRUCTIVE AND AESTHETIC SURGERY
VL 67
IS 6
BP 804
EP 807
DI 10.1016/j.bjps.2014.02.009
PD JUN 2014
PY 2014
AB Introduction: Early identification and accurate diagnosis of malignant
   pigmented skin lesions is essential for effective management and cost
   containment. The aim was to investigate the additional value of tactile
   descriptive information from lesion palpation on the diagnostic accuracy
   of pigmented skin lesions by medical students using computer-driven
   learning.
   Methods: Sixth year medical students (n = 152) from the University of
   Adelaide were invited to participate in an online teaching module on
   pigmented skin lesions. Users were asked to describe, diagnose and
   manage 15 pigmented skin lesions in three separate case studies based on
   pertinent clinical history and visual images of the lesions. Tactile
   descriptive information was then provided and users were asked to
   reflect on their diagnosis and management.
   Results: A total of 66 (43%) of the sixth year students successfully
   completed the online module. Diagnostic accuracy improved significantly
   with the provision of tactile descriptive information for seborrhoeic
   keratosis (p = 0.012), basal cell carcinoma (p = 0.001), squamous cell
   carcinoma (p = 0.02), and dysplastic naevi (p = 0.035). Tactile
   descriptive information was stated by 23% of medical students to be
   important in the clinical diagnosis of pigmented skin lesion. Students
   managed all malignant pigmented skin lesions with either appropriate
   biopsy or specialist referral.
   Conclusions: Palpation information about skin lesions offers useful
   information for improvement of diagnostic accuracy in an online computer
   learning setting for medical students. (C) 2014 British Association of
   Plastic, Reconstructive and Aesthetic Surgeons. Published by Elsevier
   Ltd. All rights reserved.
Z8 0
ZR 0
TC 6
ZB 0
ZS 0
ZA 0
Z9 7
U1 0
U2 2
SN 1748-6815
EI 1878-0539
UT WOS:000336443300018
PM 24618228
ER

PT J
AU Turnbull, Alison E.
   Krall, Jenna R.
   Ruhl, A. Parker
   Curtis, J. Randall
   Halpern, Scott D.
   Lau, Bryan M.
   Needham, Dale M.
TI A Scenario-Based, Randomized Trial of Patient Values and Functional
   Prognosis on Intensivist Intent to Discuss Withdrawing Life Support
SO CRITICAL CARE MEDICINE
VL 42
IS 6
BP 1455
EP 1462
DI 10.1097/CCM.0000000000000227
PD JUN 2014
PY 2014
AB Objectives: To evaluate the effect of 1) patient values as expressed by
   family members and 2) a requirement to document patients' functional
   prognosis on intensivists' intention to discuss withdrawal of life
   support in a hypothetical family meeting.
   Design: A three-armed, randomized trial.
   Setting: One hundred seventy-nine U.S. hospitals with training programs
   in critical care accredited by the Accreditation Council for Graduate
   Medical Education.
   Subjects: Six hundred thirty intensivists recruited via e-mail
   invitation from a database of 1,850 eligible academic intensivists.
   Interventions: Each intensivist was randomized to review 10, online,
   clinical scenarios with a range of illness severities involving a
   hypothetical patient (Mrs. X). In control-group scenarios, the patient
   did not want continued life support without a reasonable chance of
   independent living. In the first experimental arm, the patient wanted
   life support regardless of functional outcome. In the second
   experimental arm, patient values were identical to the control group,
   but intensivists were required to record the patient's estimated 3-month
   functional prognosis.
   Measurements and Main Results: Response to the question: Would you bring
   up the possibility of withdrawing life support with Mrs. X's family?
   answered using a five-point Likert scale. There was no effect of patient
   values on whether intensivists intended to discuss withdrawal of life
   support (p = 0.81), but intensivists randomized to record functional
   prognosis were 49% more likely (95% CI, 20-85%) to discuss withdrawal.
   Conclusions: In this national, scenario-based, randomized trial, patient
   values had no effect on intensivists' decisions to discuss withdrawal of
   life support with family. However, requiring intensivists to record
   patients' estimated 3-month functional outcome substantially increased
   their intention to discuss withdrawal.
RI Krall, Jenna/P-1288-2018; Turnbull, Alison/; Curtis, J. Randall/
OI Krall, Jenna/0000-0002-6836-149X; Turnbull, Alison/0000-0002-1564-6547;
   Curtis, J. Randall/0000-0001-9529-845X
ZR 0
ZA 0
TC 37
ZS 0
ZB 2
Z8 0
Z9 37
U1 0
U2 8
SN 0090-3493
EI 1530-0293
UT WOS:000336266900031
PM 24584065
ER

PT J
AU Reese, Sara M.
   Gilmartin, Heather
   Rich, Karen L.
   Price, Connie S.
TI Infection prevention needs assessment in Colorado hospitals: Rural and
   urban settings
SO AMERICAN JOURNAL OF INFECTION CONTROL
VL 42
IS 6
BP 597
EP 601
DI 10.1016/j.ajic.2014.03.004
PD JUN 2014
PY 2014
AB Background: The purpose of our study was to conduct a needs assessment
   for infection prevention programs in both rural and urban hospitals in
   Colorado.
   Methods: Infection control professionals (ICPs) from Colorado hospitals
   participated in an online survey on training, personnel, and experience;
   ICP time allocation; and types of surveillance. Responses were evaluated
   and compared based on hospital status (rural or urban). Additionally,
   rural ICPs participated in an interview about resources and training.
   Results: Surveys were received from 62 hospitals (77.5% response); 33
   rural (75.0% response) and 29 urban (80.6% response). Fifty-two percent
   of rural ICPs reported multiple job responsibilities compared with 17.2%
   of urban ICPs. Median length of experience for rural ICPs was 4.0 years
   compared with 11.5 years for urban ICPs (P = .008). Fifty-one percent of
   rural ICPs reported no access to infectious disease physicians (0.0%
   urban) and 81.8% of rural hospitals reported no antimicrobial
   stewardship programs (31.0% urban). Through the interviews it was
   revealed that priorities for rural ICPs were training and communication.
   Conclusions: Our study revealed numerous differences between infection
   prevention programs in rural versus urban hospitals. An infection
   prevention outreach program established in Colorado could potentially
   address the challenges faced by rural hospital infection prevention
   departments. Copyright (C) 2014 by the Association for Professionals in
   Infection Control and Epidemiology, Inc. Published by Elsevier Inc. All
   rights reserved.
OI Gilmartin, Heather/0000-0002-0264-4059
ZS 1
ZB 7
ZR 0
TC 10
Z8 0
ZA 0
Z9 10
U1 2
U2 5
SN 0196-6553
EI 1527-3296
UT WOS:000335905500006
PM 24837109
ER

PT J
AU Madeo, Anne C.
   Tercyak, Kenneth P.
   Tarini, Beth A.
   McBride, Colleen M.
TI Effects of Undergoing Multiplex Genetic Susceptibility Testing on Parent
   Attitudes towards Testing Their Children
SO ANNALS OF BEHAVIORAL MEDICINE
VL 47
IS 3
BP 388
EP 394
DI 10.1007/s12160-013-9553-z
PD JUN 2014
PY 2014
AB Parents may pursue common disease risk information about themselves via
   multiplex genetic susceptibility testing (MGST) for their children.
   To prospectively assess whether parents who received MGST disclosed
   their test results to their child, intended to change the child's health
   habits, or have the child tested.
   Eighty parents who opted for free MGST completed an online survey about
   a child in their household before undergoing MGST and a follow-up
   telephone survey 3 months after receiving results.
   Few parents (21 %) disclosed results to the child. Undergoing MGST was
   unrelated to intentions to change the child's health habits but did
   increase parental willingness to test the child. Greater willingness to
   test a child was associated with positive attitudes toward pediatric
   genetic testing and intentions to change the child's health habits.
   The experience of receiving MGST had little impact on parents'
   perceptions or behaviors related to their minor child.
RI Madeo, Anne C/AAA-6186-2022; MADEO, ANNE/; Tarini, Beth/
OI MADEO, ANNE/0000-0003-2048-9491; Tarini, Beth/0000-0003-4272-8668
ZS 0
Z8 0
ZR 0
ZB 1
ZA 0
TC 4
Z9 4
U1 0
U2 1
SN 0883-6612
EI 1532-4796
UT WOS:000335652500016
PM 24338635
ER

PT J
AU Farrer, Louise M.
   Griffiths, Kathleen M.
   Christensen, Helen
   Mackinnon, Andrew J.
   Batterham, Philip J.
TI Predictors of Adherence and Outcome in Internet-Based Cognitive Behavior
   Therapy Delivered in a Telephone Counseling Setting
SO COGNITIVE THERAPY AND RESEARCH
VL 38
IS 3
BP 358
EP 367
DI 10.1007/s10608-013-9589-1
PD JUN 2014
PY 2014
AB This study investigated predictors of adherence and outcome in a sample
   of callers to a national crisis telephone counseling service who were
   randomized to receive a 6-week, online, self-administered
   psychoeducation and cognitive behavioral therapy (CBT) intervention.
   Age, sex, relationship status, employment status, level of education,
   baseline depression symptom severity, and motivation to undertake the
   intervention were examined as predictors of adherence to the
   intervention in participants assigned to receive the online intervention
   (n = 83). Predictors of depression outcome were assessed using mixed
   models repeated measures ANOVA, comparing the two web-CBT intervention
   groups to the tracking and control groups (n = 155). Lower baseline
   depression severity was significantly associated with greater adherence
   to the intervention. A significant interaction was found between
   measurement occasion and motivation to undertake the intervention. At 6
   month follow-up, participants with low and moderate levels of motivation
   had lower depressive symptoms than those with high levels of motivation.
   At 12 month follow-up, those with moderate levels of motivation had
   lower depressive symptoms than those with high motivation. The findings
   suggest that lower pre-intervention depression symptoms may positively
   influence adherence to online treatment for depression, while low and
   moderate levels of motivation appear to be optimal for treatment
   outcome. The factors that relate to adherence and outcome need to be
   understood to prevent dropout and maximize treatment effectiveness in
   online interventions.
RI Christensen, Helen/F-5053-2012; Batterham, Philip/; Mackinnon, Andrew/
OI Christensen, Helen/0000-0003-0435-2065; Batterham,
   Philip/0000-0002-4547-6876; Mackinnon, Andrew/0000-0003-0831-9801
ZA 0
ZB 8
ZS 0
Z8 0
ZR 0
TC 28
Z9 28
U1 0
U2 36
SN 0147-5916
EI 1573-2819
UT WOS:000335657900011
ER

PT J
AU Luckett, Tim
   Davidson, Patricia Mary
   Boyle, Frances
   Liauw, Winston
   Agar, Meera
   Green, Anna
   Lovell, Melanie
CA ImPaCCT Improving Palliative Care
   PoCoG Psychooncology Cooperative
TI Australian survey of current practice and guideline use in adult cancer
   pain assessment and management: Perspectives of oncologists
SO ASIA-PACIFIC JOURNAL OF CLINICAL ONCOLOGY
VL 10
IS 2
BP E99
EP E107
DI 10.1111/ajco.12040
PD JUN 2014
PY 2014
AB Aims Cancer pain continues to be undertreated in up to half of cases,
   despite the availability of evidence-based guidelines. This study aimed
   to: (i) identify barriers and facilitators to adult cancer pain
   assessment and management, as perceived by Australian health
   professionals; (ii) establish the perceived need for new Australian
   guidelines and implementation strategy; (iii) identify which guidelines
   are used; (iv) identify barriers and facilitators to guideline use. This
   article focuses on the perceptions of responding oncologists. Methods A
   cross-sectional survey was administered online. Invitations were
   circulated via peak bodies and clinical leaders. Comments were coded
   independently by two researchers. Results In all 76 oncologists
   self-reported high concordance with evidence-based recommendations,
   except validated pain scales. Perceived barriers to pain management
   included insufficient non-pharmacological interventions, access to
   /coordination between services, and time. Only 22 percent of respondents
   reported using pain guidelines. Perceived barriers to guideline use
   included lack of access, awareness and any single standard. Respondents
   were generally supportive of new Australian guidelines and especially an
   implementation strategy. Conclusion Barriers to evidence-based practice
   and guideline use identified by our survey might be addressed via a
   clinical pathway that gives step-by-step guidance on evidence-based
   practice along with a framework for evaluation. Particular attention
   should be paid to promoting use of validated scales, patient education
   and non-pharmacological interventions, training of an appropriately
   skilled workforce and improving care coordination. Challenges are
   discussed.
RI Agar, Meera/AAI-4002-2021; Green, Anna/ABA-2015-2021; Luckett, Tim/; Lovell, Melanie Ruth/; Davidson, Patricia M./; Green, Anna/
OI Agar, Meera/0000-0002-6756-6119; Luckett, Tim/0000-0001-6121-5409;
   Lovell, Melanie Ruth/0000-0002-1407-2748; Davidson, Patricia
   M./0000-0003-2050-1534; Green, Anna/0000-0002-7541-3665
ZR 0
Z8 0
ZB 1
ZS 0
ZA 0
TC 19
Z9 19
U1 0
U2 7
SN 1743-7555
EI 1743-7563
UT WOS:000337538200015
PM 23253101
ER

PT J
AU Stanford, Fatima Cody
   Durkin, Martin W.
   Stallworth, James Rast
   Powell, Caroline Keller
   Poston, Mary Beth
   Blair, Steven N.
TI Factors that Influence Physicians' and Medical Students' Confidence in
   Counseling Patients About Physical Activity
SO JOURNAL OF PRIMARY PREVENTION
VL 35
IS 3
BP 193
EP 201
DI 10.1007/s10935-014-0345-4
PD JUN 2014
PY 2014
AB Less than half of US adults and two-thirds of US high school students do
   not meet current US guidelines for physical activity. We examined which
   factors promoted physicians' and medical students' confidence in
   counseling patients about physical activity. We established an online
   exercise survey targeting attending physicians, resident and fellow
   physicians, and medical students to determine their current level of
   physical activity and confidence in counseling patients about physical
   activity. We compared their personal level of physical activity with the
   2008 Physical Activity Guidelines of the US Department of Health and
   Human Services (USDHHS). We administered a survey in 2009 and 2010 that
   used the short form of the International Physical Activity
   Questionnaire. A total of 1,949 individuals responded to the survey, of
   whom 1,751 (i.e., 566 attending physicians, 138 fellow physicians, 806
   resident physicians, and 215 medical students) were included in this
   analysis. After adjusting for their BMI, the odds that physicians and
   medical students who met USDHHS guidelines for vigorous activity would
   express confidence in their ability to provide exercise counseling were
   more than twice that of physicians who did not meet these guidelines.
   Individuals who were overweight were less likely to be confident than
   those with normal BMI, after adjusting for whether they met the vigorous
   exercise guidelines. Physicians with obesity were even less likely to
   express confidence in regards to exercise counseling. We conclude that
   physicians and medical students who had a normal BMI and met vigorous
   USDHHS guidelines were more likely to feel confident about counseling
   their patients about physical activity. Our findings suggest that
   graduate medical school education should focus on health promotion in
   their students, as this will likely lead to improved health behaviors in
   their students' patient populations.
RI Stanford, Fatima Cody/H-3953-2019
OI Stanford, Fatima Cody/0000-0003-4616-533X
ZB 3
ZA 0
ZR 0
Z8 0
TC 36
ZS 1
Z9 37
U1 0
U2 31
SN 0278-095X
EI 1573-6547
UT WOS:000334938400006
PM 24682887
ER

PT J
AU Settapat, Sittapong
   Achalakul, Tiranee
   Ohkura, Michiko
TI Web-based 3D medical image visualization framework for biomedical
   engineering education
SO COMPUTER APPLICATIONS IN ENGINEERING EDUCATION
VL 22
IS 2
BP 216
EP 226
DI 10.1002/cae.20548
PD JUN 2014
PY 2014
AB Medical imaging is one of the major fields in the multi-disciplinary
   curriculum of biomedical engineering (BME). Biomedical engineers from
   different backgrounds need to understand biology in order to be able to
   develop effective equipment to improve healthcare diagnosis through
   medical images. Visualization tools are important in the learning
   process to improve biomedical engineer's understanding of medical
   imagery. In this work, we design a web-based 3D medical image
   visualization framework that can be used to improve medical image
   understanding in biology and anatomy. Our proposed framework provides
   not only 3D visualization, but also 3D reconstruction for medical
   images. This paper describes the design framework and the technology
   integration, as well as the implementation details. The developed system
   has been used as an educational tool prototype in a BME department. In
   order to evaluate the tool's usability, we tested it with BME students
   as well as doctors. We compared a conventional 2D visualization
   application and our proposed method with regard to system efficiency and
   user satisfaction. The 3D system generally demonstrated better
   performance and a higher level of satisfaction. The students were able
   to use our 3D tool to study 2D images effectively without prior
   background knowledge in anatomy. (c) 2011 Wiley Periodicals, Inc. Comput
   Appl Eng Educ 22:216-226, 2014; View this article online at ; DOI
OI Ohkura, Michiko/0000-0002-2652-0499
Z8 0
ZA 0
ZB 0
ZR 0
TC 7
ZS 0
Z9 7
U1 0
U2 29
SN 1061-3773
EI 1099-0542
UT WOS:000334928900005
ER

PT J
AU Ray, Sumantra
   Laur, Celia
   Douglas, Pauline
   Rajput-Ray, Minha
   van der Es, Mike
   Redmond, Jean
   Eden, Timothy
   Sayegh, Marietta
   Minns, Laura
   Griffin, Kate
   McMillan, Colin
   Adiamah, Alfred
   Gillam, Stephen
   Gandy, Joan
TI Nutrition education and leadership for improved clinical outcomes:
   training and supporting junior doctors to run 'Nutrition Awareness
   Weeks' in three NHS hospitals across England
SO BMC MEDICAL EDUCATION
VL 14
AR 109
DI 10.1186/1472-6920-14-109
PD MAY 29 2014
PY 2014
AB Background: One in four adults are estimated to be at medium to high
   risk of malnutrition when screened using the 'Malnutrition Universal
   Screening Tool' upon admission to hospital in the United Kingdom. The
   Need for Nutrition Education/Education Programme (NNEdPro) Group was
   developed to address this issue and the Nutrition Education and
   Leadership for Improved Clinical Outcomes (NELICO) is a project within
   this group.
   The objective of NELICO was to assess whether an intensive training
   intervention combining clinical and public health nutrition,
   organisational management and leadership strategies, could equip junior
   doctors to contribute to improvement in nutrition awareness among
   healthcare professionals in the National Health Service in England.
   Methods: Three junior doctors were self-selected from the NNEdPro Group
   original training. Each junior doctor recruited three additional team
   members to attend an intensive training weekend incorporating nutrition,
   change management and leadership. This equipped them to run nutrition
   awareness weeks in their respective hospitals. Knowledge, attitudes and
   practices were evaluated at baseline as well as one and four months
   post-training as a quality assurance measure. The number and type of
   educational events held, pre-awareness week Online Hospital Survey
   results, attendance and qualitative feedback from training sessions,
   effectiveness of dissemination methods such as awareness stalls,
   Hospital Nutrition Attitude Survey results and overall feedback were
   also used to determine impact.
   Results: When the weighted average score for knowledge, attitudes and
   practices at baseline was compared with four months post-intervention
   scores, there was a significant increase in the overall score (p =
   0.03). All three hospital teams conducted an effective nutrition
   awareness week, as determined by qualitative data collected from
   interviews and feedback from educational sessions.
   Conclusion: The NELICO project and its resulting nutrition awareness
   weeks were considered innovative in terms of concept and content. It was
   considered useful, both for the junior doctors who showed improvement in
   their nutrition knowledge and reported enthusiasm and for the hospital
   setting, increasing awareness of clinical and public health nutrition
   among healthcare professionals. The NELICO project is one innovative
   method to promote nutrition awareness in tomorrow's doctors and shows
   they have the enthusiasm and drive to be nutrition champions.
OI Adiamah, Alfred/0000-0002-0624-6197; Laur, Celia/0000-0003-4555-1407
ZS 0
Z8 0
ZB 5
TC 14
ZA 0
ZR 0
Z9 14
U1 0
U2 11
SN 1472-6920
UT WOS:000337314500001
PM 24885676
ER

PT J
AU Brown, Nicola
   White, Jennifer
   Brasher, Amanda
   Scurr, Joanna
TI An investigation into breast support and sports bra use in female
   runners of the 2012 London Marathon
SO JOURNAL OF SPORTS SCIENCES
VL 32
IS 9
BP 801
EP 809
DI 10.1080/02640414.2013.844348
PD MAY 28 2014
PY 2014
AB Although it is acknowledged that appropriate breast support during
   exercise is important, no published literature has assessed breast
   support usage in a cohort of female marathon runners. This study aimed
   to identify sport bra use and perceived importance of sports bra use in
   female marathon runners. Bra satisfaction, incidence of bra related
   issues and factors that influence the appropriateness of sports bras
   were also investigated. A 4-part, 30-question survey was administered to
   1397 female runners at the 2012 London marathon registration and via an
   online survey. In total 1285 surveys were completed. Sports bra use and
   its perceived importance was high, however was lower in moderate
   compared to vigorous activity, and lower in participants with smaller
   breasts. Seventy-five per cent of participants reported bra fit issues.
   The most common issues were chaffing and shoulder straps digging in,
   with a higher incidence of issues reported by participants with larger
   breasts. Use of professional bra fitting was low, and perceived
   knowledge of breast health was poor. Engagement with sports bra use is
   high although sports bra design could be improved to alleviate bra fit
   issues experienced by female runners. Educational initiatives are needed
   to ensure females are informed regarding the importance of breast
   support and appropriate bra fit during activity.
OI Wakefield-Scurr, joanna/0000-0001-6691-6239; Brown,
   Nicola/0000-0001-5538-2171; Burbage, Jenny/0000-0002-7028-0381
ZA 1
TC 26
Z8 0
ZS 1
ZR 0
ZB 5
Z9 27
U1 3
U2 33
SN 0264-0414
EI 1466-447X
UT WOS:000333931100001
PM 24479370
ER

PT J
AU McPherson, Amy C.
   Gofine, Miriam L.
   Stinson, Jennifer
TI Seeing Is Believing? A Mixed-Methods Study Exploring the Quality and
   Perceived Trustworthiness of Online Information About Chronic Conditions
   Aimed at Children and Young People
SO HEALTH COMMUNICATION
VL 29
IS 5
BP 473
EP 482
DI 10.1080/10410236.2013.768325
PD MAY 28 2014
PY 2014
AB The numbers of children and young people with chronic conditions are
   increasing. While their information needs may vary, providing health
   care information can have considerable benefits, including better
   emotional health, less distress during treatments, and greater
   satisfaction with medical care. The Internet is increasingly being used
   to communicate health-related information to children about a range of
   chronic conditions. However, the quality of such websites is
   underexplored. Thus, the objectives of this study were to evaluate the
   reliability and quality of online information for children about chronic
   conditions using a standardized evaluation tool, and to explore
   children's and young people's perceptions of quality and trustworthiness
   regarding online health information. The study consisted of two phases.
   In Phase 1, websites about common pediatric chronic conditions aimed at
   children and containing treatment or management options were identified
   and the quality assessment tool DISCERN was completed. Test-retest and
   interrater reliability were calculated. In Phase 2, two focus groups
   with laptop computers were conducted with children and young people with
   a chronic condition to explore their perceptions of trustworthiness of
   online health information. In Phase 1, 165 websites were identified and
   100 met the criteria and were assessed. The mean DISCERN score of all
   sites was 48.16 out of 75 (SD = 7.97, range 28-71, min 15 to max 75).
   Quality scores varied widely across the sample. The internal consistency
   and interrater reliability scores were both lower than previously
   reported in studies using the DISCERN to assess information for adults.
   In Phase 2, two focus groups with a total of six participants aged 11-23
   years revealed a relative lack of concern about the quality and
   trustworthiness of online health information. Older participants
   reported judging the source and authorship of websites, but other
   participants did not question the source of the information they found
   online. Although personal websites were perceived to be less reliable
   than those from well-known medical institutions, they were still valued
   by many of the participants. Overall, there were relatively few websites
   about pediatric chronic conditions aimed at children, with variable
   quality and reliability. However, DISCERN's use with pediatric websites
   across a broad spectrum of developmental stages is limited. Children and
   young people demonstrated a need for more guidance around assessing
   trustworthiness of online information. A more appropriate quality
   assessment tool is warranted, which could usefully be employed by health
   care professionals, children, and parents.
OI McPherson, Amy/0000-0003-4186-3200
ZS 1
ZR 0
TC 16
ZA 0
Z8 1
ZB 3
Z9 17
U1 0
U2 27
SN 1041-0236
EI 1532-7027
UT WOS:000334034600004
PM 24099647
ER

PT J
AU Thibodeau, Evangeline
   Doron, Shira
   Iacoviello, Vito
   Schimmel, Jennifer
   Snydman, David R.
TI Carbapenem-resistant enterobacteriaceae: analyzing knowledge and
   practice in healthcare providers
SO PEERJ
VL 2
AR e405
DI 10.7717/peerj.405
PD MAY 22 2014
PY 2014
AB Background. Gram negative antibiotic resistance is increasing worldwide
   as both carbapenem-resistant enterobacteriaceae (CREs) and
   Enterobacteriaceae producing extended spectrum beta-lactamases (ESBLs)
   become more common.
   Objective. We analyzed clinicians' knowledge regarding resistant
   gram-negative organisms with respect to infection control practices,
   prescribing practices and assessment of their patients' risk for
   resistant infections.
   Design. Online survey.
   Participants. Target population included clinicians who prescribe
   antibiotics i.e., medical doctors and mid-level practitioners, at three
   Massachusetts hospitals.
   Methods. Questionnaires were sent to 3 Tufts-affiliated teaching
   hospitals to assess level of knowledge and elucidate perceptions about
   gram-negative resistance.
   Results. We received 434 responses from 3332 non-infectious disease
   clinicians (13%) surveyed at the three hospitals. 51.1% of clinicians
   correctly scored 50% or greater on the knowledge questions. Internal
   medicine clinicians had higher knowledge scores than non-internal
   medicine clinicians (62% vs 45%; OR = 1.67, p = 0.02). Clinicians within
   three years of training had higher scores than those with more than 10
   years of training (64.3% vs 44%; OR = 2.3, p = 0.002). Clinicians with
   fewer years since training and those with higher knowledge scores were
   more likely to appropriately consider certain patients at risk for
   resistant infections (p < 0.05). 54.4% of clinicians were very concerned
   about gram-negative antibiotic resistance. 64.6% of clinicians felt
   comfortable de-escalating antibiotics as cultures are available.
   Conclusion. We found overall low knowledge scores and much variability
   in the way clinicians assess whether certain patient populations are at
   risk for antibiotic resistance. Internal medicine clinicians and those
   with fewer years since completion of their training scored higher and
   more appropriately considered patients at risk for resistance. The
   majority of clinicians are concerned about gram-negative resistance and
   indicated they would de-escalate antibiotic therapy if they had
   susceptibility information. These results will help focus and target our
   teaching and awareness-raising strategies.
RI Snydman, David R/O-3889-2014
OI Snydman, David R/0000-0003-0119-3978
ZS 0
ZA 0
Z8 1
TC 3
ZB 1
ZR 0
Z9 4
U1 0
U2 0
SN 2167-8359
UT WOS:000347608100009
PM 24883259
ER

PT J
AU El Hachem, May
   Zambruno, Giovanna
   Bourdon-Lanoy, Eva
   Ciasulli, Annalisa
   Buisson, Christiane
   Hadj-Rabia, Smail
   Diociaiuti, Andrea
   Gouveia, Carolina F.
   Hernandez-Martin, Angela
   de Lucas Laguna, Raul
   Dolenc-Voljc, Mateja
   Tadini, Gianluca
   Salvatori, Guglielmo
   De Ranieri, Cristiana
   Leclerc-Mercier, Stephanie
   Bodemer, Christine
TI Multicentre consensus recommendations for skin care in inherited
   epidermolysis bullosa
SO ORPHANET JOURNAL OF RARE DISEASES
VL 9
AR 76
DI 10.1186/1750-1172-9-76
PD MAY 20 2014
PY 2014
AB Background: Inherited epidermolysis bullosa (EB) comprises a highly
   heterogeneous group of rare diseases characterized by fragility and
   blistering of skin and mucous membranes. Clinical features combined with
   immunofluorescence antigen mapping and/or electron microscopy
   examination of a skin biopsy allow to define the EB type and subtype.
   Molecular diagnosis is nowadays feasible in all EB subtypes and required
   for prenatal diagnosis. The extent of skin and mucosal lesions varies
   greatly depending on EB subtype and patient age. In the more severe EB
   subtypes lifelong generalized blistering, chronic ulcerations and
   scarring sequelae lead to multiorgan involvement, major morbidity and
   life-threatening complications. In the absence of a cure, patient
   management remains based on preventive measures, together with
   symptomatic treatment of cutaneous and extracutaneous manifestations and
   complications. The rarity and complexity of EB challenge its appropriate
   care. Thus, the aim of the present study has been to generate
   multicentre, multidisciplinary recommendations on global skin care
   addressed to physicians, nurses and other health professionals dealing
   with EB, both in centres of expertise and primary care setting.
   Methods: Almost no controlled trials for EB treatment have been
   performed to date. For this reason, recommendations were prepared by a
   multidisciplinary team of experts from different European EB centres
   based on available literature and expert opinion. They have been
   subsequently revised by a panel of external experts, using an
   online-modified Delphi method to generate consensus.
   Results: Recommendations are reported according to the age of the
   patients. The major topics treated comprise the multidisciplinary
   approach to EB patients, global skin care including wound care,
   management of itching and pain, and early diagnosis of squamous cell
   carcinoma. Aspects of therapeutic patient education, care of disease
   burden and continuity of care are also developed.
   Conclusion: The recommendations are expected to be useful for daily
   global care of EB patients, in particular in the community setting. An
   optimal management of patients is also a prerequisite to allow them to
   benefit from the specific molecular and cell-based treatments currently
   under development.
RI Zambruno, Giavanna/K-2933-2018; Diociaiuti, Andrea/AAB-8905-2019; Leclerc-Mercier, Stéphanie/AAP-1057-2021; Zambruno, Giovanna/; Hadj-Rabia, Smail/
OI Diociaiuti, Andrea/0000-0003-0879-9825; Zambruno,
   Giovanna/0000-0002-1295-056X; Hadj-Rabia, Smail/0000-0001-6801-7106
TC 65
Z8 0
ZA 0
ZS 4
ZB 21
ZR 7
Z9 75
U1 2
U2 19
SN 1750-1172
UT WOS:000209600700001
PM 24884811
ER

PT J
AU Agarwal, Nitin
   Hansberry, David R.
   Singh, Priyanka L.
   Heary, Robert F.
   Goldstein, Ira M.
TI Quality Assessment of Spinal Cord Injury Patient Education Resources
SO SPINE
VL 39
IS 11
BP E701
EP E704
DI 10.1097/BRS.0000000000000308
PD MAY 15 2014
PY 2014
AB Study Design. Analysis of spinal cord injury patient education
   resources.
   Objective. To assess the quality of online patient education materials
   written about spinal cord injury.
   Summary of Background Data. The use of online materials by health care
   consumers to access medical information presents unique challenges. Most
   Americans have access to the Internet and frequently turn to it as a
   first-line resource.
   Methods. The quality of online patient education materials was evaluated
   via a readability analysis. Materials provided by the National Institute
   of Neurological Disorders and Stroke; Centers for Disease Control and
   Prevention; American Association of Neurological Surgeons; The National
   Spinal Cord Injury Association; Mayo Clinic; U.S. Department of Veterans
   Affairs; Kessler Institute for Rehabilitation; American Academy of
   Neurology; Paralyzed Veterans of America; and the Shepherd Center were
   assessed using the Flesch Reading Ease and Flesch-Kincaid Grade Level
   evaluations with Microsoft Office Word software. Unnecessary formatting
   was removed and the readability was evaluated with the spelling and
   grammar function.
   Results. A total of 104 sections from 10 different Web sites were
   analyzed. Overall, the average values of the Flesch-Kincaid Grade Level
   (11.9) and Flesch Reading Ease (40.2) indicated that most Americans
   would not be able to fully comprehend this material.
   Conclusion. Results indicate that the language used on materials
   provided by the aforementioned sites is perhaps too advanced for the
   average American to fully comprehend. The quality of these education
   resources may be improved via Web site revisions, which might be
   beneficial for improved patient utilization.
OI goldstein, ira/0000-0003-2443-0315
ZR 0
ZB 5
Z8 0
ZA 0
ZS 1
TC 12
Z9 12
U1 0
U2 8
SN 0362-2436
EI 1528-1159
UT WOS:000337462700006
PM 24718059
ER

PT J
AU Paul, Ginny
   Lane, Ellen
TI Inside the Debriefing Room: Multidisciplinary Rapid Response Team
   Training Findings Revealed
SO CLINICAL SIMULATION IN NURSING
VL 10
IS 5
BP E227
EP E233
DI 10.1016/j.ecns.2013.09.005
PD MAY 2014
PY 2014
AB Background: Research indicates that, despite the intent to save lives
   through rapid response teams (RRTs), mortality and morbidity outcome
   data are variable. A reason for that may be a lack of proficient and
   consistent training and education.
   Objectives: To determine whether high-fidelity simulation is an
   effective instructional method for interdisciplinary RRT training.
   Methods: Multidisciplinary health care team members participated in
   high-fidelity simulation scenarios, were evaluated by the instructors
   during the simulation, and then were given the opportunity to give
   informal and formal feedback.
   Results: The results of an anonymous survey sent to all participants
   showed that a majority who completed the online survey (91.4%) found
   this instructional method to be either very effective or somewhat
   effective for teaching in the hospital setting. The majority of
   participants (63.6%) indicated that high-fidelity simulation was their
   preferred method of learning when compared with case studies, online
   learning modules, or classroom/lecture. Major themes and opportunities
   identified for additional training were communication, assessment
   skills, teamwork, critical thinking, cardiopulmonary resuscitation skill
   retention, and timely initiation of RRT calls.
   Conclusions: This pilot study supports the current literature detailing
   the effectiveness of high-fidelity simulation and perceived learner
   outcomes. During crisis situations, there are significant communication
   barriers that can derail care providers from providing the most optimal
   care to the patient. As a result of debriefing, it was found that
   derogatory comments made by the RRT members during previous rapid
   response calls significantly impacted how early subsequent rapid
   responses were called by some participants. (C) 2014 International
   Nursing Association for Clinical Simulation and Learning. Published by
   Elsevier Inc. All rights reserved.
ZB 0
ZA 0
ZS 0
TC 3
ZR 0
Z8 0
Z9 3
U1 0
U2 15
SN 1876-1399
EI 1876-1402
UT WOS:000209624200002
ER

PT J
AU Selek, Salih
   Saleh, Ayman
TI Use of h index and g index for American academic psychiatry
SO SCIENTOMETRICS
VL 99
IS 2
BP 541
EP 548
DI 10.1007/s11192-013-1204-4
PD MAY 2014
PY 2014
AB Several publication metrics are used for the evaluation of academic
   productivity. h index and g index are relatively new statistics for this
   purpose. Our aim is to evaluate academic psychiatrists' h and g indices
   at different academic ranks in the United States. 30 psychiatry programs
   from the American Medical Association's FREIDA online database were
   included to the study. From each academic rank, the total number of
   papers (P (total)), the single authored papers (P (single)) and the h
   and g indexes of faculty members were calculated by using one way ANOVA
   for multiple comparisons as primary analysis test. The metric medians as
   follows; P (total) = 34.5, P (single) = 13, g index = 19.5 and h index =
   9. h index significantly differed between academic ranks except
   chairperson-professor. The other indices failed to distinguish junior
   academic ranks (associated professor-assistant professor) in addition to
   chairperson-professor. The strongest correlation was between h index and
   g indexes. Of the indices evaluated, the h-index is best tracked with
   academic ranking in psychiatry programs studied.
RI Selek, Salih/B-4939-2009
OI Selek, Salih/0000-0001-5197-5682
TC 16
ZA 0
ZB 4
Z8 0
ZR 0
ZS 1
Z9 16
U1 0
U2 49
SN 0138-9130
EI 1588-2861
UT WOS:000334277800018
ER

PT J
AU Celestin, Michael D., Jr.
   Hart, Alton, Jr.
   Moody-Thomas, Sarah
TI Partnering with Health Care Systems to Assess Tobacco Treatment
   Practices and Beliefs Among Clinicians: Evaluating the Process
SO PREVENTING CHRONIC DISEASE
VL 11
AR 130277
DI 10.5888/pcd11.130277
PD MAY 2014
PY 2014
AB Background
   Tobacco is a major cause of preventable illness and death. However,
   clinician use of an evidence-based guideline for treatment of tobacco
   use is low. This case study describes the process for conducting a
   pre-intervention assessment of clinician practices and beliefs regarding
   treatment of tobacco use.
   Community Context
   Louisiana State University Health System, one of the largest safety-net
   public hospital systems in the United States, consists of 10 facilities
   in population centers across the state of Louisiana. The system serves a
   large proportion of the state's underinsured and uninsured, low-income,
   and racial/ethnic minority populations, groups that have high rates of
   tobacco use.
   Methods
   Activities included 1) partnering with hospital administrators to
   generate support for conducting a clinician assessment, 2) identifying
   and adapting a survey tool to assess clinicians' practices and beliefs
   regarding treatment of tobacco use, 3) developing a survey protocol and
   obtaining approval from the institutional review board, and 4)
   administering the survey electronically, using the hospital's e-mail
   system.
   Outcome
   Existing partnerships and system resources aided survey administration.
   Use of the hospital's internal e-mail system and distribution of an
   online survey were effective means to engage clinicians. Following
   notification, 43.6% of 4,508 clinicians opened their e-mail containing
   the invitation letter with a Web link to the survey; of these, 83.1%
   (1,634) completed the survey.
   Interpretation
   Partnering with stakeholders and using existing resources within the
   health care system are essential to successful implementation of a
   system-wide survey of clinician practices and beliefs regarding
   treatment of tobacco use.
RI Celestin, Michael D/M-5297-2013
OI Celestin, Michael D/0000-0001-9619-9461
Z8 0
ZA 0
ZS 0
TC 0
ZR 0
ZB 0
Z9 0
U1 1
U2 2
SN 1545-1151
UT WOS:000343522000009
PM 24874783
ER

PT J
AU Patel, Pooja R.
   Berenson, Abbey B.
TI The internet's role in HPV vaccine education
SO HUMAN VACCINES & IMMUNOTHERAPEUTICS
VL 10
IS 5
BP 1166
EP 1170
DI 10.4161/hv.27967
PD MAY 2014
PY 2014
AB The internet is the second most popular source, after healthcare
   providers, of information regarding human papillomavirus (HPV). These
   online searches usually begin with the user entering generic terms in
   the search engine, and then reading the first few results that the
   engine returns. Unfortunately, research shows that much of this
   information obtained about the HPV vaccine is inaccurate and incomplete.
   In this review, we summarize the literature pertaining to online
   information concerning the HPV vaccine and review concerns related to
   obtaining online medical information. Finally, we propose possible
   solutions medical providers can employ in their everyday practice to
   help their patients obtain accurate information through their online
   searches.
Z8 0
ZB 3
ZR 0
ZA 0
TC 11
ZS 1
Z9 12
U1 0
U2 18
SN 2164-5515
EI 2164-554X
UT WOS:000336656700013
PM 24553151
ER

PT J
AU Loria-Castellanos, Jorge
TI Usefulness of an online education platform for the medical and surgical
   emergencies specialty in Mexico
SO REVISTA PANAMERICANA DE SALUD PUBLICA-PAN AMERICAN JOURNAL OF PUBLIC
   HEALTH
VL 35
IS 5-6
BP 378
EP 383
PD MAY-JUN 2014
PY 2014
AB Objective. Determine the usefulness of a Moodle-type education platform
   for knowledge development with residents in the medical and surgical
   emergencies (MSE) specialty.
   Methods. This quasi-experimental study compared the departmental
   evaluations of MSE residents in two Mexican hospital units after they
   did their academic work using different educational strategies. The
   control group used a traditional format (classroom-style teaching with
   guided discussion), while the comparison group had access to a variety
   of resources (forums, chat, wikis, downloaded files) on a Moodle-type
   platform. Nonparametric statistics were used. The study was conducted
   during the 2010-2011 and 2011-2012 academic years. Three versions of the
   course were made available online, geared to the academic level of the
   residents (first, second, or third year).
   Results. There were statistically significant differences in the
   mid-year evaluations, and improvements were even greater in the
   evaluations at the end of the academic year, especially for the
   third-year residents. In both academic years, the mid-year evaluations
   reported that only one resident in the control group performed within
   the average range, while the majority were in the lower range. The
   resources most used with the platform Moodle were downloaded files (77%)
   and the forum (63%). Still, 46.4% of the residents said that they
   encountered some type of limitation when they used the platform, the
   main one being lack of time (76.9%).
   Conclusions. The Moodle-type education platform appears to be useful and
   to offer greater opportunities for knowledge development compared with
   the traditional strategies. It is recommended that educational
   strategies based on Moodle-type platforms be implemented for MSE and
   other medical specialties.
RI LORIA-CASTELLANOS, JORGE/N-2363-2019; LORIA-CASTELLANOS, JORGE/J-2410-2016
OI LORIA-CASTELLANOS, JORGE/0000-0001-9269-0034; LORIA-CASTELLANOS,
   JORGE/0000-0001-9269-0034
ZS 0
ZB 0
Z8 0
TC 2
ZA 0
ZR 0
Z9 2
U1 0
U2 8
SN 1020-4989
UT WOS:000342174200010
PM 25211565
ER

PT J
AU Pitman, Simone
   Xu, Yao-Zhong
   Taylor, Peter
   Turner, Nicholas
TI Spotlight on medicinal chemistry education
SO FUTURE MEDICINAL CHEMISTRY
VL 6
IS 8
BP 865
EP 869
DI 10.4155/FMC.14.51
PD MAY 2014
PY 2014
AB The field of medicinal chemistry is constantly evolving and it is
   important for medicinal chemists to develop the skills and knowledge
   required to succeed and contribute to the advancement of the field.
   Future Medicinal Chemistry spoke with Simone Pitman (SP), Yao-Zhong Xu
   (YX), Peter Taylor (PT) and Nick Turner (NT) from The Open University
   (OU), which offers an MSc in Medicinal Chemistry. In the interview, they
   discuss the MSc course content, online teaching, the future of medicinal
   chemistry education and The OU's work towards promoting widening
   participation. SP is a Qualifications Manager in the Science Faculty at
   The OU. She joined The OU in 1993 and since 1998 has been involved in
   the Postgraduate Medicinal Chemistry provision at The OU. YX is a Senior
   Lecturer in Bioorganic Chemistry at The OU. He has been with The OU from
   2001, teaching undergraduate courses of all years and chairing the
   master's course on medicinal chemistry. PT is a Professor of Organic
   Chemistry at The OU and has been involved with the production and
   presentation of The OU courses in Science and across the university for
   over 30 years, including medicinal chemistry modules at postgraduate
   level. NT is a Lecturer in Analytical Science at The OU since 2009 and
   has been involved in the production of analytical sciences courses, as
   well as contributing to the presentation of a number of science courses
   including medicinal chemistry.
OI Taylor, Peter/0000-0003-3169-4466; Turner, Nicholas/0000-0002-9380-5291;
   Xu, Yao/0000-0002-5713-8030
ZR 0
ZS 0
TC 2
ZB 1
Z8 0
ZA 0
Z9 2
U1 0
U2 13
SN 1756-8919
EI 1756-8927
UT WOS:000338200100010
PM 24962279
ER

PT J
AU Rocha, Paulo Novis
   Azael de Castro, Naara Alethea
TI Opinions of Students from a Brazilian Medical School Regarding Online
   Professionalism
SO JOURNAL OF GENERAL INTERNAL MEDICINE
VL 29
IS 5
BP 758
EP 764
DI 10.1007/s11606-013-2748-y
PD MAY 2014
PY 2014
AB INTRODUCTION: Unprofessional online behavior by medical students or
   physicians may damage individual careers, and the reputation of
   institutions and the medical profession. What is considered
   unprofessional online behavior, however, is not clearly defined and may
   vary in different cultures.
   OBJECTIVES: To determine the frequency with which students from a
   Brazilian Medical School come across ten given examples of
   unprofessional online behavior by medical students or physicians, and
   gather the opinions of participants regarding the appropriateness of
   these behaviors.
   METHODS: A cross-sectional survey of 350 students from the Medical
   School of Bahia, Brazil. Only those who had a profile in social media
   were included in the final analyses.
   RESULTS: 336/350 (96.0 %) medical students kept a profile in social
   media. Only 13.5 % reported having discussions about online
   professionalism during ethics classes. They reported witnessing the
   investigated examples of unprofessional online behavior with varying
   frequencies, ranging from 13.7 % for "violation of patient's privacy" to
   85.4 % for "photos depicting consumption of alcoholic beverages". Most
   participants felt neutral about posting "pictures in bathing suits",
   whereas the vast majority rated "violation of patient's privacy" as
   totally inappropriate. When presented with a case vignette illustrating
   violation of patients' privacy (publication of pictures of hospitalized
   children or neonates in social media), however, most participants felt
   neutral about it. Participants considered all investigated examples of
   unprofessional online behavior more inappropriate if carried out by
   doctors rather than by students.
   CONCLUSIONS: Medical students are witnessing a high frequency of
   unprofessional online behavior by their peers and physicians. Most
   investigated behaviors were considered inappropriate, especially if
   carried out by physicians. Participants were not able to recognize the
   publication of pictures of hospitalized children or neonates in social
   media as cases of violation of patients' privacy. Further studies are
   needed to determine if an academic curriculum that fosters online
   professionalism will change this scenario.
RI Rocha, Paulo Novis/AAE-3776-2019
OI Rocha, Paulo Novis/0000-0001-9598-6711
ZB 1
TC 16
ZR 0
ZS 3
ZA 0
Z8 0
Z9 19
U1 0
U2 9
SN 0884-8734
EI 1525-1497
UT WOS:000338205700016
PM 24395103
ER

PT J
AU Nguyen, Douglas L.
   Rasheed, Sarah
   Parekh, Nimisha K.
TI Patterns of Internet Use by Gastroenterologists in the Management and
   Education of Patients with Inflammatory Bowel Disease
SO SOUTHERN MEDICAL JOURNAL
VL 107
IS 5
BP 320
EP 323
DI 10.1097/SMJ.0000000000000107
PD MAY 2014
PY 2014
AB Aims: To define the patterns of Internet use among physicians who treat
   inflammatory bowel disease (IBD) and physicians' perceptions of their
   patients' Internet use.
   Methods: An online survey about physician and patient use of the
   Internet was created and e-mailed to gastroenterologists nationwide.
   Surveys were distributed and collected via an online database and a
   subsequent statistical analysis was performed.
   Results: Of the 1000 e-mail invitations sent to practicing
   gastroenterologists in the United States, 223 participants (22.3%)
   completed the survey. A total of 183 (82.1%) physicians reported using
   an Internet-based reference to assist them in deriving management
   strategies for their patients with IBD, with the most commonly utilized
   resource being UpToDate followed by PubMed and the Crohn's and Colitis
   Foundation of America Web site. Although nearly 80% of
   gastroenterologists believed that using the Internet helped them
   facilitate clinical discussions, 183 participants (82.1%) believed that
   inaccurate information found online could sometimes result in increased
   clinic time because physicians must spend more time dispelling
   misleading information.
   Conclusions: Despite a study design biased toward selecting
   gastroenterologists who commonly used the Internet, we demonstrated that
   only 60% of the providers routinely refer their patients to the
   Internet. This underscores the fact that it is important to have a
   centralized "physician-certified" online resource to which physicians
   could readily refer their patients to navigate through various
   disease-specific resources without concern that their patients are
   receiving unreliable or misleading information.
TC 10
ZB 0
ZR 0
ZA 0
Z8 0
ZS 1
Z9 11
U1 0
U2 5
SN 0038-4348
EI 1541-8243
UT WOS:000337786500012
PM 24937734
ER

PT J
AU Burrows-Hudson, Sally
   Kammerer, Jean
   Farrow, Bruce
   Zimmerman, Jeffrey
   Yang, Alex
TI Perceived Status of Patient Care Technician Training and Certification
   Impact in US Hemodialysis Facilities
SO NEPHROLOGY NURSING JOURNAL
VL 41
IS 3
BP 265
EP +
PD MAY-JUN 2014
PY 2014
AB In 2008, the Centers for Medicare and Medicaid Services (CMS) enacted a
   requirement for the mandatory certification of non-licensed
   lzemodialysis patient care technicians (PCTs) effective in 2010. This
   study examined the perceived status of PCT training and the impact of
   the mandatory certification on patient care. Results indicated that
   there are differences between the current and ideal elements of PCT
   training programs; the use of electronic education materials and online
   education courses and programs is limited; and infection control
   practices, vascular access care, and patient safety are the most needed
   areas for future PCT education. Respondents were mixed in their
   perceptions of the impact certification has had on patient care.
ZR 0
ZB 0
TC 5
ZA 0
ZS 0
Z8 0
Z9 5
U1 0
U2 3
SN 1526-744X
EI 2163-5390
UT WOS:000337264600005
PM 25065060
ER

PT J
AU Min, Yul Ha
   Lee, Jong Won
   Shin, Yong-Wook
   Jo, Min-Woo
   Sohn, Guiyun
   Lee, Jae-Ho
   Lee, Guna
   Jung, Kyung Hae
   Sung, Joohon
   Ko, Beom Seok
   Yu, Jong-Han
   Kim, Hee Jeong
   Son, Byung Ho
   Ahn, Sei Hyun
TI Daily Collection of Self-Reporting Sleep Disturbance Data via a
   Smartphone App in Breast Cancer Patients Receiving Chemotherapy: A
   Feasibility Study
SO JOURNAL OF MEDICAL INTERNET RESEARCH
VL 16
IS 5
BP 87
EP 100
AR e135
DI 10.2196/jmir.3421
PD MAY 2014
PY 2014
AB Background: Improvements in mobile telecommunication technologies have
   enabled clinicians to collect patient-reported outcome (PRO) data more
   frequently, but there is as yet limited evidence regarding the frequency
   with which PRO data can be collected via smartphone applications (apps)
   in breast cancer patients receiving chemotherapy.
   Objective: The primary objective of this study was to determine the
   feasibility of an app for sleep disturbance-related data collection from
   breast cancer patients receiving chemotherapy. A secondary objective was
   to identify the variables associated with better compliance in order to
   identify the optimal subgroups to include in future studies of
   smartphone-based interventions.
   Methods: Between March 2013 and July 2013, patients who planned to
   receive neoadjuvant chemotherapy for breast cancer at Asan Medical
   Center who had access to a smartphone app were enrolled just before the
   start of their chemotherapy and asked to self-report their sleep
   patterns, anxiety severity, and mood status via a smartphone app on a
   daily basis during the 90-day study period. Push notifications were sent
   to participants daily at 9 am and 7 pm. Data regarding the patients'
   demographics, interval from enrollment to first self-report, baseline
   Beck's Depression Inventory (BDI) score, and health-related quality of
   life score (as assessed using the EuroQol Five Dimensional [EQ5D-3L]
   questionnaire) were collected to ascertain the factors associated with
   compliance with the self-reporting process.
   Results: A total of 30 participants (mean age 45 years, SD 6; range
   35-65 years) were analyzed in this study. In total, 2700 daily push
   notifications were sent to these 30 participants over the 90-day study
   period via their smartphones, resulting in the collection of 1215
   self-reporting sleep-disturbance data items (overall compliance rate =
   45.0%, 1215/ 2700). The median value of individual patient-level
   reporting rates was 41.1% (range 6.7-95.6%). The longitudinal day-level
   compliance curve fell to 50.0% at day 34 and reached a nadir of 13.3% at
   day 90. The cumulative longitudinal compliance curve exhibited a steady
   decrease by about 50% at day 70 and continued to fall to 45% on day 90.
   Women without any form of employment exhibited the higher compliance
   rate. There was no association between any of the other patient
   characteristics (ie, demographics, and BDI and EQ5D-3L scores) and
   compliance. The mean individual patient- level reporting rate was higher
   for the subgroup with a 1-day lag time, defined as starting to
   self-report on the day immediately after enrollment, than for those with
   a lag of 2 or more days (51.6%, SD 24.0 and 29.6%, SD 25.3,
   respectively; P=.03).
   Conclusions: The 90-day longitudinal collection of daily self-reporting
   sleep-disturbance data via a smartphone app was found to be feasible.
   Further research should focus on how to sustain compliance with this
   self-reporting for a longer time and select subpopulations with higher
   rates of compliance for mobile health care.
OI Boden-Albala, Bernadette/0000-0002-3752-329X; Shin,
   Yong-Wook/0000-0002-0360-6118
Z8 3
ZR 0
ZB 13
ZA 0
TC 110
ZS 0
Z9 112
U1 3
U2 40
SN 1438-8871
UT WOS:000336657200007
PM 25092120
ER

PT J
AU O'Neill, Shane Ciaran
   Baker, Joseph Frederick
   Fitzgerald, Conall
   Fleming, Christina
   Rowan, Fiachra
   Byrne, Damien
   Synnott, Keith
TI Cauda Equina Syndrome Assessing the Readability and Quality of Patient
   Information on the Internet
SO SPINE
VL 39
IS 10
BP E645
EP E649
DI 10.1097/BRS.0000000000000282
PD MAY 1 2014
PY 2014
AB Study Design. A readability and quality control Internet-based study
   using recognized quality scoring systems.
   Objective. To assess the readability and quality of Internet information
   relating to cauda equina syndrome accessed through common search
   engines.
   Summary of Background Data. Access to health-related Internet
   information has increased dramatically during the past decade. A signifi
   cant proportion of this information has been demonstrated to be set at
   too high a level for general comprehension. Despite this, searching for
   health-related information is now the third most popular online
   activity.
   Methods. A total of 125 cauda equina syndrome Web sites were analyzed
   from the 5 most popular Internet search engines: Google, Bing, Yahoo,
   Ask, and AOL. Web site authorship was classified: academic, physician,
   medico-legal, commercial, or discussion/ social media. Readability of
   each Web site was assessed using the Flesch Reading Ease score, the
   Flesch-Kincaid grade level, and the Gunning Fog Index. Quality was
   calculated using the DISCERN instrument and The Journal of the American
   Medical Association benchmark criteria. The presence of HON-code
   certification was also assessed.
   Results. Fifty-two individual Web sites were identified and assessed.
   The majority of Web sites were academic or physician compiled (53.8%;
   28/52); however, a significant minority of Web sites were medico-legal
   related (19.2%; 10/52). Just 13.5% (7/52) of Web sites were at or below
   the recommended sixth-grade readability level. HON-code certified Web
   sites achieved signifi cantly greater DISCERN (P = 0.0006) and The
   Journal of the American Medical Association (P = 0.0002) scores.
   Conclusion. Internet information relating to cauda equina syndrome is of
   variable quality and largely set at an inappropriate readability level.
   Given this variability in quality, health care providers should direct
   patients to known sources of reliable, readable online information.
   Identification of reliable sources may be aided by known markers of
   quality such as HON-code certification.
RI Baker, Joseph F/H-2868-2019
OI Baker, Joseph F/0000-0002-8518-8780
ZA 0
ZR 0
TC 34
ZS 1
Z8 0
ZB 7
Z9 35
U1 0
U2 17
SN 0362-2436
EI 1528-1159
UT WOS:000337452400007
PM 24583736
ER

PT J
AU Chrisman, Sara P.
   Schiff, Melissa A.
   Chung, Shana K.
   Herring, Stanley A.
   Rivara, Frederick P.
TI Implementation of Concussion Legislation and Extent of Concussion
   Education for Athletes, Parents, and Coaches in Washington State
SO AMERICAN JOURNAL OF SPORTS MEDICINE
VL 42
IS 5
BP 1190
EP 1196
DI 10.1177/0363546513519073
PD MAY 2014
PY 2014
AB Background: Most states in the United States have passed laws regarding
   concussions, but little is known regarding the implementation of these
   laws. Hypothesis/Purpose: The purpose of this study was to survey high
   school coaches 3 years after the passage of a concussion law to evaluate
   the variation in concussion education and knowledge in the context of
   this law as well as measure the effects of sport (football vs soccer)
   and urban versus rural locations. The hypothesis was that concussion
   education and knowledge would be more extensive in football compared
   with soccer and in urban locations compared with rural locations. Study
   Design: Descriptive epidemiology study. Methods: A mixed-methods (paper
   and online) survey was conducted in 2012 to 2013 on a random sample of
   public high school football, girls' soccer, and boys' soccer coaches in
   Washington State, stratified by urban and rural locality. The survey
   covered the extent of concussion education for coaches, athletes, and
   parents as well as coaches' concussion knowledge and experience.
   Results: Of 496 coaches contacted, 270 responded (54.4%). Nearly all
   coaches answered concussion knowledge questions correctly, and nearly
   all coaches received education via >= 2 modalities (written, video,
   slide presentation, test, and in person). Athlete education was less
   extensive, with 34.7% exposed to >= 2 modalities and 29.5% only signing
   a concussion information form. Parent education was even more limited,
   with 16.2% exposed to >= 2 modalities and 57.9% only signing a
   concussion information form. Significantly more football than soccer
   coaches gave their athletes an in-person talk about concussions (59.1%
   vs 39.4%, respectively; P = .002) and provided concussion education to
   athletes via >= 2 modalities (44.1% vs 29.7%, respectively; P = .02).
   Concussion education for coaches and parents was similar between sports,
   and concussion education for all parties was similar in urban and rural
   localities. Conclusion: Three years after the passage of a concussion
   law in Washington State, high school football and soccer coaches are
   receiving substantial concussion education and have good concussion
   knowledge. Concussion education for athletes and parents is more
   limited. Football players receive more extensive concussion education
   than do soccer players. Clinical Relevance: Clinicians should be aware
   that athletes and parents may not be receiving significant concussion
   education.
OI Chrisman, Sara/0000-0001-5373-7223
ZA 0
TC 78
ZR 0
ZB 21
Z8 0
ZS 0
Z9 78
U1 0
U2 30
SN 0363-5465
EI 1552-3365
UT WOS:000335567700022
PM 24510067
ER

PT J
AU Verrelst, Ruth
   De Clercq, Dirk
   Willems, Tine Marieke
   Victor, Jan
   Witvrouw, Erik
TI Contribution of a Muscle Fatigue Protocol to a Dynamic Stability
   Screening Test for Exertional Medial Tibial Pain
SO AMERICAN JOURNAL OF SPORTS MEDICINE
VL 42
IS 5
BP 1219
EP 1225
DI 10.1177/0363546514524923
PD MAY 2014
PY 2014
AB Background: Enhancing the accuracy of a risk factor screening test is an
   important element of sports injury prevention. Purpose: To determine the
   effect of muscle fatigue on a screening tool for those at risk of
   exertional medial tibial pain (EMTP). Study Design: Cohort study
   (prognosis); Level of evidence, 2. Methods: Sixty-nine female students
   in a physical education program with a mean age of 19.24 +/- 0.86 years
   were tested at the beginning of their first academic year and followed
   for 1 to 2 years. Participants completed an online questionnaire every
   week and a retrospective control questionnaire every 3 months, which
   were used to assess injury follow-up. A diagnosis of EMTP was made by an
   experienced medical doctor. A Cox regression analysis was used to
   identify the potential risk factors by comparing prefatigue and
   postfatigue data between uninjured participants and those with EMTP.
   Both the leg that developed EMTP and the contralateral leg were compared
   with legs of a matched control group. Results: During injury follow-up,
   21 female participants were diagnosed with EMTP. Results of the
   comparison between uninjured versus EMTP participants, respectively, are
   as follows: For the leg at risk in the nonfatigued state, only increased
   range of motion in the transverse plane (ROMT) of the hip during landing
   could be identified as a risk factor (8.44 degrees +/- 2.94 degrees vs
   11.69 degrees +/- 3.41 degrees; P = .002). In the fatigued state,
   increased ROMT of the hip and pelvis during landing (hip: 8.04 degrees
   +/- 2.34 degrees vs 9.36 degrees +/- 3.22 degrees; P = .038; pelvis:
   6.99 degrees +/- 2.20 degrees vs 8.58 degrees +/- 3.13 degrees; P =
   .040) and increased ROMT of the thorax during pushoff (8.83 degrees +/-
   2.74 degrees vs 10.69 degrees +/- 3.20 degrees; P = .036) could be
   identified. For the leg not at risk for EMTP, increased ROMT of the knee
   during landing (10.96 degrees +/- 3.12 degrees vs 14.07 degrees +/- 4.88
   degrees; P = .023) and decreased ROMT of the pelvis during pushoff (8.16
   degrees +/- 3.48 degrees vs 6.47 degrees +/- 2.47 degrees; P = .034)
   were identified in the nonfatigued state but were not significant in the
   fatigued state. Conclusion: Adding a muscle fatigue protocol to the
   single-legged drop jump as a screening test for EMTP risk factors may
   enhance the possibility of identifying the leg at risk in a predisposed
   athlete and might determine the proximal risk factors for that leg at
   risk more thoroughly.
RI Willems, Tine M/G-9675-2017; Victor, Jan/
OI Willems, Tine M/0000-0001-8331-9700; Victor, Jan/0000-0003-3988-9014
ZB 0
TC 8
ZR 0
Z8 0
ZS 0
ZA 0
Z9 8
U1 0
U2 25
SN 0363-5465
EI 1552-3365
UT WOS:000335567700026
PM 24647882
ER

PT J
AU Le Louer, B.
   Lemale, J.
   Garcette, K.
   Orzechowski, C.
   Chalvon, A.
   Girardet, J. -P.
   Tounian, P.
TI Severe nutritional deficiencies in young infants with inappropriate
   plant milk consumption
SO ARCHIVES DE PEDIATRIE
VL 21
IS 5
BP 483
EP 488
DI 10.1016/j.arcped.2014.02.027
PD MAY 2014
PY 2014
AB Over the past few years, we have observed increasing consumption of
   inappropriate plant milks as an alternative to infant milk formula. Some
   families believe that foods labeled as natural are the most healthy and
   an appropriate nutritional choice. However, their composition does not
   respect European recommendations. They are always hypocaloric and
   protein, vitamin, and mineral concentrations are inadequate. The aim of
   this study was to report severe nutritional complications after
   inappropriate plant milk consumption. Between 2008 and 2011, we studied
   severe nutritional deficiencies caused by consumption of plant milks
   bought in health food stores or online shops. Infants were identified in
   our centers and examined through medical history, physical examination,
   and laboratory testing. Nine cases of infants aged from 4 to 14 months
   were observed. In all cases, these milks were used as an alternative to
   milk formulas for supposed cow's milk allergy. At diagnosis, four
   patients were aged 6 months or less. They had received plant milk
   exclusively for 1-3 months. The beverages consumed were rice, soya,
   almond and sweet chestnut milks. In three cases, infants presented
   severe protein-calorie malnutrition with substantial hypoalbuminemia
   (<20 g/L) and diffuse edema. In the other cases, the nutritional
   disorders were revealed by a refractory status epilepticus related to
   severe hypocalcemia (one case), growth arrest of both height and weight
   secondary to insufficient caloric intake (five cases), and severe
   cutaneous involvement (one case). Five children had severe iron
   deficiency anemia (<70 g/L), three children had a very low 25-hydroxy
   vitamin D level (nutritional rickets), and two had severe hyponatremia
   (<130 mmoL/L). Milk alternative beverages expose infants to severe
   nutritional deficiencies. Serious complications can occur. Early,
   exclusive, and extended use is riskier. These diseases are preventable,
   and parental education should be provided. Statutory measures forbidding
   their use in young infants should be organized to slow down the progress
   of this social trend. (C) 2014 Elsevier Masson SAS. All rights reserved.
RI Tounian, Patrick/AAF-6226-2021
ZR 0
ZB 13
Z8 0
ZA 0
TC 25
ZS 1
Z9 26
U1 0
U2 39
SN 0929-693X
EI 1769-664X
UT WOS:000336344500007
PM 24726668
ER

PT J
AU Gawron, Lori M.
   Gawron, Andrew J.
   Kasper, Amanda
   Hammond, Cassing
   Keefer, Laurie
TI Contraceptive method selection by women with inflammatory bowel
   diseases: a cross-sectional survey
SO CONTRACEPTION
VL 89
IS 5
BP 419
EP 425
DI 10.1016/j.contraception.2013.12.016
PD MAY 2014
PY 2014
AB Objective: Women with inflammatory bowel diseases (IBDs) utilize
   contraception at a lower rate than the general population. We sought to
   identify factors associated with contraceptive use and selection of more
   effective methods in IBD patients at risk for unintended pregnancy.
   Study Design: An online survey was distributed to women with IBD in
   January 2013. Contraceptive methods were categorized by effectiveness
   and associations with use explored by demographics, disease
   characteristics and reproductive goals.
   Results: A total of 162 respondents were analyzed: 62% had Crohn's
   disease and 38% ulcerative colitis. Mean age was 31 (range 20-45), 97%
   identified as White, and 53% were nulliparas. Seventy-four percent were
   currently using IBD medications. A quarter of participants (23%) used no
   contraception, 17% used highly effective methods, 41% used short-term
   hormonal methods, and 19% chose barrier/behavioral methods. Prior
   IBD-related surgery, biologic therapy use and low education attainment
   were associated with no contraception use. Of contraceptive users, age,
   parity, insurance status, IBD surgery and prior immunomodulator use were
   associated with highly effective method selection.
   Conclusions: A quarter of women with IBD at risk for pregnancy in this
   study population reported no contraceptive method use. Higher levels of
   IBD activity influence contraceptive use and method selection, which
   could guide future patient and provider educational interventions.
   Implications: Pregnancy planning is important for women with
   inflammatory bowel diseases to avoid adverse outcomes in a disease-poor
   state. Use of contraception assists in avoidance of unintended
   pregnancy. IBD characteristics are targets for educational interventions
   to improve uptake of highly effective contraceptive methods. (C) 2014
   Elsevier Inc. All rights reserved.
OI Gawron, Lori/0000-0003-4431-9729
Z8 0
ZR 0
ZA 0
ZB 4
TC 12
ZS 1
Z9 12
U1 0
U2 4
SN 0010-7824
EI 1879-0518
UT WOS:000336339100017
PM 24486008
ER

PT J
AU Lewis, Stephen P.
   Mahdy, Jasmine C.
   Michal, Natalie J.
   Arbuthnott, Alexis E.
TI Googling Self-injury The State of Health Information Obtained Through
   Online Searches for Self-injury
SO JAMA PEDIATRICS
VL 168
IS 5
BP 443
EP 449
DI 10.1001/jamapediatrics.2014.187
PD MAY 2014
PY 2014
AB IMPORTANCE Nonsuicidal self-injury (NSSI), the deliberate destruction of
   one's body tissue without suicidal intent, is a significant issue for
   many youth. Research suggests that adolescents and emerging adults
   prefer the Internet as a means to retrieve NSSI resources and that
   important others (eg, caregivers) may also seek this information online.
   To our knowledge, no research to date has examined the quality of health
   information regarding NSSI on the Internet.
   OBJECTIVES To examine the scope and nature of web searches for NSSI
   websites and to evaluate the quality of health-information websites
   found via these online searches.
   DESIGN, SETTING, AND PARTICIPANTS Ninety-two NSSI-related search terms
   were identified using the Google AdWords Keywords program. The first
   page of Google search results for each term was content-analyzed for
   website type and health-information websites were further coded for
   credibility, NSSI myth propagation, and quality of health information.
   MAIN OUTCOMES AND MEASURES Frequency of NSSI web searches and indices of
   health information quality.
   RESULTS Nonsuicidal self-injury-related search terms were sought more
   than 42 million times in the past year and health-information websites
   were the most common website type found (21.5%). Of these, a health
   and/or academic institution endorsed only 9.6%. At least one NSSI myth
   was propagated per website, including statements that NSSI indicates a
   mental disorder (49.3%), a history of abuse (40%), or the notion that
   primarily women self-injure (37%). The mean quality of health
   information score on these websites was 3.49 (SD = 1.40) of 7.
   CONCLUSIONS AND RELEVANCE Nonsuicidal self-injury-related search terms
   are frequently sought out worldwide and are likely to yield noncredible
   and low-quality information that may propagate common NSSI myths. These
   data suggest health professionals need to be aware of what information
   is online and should refer young patients and their families to reliable
   online resources to enhance NSSI literacy. Efforts to facilitate
   people's access to credible NSSI resources via the Internet are also
   needed.
ZA 0
TC 41
ZR 0
ZB 4
ZS 1
Z8 0
Z9 42
U1 3
U2 24
SN 2168-6203
EI 2168-6211
UT WOS:000336840200010
PM 24663445
ER

PT J
AU Parks, Susan M.
   Harper, G. Michael
   Fernandez, Helen
   Sauvigne, Karen
   Leipzig, Rosanne M.
TI American Geriatrics Society/Association of Directors of Geriatric
   Academic Programs Curricular Milestones for Graduating Geriatric Fellows
SO JOURNAL OF THE AMERICAN GERIATRICS SOCIETY
VL 62
IS 5
BP 930
EP 935
DI 10.1111/jgs.12821
PD MAY 2014
PY 2014
AB This article describes the curricular milestones for geriatric fellows
   and the process used to develop them. The curricular milestones were
   developed to determine what every graduating geriatric fellow should be
   able to demonstrate to ensure that they will be able to practice
   effectively and safely in all care settings and with different older
   adult populations. Three major domains were identified: Caring for the
   Elderly Patient, Systems-Based Care for Elder Patients, and Geriatric
   Syndromes. Six hundred thirty-five geriatricians each reviewed and
   commented on one domain. These geriatricians represented important
   stakeholder groups: geriatric fellowship program directors; Association
   of Directors of Geriatric Academic Programs (ADGAP) members, who are
   primarily geriatric program and fellowship directors; the American
   Geriatrics Society (AGS) and ADGAP Education Committee; the AGS
   Teacher's Section; Geriatric Academic Career Award awardees; and through
   the American Board of Internal Medicine and the American Board of Family
   Medicine, board-certified geriatricians who spend more than 50% of their
   time in clinical practice. The AGS and ADGAP boards approved the final
   set of 76 Geriatric Curricular Milestones, which were posted on the
   Portal of Geriatric Online Education in December 2012. These curricular
   milestones are intended to assist geriatric fellowship directors as they
   develop curricula and assessments to inform program director reporting
   to the Accreditation Council for Graduate Medical Education in the Next
   Accreditation System, which begins in July 2014.
ZA 0
TC 23
Z8 0
ZS 0
ZR 0
ZB 9
Z9 23
U1 1
U2 8
SN 0002-8614
EI 1532-5415
UT WOS:000336385300020
PM 24749808
ER

PT J
AU Meanley, Steven
   Hickok, Andrew
   Johns, Michelle Marie
   Pingel, Emily S.
   Bauermeister, Jose A.
TI Body Mass Index, Body Esteem, and Unprotected Receptive Anal Intercourse
   Among Young Men Who Have Sex with Men Who Seek Partners Online
SO ARCHIVES OF SEXUAL BEHAVIOR
VL 43
IS 4
BP 735
EP 744
DI 10.1007/s10508-013-0159-0
PD MAY 2014
PY 2014
AB Research examining the relationship between body mass index (BMI) and
   sexual risk outcomes among men who have sex with men (MSM) has yielded
   inconsistent results. Using a web-based survey, single-identified (e.g.,
   not in a relationship) young MSM (N = 431) between the ages of 18 and 24
   years who sought romantic partners online were asked to respond to items
   regarding their BMI, body image (e.g., attribution, dissatisfaction, and
   pride), and sexual risk behaviors. We used Poisson regressions to
   examine the relationships between BMI, body image, and the number of
   unprotected receptive anal intercourse (URAI) occasions and partners in
   the past 2 months. We found a curvilinear relationship between BMI and
   URAI occasions, and a linear relationship between BMI and URAI partners.
   These relationships persisted after accounting for body image. Further,
   we found that body attribution served as a protective factor whereas
   body pride served as a risk factor. We discuss the implications of our
   findings for sexual health education and HIV prevention.
RI Bauermeister, Jose/X-8960-2018
OI Bauermeister, Jose/0000-0002-9276-2306
ZR 0
ZB 1
ZA 0
TC 11
Z8 0
ZS 0
Z9 11
U1 0
U2 21
SN 0004-0002
EI 1573-2800
UT WOS:000335765300009
PM 23979783
ER

PT J
AU Rufino, Andrea Cronemberger
   Madeiro, Alberto
   Batista Castello Girao, Manoel Joao
TI Sexuality Education in Brazilian Medical Schools
SO JOURNAL OF SEXUAL MEDICINE
VL 11
IS 5
BP 1110
EP 1117
DI 10.1111/jsm.12476
PD MAY 2014
PY 2014
AB IntroductionSexuality education has been valued since the 1960s in
   medical schools worldwide. Although recent studies reaffirm the
   importance of incorporating sexuality into medical education, there are
   data gaps concerning how this happens in Brazil.
   AimTo understand how Brazilian medical school professors teach sexuality
   in undergraduate courses.
   MethodsAn exploratory, cross-sectional descriptive study was conducted.
   A total of 207 professors from 110 Brazilian medical schools responded
   to an online semistructured questionnaire about the characteristics of
   the sexuality-related topics offered.
   Main Outcome MeasuresThe main variables assessed were contact hours
   devoted to sexuality, disciplines in which sexuality topics were taught,
   sexuality-related course titles, and sexuality-related topics addressed.
   Questionnaires were tabulated and analyzed using descriptive statistics
   for frequency distribution.
   ResultsThe response rate to the questionnaire was 77.2%. Almost all
   professors (96.3%) addressed sexuality-related topics mainly in the
   third and fourth years as clinical disciplines, with a 6-hour load per
   discipline. Gynecology was the discipline in which sexuality-related
   topics were most often taught (51.5%), followed by urology (18%) and
   psychiatry (15%). Sexuality-related topics were addressed mainly in
   classes on sexually transmitted diseases and AIDS (62.4%) and on the
   anatomy and physiology of the reproductive system (55.4%). About 25% of
   the professors reported teaching courses with a sexuality-related title.
   There was emphasis on the impact of diseases and sexual habits (87.9%)
   and sexual dysfunction (75.9%). Less than 50% of professors addressed
   nonnormative sexuality or social aspects of sexuality.
   ConclusionsThe teaching of sexuality in Brazilian medical schools
   occurred in a nonstandardized and fragmented fashion across several
   disciplines. The topic was incorporated with an organic and pathological
   bias, with a weak emphasis on the social aspects of sexuality and the
   variety of human sexual behaviors. The results point to the need for
   change in the provision of sexuality education in Brazilian medical
   schools. Rufino AC, Madeiro A, and GirAo MJBC. Sexuality education in
   Brazilian medical schools. J Sex Med 2014;11:1110-1117.
RI Girao, Manoel Batista Castello/ABA-6558-2021; Madeiro, Alberto/ACU-0099-2022
Z8 0
ZA 1
ZB 1
ZS 7
TC 19
ZR 0
Z9 25
U1 0
U2 7
SN 1743-6095
EI 1743-6109
UT WOS:000337293700002
PM 24612521
ER

PT J
AU King, C.
   Kelder, J.-A.
   Doherty, K.
   Phillips, R.
   McInerney, F.
   Walls, J.
   Robinson, A.
   Vickers, J.
TI Designing for Quality: The Understanding Dementia MOOC
SO Electronic Journal of e-Learning
VL 12
IS 2
BP 161
EP 71
PD May 2014
PY 2014
AB The introduction of Massive Open Online Courses (MOOCs) as a vehicle for
   education delivery presents opportunities and challenges. In the context
   of the Wicking Dementia Research and Education Centre (Wicking Centre),
   the driver to develop a MOOC was the promise of addressing the
   international deficit in evidence-based dementia education, as well as
   the lack of research into international perspectives on dementia. The
   Wicking Centre's activity integrates research and education, framed by
   the concept of `quality of life across the trajectory of dementia.' With
   dementia emerging as the public health issue of the 21st century, lack
   of dementia education at multiple levels, professional and
   nonprofessional, is of increasing concern. The disruptive character of
   MOOCs, with associated risks and uncertainties, warranted the
   application of a research-oriented project management approach to
   development. This included investing resources in gathering and
   analysing data to underpin each phase of decision-making. We used a
   design-based research approach incorporating the concept of `life-cycle
   of an e-learning design' (Phillips et al. 2012). Data collection and
   analysis focused on three dynamically interacting components: 1)
   expertise in dementia knowledge and dementia education; 2) a
   cohort-centric approach to design and delivery, and 3) models and
   designs for MOOCs currently promoted, discussed and reported in the
   higher education discipline. Laurillard's Conversational Framework,
   relating types of learning, teaching-learning activities and the digital
   technologies that support them (2012), informed the selection of digital
   technology elements for massive-scale engagement of our identified
   cohort. The paper describes the initial design process and the outcomes
   of the limited release pilot that informed the first full offering of
   the MOOC.
RI Kelder, Jo-Anne/J-7914-2014; King, Carolyn/; Walls, Justin/; Vickers, James C/J-7464-2014; Doherty, Kathleen/J-7735-2014
OI Kelder, Jo-Anne/0000-0002-8618-0537; King, Carolyn/0000-0001-5097-8064;
   Walls, Justin/0000-0001-9932-0298; Vickers, James C/0000-0001-5671-4879;
   Doherty, Kathleen/0000-0002-0122-0123
ZA 0
TC 11
ZB 0
ZR 0
Z8 1
ZS 0
Z9 12
U1 0
U2 7
SN 1479-4403
UT INSPEC:14367307
ER

PT J
AU Kerfoot, B. Price
   Turchin, Alexander
   Breydo, Eugene
   Gagnon, David
   Conlin, Paul R.
TI An Online Spaced-Education Game Among Clinicians Improves Their
   Patients' Time to Blood Pressure Control A Randomized Controlled Trial
SO CIRCULATION-CARDIOVASCULAR QUALITY AND OUTCOMES
VL 7
IS 3
BP 468
EP 474
DI 10.1161/CIRCOUTCOMES.113.000814
PD MAY 2014
PY 2014
AB Background-Many patients with high blood pressure (BP) do not have
   antihypertensive medications appropriately intensified at clinician
   visits. We investigated whether an online spaced-education (SE) game
   among primary care clinicians can decrease time to BP target among their
   hypertensive patients.
   Methods and Results-A 2-arm randomized trial was conducted over 52 weeks
   among primary care clinicians at 8 hospitals. Educational content
   consisted of 32 validated multiple-choice questions with explanations on
   hypertension management. Providers were randomized into 2 groups: SE
   clinicians were enrolled in the game, whereas control clinicians
   received identical educational content in an online posting. SE game
   clinicians were e-mailed 1 question every 3 days. Adaptive game
   mechanics resent questions in 12 or 24 days if answered incorrectly or
   correctly, respectively. Clinicians retired questions by answering each
   correctly twice consecutively. Posting of relative performance among
   peers fostered competition. Primary outcome measure was time to BP
   target (<140/90 mm Hg). One hundred eleven clinicians enrolled. The SE
   game was completed by 87% of clinicians (48/55), whereas 84% of control
   clinicians (47/56) read the online posting. In multivariable analysis of
   17 866 hypertensive periods among 14 336 patients, the hazard ratio for
   time to BP target in the SE game cohort was 1.043 (95% confidence
   interval, 1.007-1.081; P=0.018). The number of hypertensive episodes
   needed to treat to normalize one additional patient's BP was 67.8. The
   number of clinicians needed to teach to achieve this was 0.43.
   Conclusions-An online SE game among clinicians generated a modest but
   significant reduction in the time to BP target among their hypertensive
   patients.
ZA 0
TC 37
ZR 0
ZS 0
Z8 0
ZB 5
Z9 37
U1 1
U2 12
SN 1941-7705
EI 1941-7713
UT WOS:000336796300018
PM 24847084
ER

PT J
AU Rizk, J.
   Audenet, F.
   Brichart, N.
   Capon, G.
   Dariane, C.
   Fiard, G.
   Lebdai, S.
   Madec, F. -X.
   Maurin, C.
   Sanson, S.
   Tanchoux, C.
   Thibault, F.
   Murez, T.
   Terrasa, J. -B.
   Terrier, J. -E.
TI Research fellowship in the curriculum of French urologists-in-training:
   A study by the French Association of Urologists-in-training (AFUF)
SO PROGRES EN UROLOGIE
VL 24
IS 6
BP 359
EP 366
DI 10.1016/j.purol.2013.10.012
PD MAY 2014
PY 2014
AB Objectives. - To assess motivations, the practical organization and the
   funding of a research fellowship in the training curriculum of French
   urologists-in-training.
   Materials and methods. - An online questionnaire was sent to members of
   the AFUF and to participants of a research training seminar "Graines et
   Sol" organised by the AFU, between July and September 2013. Results are
   presented as the median (interquartile range).
   Results. - Sixty answers out of 115 research fellows (response rate 52%)
   were computed. Median age was 29 years (28-30) during the research year
   and male proportion 75%. The AFU grant was obtained by 57.4% of
   applicants, 56.4% for various grants and 47.6% for the research
   fellowship university grant. The annual gross amount was 29,870
   (sic)(22,710-30,195), without any significant difference between
   residency subdivisions. Financial supplements were obtained by being
   on-duty (26.2%), on-call (28.6%) and replacements (25%). The research
   fellowship year was done between 4th and 5th years of residency (53%),
   for a one-year length (96.7%) and in France (86.6%). Urologic
   cancerology was the thematic the most studied (60%). The research
   fellowship was done in view of an academic career (31.7%) or was done to
   wait for a post-residency position (20.8%). About a quarter was being
   proposed a chief-residency position before the beginning of the research
   year. During this year, 76.7% published. About 63% were interested in
   pursuing with a PhD.
   Conclusion. - This study confirmed the interest for a research
   fellowship by French urologists-in-training. Financial support thanks to
   grants facilitated the conduct of a research fellowship in the aim of an
   academic career for most of them. (C) 2013 Elsevier Masson SAS. All
   rights reserved.
RI Dariane, Charles/L-5248-2019; Fiard, Gaelle/P-2362-2014; Fiard, Gaelle/AAS-4447-2020
OI Fiard, Gaelle/0000-0003-3049-5318
ZB 0
TC 0
ZA 0
Z8 0
ZS 0
ZR 0
Z9 0
U1 0
U2 1
SN 1166-7087
EI 2405-5131
UT WOS:000336823700006
PM 24821559
ER

PT J
AU Fiard, G.
   Capon, G.
   Rizk, J.
   Maurin, C.
   Dariane, C.
   Audenet, F.
   Tanchoux, C.
   Brichart, N.
   Lebdai, S.
   Sanson, S.
   Madec, F. -X.
   Thibault, F.
   Terrasa, J. -B.
   Murez, T.
   Terrier, J. -E.
TI The place of simulation in the curriculum of French
   urologists-in-training: A study by the French Association of
   Urologists-in-training (AFUF)
SO PROGRES EN UROLOGIE
VL 24
IS 6
BP 390
EP 396
DI 10.1016/j.purol.2013.10.013
PD MAY 2014
PY 2014
AB Objectives. - To study the place of simulation in the training
   curriculum of French urologists-in-training.
   Materials and methods. - An online questionnaire was sent to all
   residents and fellows members of the AFUF between February and May,
   2013. Results are presented as the median (interquartile range).
   Results. - The answers of 125 urologists-in-training were computed
   (response rate 38%). They were residents in 90 cases (72%), and fellows
   in 35 cases (28%). Median age was 29 (27-30), male proportion 77%. All
   French academic urology departments were represented. Ninety of them
   (72%) had access to a pelvi-trainer and 66 (53%) to animal or cadaveric
   models, although they never used them or less than once a month in 83
   and 97% of cases, respectively. Seventy-two (58%) had used a
   virtual-reality based simulator at least once and 38 (30%) had regular
   access to one, but without supervision in 64% of cases. Factors limiting
   simulation-based training were the lack of available simulators (70%),
   the lack of time (58%), the absence of incitement (34%) and supervision
   (20%). If these conditions were met, 86% of urologists-in-training would
   be ready to spend more than one hour a-week training on a simulator.
   Conclusion. - This study revealed among the sample of respondents a
   limited use of simulation tools for skills aquisition. This was
   explained by a limited availability of these tools but also by an
   insufficient use of the tools when available. (C) 2014 Published by
   Elsevier Masson SAS.
RI Dariane, Charles/L-5248-2019; Fiard, Gaelle/AAS-4447-2020; Fiard, Gaelle/P-2362-2014
OI Fiard, Gaelle/0000-0003-3049-5318; 
TC 10
ZA 0
Z8 0
ZS 0
ZR 0
ZB 1
Z9 10
U1 0
U2 2
SN 1166-7087
EI 2405-5131
UT WOS:000336823700010
PM 24821563
ER

PT J
AU Samuelson, Kristin W.
   Koenig, Christopher J.
   McCamish, Nicole
   Choucroun, Gerard
   Tarasovsky, Gary
   Bertenthal, Daniel
   Seal, Karen H.
TI Web-Based PTSD Training for Primary Care Providers: A Pilot Study
SO PSYCHOLOGICAL SERVICES
VL 11
IS 2
BP 153
EP 161
DI 10.1037/a0034855
PD MAY 2014
PY 2014
AB Veterans with posttraumatic stress disorder (PTSD) symptoms frequently
   present to primary care providers (PCPs) and are reluctant to seek out
   or accept referrals to specialty mental health care. Most PCPs have not
   been trained to assess for and manage symptoms of PTSD. Web-based
   programs are increasingly used for medical education, but there are no
   published evaluations of online PTSD trainings for PCPs. We developed a
   70-min Web-based training that focused on military-related PTSD for PCPs
   practicing in Veterans Affairs (VA) hospitals, but was applicable to
   PCPs treating veterans and other trauma-exposed patients outside VA
   settings. The training consisted of four modules: (1) Detection and
   Assessment; (2) Comorbid Conditions and Related Problems; (3)
   Pharmacological Interventions; and (4) Psychotherapeutic Interventions.
   Clinical vignettes dramatized key training concepts. Seventy-three PCPs
   completed the training and assessments pre- and posttraining and 30 days
   later. Paired t tests compared change in PTSD-related knowledge and
   comfort with PTSD-related skills, and qualitative methods were used to
   summarize participant feedback. After the training, mean knowledge score
   improved from 46% to 75% items correct, with sustained improvement at 30
   days. Thirty days posttraining, PCPs reported significantly greater
   comfort regarding PTSD-related skills assessed; 47% reported using
   training content in their clinical practice. Qualitatively, PCPs
   appreciated the flexibility of asynchronous, self-paced online modules,
   but suggested more interactive content. Given the numerous barriers to
   specialty mental health treatment, coupled with a preference among
   veterans with PTSD for accessing treatment through primary care,
   improving PTSD competency among PCPs may help better serve veterans'
   mental health needs.
RI Koenig, Christopher J./AAA-2831-2020; Koenig, Christopher J./
OI Koenig, Christopher J./0000-0003-0884-4120
ZB 1
ZS 0
ZR 0
ZA 0
TC 8
Z8 0
Z9 8
U1 0
U2 13
SN 1541-1559
EI 1939-148X
UT WOS:000336784900004
PM 24364595
ER

PT J
AU Delver, Hilary
   Jackson, Wesley
   Lee, Sonya
   Palacios, Mone
TI FM POD: An Evidence-Based Blended Teaching Skills Program for Rural
   Preceptors
SO FAMILY MEDICINE
VL 46
IS 5
BP 369
EP 377
PD MAY 2014
PY 2014
AB BACKGROUND AND OBJECTIVES: The University of Calgary's Rural Integrated
   Community Clerkship anchors final-year medical student education in 9
   months of family medicine. The purpose of this pilot study was to
   evaluate the Family Medicine Preceptor Online Development (FM POD)
   program, designed to meet the faculty development needs of rural
   preceptors facing challenges of geographical distribution and time
   constraints.
   METHODS: The theoretically based program used a blended learning
   approach, beginning with a face-to-face workshop to strengthen
   participants' social presence during online interactions to follow.
   Asynchronous narrated presentations supplied foundational knowledge
   prior to facilitated synchronous web conferences, where participants
   shared experiences and co-constructed new knowledge. The program was
   evaluated using mixed methods, including surveys and focus group
   discussion.
   RESULTS: Evaluation tools generated data with high internal consistency
   reliability; focus group information substantiated and enriched the
   quantitative survey data. Participants enjoyed collaborating with
   colleagues and rated their learning experiences highly, reporting
   meaningful and statistically significant increases in mean comfort with
   all the precepting skills taught: giving effective feedback, using
   questions to teach, teaching communications skills, helping learners in
   difficulty, and making teaching time-efficient. All effect sizes were
   large. Increased comfort with distance learning technologies was a
   positive consequence.
   CONCLUSIONS: Results support the applicability of principles of social
   constructivism, experiential learning, and reflective learning in these
   participants. The program was highly rated and effectively increased
   participants' comfort with teaching skills, offering practical
   off-the-peg modular faculty development in basic teaching skills for
   distributed faculty. Participants appreciated the flexible delivery
   format, which course developers found readily adaptable for additional
   topics.
Z8 0
ZB 0
ZA 0
TC 3
ZS 0
ZR 0
Z9 3
U1 0
U2 12
SN 0742-3225
EI 1938-3800
UT WOS:000336014700007
PM 24915480
ER

PT J
AU Berner, Eta S.
TI Publications in Academic Medical Centers: Technology-Facilitated Culture
   Clash
SO ACADEMIC MEDICINE
VL 89
IS 5
BP 734
EP 737
DI 10.1097/ACM.0000000000000216
PD MAY 2014
PY 2014
AB Academic culture has a set of norms, expectations, and values that are
   sometimes tacit and sometimes very explicit. In medical school and other
   health professions educational settings, probably the most common norm
   includes placing a high value on peer-reviewed research publications,
   which are seen as the major evidence of scholarly productivity. Other
   features of academic culture include encouraging junior faculty and
   graduate students to share their research results at professional
   conferences and lecturing with slides as a major way to convey
   information. Major values that faculty share with journal editors
   include responsible conduct of research and proper attribution of
   others' words and ideas. Medical school faculty also value technology
   and are often quick to embrace technological advances that can assist
   them in their teaching and research. This article addresses the effects
   of technology on three aspects of academic culture: education,
   presentations at professional meetings, and research publications. The
   technologies discussed include online instruction, dissemination of
   conference proceedings on the Internet, plagiarism-detection software,
   and new technologies deployed by the National Center for Biotechnology
   Information, the home of PubMed. The author describes how the ease of
   deploying new technologies without faculty changing their norms and
   behavior in the areas of teaching and research can lead to conflicts of
   values among key stakeholders in the academic medical community,
   including faculty, journal editors, and professional associations. The
   implications of these conflicts and strategies for managing them are
   discussed.
OI Berner, Eta/0000-0003-4319-2949
ZB 0
ZA 0
ZR 0
Z8 0
TC 2
ZS 0
Z9 2
U1 0
U2 4
SN 1040-2446
EI 1938-808X
UT WOS:000335461800017
PM 24667517
ER

PT J
AU Greer, Annette G.
   Clay, Maria
   Blue, Amy
   Evans, Clyde H.
   Garr, David
TI The Status of Interprofessional Education and Interprofessional
   Prevention Education in Academic Health Centers: A National Baseline
   Study
SO ACADEMIC MEDICINE
VL 89
IS 5
BP 799
EP 805
DI 10.1097/ACM.0000000000000232
PD MAY 2014
PY 2014
AB Purpose Given the emphasis on prevention in U.S. health care reform
   efforts, the importance of interprofessional education (IPE) that
   prepares health professions students to be part of effective health care
   teams is greater than ever. This study examined the prevalence and
   nature of IPE and interprofessional (IP) prevention education in U.S.
   academic health centers.
   Method The authors extracted a 10-item survey from the longer published
   IPE Assessment and Planning Instrument. In September 2010, they sent the
   survey to 346 health professions leaders in health sciences schools and
   colleges at 100 academic health centers. These institutions were
   identified via the online membership list of the Association of Academic
   Health Centers. The authors conducted descriptive statistical analysis
   and cross-tabulations.
   Results Surveys were completed by 127 contacts at 68 universities in 31
   states and the District of Columbia. IPE was more prevalent than IP
   prevention education in all categories of measurement. Respondents
   affirmed existence of IPE in courses (85.0%) and in clinical
   rotations/internships (80.3%). The majority reported personnel with
   responsibility for IPE (68.5%) or prevention education (59.8%) at their
   institutional unit, and 59.8% reported an IPE office or center.
   Conclusions This study provides evidence that IPE and IP prevention
   education exist in academic health centers, but additional attention
   should be paid to the development of IP prevention education. Sample
   syllabi, job descriptions, and policies may be available to support
   adoption of IPE and IP prevention education. Further effort is needed to
   increase the integration of IP and prevention education into practice.
RI Greer, Annette/AAX-6541-2020; Greer, Annette/
OI Greer, Annette/0000-0002-2868-0306
ZR 0
ZB 1
ZS 0
ZA 0
TC 25
Z8 0
Z9 25
U1 0
U2 8
SN 1040-2446
EI 1938-808X
UT WOS:000335461800030
PM 24667499
ER

PT J
AU Abali, Emine Ercikan
   Phadtare, Sangita
   Galt, Jim
   Brodsky, Barbara
TI An online guided e-journal exercise in pre-clerkship years: Oxidative
   phosphorylation in brown adipose tissue
SO BIOCHEMISTRY AND MOLECULAR BIOLOGY EDUCATION
VL 42
IS 3
BP 259
EP 269
DI 10.1002/bmb.20785
PD MAY 2014
PY 2014
AB The rationale for this mandatory, guided online e-journal exercise is to
   foster the ability of students to independently read medical and
   scientific literature in a critical manner and to integrate journal
   reading with their basic science knowledge. After a lecture on oxidative
   phosphorylation, students were assigned to read an article on brown
   adipose tissue published in New England Journal of Medicine and were
   guided to analyze the article by answering online questions. After two
   iterations, student surveys about the project, its key pedagogical
   features, and ways to improve it suggest that the students perceived
   these exercises as active learning, which is clinically relevant and
   built on their course material. Furthermore, students agreed that the
   e-journal project was useful for learning how to read an article, for
   reviewing the material learned in class, and for promoting
   evidence-based medicine. This online e-journal exercise models some
   aspects students will experience as future physicians, where it is
   essential to keep up with literature and extract relevant information on
   a tight physician's schedule. This study demonstrated the usefulness of
   guided e-journal exercises as a simple effective active teaching tool
   for preclinical medical students, which can also be used for prehealth
   undergraduate programs. (c) 2014 by The International Union of
   Biochemistry and Molecular Biology, 42(3):XXXXX-XXXXX, 2014.
Z8 0
ZB 0
ZA 0
TC 2
ZS 0
ZR 0
Z9 2
U1 0
U2 10
SN 1470-8175
EI 1539-3429
UT WOS:000335828900010
PM 24599571
ER

PT J
AU Lebensohn, Patricia
   Dodds, Sally
   Brooks, Audrey J.
   Cook, Paula
   Guerrera, Mary
   Sierpina, Victor
   Teets, Raymond
   Woytowicz, John
   Maizes, Victoria
TI INCREASING RESIDENT RECRUITMENT INTO FAMILY MEDICINE: EFFECT OF A UNIQUE
   CURRICULUM IN INTEGRATIVE MEDICINE
SO EXPLORE-THE JOURNAL OF SCIENCE AND HEALING
VL 10
IS 3
BP 187
EP 192
DI 10.1016/j.explore.2014.02.001
PD MAY-JUN 2014
PY 2014
AB Introduction: Healthcare reform is highlighting the need for more family
   practice and other primary care physicians. The Integrative Medicine in
   Residency (IMR) curriculum project helped family medicine residencies
   pilot a new, online curriculum promoting prevention, patient-centered
   care competencies, use of complementary and alternative medicine along
   with conventional medicine for management of chronic illness. A major
   potential benefit of the IMR program is enhanced recruitment into
   participating residencies, which is reported here.
   Methods: Using an online questionnaire, accepted applicants to the eight
   IMR pilot programs (n = 152) and four control programs (is = 50) were
   asked about their interests in learning integrative medicine (IM) and in
   the pilot sites how the presence of the IMR curriculum affected their
   ranking decisions.
   Results: Of residents at the IMR sites, 46.7% reported that the presence
   of the IMR was very important or important in their ranking decision.
   The IMR also ranked fourth overall in importance of ranking after
   geography, quality of faculty, and academic reputation of the residency.
   The majority of IMR residents (87.5%) had high to moderate interest in
   learning IM during their residency; control residents also had a high
   interest in learning IM (61.2%).
   Conclusions: The presence of the IMR curriculum was seen as a strong
   positive by applicants in ranking residencies. Increasing the adoption
   of innovative IM curricula, such as the IMR, by residency programs may
   be helpful in increasing applications of competitive medical students
   into primary care residencies as well as in responding to the expressed
   interest in learning the IM approach to patient care. (C) 2014 Published
   by Elsevier Inc.
ZR 0
Z8 2
ZA 0
ZB 0
TC 7
ZS 0
Z9 8
U1 1
U2 11
SN 1550-8307
EI 1878-7541
UT WOS:000336193000007
PM 24767266
ER

PT J
AU Gomez, Pedro Pablo
   Willis, Ross E.
   Jaramillo, Luis Alejandro
TI Evaluation of a Dedicated, Surgery-Oriented Visiting International
   Medical Student Program
SO JOURNAL OF SURGICAL EDUCATION
VL 71
IS 3
BP 325
EP 328
DI 10.1016/j.jsurg.2013.09.007
PD MAY-JUN 2014
PY 2014
AB PURPOSE: Programs dedicated to the successful integration of
   international medical graduates into the U.S. surgical residency
   training are scarce and foreign students are often unaware of their
   availability. In 2007, the Department of Surgery at the University of
   Texas Health Science Center at San Antonio developed the Visiting
   International Students in San Antonio (VISSA) program designed to bring
   international senior medical students to rotate at our institution. The
   program has enrolled 55 students who rotated through various general
   surgery services. The purpose of this study was to assess prior
   participants' professional statuses, career selections, and satisfaction
   with our program.
   METHODS: A 21-item anonymous online survey was distributed via e-mail.
   Demographic information, current professional status, lesidency
   specialty selection, assessment of satisfaction, and personal experience
   with the VISSA program were collected.
   RESULTS: We obtained an 84% (46/55) response rate among participants.
   Most respondents were men (75.6%) and younger than 25 years of age
   (82.6%). Students from 14 nations have visited our institution, mostly
   from Latin America (56.5%) and Asia (36.9%). Before visiting our
   program, 80.4% considered applying to a residency program in the United
   States, which increased to 88.9% after rotating at our institution. Of
   our respondents, 42.1% applied to a residency program in the United
   States and 17.4% were accepted to a general surgery position (50%
   categorical and 50% preliminary). Respondents agreed or strongly agreed
   that being part of the VISSA program helped them obtain a general
   surgery residency position (90.4%) and considered our program as their
   first option (77.8%). Independently of their current professional status
   or residency selection process, 100% of respondents would recommend
   participation in our program to colleagues at their medical schools.
   CONCLUSION: A dedicated, surgery-oriented visiting foreign medical
   student program has a positive effect in residency selection,
   application, and professional development. ((C) 2014 Association of
   Program Directors in Surgery. Published by Elsevier Inc. All rights
   reserved.)
Z8 0
ZA 0
ZB 0
ZS 0
ZR 0
TC 1
Z9 1
U1 0
U2 3
SN 1931-7204
EI 1878-7452
UT WOS:000336467400008
PM 24797847
ER

PT J
AU Dumestre, Danielle
   Yeung, Justin K.
   Ternple-Oberle, Claire
TI Evidence-Based Microsurgical Skill-Acquisition Series Part 1: Validated
   Microsurgical Models - A Systematic Review
SO JOURNAL OF SURGICAL EDUCATION
VL 71
IS 3
BP 329
EP 338
DI 10.1016/j.jsurg.2013.09.008
PD MAY-JUN 2014
PY 2014
AB OBJECTIVES: The purpose of this study is to (1) systematically review
   all the literature pertaining to microsurgical training models and to
   (2) determine which of these are specific to and validated for
   microsurgery training.
   DESIGN: PubMed, MEDLINE (OVID/EBSCO), Google Scholar, and Cochrane
   Central Register of Controlled Trials were searched using preset terms.
   The last search date was in July 2012. Articles of all languages, years
   of publication, sample sizes, and model types pertaining to microsurgery
   were included. The eligibility criteria included the use of a
   microsurgical training model on a subject group with statistical
   analysis and measures of validation. Two assessors independently
   reviewed the articles and their references.
   RESULTS: Of the 238 articles reviewed, 9 articles met the criteria.
   Those excluded were predominantly model descriptions that had not been
   validated in a set of learners. The 9 models whose performances were
   assessed in a group of learners included an online curriculum, nonliving
   prosthetics and biologics, and the live rat femoral artery model. Each
   model was evaluated for content, construct, face, and criterion
   (concurrent and predictive) validity, as well as selection and
   observation/expectant bias. Content, construct, concurrent, and face
   validities were consistently demonstrated for all 9 models. Selection
   bias was also reliably well controlled with random allocation of
   participants to each study group. Observation/expectant bias was
   controlled in 6 of the 8 papers. Predictive validity, an arguably more
   difficult factor to measure, was only present in 1 article.
   CONCLUSIONS: Despite a plethora of papers describing microsurgical
   learning tools, only 9 were discovered that provided validation of the
   proposed method of microsurgical skills acquisition. This review depicts
   the need for basic, yet well-designed studies that substantiate the
   effectiveness of microsurgical training models by using a subject group
   and demonstrating a statistical improvement with employment of the
   model. Ease of access, cost, and assessment tools used also require
   attention. ((C) 2014 Association of Program Directors in Surgery.
   Published by Elsevier Inc. All rights reserved.)
ZB 3
ZA 0
Z8 1
ZS 4
TC 40
ZR 0
Z9 43
U1 0
U2 11
SN 1931-7204
EI 1878-7452
UT WOS:000336467400009
PM 24797848
ER

PT J
AU George, Daniel R.
   Green, Michael J.
   Navarro, Anita M.
   Stazyk, Kelly K.
   Clark, Melissa A.
TI Medical student views on the use of Facebook profile screening by
   residency admissions committees
SO POSTGRADUATE MEDICAL JOURNAL
VL 90
IS 1063
BP 251
EP 253
DI 10.1136/postgradmedj-2013-132336
PD MAY 2014
PY 2014
AB Purpose Previous research has shown that >50% of residency programmes
   indicate that inappropriate Facebook postings could be grounds for
   rejecting a student applicant. This study sought to understand medical
   students' views regarding the impact of their Facebook postings on the
   residency admissions process.
   Study design In 2011-2012, we conducted a national survey of 7144
   randomly selected medical students representing 10% of current enrollees
   in US medical schools. Students were presented with a hypothetical
   scenario of a residency admissions committee searching Facebook and
   finding inappropriate pictures of a student, and were asked how the
   committee ought to regard these pictures.
   Results The response rate was 30% (2109/7144). Respondents did not
   differ from medical students nationally with regard to type of medical
   school and regional representation. Of the three options provided, the
   majority of respondents (63.5%) indicated the pictures should be
   considered along with other factors, but should not be grounds for
   automatic rejection of the application'. A third (33.7%) believed the
   pictures should have no bearing on my application; the pictures are
   irrelevant'. A small minority of respondents (2.8%) felt the pictures
   should be grounds for automatic rejection of the application'.
   Conclusions That the views of students regarding the consequences of
   their online activity differ so greatly from the views of residency
   admissions committees speaks to the need for better communication
   between these parties. It also presents opportunities for medical
   schools to help students in their residency application process by
   increasing awareness of social media screening strategies used by some
   residency programmes, and fostering self-awareness around the use of
   social media during medical school and especially during the residency
   application process.
RI Clark, Melissa A/I-1810-2014; Green, Martin A/H-7567-2012; Green, Michael/
OI Green, Martin A/0000-0002-8860-396X; Green, Michael/0000-0002-4828-4749
TC 13
ZS 0
ZA 0
ZR 0
Z8 0
ZB 0
Z9 13
U1 0
U2 7
SN 0032-5473
EI 1469-0756
UT WOS:000334397200003
PM 24578513
ER

PT J
AU Berenbaum, Francis
TI SCIENCE AND SOCIETY The social (media) side to rheumatology
SO NATURE REVIEWS RHEUMATOLOGY
VL 10
IS 5
BP 314
EP 318
DI 10.1038/nrrheum.2014.20
PD MAY 2014
PY 2014
AB A revolution is underway in the fields of education and health practice.
   Social media are now considered by the new generations of students,
   doctors and patients as a useful tool for learning and for
   doctor-doctor, doctor-patient and patient-patient communications.
   However, should we be excited by this revolution or afraid of it?
   Advantages and challenges of such new tools for medicine in general and
   rheumatology in particular are discussed in this Perspectives.
RI Berenbaum, Francis/AAO-5690-2020
OI Berenbaum, Francis/0000-0001-8252-7815
ZR 0
ZA 0
TC 14
ZS 0
Z8 0
ZB 6
Z9 15
U1 0
U2 7
SN 1759-4790
EI 1759-4804
UT WOS:000335971600010
PM 24595093
ER

PT J
AU Jaffar, Akram Abood
TI Exploring the Use of a Facebook Page in Anatomy Education
SO ANATOMICAL SCIENCES EDUCATION
VL 7
IS 3
BP 199
EP 208
DI 10.1002/ase.1404
PD MAY 2014
PY 2014
AB Facebook is the most popular social media site visited by university
   students on a daily basis. Consequently, Facebook is the logical place
   to start with for integrating social media technologies into education.
   This study explores how a faculty-administered Facebook Page can be used
   to supplement anatomy education beyond the traditional classroom.
   Observations were made on students' perceptions and effectiveness of
   using the Page, potential benefits and challenges of such use, and which
   Insights metrics best reflect user's engagement. The Human Anatomy
   Education Page was launched on Facebook and incorporated into anatomy
   resources for 157 medical students during two academic years. Students'
   use of Facebook and their perceptions of the Page were surveyed.
   Facebook's Insights tool was also used to evaluate Page performance
   during a period of 600 days. The majority of in-class students had a
   Facebook account which they adopted in education. Most students
   perceived Human Anatomy Education Page as effective in contributing to
   learning and favored self-assessment posts. The majority of students
   agreed that Facebook could be a suitable learning environment. The
   Insights tool revealed globally distributed fans with considerable Page
   interactions. The use of a faculty-administered Facebook Page provided a
   venue to enhance classroom teaching without intruding into students'
   social life. A wider educational use of Facebook should be adopted not
   only because students are embracing its use, but for its inherent
   potentials in boosting learning. The Insights metrics analyzed in this
   study might be helpful when establishing and evaluating the performance
   of education-oriented Facebook Pages. Anat Sci Educ 7: 199-208. (c) 2013
   American Association of Anatomists.
RI Jaffar, Akram Abood/H-6568-2019
OI Jaffar, Akram Abood/0000-0001-7846-900X
ZB 13
ZA 0
ZS 0
TC 79
Z8 0
ZR 0
Z9 82
U1 0
U2 74
SN 1935-9772
EI 1935-9780
UT WOS:000335398300004
PM 24022984
ER

PT J
AU Beale, Elmus G.
   Tarwater, Patrick M.
   Lee, Vaughan H.
TI A Retrospective Look at Replacing Face- to- Face Embryology Instruction
   With Online Lectures in a Human Anatomy Course
SO ANATOMICAL SCIENCES EDUCATION
VL 7
IS 3
BP 234
EP 241
DI 10.1002/ase.1396
PD MAY 2014
PY 2014
AB Embryology is integrated into the Clinically Oriented Anatomy course at
   the Texas Tech University Health Sciences Center School of Medicine.
   Before 2008, the same instructor presented embryology in 13 face-to-face
   lectures distributed by organ systems throughout the course. For the
   2008 and 2009 offerings of the course, a hybrid embryology instruction
   model with four face-to-face classes that supplemented online recorded
   lectures was used. One instructor delivered the lectures face-to-face in
   2007 and by online videos in 2008-2009, while a second instructor
   provided the supplemental face-to-face classes in 2008-2009. The same
   embryology learning objectives and selected examination questions were
   used for each of the three years. This allowed direct comparison of
   learning outcomes, as measured by examination performance, for students
   receiving only face-to-face embryology instruction versus the hybrid
   approach. Comparison of the face-to-face lectures to the hybrid approach
   showed no difference in overall class performance on embryology
   questions that were used all three years. Moreover, there was no
   differential effect of the delivery method on the examination scores for
   bottom quartile students. Students completed an end-of-course survey to
   assess their opinions. They rated the two forms of delivery similarly on
   a six-point Likert scale and reported that face-to-face lectures have
   the advantage of allowing them to interact with the instructor, whereas
   online lectures could be paused, replayed, and viewed at any time. These
   experiences suggest the need for well-designed prospective studies to
   determine whether online lectures can be used to enhance the efficacy of
   embryology instruction. Anat Sci Educ 7: 234-241. (c) 2013 American
   Association of Anatomists.
RI Beale, Elmus/GNM-8181-2022; Beale, Elmus/
OI Beale, Elmus/0000-0002-7758-0600
ZR 0
Z8 0
ZS 0
TC 37
ZA 0
ZB 3
Z9 38
U1 0
U2 23
SN 1935-9772
EI 1935-9780
UT WOS:000335398300008
PM 23959807
ER

PT J
AU Cook, Jonathan A.
   Hislop, Jennifer
   Adewuyi, Temitope E.
   Harrild, Kirsten
   Altman, Douglas G.
   Ramsay, Craig R.
   Fraser, Cynthia
   Buckley, Brian
   Fayers, Peter
   Harvey, Ian
   Briggs, Andrew H.
   Norrie, John D.
   Fergusson, Dean
   Ford, Ian
   Vale, Luke D.
TI Assessing methods to specify the target difference for a randomised
   controlled trial: DELTA (Difference ELicitation in TriAls) review
SO HEALTH TECHNOLOGY ASSESSMENT
VL 18
IS 28
BP 1
EP +
DI 10.3310/hta18280
PD MAY 2014
PY 2014
AB Background: The randomised controlled trial (RCT) is widely considered
   to be the gold standard study for comparing the effectiveness of health
   interventions. Central to the design and validity of a RCT is a
   calculation of the number of participants needed (the sample size). The
   value used to determine the sample size can be considered the 'target
   difference'. From both a scientific and an ethical standpoint, selecting
   an appropriate target difference is of crucial importance. Determination
   of the target difference, as opposed to statistical approaches to
   calculating the sample size, has been greatly neglected though a variety
   of approaches have been proposed the current state of the evidence is
   unclear.
   Objectives: The aim was to provide an overview of the current evidence
   regarding specifying the target difference in a RCT sample size
   calculation. The specific objectives were to conduct a systematic review
   of methods for specifying a target difference; to evaluate current
   practice by surveying triallists; to develop guidance on specifying the
   target difference in a RCT; and to identify future research needs.
   Design: The biomedical and social science databases searched were
   MEDLINE, MEDLINE In-Process & Other Non-Indexed Citations, EMBASE,
   Cochrane Central Register of Controlled Trials (CENTRAL), Cochrane
   Methodology Register, PsycINFO, Science Citation Index, EconLit,
   Education Resources Information Center (ERIC) and Scopus for in-press
   publications. All were searched from 1966 or the earliest date of the
   database coverage and searches were undertaken between November 2010 and
   January 2011. There were three interlinked components: (1) systematic
   review of methods for specifying a target difference for RCTs - a
   comprehensive search strategy involving an electronic literature search
   of biomedical and some non-biomedical databases and clinical trials
   textbooks was carried out; (2) identification of current trial practice
   using two surveys of triallists - members of the Society for Clinical
   Trials (SCT) were invited to complete an online survey and respondents
   were asked about their awareness and use of, and willingness to
   recommend, methods; one individual per triallist group [UK Clinical
   Research Collaboration (UKCRC)registered Clinical Trials Units (CTUs),
   Medical Research Council (MRC) UK Hubs for Trials Methodology Research
   and National Institute for Health Research (NIHR) UK Research Design
   Services (RDS)] was invited to complete a survey; (3) production of a
   structured guidance document to aid the design of future trials the
   draft guidance was developed utilising the results of the systematic
   review and surveys by the project steering and advisory groups.
   Setting: Methodological review incorporating electronic searches, review
   of books and guidelines, two surveys of experts (membership of an
   international society and UK-and Ireland-based triallists) and
   development of guidance.
   Participants: The two surveys were sent out to membership of the SCT and
   UK- and Ireland-based triallists.
   Interventions: The review focused on methods for specifying the target
   difference in a RCT. It was not restricted to any type of intervention
   or condition.
   Main outcome measures: Methods for specifying the target difference for
   a RCT were considered.
   Results: The search identified 11,485 potentially relevant studies. In
   total, 1434 were selected for full-text assessment and 777 were included
   in the review. Seven methods to specify the target difference for a RCT
   were identified - anchor, distribution, health economic,
   opinion-seeking, pilot study, review of evidence base (RoEB) and
   standardised effect size (SES) - each having important variations in
   implementation. A total of 216 of the included studies used more than
   one method. A total of 180 (15%) responses to the SCT survey were
   received, representing 13 countries. Awareness of methods ranged from
   38% (n = 69) for the health economic method to 90% (n = 162) for the
   pilot study. Of the 61 surveys sent out to UK triallist groups, 34 (56%)
   responses were received. Awareness ranged from 97% (n = 33) for the RoEB
   and pilot study methods to only 41% (n = 14) for the distribution
   method. Based on the most recent trial, all bar three groups (91%, n =
   30) used a formal method. Guidance was developed on the use of each
   method and the reporting of the sample size calculation in a trial
   protocol and results paper.
   Conclusions: There is a clear need for greater use of formal methods to
   determine the target difference and better reporting of its
   specification. Raising the standard of RCT sample size calculations and
   the corresponding reporting of them would aid health professionals,
   patients, researchers and funders in judging the strength of the
   evidence and ensuring better use of scarce resources.
RI Briggs, Andrew/ABA-9009-2020; Cook, Jonathan/D-3648-2015; Ramsay, Craig/AAD-8249-2021; Ford, Ian/ABE-6145-2020; Fergusson, Dean/; Fayers, Peter/; Vale, Luke/; Buckley, Brian/
OI Briggs, Andrew/0000-0002-0777-1997; Cook, Jonathan/0000-0002-4156-6989;
   Ramsay, Craig/0000-0003-4043-7349; Fergusson, Dean/0000-0002-3389-2485;
   Fayers, Peter/0000-0003-4778-1513; Vale, Luke/0000-0001-8574-8429;
   Buckley, Brian/0000-0002-6007-9238
ZS 0
ZA 0
Z8 0
ZR 0
TC 51
ZB 9
Z9 51
U1 3
U2 26
SN 1366-5278
EI 2046-4924
UT WOS:000335782200001
PM 24806703
ER

PT J
AU Ly, A. R.
   Goldberg, W. A.
TI New measure for fathers of children with developmental challenges
SO JOURNAL OF INTELLECTUAL DISABILITY RESEARCH
VL 58
IS 5
BP 471
EP 484
DI 10.1111/jir.12044
PD MAY 2014
PY 2014
AB Background
   There is a relative lack of measures tailored to the study of fathers of
   children with developmental challenges (DCs). The goal of the current
   study was to create and validate a brief measure designed to capture the
   perceptions and experiences of these fathers. The Fathers of Children
   with Developmental Challenges (FCDC) questionnaire was designed to
   assess fathers' perceptions of the supports for, and challenges to,
   their efforts to be involved in the rearing of their children.
   Method
   Participants were 101 fathers of children with DCs who completed an
   online survey. Scale validation included tests to determine reliability,
   validity and factor structure. Used to establish validity were measures
   of parenting stress, parenting commitment, parent personality and child
   social-communicative skills.
   Results
   Analyses indicated that the FCDC is reliable (alpha = 0.89),
   demonstrates content validity, construct validity and acts in
   theoretically expected ways. Factor analysis on the 20-item measure
   yielded two sub-scales: (1) impact on parenting, and (2) involvement
   with child intervention.
   Conclusions
   The FCDC fills a gap in the literature by offering an easy-to-administer
   self-report measure of fathers' perceptions of supports for, and
   barriers to, their involvement with their children with DCs. The FCDC
   could assist professionals in delivering support services specifically
   for fathers of children with DCs.
TC 11
ZR 0
ZA 0
ZS 1
Z8 0
ZB 2
Z9 12
U1 1
U2 36
SN 0964-2633
EI 1365-2788
UT WOS:000334177500007
PM 23627678
ER

PT J
AU Holt, Martin
   Hull, Peter
   Lea, Toby
   Guy, Rebecca
   Bourne, Chris
   Prestage, Garrett
   Zablotska, Iryna
   de Wit, John
   Mao, Limin
TI Comprehensive testing for, and diagnosis of, sexually transmissible
   infections among Australian gay and bisexual men: findings from
   repeated, cross-sectional behavioural surveillance, 2003-2012
SO SEXUALLY TRANSMITTED INFECTIONS
VL 90
IS 3
BP 208
EP 215
DI 10.1136/sextrans-2013-051294
PD MAY 2014
PY 2014
AB Objectives To analyse changes in testing for sexually transmissible
   infections (STI) among gay and bisexual men in Melbourne, Sydney and
   Queensland, Australia, particularly comprehensive STI testing (at least
   four tests from different anatomical sites in the previous year), and
   the characteristics of men who had such testing.
   Method Data were analysed from repeated, cross-sectional,
   community-based surveys conducted during 2003-2012. Trends in specific
   STI tests and comprehensive testing were assessed and the
   characteristics of participants who reported comprehensive STI testing
   were identified using multivariate logistic regression, stratified by
   HIV status.
   Results Among HIV-negative and unknown status men (n=51 009),
   comprehensive STI and HIV testing increased substantially from 13% in
   2003 to 34% in 2012. During the same period, comprehensive STI testing
   (excluding HIV testing) increased from 24% to 57% among HIV-positive men
   (n=5532). In both HIV status groups, comprehensive testing was more
   commonly reported by men who had unprotected anal intercourse with
   casual partners, and men with higher numbers of partners. Among
   HIV-negative/unknown status participants, comprehensive STI and HIV
   testing was also associated with education level, regional location and
   finding partners online. Among HIV-positive men, comprehensive STI
   testing was also associated with free time spent with gay men and
   illicit drug use. Comprehensive testing was related to a high annual
   rate of diagnosis with STIs (20% of HIV-negative/unknown status men and
   38% of HIV-positive men).
   Conclusions There has been a substantial improvement in the proportion
   of gay and bisexual men in Melbourne, Sydney and Queensland who report
   comprehensive testing. Comprehensive testing is most likely among men
   whose practices put them at increased risk of infection, and is
   associated with a high rate of STI diagnosis. However, opportunities for
   comprehensive testing are still being missed, suggesting a need for its
   ongoing promotion.
RI Mao, Limin/B-2049-2013; Holt, Martin/X-6482-2019; Guy, Rebecca/; Bourne, Christopher/; Prestage, Garrett/; Lea, Toby/
OI Mao, Limin/0000-0003-0995-5789; Holt, Martin/0000-0002-2586-8274; Guy,
   Rebecca/0000-0002-2929-4634; Bourne, Christopher/0000-0001-7391-3941;
   Prestage, Garrett/0000-0003-3917-8992; Lea, Toby/0000-0001-5942-0550
ZS 0
ZR 0
ZA 0
TC 28
ZB 7
Z8 0
Z9 28
U1 0
U2 4
SN 1368-4973
EI 1472-3263
UT WOS:000334397600011
PM 24234070
ER

PT J
AU Blanco, Maria A.
   Maderer, Ann
   Oriel, Amanda
   Epstein, Scott K.
TI How we launched a developmental student-as-teacher (SAT) program for all
   medical students
SO MEDICAL TEACHER
VL 36
IS 5
BP 385
EP 389
DI 10.3109/0142159X.2014.886770
PD MAY 2014
PY 2014
AB Introduction: Teaching is a necessary skill for medical trainees and
   physicians. We designed and launched a developmental Student-as-Teacher
   program for all students, beginning with the class of 2016.
   Methods: A task force of faculty and students designed the program. The
   goal is to enable all students to acquire basic principles of teaching
   and learning at different stages in their four-year medical school
   career. Upon completion, students will achieve twenty-eight learning
   objectives grouped within four competency domains: (1) Adult and
   Practice-Based Learning; (2) Learning Environment; (3) Instructional
   Design and Performance; and, (4) Learner's Assessment and Evaluation.
   The program combines online learning modules and a field teaching
   experience.
   Results: The entire class of 2016 (N = 200) completed the first online
   module. Students found the module effective, and 70% reported an
   increase in their level of knowledge. Although most students are
   expected to complete their field teaching experience in fourth year,
   twelve students completed their field experience in first year. Reported
   strengths of these experiences include reinforcement of their medical
   knowledge and improvement of their adult teaching skills.
   Conclusions: The program was successfully launched, and students are
   already experiencing the benefits of training in basic teaching skills
   in the first year of the program.
ZA 0
Z8 0
TC 17
ZS 1
ZR 0
ZB 0
Z9 18
U1 0
U2 15
SN 0142-159X
EI 1466-187X
UT WOS:000335246600002
PM 24527838
ER

PT J
AU Evans, Sam
   Baylis, Sonya
   Carabott, Romina
   Jones, Michael
   Lawson, Zoe
   Marsh, Nick
   Payne-James, Jason
   Ramadani, Jona
   Vanezis, Peter
   Kemp, Alison
TI Focussing on the future: Survey results on the image capture of
   patterned cutaneous injuries
SO JOURNAL OF FORENSIC AND LEGAL MEDICINE
VL 24
BP 7
EP 11
DI 10.1016/j.jflm.2014.02.007
PD MAY 2014
PY 2014
AB An investigator who is involved in assessing the likelihood of physical
   abuse must make a decision as to whether the injury seen matches the
   explanation given. In some instances the pattern of these injuries can
   give the investigator a possible link to the cause of the injury.
   Photographic imaging is used to record the patterned cutaneous injuries
   (PCI) and to facilitate forensic interpretation. The current method of
   capturing PCI often results in some form of distortion that causes a
   change to the shape of the patterned injury. The Dermatological
   Patterned Injury Capture and Analysis (DePICA) research group was formed
   to assess current image capture methods and practices. An online survey
   was set up to assess the value of localised imaging protocols and
   training specific to imaging PCI and was made available to law
   enforcement professionals, forensic investigators and hospital staff. 80
   participants responded to the survey. The majority of the survey
   participants have had training in medical or forensic photography,
   however 66 (83%) have not had specific training in how to photograph
   PCI. 41 (51%) of the participants responded that they always use a rigid
   scale and 34 (43%) position the camera so that it is perpendicular to
   the scale and injury. Comments made about the quality of images obtained
   and produced raises concerns about how much knowledge those initiating
   such images have about image relevance in criminal cases. It is evident
   that a clear and comprehensive guide to photographing PCIs is required
   to improve the quality of the photographic evidence that is collected.
   (C) 2014 Elsevier Ltd and Faculty of Forensic and Legal Medicine. All
   rights reserved.
RI Payne-James, Jason/AAP-6588-2021; Payne-James, J Jason/
OI Payne-James, J Jason/0000-0002-3713-8922
TC 4
ZB 0
ZS 0
ZA 0
ZR 0
Z8 0
Z9 4
U1 0
U2 7
SN 1752-928X
EI 1532-2009
UT WOS:000335516600002
PM 24794842
ER

PT J
AU Napolitano, Lena M.
   Savarise, Mark
   Paramo, Juan C.
   Soot, Laurel C.
   Todd, S. Rob
   Gregory, Jay
   Timmerman, Gary L.
   Cioffi, William G.
   Davis, Elisabeth
   Sachdeva, Ajit K.
TI Are General Surgery Residents Ready to Practice? A Survey of the
   American College of Surgeons Board of Governors and Young Fellows
   Association
SO JOURNAL OF THE AMERICAN COLLEGE OF SURGEONS
VL 218
IS 5
BP 1063
EP U245
DI 10.1016/j.jamcollsurg.2014.02.001
PD MAY 2014
PY 2014
AB BACKGROUND: General surgery residency training has changed with adoption
   of the 80-hour work week, patient expectations, and the malpractice
   environment, resulting in decreased resident autonomy during the chief
   resident year. There is considerable concern that graduating residents
   are not prepared for independent surgical practice.
   STUDY DESIGN: Two online surveys were developed, one for "young
   surgeons" (American College of Surgeons [ACS] Fellows 45 years of age
   and younger) and one for "older surgeons" (ACS Fellows older than 45
   years of age). The surveys were distributed by email to 2,939 young and
   9,800 older surgeons. The last question was open-ended with a request to
   provide comments. A qualitative and quantitative analysis of all
   comments was performed.
   RESULTS: The response rate was 9.6% (282 of 2,939) of young and 10% (978
   of 9,800) of older surgeons. The majority of young surgeons (94% [58.7%
   strongly agree, 34.9% agree]) stated they had adequate surgical training
   and were prepared for transition to the surgery attending role (91%
   [49.6% strongly agree, 41.1% agree]). In contrast, considerably fewer
   older surgeons believed that there was adequate surgical training (59%
   [18.7% strongly agree, 40.2% agree]) or adequate preparation for
   transition to the surgery attending role (53% [16.93% strongly agree,
   36.13% agree]). The 2 groups' responses were significantly different,
   chi-square test of association (3) = 15.73, p = 0.0012. Older surgeons
   focused considerably more on residency issues (60% vs 42%,
   respectively), and young surgeons focused considerably more on business
   and practice issues (30% vs 14%, respectively).
   CONCLUSIONS: Young and older surgeons' perceptions of general surgery
   residents' readiness to practice independently after completion of
   general surgery residency differ significantly. Future work should focus
   on determination of specific efforts to improve the transition to
   independent surgery practice for the general surgery resident. (C) 2014
   by the American College of Surgeons
RI Napolitano, Lena/AAZ-8651-2021
Z8 0
ZS 2
ZR 0
ZA 0
ZB 16
TC 94
Z9 96
U1 0
U2 10
SN 1072-7515
EI 1879-1190
UT WOS:000334581600025
PM 24661851
ER

PT J
AU Bonrath, Esther M.
   Dedy, Nicolas J.
   Zevin, Boris
   Grantcharov, Teodor P.
TI International consensus on safe techniques and error definitions in
   laparoscopic surgery
SO SURGICAL ENDOSCOPY AND OTHER INTERVENTIONAL TECHNIQUES
VL 28
IS 5
BP 1535
EP 1544
DI 10.1007/s00464-013-3348-y
PD MAY 2014
PY 2014
AB Definitions of errors and poor technique in laparoscopic surgery are
   lacking in modern clinical practice. As a result, educators often base
   their teaching on personal experience and individual preferences. The
   objective of this study was to achieve expert consensus regarding these
   definitions in order to provide a framework for a standardized approach
   to teaching safe technique and avoiding common errors in laparoscopic
   surgery.
   A Delphi survey was conducted with an international panel of experts in
   laparoscopic surgery. Survey items for definitions and examples of
   errors and resulting injuries (events) were derived from literature
   reviews and procedural observations. An online platform was used to
   administer the survey. Experts were requested to rate their level of
   agreement regarding survey items on a 5-point Likert-type scale;
   additional comments were facilitated through free-text entries.
   Consensus was defined as Cronbach's alpha > 0.70. Items that were rated
   a parts per thousand yen3 ("somewhat agree") by 75 % or more of the
   panel were included in the consensus list. The Delphi process was
   continued until all subsections of the survey met the defined consensus
   level.
   Two survey rounds were completed with 33 experts from 12 countries
   (round 1) and 25 experts from nine countries (round 2). Overall
   consensus was high for both rounds (alpha = 0.9). Seventeen definitions
   and 39 examples of errors and events were included in the final
   consensus list.
   Standardized definitions and examples of technical errors in
   laparoscopic surgery were established using a consensus-based approach.
   These definitions can serve as uniform nomenclature and can be used by
   educators as a reference guide to ensure standardization in surgical
   training and performance assessment.
RI Zevin, Boris/AAI-1994-2019; Dedy, Nicolas J./AAC-9163-2019
OI Dedy, Nicolas J./0000-0002-4654-3014
ZS 0
ZA 0
ZR 0
TC 13
Z8 0
ZB 1
Z9 13
U1 0
U2 0
SN 0930-2794
EI 1432-2218
UT WOS:000334507000019
PM 24357424
ER

PT J
AU Rosen, Jennifer E.
   Gardiner, Paula
   Saper, Robert B.
   Pearce, Elizabeth N.
   Hammer, Kallista
   Gupta-Lawrence, Rebecca L.
   Lee, Stephanie L.
TI Kelp use in patients with thyroid cancer
SO ENDOCRINE
VL 46
IS 1
BP 123
EP 130
DI 10.1007/s12020-013-0048-2
PD MAY 2014
PY 2014
AB To report on the incidence and use of kelp among patients with thyroid
   cancer. Data were collected using a web-based online anonymous survey
   under Institutional Review Board approval from Boston University. This
   report is based on 27 responses from subjects with thyroid cancer who
   use kelp. Demographic factors and complementary and alternative use were
   included. Respondents were primarily over age 40, white, female and have
   at least a high school education. The top five modalities were
   multivitamins, special diets, herbal supplements, prayer for health
   reasons and herbal tea. Only one patient reported perceiving a
   particular modality had a negative effect on treatment. Complementary
   and alternative medicine (CAM) was more often perceived as being used to
   aid their thyroid cancer treatment than to help with symptoms. On
   average, respondents who use kelp also use at least 11 additional CAM
   modalities. Only 1/2 of respondents who use kelp reported telling their
   physicians about their CAM use, and nearly 1/3 of respondents reported
   their CAM use was neither known, prescribed nor asked about by their
   physicians. In comparison to both national surveys of the general US
   population and patients with thyroid cancer, kelp users with thyroid
   cancer use at least twice the number of additional CAM therapies and
   report their use far less often. Physicians who treat patients with
   thyroid cancer should be aware of these data to further assist in their
   assessment and care.
RI Saper, Robert B/Y-4598-2018; Gardiner, Paula/; Pearce, Elizabeth/
OI Saper, Robert B/0000-0002-0992-6198; Gardiner,
   Paula/0000-0002-3663-000X; Pearce, Elizabeth/0000-0003-3799-0354
ZS 0
ZR 0
ZB 3
ZA 0
Z8 0
TC 5
Z9 5
U1 2
U2 14
SN 1355-008X
EI 1559-0100
UT WOS:000334179700017
PM 24573490
ER

PT J
AU Sethi, Neeraj
   Lane, Gethin
   Newton, Sophie
   Egan, Philip
   Ghosh, Samit
TI Disaster easily averted? - Data confidentiality and the hospital desktop
   computer
SO INTERNATIONAL JOURNAL OF MEDICAL INFORMATICS
VL 83
IS 5
BP 385
EP 391
DI 10.1016/j.ijmedinf.2014.02.002
PD MAY 2014
PY 2014
AB Objective: We specifically identified the hospital desktop computer as a
   potential source of breaches in confidentiality. We aimed to evaluate if
   there was accessible, unprotected, confidential information stored on
   the desktop screen on computers in a district general hospital and if
   so, how a teaching intervention could improve this situation.
   Design: An unannounced spot check of 59 ward computers was performed.
   Data were collected regarding how many had confidential information
   stored on the desktop screen without any password protection. An online
   learning module was mandated for healthcare staff and a second cycle of
   inspection performed.
   Setting: A district general hospital.
   Participants: Two doctors conducted the audit. Computers in clinical
   areas were assessed. All clinical staff with computer access underwent
   the online learning module.
   Intervention: An online learning module regarding data protection and
   confidentiality.
   Results: In the first cycle, 55% of ward computers had easily accessible
   patient or staff confidential information stored on their desktop
   screen. This included handovers, referral letters, staff sick leave
   lists, audits and nursing reports. The majority (85%) of computers
   accessed were logged in under a generic username and password. The
   intervention produced an improvement in the second cycle findings with
   only 26% of computers being found to have unprotected confidential
   information stored on them.
   Conclusions: The failure to comply with appropriate confidential data
   protection regulations is a persistent problem. Education produces some
   improvement but we also propose a systemic approach to solving this
   problem. (c) 2014 Elsevier Ireland Ltd. All rights reserved.
ZR 0
ZS 0
ZA 0
ZB 0
TC 7
Z8 0
Z9 7
U1 0
U2 13
SN 1386-5056
EI 1872-8243
UT WOS:000333801500009
PM 24630409
ER

PT J
AU Grimm, Lars J.
   Shapiro, Lauren M.
   Singhapricha, Terry
   Mazurowski, Maciej A.
   Desser, Terry S.
   Maxfield, Charles M.
TI Predictors of an Academic Career on Radiology Residency Applications
SO ACADEMIC RADIOLOGY
VL 21
IS 5
BP 685
EP 690
DI 10.1016/j.acra.2013.10.019
PD MAY 2014
PY 2014
AB Rationale and Objectives: To evaluate radiology residency applications
   to determine if any variables are predictive of a future academic
   radiology career.
   Materials and Methods: Application materials from 336 radiology
   residency graduates between 1993 and 2010 from the Department of
   Radiology, Duke University and between 1990 and 2010 from the Department
   of Radiology, Stanford University were retrospectively reviewed. The
   institutional review boards approved this Health Insurance Portability
   and Accountability Act-compliant study with a waiver of informed
   consent. Biographical (gender, age at application, advanced degrees,
   prior career), undergraduate school (school, degree, research
   experience, publications), and medical school (School, research
   experience, manuscript publications, Alpha Omega Alpha membership,
   clerkship grades, United States Medical Licensing Examination Step 1 and
   2 scores, personal statement and letter of recommendation reference to
   academics, couples match status) data were recorded. Listing in the
   Association of American Medical Colleges Faculty Online Directory and
   postgraduation publications were used to determine academic status.
   Results: There were 72 (21%) radiologists in an academic career and 264
   (79%) in a nonacademic career. Variables associated with an academic
   career were elite undergraduate school (P = .003), undergraduate school
   publications.(P = .018), additional advanced degrees (P = .027), elite
   medical school (P = .006), a research year in medical school (P < .001),
   and medical school publications (P < .001). A multi-variate
   cross-validation analysis showed that these variables are jointly
   predictive of an academic career (P < .001).
   Conclusions: Undergraduate and medical school rankings and publications,
   as well as a medical school research year and an additional advanced
   degree, are associated with an academic career. Radiology residency
   selection committees should consider these factors in the context of the
   residency application if they wish to recruit future academic
   radiologists.
RI Mazurowski, Maciej A/P-4078-2015; Grimm, Lars J/P-3431-2015
OI Mazurowski, Maciej A/0000-0003-4202-8602; Grimm, Lars
   J/0000-0002-3865-3352
ZA 0
Z8 0
ZS 0
ZB 4
ZR 0
TC 25
Z9 25
U1 0
U2 7
SN 1076-6332
EI 1878-4046
UT WOS:000334559200018
PM 24629444
ER

PT J
AU Sullivan, T. Barrett
   Anderson, Joshua T.
   Ahn, Uri M.
   Ahn, Nicholas U.
TI Can Internet Information on Vertebroplasty be a Reliable Means of
   Patient Self-education?
SO CLINICAL ORTHOPAEDICS AND RELATED RESEARCH
VL 472
IS 5
BP 1597
EP 1604
DI 10.1007/s11999-013-3425-5
PD MAY 2014
PY 2014
AB Studies of the quality and accuracy of health and medical information
   available on the Internet have shown that many sources provide
   inadequate information. However, to our knowledge, there are no
   published studies analyzing the quality of information available online
   regarding vertebroplasty. Because this has been a high-volume procedure
   with highly debated efficacy, it is critical that patients receive
   complete, accurate, and well-balanced information before deciding a
   treatment course. Additionally, few studies have evaluated the merit of
   academic site authorship or site certification on information quality,
   but some studies have used measurements of quality that are based
   primarily on subjective criteria or information accuracy rather than
   information completeness.
   The purposes of our study were (1) to evaluate and analyze the
   information on vertebroplasty available to the general public through
   the Internet; (2) to see if sites sponsored by academic institutions
   offered a higher quality of information; and (3) to determine whether
   quality of information varied according to site approval by a
   certification body.
   Three search engines were used to identify 105 web sites (35 per engine)
   offering information regarding vertebroplasty. Sites were evaluated for
   authorship/sponsorship, content, and references cited. Information
   quality was rated as "excellent," "high," "moderate," "low," or
   "unacceptable." Sites also were evaluated for contact information to set
   up an appointment. Data were analyzed as a complete set, then compared
   between authorship types, and finally evaluated by certification status.
   Academic sites were compared with other authorship groups and certified
   sites were compared with noncertified sites using Student's t-test.
   Appropriate indications were referenced in 74% of sites, whereas only
   45% discussed a contraindication to the procedure. Benefits were
   expressed by 100% of sites, but risks were outlined in only 53% (p <
   0.001). Ninety-nine percent of sites provided step-by-step descriptions
   of the procedure, and 44% of sites also included images. Alternative
   treatments were mentioned by 51% of sites. Twenty-seven percent of sites
   referenced peer-reviewed literature, 41% offered experiential or
   noncited data based on American populations, and 7% offered analogous
   data from international populations. Thirty percent of sites provided
   contact information for patient appointment scheduling. Seven percent of
   sites were classified as excellent quality, 6% as high quality, 11% as
   moderate quality, 19% as poor quality, and 57% as unacceptable. Sixteen
   percent of sites were sponsored by academic institutions, 62% by private
   groups, 8% by biomedical device companies, and 14% were sponsored
   otherwise. Academic sites reported fewer risks of the procedure than
   private sites or other sites (p = 0.05 and p = 0.04), but reported more
   risks than industry sites (p = 0.007). Academic sites were more likely
   than sites classified as other to offer contact information for patient
   appointment scheduling (p = 0.004). Nine percent of sites evaluated were
   Health on the Net Foundation (HONCode) certified. No association with
   improved information quality was observed in these sites relative to
   noncertified sites (all p > 0.05).
   Internet information regarding vertebroplasty is not only inadequate for
   proper patient education, but also potentially misleading as sites are
   more likely to present benefits of the procedure than risks. Although
   academic sites might be expected to offer higher-quality information
   than private, industry, or other sites, our data would suggest that they
   do not. HONCode certification cannot be used reliably as a means of
   qualifying website information quality. Academic sites should be
   expected to set a high standard and alter their Internet presence with
   adequate information distribution. Certification bodies also should
   alter their standards to necessitate provision of complete information
   in addition to emphasizing accurate information. Treating physicians may
   want to counsel their patients regarding the limitations of information
   present on the Internet and the pitfalls of current certification
   systems.
   Level IV, economic and decision analyses. See the Instructions for
   Authors for a complete description of levels of evidence.
ZR 0
ZA 0
Z8 0
ZS 1
TC 27
ZB 3
Z9 28
U1 1
U2 18
SN 0009-921X
EI 1528-1132
UT WOS:000334180400037
PM 24338042
ER

PT J
AU Connolly, Anne M.
   Cunningham, Clare
   Sinclair, Adriane J.
   Rao, Arjun
   Lonergan, Amy
   Bye, Ann M. E.
TI 'Beyond Milestones': A randomised controlled trial evaluating an
   innovative digital resource teaching quality observation of normal child
   development
SO JOURNAL OF PAEDIATRICS AND CHILD HEALTH
VL 50
IS 5
BP 393
EP 398
DI 10.1111/jpc.12485
PD MAY 2014
PY 2014
AB Aims
   The study aimed to create and evaluate the educational effectiveness of
   a digital resource instructing paediatric trainees in a systematic
   approach to critical and quality observation of normal child
   development.
   Methods
   A digital educational resource was developed utilising the skills of an
   expert developmental paediatrician who was videoed assessing normal
   early child development at a series of critical stages. Videos
   illustrated aspects of language, sophistication of play and
   socialisation, cognition, and motor progress. Expert commentary,
   teaching text and summaries were used. A randomised controlled trial
   evaluated the resource. Paediatric trainees were recruited from The
   Sydney Children's Hospitals Network. Outcome measures were repeated at
   three time points (pre-teaching, immediate-post and 1 month) and
   included self-rated attitudes, knowledge of markers of development and
   observational expertise. Qualitative data on teaching usefulness were
   obtained through open-ended questions.
   Results
   Fifty-six paediatric trainees (registrar 79%, women 82%; mean age 31
   years) completed the pre-assessment, 46 the immediate-post and 45 the
   1-month follow-up (20% attrition). Compared with the Control group, the
   Teaching group scored higher over time on markers of development (P =
   0.006), observational expertise (P < 0.0001), confidence (P = 0.035) and
   satisfaction (P < 0.0001). Teaching participants valued the video and
   expert commentary and reported improvement in confidence and
   understanding and acquiring a more structured approach.
   Conclusions
   The 'Beyond Milestones' free online resource for medical professionals <
   password=cunningham> improves knowledge, increases confidence and is
   useful, providing a structured approach to developmental assessment. The
   techniques taught can be applied to every paediatric consultation.
OI Sinclair, Adriane/0000-0002-2341-3065
ZA 0
Z8 0
ZR 0
ZB 0
TC 4
ZS 0
Z9 4
U1 0
U2 19
SN 1034-4810
EI 1440-1754
UT WOS:000334456800012
PM 24373114
ER

PT J
AU van der Putten, W. J.
TI Fit for purpose? Evaluation of an MSc. in Medical Physics
SO PHYSICA MEDICA-EUROPEAN JOURNAL OF MEDICAL PHYSICS
VL 30
IS 3
BP 358
EP 364
DI 10.1016/j.ejmp.2013.11.002
PD MAY 2014
PY 2014
AB The National University of Ireland in Galway established a Master in
   Science (MSc.) program in medical physics in 2002. The course was
   designed to be 90 ECTS1 credits and of one calendar year duration. From
   the outset the MSc. was designed to be part of an overall medical
   physics training program. MSc. programs are now widely used as part of
   the training and education of medical physicists. There is however
   paucity of data on the effectiveness of such courses and the purpose of
   the study reported here is to provide information on one particular MSc.
   course in medical physics. This is relevant to medical physicists who
   are involved in the development and running of medical physics training
   programs. The study used as methodology the Kirkpatrick levels of
   professional training. It was conducted through an online survey, both
   from students who graduated from the course and from students who were
   in the process of completing the course.
   The survey proved to be an effective way to determine attributes of
   modules such as learning outcomes, knowledge imparted, quality of
   teaching materials and others. The survey proved to be remarkably able
   to demonstrate interventions in the individual course modules. Although
   the course was shown to be effective in the imparting of the knowledge
   required to become a qualified medical physicist several areas for
   improvement were identified. These are mainly in the areas of increased
   practical experience and in course delivery. (C) 2013 Associazione
   Italiana di Fisica Medica. Published by Elsevier Ltd. All rights
   reserved.
TC 1
ZR 0
Z8 0
ZB 0
ZS 0
ZA 0
Z9 1
U1 0
U2 7
SN 1120-1797
EI 1724-191X
UT WOS:000334094200015
PM 24309504
ER

PT J
AU Bell, Sigall K.
   Kerfoot, B. Price
   Gaufberg, Elizabeth
TI Online tool to promote medical student professionalism and moral
   decision making
SO MEDICAL EDUCATION
VL 48
IS 5
BP 538
EP 539
DI 10.1111/medu.12469
PD MAY 2014
PY 2014
ZR 0
ZB 0
TC 0
ZA 0
Z8 0
ZS 0
Z9 0
U1 0
U2 11
SN 0308-0110
EI 1365-2923
UT WOS:000333935800031
PM 24712958
ER

PT J
AU Grierson, Lawrence E. M.
TI Information processing, specificity of practice, and the transfer of
   learning: considerations for reconsidering fidelity
SO ADVANCES IN HEALTH SCIENCES EDUCATION
VL 19
IS 2
BP 281
EP 289
DI 10.1007/s10459-014-9504-x
PD MAY 2014
PY 2014
AB Much has been made in the recent medical education literature of the
   incorrect characterization of simulation along a continuum of low to
   high fidelity (Cook et al. JAMA 306(9): 978-988, 2011; Norman et al. Med
   Educ 46(7): 636-647, 2012; Teteris et al. Adv Health Sci Educ 17(1):
   137-144, 2012). For the most part, the common definition within the
   medical education community has been that simulations that present
   highly realistic performance characteristics, contexts, and scenarios
   are referred to as high-fidelity, while simulations that reduce
   to-be-learned skills to simpler constructs or constituent parts are
   referred to as low-fidelity. The issue with this is that
   highly-realistic has tended to mean the degree to which the simulation
   looks like the criterion context with little regard for what features of
   the simulation are in fact relevant to the skill that the educator hopes
   to teach. The inherent assumption that high fidelity simulations lead to
   better learning-an assumption for which there is a lack of supporting
   evidence (Norman et al. Med Educ 46(7): 636-647, 2012)-only exacerbates
   the problem. So much so that some have suggested that the term be
   abandoned all together (Hamstra et al. Acad Med J Assoc Am Med Coll
   2014). While, it is true that fidelity and its importance are
   misconstrued in the medical education literature, the construct, defined
   classically as the degree of faithfulness that exists between two
   entities, is still fundamental to understanding the effectiveness that
   any one simulation might have in preparing learners for clinical
   performance. However, the concept of simulation fidelity must be recast
   in terms of the fundamental information processing events that underpin
   human performance.
OI Grierson, Lawrence/0000-0003-0739-5976
ZA 0
ZS 0
TC 45
Z8 0
ZR 0
ZB 4
Z9 45
U1 0
U2 40
SN 1382-4996
EI 1573-1677
UT WOS:000334678000010
PM 24691891
ER

PT J
AU Miller, Stephannie
   Fulton, Judith
   Mostow, Eliot
TI Integrating Structured Learning and Scholarly Activities into Clerkship
   Rotations: A Win-Win for Students and Preceptors.
SO Advances in wound care
VL 3
IS 5
BP 400
EP 403
PD 2014-May-01
PY 2014
AB Objective: To merge scholarly activity into the curriculum developed for
   medical students electing a rotation in wound care and/or dermatology.
   Approach: The authors adapted the unique wound care curriculum developed
   for medical student rotators and residents to incorporate structured
   scholarly projects, opportunities for mentorship, and feedback for
   continued improvement. Results: Benefits have been observed to both
   students and to the clinic, as reflected by online survey results,
   increased productivity in the form of posters and manuscripts, and
   opportunities for professional networking. Discussion: Rotations and
   clerkships can be transformed from haphazard, bystander observational
   experiences to active participation that enhances comprehension and
   retention, while also providing benefits to preceptors. Innovation:
   Integration between research, education, and clinical activities in a
   structured way can provide opportunity for enhanced learning experiences
   and promote the concept of evidence-based practice. Conclusion: With
   observed benefits to students, researchers, and staff in this clinical
   setting, other clerkship rotation settings should consider an integrated
   and structured approach to learning, which includes scholarly
   activities. Further rigorous program evaluation is necessary to further
   quantify preliminary positive feedback regarding this approach.
ZB 0
TC 1
ZS 0
ZA 0
Z8 0
ZR 0
Z9 1
U1 0
U2 0
SN 2162-1918
UT MEDLINE:24804160
PM 24804160
ER

PT J
AU Cunningham, Christine M.
TI Prezi Presentational Software as an Educational Tool for Analyzing
   Pathology Slides: Promoting a Learner Centered Environment Through
   Technology to Increase Student Satisfaction
SO LABMEDICINE
VL 45
IS 2
BP E73
EP E79
DI 10.1309/LMS0JFCHA7DMQC0M
PD MAY 2014
PY 2014
AB Objective: To test Prezi online presentational software as a learning
   tool for students enrolled in a physiopathology laboratory class.
   Methods: A Prezi presentation was created and used in place of a virtual
   microscopy scanning digital pathology slide during a laboratory session
   attended by a total of 179 students. Review of the normal anatomical
   features and architecture of a tissue was followed by an annotated tour
   covering important aspects of its pathologic characteristics. This was
   also accompanied by comparisons of normal with abnormal tissue to
   facilitate student learning and comprehension. Student feedback was
   gathered for 3 successive trimesters using a survey to assess student
   satisfaction with use of the Prezi presentation as an effective teaching
   strategy in a physiopathology laboratory class.
   Results: Students reported that they preferred the Prezi presentation
   compared with the digital pathology scanning slide technology. Students
   overwhelmingly expressed the desire to shift to the Prezi format from
   the virtual scanning microscope as the type of instructional technology
   used in class.
   Conclusion: Based on student feedback, Prezi is an effective teaching
   tool. The overall success of this exercise and the positive student
   feedback warrant further development of additional Prezi presentations
   for continued use in physiopathology laboratory classes.
TC 1
ZB 0
ZS 0
ZA 0
Z8 0
ZR 0
Z9 1
U1 1
U2 3
SN 0007-5027
EI 1943-7730
UT WOS:000421562600007
ER

PT J
AU Gartner, Fania R.
   Freeman, Liv M.
   Rijnders, Marlies E.
   Middeldorp, Johanna M.
   Bloemenkamp, Kitty W. M.
   Stiggelbout, Anne M.
   van den Akker-van Marle, M. Elske
TI A comprehensive representation of the birth-experience: identification
   and prioritization of birth-specific domains based on a mixed-method
   design
SO BMC PREGNANCY AND CHILDBIRTH
VL 14
AR 147
DI 10.1186/1471-2393-14-147
PD APR 24 2014
PY 2014
AB Background: In obstetrics, effectiveness and cost-effectiveness studies
   often present several specific outcomes with likely contradicting
   results and may not reflect what is important for women. A
   birth-specific outcome measure that combines the core domains into one
   utility score would solve this problem. The aim of this study was to
   investigate which domains are most relevant for women's overall
   experience of labor and birth and should be included in such a measure.
   Methods: A sequential mixed-method design with three steps was applied.
   First, the domains were identified by literature review and online focus
   groups consisting of pregnant women, women who recently gave birth, and
   their partners. Second, in a prioritizing task, women who recently gave
   birth and professionals (midwives, gynecologists, and researchers)
   selected and ranked their top seven domains. Third, the domains that
   were most frequently selected and had the highest ranking scores
   determined the basis for a consensus discussion with experts, whereby
   the definitive list of domains was formed.
   Results: In the first step, 34 birth-specific domains were identified,
   which cover domains regarding the caregivers, intrapersonal aspects of
   the mother, partner support, and contextual and medical aspects of
   birth. Based on the prioritizing task results (step 2) of 96 women and
   89 professionals, this list was reduced to 14 most relevant domains. In
   a consensus discussion, the final seven domains were selected by
   combining several of the 14 remaining domains and giving priority to the
   domains indicated to be relevant by mothers. The seven definite domains
   were: 1) availability of competent health professionals; 2) health
   professionals' support; 3) provision of information; 4) health
   professionals' response to needs and requests; 5) feelings of safety; 6)
   worries about the child's health; and 7) experienced duration until the
   first contact with the child.
   Conclusions: The experienced availability and quality of received care,
   concerns about safety and the baby's health, and first contact with the
   baby are regarded as key aspects for a mother's overall birth
   experience. Therefore, these domains are considered to be the most
   crucial for inclusion in a birth-specific outcome measure.
RI Stiggelbout, Anne M/D-2293-2018; van den Akker-van Marle, M. Elske/
OI Stiggelbout, Anne M/0000-0002-6293-4509; van den Akker-van Marle, M.
   Elske/0000-0002-5269-509X
ZA 0
Z8 0
TC 12
ZR 0
ZS 0
ZB 1
Z9 12
U1 0
U2 18
EI 1471-2393
UT WOS:000335179700001
PM 24758274
ER

PT J
AU Chen, Candice
   Baird, Sarah
   Ssentongo, Katumba
   Mehtsun, Sinit
   Olapade-Olaopa, Emiola Oluwabunmi
   Scott, Jim
   Sewankambo, Nelson
   Talib, Zohray
   Ward-Peterson, Melissa
   Mariam, Damen Haile
   Rugarabamu, Paschalis
TI Physician tracking in sub-Saharan Africa: current initiatives and
   opportunities
SO HUMAN RESOURCES FOR HEALTH
VL 12
AR 21
DI 10.1186/1478-4491-12-21
PD APR 23 2014
PY 2014
AB Background: Physician tracking systems are critical for health workforce
   planning as well as for activities to ensure quality health care - such
   as physician regulation, education, and emergency response. However,
   information on current systems for physician tracking in sub-Saharan
   Africa is limited. The objective of this study is to provide information
   on the current state of physician tracking systems in the region,
   highlighting emerging themes and innovative practices.
   Methods: This study included a review of the literature, an online
   search for physician licensing systems, and a document review of
   publicly available physician registration forms for sub-Saharan African
   countries. Primary data on physician tracking activities was collected
   as part of the Medical Education Partnership Initiative (MEPI) - through
   two rounds over two years of annual surveys to 13 medical schools in 12
   sub-Saharan countries. Two innovations were identified during two MEPI
   school site visits in Uganda and Ghana.
   Results: Out of twelve countries, nine had existing frameworks for
   physician tracking through licensing requirements. Most countries
   collected basic demographic information: name, address, date of birth,
   nationality/citizenship, and training institution. Practice information
   was less frequently collected. The most frequently collected practice
   fields were specialty/ degree and current title/position. Location of
   employment and name and sector of current employer were less frequently
   collected. Many medical schools are taking steps to implement graduate
   tracking systems. We also highlight two innovative practices: mobile
   technology access to physician registries in Uganda and MDNet, a
   public-private partnership providing free mobile-to-mobile voice and
   text messages to all doctors registered with the Ghana Medical
   Association.
   Conclusion: While physician tracking systems vary widely between
   countries and a number of challenges remain, there appears to be
   increasing interest in developing these systems and many innovative
   developments in the area. Opportunities exist to expand these systems in
   a more coordinated manner that will ultimately lead to better workforce
   planning, implementation of the workforce, and better health.
RI Ward, Melissa K./AAJ-6016-2021; Ward, Melissa/; Sewankambo, Nelson/
OI Ward, Melissa/0000-0001-9296-981X; Sewankambo,
   Nelson/0000-0001-9362-053X
TC 5
Z8 0
ZS 0
ZR 0
ZB 1
ZA 0
Z9 5
U1 0
U2 26
EI 1478-4491
UT WOS:000335187200001
PM 24754965
ER

PT J
AU Nickel, Felix
   Jede, Felix
   Minassian, Andreas
   Gondan, Matthias
   Hendrie, Jonathan D.
   Gehrig, Tobias
   Linke, Georg R.
   Kadmon, Martina
   Fischer, Lars
   Mueller-Stich, Beat P.
TI One or two trainees per workplace in a structured multimodality training
   curriculum for laparoscopic surgery? Study protocol for a randomized
   controlled trial-DRKS00004675
SO TRIALS
VL 15
AR 137
DI 10.1186/1745-6215-15-137
PD APR 23 2014
PY 2014
AB Background: Laparoscopy training courses have been established in many
   centers worldwide to ensure adequate skill learning before performing
   operations on patients. Different training modalities and their
   combinations have been compared regarding training effects.
   Multimodality training combines different approaches for optimal
   training outcome. However, no standards currently exist for the number
   of trainees assigned per workplace.
   Methods: This is a monocentric, open, three arm randomized controlled
   trial. The participants are laparoscopically naive medical students from
   Heidelberg University. After a standardized introduction to laparoscopic
   cholecystectomy (LC) with online learning modules, the participants
   perform a baseline test for basic skills and LC performance on a virtual
   reality (VR) trainer. A total of 100 students will be randomized into
   three study arms, in a 2: 2: 1 ratio. The intervention groups
   participate individually (Group 1) or in pairs (Group 2) in a
   standardized and structured multimodality training curriculum. Basic
   skills are trained on the box and VR trainers. Procedural skills and LC
   modules are trained on the VR trainer. The control group (Group C) does
   not receive training between tests. A post-test is performed to reassess
   basic skills and LC performance on the VR trainer. The performance of a
   cadaveric porcine LC is then measured as the primary outcome using
   standardized and validated ratings by blinded experts with the Objective
   Structured Assessment of Technical Skills. The Global Operative
   Assessment of Laparoscopic Surgical skills score and the time taken for
   completion are used as secondary outcome measures as well as the
   improvement of skills and VR LC performance between baseline and
   post-test. Cognitive tests and questionnaires are used to identify
   individual factors that might exert influence on training outcome.
   Discussion: This study aims to assess whether workplaces in laparoscopy
   training courses for beginners should be used by one trainee or two
   trainees simultaneously, by measuring the impact on operative
   performance and learning curves. Possible factors of influence, such as
   the role of observing the training partner, exchange of thoughts, active
   reflection, model learning, motivation, pauses, and sympathy will be
   explored in the data analysis. This study will help optimize the
   efficiency of laparoscopy training courses.
RI Nickel, Felix/I-3430-2019; Müller-Stich, Beat/ABF-5069-2020; Muller-Stich, Beat Peter/; Hendrie, Jonathan/; Gondan, Matthias/
OI Nickel, Felix/0000-0001-6066-8238; Muller-Stich, Beat
   Peter/0000-0002-8552-8538; Hendrie, Jonathan/0000-0002-5677-3868;
   Gondan, Matthias/0000-0001-9974-0057
ZR 0
TC 20
Z8 0
ZA 0
ZS 0
ZB 4
Z9 20
U1 0
U2 10
EI 1745-6215
UT WOS:000335251000001
PM 24754961
ER

PT J
AU Nguyen Toan Tran
   Portela, Anayda
   de Bernis, Luc
   Beek, Kristen
TI Developing Capacities of Community Health Workers in Sexual and
   Reproductive, Maternal, Newborn, Child, and Adolescent Health: A Mapping
   and Review of Training Resources
SO PLOS ONE
VL 9
IS 4
AR e94948
DI 10.1371/journal.pone.0094948
PD APR 15 2014
PY 2014
AB Background: Given country demands for support in the training of
   community health workers (CHWs) to accelerate progress towards reaching
   the Millennium Development Goals in sexual and reproductive health and
   maternal, newborn, child, and adolescent health (SR/MNCAH), the United
   Nations Health Agencies conducted a synthesis of existing training
   resource packages for CHWs in different components of SR/MNCAH to
   identify gaps and opportunities and inform efforts to harmonize
   approaches to developing the capacity of CHWs.
   Methods: A mapping of training resource packages for CHWs was undertaken
   with documents retrieved online and from key informants. Materials were
   classified by health themes and analysed using agreed parameters. Ways
   forward were informed by a subsequent expert consultation.
   Results: We identified 31 relevant packages. They covered different
   components of the SR/MNCAH continuum in varying breadth (integrated
   packages) and depth (focused packages), including family planning,
   antenatal and childbirth care (mainly postpartum haemorrhage), newborn
   care, and childhood care, and HIV. There is no or limited coverage of
   interventions related to safe abortion, adolescent health, and
   gender-based violence. There is no training package addressing the range
   of evidence-based interventions that can be delivered by CHWs as per
   World Health Organization guidance. Gaps include weakness in the
   assessment of competencies of trainees, in supportive supervision, and
   in impact assessment of packages. Many packages represent individual
   programme efforts rather than national programme materials, which could
   reflect weak integration into national health systems.
   Conclusions: There is a wealth of training packages on SR/MNCAH for CHWs
   which reflects interest in strengthening the capacity of CHWs. This
   offers an opportunity for governments and partners to mount a
   synergistic response to address the gaps and ensure an evidence-based
   comprehensive package of interventions to be delivered by CHWs. Packages
   with defined competencies and methods for assessing competencies and
   supervision are considered best practices but remain a gap.
OI Beek, Kristen/0000-0002-1935-5851; Portela, Anayda/0000-0001-6368-1585;
   Tran, Nguyen-Toan/0000-0001-7134-7878
TC 15
ZA 0
ZS 0
ZB 3
Z8 0
ZR 0
Z9 15
U1 1
U2 31
SN 1932-6203
UT WOS:000336922600111
PM 24736623
ER

PT J
AU Kern, Kristine
   Kalus, James
   Bush, Colleen
   Chen, David
   Szandzik, Edward
   Haque, Nadia
TI Variations in pharmacy-based transition-of-care activities in the United
   States: A national survey
SO AMERICAN JOURNAL OF HEALTH-SYSTEM PHARMACY
VL 71
IS 8
BP 648
EP 656
DI 10.2146/ajhp130510
PD APR 15 2014
PY 2014
AB Purpose. A national survey was conducted to assess pharmacist roles in
   transition-of-care (TOC) activities in the United States.
   Methods. An online survey was sent to 1246 pharmacy directors who were
   members of the American Society of Health-System Pharmacists to assess
   their involvement in TOC activities including medication reconciliation,
   admission histories, medication counseling, and postdischarge follow-up;
   pharmacy student and pharmacy technician involvement in TOC activities;
   the use of technology to facilitate TOC activities; and barriers to
   performing such activities.
   Results. A total of 393 respondents completed the survey (31.5% response
   rate). Twenty-seven percent of respondents indicated that pharmacists
   complete medication histories on admission, and 5% indicated that
   pharmacy technicians complete medication histories. Most respondents
   indicated that pharmacists do not routinely or consistently provide
   patients with tools to facilitate medication adherence before hospital
   discharge and that pharmacists do not routinely or consistently follow
   up with patients after discharge. Fifty-six percent of respondents
   indicated that pharmacists provide patient education for specific
   medications or for medications for specific diseases. Few respondents
   indicated that student pharmacists are involved with TOC activities.
   Most respondents either agreed or strongly agreed that it is important
   for pharmacists to be involved in TOC activities for hospitalized
   patients.
   Conclusion. Approximately one third of survey respondents indicated that
   pharmacists complete medication histories. Most respondents indicated
   that pharmacists do not routinely or consistently provide patients with
   tools to facilitate medication adherence before hospital discharge or
   follow up with patients after discharge. Lack of pharmacy staff
   resources and insufficient recognition of the value of pharmacists'
   provision of TOC by health care executives, medical staff, nursing
   staff, and other health care professionals were the most frequently
   cited barriers to pharmacists assuming more significant roles in the TOC
   at the respondent's institution.
ZR 0
TC 26
Z8 0
ZB 0
ZS 0
ZA 0
Z9 26
U1 0
U2 3
SN 1079-2082
EI 1535-2900
UT WOS:000214661500010
PM 24688039
ER

PT J
AU Bosnic-Anticevich, Sinthia Z.
   Stuart, Meg
   Mackson, Judith
   Cvetkovski, Biljana
   Sainsbury, Erica
   Armour, Carol
   Mavritsakis, Sofia
   Mendrela, Gosia
   Travers-Mason, Pippa
   Williamson, Margaret
TI Development and evaluation of an innovative model of inter-professional
   education focused on asthma medication use
SO BMC MEDICAL EDUCATION
VL 14
AR 72
DI 10.1186/1472-6920-14-72
PD APR 7 2014
PY 2014
AB Background: Inter-professional learning has been promoted as the
   solution to many clinical management issues. One such issue is the
   correct use of asthma inhaler devices. Up to 80% of people with asthma
   use their inhaler device incorrectly. The implications of this are poor
   asthma control and quality of life. Correct inhaler technique can be
   taught, however these educational instructions need to be repeated if
   correct technique is to be maintained. It is important to maximise the
   opportunities to deliver this education in primary care. In light of
   this, it is important to explore how health care providers, in
   particular pharmacists and general medical practitioners, can work
   together in delivering inhaler technique education to patients, over
   time. Therefore, there is a need to develop and evaluate effective
   inter-professional education, which will address the need to educate
   patients in the correct use of their inhalers as well as equip health
   care professionals with skills to engage in collaborative relationships
   with each other.
   Methods: This mixed methods study involves the development and
   evaluation of three modules of continuing education, Model 1, Model 2
   and Model 3. A fourth group, Model 4, acting as a control. Model 1
   consists of face-to-face continuing professional education on asthma
   inhaler technique, aimed at pharmacists, general medical practitioners
   and their practice nurses. Model 2 is an electronic online continuing
   education module based on Model 1 principles. Model 3 is also based on
   asthma inhaler technique education but employs a learning intervention
   targeting health care professional relationships and is based on
   sociocultural theory. This study took the form of a parallel group,
   repeated measure design. Following the completion of continuing
   professional education, health care professionals recruited people with
   asthma and followed them up for 6 months. During this period, inhaler
   device technique training was delivered and data on patient inhaler
   technique, clinical and humanistic outcomes were collected. Outcomes
   related to professional collaborative relationships were also measured.
   Discussion: Challenges presented included the requirement of significant
   financial resources for development of study materials and limited
   availability of validated tools to measure health care professional
   collaboration over time.
RI Bosnic-Anticevich, Sinthia/AAD-2526-2021; Armour, Carol/
OI Bosnic-Anticevich, Sinthia/0000-0001-5077-8329; Armour,
   Carol/0000-0002-2930-2227
ZA 0
ZB 2
ZS 0
TC 20
Z8 0
ZR 0
Z9 21
U1 0
U2 23
SN 1472-6920
UT WOS:000334468300001
PM 24708800
ER

PT J
AU Felisberti, Fatima M.
   Sear, Rebecca
TI Postdoctoral Researchers in the UK: A Snapshot at Factors Affecting
   Their Research Output
SO PLOS ONE
VL 9
IS 4
AR e93890
DI 10.1371/journal.pone.0093890
PD APR 4 2014
PY 2014
AB Postdoctoral training is a typical step in the course of an academic
   career, but very little is known about postdoctoral researchers (PDRs)
   working in the UK. This study used an online survey to explore, for the
   first time, relevant environmental factors which may be linked to the
   research output of PDRs in terms of the number of peer-reviewed articles
   per year of PDR employment. The findings showed reliable links between
   the research output and research institutions, time spent as PDR, and
   parental education, whereas no clear links were observed between PDRs'
   output and research area, nationality, gender, number of siblings, or
   work environment. PDRs based in universities tended to publish, on
   average, more than the ones based in research centres. PDRs with
   children tended to stay longer in postdoctoral employment than PDRs
   without children. Moreover, research output tended to be higher in PDRs
   with fathers educated at secondary or higher level. The work environment
   did not affect output directly, but about 1/5 of PDRs were not satisfied
   with their job or institutional support and about 2/3 of them perceived
   their job prospects as "difficult''. The results from this exploratory
   study raise important questions, which need to be addressed in
   large-scale studies in order to understand (and monitor) how PDRs'
   family and work environment interact with their research output-an
   essential step given the crucial role of PDRs in research and
   development in the country.
RI Sear, Rebecca/K-9616-2019; Felisberti, Fatima M/F-3166-2010
OI Sear, Rebecca/0000-0002-4315-0223; Felisberti, Fatima
   M/0000-0002-8703-4400
TC 16
ZR 0
Z8 0
ZS 0
ZB 3
ZA 0
Z9 16
U1 0
U2 21
SN 1932-6203
UT WOS:000334107500086
PM 24705885
ER

PT J
AU Paro, Helena B. M. S.
   Silveira, Paulo S. P.
   Perotta, Bruno
   Gannam, Silmar
   Enns, Sylvia C.
   Giaxa, Renata R. B.
   Bonito, Rosuita F.
   Martins, Milton A.
   Tempski, Patricia Z.
TI Empathy among Medical Students: Is There a Relation with Quality of Life
   and Burnout?
SO PLOS ONE
VL 9
IS 4
AR e94133
DI 10.1371/journal.pone.0094133
PD APR 4 2014
PY 2014
AB Background: We aimed to assess medical students' empathy and its
   associations with gender, stage of medical school, quality of life and
   burnout.
   Method: A cross-sectional, multi-centric (22 medical schools) study that
   employed online, validated, self-reported questionnaires on empathy
   (Interpersonal Reactivity Index), quality of life (The World Health
   Organization Quality of Life Assessment) and burnout (the Maslach
   Burnout Inventory) in a random sample of medical students.
   Results: Out of a total of 1,650 randomly selected students, 1,350
   (81.8%) completed all of the questionnaires. Female students exhibited
   higher dispositional empathic concern and experienced more personal
   distress than their male counterparts (p < 0.05; d >= 0.5). There were
   minor differences in the empathic dispositions of students in different
   stages of their medical training (p < 0.05; f < 0.25). Female students
   had slightly lower scores for physical and psychological quality of life
   than male students (p < 0.05; d < 0.5). Female students scored higher on
   emotional exhaustion and lower on depersonalization than male students
   (p < 0.001; d < 0.5). Students in their final stage of medical school
   had slightly higher scores for emotional exhaustion, depersonalization
   and personal accomplishment (p < 0.05; f < 0.25). Gender (beta = 0.27; p
   < 0.001) and perspective taking (beta = 0.30; p < 0.001) were
   significant predictors of empathic concern scores. Depersonalization was
   associated with lower empathic concern (beta = -0.18) and perspective
   taking (beta = -0.14) (p < 0.001). Personal accomplishment was
   associated with higher perspective taking (beta = 0.21; p < 0.001) and
   lower personal distress (beta = -0.26; p < 0.001) scores.
   Conclusions: Female students had higher empathic concern and personal
   distress dispositions. The differences in the empathy scores of students
   in different stages of medical school were small. Among all of the
   studied variables, personal accomplishment held the most important
   association with decreasing personal distress and was also a predicting
   variable for perspective taking.
RI Paro, Helena B M S/H-1330-2019; Giaxa, Renata Rocha Barreto/H-2170-2019; Gannam, Silmar/D-6974-2011; Silveira, Paulo SP/C-9077-2014; Martins, Milton A/L-7541-2017; Martins, Milton A/D-6658-2012; Sergio Panse Silveira, Paulo/
OI Paro, Helena B M S/0000-0001-6226-3074; Giaxa, Renata Rocha
   Barreto/0000-0003-0813-2107; Gannam, Silmar/0000-0001-5242-3329; Sergio
   Panse Silveira, Paulo/0000-0003-4110-1038
Z8 0
ZB 12
TC 99
ZR 1
ZS 15
ZA 0
Z9 110
U1 1
U2 51
SN 1932-6203
UT WOS:000334107500127
PM 24705887
ER

PT J
AU Zwingenberger, Stefan
   Valladares, Roberto D.
   Walther, Achim
   Beck, Heidrun
   Stiehler, Maik
   Kirschner, Stephan
   Engelhardt, Martin
   Kasten, Philip
TI An epidemiological investigation of training and injury patterns in
   triathletes
SO JOURNAL OF SPORTS SCIENCES
VL 32
IS 6
BP 583
EP 590
DI 10.1080/02640414.2013.843018
PD APR 3 2014
PY 2014
AB Associated with the trend towards increased health consciousness and
   fitness, triathlon has established itself as a sport for masses. The
   goals of this study were to evaluate injury risk factors of
   non-professional triathletes and to compare prospective and
   retrospective evaluation methods. Using an online survey, 212
   triathletes retrospectively answered a questionnaire about their
   training habits and injuries during the past 12 months. Forty-nine of
   these triathletes participated in a 12-month prospective trial. Injuries
   were classified with regard to the anatomical location, type of injury,
   incidence and associated risk factors. Most injuries occurred during
   running (50%) followed by cycling (43%) and swimming (7%). Fifty-four
   per cent (retrospective) and 22% (prospective) of the injuries were
   contusions and abrasions, 38% (retrospective) and 46% (prospective) were
   ligament and capsular injuries, 7% (retrospective) and 32% (prospective)
   were muscle and tendon injuries and 1% (retrospective) and 0%
   (prospective) were fractures. The incidence of an injury per 1000
   training hours was 0.69 (retrospective) and 1.39 (prospective) during
   training and 9.24 (retrospective) and 18.45 (prospective) during
   competition. The main risk factor for injury in non-professional
   triathlon is participation in a competitive triathlon event. A
   retrospective design may underestimate the rate of overuse injuries.
Z8 0
TC 21
ZS 1
ZB 3
ZR 0
ZA 0
Z9 21
U1 0
U2 40
SN 0264-0414
EI 1466-447X
UT WOS:000332276700011
PM 24102132
ER

PT J
AU Yang, Hua
   Chen, Yunxiang
   Zheng, Liqiang
   Xu, Xin
   Cao, Xia
TI Analysis of internet use behaviors among clinical medical students in
   China
SO BMC MEDICAL EDUCATION
VL 14
AR 67
DI 10.1186/1472-6920-14-67
PD APR 2 2014
PY 2014
AB Background: The availability of internet-based information resources is
   increasing and the appropriate use of such resources is an important
   subject for clinical medical students. The aims of this study were to
   investigate the behaviors of clinical medical students regarding the use
   of internet-based activities, to analyze the behavior and
   characteristics of the students' information demands, and to discuss the
   behaviors and time preferences related to internet use of students with
   different levels of education.
   Methods: Librarians obtained real-time feedback from 999 clinical
   medical students to record online activities. The data was recorded in a
   standard form and then analyzed statistically.
   Results: There were significant differences in the use of the internet
   for learning activities among the different groups of clinical medical
   students (P < 0.0001). Learning accounted for 73.5% of all internet use
   for doctoral candidates, 47.6% of internet use for master's candidates,
   28.7% of internet use for seven-year undergraduate students, and 14.1%
   of use for five-year undergraduate students. There was also a
   significant difference in the proportions of leisure and e-commerce
   activities among the student groups (P < 0.0001), with five-year
   students displaying the highest total proportion of these activities
   (59.4% and 18.8%). Internet use for entertainment activities was the
   same for all groups of clinical medical students. Time of day of
   internet use was consistent across all student groups, but internet use
   differed by day of the week (P < 0.01). There was no difference among
   the time of day of internet use for learning, leisure and entertainment
   activities during a single day (P > 0.05), but e-commerce activities
   varied according to time of day (P < 0.05). Learning and e-commerce
   activities by clinical medical students did not vary by day of the week
   (P > 0.05), but the distributions of leisure and entertainment
   activities were different according to day of the week (P < 0.05).
   Conclusions: A stronger demand for learning is associated with a higher
   academic level of clinical medical students. Differences exist among
   student groups regarding internet use behaviors and internet use during
   different time periods.
ZB 2
TC 6
Z8 0
ZA 0
ZS 0
ZR 0
Z9 6
U1 0
U2 15
SN 1472-6920
UT WOS:000334466800001
PM 24690437
ER

PT J
AU Intrator, Orna
   Lima, Julie C.
   Wetle, Terrie Fox
TI Nursing Home Control of Physician Resources
SO JOURNAL OF THE AMERICAN MEDICAL DIRECTORS ASSOCIATION
VL 15
IS 4
BP 273
EP 280
DI 10.1016/j.jamda.2013.12.009
PD APR 2014
PY 2014
AB Objective: Physician services are increasingly recognized as important
   contributors to quality care provision in nursing homes (NH)s, but
   knowledge of ways in which NHs manage/control physician resources is
   lacking.
   Data: Primary data from surveys of NH administrators and directors of
   nursing from a nationally representative sample of 1938 freestanding
   United States NHs in 2009-2010 matched to Online Survey Certification
   and Reporting, aggregated NH Minimum Data Set assessments, Medicare
   claims, and county information from the Area Resource File.
   Methods: The concept of NH Control of Physician Resources (NHCOPR) was
   measured using NH administrators' reports of management implementation
   of rules, policies, and procedures aimed at coordinating work
   activities. The NHCOPR scale was based on measures of formal
   relationships, physician oversight and credentialing. Scale values
   ranged from weakest (0) to tightest (3) control. Several hypotheses of
   expected associations between NHCOPR and other measures of NH and market
   characteristics were tested.
   Results: The full NHCOPR score averaged 1.58 (standard deviation = 0.77)
   on the 0-3 scale. Nearly 30% of NHs had weak control (NHCOPR <= 1),
   47.5% had average control (NHCOPR between 1 and 2), and the remaining
   24.8% had tight control (NHCOPR >2). NHCOPR exhibited good face-and
   predictive-validity as exhibited by positive associations with more
   beds, more Medicare services, cross coverage, and number of physicians
   in the market.
   Conclusions: The NHCOPR scale capturing NH's formal structure of control
   of physician resources can be useful in studying the impact of NH's
   physician resources on residents' outcomes with potential for targeted
   interventions by education and promotion of NH administration regarding
   physician staff. Published by Elsevier Inc. on behalf of American
   Medical Directors Association, Inc.
ZS 0
TC 6
ZB 1
ZA 0
ZR 0
Z8 0
Z9 6
U1 0
U2 2
SN 1525-8610
EI 1538-9375
UT WOS:000334318800009
PM 24508327
ER

PT J
AU Huang, Yen-Fang
   Yang, Jyh-Yuan
   Nelson, Kenrad E.
   Kuo, Hsu-Sung
   Lew-Ting, Chin-Yin
   Yang, Chin-Hui
   Chen, Chang-Hsun
   Chang, Feng-Yee
   Liu, Hui-Rong
TI Changes in HIV Incidence among People Who Inject Drugs in Taiwan
   following Introduction of a Harm Reduction Program: A Study of Two
   Cohorts
SO PLOS MEDICINE
VL 11
IS 4
DI 10.1371/journal.pmed.1001625
PD APR 2014
PY 2014
AB Editors' Summary
   Background
   About 35 million people worldwide are currently infected with HIV, the
   virus that causes AIDS, and about 2.3 million people become newly
   infected every year. HIV is mainly transmitted through unprotected sex
   with an infected partner. However, people who inject drugs (PWID) have a
   particularly high risk of HIV infection because blood transfer through
   needle and syringe sharing can transmit the virus. It is estimated that
   5%-10% of all people living with HIV are PWID. Indeed, in some regions
   of the world the primary route of HIV transmission is through shared
   drug injection equipment and the prevalence (the proportion of a
   population that has a specific disease) of HIV infection among PWID is
   very high. In Asia, for example, more than a quarter of PWID are HIV
   positive. Because the high prevalence of HIV among PWID poses a global
   health challenge, bodies such as the Joint United Nations Programme on
   HIV/AIDS endorse harm reduction strategies to prevent risky injection
   behaviors among PWID. These strategies include the provision of clean
   needles and syringes, opioid substitution therapy such as methadone
   maintenance treatment, and antiretroviral treatment for HIV-positive
   PWID.
   Why Was This Study Done? ?
   Although harm reduction strategies for combating HIV epidemics among
   PWID have been implemented in several countries, few large-scale studies
   have examined the association between HIV incidence (the proportion of
   new cases of HIV in a population per year) and exposure to harm
   reduction programs among PWID. In this cohort study (an investigation
   that determines the characteristics of a group of people and then
   follows them over time), the researchers determine the association
   between harm reduction programs and HIV incidence among PWID in Taiwan.
   HIV infections used to be rare among the 60,000 PWID living in Taiwan,
   but after the introduction of a new HIV strain into the country in 2003,
   an HIV epidemic spread rapidly. In response, the Taiwanese government
   introduced a pilot program of harm reduction that included the provision
   of clean needles and syringes and health education in July 2005. The
   program was expanded to include methadone maintenance treatment in early
   2006 and implemented nationwide in June 2006.
   What Did the Researchers Do and Find? ?
   The researchers enrolled two study populations. The first cohort
   comprised 3,851 PWID who were incarcerated for illicit drug use between
   2004 and 2010 and who tested positive for HIV upon admission into
   prison. By using the BED assay, which indicates whether an HIV infection
   is recent, the researchers were able to determine the HIV incidence
   among the prisoners. In 2004, the estimated HIV incidence among
   prisoners with a history of drug injection was 6.44%. The incidence
   peaked in 2005 at 18.2%, but fell to 0.3% in 2010.
   The second study population comprised 2,473 individuals who were HIV
   negative on January 1, 2006, and who had been incarcerated for drug use
   crimes but were released on July 16, 2007, during an amnesty. The
   researchers regularly interviewed these participants between their
   release and 2010 about their use of harm reduction interventions, and
   obtained other data about them (for example, diagnosis of HIV infection)
   from official databases. Analysis of all these data indicated that, in
   this cohort, attendance at methadone maintenance treatment clinics and
   frequent use of needle and syringe services were both associated with a
   significantly lower HIV incidence.
   What Do These Findings Mean? ?
   These findings suggest that the introduction of a comprehensive harm
   reduction program in Taiwan was associated with a significant reduction
   in the HIV incidence rate among PWID. These findings must be interpreted
   with caution, however. First, because the participants in the study were
   selected from PWID with histories of incarceration, the findings may not
   be representative of all PWID in Taiwan or of PWID in other countries.
   Second, PWID who chose to use needle and syringe services or methadone
   maintenance treatment clinics might have shared other unknown
   characteristics that affected their risk of HIV infection. Finally, some
   of the reduction in HIV incidence seen during the study is likely to be
   associated with the availability of free treatment, which has been
   offered to all HIV-positive individuals in Taiwan since 1997. Despite
   these limitations, these findings suggest that countries with a high
   prevalence and incidence of HIV among PWID should provide comprehensive
   harm reduction services to their populations to reduce risky drug
   injection behaviors.
   Additional Information
   Please access these websites via the online version of this summary at
   http://dx.doi.org/10.1371/journal.pmed.1001625.
   Information is available from the US National Institute of Allergy and
   Infectious diseases on HIV infection and AIDS
   NAM/aidsmap provides basic information about HIV/AIDS, and summaries of
   recent research findings on HIV care and treatment
   Information is available from Avert, an international AIDS charity, on
   many aspects of HIV/AIDS, including information on injecting drug users
   and HIV/AIDS and on harm reduction and HIV prevention (in English and
   Spanish)
   The US National Institute on Drug Abuse also provides information about
   drug abuse and HIV/AIDS (in English and Spanish)
   The 2013 UNAIDS World AIDS Day report provides up-to-date information
   about the AIDS epidemic and efforts to halt it
   Personal stories about living with HIV/AIDS are available through Avert,
   Nam/aidsmap, and <ext-link ext-link-type="uri"
   xlink:href="http://www.healthtalkonline.
   org/chronichealthissues/HIV" xlink:type="simple">Healthtalkonline
   Background
   Harm reduction strategies for combating HIV epidemics among people who
   inject drugs (PWID) have been implemented in several countries. However,
   large-scale studies using sensitive measurements of HIV incidence and
   intervention exposures in defined cohorts are rare. The aim of this
   study was to determine the association between harm reduction programs
   and HIV incidence among PWID.
   Methods and Findings
   The study included two populations. For 3,851 PWID who entered prison
   between 2004 and 2010 and tested HIV positive upon incarceration, we
   tested their sera using a BED HIV-1 capture enzyme immunoassay to
   estimate HIV incidence. Also, we enrolled in a prospective study a
   cohort of 4,357 individuals who were released from prison via an amnesty
   on July 16, 2007. We followed them with interviews at intervals of 6-12
   mo and by linking several databases. A total of 2,473 participants who
   were HIV negative in January 2006 had interviews between then and 2010
   to evaluate the association between use of harm reduction programs and
   HIV incidence. We used survival methods with attendance at methadone
   clinics as a time-varying covariate to measure the association with HIV
   incidence. We used a Poisson regression model and calculated the HIV
   incidence rate to evaluate the association between needle/syringe
   program use and HIV incidence. Among the population of PWID who were
   imprisoned, the implementation of comprehensive harm reduction programs
   and a lower mean community HIV viral load were associated with a reduced
   HIV incidence among PWID. The HIV incidence in this population of PWID
   decreased from 18.2% in 2005 to 0.3% in 2010. In an individual-level
   analysis of the amnesty cohort, attendance at methadone clinics was
   associated with a significantly lower HIV incidence (adjusted hazard
   ratio: 0.20, 95% CI: 0.06-0.67), and frequent users of needle/syringe
   program services had lower HIV incidence (0% in high NSP users, 0.5% in
   non NSP users). In addition, no HIV seroconversions were detected among
   prison inmates.
   Conclusions
   Although our data are affected by participation bias, they strongly
   suggest that comprehensive harm- reduction services and free treatment
   were associated with reversal of a rapidly emerging epidemic of HIV
   among PWID.
   Please see later in the article for the Editors' Summary
ZB 16
ZR 0
ZA 0
Z8 0
TC 26
ZS 0
Z9 26
U1 0
U2 27
SN 1549-1277
EI 1549-1676
UT WOS:000335465800015
PM 24714449
ER

PT J
AU Nichol, R. J.
   de Klerk, B.
   Nel, M. M.
   Van Zyl, G. J.
   Hay, J. F.
TI Designing an educational programme in mental health for general
   practitioners in South Africa
SO SOUTH AFRICAN JOURNAL OF PSYCHIATRY
VL 20
IS 1
BP 27
EP 30
DI 10.7196/SAJP.487
PD APR 2014
PY 2014
AB Background. With the new Mental Health Care Act in use, additional
   demands will be placed on general practitioners to provide adequate,
   care for mental health patients The College of Psychiatry of the
   Colleges of Medicine of South Africa awards a Postgraduate Diploma in
   Mental Health (PGDipMH) to medical doctors but there is no standardised
   formal tuition or curriculum available to potential candidates.
   Objectives A study was undertaken to design a postgraduate programme
   using a six step process to assist medical practitioners in preparing
   for the PGDipMH.
   Methods. The Delphi research method, a nominal group technique for
   developing forecasts and trends based on the collective opinion of
   knowledgeable experts was used Data obtained by means of dosed items in
   a questionnaire, were analysed, and the opinions and ideas of the expert
   respondents were used to adapt the formulated set of criteria for each
   subsequent round of Delphi This process was repeated until 80% consensus
   or stability had been reached. After the last round, a framework and
   final set of criteria were Compiled.
   Results. The preferred mode of teaching was online distance learning
   utilising electronic learning and limited formal learning. The content
   of the curriculum was based on the findings of the Delphi study experts
   The programme as a complete entity contains six steps.
   Conclusion. Using the recommendations and findings of the Delphi panel,
   a comprehensive programme was developed, which shows an appreciation for
   the interfaces between the different role-players (the patient/so-called
   mental healthcare user and the doctor as learner), outcomes based
   education and distance learning.
ZR 0
ZA 0
TC 0
ZB 0
ZS 1
Z8 0
Z9 1
U1 0
U2 11
SN 1608-9685
UT WOS:000341896000006
ER

PT J
AU Genovesi, A. L.
   Hastings, B.
   Edgerton, E. A.
   Olson, L. M.
TI Pediatric emergency care capabilities of Indian Health Service emergency
   medical service agencies serving American Indians/Alaska Natives in
   rural and frontier
SO RURAL AND REMOTE HEALTH
VL 14
IS 2
AR 2688
PD APR-JUN 2014
PY 2014
AB Introduction: In the USA, the emergency medical services (EMS) system is
   vital for American Indians and Alaska Natives, who are
   disproportionately burdened by injuries and diseases and often live in
   rural areas geographically far from hospitals. In rural areas, where
   significant health disparities exist, EMS is often a primary source of
   healthcare providing a safety net for uninsured individuals or families
   who otherwise lack access to health-related services. EMS is frequently
   the first entry point for children and their families into the
   healthcare system. The Indian Health Service (IHS) supports the
   federally funded, tribally operated EMS agencies to help meet the
   affiliated American Indian and Alaska Natives' pre-hospital needs. While
   periodic assessments of state EMS agencies capabilities to care for
   children occur, it appears a systematic assessment of IHS EMS agencies
   in regards to children had not been previously conducted.
   Methods: A consensus process, involving stakeholders, was used to
   identify topic areas for a survey for assessing the pediatric
   capabilities of IHS EMS. The survey was sent to 75 of 88 IHS EMS agency
   contacts.
   Results: Sixty-one agencies (81%) responded. Nine agencies (15%) did not
   have a medical director. Agencies without a medical director were less
   likely to report the availability of online (p=0.1) or offline (p<0.01)
   pediatric medical direction. Half (51%) of the agencies had a mass
   casualties plan; however, 29% reported responding to a mass casualty
   incident, involving a large number of pediatric patients, that
   overwhelmed their service. Most agencies were well integrated with their
   state EMS system with almost all (95%) collecting EMS patient care data
   and 47% using national standard data elements.
   Conclusions: In some areas, IHS EMS agencies did not have the
   infrastructure to treat pediatric patients during day-to-day operations
   as well as disasters. Similar to operational challenges faced by rural
   EMS agencies, the IHS agencies lacked a medical director, were unable to
   provide pediatric continuing education, and were overwhelmed during mass
   casualty incidents. Moreover, the overall ratio of IHS EMS to service
   population is almost double that for other EMS agencies. In other areas,
   agencies were well integrated with their state EMS system. One possible
   solution to increase capabilities to care for pediatric patients is
   combining and sharing of common resources including medical directors
   with their state EMS systems and authorities.
Z8 0
ZB 2
ZA 0
TC 10
ZS 0
ZR 0
Z9 10
U1 0
U2 8
SN 1445-6354
UT WOS:000343520900018
PM 24852933
ER

PT J
AU Kiah, M. L. M.
   Zaidan, B. B.
   Zaidan, A. A.
   Nabi, Mohamed
   Ibraheem, Rabiu
TI MIRASS: Medical Informatics Research Activity Support System Using
   Information Mashup Network
SO JOURNAL OF MEDICAL SYSTEMS
VL 38
IS 4
AR 37
DI 10.1007/s10916-014-0037-x
PD APR 2014
PY 2014
AB The advancement of information technology has facilitated the automation
   and feasibility of online information sharing. The second generation of
   the World Wide Web (Web 2.0) enables the collaboration and sharing of
   online information through Web-serving applications. Data mashup, which
   is considered a Web 2.0 platform, plays an important role in information
   and communication technology applications. However, few ideas have been
   transformed into education and research domains, particularly in medical
   informatics. The creation of a friendly environment for medical
   informatics research requires the removal of certain obstacles in terms
   of search time, resource credibility, and search result accuracy. This
   paper considers three glitches that researchers encounter in medical
   informatics research; these glitches include the quality of papers
   obtained from scientific search engines (particularly, Web of Science
   and Science Direct), the quality of articles from the indices of these
   search engines, and the customizability and flexibility of these search
   engines. A customizable search engine for trusted resources of medical
   informatics was developed and implemented through data mashup. Results
   show that the proposed search engine improves the usability of
   scientific search engines for medical informatics. Pipe search engine
   was found to be more efficient than other engines.
RI Mat Kiah, Miss Laiha/B-2767-2010; zaidan, bilal/AAJ-7841-2021; zaidan, bilal/F-7292-2010; Zaidan, Aos Alaa/F-7289-2010
OI Mat Kiah, Miss Laiha/0000-0002-1240-5406; Zaidan, Aos
   Alaa/0000-0001-6090-0391
ZA 0
Z8 0
ZS 0
ZR 0
ZB 0
TC 20
Z9 20
U1 0
U2 24
SN 0148-5598
EI 1573-689X
UT WOS:000334503500005
PM 24700079
ER

PT J
AU Thomas, H. M. T.
   Balukrishna, S.
   Devakumar, D.
   Muthuswamy, P.
   Samuel, E. J. J.
TI Can positron emission tomography be more than a diagnostic tool? A
   survey on clinical practice among radiation oncologists in India
SO INDIAN JOURNAL OF CANCER
VL 51
IS 2
BP 145
EP 149
DI 10.4103/0019-509X.138247
PD APR-JUN 2014
PY 2014
AB AIM: The purpose of the survey was to understand the role of positron
   emission tomography (PET) in clinical radiotherapy practice among the
   radiation oncologists' in India. SETTINGS AND DESIGN: An online
   questionnaire was developed to survey the oncologists on their use of
   PET, viewing protocols, contouring techniques practiced, the barriers on
   the use of PET and the need for training in use of PET in radiotherapy.
   The questionnaire was sent to about 500 oncologists and 76 completed
   responses were received. RESULTS: The survey shows that radiation
   oncologists use PET largely to assess treatment response and staging but
   limitedly use it for radiotherapy treatment planning. Only manual
   contouring and fixed threshold based delineation techniques (e.g. 40%
   maximum standard uptake value [SUVmax] or SUV 2.5) are used. Cost is the
   major barrier in the wider use of PET, followed by limited availability
   of FDG radionuclide tracer. Limited or no training was available for the
   use of PET. CONCLUSIONS: Our survey revealed the vast difference between
   literature suggestions and actual clinical practice on the use of PET in
   radiotherapy. Additional training and standardization of protocols for
   use of PET in radiotherapy is essential for fully utilizing the
   capability of PET.
RI Sasidharan, Balu Krishna/AAE-5453-2020; E, James Jebaseelan Samuel/; Thomas, Hannah/
OI E, James Jebaseelan Samuel/0000-0002-8136-2091; Thomas,
   Hannah/0000-0002-1454-512X
ZB 0
ZS 0
Z8 0
ZR 0
ZA 0
TC 0
Z9 0
U1 0
U2 0
SN 0019-509X
EI 1998-4774
UT WOS:000340484200014
PM 25104197
ER

PT J
AU Iezzoni, Julia C.
   Ewton, April
   Chevez-Barrios, Patricia
   Moore, Stephen
   Thorsen, Linda M.
   Naritoku, Wesley Y.
TI Selective Pathology Fellowships Diverse, Innovative, and Valuable
   Subspecialty Training
SO ARCHIVES OF PATHOLOGY & LABORATORY MEDICINE
VL 138
IS 4
BP 518
EP 525
DI 10.5858/arpa.2013-0454-SA
PD APR 2014
PY 2014
AB Context.-Although selective pathology fellowships have a long-standing
   history of developing trainees with advanced expertise in specific areas
   of pathology other than those of the American Board of
   Pathology-certified subspecialties, the widespread interest in this
   training continues to grow.
   Objective.-To describe the historical background and current status of
   selective pathology fellowships, and to provide examples of 3 programs.
   In addition, Accreditation Council for Graduate Medical Education
   (ACGME)-accredited programs and nonaccredited programs in Selective
   Pathology are compared.
   Data Sources.-ACGME data banks and publicly available online materials
   were used. Program directors of the fellowships examples in this paper
   provided program-specific information. Additionally, an online survey of
   the program directors and program coordinators of ACGME-accredited
   programs and nonaccredited programs in selective pathology was
   performed.
   Conclusions.-There are currently 76 ACGME-accredited selective pathology
   programs. The programs are distributed between 3 major categories:
   surgical pathology, focused anatomic pathology, and focused clinical
   pathology. Although the vast majority of programs are concerned that
   their funding source may be cut in the next 3 years, most programs will
   not change the number of fellowship positions in their programs. Program
   requirements devoted specifically and solely to selective pathology have
   been developed and are in effect. The value of this training is
   recognized not only by pathologists, but by clinicians as well, in both
   academia and private practice. Importantly, the diversity and innovation
   inherent in selective pathology allow these programs to adeptly address
   new subspecialty areas and technologic advances in the current and
   evolving practice of pathology.
Z8 0
ZB 2
ZS 0
ZA 0
TC 4
ZR 0
Z9 4
U1 0
U2 1
SN 0003-9985
EI 1543-2165
UT WOS:000339552200008
PM 24678683
ER

PT J
AU Paton, Chris
TI Massive open online course for health informatics education.
SO Healthcare informatics research
VL 20
IS 2
BP 81
EP 7
DI 10.4258/hir.2014.20.2.81
PD 2014-Apr
PY 2014
AB OBJECTIVES: This paper outlines a new method of teaching health
   informatics to large numbers of students from around the world through a
   Massive Open Online Course (MOOC).
   METHODS: The Health Informatics Forum is a social networking site for
   educating health informatics students and professionals [corrected]. It
   is running a MOOC for students from around the world that uses creative
   commons licenced content funded by the US government and developed by
   five US universities. The content is delivered through narrated lectures
   with slides that can be viewed online with discussion threads on the
   forum for class interactions. Students can maintain a professional
   profile, upload photos and files, write their own blog posts and post
   discussion threads on the forum.
   RESULTS: The Health Informatics Forum MOOC has been accessed by 11,316
   unique users from 127 countries from August 2, 2012 to January 24, 2014.
   Most users accessed the MOOC via a desktop computer, followed by tablets
   and mobile devices and 55% of users were female. Over 400,000 unique
   users have now accessed the wider Health Informatics Forum since it was
   established in 2008.
   CONCLUSIONS: Advances in health informatics and educational technology
   have both created a demand for online learning material in health
   informatics and a solution for providing it. By using a MOOC delivered
   through a social networking platform it is hoped that high quality
   health informatics education will be able to be delivered to a large
   global audience of future health informaticians without cost.
OI Paton, Chris/0000-0001-6952-9621
ZS 0
ZR 0
ZB 3
TC 15
Z8 2
ZA 0
Z9 18
U1 0
U2 35
SN 2093-3681
UT MEDLINE:24872906
PM 24872906
ER

PT J
AU Nhavoto, Jose Antonio
   Gronlund, Ake
TI Mobile Technologies and Geographic Information Systems to Improve Health
   Care Systems: A Literature Review
SO JMIR MHEALTH AND UHEALTH
VL 2
IS 2
AR e21
DI 10.2196/mhealth.3216
PD APR-JUN 2014
PY 2014
AB Background: A growing body of research has employed mobile technologies
   and geographic information systems (GIS) for enhancing health care and
   health information systems, but there is yet a lack of studies of how
   these two types of systems are integrated together into the information
   infrastructure of an organization so as to provide a basis for data
   analysis and decision support. Integration of data and technical systems
   across the organization is necessary for efficient large-scale
   implementation.
   Objective: The aim of this paper is to identify how mobile technologies
   and GIS applications have been used, independently as well as in
   combination, for improving health care.
   Methods: The electronic databases PubMed, BioMed Central, Wiley Online
   Library, Scopus, Science Direct, and Web of Science were searched to
   retrieve English language articles published in international academic
   journals after 2005. Only articles addressing the use of mobile or GIS
   technologies and that met a prespecified keyword strategy were selected
   for review.
   Results: A total of 271 articles were selected, among which 220
   concerned mobile technologies and 51 GIS. Most articles concern
   developed countries (198/271, 73.1%), and in particular the United
   States (81/271, 29.9%), United Kingdom (31/271, 11.4%), and Canada
   (14/271, 5.2%). Applications of mobile technologies can be categorized
   by six themes: treatment and disease management, data collection and
   disease surveillance, health support systems, health promotion and
   disease prevention, communication between patients and health care
   providers or among providers, and medical education. GIS applications
   can be categorized by four themes: disease surveillance, health support
   systems, health promotion and disease prevention, and communication to
   or between health care providers. Mobile applications typically focus on
   using text messaging (short message service, SMS) for communication
   between patients and health care providers, most prominently reminders
   and advice to patients. These applications generally have modest
   benefits and may be appropriate for implementation. Integration of
   health data using GIS technology also exhibit modest benefits such as
   improved understanding of the interplay of psychological, social,
   environmental, area-level, and sociodemographic influences on physical
   activity. The studies evaluated showed promising results in helping
   patients treating different illnesses and managing their condition
   effectively. However, most studies use small sample sizes and short
   intervention periods, which means limited clinical or statistical
   significance.
   Conclusions: A vast majority of the papers report positive results,
   including retention rate, benefits for patients, and economic gains for
   the health care provider. However, implementation issues are little
   discussed, which means the reasons for the scarcity of large-scale
   implementations, which might be expected given the overwhelmingly
   positive results, are yet unclear. There is also little combination
   between GIS and mobile technologies. In order for health care processes
   to be effective they must integrate different kinds of existing
   technologies and data. Further research and development is necessary to
   provide integration and better understand implementation issues.
Z8 0
ZR 0
ZS 0
ZA 0
TC 29
ZB 2
Z9 29
U1 0
U2 35
SN 2291-5222
UT WOS:000209895000001
PM 25099368
ER

PT J
AU Ryan, Donna J.
   Mikula, Elizabeth Bradshaw
   Germana, Sarah
   Silva, Susan G.
   Derouin, Anne
TI Screening for Critical Congenital Heart Disease in Newborns Using Pulse
   Oximetry Evaluation of Nurses' Knowledge and Adherence
SO ADVANCES IN NEONATAL CARE
VL 14
IS 2
BP 119
EP 128
DI 10.1097/ANC.0000000000000047
PD APR 2014
PY 2014
AB PURPOSE: The purpose of this project was to evaluate the benefits of an
   online nursing education program addressing the significance and
   rationale of an evidence-based critical congenital heart disease (CCHD)
   screening protocol using pulse oximetry implemented on full-term
   newborns delivered at an academic obstetric referral center. The aim was
   to assess nurses' knowledge of the protocol and nurses' adherence to the
   protocol documentation before and after the education module was
   implemented.
   SUBJECTS: Registered nurses working in the birthing center who completed
   the online knowledge tests and an education module.
   DESIGN: A repeated-measures quality improvement study was conducted to
   assess nurses' knowledge of the evidence supporting CCHD screening by
   pulse oximetry and adherence to the correct documentation of the
   screening protocol before, immediately after, and 3 months following
   participation in an online education module.
   METHODS: Nurses' knowledge of the CCHD screening protocol was determined
   by the number of correct answers on a 10-item online test administered
   before and after the education module. Adherence to correct
   documentation of the protocol before and after the education
   intervention was evaluated. The medical charts of 300 newborns delivered
   at the center with pulse oximetry readings performed after 24 hours of
   age and before discharge were randomly selected and reviewed.
   RESULTS: A significant improvement in knowledge test scores was observed
   immediately after the education module (9.1 +/- 1.0), relative to
   baseline (8.4 +/- 1.2; paired t = 3.02, P = .0046). A significant
   increase in knowledge test scores measured at baseline, immediately
   after, and 3 months postintervention was also indicated (F = 3.25; df =
   2, 24; P = .0564). Documentation of the protocol in the medical charts
   for the location of the readings significantly improved after the
   educational intervention (right hand: 28%, 83%, and 90%; right foot:
   27%, 82%, and 89%; both P < .0001).
   CONCLUSIONS: Providing education to staff before implementing new
   practice changes enhances their knowledge. Quality improvement
   monitoring is recommended to ensure nursing adherence to any practice
   change.
RI Derouin, Anne/AAL-3421-2020; Germana, Sarah/
OI Derouin, Anne/0000-0002-9993-7551; Germana, Sarah/0000-0001-6806-9416
TC 3
Z8 0
ZR 1
ZS 1
ZB 3
ZA 0
Z9 5
U1 0
U2 9
SN 1536-0903
EI 1536-0911
UT WOS:000338285800012
PM 24675632
ER

PT J
AU Isenring, Elisabeth
TI Facilitating Deep Student Learning With Online Quizzes Despite an
   Increased Class Size in a Master of Dietetics Studies Program
SO TOPICS IN CLINICAL NUTRITION
VL 29
IS 2
BP 150
EP 157
DI 10.1097/01.TIN.0000445899.05642.cc
PD APR-JUN 2014
PY 2014
AB The University of Queensland, Australia, commenced an innovative Master
   of Dietetics Studies Program in 2009, using adult learning principles to
   foster critical thinking. Medical Nutrition Therapy courses consist of
   3-hour case study workshops and assigned readings. Two educational
   interventions, online quizzes and a discussion board, were trialed to
   enhance supervisor and peer communication and feedback. Student survey,
   case study assignment, and the examination results were used to compare
   deep student learning in the same cohort of dietetic students pre- and
   postintervention and with previous dietetic student cohorts. Data
   revealed that the online quizzes encouraged completion of assigned
   readings that helped students work through the case studies,
   facilitating deep learning. Students wished to continue the online
   assessment (mean = 4.7 of 5). The discussion board was not well used
   because students felt that weekly communication with staff and other
   students was sufficient. Refinements will expand the online question
   pool and investigate the use of a less-structured communication forum.
OI Isenring, Elizabeth/0000-0002-4478-9707
ZB 0
ZA 0
TC 2
Z8 0
ZR 0
ZS 0
Z9 2
U1 2
U2 10
SN 0883-5691
EI 1550-5146
UT WOS:000367225800007
ER

PT J
AU Abbal, B.
   Perbet, S.
   Pereira, B.
   Colomb, S.
   Ehrmann, S.
   Bazin, J. -E.
   Constantin, J. -M.
CA Azurea Grp
TI Use of the intraosseous access in adult patients in France in 2012
SO ANNALES FRANCAISES D ANESTHESIE ET DE REANIMATION
VL 33
IS 4
BP 221
EP 226
DI 10.1016/j.annfar.2014.02.006
PD APR 2014
PY 2014
AB Objectives. - To evaluate theoretical and practical knowledges of
   intraosseous (IO) access in adults patients in France in 2012.
   Study design. - National observational descriptive transversal study as
   survey of opinion and practices.
   Materials and methods. - An email, with an URL to online computerized
   quiz, was sent to residents and medical doctors who were working, in
   France, in anesthesiologist units, intensive care units or emergency
   units. Several questions were asked about theoretical and practical
   knowledges concerning IO access.
   Results. - After 1359 responses, 396 (29%) practitioners have used an IO
   kit mainly in case of cardiopulmonary arrest in adults (68%). The
   insurance of operators in this technique and the rate of physicians who
   has even put an IO catheter increased with the years of experience of
   physicians. The reasons given for not using an IO access were no trouble
   placing a peripheral vein (77%) and unfamiliarity with the equipment and
   technology (32%). Most of practitioners (753 [55%]) have been trained
   and 90% (n = 265) of untrained doctors believe that training was
   necessary. The powered system was the most used (71%).
   Conclusion. - Only 29% of practitioners have ever used an IO kit. With
   the new IO kits, a theoretical and practical training is needed to
   ensure IO kit used. (C) 2014 Societe francaise d'anesthesie et de
   reanimation (Sfar). Published by Elsevier Masson SAS. All rights
   reserved.
RI Ehrmann, Stephan/H-3034-2019; Pereira, Bruno/
OI Ehrmann, Stephan/0000-0001-6221-4467; Pereira, Bruno/0000-0003-3778-7161
ZS 0
ZR 0
TC 1
ZA 0
Z8 0
ZB 0
Z9 1
U1 0
U2 11
SN 0750-7658
EI 1769-6623
UT WOS:000336642900002
PM 24631005
ER

PT J
AU Boots, L. M. M.
   de Vugt, M. E.
   van Knippenberg, R. J. M.
   Kempen, G. I. J. M.
   Verhey, F. R. J.
TI A systematic review of Internet-based supportive interventions for
   caregivers of patients with dementia
SO INTERNATIONAL JOURNAL OF GERIATRIC PSYCHIATRY
VL 29
IS 4
BP 331
EP 344
DI 10.1002/gps.4016
PD APR 2014
PY 2014
RI Boots, Lizzy M.M./M-3054-2013; Kempen, Gertrudis I/H-5978-2016; Boots, Lizzy/AAG-2652-2019; Kempen, Gertrudis/Y-8796-2019
OI Kempen, Gertrudis I/0000-0002-7053-2198; Boots,
   Lizzy/0000-0002-8309-4502; Kempen, Gertrudis/0000-0002-7053-2198
ZA 0
TC 239
ZB 21
Z8 0
ZR 1
ZS 2
Z9 240
U1 5
U2 94
SN 0885-6230
EI 1099-1166
UT WOS:000332952200001
PM 23963684
ER

PT J
AU Lagan, Briege M.
   Dolk, Helen
   White, Bronagh
   Uges, Donald R. A.
   Sinclair, M.
TI Assessing the availability of the teratogenic drug isotretinoin outside
   the pregnancy prevention programme: a survey of e-pharmacies
SO PHARMACOEPIDEMIOLOGY AND DRUG SAFETY
VL 23
IS 4
BP 411
EP 418
DI 10.1002/pds.3565
PD APR 2014
PY 2014
AB PurposeThe increase in online purchasing of medications raises safety
   concerns regarding teratogenic drugs. The use of the teratogenic drug
   isotretinoin' for women of childbearing age requires strict adherence to
   the Pregnancy Prevention Programme (PPP), a risk minimisation measure
   imposed on prescribers and users. We sought to determine how readily
   consumers can purchase isotretinoin online and the associated safety
   procedures and information.
   MethodsA descriptive cross-sectional survey was conducted of 50
   e-pharmacies identified from commonly used search engines. E-pharmacy
   characteristics and isotretinoin PPP specific criteria were evaluated.
   Purchases of isotretinoin from seven e-pharmacies not bearing
   authentication logos and not requiring a prescription were assessed for
   PPP policy adherence, purchasing procedures and compound quality.
   ResultsForty-three (86%) of the e-pharmacies did not have an
   authentication seal/logo. Isotretinoin could be purchased from 42 sites
   without a valid prescription. Information on isotretinoin causing birth
   defects was lacking in 25 of the 50 sites, on not taking isotretinoin in
   pregnancy in 24 sites and not taking isotretinoin if planning or at risk
   of a pregnancy in 33 sites. Of the eight attempted purchases, seven
   arrived, all without any patient information leaflet. All were verified
   as isotretinoin.
   ConclusionThe Internet provides a loophole for purchasing of medications
   known to cause congenital abnormalities, which needs to be addressed by
   medicines regulatory agencies worldwide. The current PPP for
   isotretinoin may be failing to protect mothers and babies from
   preventable harmclinicians need to be aware of this, and the public
   needs to be educated about the potential risks. (c) 2014 The Authors.
   Pharmacoepidemiology and Drug Safety published by John Wiley & Sons,
   Ltd.
OI sinclair, marlene/0000-0003-4444-1505; White,
[truncated: 765,328 more chars]
