# Supplementary material for: The impact of COVID-19 on online medical education: a knowledge graph analysis based on co-term analysis
Source: BMC Med Educ. 2023 Apr 1;23:203. doi: 10.1186/s12909-023-04193-5 (PMC10067015; doi:10.1186/s12909-023-04193-5)
Supplement: Supplementary file 1 — Additional file 1. [file 12909_2023_4193_MOESM1_ESM.zip › wos/13.txt]

FN Clarivate Analytics Web of Science
VR 1.0
PT J
AU Hassan, Burhan
   Bernstam, Elmer
   Hines, O. Joe
   Simeone, Diane M.
   Weber, Sharon M.
   Geller, David A.
   Evers, B. Mark
   Meric-Bernstam, Funda
TI Career track of Society of University Surgeons Resident Research Award
   recipients
SO JOURNAL OF SURGICAL RESEARCH
VL 185
IS 1
BP 92
EP 96
DI 10.1016/j.jss.2013.05.023
PD NOV 2013
PY 2013
AB Background: The Society of University Surgeons (SUS) has an ongoing
   competitive funding program to support research training for residents.
   We sought to determine the career track of award recipients.
   Methods: We included in the study SUS resident awardees who completed
   awards from 1989-2007. Characteristics of awardees and their academic
   productivity were extracted from curriculum vitae provided by awardees
   (n = 24), or from online sources (n = 7).
   Results: Awardees spent an average of 2.7 y (range, 1-4 y) of dedicated
   research time during residency. Awardees averaged 9.8 publications
   (range, 1-32), with 5.4 as first author (range, 1-17), with their mentor
   within 3 y of award completion, with an average maximum impact factor of
   5.7. A total of 25 residents (81%) pursued fellowships. At an average
   follow-up of 11.4 y (range, 4-22 y) from the end of the award and 7.2 y
   (range, 0-18 y) from end of clinical training, awardees had a Hirsch
   index of 14.5 (range, 2-48). At the time of the study, 26 awardees (84%)
   were in academic surgery. Of the 23 awardees who had completed surgical
   training >= 3 y earlier, 11 (48%) received independent research funding,
   seven of whom (30%) received R01 or equivalent funding.
   Conclusions: The SUS resident research awardees had a productive
   research experience. Although our retrospective study cannot determine
   causation, the SUS award mechanism delivers on its promise of supporting
   junior surgeon-scientists who pursue academic careers and establish
   independent research programs. Further studies are needed to determine
   how rates of subsequent independent research funding can be improved.
   (C) 2013 Elsevier Inc. All rights reserved.
OI Bernstam, Elmer/0000-0001-7643-791X
ZS 0
Z8 0
ZB 5
ZA 0
TC 11
ZR 0
Z9 11
U1 0
U2 8
SN 0022-4804
EI 1095-8673
UT WOS:000325951100039
PM 23751805
ER

PT J
AU Sellers, Morgan M.
   Reinke, Caroline E.
   Kreider, Susan
   Meise, Chelsey
   Nelis, Kara
   Volpe, Anita
   Anzlovar, Nancy
   Ko, Clifford
   Kelz, Rachel R.
TI American College of Surgeons NSQIP: Quality In-Training Initiative Pilot
   Study
SO JOURNAL OF THE AMERICAN COLLEGE OF SURGEONS
VL 217
IS 5
BP 827
EP 832
DI 10.1016/j.jamcollsurg.2013.07.005
PD NOV 2013
PY 2013
AB BACKGROUND: Clinical outcomes data are playing an increasingly important
   role in medical decision-making, reimbursement, and provider evaluation,
   but there are no documented programs that provide outcomes data to
   surgical residents as part of a structured curriculum. Our objectives
   were to develop a national collaborative of training programs to unify
   the efforts between quality and education personnel and demonstrate the
   feasibility of generating customized reports of patient outcomes for use
   in surgical education.
   STUDY DESIGN: The pool of potential hospitals was evaluated by comparing
   ACS NSQIP participants with the roster of clinical sites for general
   surgery residency programs maintained by FREIDA Online. A program and
   user guide was developed to generate custom reports based on
   institutional data, and a voluntary pilot was conducted, consisting of
   initial development, implementation, and feedback stages. Programs that
   successfully completed installation and report generation were queried
   for feedback on time and resources used.
   RESULTS: Of 245 general surgery residency programs, 47% had a
   NSQIP-affiliated sponsor institution, and an additional 31% had at least
   1 NSQIP-affiliated participant institution. Sixty general surgery
   residency programs have expressed interest in collaboration. Seventeen
   pilot sites completed training and installation, and were able to
   independently generate custom reports. The response rate for the
   post-report survey was 50%. Participants reported that training and
   installation typically required one 2-hour phone call, and that total
   time devoted to the project was less than 8 hours.
   CONCLUSIONS: Collaboration between educators and quality improvement
   personnel from a diverse group of organizations to integrate outcomes
   data into surgical education is feasible. Obtaining resident and team
   reports from ACS NSQIP can be done with minimal effort. Future efforts
   will be aimed at developing a national data-centered curriculum for
   general surgery programs. ((C) 2013 by the American College of Surgeons)
RI Kelz, Rachel/AAF-3162-2019; Sellers, Morgan/
OI Sellers, Morgan/0000-0003-2539-9903
ZR 0
ZA 0
TC 33
ZB 8
ZS 0
Z8 0
Z9 33
U1 0
U2 5
SN 1072-7515
EI 1879-1190
UT WOS:000325759500010
PM 24041556
ER

PT J
AU Christensen, John L.
   Miller, Lynn Carol
   Appleby, Paul Robert
   Corsbie-Massay, Charisse
   Godoy, Carlos Gustavo
   Marsella, Stacy C.
   Read, Stephen J.
TI Reducing shame in a game that predicts HIV risk reduction for young
   adult men who have sex with men: a randomized trial delivered nationally
   over the web
SO JOURNAL OF THE INTERNATIONAL AIDS SOCIETY
VL 16
AR 18716
DI 10.7448/IAS.16.3.18716
SU 2
PD NOV 2013
PY 2013
AB Introduction: Men who have sex with men (MSM) often face socially
   sanctioned disapproval of sexual deviance from the heterosexual
   "normal.'' Such sexual stigma can be internalized producing a painful
   affective state (i.e., shame). Although shame (e.g., addiction) can
   predict risk-taking (e.g., alcohol abuse), sexual shame's link to sexual
   risk-taking is unclear. Socially Optimized Learning in Virtual
   Environments (SOLVE) was designed to reduce MSM's sexual shame, but
   whether it does so, and if that reduction predicts HIV risk reduction,
   is unclear. To test if at baseline, MSM's reported past unprotected anal
   intercourse (UAI) is related to shame; MSM's exposure to SOLVE compared
   to a wait-list control (WLC) condition reduces MSM's shame; and
   shame-reduction mediates the link between WLC condition and UAI risk
   reduction.
   Methods: HIV-negative, self-identified African American, Latino or White
   MSM, aged 18-24 years, who had had UAI with a nonprimary/casual partner
   in the past three months were recruited for a national online study.
   Eligible MSM were computer randomized to either WLC or a web-delivered
   SOLVE. Retained MSM completed baseline measures (e.g., UAI in the past
   three months; current level of shame) and, in the SOLVE group, viewed at
   least one level of the game. At the end of the first session, shame was
   measured again. MSM completed follow-up UAI measures three months later.
   All data from 921 retained MSM (WLC condition, 484; SOLVE condition,
   437) were analyzed, with missing data multiply imputed.
   Results: At baseline, MSM reporting more risky sexual behaviour reported
   more shame (r(s) = 0.21; p < 0.001). MSM in the SOLVE intervention
   reported more shame reduction (M = -0.08) than MSM in the control
   condition (M = 0.07; t(919) = 4.24; p < 0.001). As predicted, the
   indirect effect was significant (point estimate -0.10, 95%
   bias-corrected CI [-0.01 to -0.23] such that participants in the SOLVE
   treatment condition reported greater reductions in shame, which in turn
   predicted reductions in risky sexual behaviour at follow-up. The direct
   effect, however, was not significant.
   Conclusions: SOLVE is the first intervention to: (1) significantly
   reduce shame for MSM; and (2) demonstrate that shamereduction, due to an
   intervention, is predictive of risk (UAI) reduction over time.
RI Miller, Lynn/AGZ-7914-2022; Miller, Lynn C/E-8101-2010; Godoy, Carlos/ABA-7675-2020; Christensen, John/
OI Miller, Lynn/0000-0003-3379-3564; Miller, Lynn C/0000-0003-3379-3564;
   Christensen, John/0000-0002-1371-1499
ZB 9
ZA 0
Z8 1
TC 55
ZR 0
ZS 1
Z9 57
U1 0
U2 11
EI 1758-2652
UT WOS:000431539700013
PM 24242264
ER

PT J
AU Rumbach, Anna F.
TI Voice Problems of Group Fitness Instructors: Diagnosis, Treatment,
   Perceived and Experienced Attitudes and Expectations of the Industry
SO JOURNAL OF VOICE
VL 27
IS 6
AR 786.e1
DI 10.1016/j.jvoice.2013.03.012
PD NOV 2013
PY 2013
AB Objectives. To determine the anatomical and physiological nature of
   voice problems and their treatment in those group fitness instructors
   (GFIs) who have sought a medical diagnosis; the impact of voice
   disorders on quality of life and their contribution to activity
   limitations and participation restrictions; and the perceived attitudes
   and level of support from the industry at large in response to
   instructor's voice disorders and need for treatment.
   Study Design. Prospective self-completion questionnaire design.
   Methods. Thirty-eight individuals (3 males and 35 females) currently
   active in the Australian fitness industry who had been diagnosed with a
   voice disorder completed an online self-completion questionnaire
   administered via SurveyMonkey.
   Results. Laryngeal pathology included vocal fold nodules (N = 24), vocal
   fold cysts (N = 2), vocal fold hemorrhage (N = 1), and recurrent chronic
   laryngitis (N = 3). Eight individuals reported vocal strain and muscle
   tension dysphonia without concurrent vocal fold pathology. Treatment
   methods were variable, with 73.68% (N = 28) receiving voice therapy
   alone, 7.89% (N = 3) having voice therapy in combination with surgery,
   and 10.53% (N = 4) having voice therapy in conjunction with medication.
   Three individuals (7.89%) received no treatment for their voice
   disorder. During treatment, 82% of the cohort altered their teaching
   practices. Half of the cohort reported that their voice problems led to
   social withdrawal, decreased job satisfaction, and emotional distress.
   Greater than 65% also reported being dissatisfied with the level of
   industry and coworker support during the period of voice recovery.
   Conclusions. This study identifies that GFIs are susceptible to a number
   of voice disorders that impact their social and professional lives, and
   there is a need for more proactive training and advice on voice care for
   instructors, as well as those in management positions within the
   industry to address mixed approaches and opinions regarding the
   importance of voice care.
RI Rumbach, Anna/C-8847-2011
OI Rumbach, Anna/0000-0002-6542-4942
ZS 0
ZR 0
ZA 0
ZB 1
TC 5
Z8 0
Z9 5
U1 0
U2 18
SN 0892-1997
EI 1873-4588
UT WOS:000327146200019
PM 23876940
ER

PT J
AU Alba, George A.
   Kelmenson, Daniel A.
   Noble, Vicki E.
   Murray, Alice F.
   Currier, Paul F.
TI Faculty staff-guided versus self-guided ultrasound training for internal
   medicine residents
SO MEDICAL EDUCATION
VL 47
IS 11
BP 1099
EP 1108
DI 10.1111/medu.12259
PD NOV 2013
PY 2013
AB ObjectivesUltrasonography is of growing importance within internal
   medicine (IM), but the optimal method of training doctors to use it is
   uncertain. In this study, the authors provide the first objective
   comparison of two approaches to training IM residents in
   ultrasonography.
   MethodsIn this randomised trial, a simulation-based ultrasound training
   curriculum was implemented during IM intern orientation at a tertiary
   care teaching hospital. All 72 incoming interns attended a lecture and
   were given access to online modules. Interns were then randomly assigned
   to a 4-hour faculty-guided (FG) or self-guided (SG) ultrasound training
   session in a simulation laboratory with both human and manikin models.
   Interns were asked to self-assess their competence in ultrasonography
   and underwent an objective structured clinical examination (OSCE) to
   assess their competence in basic and procedurally oriented ultrasound
   tasks. The primary outcome was the score on the OSCE.
   ResultsFaculty-guided training was superior to self-guided training
   based on the OSCE scores. Subjects in the FG training group achieved
   significantly higher OSCE scores on the two subsets of task completion
   (0.9-point difference, 95% confidence interval [CI] 0.27-1.54; p=0.008)
   and ultrasound image quality (2.43-point difference, 95% CI 1.5-3.36;
   p<0.001). Both training groups demonstrated an increase in self-assessed
   competence after their respective training sessions and there was little
   difference between the groups. Subjects rated the FG training group much
   more favourably than the SG training group.
   ConclusionsBoth FG and SG ultrasound training curricula can improve the
   self-reported competence of IM interns in ultrasonography. However, FG
   training was superior to SG training in both skills acquisition and
   intern preference. Incorporating mandatory ultrasound training into IM
   residencies can address the perceived need for ultrasound training,
   improve confidence and procedural skills, and may enhance patient
   safety. However, the optimal training method may require significant
   faculty input.
   Discuss ideas arising from the article at discuss'
Z8 0
ZS 0
TC 26
ZR 0
ZA 0
ZB 4
Z9 26
U1 0
U2 9
SN 0308-0110
EI 1365-2923
UT WOS:000329153200010
PM 24117556
ER

PT J
AU Smith, Patricia M.
   Spadoni, Michelle M.
   Proper, Veronica M.
TI National survey of clinical placement settings across Canada for nursing
   and other healthcare professions-who's using what?
SO NURSE EDUCATION TODAY
VL 33
IS 11
BP 1329
EP 1336
DI 10.1016/j.nedt.2013.02.011
PD NOV 2013
PY 2013
AB Background: The types of pre-licensure clinical placements being used
   and by what health professions are becoming an important and pressing
   issue as concerns about clinical placement shortages and competition for
   placements increase.
   Objective: This study was designed to address a gap in the literature by
   quantifying the range and specific types of pre-licensure clinical
   placements being used by nursing and other health professions.
   Method: This was a Canadian national online cross-sectional survey
   designed to create an inventory of the types of hospital, community,
   long-term care, and innovative settings being used for pre-licensure
   clinical placements by schools of nursing, licensed practical nursing,
   registered psychiatric nursing, midwifery, occupational therapy,
   physiotherapy, and medicine.
   Results: The response rate was 70% (113/162). There was no difference in
   nursing vs. other professions in the general types of placements
   used-hospitals (97%), community (93%), and long-term care (93%), or
   travel out of the academic community for placements (85%) which was
   primarily intra-provincial and rural. Medical and surgical inpatient
   units were the specific types of placements most commonly used by all
   respondents (93%). The significant differences included more nursing
   schools using inpatient maternal/child (p < 0.001), mental health (p =
   0.006), and pediatric (p = 0.006), and community public health (p <
   0.001), and more other healthcare professions using hospital outpatient
   orthopedic (p = 0.002) and research placements (p = 0.001). The
   innovative placements reported by respondents were all community-based
   and quite diverse (e.g., summer camps, businesses, etc.).
   Conclusions: This inventory of pre-licensure clinical placements fills a
   gap in the literature and revealed a broad and diverse range of settings
   being used by nursing and other healthcare professions, especially in
   the community. The diversity raises questions as to whether the
   organization of clinical education in the past is the best way to meet
   the needs of tomorrow's healthcare providers, yet it also offers new
   possibilities for re-contextualizing pre-licensure clinical education.
   (C) 2013 Elsevier Ltd. All rights reserved.
ZR 0
TC 15
Z8 0
ZS 0
ZA 0
ZB 0
Z9 15
U1 0
U2 16
SN 0260-6917
EI 1532-2793
UT WOS:000326198900012
PM 23490437
ER

PT J
AU Richmond, Nicholas A.
   Lamel, Sonia A.
   Davidson, Jeffrey M.
   Martins-Green, Manuela
   Sen, Chandan K.
   Tomic-Canic, Marjana
   Vivas, Alejandra C.
   Braun, Liza R.
   Kirsner, Robert S.
TI US-National Institutes of Health-funded research for cutaneous wounds in
   2012
SO WOUND REPAIR AND REGENERATION
VL 21
IS 6
BP 789
EP 792
DI 10.1111/wrr.12099
PD NOV 2013
PY 2013
AB Chronic cutaneous wounds are a major burden on patients, healthcare
   providers, and the US healthcare system. This study, carried out in part
   by the Wound Healing Society's Government Regulatory Committee, aimed to
   evaluate the current state of National Institutes of Health funding of
   cutaneous wound healing-related research projects. National Institutes
   of Health Research Portfolio Online Reporting Tools Expenditures &
   Results system was used to identify wound healing projects funded by the
   National Institutes of Health in the 2012 fiscal year. Research projects
   focusing on cutaneous wound prevention/education, mechanisms,
   complications, treatment, or imaging/monitoring were included in the
   analysis. Ninety-one projects were identified, totaling a collective
   funding of $29,798,991 and median funding of $308,941. Thirteen
   institutes/centers from the National Institutes of Health were
   responsible for awarding funds; three of which (National Institute of
   Arthritis and Musculoskeletal and Skin Diseases, National Institute of
   General Medical Sciences, National Institute of Diabetes and Digestive
   and Kidney Diseases) accounted for 60.4% of the grant funding. The
   predominant funding mechanisms included R01 (48.3%), R43 (14.3%), and
   R21 (9.9%). New applications and pre-existing applications accounted for
   39.6 and 55.0% of the awarded grants, respectively. Grants awarded to
   investigators affiliated with universities accounted for 68.1% of grants
   and 25.3% were to investigators in the private sector. This analysis of
   current National Institutes of Health funding may facilitate more
   transparency of National Institutes of Health-allocated research funds
   and serve as an impetus to procure additional support for the field of
   wound healing.
RI Davidson, Jeff/AAI-7288-2021
ZA 0
TC 33
ZB 15
Z8 0
ZS 0
ZR 0
Z9 33
U1 0
U2 8
SN 1067-1927
EI 1524-475X
UT WOS:000326327100148
PM 24134696
ER

PT J
AU Chang, Daniel T.
   Shaffer, Jenny L.
   Haffty, Bruce G.
   Wilson, Lynn D.
TI Factors that Determine Academic Versus Private Practice Career Interest
   in Radiation Oncology Residents in the United States: Results of a
   Nationwide Survey
SO INTERNATIONAL JOURNAL OF RADIATION ONCOLOGY BIOLOGY PHYSICS
VL 87
IS 3
BP 464
EP 470
DI 10.1016/j.ijrobp.2013.07.002
PD NOV 1 2013
PY 2013
AB Purpose: To determine what factors US radiation oncology residents
   consider when choosing academic or nonacademic careers.
   Methods and Materials: A 20-question online survey was developed and
   sent to all US radiation oncology residents to assess factors that
   influence their career interest. Residents were asked to rate their
   interest in academics (A) versus private practice (PP) on a 0 (strong
   interest in A) to 100 (strong interest in PP) scale. Responses were
   classified as A (0-30), undecided (40-60), and PP (70-100). Residents
   were also asked to rank 10 factors that most strongly influenced their
   career interest.
   Results: Three hundred thirty-one responses were collected, of which 264
   were complete and form the basis for this analysis. Factors that
   correlated with interest in A included having a PhD (P=.018),
   postgraduate year level (P=.0006), research elective time (P=.0003),
   obtaining grant funding during residency (P=.012), and number of
   publications before residency (P=.0001), but not number of abstracts
   accepted in the past year (P=.65) or publications during residency
   (P=.67). The 3 most influential factors for residents interested in A
   were: (1) baseline interest before residency; (2) academic role models;
   and (3) research opportunities during residency. The 3 most influential
   factors for residents interested in PP were: (1) baseline interest
   before residency; (2) academic role models; and (3) academic pressure
   and obligations.
   Conclusions: Interest in A correlated with postgraduate year level,
   degree, and research time during residency. Publications before but not
   during residency correlated with academic interest, and baseline
   interest was the most influential factor. These data can be used by
   residency program directors to better understand what influences
   residents' career interest. (C) 2013 Elsevier Inc.
OI Chang, Daniel/0000-0003-2760-1554
TC 10
ZA 0
ZS 0
ZB 4
ZR 0
Z8 0
Z9 10
U1 0
U2 6
SN 0360-3016
UT WOS:000325165300014
PM 23972721
ER

PT J
AU Connor, Jennifer J.
   Brix, Cassandra M.
   Trudeau-Hern, Stephanie
TI The diagnosis of provoked vestibulodynia: steps and roadblocks in a long
   journey
SO SEXUAL AND RELATIONSHIP THERAPY
VL 28
IS 4
BP 324
EP 335
DI 10.1080/14681994.2013.842969
PD NOV 1 2013
PY 2013
AB Provoked vestibulodynia (PVD) is estimated to afflict up to 8% of women
   in the USA. In previous research, women with PVD report embarking on a
   lengthy path before obtaining a diagnosis. This paper explores how year
   symptoms began, and how demographic characteristics and assertiveness
   may affect timeliness of a diagnosis. The experience of receiving a
   diagnosis is described. Eighty-five participants were recruited through
   a Listserv and Facebook support group and answered an online survey.
   Dependent measures included number of appointments before receiving a
   diagnosis and length of time (months) after symptoms began before
   receiving a diagnosis. An open-ended question was analyzed. Thirty-five
   percent attended more than 15 appointments and 37% reported more than 36
   months between first symptoms and receiving a diagnosis. The length of
   time to a diagnosis correlated with amount of education and year
   symptoms began. Four themes emerged in thematic analyses: necessary
   self-research, medical care frustrations, empathic health care
   appreciation, and a negative emotional experience along their journey.
   Women who began experiencing symptoms after 2005 were diagnosed in less
   time than those experiencing symptoms earlier, indicating an improvement
   in diagnostic procedures. However, women continue to have to describe
   having to visit many physicians before receiving a diagnosis.
Z8 0
ZA 0
ZS 0
ZB 1
TC 7
ZR 0
Z9 7
U1 0
U2 9
SN 1468-1994
EI 1468-1749
UT WOS:000328060100003
ER

PT J
AU Roberts, Jason
TI Get Connected With Headache Online
SO HEADACHE
VL 53
IS 10
BP 1539
EP 1540
DI 10.1111/head.12248
PD NOV 2013
PY 2013
ZB 2
ZA 0
Z8 0
ZR 0
TC 2
ZS 0
Z9 2
U1 0
U2 2
SN 0017-8748
EI 1526-4610
UT WOS:000327253600002
PM 24266333
ER

PT J
AU Schutte, Aletta E.
   Wright, Caradee Y.
   Langdon, Genevieve
   Lochner, Christine
   Myers, Bronwyn
TI What is the research experience of young scientists in South Africa?
SO SOUTH AFRICAN JOURNAL OF SCIENCE
VL 109
IS 11-12
AR a0040
DI 10.1590/sajs.2013/a0040
PD NOV-DEC 2013
PY 2013
AB The results of an online survey - the SAYAS Survey of Young Scientists
   that involved the participation of 1021 postgraduate students and
   postdoctoral fellows from tertiary institutions in South Africa - were
   released in a report launched in November 2013. In this commentary we
   highlight some of the key findings from the report: The Research
   Experience of Young Scientists in South Africa.(1)
RI Myers, Bronwyn/AAT-7788-2021; Schutte, Aletta E/E-5126-2018; Langdon, Genevieve/
OI Myers, Bronwyn/0000-0003-0235-6716; Schutte, Aletta
   E/0000-0001-9217-4937; Langdon, Genevieve/0000-0002-0396-9787
ZR 0
Z8 0
ZA 0
ZS 1
TC 2
ZB 0
Z9 2
U1 0
U2 7
SN 0038-2353
EI 1996-7489
UT WOS:000327947600003
ER

PT J
AU Holden, Norman E.
   Coplen, Tyler B.
TI ConfChem Conference on A Virtual Colloquium to Sustain and Celebrate IYC
   2011 Initiatives in Global Chemical Education: The IUPAC Periodic Table
   of Isotopes for the Educational Community
SO JOURNAL OF CHEMICAL EDUCATION
VL 90
IS 11
BP 1550
EP 1551
DI 10.1021/ed3008236
PD NOV 2013
PY 2013
AB The IUPAC Periodic Table of the Isotopes (www.ciaaw.org) was prepared as
   an educational outreach effort to expose teachers, students, and the
   general public to the existence of both stable and radioactive isotopes
   of the chemical elements. This Table provides information on the
   isotopes of each element, including the mass number and fraction of each
   isotope in a stable or a long-lived radioactive chemical element. These
   data allow scientists to determine the atomic weight of each element,
   which connects the microscopic and the macroscopic worlds. For many
   elements, there is a variation in the fraction of an element's isotopes
   in naturally occurring substances. The atomic weight is variable beyond
   its measurement uncertainty and the upper and lower bounds of the
   standard atomic weight are presented as an interval, rather than as a
   value with uncertainty, for 10 elements. The Table provides examples of
   the importance of both the stable and radioactive isotopes in our
   everyday world because of the variability of the stable isotope ratios
   or the radioactive decay of the unstable isotopes. There are 440
   examples of applications to our everyday life. Applications, such as
   medical, industrial, geo-chronological, earth and planetary science,
   biological and forensic science, and anthropological are shown. Readers
   of the conference paper responded with questions, and the answers to the
   questions are included. This communication summarizes one of the invited
   papers to the ConfChem online conference A Virtual Colloquium to Sustain
   and Celebrate IYC 2011 Initiates in Global Chemistry Education held from
   May 18 to June 28, 2012, and jointly hosted by the ACS DivCHED Committee
   on Computers in Chemical Education and the IUPAC Committee on Chemistry
   Education.
ZB 0
ZS 0
ZR 0
Z8 0
TC 2
ZA 0
Z9 2
U1 1
U2 13
SN 0021-9584
EI 1938-1328
UT WOS:000327747900033
ER

PT J
AU Stenvinkel, Peter
   Ikizler, T. Alp
   Mallamaci, Francesca
   Zoccali, Carmine
TI Obesity and nephrology: results of a knowledge and practice pattern
   survey
SO NEPHROLOGY DIALYSIS TRANSPLANTATION
VL 28
BP 99
EP 104
DI 10.1093/ndt/gft193
SU 4
PD NOV 2013
PY 2013
AB Background. Obesity, the largest epidemic of modern time, carries a
   markedly increased risk of type-2 diabetes, cancer, fatty liver, sleep
   apnea, hypertension, dyslipidemia and atherosclerotic cardiovascular
   disease. In addition, obesity increases the risk of chronic kidney
   disease (CKD) and its progression to end-stage renal disease (ESRD).
   There are limited data regarding the basic knowledge of nephrologists on
   how to assess and manage obesity in the setting of CKD.
   Methods. To learn more about practice patterns among nephrologists, a
   survey on obesity was published online in NDT-Educational between 8
   November 2012 and 31 January 2013. Three-hundred and ninety-nine
   responses were received mostly from nephrologists in Europe (57%), South
   and Central America (12%) and the Middle East (10%). The majority
   practiced in clinical nephrology (64%) and outpatient dialysis clinics
   (23%). Whereas 54% of the participants worked in hospitals, 31% worked
   in academic centers.
   Results. Most participants stated that the number of obese patients has
   increased both among their CKD stage 2-5 patients and in their dialysis
   clinics during the last 10 years. For routine estimation of body fat
   content in the dialysis clinic, the majority of nephrologists (43%)
   still rely on the body mass index (BMI). A majority (72%) does not think
   that weight gain should be promoted in dialysis patients with a BMI of
   <35 kg/m(2). The survey also showed that 30% of the responders did not
   have any predetermined cut-off level for BMI. However, 29% used a
   cut-off level of 35 kg/m(2) and 27% used a cut-off level of 30 kg/m(2)
   for approval for kidney transplantation in their clinics.
   Conclusions. The level of understanding of the intricacies of obesity in
   the setting of CKD needs improvement among nephrologists. Similarly,
   there is no consensus regarding weight management strategies in CKD
   patients with obesity. Studies are needed in this orphan area of renal
   research.
RI Zoccali, Carmine/B-9445-2009; Zoccali, Carmine/AAR-4473-2020; Stenvinkel, Peter/; Ikizler, Talat/
OI Zoccali, Carmine/0000-0002-6616-1996; Stenvinkel,
   Peter/0000-0002-8785-4820; Ikizler, Talat/0000-0002-5717-4218
ZB 9
ZA 0
TC 25
ZR 0
Z8 2
ZS 0
Z9 27
U1 0
U2 6
SN 0931-0509
EI 1460-2385
UT WOS:000326749000013
PM 23737484
ER

PT J
AU Kinderman, Peter
   Schwannauer, Matthias
   Pontin, Eleanor
   Tai, Sara
TI Psychological Processes Mediate the Impact of Familial Risk, Social
   Circumstances and Life Events on Mental Health
SO PLOS ONE
VL 8
IS 10
AR e76564
DI 10.1371/journal.pone.0076564
PD OCT 16 2013
PY 2013
AB Background: Despite widespread acceptance of the 'biopsychosocial
   model', the aetiology of mental health problems has provoked debate
   amongst researchers and practitioners for decades. The role of
   psychological factors in the development of mental health problems
   remains particularly contentious, and to date there has not been a large
   enough dataset to conduct the necessary multivariate analysis of whether
   psychological factors influence, or are influenced by, mental health.
   This study reports on the first empirical, multivariate, test of the
   relationships between the key elements of the biospychosocial model of
   mental ill-health.
   Methods and Findings: Participants were 32,827 (age 18-85 years)
   self-selected respondents from the general population who completed an
   open-access online battery of questionnaires hosted by the BBC. An
   initial confirmatory factor analysis was performed to assess the
   adequacy of the proposed factor structure and the relationships between
   latent and measured variables. The predictive path model was then tested
   whereby the latent variables of psychological processes were positioned
   as mediating between the causal latent variables (biological, social and
   circumstantial) and the outcome latent variables of mental health
   problems and well-being. This revealed an excellent fit to the data, S-B
   chi(2) (3199, N = 23,397) = 126654.8, p<.001; RCFI = .97; RMSEA = .04
   (.038-.039). As hypothesised, a family history of mental health
   difficulties, social deprivation, and traumatic or abusive
   life-experiences all strongly predicted higher levels of anxiety and
   depression. However, these relationships were strongly mediated by
   psychological processes; specifically lack of adaptive coping,
   rumination and self-blame.
   Conclusion: These results support a significant revision of the
   biopsychosocial model, as psychological processes determine the causal
   impact of biological, social, and circumstantial risk factors on mental
   health. This has clear implications for policy, education and clinical
   practice as psychological processes such as rumination and self-blame
   are amenable to evidence-based psychological therapies.
OI Tai, Sara/0000-0002-8316-5796
Z8 0
ZS 0
ZB 14
ZR 0
TC 51
ZA 0
Z9 51
U1 1
U2 24
SN 1932-6203
UT WOS:000326019400071
PM 24146890
ER

PT J
AU Dunne, Suzanne S.
   Cummins, Niamh M.
   Hannigan, Ailish
   Shannon, Bill
   Dunne, Colum
   Cullen, Walter
TI Generic medicines: an evaluation of the accuracy and accessibility of
   information available on the internet
SO BMC MEDICAL INFORMATICS AND DECISION MAKING
VL 13
AR 115
DI 10.1186/1472-6947-13-115
PD OCT 7 2013
PY 2013
AB Background: Internationally, generic medicines are increasingly seen as
   a key strategy to reduce healthcare expenditure, therefore awareness and
   knowledge transfer regarding generic medicines are valid areas of
   research. Although the Internet is a frequently used source of medical
   information, the accuracy of material found online is variable. The aim
   of this study was to evaluate information provided on the Internet
   regarding generic medicines in terms of quality of information and
   readability.
   Methods: Internet searches for information regarding generic medicine
   were completed, with a pre-defined search term, using the Google search
   engine, in five English-speaking geographical regions (US, UK, Ireland,
   Canada and Australia). Search results likely to be looked at by a
   searcher were collated and assessed for the quality of generic
   medicine-related information in the websites, using a novel customised
   Website Quality Assessment (WQA) tool; and for readability, using
   existing methods. The reproducibility of the tools between two
   independent reviewers was evaluated and correlations between WQA score,
   readability statistics and Google search engine results page ranking
   were assessed.
   Results: Wikipedia was the highest-ranking search result in 100% of
   searches performed. Considerable variability of search results returned
   between different geographical regions was observed, including that
   websites identified in the Australian search generated the highest
   number of country specific websites; searches performed using computers
   with Irish, British, American and Canadian IP addresses appear to be
   more similar to each other than the google.com search performed in
   Australia; and the Canadian google.ca results show a notable difference
   from any of the other searches. Of the 24 websites assessed, none scored
   a perfect WQA score. Notably, strong correlation was seen between WQA
   and readability scores and ranking on google.com search results.
   Conclusions: This novel evaluation of websites providing information on
   generic medicines showed that, of the websites likely to be seen by a
   searcher, none demonstrated a combination of scoring highly on quality
   of information (as evinced by WQA score) and readability. Therefore,
   there is a gap in online knowledge provision on this topic which, if
   filled by a website designed using the WQA tool developed in this study,
   has an improved likelihood of ranking highly in google.com search
   results.
RI Cullen, Walter/AAD-4327-2019; Cummins, Niamh/AAG-9658-2021; Cullen, Walter/; Dunne, Colum/; Cummins, Niamh/
OI Cullen, Walter/0000-0003-1838-5052; Dunne, Colum/0000-0002-5010-3185;
   Cummins, Niamh/0000-0002-7118-9563
ZR 0
ZA 0
Z8 0
ZB 2
ZS 0
TC 9
Z9 9
U1 0
U2 29
SN 1472-6947
UT WOS:000325696000001
PM 24099099
ER

PT J
AU Lacasta Tintorer, David
   Flayeh Beneyto, Souhel
   Alzaga Reig, Xavier
   Mundet Tuduri, Xavier
   Anton De la Fuente, Josep
   Maria Manresa, Josep
   Toran Monserrat, Pere
   Saigi Rubio, Francesc
TI Impact of the implementation of an online network support tool among
   clinicians of Primary Health Care and Specialists: ECOPIH Project
SO BMC FAMILY PRACTICE
VL 14
AR 146
DI 10.1186/1471-2296-14-146
PD OCT 3 2013
PY 2013
AB Background: There has been created an online communication tool with the
   objective to improve the communication among different levels of care,
   between Primary Care clinicians and Specialists. This tool is web 2.0
   based technology (ECOPIH project). It allows to review clinical cases
   and to share knowledge. Our study will evaluate its impact in terms of
   reduction on the number of referrals to three specialties two years
   after the use of this tool.
   Methods/Design: Open, multicenter, controlled, non random intervention
   study over 24 months. Study population includes 131 Primary Care
   Physicians assigned to nine health centers. The study will compare the
   clinicians that use the ECOPIH with the ones that do not use the tool.
   Also, professionals that start to use the tool during the period time of
   the study will be included.
   The number of annual referrals during the first and second year will be
   analyzed and retrospectively compared with the previous year to the
   implementation of the tool. Moreover, it will be assessed the level of
   satisfaction of the professionals with the tool and to what extend the
   tool responds to their needs.
   Discussion: The implementation of ECOPIH in the field of Primary Health
   Care can decrease the number of referrals from primary care to
   specialist care.
   It is expected that the reduction will be more noticeable in the group
   of professionals that use more intensively the tool. Furthermore, we
   believe that it can be also observed with the professionals that read
   the contributions of the others.
   We anticipate high degree of customer satisfaction as it is a very
   helpful resource never used before in our environment.
RI Gutowski, Emily/N-1491-2015; Torán-Monserrat, Pere/AAY-4396-2021; Saigí-Rubió, Francesc/I-3927-2017; Manresa, Josep M/J-2626-2015; Lacasta Tintorer, David/
OI Torán-Monserrat, Pere/0000-0002-9865-7427; Saigí-Rubió,
   Francesc/0000-0001-9616-1551; Manresa, Josep M/0000-0001-8306-5798;
   Lacasta Tintorer, David/0000-0002-3882-1870
ZB 0
Z8 0
ZR 0
ZS 0
TC 3
ZA 0
Z9 3
U1 0
U2 3
EI 1471-2296
UT WOS:000327449900001
PM 24088387
ER

PT J
AU Hibbert, Emily J.
   Lambert, Tim
   Carter, John N.
   Learoyd, Diana L.
   Twigg, Stephen
   Clarke, Stephen
TI A randomized controlled pilot trial comparing the impact of access to
   clinical endocrinology video demonstrations with access to usual
   revision resources on medical student performance of clinical
   endocrinology skills
SO BMC MEDICAL EDUCATION
VL 13
AR 135
DI 10.1186/1472-6920-13-135
PD OCT 3 2013
PY 2013
AB Background: Demonstrating competence in clinical skills is key to course
   completion for medical students. Methods of providing clinical
   instruction that foster immediate learning and potentially serve as
   longer-term repositories for on-demand revision, such as online videos
   demonstrating competent performance of clinical skills, are increasingly
   being used. However, their impact on learning has been little studied.
   The aim of this study was to determine the value of adjunctive on-demand
   video-based training for clinical skills acquisition by medical students
   in endocrinology.
   Methods: Following an endocrinology clinical tutorial program, 2nd year
   medical students in the pre-assessment revision period were recruited
   and randomized to either a set of bespoke on-line clinical skills
   training videos (TV), or to revision as usual (RAU). The skills
   demonstrated on video were history taking in diabetes mellitus (DMH),
   examination for diabetes lower limb complications (LLE), and examination
   for signs of thyroid disease (TE). Students were assessed on these
   clinical skills in an observed structured clinical examination two weeks
   after randomization. Assessors were blinded to student randomization
   status.
   Results: For both diabetes related clinical skills assessment tasks,
   students in the TV group performed significantly better than those in
   the RAU group. There were no between group differences in thyroid
   examination performance. For the LLE, 91.7% (n = 11/12) of students
   randomized to the video were rated globally as competent at the skill
   compared with 40% (n = 4/10) of students not randomized to the video (p
   = 0.024). For the DMH, 83.3% (n = 10/12) of students randomized to the
   video were rated globally as competent at the skill compared with 20% (n
   = 2/10) of students not randomized to the video (p = 0.007).
   Conclusion: Exposure to high quality videos demonstrating clinical
   skills can significantly improve medical student skill performance in an
   observed structured clinical examination of these skills, when used as
   an adjunct to clinical skills face-to-face tutorials and deliberate
   practice of skills in a blended learning format. Video demonstrations
   can provide an enduring, on-demand, portable resource for revision,
   which can even be used at the bedside by learners. Such resources are
   cost-effectively scalable for large numbers of learners.
RI Hibbert, Emily/ABE-4549-2020; Clarke, Stephen/
OI Hibbert, Emily/0000-0002-1151-2816; Clarke, Stephen/0000-0001-5817-1222
Z8 1
ZS 0
ZA 0
TC 30
ZB 2
ZR 0
Z9 31
U1 0
U2 29
SN 1472-6920
UT WOS:000325791000001
PM 24090039
ER

PT J
AU De Zoysa, N.
   Amin, N.
   Harries, M.
TI Training tomorrow's laryngologists - head and neck training alone is not
   sufficient
SO JOURNAL OF LARYNGOLOGY AND OTOLOGY
VL 127
IS 10
BP 1001
EP 1006
DI 10.1017/S0022215113001989
PD OCT 2013
PY 2013
AB Background: Diagnostic ability is essential in laryngology. The UK
   Higher Surgical Training syllabus includes competencies specific to
   laryngology. This study aimed to identify the factors in training that
   lead to a consultant level of laryngology-related diagnostic ability.
   Method: An online test of training experience was constructed using
   laryngoscopy videos obtained from a specialist UK voice clinic.
   Participation was aimed at both trainees and trainers via invitation
   through national ENT forums.
   Results: There were 51 complete responses. Trainees with six months of
   laryngology experience scored significantly higher than those without
   this experience (p < 0.001). There was no improvement in score
   demonstrated for those with head and neck specialty experience without
   laryngology experience. Trainees who had completed 12 months of
   laryngology, or 6 months of laryngology coupled with 12 months of head
   and neck training, scored similarly to their consultant trainers.
   Conclusion: It is recommended that all trainees have at least six months
   of experience in a specialist voice or laryngology placement prior to
   gaining the Certificate of Completion of Training.
TC 1
ZS 0
Z8 0
ZR 0
ZA 0
ZB 0
Z9 1
U1 0
U2 0
SN 0022-2151
EI 1748-5460
UT WOS:000331847900012
PM 24067129
ER

PT J
AU Prober, Charles G.
   Khan, Salman
TI Medical Education Reimagined: A Call to Action
SO ACADEMIC MEDICINE
VL 88
IS 10
BP 1407
EP 1410
DI 10.1097/ACM.0b013e3182a368bd
PD OCT 2013
PY 2013
AB The authors propose a new model for medical education based on the
   flipped classroom design. In this model, students would access brief
   (similar to 10 minute) online videos to learn new concepts on their own
   time. The content could be viewed by the students as many times as
   necessary to master the knowledge in preparation for classroom time
   facilitated by expert faculty leading dynamic, interactive sessions
   where students can apply their newly mastered knowledge. The authors
   argue that the modern digitally empowered learner, the unremitting
   expansion of biomedical knowledge, and the increasing specialization
   within the practice of medicine drive the need to reimagine medical
   education. The changes that they propose emphasize the need to define a
   core curriculum that can meet learners where they are in a digitally
   oriented world, enhance the relevance and retention of knowledge through
   rich interactive exercises, and facilitate in-depth learning fueled by
   individual students' aptitude and passion. The creation and adoption of
   this model would be meaningfully enhanced by cooperative efforts across
   medical schools.
TC 248
ZS 0
ZA 0
ZB 28
Z8 3
ZR 0
Z9 252
U1 0
U2 114
SN 1040-2446
EI 1938-808X
UT WOS:000325706200009
PM 23969367
ER

PT J
AU Mehta, Neil B.
   Hull, Alan L.
   Young, James B.
   Stoller, James K.
TI Just Imagine: New Paradigms for Medical Education
SO ACADEMIC MEDICINE
VL 88
IS 10
BP 1418
EP 1423
DI 10.1097/ACM.0b013e3182a36a07
PD OCT 2013
PY 2013
AB For all its traditional successes, the current model of medical
   education in the United States and Canada is being challenged on issues
   of quality, throughput, and cost, a process that has exposed numerous
   shortcomings in its efforts to meet the needs of the nations' health
   care systems. A radical change in direction is required because the
   current path will not lead to a solution. The 2010 publication Educating
   Physicians: A Call for Reform of Medical School and Residency identifies
   several goals for improving the medical education system, and proposals
   have been made to reform medical education to meet these goals. Enacting
   these recommendations practically and efficiently, while training more
   health care providers at a lower cost, is challenging. To advance
   solutions, the authors review innovations that are disrupting higher
   education and describe a vision for using these to create a new model
   for competency-based, learner-centered medical education that can better
   meet the needs of the health care system while adhering to the spirit of
   the above proposals. These innovations include collaboration amongst
   medical schools to develop massive open online courses for didactic
   content; faculty working in small groups to leverage this online content
   in a flipped-classroom model; and digital badges for credentialing
   entrustable professional activities over the continuum of learning.
RI Mehta, Neil/AAL-9824-2020; Hull, Alan/ABD-1539-2021; Mehta, Neil/
OI Hull, Alan/0000-0001-8951-358X; Mehta, Neil/0000-0001-8342-4252
ZS 4
ZB 10
ZR 0
TC 187
Z8 1
ZA 0
Z9 191
U1 2
U2 163
SN 1040-2446
EI 1938-808X
UT WOS:000325706200013
PM 23969368
ER

PT J
AU Frederick-Dyer, Katherine C.
   Faulkner, Austin R.
   Chang, Ted T.
   Heidel, R. Eric
   Pasciak, Alexander S.
TI Online Training on the Safe Use of Fluoroscopy Can Result in a
   Significant Decrease in Patient Dose
SO ACADEMIC RADIOLOGY
VL 20
IS 10
BP 1272
EP 1277
DI 10.1016/j.acra.2013.07.008
PD OCT 2013
PY 2013
AB Rationale and Objectives: Concerns over medical radiation exposure have
   received national press in recent years, and training in the appropriate
   use of radiation has become an essential component of every radiology
   residency program. Appropriate training is particularly important in
   fluoroscopy because it is commonly used by inexperienced radiology
   residents and has the potential to impart relatively high patient
   radiation doses. In an effort to minimize the radiation doses received
   by patients, our institution has recently initiated an online training
   program in the safe use of fluoroscopy. This course is required and must
   be completed by new radiology residents before their first fluoroscopy
   rotation. The goal of this study was to determine if the use of an
   online course in the safe use of fluoroscopy could result in decreased
   patient dose without affecting diagnostic quality.
   Materials and Methods: Four years of retrospective procedural data for
   residents performing gastrointestinal and genitourinary fluoroscopic
   procedures without specialized training were reviewed. Incoming
   residents took an American Medical Association-accredited online
   training program in the safe use of fluoroscopy the week before their
   first fluoroscopy rotation. Patient dose and diagnostic quality data,
   inferred from the frequency of attending physician intervention
   necessary to complete the procedure, were collected for all exams
   performed by the new group of residents after completion of the training
   course. This was then compared to data from prior classes and stratified
   by procedure type.
   Results: Statistically significant reductions in both average
   fluoroscopy time (FT) or dose-area-product (DAP) were found for many of
   the fluoroscopic procedures performed by residents who participated in
   the online fluoroscopy training program. Specifically, statistically
   significant reductions in FT for barium enema, cystogram, defecogram,
   and esophagram procedures (P < .001) were found. Esophagram and upper
   gastrointestinal studies were completed with a significantly lower DAP
   (P < .001). The average reduction in DAP across all procedures performed
   by first-year residents was 38%, whereas the average reduction in FT was
   25%. Based on a review of data from all procedures performed, there was
   no statistically significant loss in diagnostic quality.
   Conclusion: An online training program can be effectively used to
   provide radiation safety instruction immediately before the start of a
   resident's fluoroscopy rotation, decreasing patient dose without
   affecting diagnostic quality.
RI Heidel, Robert Eric/GSE-4942-2022; Frederick-Dyer, Katherine/
OI Heidel, Robert Eric/0000-0002-1518-8072; Frederick-Dyer,
   Katherine/0000-0002-3281-1452
TC 15
ZR 0
Z8 0
ZB 2
ZS 0
ZA 0
Z9 15
U1 0
U2 3
SN 1076-6332
EI 1878-4046
UT WOS:000325194600012
PM 24029059
ER

PT J
AU Arya, Rahul
   Morrison, Trevor
   Zumwalt, Ann
   Shaffer, Kitt
TI Making Education Effective and Fun: Stations-Based Approach to Teaching
   Radiology and Anatomy to Third-Year Medical Students
SO ACADEMIC RADIOLOGY
VL 20
IS 10
BP 1311
EP 1318
DI 10.1016/j.acra.2013.07.012
PD OCT 2013
PY 2013
AB Rationale and Objectives: A hands-on stations-based approach to teaching
   anatomy to third-year medical students is used at Boston University. The
   goal of our study was to demonstrate that such an interactive,
   team-based approach to teaching anatomy would be well received and be
   helpful in recall, comprehension, and reinforcement of anatomy learned
   in the first year of Medical school.
   Materials and Methods: Each radiology-anatomy correlation lab was
   focused on one particular anatomic part, such as skull base, pelvis,
   coronary anatomy, etc. Four stations, including a three-dimensional
   model, computer, ultrasound, and posters, were created for each lab.
   Informed consent was obtained before online survey dissemination to
   assess the effectiveness and quality of radiology-anatomy correlation
   lab. This study was approved by our institutional institutional review
   board, and data were analyzed using a chi(2) test.
   Results: Survey data were collected from February 2010 through March
   2012. The response rate was 33.5%. Overall, the highest percentage of
   students (46%) found the three-dimensional model station to be the most
   valuable. The computer station was most helpful in recall of the
   anatomic principles from the first year of medical school. Regarding the
   quality of the anatomy lab, less than 2% of the students thought that
   the images were of poor quality or the material presented was not
   clinically relevant.
   Discussion: Our results indicate that an interactive, team-based
   approach to teaching anatomy was well received by the medical students.
   It was engaging and students were able to benefit from it in multiple
   ways.
OI Shaffer, Kitt/0000-0001-6488-6988; Zumwalt, Ann/0000-0002-4557-4273
ZA 0
TC 17
Z8 0
ZR 0
ZB 1
ZS 1
Z9 18
U1 0
U2 15
SN 1076-6332
EI 1878-4046
UT WOS:000325194600018
PM 24029065
ER

PT J
AU Paget, Michael
   Wu, Caren
   McIlwrick, Joann
   Woloschuk, Wayne
   Wright, Bruce
   McLaughlin, Kevin
TI Rater variables associated with ITER ratings
SO ADVANCES IN HEALTH SCIENCES EDUCATION
VL 18
IS 4
BP 551
EP 557
DI 10.1007/s10459-012-9391-y
PD OCT 2013
PY 2013
AB Advocates of holistic assessment consider the ITER a more authentic way
   to assess performance. But this assessment format is subjective and,
   therefore, susceptible to rater bias. Here our objective was to study
   the association between rater variables and ITER ratings. In this
   observational study our participants were clerks at the University of
   Calgary and preceptors who completed online ITERs between February 2008
   and July 2009. Our outcome variable was global rating on the ITER (rated
   1-5), and we used a generalized estimating equation model to identify
   variables associated with this rating. Students were rated "above
   expected level" or "outstanding" on 66.4 % of 1050 online ITERs
   completed during the study period. Two rater variables attenuated ITER
   ratings: the log transformed time taken to complete the ITER [beta =
   -0.06, 95 % confidence interval (-0.10, -0.02), p = 0.002], and the
   number of ITERs that a preceptor completed over the time period of the
   study [beta = -0.008 (-0.02, -0.001), p = 0.02]. In this study we found
   evidence of leniency bias that resulted in two thirds of students being
   rated above expected level of performance. This leniency bias appeared
   to be attenuated by delay in ITER completion, and was also blunted in
   preceptors who rated more students. As all biases threaten the internal
   validity of the assessment process, further research is needed to
   confirm these and other sources of rater bias in ITER ratings, and to
   explore ways of limiting their impact.
OI Wright, Bruce/0000-0002-5056-9356; Paget, Michael/0000-0002-3322-7661
ZA 0
Z8 0
ZB 0
ZR 0
TC 2
ZS 0
Z9 2
U1 0
U2 9
SN 1382-4996
EI 1573-1677
UT WOS:000324105900002
PM 22777161
ER

PT J
AU Holder, Martina
   Smith, Kelly M.
   Fugit, Ann
   Macaulay, Tracy
   Cook, Aaron M.
TI National survey of pharmacy residency on-call programs
SO AMERICAN JOURNAL OF HEALTH-SYSTEM PHARMACY
VL 70
IS 19
BP 1676
EP 1680
DI 10.2146/ajhp120639
PD OCT 1 2013
PY 2013
AB Purpose. The results of a national survey to evaluate on-call practices
   and responsibilities of pharmacy residents nationwide, as well as
   opinions related to duty-hour changes, are reported.
   Methods. A 39-question survey was distributed to 1292 residency program
   directors (RPDs) listed in the American Society of Health-System
   Pharmacists (ASHP) online residency directory, which includes programs
   in all stages of the accreditation process. The survey opened on
   November 7, 2011, and closed on November 28, 2011. The survey collected
   demographic information and answers to questions about the residency's
   on-call component (if applicable) and barriers to the creation of an
   on-call component. Respondents were also asked to indicate their support
   of or opposition to the adoption of the 2011 Accreditation Council for
   Graduate Medical Education (ACGME) duty-hour rules and identify the
   areas of greatest concern.
   Results. Of the 1292 RPDs listed in the ASHP online residency directory
   to whom the survey was sent, 521 surveys were completed, yielding a
   response rate of 40%. Of these, 471 identified their residency program
   as including or excluding an on-call component. Of the 138 programs with
   on-call services, 102 programs (74%) indicated the inclusion of an
   overnight experience. Programs that did not utilize an on-call component
   indicated barriers such as a perceived lack of demand (39%) and
   duty-hour limitations (21%). Common on-call activities included drug
   information consults and therapeutic drug monitoring. There was not a
   clear consensus from RPDs regarding the adoption of the 2011 ACGME
   duty-hour standards.
   Conclusion. Among usable responses to a survey of pharmacy residency
   programs, 29% indicated that their program included an on-call
   component. On-call programs varied greatly in activities, location,
   hours, and requirements.
RI Smith, Kelly M/AAV-9795-2020; Cook, Aaron/
OI Cook, Aaron/0000-0001-8539-902X
ZA 0
TC 6
ZB 1
ZR 0
Z8 0
ZS 0
Z9 6
U1 0
U2 6
SN 1079-2082
EI 1535-2900
UT WOS:000330327000014
PM 24048604
ER

PT J
AU Matarelli, Steven A.
TI Sexual Sensation Seeking and Internet Sex-Seeking of Middle Eastern Men
   Who Have Sex with Men
SO ARCHIVES OF SEXUAL BEHAVIOR
VL 42
IS 7
BP 1285
EP 1297
DI 10.1007/s10508-013-0073-5
PD OCT 2013
PY 2013
AB Despite recent evidence of stabilization in many developed nations, new
   human immunodeficiency virus (HIV) infections remain a public health
   concern globally. Efforts remain fragile in a number of world regions
   due to incomplete or inconsistent social policies concerning HIV,
   criminalization of same-sex encounters, social stigma, and religious
   doctrine. Middle Eastern men who have sex with men (MSM) remain one of
   the most hidden and stigmatized of all HIV risk groups. High-risk sexual
   bridging networks from these men to low prevalence populations (e.g., to
   spouse to offspring) are emerging HIV transmission pathways throughout
   the region. This cross-sectional, exploratory study investigated Sexual
   Sensation Seeking Scale (SSSS) scores to predict numbers of recent MSM
   sexual activities and to predict any recent unprotected receptive anal
   intercourse (URAI) activities in 86 Middle Eastern MSM who resided in
   the Middle East and who used the Internet to sex-seek. In a multivariate
   hierarchical regression, higher SSSS scores predicted higher numbers of
   recent MSM sexual activities (p = .028) and URAI (p = .022). In a
   logistic regression, higher SSSS scores increased the likelihood of
   engaging in URAI activities threefold (OR 3.0, 95 % CI 1.15-7.85, p =
   .025). Age and drug/alcohol use during sexual activities served as
   covariates in the regression models and were not significant in any
   analyses. Despite numerous hurdles, adopting Internet-based,
   non-restricted HIV education and prevention public health programs in
   the Middle East could instrumentally enhance efforts toward reducing the
   likelihood of new HIV transmissions in MSM and their sexual partners,
   ultimately contributing to an improved quality of life.
ZB 2
Z8 3
ZS 0
ZA 0
ZR 0
TC 12
Z9 15
U1 0
U2 15
SN 0004-0002
EI 1573-2800
UT WOS:000325619200020
PM 23440562
ER

PT J
AU Shigaki, Cheryl L.
   Smarr, Karen L.
   Siva, Chokkalingam
   Ge, Bin
   Musser, Dale
   Johnson, Rebecca
TI RAHelp: An Online Intervention for Individuals With Rheumatoid Arthritis
SO ARTHRITIS CARE & RESEARCH
VL 65
IS 10
BP 1573
EP 1581
DI 10.1002/acr.22042
PD OCT 2013
PY 2013
AB Objective. To test an intervention for improving self-management in
   rheumatoid arthritis (RA) using an online, cognitive-behavioral,
   self-management group program (RAHelp), with weekly telephone support.
   Methods. A 2-group, randomized study design was used to compare an
   intervention for RA versus a waiting-list control condition. The
   intervention used a secure web site (RAHelp.org) to provide a 10-week
   program with weekly educational modules for improving self-efficacy in
   self-management of RA, plus tools for group interaction. Weekly
   telephone contacts were made to encourage use of program tools and apply
   newly learned skills. A nationwide convenience sample of 106 adult
   participants (mean age 50 years, 93% women) was recruited primarily
   through online advertisements. Main outcome measures included the
   Arthritis Impact Measurement Scales 2 (affective, physical, role,
   social, and pain/symptom components), Arthritis Self-Efficacy Scale
   (ASES), Center for Epidemiologic Studies Depression Scale, Quality of
   Life Scale (QLS), Rapid Assessment of Disease Activity in Rheumatology,
   Social Provisions Scale, and University of California, Los Angeles
   Loneliness Scale 3.
   Results. Group differences with large and moderate effect sizes (ES)
   were found immediately postintervention for self-efficacy (ASES; ES
   0.92, P = 0.00001) and quality of life (QLS; ES 0.66, P = 0.003),
   respectively. At 9 months postintervention, differences in self-efficacy
   (ASES; ES 0.92, P = 0.00001) and quality of life (QLS; ES 0.71, P =
   0.004) remained robust.
   Conclusion. RAHelp appears to have beneficial effects in terms of
   self-efficacy and quality of life among individuals with RA who are
   willing to use an online service format.
Z8 1
ZA 0
ZS 0
ZR 0
TC 45
ZB 9
Z9 46
U1 0
U2 33
SN 2151-464X
EI 2151-4658
UT WOS:000324915300003
PM 23666599
ER

PT J
AU Venker, Courtney E.
   Eernisse, Elizabeth R.
   Saffran, Jenny R.
   Weismer, Susan Ellis
TI Individual Differences in the Real-Time Comprehension of Children with
   ASD
SO AUTISM RESEARCH
VL 6
IS 5
BP 417
EP 432
DI 10.1002/aur.1304
PD OCT 2013
PY 2013
AB Many children with autism spectrum disorders (ASD) demonstrate deficits
   in language comprehension, but little is known about how they process
   spoken language as it unfolds. Real-time lexical comprehension is
   associated with language and cognition in children without ASD,
   suggesting that this may also be the case for children with ASD. This
   study adopted an individual differences approach to characterizing
   real-time comprehension of familiar words in a group of 34 three- to
   six-year-olds with ASD. The looking-while-listening paradigm was
   employed; it measures online accuracy and latency through
   language-mediated eye movements and has limited task demands. On
   average, children demonstrated comprehension of the familiar words, but
   considerable variability emerged. Children with better accuracy were
   faster to process the familiar words. In combination, processing speed
   and comprehension on a standardized language assessment explained 63% of
   the variance in online accuracy. Online accuracy was not correlated with
   autism severity or maternal education, and nonverbal cognition did not
   explain unique variance. Notably, online accuracy at age 51/2 was
   related to vocabulary comprehension 3 years earlier. The words typically
   learned earliest in life were processed most quickly. Consistent with a
   dimensional view of language abilities, these findings point to
   similarities in patterns of language acquisition in typically developing
   children and those with ASD. Overall, our results emphasize the value of
   examining individual differences in real-time language comprehension in
   this population. We propose that the looking-while-listening paradigm is
   a sensitive and valuable methodological tool that can be applied across
   many areas of autism research. Autism Res 2013, ..: ..-... (c) 2013
   International Society for Autism Research, Wiley Periodicals, Inc.
Z8 0
ZR 0
ZB 18
ZS 1
ZA 0
TC 37
Z9 37
U1 1
U2 28
SN 1939-3792
EI 1939-3806
UT WOS:000325933600012
PM 23696214
ER

PT J
AU Rabin, Borsika A.
   Gaglio, Bridget
   Sanders, Tristan
   Nekhlyudov, Larissa
   Dearing, James W.
   Bull, Sheana
   Glasgow, Russell E.
   Marcus, Alfred
TI Predicting Cancer Prognosis Using Interactive Online Tools: A Systematic
   Review and Implications for Cancer Care Providers
SO CANCER EPIDEMIOLOGY BIOMARKERS & PREVENTION
VL 22
IS 10
BP 1645
EP 1656
DI 10.1158/1055-9965.EPI-13-0513
PD OCT 2013
PY 2013
AB Cancer prognosis is of keen interest for patients with cancer, their
   caregivers, and providers. Prognostic tools have been developed to guide
   patient-physician communication and decision-making. Given the
   proliferation of prognostic tools, it is timely to review existing
   online cancer prognostic tools and discuss implications for their use in
   clinical settings. Using a systematic approach, we searched the
   Internet, Medline, and consulted with experts to identify existing
   online prognostic tools. Each was reviewed for content and format.
   Twenty-two prognostic tools addressing 89 different cancers were
   identified. Tools primarily focused on prostate (n = 11), colorectal (n
   = 10), breast (n = 8), and melanoma (n = 6), although at least one tool
   was identified for most malignancies. The input variables for the tools
   included cancer characteristics (n = 22), patient characteristics (n =
   18), and comorbidities (n = 9). Effect of therapy on prognosis was
   included in 15 tools. The most common predicted outcome was
   cancer-specific survival/mortality (n = 17). Only a few tools (n = 4)
   suggested patients as potential target users. A comprehensive repository
   of online prognostic tools was created to understand the
   state-of-the-art in prognostic tool availability and characteristics.
   Use of these tools may support communication and understanding about
   cancer prognosis. Dissemination, testing, refinement of existing, and
   development of new tools under different conditions are needed. (C) 2013
   AACR.
OI Dearing, James/0000-0002-4518-3870
ZA 0
ZB 11
ZS 0
TC 38
Z8 0
ZR 0
Z9 40
U1 1
U2 12
SN 1055-9965
EI 1538-7755
UT WOS:000325631200001
PM 23956026
ER

PT J
AU Pape-Koehler, C.
   Chmelik, C.
   Heiss, M. M.
   Lefering, R.
TI Learning success of students in surgery with a multimedia-based manual.
   A prospective randomized trial
SO CHIRURG
VL 84
IS 10
BP 875
EP 880
DI 10.1007/s00104-013-2529-5
PD OCT 2013
PY 2013
AB Teaching surgery to students means covering two main learning fields:
   theoretical knowledge and practical skills. The objective of this study
   was to compare a multimedia-based surgical procedure manual to a
   text-based one in a student population.
   This randomized controlled trial in a pre-post-retention test design was
   conducted online with the participation of 101 medical students.
   Subjects studied the performance of a laparoscopic cholecystectomy
   either in a multimedia-based (MMG) or text-based (TG) presentation. The
   post-test surveyed the knowledge gain and 3 months later a retention
   test assessed the sustainability of that knowledge.
   The study showed a significant knowledge gain in the intragroup
   comparison. Regarding the procedural knowledge, the MMG scored
   significantly higher in Delta post-test with 3.84 (MMG) vs 2.98 (TG)
   correct answers (p = 0.040). This finding was confirmed in the retention
   test. The MMG (7.17) scored overall significantly higher than the TG
   (6.41) with correct answers (p = 0.028).
   Multimedia-based learning can be regarded as an alternative to
   text-based learning. Students learn factual knowledge equally well with
   both devices but the MMG scored higher in procedural and more complex
   knowledge.
ZS 0
TC 2
Z8 0
ZR 0
ZA 0
ZB 0
Z9 2
U1 0
U2 7
SN 0009-4722
EI 1433-0385
UT WOS:000326388000009
PM 24018915
ER

PT J
AU Maloney, Stephen
   Paynter, Sophie
   Storr, Michael
   Morgan, Prue
TI Implementing student self-video of performance.
SO The clinical teacher
VL 10
IS 5
BP 323
EP 7
DI 10.1111/tct.12027
PD 2013-Oct
PY 2013
AB BACKGROUND: Resource and curriculum constraints within contemporary
   university programmes limit opportunities for supervision and feedback
   of student practice. This study investigated the technological
   challenges, solutions and educational rewards in implementing Web-based
   student self-video of performance as a method to foster the development
   of student self-evaluation.
   METHODS: Physiotherapy students (n = 60) in their final preclinical
   semester participated in the study. All students received guidelines for
   constructing and uploading self-videos of performance to a Web-based
   learning system. Students completed a reflective task on each video
   submission after receiving online tutor feedback and viewing an exemplar
   peer performance. Students completed a survey of their learning
   experiences and challenges in completing the learning tasks. Technical
   information on submissions was obtained in usage reports from the
   Web-based learning system.
   RESULTS: Students were successful in recording and uploading digital
   videos of performance for remote tutor review. Students and tutors
   encountered technical problems that could be rectified and potentially
   avoided through activity design. Students reported that the utility of
   Web-based self-video for enhancing clinical performance outweighed the
   additional time and effort required in participation.
   CONCLUSIONS: Web-based student self-video of performance, with remote
   tutor feedback and guided reflection, is a feasible method for
   increasing students' capacity for reflection and self-evaluation.
   Although technical difficulties are inherent in any technology-reliant
   activity, the students' increasing competence with emerging technologies
   encourage self-video teaching and learning activities as a resource for
   facilitating clinical skill development.
OI Storr, Michael/0000-0002-0985-8711; Maloney,
   Stephen/0000-0003-2612-5162; Paynter, Sophie/0000-0003-3967-3387;
   Morgan, Prue/0000-0002-2573-6562
TC 9
ZR 0
Z8 0
ZA 0
ZB 3
ZS 0
Z9 9
U1 0
U2 9
EI 1743-498X
UT MEDLINE:24015739
PM 24015739
ER

PT J
AU Hacker, Karen
   Bhuiya, Nazmim
   Pernice, Joan
   Khan, Sami M.
   Sequist, Thomas D.
   Tendulkar, Shalini A.
TI Assessing Research Interest and Capacity in Community Health Centers
SO CTS-CLINICAL AND TRANSLATIONAL SCIENCE
VL 6
IS 5
BP 391
EP 397
DI 10.1111/cts.12046
PD OCT 2013
PY 2013
AB ObjectiveCommunity health centers (CHCs) have great potential to
   participate in the development of evidence-based primary care but face
   obstacles to engagement in clinical translational research.
   MethodsTo understand factors associated with CHC interest in building
   research infrastructure, Harvard Catalyst and the Massachusetts League
   of Community Health Centers conducted an online survey of medical
   directors in all 50 Massachusetts CHC networks.
   ResultsThirty-two (64%) medical directors completed the survey
   representing 126 clinical sites. Over 80% reported that their primary
   care providers (PCPs) were slightly to very interested in future
   clinical research and that they were interested in building research
   infrastructure at their CHC. Frequently cited barriers to participation
   in research included financial issues, lack of research skills, and lack
   of research infrastructure. In bivariate analyses, PCP interest in
   future clinical research and a belief that involvement in research
   contributed to PCP retention were significantly associated with interest
   in building research infrastructure.
   ConclusionCHCs critical role in caring for vulnerable populations
   ideally positions them to raise relevant research questions and
   translate evidence into practice. Our findings suggest a high interest
   in engagement in research among CHC leadership. CTSAs have a unique
   opportunity to support local CHCs in this endeavor.
TC 5
Z8 0
ZR 0
ZA 0
ZB 1
ZS 0
Z9 5
U1 1
U2 7
SN 1752-8054
EI 1752-8062
UT WOS:000325637000011
PM 24127928
ER

PT J
AU Wieland, Amanda C.
   Quallick, Matthew
   Truesdale, Aimee
   Mettler, Pamela
   Bambha, Kiran M.
TI Identifying Practice Gaps to Optimize Medical Care for Patients with
   Nonalcoholic Fatty Liver Disease
SO DIGESTIVE DISEASES AND SCIENCES
VL 58
IS 10
BP 2809
EP 2816
DI 10.1007/s10620-013-2740-8
PD OCT 2013
PY 2013
AB Background Nonalcoholic fatty liver disease (NAFLD) is a leading cause
   of chronic liver disease. Primary care providers (PCPs), in contrast to
   gastroenterology/hepatology (GI/Hep) providers, are the first medical
   contact for the majority of patients with, or at risk for, NAFLD. PCP
   awareness of and facility with NAFLD is critical for management of these
   patients.
   Aim The purpose of this study was to assess understanding and practice
   patterns of PCPs and non-GI/Hep subspecialty providers with respect to
   the diagnosis and management of NAFLD.
   Methods We administered an online, 61-question survey to 479 providers
   in internal medicine, family medicine, endocrinology, cardiology, and
   obstetrics and gynecology (ObGyn) across three health systems: academic
   medical center, safety-net health system and managed care health system.
   Results There were 246 respondents (51 %), with the majority (87 %)
   being PCPs (internal medicine, family medicine, ObGyn). Only 31 % of
   providers identified NAFLD as a clinically important diagnosis in their
   practice. Although 65 % of providers reported some degree of facility in
   diagnosing NAFLD, less than half (47 %) were comfortable managing NAFLD.
   Only 33 % refer patients with suspected NAFLD to GI/Hep. Subspecialists
   in endocrinology and cardiology reported greater clinical concern over
   NAFLD and were more likely (67 %) to refer patients with suspected NAFLD
   to GI/Hep.
   Conclusions The majority of providers do not identify NAFLD as a
   clinically important diagnosis and do not refer to GI/Hep. However, 83 %
   expressed a need for education on NAFLD. Our data reveal practice gaps
   within NAFLD care and identify opportunities for targeted education to
   guide PCPs in the evaluation and management of NAFLD.
RI Guinan, Irazu S/C-4498-2017
TC 37
ZS 0
Z8 0
ZA 0
ZB 14
ZR 0
Z9 37
U1 1
U2 5
SN 0163-2116
EI 1573-2568
UT WOS:000324778900023
PM 23843097
ER

PT J
AU Drury, John
   Kemp, Verity
   Newman, Jonathan
   Novelli, David
   Doyle, Christopher
   Walter, Darren
   Williams, Richard
TI Psychosocial care for persons affected by emergencies and major
   incidents: a Delphi study to determine the needs of professional first
   responders for education, training and support
SO EMERGENCY MEDICINE JOURNAL
VL 30
IS 10
BP 831
EP +
DI 10.1136/emermed-2012-201632
PD OCT 2013
PY 2013
AB Background The role of ambulance clinicians in providing psychosocial
   care in major incidents and emergencies is recognised in recent
   Department of Health guidance. The study described in this paper
   identified NHS professional first responders' needs for education about
   survivors' psychosocial responses, training in psychosocial skills, and
   continuing support.
   Method Ambulance staff participated in an online Delphi questionnaire,
   comprising 74 items (Round 1) on 7-point Likert scales. Second-round and
   third-round participants each received feedback based on the previous
   round, and responded to modified versions of the original items and to
   new items for clarification.
   Results One hundred and two participants took part in Round 1; 47
   statements (64%) achieved consensus. In Round 2, 72 people from Round 1
   participated; 15 out of 39 statements (38%) achieved consensus. In Round
   3, 49 people from Round 2 participated; 15 out of 27 statements (59%)
   achieved consensus. Overall, there was consensus in the following areas:
   'psychosocial needs of patients' (consensus in 34/37 items); 'possible
   sources of stress in your work' (8/9); 'impacts of distress in your
   work' (7/10); 'meeting your own emotional needs' (4/5); 'support within
   your organisation' (2/5); 'needs for training in psychosocial skills for
   patients' (15/15); 'my needs for psychosocial training and support'
   (5/6).
   Conclusions Ambulance clinicians recognise their own education needs and
   the importance of their being offered psychosocial training and support.
   The authors recommend that, in order to meet patients' psychosocial
   needs effectively, ambulance clinicians are provided with education and
   training in a number of skills and their own psychosocial support should
   be enhanced.
RI Drury, John/AAO-4119-2020; Drury, John/A-6479-2012; newman, jonathan/; Walter, Darren/
OI Drury, John/0000-0002-7748-5128; Drury, John/0000-0002-7748-5128;
   newman, jonathan/0000-0003-2080-6143; Walter, Darren/0000-0002-0819-3287
ZS 0
TC 10
Z8 0
ZR 0
ZA 0
ZB 0
Z9 10
U1 0
U2 24
SN 1472-0205
EI 1472-0213
UT WOS:000328131300014
PM 23144077
ER

PT J
AU Nucci, Marcio
   Varon, Andrea G.
   Garnica, Marcia
   Akiti, Tiyomi
   Barreiros, Gloria
   Trope, Beatriz Moritz
   Nouer, Simone A.
TI Increased Incidence of Invasive Fusariosis with Cutaneous Portal of
   Entry, Brazil
SO EMERGING INFECTIOUS DISEASES
VL 19
IS 10
BP 1567
EP 1572
DI 10.3201/eid1910.120847
PD OCT 2013
PY 2013
AB Invasive fusariosis (IF) is an infection with Fusarium spp. fungi that
   primarily affects patients with hematologic malignancies and
   hematopoietic cell transplant recipients. A cutaneous portal of entry is
   occasionally reported. We reviewed all cases of IF in Brazil during
   2000-2010, divided into 2 periods: 2000-2005 (period 1) and 2006-2010
   (period 2). We calculated incidence rates of IF and of superficial
   infections with Fusarium spp. fungi identified in patients at a
   dermatology outpatient unit. IF incidence for periods 1 and 2 was 0.86
   cases versus 10.23 cases per 1,000 admissions (p<0.001), respectively;
   superficial fusarial infection incidence was 7.23 versus 16.26 positive
   cultures per 1,000 superficial cultures (p<0.001), respectively. Of 21
   cases of IF, 14 showed a primary cutaneous portal of entry. Further
   studies are needed to identify reservoirs of these fungi in the
   community and to implement preventive measures for patients at risk.
RI Garnica, Marcia/D-5854-2013
OI Garnica, Marcia/0000-0003-1067-6680
ZR 1
ZS 3
TC 59
ZB 42
Z8 0
ZA 0
Z9 62
U1 0
U2 6
SN 1080-6040
EI 1080-6059
UT WOS:000328173900002
PM 24050318
ER

PT J
AU Skirton, Heather
   Barnoy, Sivia
   Ingvoldstad, Charlotta
   van Kessel, Ingrid
   Patch, Christine
   O'Connor, Anita
   Serra-Juhe, Clara
   Stayner, Barbara
   Voelckel, Marie-Antoinette
TI A Delphi study to determine the European core curriculum for Master
   programmes in genetic counselling
SO EUROPEAN JOURNAL OF HUMAN GENETICS
VL 21
IS 10
BP 1060
EP 1066
DI 10.1038/ejhg.2012.302
PD OCT 2013
PY 2013
AB Genetic counsellors have been working in some European countries for at
   least 30 years. Although there are great disparities between the
   numbers, education, practice and acceptance of these professionals
   across Europe, it is evident that genetic counsellors and genetic nurses
   in Europe are working autonomously within teams to deliver patient care.
   The aim of this study was to use the Delphi research method to develop a
   core curriculum to guide the educational preparation of these
   professionals in Europe. The Delphi method enables the researcher to
   utilise the views and opinions of a group of recognised experts in the
   field of study; this study consisted of four phases. Phases 1 and 4
   consisted of expert workshops, whereas data were collected in phases 2
   and 3 (n = 35) via online surveys. All participants in the study were
   considered experts in the field of genetic counselling. The topics
   considered essential for genetic counsellor training have been organised
   under the following headings: (1) counselling; (2) psychological issues;
   (3) medical genetics; (4) human genetics; (5) ethics, law and sociology;
   (6) professional practice; and (7) education and research. Each topic
   includes the knowledge, skills and attitudes required to enable genetic
   counsellors to develop competence. In addition, it was considered by the
   experts that clinical practice should comprise 50% of the educational
   programme. The core Master programme curriculum will enable current
   courses to be assessed and inform the design of future educational
   programmes for European genetic counsellors.
RI Barnoy, Sivia/AAT-7275-2021; Serra-Juhe, Clara/M-6968-2015; Patch, Christine/; Skirton, Heather/
OI Barnoy, Sivia/0000-0002-9358-3422; Serra-Juhe,
   Clara/0000-0001-8471-8391; Patch, Christine/0000-0002-4191-0663;
   Skirton, Heather/0000-0002-3639-5265
ZS 0
ZB 2
ZA 0
ZR 0
TC 9
Z8 0
Z9 9
U1 0
U2 18
SN 1018-4813
EI 1476-5438
UT WOS:000324727200012
PM 23340512
ER

PT J
AU Cranston, Mark
   Semple, Colin
   Duckitt, Roger
   Vardi, Moshe
   Lindgren, Stefan
   Davidson, Christopher
   Palsson, Runolfur
CA Internal Med Competencies Working
TI The practice of internal medicine in Europe: organisation, clinical
   conditions and procedures
SO EUROPEAN JOURNAL OF INTERNAL MEDICINE
VL 24
IS 7
BP 627
EP 632
DI 10.1016/j.ejim.2013.08.005
PD OCT 2013
PY 2013
AB Background: Current information on the role of internists in the
   European countries is scarce. This report describes the results of a
   survey of the practice of internists in Europe.
   Methods: Two online questionnaire-based surveys were carried out by the
   European Board of Internal Medicine, one on the practice of internists
   and the other on postgraduate training in internal medicine. The
   national internal medicine societies of all 30 member countries of the
   European Federation of Internal Medicine were invited to participate.
   The responses were reviewed by internal medicine trainees from the
   respective countries and summaries of the data were sent to the national
   societies for approval. Descriptive analysis of the data on the practice
   of internists was carried out.
   Results: Twenty-seven countries (90%) completed the questionnaire and
   approved their datasets. In 8 European countries, most internists
   practised internal medicine alone and in 7 countries at least half of
   physicians practised internal medicine together with a subspecialty.
   Internal medicine was considered a hospital-based specialty in most
   countries. The majority of selected presenting problems and diagnoses
   were rated as commonly encountered in all countries. More variability
   between countries was observed in the performance of diagnostic and
   therapeutic procedures.
   Conclusion: Many similarities exist in the practice of internal medicine
   between the European countries, while some differences are present that
   likely reflect the variable impact of subspecialisation. The results of
   the survey should prove valuable for the definition of specific
   competencies and development of a common curriculum for internal
   medicine at the European level. (C) 2013 European Federation of Internal
   Medicine. Published by Elsevier B. V. All rights reserved.
RI Lember, Margus/H-2306-2015
ZB 1
TC 9
ZA 0
ZS 0
Z8 0
ZR 1
Z9 10
U1 0
U2 8
SN 0953-6205
EI 1879-0828
UT WOS:000324384700012
PM 24028929
ER

PT J
AU Cranston, Mark
   Slee-Valentijn, Monique
   Davidson, Christopher
   Lindgren, Stefan
   Semple, Colin
   Palsson, Runolfur
CA Internal Med Competencies Working
TI Postgraduate education in internal medicine in Europe
SO EUROPEAN JOURNAL OF INTERNAL MEDICINE
VL 24
IS 7
BP 633
EP 638
DI 10.1016/j.ejim.2013.08.006
PD OCT 2013
PY 2013
AB Background: Limited information exists on the framework and content of
   postgraduate education in internal medicine in Europe. This report
   describes the results of a survey of postgraduate training in internal
   medicine in the European countries.
   Methods: Two online questionnaire-based surveys were carried out by the
   European Board of Internal Medicine, one on the practice of internists
   and the other on postgraduate training in internal medicine. The
   national internal medicine societies of all 30 member countries of the
   European Federation of Internal Medicine were invited to participate.
   The responses were reviewed by internal medicine residents from the
   respective countries and summaries of the data were sent to the national
   societies for approval. Descriptive analysis of the data on postgraduate
   training in internal medicine was performed.
   Results: Twenty-seven countries (90%) completed the questionnaire and
   approved their datasets. The length of training ranged from four to six
   years and was commonly five years. The majority of countries offered
   training in internal medicine and a subspecialty. A common trunk of
   internal medicine was frequently a component of subspecialty training
   programmes. Hospital inpatient service was the predominant setting used
   for training. A final certifying examination was in place in 14
   countries.
   Conclusion: Although some similarities exists, there appear to be
   significant differences in the organisation, content and governance of
   postgraduate training in internal medicine between the European
   countries. Our findings will prove invaluable for harmonisation of
   training and qualification in internal medicine in Europe. (C) 2013
   European Federation of Internal Medicine. Published by Elsevier B. V.
   All rights reserved.
RI Lember, Margus/H-2306-2015
TC 7
ZA 0
ZB 0
ZS 0
ZR 0
Z8 0
Z9 7
U1 0
U2 8
SN 0953-6205
UT WOS:000324384700013
PM 24028928
ER

PT J
AU Patel, Chirag R.
   Cherla, Deepa V.
   Sanghvi, Saurin
   Baredes, Soly
   Eloy, Jean Anderson
TI Readability assessment of online thyroid surgery patient education
   materials
SO HEAD AND NECK-JOURNAL FOR THE SCIENCES AND SPECIALTIES OF THE HEAD AND
   NECK
VL 35
IS 10
BP 1421
EP 1425
DI 10.1002/hed.23157
PD OCT 2013
PY 2013
AB BackgroundPublished guidelines recommend written health information be
   written at or below the sixth-grade level. We evaluate the readability
   of online materials related to thyroid surgery.
   MethodsThyroid surgery materials were evaluated using Flesch Reading
   Ease Score (FRES), Flesch Kincaid Grade Level (FKGL), Gunning Frequency
   of Gobbledygook (GFOG), and Simple Measure of Gobbledygook (SMOG).
   ResultsThirty-one documents were evaluated. FRES scores ranged from 29.3
   to 67.8 (possible range = 0 to 100), and averaged 50.5. FKGL ranged from
   6.9 to 14.9 (possible range = 3 to 12), and averaged 10.4. SMOG scores
   ranged from 11.8 to 14.5 (possible range = 3 to 19), and averaged 13.0.
   GFOG scores ranged from 10.6 to 18.0 (possible range = 3 to 19), and
   averaged 13.5.
   ConclusionsReadability scores for online thyroid surgery materials are
   higher (i.e., more difficult) than the recommended levels. However,
   readability is only one aspect of comprehension. Written information
   should be designed with that fact in mind. (c) 2012 Wiley Periodicals,
   Inc. Head Neck 35: 1421-1425, 2013
RI Patel, Chirag/I-1306-2019
OI Patel, Chirag/0000-0002-4101-5757
ZB 7
Z8 0
TC 38
ZA 0
ZR 0
ZS 0
Z9 38
U1 1
U2 7
SN 1043-3074
UT WOS:000325091000018
PM 22972634
ER

PT J
AU Agusti, C.
   Fernandez-Lopez, L.
   Mascort, J.
   Carrillo, R.
   Aguado, C.
   Montoliu, A.
   Puigdangolas, X.
   De la Poza, M.
   Rifa, B.
   Casabona, J.
TI Attitudes to rapid HIV testing among Spanish General Practitioners
SO HIV MEDICINE
VL 14
SI SI
BP 53
EP 56
DI 10.1111/hiv.12055
SU 3
PD OCT 2013
PY 2013
AB Objectives
   The objectives of this study were to investigate the acceptability of
   rapid HIV testing among general practitioners in Spain and to identify
   perceived barriers and needs in order to implement rapid testing in
   primary care settings.
   Methods
   An anonymous questionnaire was distributed online to all members of the
   two largest Spanish scientific medical societies for family and
   community medicine. The study took place between 15th June and 31st
   October 2010.
   Results
   Completed questionnaires were returned by 1308 participants. The
   majority (90.8%) of respondents were General Practitioners (GP). Among
   all respondents, 70.4% were aware of the existence of rapid tests for
   the diagnosis of HIV but they did not know how to use them. Nearly 80%
   of participants would be willing to offer rapid HIV testing in their
   practices and 74.7% would be confident of the results obtained by these
   tests. The barriers most commonly identified by respondents were a lack
   of time and a need for training, both in the use of rapid tests (44.3%
   and 56.4%, respectively) and required pre- and post-test counselling
   (59.2% and 34.5%, respectively).
   Conclusions
   This study reveals a high level of acceptance and willingness on the
   part of GPs to offer rapid HIV testing in their practices. Nevertheless,
   the implementation of rapid HIV testing in primary care will not be
   possible without moving from comprehensive pre-test counselling towards
   brief pre-test information and improving training in the use of rapid
   tests.
RI Fernàndez, Laura/AAQ-4778-2020; Carrillo, Ricard/; Montoliu, Alexandra/; Casabona-Barbara, Jordi/; de la Poza, Mariam/
OI Fernàndez, Laura/0000-0002-6353-3942; Carrillo,
   Ricard/0000-0002-2240-0369; Montoliu, Alexandra/0000-0002-4251-7062;
   Casabona-Barbara, Jordi/0000-0003-4816-5536; de la Poza,
   Mariam/0000-0001-5993-1596
ZB 4
Z8 0
TC 9
ZS 0
ZR 0
ZA 0
Z9 9
U1 0
U2 4
SN 1464-2662
UT WOS:000323652200013
PM 24033906
ER

PT J
AU Fischer, Jonas
   Geurts, Jeroen
   Valderrabano, Victor
   Huegle, Thomas
TI Educational Quality of YouTube Videos on Knee Arthrocentesis
SO JCR-JOURNAL OF CLINICAL RHEUMATOLOGY
VL 19
IS 7
BP 373
EP 376
DI 10.1097/RHU.0b013e3182a69fb2
PD OCT 2013
PY 2013
AB Background: Knee arthrocentesis is a commonly performed diagnostic and
   therapeutic procedure in rheumatology and orthopedic surgery. Classic
   teaching of arthrocentesis skills relies on hands-on practice under
   supervision. Video-based online teaching is an increasingly utilized
   educational tool in higher and clinical education. YouTube is a popular
   video-sharing Web site that can be accessed as a teaching source.
   Objective: The objective of this study was to assess the educational
   value of YouTube videos on knee arthrocentesis posted by health
   professionals and institutions during the period from 2008 to 2012.
   Methods: The YouTube video database was systematically searched using 5
   search terms related to knee arthrocentesis. Two independent clinical
   reviewers assessed videos for procedural technique and educational value
   using a 5-point global score, ranging from 1 = poor quality to 5 =
   excellent educational quality. As validated international guidelines are
   lacking, we used the guidelines of the Swiss Society of Rheumatology as
   criterion standard for the procedure.
   Results: Of more than thousand findings, 13 videos met the inclusion
   criteria. Of those, 2 contained additional animated video material: one
   was purely animated, and one was a check list. The average length was
   3.31 +/- 2.28 minutes. The most popular video had 1388 hits per month.
   Our mean global score for educational value was 3.1 +/- 1.0. Eight
   videos (62 %) were considered useful for teaching purposes. Use of a
   "no-touch" procedure, meaning that once disinfected the skin remains
   un-touched before needle penetration, was present in all videos. Six
   videos (46%) demonstrated full sterile conditions. There was no clear
   preference of a medial (n = 8) versus lateral (n = 5) approach.
   Conclusions: A discreet number of YouTube videos on knee arthrocentesis
   appeared to be suitable for application in a Web-based format for
   medical students, fellows, and residents. The low-average mean global
   score for overall educational value suggests an improvement of future
   video-based instructional materials on YouTube would be necessary before
   regular use for teaching could be recommended.
RI Geurts, Jeroen/H-9608-2019
OI Geurts, Jeroen/0000-0002-4367-4641
ZB 12
TC 79
ZS 1
ZR 0
ZA 0
Z8 0
Z9 79
U1 4
U2 20
SN 1076-1608
EI 1536-7355
UT WOS:000330462100003
PM 24048116
ER

PT J
AU Agarwal, Nitin
   Chaudhari, Amit
   Hansberry, David R.
   Tomei, Krystal L.
   Prestigiacomo, Charles J.
TI A comparative analysis of neurosurgical online education materials to
   assess patient comprehension
SO JOURNAL OF CLINICAL NEUROSCIENCE
VL 20
IS 10
BP 1357
EP 1361
DI 10.1016/j.jocn.2012.10.047
PD OCT 2013
PY 2013
AB Americans have increasingly utilized the internet as a first-line
   resource for a variety of information, including healthcare-oriented
   materials. Therefore, these online resources should be written at a
   level the average American can understand. Patient education resources
   specifically written for and available to the public were downloaded
   from the American Association of Neurological Surgeons website and
   assessed for their level of readability using the Flesch Reading Ease,
   Flesch-Kincaid Grade Level, Simple Measure of Gobbledygook Grading,
   Coleman-Liau Index, and Gunning-Fog Index. A total of 71 subsections
   from different neurosurgical specialties were reviewed, including
   Cerebrovascular, Spine and Peripheral Nerves, Neurotrauma and Critical
   Care, Pain, Pediatric, Stereotactic and Functional, and Tumor material.
   All neurosurgical subspecialty education material provided on the
   American Association of Neurological Surgeons website was uniformly
   written at a level that was too high, as assessed by all modalities. In
   order to reach a larger patient population, patient education materials
   on the American Association of Neurological Surgeons website should be
   revised with the goal of simplifying readability. (C) 2013 Elsevier Ltd.
   All rights reserved.
RI Prestigiacomo, Charles J/B-3911-2018
OI Prestigiacomo, Charles J/0000-0002-5979-2378
ZB 14
TC 33
ZS 0
ZR 0
Z8 0
ZA 0
Z9 33
U1 0
U2 9
SN 0967-5868
EI 1532-2653
UT WOS:000326422500005
PM 23809099
ER

PT J
AU Tukey, Melissa H.
   Wiener, Renda Soylemez
TI The current state of fellowship training in pulmonary artery catheter
   placement and data interpretation: A national survey of pulmonary and
   critical care fellowship program directors
SO JOURNAL OF CRITICAL CARE
VL 28
IS 5
BP 857
EP 861
DI 10.1016/j.jcrc.2013.06.003
PD OCT 2013
PY 2013
AB Purpose: Given decreasing use of pulmonary artery (PA) catheterization,
   we sought to evaluate whether current pulmonary and critical care
   fellows have adequate opportunity to obtain proficiency in PA catheter
   placement and data interpretation.
   Methods: All US pulmonary and critical care program directors were
   invited to participate in an anonymous online survey regarding current
   training opportunities in PA catheterization.
   Results: The response rate was 51% (69/136). Eighty-three percent
   reported that the number of PA catheterizations performed by fellows
   within their program has decreased in the past decade. Fifty-four
   percent estimated that their fellows currently participate in less than
   10 supervised procedures during fellowship. The most frequently
   identified barriers to training were procedure volume and reluctance to
   place PA catheters in the medical intensive care unit. Forty-three
   percent of respondents agreed that training in PA catheter placement is
   currently adequate within their program, and 55% agreed that training in
   data interpretation is adequate. Only 39% of respondents believe that PA
   catheter placement should continue to be an Accreditation Council for
   Graduate Medical Education training requirement.
   Conclusions: Many current pulmonary and critical care fellows do not
   have the opportunity to gain proficiency in PA catheterization.
   Fellowship training programs should consider alternate means of training
   fellows in PA catheter data interpretation, such as simulation. (C) 2013
   Elsevier Inc. All rights reserved.
RI Wiener, Renda/AAO-1557-2020; Wiener, Renda/
OI Wiener, Renda/0000-0001-7712-2135
TC 6
ZA 0
ZS 0
ZR 0
ZB 0
Z8 1
Z9 7
U1 0
U2 4
SN 0883-9441
UT WOS:000324374700045
PM 23876703
ER

PT J
AU Bouland, Andrew J.
   Jenkins, J. Lee
   Levy, Matthew J.
TI ASSESSING ATTITUDES TOWARD SPINAL IMMOBILIZATION
SO JOURNAL OF EMERGENCY MEDICINE
VL 45
IS 4
BP E117
EP E125
DI 10.1016/j.jemermed.2013.03.046
PD OCT 2013
PY 2013
AB Background: Prospective studies have improved knowledge of prehospital
   spinal immobilization. The opinion of Emergency Medical Services (EMS)
   providers regarding spinal immobilization is unknown, as is their
   knowledge of recent research advances. Study Objectives: To examine the
   attitudes, knowledge, and comfort of prehospital and Emergency
   Department (ED) EMS providers regarding spinal immobilization performed
   under a nonselective protocol. Methods: An online survey was conducted
   from May to July of 2011. Participants were drawn from the Howard County
   Department of Fire and Rescue Services and the Howard County General
   Hospital ED. The survey included multiple choice questions and responses
   on a modified Likert scale. Correlation analysis and descriptive data
   were used to analyze results. Results: Comfort using the Kendrick
   Extrication Device was low among ED providers. Experienced providers
   were more likely to indicate comfort using this device. Respondents
   often believed that spinal immobilization is appropriate in the
   management of penetrating trauma to the chest and abdomen. Reported use
   of padding decreased along with the frequency with which providers
   practice and encounter immobilized patients. Respondents often indicated
   that they perform spinal immobilization due solely to mechanism of
   injury. Providers who feel as if spinal immobilization is often
   performed unnecessarily were more likely to agree that immobilization
   causes an unnecessary delay in patient care. Conclusions: The results
   demonstrate the need for improved EMS education in the use of the
   Kendrick Extrication Device, backboard padding, and spinal
   immobilization in the management of penetrating trauma. The attitudes
   highlighted in this study are relevant to the implementation of a
   selective spinal immobilization protocol. (C) 2013 Elsevier Inc.
RI Levy, Matthew/AAH-8135-2021
OI Levy, Matthew/0000-0001-8144-3281
Z8 0
ZS 1
TC 13
ZB 2
ZA 0
ZR 0
Z9 13
U1 0
U2 16
SN 0736-4679
EI 1090-1280
UT WOS:000324859400006
PM 23932464
ER

PT J
AU Weng, Yi-Hao
   Kuo, Ken N.
   Yang, Chun-Yuh
   Lo, Heng-Lien
   Shih, Ya-Hui
   Chiu, Ya-Wen
TI Information-searching behaviors of main and allied health professionals:
   a nationwide survey in Taiwan
SO JOURNAL OF EVALUATION IN CLINICAL PRACTICE
VL 19
IS 5
BP 902
EP 908
DI 10.1111/j.1365-2753.2012.01871.x
PD OCT 2013
PY 2013
AB Rationale, aims and objectives There are a variety of resources to
   obtain health information, but few studies have examined if main and
   allied health professionals prefer different methods. The current study
   was to investigate their information-searching behaviours. Methods A
   constructed questionnaire survey was conducted from January through
   April 2011 in nationwide regional hospitals of Taiwan. Questionnaires
   were mailed to main professionals (physicians and nurses) and allied
   professionals (pharmacists, physical therapists, technicians and
   others), with 6160 valid returns collected. Results Among all
   professional groups, the most commonly used resource for seeking health
   information was a Web portal, followed by colleague consultations and
   continuing education. Physicians more often accessed Internet-based
   professional resources (online databases, electronic journals and
   electronic books) than the other groups (P<0.05). In contrast, physical
   therapists more often accessed printed resources (printed journals and
   textbooks) than the other specialists (P<0.05). And nurses, physical
   therapists and technicians more often asked colleagues and used
   continuing education than the other groups (P<0.01). The most commonly
   used online database was Micromedex for pharmacists and MEDLINE for
   physicians, technicians and physical therapists. Nurses more often
   accessed Chinese-language databases rather than English-language
   databases (P<0.001). Conclusions This national survey depicts the
   information-searching pattern of various health professionals. There
   were significant differences between and within main and allied health
   professionals in their information searching. The data provide clinical
   implications for strategies to promote the accessing of evidence-based
   information.
RI Shih, Ya-Hui/B-7853-2019
OI Shih, Ya-Hui/0000-0002-5128-124X
TC 12
ZB 0
ZR 0
ZS 0
ZA 0
Z8 0
Z9 12
U1 0
U2 9
SN 1356-1294
EI 1365-2753
UT WOS:000329285500026
PM 22672429
ER

PT J
AU Archambault, Patrick M.
   van de Belt, Tom H.
   Grajales, Francisco J., III
   Faber, Marjan J.
   Kuziemsky, Craig E.
   Gagnon, Susie
   Bilodeau, Andrea
   Rioux, Simon
   Nelen, Willianne L. D. M.
   Gagnon, Marie-Pierre
   Turgeon, Alexis F.
   Aubin, Karine
   Gold, Irving
   Poitras, Julien
   Eysenbach, Gunther
   Kremer, Jan A. M.
   Legare, France
TI Wikis and Collaborative Writing Applications in Health Care: A Scoping
   Review
SO JOURNAL OF MEDICAL INTERNET RESEARCH
VL 15
IS 10
BP 4
EP 38
AR e210
DI 10.2196/jmir.2787
PD OCT 2013
PY 2013
AB Background: Collaborative writing applications (eg, wikis and Google
   Documents) hold the potential to improve the use of evidence in both
   public health and health care. The rapid rise in their use has created
   the need for a systematic synthesis of the evidence of their impact as
   knowledge translation (KT) tools in the health care sector and for an
   inventory of the factors that affect their use.
   Objective: Through the Levac six-stage methodology, a scoping review was
   undertaken to explore the depth and breadth of evidence about the
   effective, safe, and ethical use of wikis and collaborative writing
   applications (CWAs) in health care.
   Methods: Multiple strategies were used to locate studies. Seven
   scientific databases and 6 grey literature sources were queried for
   articles on wikis and CWAs published between 2001 and September 16,
   2011. In total, 4436 citations and 1921 grey literature items were
   screened. Two reviewers independently reviewed citations, selected
   eligible studies, and extracted data using a standardized form. We
   included any paper presenting qualitative or quantitative empirical
   evidence concerning health care and CWAs. We defined a CWA as any
   technology that enables the joint and simultaneous editing of a webpage
   or an online document by many end users. We performed qualitative
   content analysis to identify the factors that affect the use of CWAs
   using the Gagnon framework and their effects on health care using the
   Donabedian framework.
   Results: Of the 111 studies included, 4 were experimental, 5
   quasi-experimental, 5 observational, 52 case studies, 23 surveys about
   wiki use, and 22 descriptive studies about the quality of information in
   wikis. We classified them by theme: patterns of use of CWAs (n= 26),
   quality of information in existing CWAs (n= 25), and CWAs as KT tools
   (n= 73). A high prevalence of CWA use (ie, more than 50%) is reported in
   58% (7/12) of surveys conducted with health care professionals and
   students. However, we found only one longitudinal study showing that CWA
   use is increasing in health care. Moreover, contribution rates remain
   low and the quality of information contained in different CWAs needs
   improvement. We identified 48 barriers and 91 facilitators in 4 major
   themes (factors related to the CWA, users' knowledge and attitude
   towards CWAs, human environment, and organizational environment). We
   also found 57 positive and 23 negative effects that we classified into
   processes and outcomes.
   Conclusions: Although we found some experimental and quasi-experimental
   studies of the effectiveness and safety of CWAs as educational and KT
   interventions, the vast majority of included studies were observational
   case studies about CWAs being used by health professionals and patients.
   More primary research is needed to find ways to address the different
   barriers to their use and to make these applications more useful for
   different stakeholders.
RI Gagnon, Marie-Pierre/I-3013-2019; van de Belt, Tom H/AAN-4345-2020; Meinders, Marjan J/L-4302-2015; Eysenbach, Gunther/AAJ-7158-2020; Nelen, Willianne/N-4239-2013; van de Belt, Tom H/Q-1677-2015; Kremer, J.A.M./H-8063-2014; GRAJALES III, Francisco J./I-3302-2014; Legare, France/
OI Gagnon, Marie-Pierre/0000-0002-0782-5457; van de Belt, Tom
   H/0000-0002-5401-8973; Meinders, Marjan J/0000-0001-6491-7035;
   Eysenbach, Gunther/0000-0001-6479-5330; van de Belt, Tom
   H/0000-0002-5401-8973; Kremer, J.A.M./0000-0002-0495-0201; GRAJALES III,
   Francisco J./0000-0003-2942-4889; Legare, France/0000-0002-2296-6696
ZB 10
Z8 0
ZR 0
ZS 0
TC 44
ZA 0
Z9 44
U1 1
U2 77
SN 1438-8871
UT WOS:000326501500001
PM 24103318
ER

PT J
AU Papadopoulos, Lazaros
   Pentzou, Afroditi-Evaggelia
   Louloudiadis, Konstantinos
   Tsiatsos, Thrasyvoulos-Konstantinos
TI Design and Evaluation of a Simulation for Pediatric Dentistry in Virtual
   Worlds
SO JOURNAL OF MEDICAL INTERNET RESEARCH
VL 15
IS 10
BP 299
EP 310
AR e240
DI 10.2196/jmir.2651
PD OCT 2013
PY 2013
AB Background: Three-dimensional virtual worlds are becoming very popular
   among educators in the medical field. Virtual clinics and patients are
   already used for case study and role play in both undergraduate and
   continuing education levels. Dental education can also take advantage of
   the virtual world's pedagogical features in order to give students the
   opportunity to interact with virtual patients (VPs) and practice in
   treatment planning.
   Objective: The objective of this study was to design and evaluate a
   virtual patient as a supplemental teaching tool for pediatric dentistry.
   Methods: A child VP, called Erietta, was created by utilizing the
   programming and building tools that online virtual worlds offer. The
   case is about an eight-year old girl visiting the dentist with her
   mother for the first time. Communication techniques such as Tell-Show-Do
   and parents' interference management were the basic elements of the
   educational scenario on which the VP was based. An evaluation of the
   simulation was made by 103 dental students in their fourth year of
   study. Two groups were formed: an experimental group which was exposed
   to the simulation (n=52) and a control group which did not receive the
   simulation (n=51). At the end, both groups were asked to complete a
   knowledge questionnaire and the results were compared.
   Results: A statistically significant difference between the two groups
   was found by applying a t test for independent samples (P<.001), showing
   a positive learning effect from the VP. The majority of the participants
   evaluated the aspects of the simulation very positively while 69%
   (36/52) of the simulation group expressed their preference for using
   this module as an additional teaching tool.
   Conclusions: This study demonstrated that a pediatric dentistry VP built
   in a virtual world offers significant learning potential when used as a
   supplement to the traditional teaching techniques.
RI Tsiatsos, Thrasyvoulos/W-5386-2019
OI Tsiatsos, Thrasyvoulos/0000-0002-4946-9585
ZS 0
ZB 1
TC 26
ZR 0
ZA 0
Z8 0
Z9 26
U1 0
U2 27
SN 1438-8871
UT WOS:000326501500023
PM 24168820
ER

PT J
AU Fisher, William A.
   Kohut, Taylor
   Salisbury, Claire M. A.
   Salvadori, Marina I.
TI Understanding Human Papillomavirus Vaccination Intentions: Comparative
   Utility of the Theory of Reasoned Action and the Theory of Planned
   Behavior in Vaccine Target Age Women and Men
SO JOURNAL OF SEXUAL MEDICINE
VL 10
IS 10
BP 2455
EP 2464
DI 10.1111/jsm.12211
PD OCT 2013
PY 2013
AB Introduction Human papillomavirus (HPV) is an exceedingly prevalent
   sexually transmitted infection with serious medical, sexual, and
   relationship consequences. HPV vaccine protection is available but
   vaccine uptake is very inconsistent.
   AimsThis research applies two major theories of health behavior uptake,
   the Theory of Reasoned Action and the Theory of Planned Behavior, in an
   effort to understand intentions to receive HPV vaccine among vaccine
   target age women and men. The Theory of Reasoned Action asserts that
   attitudes toward HPV vaccination and perceptions of social support for
   HPV vaccination are the determinants of intentions to be vaccinated,
   whereas the Theory of Planned Behavior holds that attitudes toward
   vaccination, perceptions of social support for vaccination, and
   perceived ability to get vaccinated are the determinants of intentions
   to be vaccinated.
   MethodsCanadian university men (N=118) and women (N=146) in the HPV
   vaccine target age range took part in this correlational study online.
   Main Outcome MeasuresParticipants completed standard measures of
   attitudes toward HPV vaccination, perceptions of social support for
   vaccination, perceived ability to get vaccinated, beliefs about
   vaccination, and intentions to be vaccinated in the coming semester.
   ResultsFindings confirmed the propositions of the Theory of Reasoned
   Action and indicated that attitudes toward undergoing HPV vaccination
   and perceptions of social support for undergoing HPV vaccination
   contributed uniquely to the prediction of women's (R-2=0.53) and men's
   (R-2=0.44) intentions to be vaccinated in the coming semester.
   Conclusion Clinical and public health education should focus on
   strengthening attitudes and perceptions of social support for HPV
   vaccination, and on the basic beliefs that appear to underlie attitudes
   and perceptions of social support for HPV vaccination, in efforts to
   promote HPV vaccine uptake. Fisher WA, Kohut T, Salisbury CMA, and
   Salvadori MI. Understanding human papillomavirus vaccination intentions:
   Comparative utility of the Theory of Reasoned Action and the Theory of
   Planned Behavior in vaccine target age women and men. J Sex Med
   2013;10:2455-2464.
ZR 1
ZB 16
TC 49
ZS 0
Z8 0
ZA 1
Z9 51
U1 4
U2 74
SN 1743-6095
EI 1743-6109
UT WOS:000325463600013
PM 23745833
ER

PT J
AU Kulatunga, Gumindu G. A. K.
   Marasinghe, Rohana B.
   Karunathilake, Indika M.
   Dissanayake, Vajira H. W.
TI Development and implementation of a web-based continuing professional
   development (CPD) programme on medical genetics
SO JOURNAL OF TELEMEDICINE AND TELECARE
VL 19
IS 7
BP 388
EP 392
DI 10.1177/1357633X13506525
PD OCT 2013
PY 2013
AB We developed, implemented and evaluated a web-based continuing
   professional development (CPD) programme on medical genetics.
   Development of the CPD programme followed the ADDIE model, i.e.
   Analysis, Design, Develop, Implement and Evaluation. An invitation to
   participate in a needs analysis survey was sent to all doctors on the
   email list of the Sri Lanka Medical Association. A total of 129
   completed surveys was received (57% of the 228 who accessed the online
   survey). The average age of respondents was 42 years (range 27-81). The
   male: female ratio was approximately 2 : 1. Almost all respondents (96%)
   selected web-based CPD programmes, or web-based and conventional
   lectures, as their preferred method of learning. The programme was
   piloted on a group of 10 doctors. The average pre-knowledge score was
   40.3 and the post-knowledge score was 62.1 marks out of 100 (P = 0.002).
   We conclude that a web-based CPD programme on medical genetics is
   feasible in Sri Lanka.
RI Kulatunga, Gumindu/W-7731-2019; Dissanayake, Vajira/ABE-8419-2020; Karunathilake, Indika/
OI Kulatunga, Gumindu/0000-0003-2164-5361; Karunathilake,
   Indika/0000-0001-9772-116X
ZB 1
ZA 0
ZS 0
ZR 0
Z8 0
TC 3
Z9 3
U1 0
U2 10
SN 1357-633X
EI 1758-1109
UT WOS:000326680800007
PM 24218351
ER

PT J
AU Greyson, Devon
   Surette, Soleil
   Dennett, Liz
   Chatterley, Trish
TI "You're just one of the group when you're embedded'': report from a
   mixed-method investigation of the research-embedded health librarian
   experience
SO JOURNAL OF THE MEDICAL LIBRARY ASSOCIATION
VL 101
IS 4
BP 287
EP 297
DI 10.3163/1536-5050.101.4.010
PD OCT 2013
PY 2013
AB Objective: Embedded librarianship has received much attention in recent
   years. A model of embeddedness rarely discussed to date is that of
   research-embedded health librarians (REHLs). This study explores the
   characteristics of Canadian REHLs and the situations in which they are
   employed.
   Methods: The authors employed a sequential, mixed-method design. An
   online survey provided descriptive statistics about REHLs' positions and
   work experiences. This informed a series of focus group interviews that
   expanded upon the survey. Through constant comparison, we conducted
   qualitative descriptive analysis of the interviews.
   Results: Based on twenty-nine survey responses and four group
   interviews, we created a portrait of a "typical'' REHL and discovered
   themes relevant to REHL work. REHLs may identify more strongly as
   researchers than as librarians, with corresponding professional needs
   and rewards. REHLs value "belonging'' to the research team, involvement
   in full project lifecycles, and in-depth relationships with nonlibrarian
   colleagues. Despite widely expressed job satisfaction, many REHLs
   struggle with isolation from library and information science peers and
   relative lack of job security.
   Conclusions: REHLs differ from non-embedded health librarians, as well
   as from other types of embedded librarians. REHLs' work also differs
   from just a decade or two ago, prior to widespread Internet access to
   digital resources.
RI Dennett, Elizabeth/H-7843-2013; Greyson, Devon/
OI Dennett, Elizabeth/0000-0003-0758-5411; Greyson,
   Devon/0000-0003-4860-384X
ZB 1
ZA 0
ZR 0
Z8 0
ZS 0
TC 16
Z9 17
U1 1
U2 64
SN 1536-5050
UT WOS:000326406700015
PM 24163600
ER

PT J
AU Kean, Emily B.
TI Assessment and impact of a new role as an embedded librarian in nursing
   online journal clubs
SO JOURNAL OF THE MEDICAL LIBRARY ASSOCIATION
VL 101
IS 4
BP 335
EP 338
DI 10.3163/1536-5050.101.4.018
PD OCT 2013
PY 2013
RI Kean, Emily B./AAP-1679-2020; Kean, Emily B./AAC-9135-2022
OI Kean, Emily B./0000-0003-3135-9588
ZB 1
TC 9
ZR 0
ZA 1
Z8 0
ZS 1
Z9 12
U1 0
U2 27
SN 1536-5050
UT WOS:000326406700023
PM 24163608
ER

PT J
AU Dyar, O. J.
   Howard, P.
   Nathwani, D.
   Pulcini, C.
CA ESGAP
TI Knowledge, attitudes, and beliefs of French medical students about
   antibiotic prescribing and resistance
SO MEDECINE ET MALADIES INFECTIEUSES
VL 43
IS 10
BP 423
EP 430
DI 10.1016/j.medmal.2013.07.010
PD OCT 2013
PY 2013
AB Objectives. - We had for aim to learn about medical students' knowledge
   and perspectives on antibiotic prescribing and bacterial resistance.
   Methods. - Penultimate and final year students at a French medical
   school were invited to participate in an anonymous online survey in
   summer 2012.
   Results. - The response rate was 20% (60/297). Penultimate and final
   year students gave similar answers. Students felt more confident in
   diagnosing an infection, and less confident in choosing the correct dose
   and interval of antibiotic administration. Seventy-nine percent of
   students wanted more training on antibiotic treatments. Sixty-nine
   percent of students knew that antibiotic prescriptions were
   inappropriate or unnecessary in 21-60% of the cases, and 95% believed
   that these prescriptions were unethical. Only 27% knew that more than
   80% of antibiotic prescriptions were made in community practice.
   Students believed that the most important causes of resistance were that
   too many prescriptions were made and broad-spectrum antibiotic use; 27%
   believed poor hand hygiene was "not at all important". Ninety-four
   percent believed resistance was a national problem, and 69% mentioned it
   as a problem in their hospital. Sixty-three percent thought that the
   antibiotics they would prescribe would contribute to resistance, and 96%
   thought resistance would be a greater problem in the future. Twenty-two
   percent knew MRSA bacteremia rates had decreased over the past decade in
   France.
   Conclusions. - Medical students are aware that antibiotic resistance is
   a current and growing problem. They would like more training on
   antibiotic selection. (C) 2013 Elsevier Masson SAS. All rights reserved.
RI Howard, Philip/I-8217-2014; Pulcini, Celine/
OI Howard, Philip/0000-0002-5096-0240; Pulcini, Celine/0000-0001-5074-2270
ZR 0
Z8 0
TC 37
ZB 23
ZA 0
ZS 0
Z9 37
U1 0
U2 17
SN 0399-077X
UT WOS:000327687400004
PM 24016770
ER

PT J
AU Steehler, Kevin R.
   Steehler, Matthew K.
   Pierce, Matthew L.
   Harley, Earl H.
TI Social Media's Role in Otolaryngology-Head and Neck Surgery: Informing
   Clinicians, Empowering Patients
SO OTOLARYNGOLOGY-HEAD AND NECK SURGERY
VL 149
IS 4
BP 521
EP 524
DI 10.1177/0194599813501463
PD OCT 2013
PY 2013
AB With the increasing availability of the Internet in the United States,
   patients are more frequently seeking medical information online.
   Oftentimes, the medical information that patients find on traditional
   websites is unreliable. It is a physician's duty to ensure that patients
   are being educated properly. Providing sound medical information through
   social media websites is one way in which physicians may accomplish this
   goal, while also improving clinic reputation, patient volume, and
   doctor-patient communication.
ZS 0
ZB 3
TC 19
Z8 0
ZR 0
ZA 0
Z9 19
U1 1
U2 18
SN 0194-5998
EI 1097-6817
UT WOS:000324472800001
PM 23959818
ER

PT J
AU Foroudi, Farshad
   Daniel Pham
   Bressel, Mathias
   Tongs, David
   Rolfo, Aldo
   Styles, Colin
   Gill, Suki
   Kron, Tomas
TI The utility of e-Learning to support training for a multicentre bladder
   online adaptive radiotherapy trial (TROG 10.01-BOLART)
SO RADIOTHERAPY AND ONCOLOGY
VL 109
IS 1
BP 165
EP 169
DI 10.1016/j.radonc.2012.10.019
PD OCT 2013
PY 2013
AB Background and purpose: An e-Learning programme appeared useful for
   providing training and information regarding a multi-centre image guided
   radiotherapy trial. The aim of this study is to demonstrate the utility
   of this e-Learning programme.
   Materials and methods: Modules were created on relevant pelvic anatomy,
   Cone Beam CT soft tissue recognition and trial details. Radiation
   therapist participants' knowledge and confidence were evaluated before,
   at the end of, and after at least 6 weeks of e-Learning (long term).
   Results: One hundred and eighty-five participants were recruited from 12
   centres, with 118 in the first, and 67 in the second cohort. One hundred
   and forty-six participants had two tests (pre and post e-Learning) and
   39 of these had three tests (pre, post, and long term). There was an
   increase confidence after completion of modules (p < 0.001). The first
   cohort pre scores increased from 67 +/- 11 to 79 +/- 8 (p < 0.001) post.
   The long term same question score was 73 +/- 14 (p = 0.025, comparing to
   pre-test), and different questions' score was 77 +/- 13 (p = 0.014). In
   the second cohort, pre-test scores were 64 +/- 10, post-test same
   question score 78 +/- 9 (p < 0.001) and different questions' score 81
   +/- 11 (p <0.001).
   Conclusions: e-Learning for a multi-centre clinical trial was feasible
   and improved confidence and knowledge. (C) 2012 Elsevier Ireland Ltd.
   All rights reserved.
RI Kron, Tomas/A-7217-2010
OI Kron, Tomas/0000-0002-5189-4046
ZB 4
ZR 0
ZS 0
TC 18
Z8 0
ZA 0
Z9 18
U1 0
U2 4
SN 0167-8140
UT WOS:000327920800027
PM 23182055
ER

PT J
AU Reichow, Brian
   Shefcyk, Allison
   Bruder, Mary Beth
TI Quality comparison of websites related to developmental disabilities
SO RESEARCH IN DEVELOPMENTAL DISABILITIES
VL 34
IS 10
BP 3077
EP 3083
DI 10.1016/j.ridd.2013.06.013
PD OCT 2013
PY 2013
AB The Internet is commonly used to seek health-related information, but
   little is known about the quality of websites on developmental
   disabilities. Therefore, we sought to evaluate the characteristics and
   quality of websites located by searching ten common terms related to
   developmental disabilities and explore relations between website
   characteristics and website quality in order to make recommendations on
   ways to ensure locating good online information. We located 208 unique
   websites in our November 2012 US searches of Google and Bing. Two
   independent coders evaluated 10 characteristics of the websites and two
   different coders assessed the quality of the websites. From the 208
   websites, 104 (50%) provided relevant information about the disability
   being searched. Of these 104 websites, those found to be of highest
   quality were least likely to be a sponsored result, contain
   advertisements, be from a for-profit company, and did contain references
   to peer-reviewed publications or had a top-level domain of .gov or .org.
   Individuals with developmental disabilities and their family members who
   choose to obtain disability-related information online should remain
   vigilant to ensure that they locate high-quality and accurate
   information and should not replace information obtained from health-care
   professionals and educational specialists with information found online.
   (C) 2013 Elsevier Ltd. All rights reserved.
RI Reichow, Brian/R-8160-2019
OI Reichow, Brian/0000-0001-8305-3105
ZB 1
TC 9
ZS 0
ZA 0
Z8 1
ZR 0
Z9 9
U1 0
U2 19
SN 0891-4222
UT WOS:000324968500004
PM 23891722
ER

PT J
AU Lin, Chu-Sui
   Chang, Shu-Hui
   Liou, Wen-Ying
   Tsai, Yu-Show
TI The development of a multimedia online language assessment tool for
   young children with autism
SO RESEARCH IN DEVELOPMENTAL DISABILITIES
VL 34
IS 10
BP 3553
EP 3565
DI 10.1016/j.ridd.2013.06.042
PD OCT 2013
PY 2013
AB This study aimed to provide early childhood special education
   professionals with a standardized and comprehensive language assessment
   tool for the early identification of language learning characteristics
   (e.g., hyperlexia) of young children with autism. In this study, we used
   computer technology to develop a multi-media online language assessment
   tool that presents auditory or visual stimuli. This online comprehensive
   language assessment consists of six subtests: decoding, homographs,
   auditory vocabulary comprehension, visual vocabulary comprehension,
   auditory sentence comprehension, and visual sentence comprehension.
   Three hundred typically developing children and 35 children with autism
   from Tao-Yuan County in Taiwan aged 4-6 Participated in this study. The
   Cronbach alpha values of the six subtests ranged from .64 to .97. The
   variance explained by the six subtests ranged from 14% to 56%, the
   current validity of each subtest with the Peabody Picture Vocabulary
   Test-Revised ranged from .21 to .45, and the predictive validity of each
   subtest with WISC-III ranged from .47 to .75. This assessment tool was
   also found to be able to accurately differentiate children with autism
   up to 92%. These results indicate that this assessment tool has both
   adequate reliability and validity. Additionally, 35 children with autism
   have completed the entire assessment in this study without exhibiting
   any extremely troubling behaviors. However, future research is needed to
   increase the sample size of both typically developing children and young
   children with autism and to overcome the technical challenges associated
   with internet issues. (C) 2013 Elsevier Ltd. All rights reserved.
ZB 2
ZA 0
Z8 0
TC 10
ZS 0
ZR 0
Z9 10
U1 1
U2 40
SN 0891-4222
UT WOS:000324968500052
PM 23962602
ER

PT J
AU Bergeron, C. D.
   Foster, C.
   Friedman, D. B.
   Tanner, A.
   Kim, S-H
TI Clinical trial recruitment in rural South Carolina: a comparison of
   investigators' perceptions and potential participant eligibility
SO RURAL AND REMOTE HEALTH
VL 13
IS 4
AR 2567
PD OCT-DEC 2013
PY 2013
AB Introduction: Participation in clinical trial (CT) research can help
   decrease health disparities in rural communities. The purpose of this
   study was to examine the perceptions of principal investigators (PIs)
   regarding CT participation barriers and recruitment efforts in rural
   South Carolina, USA and to assess the actual pool of potential CT
   participants in rural and urban South Carolina. The ultimate goal was to
   evaluate the fit between PIs' perceptions and the pool of eligible
   participants in rural South Carolina.
   Methods: An online survey was conducted with 119 CT PIs from South
   Carolina's five main academic medical centers located in urban areas of
   the state, for a response rate of 31%. Secondary data analyses were also
   conducted using data from government health insurance plans, including
   the 2009 South Carolina Medicaid, the 2009 State Health Plan (SHP) data,
   and census data from the 2005-2009 American Community Survey (ACS). Both
   parametric and non-parametric statistics were used to analyze survey and
   secondary data.
   Results: Principal investigators perceived greater recruitment barriers
   in rural areas than in the general population. They indicated having
   difficulty finding CT participants in rural areas compared to the
   general population (t=-2.985, p=0.004). Rural residents were
   significantly more likely to be perceived as lacking knowledge and
   understanding about CT than the general public (t=-2.105, p=0.038),
   having significantly lower literacy than the general public (t=-2.058,
   p=0.043), lacking information about available CTs (t=-2.913, p=0.005),
   and having limited accessibility to trial sites compared to the general
   population (t=-4.380, p=0.000). Patients' insurance coverage, however,
   was not found to be a significant barrier for CT participation (t=0.418,
   p=0.677). Secondary data variables were aligned with these barriers.
   Data revealed that rural residents have slightly lower educational
   attainment than urban citizens (t=5.384, p=0.000), and more people live
   below poverty level in rural areas (23%) than in urban areas (15%)
   (t=4.86, p=0.000). The secondary data analyses also showed that the
   majority of rural citizens covered by the SHP and Medicaid are eligible
   for CTs. ACS data revealed that 75% of people in rural areas meet one or
   more basic eligibility requirements to participate in CTs compared to
   83% in urban areas.
   Conclusions: Some important barriers hinder CT enrollment of rural
   participants, such as accessibility to trial sites, poverty, lack of
   knowledge about CTs, among others. Data suggested that insurance
   coverage, however, is not a barrier to CT participation. Although CT PIs
   are correct in considering these barriers in rural areas, there still
   exists a large pool of potentially eligible CT participants in rural
   South Carolina. PIs, who were recruited from urban academic medical
   centers, may therefore be perpetuating unhelpful rural myths about CT
   eligibility in rural communities. Despite their remote locations, rural
   citizens should take part in medical research. Greater communication
   between PIs and rural participants and better education of PIs on
   communication strategies are needed to enhance CT participation in rural
   South Carolina.
RI Bergeron, Caroline D./AAD-8292-2019; Atherton, Iain/
OI Bergeron, Caroline D./0000-0002-7238-4213; Atherton,
   Iain/0000-0002-1822-3240
Z8 0
ZB 5
TC 16
ZS 0
ZR 0
ZA 0
Z9 16
U1 0
U2 10
SN 1445-6354
UT WOS:000343520700017
PM 24325179
ER

PT J
AU Vaporciyan, Ara Asadur
   Yang, Stephen C.
   Baker, Craig J.
   Fann, James I.
   Verrier, Edward D.
TI Cardiothoracic surgery residency training: Past, present, and future
SO JOURNAL OF THORACIC AND CARDIOVASCULAR SURGERY
VL 146
IS 4
BP 759
EP 767
DI 10.1016/j.jtcvs.2013.06.004
PD OCT 2013
PY 2013
AB Background: A dramatic transformation of cardiothoracic surgical
   education has evolved over the past few decades.
   Methods: We begin by presenting recognized catalysts of this change,
   organized by whom they primarily affect: the trainees, the trainers, and
   the profession as a whole. Our trainees' prior training is different,
   and their current demographics and priorities have changed. There is
   less incentive to teach, with time-honored traditions of education
   inadequate to meet the needs of trainees. Concurrently, our profession
   has to adjust to new regulations, increasing financial constraints, and
   an expanding body of knowledge and technology. To address these issues
   requires developing new models of education and assessment that can
   thrive in today's environment. We discuss efforts in the United States
   and abroad, including new training paradigms ranging from restructuring
   existing models to novel approaches (eg, competency-based training).
   Training tools are being developed, such as online instruction,
   simulation-based learning, and regular student-centered assessments.
   Finally, models that recognize and reward teaching as a scholarly
   activity are being implemented.
   Conclusions: Like the radical advances we have witnessed in surgical
   therapy, surgical education requires creative and perhaps disruptive
   changes if we are to continue to produce well-trained additions to our
   professional ranks.
ZB 1
TC 47
ZA 0
ZS 0
ZR 0
Z8 4
Z9 51
U1 0
U2 9
SN 0022-5223
EI 1097-685X
UT WOS:000324481400016
PM 23870155
ER

PT J
AU Sarkissian, Hagop
   Hardy, Sarah
   Plante, Mark
   Mingin, Gerald
TI Pediatric Resident Exposure to Urology: Identifying a Need
SO JOURNAL OF UROLOGY
VL 190
IS 4
BP 1618
EP 1621
DI 10.1016/j.juro.2013.02.3230
SU S
PD OCT 2013
PY 2013
AB Purpose: We evaluated current trends of pediatric urology exposure
   during the 3-year pediatric residency period nationwide. We also
   evaluated the opinions of urology and pediatric residency program
   directors regarding the need for additional exposure to pediatric
   urology.
   Materials and Methods: From February to October 2011 we administered 2
   concurrent electronic surveys. One set was sent to urology residency
   program directors and the other was sent to pediatric residency program
   directors. The surveys consisted of 6 and 12 questions, respectively.
   The questions were created to best evaluate exposure to pediatric
   urology from the perspective of each cohort. Response data were analyzed
   using the chi-square test and case-control methods.
   Results: Of the 117 accredited urology residency program directors and
   190 pediatric residency program directors 51 (43.5%) and 78 (41.1%),
   respectively, completed the survey. Urology program directors answered
   favorably by a margin of 66% toward increased involvement with pediatric
   residents, while 84.6% of pediatric residency directors would like
   increased exposure to pediatric urology. Furthermore, 87% of pediatric
   residency directors reported that they do not require residents to have
   a formal pediatric urology rotation. However, in 65% of pediatric
   programs residents received some form of didactic education.
   Conclusions: These results show the desire on the part of urology and
   pediatric residency program directors for pediatric residents to have
   greater exposure to pediatric urology, particularly didactic and bedside
   teaching in the management of pediatric urological disorders. Increasing
   pediatric resident exposure to pediatric urological pathology and
   treatment during training would have a positive impact on the subsequent
   diagnosis and care of pediatric urological conditions.
ZR 0
ZB 4
ZS 0
ZA 0
TC 5
Z8 0
Z9 5
U1 0
U2 0
SN 0022-5347
EI 1527-3792
UT WOS:000209459300048
PM 23791905
ER

PT J
AU Dym, R. Joshua
   Burns, Judah
   Taragin, Benjamin H.
TI Appropriateness of Imaging Studies Ordered by Emergency Medicine
   Residents: Results of an Online Survey
SO AMERICAN JOURNAL OF ROENTGENOLOGY
VL 201
IS 4
BP W619
EP W625
DI 10.2214/AJR.12.10487
PD OCT 2013
PY 2013
AB OBJECTIVE. The purpose of this study is to determine the proficiency of
   emergency medicine residents in selecting appropriate radiologic
   examinations for specific clinical scenarios and to ascertain whether
   their training improves competency in this area over the course of their
   residency.
   MATERIALS AND METHODS. An online multiple-choice questionnaire was
   created. It included 10 clinical scenarios excerpted from the American
   College of Radiology Appropriateness Criteria guidelines and instructed
   residents to select the most appropriate initial imaging study. A link
   and invitation to the survey were e-mailed to the residency program
   directors and coordinators of all American Council for Graduate Medical
   Education-accredited emergency medicine residency training programs with
   the request that they be forwarded to their current residents. Responses
   were graded, with correct answers derived from the American College of
   Radiology guidelines. Results were stratified by year of emergency
   medicine training, and an analysis of variance was performed.
   RESULTS. A total of 583 residents from at least 77 different emergency
   medicine residency training programs completed the survey. Overall, the
   average number of questions answered correctly was 7.1 of 10 (SD, 1.2).
   First-through fourth-year residents averaged 6.9 (SD, 1.3), 7.1 (SD,
   1.2), 7.1 (SD, 1.1), and 7.5 (SD, 1.1) correct answers, respectively.
   Analysis of variance found no significant difference between the scores
   of the four classes (p = 0.09).
   CONCLUSION. Emergency medicine residents do not show significant
   improvement over the course of their residency in their ability to
   choose appropriate imaging studies. This finding suggests that there is
   a role for more-rigorous focused instruction to better familiarize
   residents with appropriateness guidelines for diagnostic imaging
   selection.
RI taragin, benjamin/AAO-1599-2020
TC 14
ZA 0
ZB 1
ZR 0
Z8 0
ZS 0
Z9 14
U1 0
U2 8
SN 0361-803X
UT WOS:000324868000014
PM 24059401
ER

PT J
AU Jaensch, Samantha L.
   Baysari, Melissa T.
   Day, Richard O.
   Westbrook, Johanna I.
TI Junior doctors' prescribing work after-hours and the impact of
   computerized decision support
SO INTERNATIONAL JOURNAL OF MEDICAL INFORMATICS
VL 82
IS 10
BP 980
EP 986
DI 10.1016/j.ijmedinf.2013.06.014
PD OCT 2013
PY 2013
AB Background and objective: computerized provider order entry (CPOE)
   systems with integrated decision support (DS) can reduce prescribing
   errors, but their impact may vary depending on the clinical setting.
   This study aimed to assess the impact of partial implementation of CPOE
   on junior doctors' prescribing work after-hours and to examine
   differences in junior doctors' use of DS during transcribing and their
   own prescribing tasks.
   Methods: Twelve junior doctors at a 350-bed teaching hospital in Sydney,
   Australia were shadowed between 16:30 and 22:30 over eight weeks for 65
   h. CPOE was available on all wards except for the emergency department
   (ED). All medication tasks, computerized alerts, prescriber responses,
   and uses of reference material were recorded.
   Results: Of 306 medication orders entered into the CPOE, 78.4% were
   transcribed from paper ED charts. A total of 113 alerts were triggered,
   most (78%) were read but only 6(5%) resulted in prescribers changing an
   order. Reference material was accessed three times more frequently when
   junior doctors made their own prescribing decisions than when they
   transcribed other doctors' orders, but a similar proportion of alerts
   was read during decision-making and transcribing tasks.
   Conclusion: Junior doctors spent most of their after-hours prescribing
   time transcribing other doctors' orders. This is a new task brought
   about by partial CPOE implementation. Junior doctors read computerized
   alerts and used online reference material to support their
   decision-making. However they rarely made changes to a medication order
   following alert generation, suggesting the alert information was often
   not clinically relevant. (C) 2013 Elsevier Ireland Ltd. All rights
   reserved.
RI Westbrook, Johanna I/J-9045-2018; Day, Richard/D-8699-2011; Jaensch, Samantha/; Baysari, Melissa/
OI Westbrook, Johanna I/0000-0003-1083-8192; Day,
   Richard/0000-0002-6045-6937; Jaensch, Samantha/0000-0002-0397-4420;
   Baysari, Melissa/0000-0003-1645-9126
Z8 0
ZR 0
TC 12
ZA 0
ZS 0
ZB 4
Z9 13
U1 0
U2 9
SN 1386-5056
UT WOS:000324312000008
PM 23891565
ER

PT J
AU Steinhaeuser, J.
   Miksch, A.
   Hermann, K.
   Joos, S.
   Loh, A.
   Goetz, K.
TI What do medical students think of family medicine? - Results of an
   online cross-sectional study in the federal state of Baden-Wuerttemberg
SO DEUTSCHE MEDIZINISCHE WOCHENSCHRIFT
VL 138
IS 42
BP 2136
EP 2141
DI 10.1055/s-0033-1349450
PD OCT 2013
PY 2013
AB Background: In the context of physician shortages, critical factors
   influencing career choice need to be better understood. The aim of this
   study was to explore experiences students have had with family medicine
   in order to develop additional strategies for recruiting family medicine
   trainees.
   Methods: Students from the five medical faculties in the federal state
   of Baden-Wuerttemberg were invited to participate in an online-survey
   via email. A purpose-built questionnaire was used. In addition to
   descriptive statistics, analysis included linear partial correlations
   controlled for age, gender, and semester, which were calculated between
   the variable "I believe family medicine is an attractive job" and the 31
   variables of the survey. Linear regression was used to analyze the
   influence of experiences with family medicine and statements about
   family medicine to the perception of family medicine as an attractive
   specialty.
   Results: 1299 students participated in the survey. About half of the
   participants (49.7%) considered working as a primary care physician to
   be attractive or partly attractive. 49.6% of students reported positive
   experiences with family medicine as a patient and 33.1% as a family
   member. 24.3% reported positive experiences during the compulsory 1-2
   weeks general practice internship and 18.1% during a four weeks elective
   placement. For 302 participants (23.3%), family medicine is presented
   positively in the media. 178 (13.7%) consider family medicine to have
   high importance in both undergraduate and postgraduate education.
   Positive influences on judging attractiveness of family medicine were:
   own experience with family medicine as a clinical elective (rpart=
   +0.450), own experience with family medicine as a patient (rpart=
   +0.218), perception that family medicine offers a diversified working
   day (rpart= +0.259), and perception that family medicine offers a good
   salary (rpart= +0.242).
   Conclusion: To enable students during undergraduate studies to have
   practical experience with family medicine seems to be an important
   influence on judging family medicine attractive.
RI Goetz, Katja/D-9079-2012; Joos, Stefanie/
OI Joos, Stefanie/0000-0002-5810-529X
TC 9
ZB 0
ZS 0
ZA 0
ZR 0
Z8 0
Z9 9
U1 1
U2 5
SN 0012-0472
EI 1439-4413
UT WOS:000329796100004
PM 23918593
ER

PT J
AU Ilper, H.
   Kunz, T.
   Walcher, F.
   Zacharowski, K.
   Byhahn, C.
TI An Online Emergency Physician Survey - Demography, Education and
   Experience of German Emergency Physicians
SO NOTARZT
VL 29
IS 5
BP 197
EP 202
DI 10.1055/s-0033-1343294
PD OCT 2013
PY 2013
AB German emergency patients are treated by (emergency) physicians (EP).
   The entry level to emergency medicine differs. Manual skills experience
   (e. g. tracheal intubation) and knowledge of guidelines are minimum
   requirements. It is currently unclear who works as an EP and what
   medical experience he or she has. The anonymous survey was online from
   10/15/2010 to 11/16/2011 and distribution was supported by leading
   physicians informing society members. Online networks informed
   independent physicians. 2091 EP took part, 1991 datasets were evaluated,
   100 datasets were excluded. All results are shown as mean +/- standard
   deviation and range (minimum-maximum). Mean age of the EP was 42 +/- 8
   years (26-71 years), 80% (n = 1604) were male, 20% (n = 387) were
   female. Participants finished medical school in 1997 +/- 8 years
   (1964-2010). Base specialty during rotation was anesthesiology 59%,
   internal medicine 32%, surgery 26%, trauma surgery/orthopedics 21%,
   others 16%. Consultants were 75%. Main income source was answered as
   "hospital physician" by 77%, "resident doctor" by 15%, "professional
   emergency physician" by 7%. The participants use a widespread chance for
   CME (Continuing Medical Education). The participants appear experienced
   in medicine and emergency medicine. They use a widespread chance for
   CME. Most of the participants work in anaesthesiology.
Z8 0
ZR 0
TC 0
ZA 0
ZS 0
ZB 0
Z9 0
U1 0
U2 3
SN 0177-2309
EI 1438-8693
UT WOS:000330533400001
ER

PT J
AU Jansen, Bannin De Witt
   Weckmann, Michelle
   Nguyen, Christopher M.
   Parsons, Carole
   Hughes, Carmel M.
TI A cross-national cross-sectional survey of the attitudes and perceived
   competence of final-year medicine, nursing and pharmacy students in
   relation to end-of-life care in dementia
SO PALLIATIVE MEDICINE
VL 27
IS 9
SI SI
BP 847
EP 854
DI 10.1177/0269216313483661
PD OCT 2013
PY 2013
AB Background: Little is known about the attitudes of healthcare
   professional students' perceived competence and confidence in treating
   those with dementia who are at the end of life.
   Aim: To explore the attitudes of final year medical, nursing and
   pharmacy students towards people with dementia and to evaluate their
   perceived competence and confidence dealing with biomedical and
   psychosocial issues within the context of palliative care provision to
   patients with dementia.
   Design: Cross-sectional survey using a questionnaire.
   Setting/participants: Final-year students in each profession from
   Queen's University Belfast (Northern Ireland) and the University of Iowa
   (USA) were recruited.
   Method: Three versions of an online questionnaire (containing the
   Attitudes to Dementia Questionnaire and a series of questions on
   end-of-life care in dementia) were distributed.
   Results: A total of 368 responses were received (response rate 42.3%).
   All respondents reported positive attitudes towards people with
   dementia. US nursing students reported significantly more positive
   attitudes than the medical students of United States and Northern
   Ireland. Medical students were more likely to report low confidence in
   discussing non-medical aspects of dying, whereas nursing students were
   most likely to feel prepared and confident to do this. Medical and
   nursing students reported low confidence with aspects of
   medication-related care; however, data from the pharmacy samples of
   Northern Ireland and United States suggested that these students felt
   confident in advising other healthcare professionals on
   medication-related issues.
   Conclusions: While healthcare students hold positive attitudes towards
   people with dementia, some clinical tasks remain challenging and further
   basic training may be of benefit.
ZB 0
Z8 0
ZA 0
ZR 0
TC 17
ZS 0
Z9 17
U1 0
U2 40
SN 0269-2163
EI 1477-030X
UT WOS:000324624600008
PM 23612960
ER

PT J
AU Wang, Minhong
   Wu, Bian
   Kinshuk
   Chen, Nian-Shing
   Spector, J. Michael
TI Connecting problem-solving and knowledge-construction processes in a
   visualization-based learning environment
SO COMPUTERS & EDUCATION
VL 68
BP 293
EP 306
DI 10.1016/j.compedu.2013.05.004
PD OCT 2013
PY 2013
AB Learning through problem solving has been widely adopted as an effective
   learning paradigm in challenging domains such as medical education. For
   effective learning through practical experience, problem solving and
   knowledge construction should be highly integrated and reciprocally
   reinforcing. However, both knowledge construction and problem solving
   are complex cognitive processes, which cannot be easily captured and
   mastered. Temporal problem-soltfing experience can be forgotten, and
   knowledge embedded in problem-solving experience may not be transferable
   to new problems. This study aimed to address the challenge via proposing
   a computer-based learning environment, where a visualization-based
   cognitive tool was designed to make thinking and learning in a problem
   context visible and to connect problem-solving and
   knowledge-construction activities throughout the learning process. An
   online learning program using the proposed learning environment was
   delivered to thirty-five students from two medical schools. The design
   of the proposed learning environment and its effects on problem-based
   learning are examined with implications for further studies. (C) 2013
   Elsevier Ltd. All rights reserved.
RI Chen, Nian-Shing/B-7035-2009; Spector, Jonathan M/B-1780-2014; Kinshuk/D-3764-2014; Wang, Minhong/; wu, bian/
OI Chen, Nian-Shing/0000-0001-7768-0997; Spector, Jonathan
   M/0000-0002-6270-3073; Kinshuk/0000-0003-3923-9003; Wang,
   Minhong/0000-0002-1084-6814; wu, bian/0000-0003-0391-2630
ZS 0
ZA 0
ZB 1
TC 40
ZR 0
Z8 0
Z9 40
U1 5
U2 86
SN 0360-1315
EI 1873-782X
UT WOS:000324080800028
ER

PT J
AU Pierce, J. Thomas
TI Continuing Education"The Action Level"(R)
SO JOURNAL OF OCCUPATIONAL AND ENVIRONMENTAL HYGIENE
VL 10
IS 10
BP D147
EP D149
DI 10.1080/15459624.2013.825562
PD OCT 1 2013
PY 2013
AB Access The Action Level (R) Questions online at:
   Access The Action Level (R) Answers online at:
   Access The Action Level (R) Registration Form online at:
   The Action Level,(R) a self-study, continuing education program,
   provides a convenient and interesting opportunity for individuals to
   expand their knowledge in relevant areas of industrial hygiene, as well
   as occupational and environmental safety and health. The program is
   approved by both the American Board of Industrial Hygiene, and the Board
   of Certified Safety Professionals, which award Certification Maintenance
   (CM) points and Continuance of Certification (COC) points, respectively,
   for successful participation. Participants must read each issue of the
   Journal, answer The Action Level,(R) questions, and return the completed
   answer sheet at the end of that issue's The Action Level,(R) column. To
   earn the designated CM or COC credit, a score of 70 percent or better is
   required within a 12-month period. Certified Industrial Hygienists and
   Certified Associate Industrial Hygienists may earn 2 points per year.
   Certified Safety Professionals may earn 1.2 points per year. Enrollment
   is possible each month, but points are awarded only four times each
   yearin March, June, September, and Decemberto participants who score an
   average of 70 percent or better within each three-month period. If you
   register in October 2013, you will receive 0.5 CM points and/or 0.3 COC
   points after you have completed answers sheets for October, November,
   and December, 2013, and scored a 70 percent or better average on them
   (only in your first quarter of enrollment, if enrolling in the middle of
   the quarter, will you be permitted to submit answer sheets for two
   months and receive full credit; three answer sheets are required for all
   other quarters). In the next quarter, you'll receive 0.5 CM points
   and/or 0.3 COC points after satisfactorily completing answer sheets for
   the January, February, and March 2014 issues, and so on. To enroll,
   complete the registration form and the answer sheet at the end of this
   The Action Level,(R) column. The cost is $219 (ACGIH (R)/AIHA
   members)/$249 (nonmembers) for one year. Nonmembers are encouraged to
   become members to take advantage of the member discount. For more
   information regarding ACGIH (R) membership, call 513-742-2020, or apply
   online at . Checks must be in U.S. currency, drawn on a U.S. bank, and
   payable to ACGIH (R). We also accept AmEx, MasterCard, Discover, and
   Visa.
   This continuing education program fee is separate from the Journal
   subscription cost. The fee covers administration costs, and is
   nonrefundable.
   Submissions must be received by the date listed on each answer sheet.
TC 0
ZS 0
Z8 0
ZA 0
ZB 0
ZR 0
Z9 0
U1 0
U2 0
SN 1545-9624
UT WOS:000324087500002
ER

PT J
AU Lokshina, I.V.
   Bartolacci, M.R.
TI Redesigning the Healthcare Model to Address Obesity Problem Using
   Incentives Delivered through a Combination of Processes and Mobile
   Technologies
SO International Journal of Interdisciplinary Telecommunications and
   Networking
VL 5
IS 4
BP 92
EP 106
DI 10.4018/ijitn.2013100106
PD Oct.-Dec. 2013
PY 2013
AB Obesity and other lifestyle-related illnesses are among the top global
   healthcare challenges today. Obesity in young population is an alarming
   predictor for obesity in adulthood, but also entails different short
   term health complications. Knowing how to stay healthy is not enough to
   motivate young individuals to adopt healthy lifestyles. However,
   relevant progress can be achieved with use of incentives delivered
   through combination of processes and mobile technologies. Recognizing
   effectiveness of new healthcare model to prevent obesity in young
   population, an innovative multi-dimensional cross-disciplinary ICT
   framework should be developed, which uses sophisticated game mechanics
   to motivate behavior changes towards healthier lifestyles and supports
   three main functions: individual & environmental monitoring, including
   wearable sensors, mobile phones and multimedia diaries; feedback to
   users, presenting personalized healthy options for alternative
   lifestyles; and social connectivity, encouraging involvement in sharing
   experiences through social networks and social engagement. System
   development should be based on user-centered design, social and
   networking games and online education and supported by a wide
   stakeholder's ecosystem, including health authorities and research
   institutions, industries and academia from the ICT and healthcare
   sectors, as well as food companies and SMEs.
ZR 0
ZS 0
TC 1
ZA 0
ZB 0
Z8 0
Z9 1
U1 0
U2 1
SN 1941-8663
UT INSPEC:14766074
ER

PT J
AU Eguchi, Hisashi
   Wada, Koji
TI Knowledge of HBV and HCV and Individuals' Attitudes Toward HBV- and
   HCV-Infected Colleagues: A National Cross-Sectional Study among a
   Working Population in Japan
SO PLOS ONE
VL 8
IS 9
AR e76921
DI 10.1371/journal.pone.0076921
PD SEP 26 2013
PY 2013
AB Prejudice and discrimination in the workplace regarding the risk of
   transmission of Hepatitis B virus (HBV) and Hepatitis C virus (HCV) are
   increased by excess concerns due to a lack of relevant knowledge.
   Education to increase knowledge about HBV and HCV and their prevention
   could be the first step to reduce prejudice and discrimination. This
   study aimed to determine the association between the level of knowledge
   and negative attitudes toward HBV- and HCV-infected colleagues among the
   Japanese working population. An online anonymous nationwide survey
   involving about 3,000 individuals was conducted in Japan. The
   questionnaire consisted of knowledge of HBV and HCV, and attitudes
   toward HBV- and HCV-infected colleagues in the workplace. Knowledge was
   divided into three categories: "ensuring daily activities not to be
   infected"; "risk of infection"; and "characteristics of HBV/HCV
   hepatitis", based on the result of factor analysis. Multiple logistic
   regression analysis was applied. A total of 3,129 persons responded to
   the survey: 36.0% reported they worried about the possibility of
   transmission of HBV and HCV from infected colleagues; 32.1% avoided
   contact with infected colleagues; and 23.7% had prejudiced opinions
   about HBV and HCV infection. The participants were classified into
   tertiles. A higher level of knowledge of HBV and HCV was significantly
   associated with these three negative attitudes (P for trend < 0.005).
   This study suggests that increasing knowledge may decrease individuals'
   negative attitudes towards HBV- and HCV-infected colleagues. Thus, we
   should promote increased knowledge of HBV and HCV in stages to reduce
   negative attitudes toward HBV- and HCV-infected colleagues.
ZR 0
Z8 0
ZS 0
TC 19
ZB 9
ZA 0
Z9 19
U1 0
U2 6
SN 1932-6203
UT WOS:000325220000074
PM 24086765
ER

PT J
AU Hussain, Rafat
   Guppy, Michelle
   Robertson, Suzanne
   Temple, Elizabeth
TI Physical and mental health perspectives of first year undergraduate
   rural university students
SO BMC PUBLIC HEALTH
VL 13
AR 848
DI 10.1186/1471-2458-13-848
PD SEP 15 2013
PY 2013
AB Background: University students are often perceived to have a privileged
   position in society and considered immune to ill-health and disability.
   There is growing evidence that a sizeable proportion experience poor
   physical health, and that the prevalence of psychological disorders is
   higher in university students than their community peers. This study
   examined the physical and mental health issues for first year Australian
   rural university students and their perception of access to available
   health and support services.
   Methods: Cross-sectional study design using an online survey form based
   on the Adolescent Screening Questionnaire modeled on the internationally
   recognised HEADSS survey tool. The target audience was all first-year
   undergraduate students enrolled in an on-campus degree program. The
   response rate was 41% comprising 355 students 244 females, 111 males).
   Data was analysed using standard statistical techniques including
   descriptive and inferential statistics; and thematic analysis of the
   open-ended responses.
   Results: The mean age of the respondents was 20.2 years SD 4.8). The
   majority of the students lived in on-campus residential college style
   accommodation, and a third combined part-time paid work with full-time
   study. Most students reported being in good physical health. However, on
   average two health conditions were reported over the past six months,
   with the most common being fatigue 56%), frequent headaches 26%) and
   allergies 24%). Mental health problems included anxiety 25%), coping
   difficulties 19.7%) and diagnosed depression 8%). Most respondents
   reported adequate access to medical doctors and support services for
   themselves 82%) and friends 78%). However the qualitative comments
   highlighted concerns about stigma, privacy and anonymity in seeking
   counselling.
   Conclusions: The present study adds to the limited literature of
   physical and mental health issues as well as barriers to service
   utilization by rural university students. It provides useful baseline
   data for the development of customised support programs at rural
   campuses. Future research using a longitudinal research design and
   multi-site studies are recommended to facilitate a deeper understanding
   of health issues affecting rural university students.
RI Hussain, Rafat/H-1950-2016; Temple, Liz/F-7092-2014; Guppy, Michelle/
OI Temple, Liz/0000-0001-5625-9298; Guppy, Michelle/0000-0001-7256-4938
ZR 1
TC 38
ZS 3
Z8 1
ZA 0
ZB 3
Z9 43
U1 1
U2 15
EI 1471-2458
UT WOS:000324462700001
PM 24034822
ER

PT J
AU Oppong, Raymond
   Mistry, Hema
   Frew, Emma
TI Health economics education in undergraduate medical training:
   introducing the health economics education (HEe) website
SO BMC MEDICAL EDUCATION
VL 13
AR 126
DI 10.1186/1472-6920-13-126
PD SEP 13 2013
PY 2013
AB In the UK, the General Medical Council clearly stipulates that upon
   completion of training, medical students should be able to discuss the
   principles underlying the development of health and health service
   policy, including issues relating to health economics. In response,
   researchers from the UK and other countries have called for a need to
   incorporate health economics training into the undergraduate medical
   curricula. The Health Economics education website was developed to
   encourage and support teaching and learning in health economics for
   medical students. It was designed to function both as a forum for
   teachers of health economics to communicate and to share resources and
   also to provide instantaneous access to supporting literature and
   teaching materials on health economics. The website provides a range of
   free online material that can be used by both health economists and
   non-health economists to teach the basic principles of the discipline.
   The Health Economics education website is the only online education
   resource that exists for teaching health economics to medical
   undergraduate students and it provides teachers of health economics with
   a range of comprehensive basic and advanced teaching materials that are
   freely available. This article presents the website as a tool to
   encourage the incorporation of health economics training into the
   undergraduate medical curricula.
RI Frew, Emma/AAO-5141-2021; Oppong, Raymond/AAV-5867-2020; Mistry, Hema/
OI Frew, Emma/0000-0002-5462-1158; Oppong, Raymond/0000-0002-0815-4616;
   Mistry, Hema/0000-0002-5023-1160
ZB 1
Z8 0
ZS 1
ZA 0
ZR 0
TC 6
Z9 6
U1 3
U2 15
SN 1472-6920
UT WOS:000324764200001
PM 24034906
ER

PT J
AU Debin, Marion
   Turbelin, Clement
   Blanchon, Thierry
   Bonmarin, Isabelle
   Falchi, Alessandra
   Hanslik, Thomas
   Levy-Bruhl, Daniel
   Poletto, Chiara
   Colizza, Vittoria
TI Evaluating the Feasibility and Participants' Representativeness of an
   Online Nationwide Surveillance System for Influenza in France
SO PLOS ONE
VL 8
IS 9
AR e73675
DI 10.1371/journal.pone.0073675
PD SEP 11 2013
PY 2013
AB The increasing Internet coverage and the widespread use of digital
   devices offer the possibility to develop new digital surveillance
   systems potentially capable to provide important aid to epidemiological
   and public health monitoring and research. In France, a new nationwide
   surveillance system for influenza-like illness, GrippeNet.fr, was
   introduced since the 2011/2012 season based on an online participatory
   mechanism and open to the general population. We evaluate the
   recruitment and participation of users to the first pilot season with
   respect to similar efforts in Europe to assess the feasibility of
   establishing a participative network of surveillance in France. We
   further investigate the representativeness of the GrippeNet.fr
   population along a set of indicators on geographical, demographic,
   socio-economic and health aspects. Participation was widespread in the
   country and with rates comparable to other European countries with
   partnered projects running since a longer time. It was not
   representative of the general population in terms of age and gender,
   however all age classes were represented, including the older classes
   (65+ years old), generally less familiar with the digital world, but
   considered at high risk for influenza complications. Once adjusted on
   demographic indicators, the GrippeNet.fr population is found to be more
   frequently employed, with a higher education level and vaccination rate
   with respect to the general population. A similar propensity to commute
   for work to different regions was observed, and no significant
   difference was found for asthma and diabetes. Results show the
   feasibility of the system, provide indications to inform adjusted
   epidemic analyses, and highlight the presence of specific population
   groups that need to be addressed by targeted communication strategies to
   achieve a higher representativeness in the following seasons.
RI FALCHI, Alessandra/AAQ-8039-2020; BLANCHON, Thierry/AAK-6254-2020; DEBIN, Marion/; Alessandra, FALCHI/; Poletto, Chiara/; Colizza, Vittoria/
OI DEBIN, Marion/0000-0002-5146-7642; Alessandra,
   FALCHI/0000-0003-0799-1460; Poletto, Chiara/0000-0002-4051-1716;
   Colizza, Vittoria/0000-0002-2113-2374
ZR 0
Z8 0
ZB 7
ZS 0
TC 32
ZA 0
Z9 32
U1 0
U2 8
SN 1932-6203
UT WOS:000326734500040
PM 24040020
ER

PT J
AU AlKabba, Abdulaziz F.
   Hussein, Ghaiath M. A.
   Kasule, Omar H.
   Jarallah, Jamal
   Alrukban, Mohamed
   Alrashid, Abdulaziz
TI Teaching and evaluation methods of medical ethics in the Saudi public
   medical colleges: cross-sectional questionnaire study
SO BMC MEDICAL EDUCATION
VL 13
AR 122
DI 10.1186/1472-6920-13-122
PD SEP 10 2013
PY 2013
AB Background: Saudi Arabia is considered one of the most influential
   Muslim countries being as the host of the two most holy places for
   Muslims, namely Makkah and Madina. This was reflected in the emphasis on
   teaching medical ethics in a lecture-based format as a part of the
   subject of Islamic culture taught to medical students. Over the last few
   years, both teaching and evaluation of medical ethics have been changing
   as more Saudi academics received specialized training and qualifications
   in bioethics from western universities.
   Methods: This study aims at studying the current teaching methods and
   evaluation tools used by the Saudi public medical schools. It is done
   using a self-administered online questionnaire.
   Results: Out of the 14 medical schools that responded, the majority of
   the responding schools (6; 42.8%), had no ethics departments; but all
   schools had a curriculum dedicated to medical ethics. These curricula
   were mostly developed by the faculty staff (12; 85.7%). The most popular
   teaching method was lecturing (13; 92.8%). The most popular form of
   student assessment was a paper-based final examination (6; 42.8%) at the
   end of the course that was allocated 40% or more of the total grade of
   the ethics course. Six schools (42.8%) allocated 15-30% of the total
   grade to research.
   Conclusion: Although there is a growing interest and commitment in
   teaching ethics to medical students in Saudi schools; there is lack of
   standardization in teaching and evaluation methods. There is a need for
   a national body to provide guidance for the medical schools to harmonize
   the teaching methods, particularly introducing more interactive and
   students-engaging methods on the account of passive lecturing.
RI Hussein, Ghaiath MA/I-7016-2015; alkaabba, abdulaziz/P-1329-2016
OI Hussein, Ghaiath MA/0000-0003-3325-5651; alkaabba,
   abdulaziz/0000-0003-2211-9806
ZA 0
ZB 5
Z8 0
ZR 0
ZS 1
TC 20
Z9 20
U1 0
U2 18
SN 1472-6920
UT WOS:000325789900001
PM 24020917
ER

PT J
AU Mwai, Grace W.
   Mburu, Gitau
   Torpey, Kwasi
   Frost, Peter
   Ford, Nathan
   Seeley, Janet
TI Role and outcomes of community health workers in HIV care in sub-Saharan
   Africa: a systematic review
SO JOURNAL OF THE INTERNATIONAL AIDS SOCIETY
VL 16
AR 18586
DI 10.7448/IAS.16.1.18586
PD SEP 10 2013
PY 2013
AB Introduction: The provision of HIV treatment and care in sub-Saharan
   Africa faces multiple challenges, including weak health systems and
   attrition of trained health workers. One potential response to overcome
   these challenges has been to engage community health workers (CHWs).
   Methodology: A systematic literature search for quantitative and
   qualitative studies describing the role and outcomes of CHWs in HIV care
   between inception and December 2012 in sub-Saharan Africa was performed
   in the following databases: PubMed, PsychINFO, Embase, Web of Science,
   JSTOR, WHOLIS, Google Scholar and SAGE journals online. Bibliographies
   of included articles were also searched. A narrative synthesis approach
   was used to analyze common emerging themes on the role and outcomes of
   CHWs in HIV care in sub-Saharan Africa.
   Results: In total, 21 studies met the inclusion criteria, documenting a
   range of tasks performed by CHWs. These included patient support
   (counselling, home-based care, education, adherence support and
   livelihood support) and health service support (screening, referral and
   health service organization and surveillance). CHWs were reported to
   enhance the reach, uptake and quality of HIV services, as well as the
   dignity, quality of life and retention in care of people living with
   HIV. The presence of CHWs in clinics was reported to reduce waiting
   times, streamline patient flow and reduce the workload of health
   workers. Clinical outcomes appeared not to be compromised, with no
   differences in virologic failure and mortality comparing patients under
   community-based and those under facility-based care. Despite these
   benefits, CHWs faced challenges related to lack of recognition,
   remuneration and involvement in decision making.
   Conclusions: CHWs can clearly contribute to HIV services delivery and
   strengthen human resource capacity in sub-Saharan Africa. For their
   contribution to be sustained, CHWs need to be recognized, remunerated
   and integrated in wider health systems. Further research focusing on
   comparative costs of CHW interventions and successful models for
   mainstreaming CHWs into wider health systems is needed.
OI Seeley, Janet/0000-0002-0583-5272; Mburu, Gitau/0000-0002-5812-0529;
   Torpey, Kwasi/0000-0003-1628-2922
ZB 50
ZA 0
Z8 1
ZR 0
ZS 7
TC 195
Z9 198
U1 0
U2 42
EI 1758-2652
UT WOS:000324165400001
PM 24029015
ER

PT J
AU Young, Sean D.
   Cumberland, William G.
   Lee, Sung-Jae
   Jaganath, Devan
   Szekeres, Greg
   Coates, Thomas
TI Social Networking Technologies as an Emerging Tool for HIV Prevention A
   Cluster Randomized Trial
SO ANNALS OF INTERNAL MEDICINE
VL 159
IS 5
BP 318
EP +
DI 10.7326/0003-4819-159-5-201309030-00005
PD SEP 3 2013
PY 2013
AB Background: Social networking technologies are an emerging tool for HIV
   prevention.
   Objective: To determine whether social networking communities can
   increase HIV testing among African American and Latino men who have sex
   with men (MSM).
   Design: Randomized, controlled trial with concealed allocation.
   (ClinicalTrials.gov: NCT01701206)
   Setting: Online.
   Patients: 112 MSM based in Los Angeles, more than 85% of whom were
   African American or Latino.
   Intervention: Sixteen peer leaders were randomly assigned to deliver
   information about HIV or general health to participants via Facebook
   groups over 12 weeks. After participants accepted a request to join the
   group, participation was voluntary. Group participation and engagement
   were monitored. Participants could request a free, home-based HIV
   testing kit and completed questionnaires at baseline and 12-week
   follow-up.
   Measurements: Participant acceptance of and engagement in the
   intervention and social network participation, rates of home-based HIV
   testing, and sexual risk behaviors.
   Results: Almost 95% of intervention participants and 73% of control
   participants voluntarily communicated using the social platform.
   Twenty-five of 57 intervention participants (44%) requested home-based
   HIV testing kits compared with 11 of 55 control participants (20%)
   (difference, 24 percentage points [95% CI, 8 to 41 percentage points]).
   Nine of the 25 intervention participants (36%) who requested the test
   took it and mailed it back compared with 2 of the 11 control
   participants (18%) who requested the test. Retention at study follow-up
   was more than 93%.
   Limitation: Only 2 Facebook communities were included for each group.
   Conclusion: Social networking communities are acceptable and effective
   tools to increase home-based HIV testing among at-risk populations.
OI Young, Sean D./0000-0001-6052-4875; Jaganath, Devan/0000-0002-8555-5667
Z8 1
ZR 0
ZB 31
ZA 0
TC 122
ZS 1
Z9 123
U1 0
U2 30
SN 0003-4819
EI 1539-3704
UT WOS:000324245900002
PM 24026317
ER

PT J
AU de Costa, Caroline M.
   Permezel, Michael
   Farrell, Louise M.
   Coffey, Anne E.
   Rane, Ajay
TI Integrating parental leave into specialist training: experience of
   trainees and recently graduated RANZCOG Fellows
SO MEDICAL JOURNAL OF AUSTRALIA
VL 199
IS 5
BP 359
EP 362
DI 10.5694/mja13.10312
PD SEP 2 2013
PY 2013
AB Objectives: To ascertain the views of trainees and recently graduated
   Fellows of the Royal Australian and New Zealand College of Obstetricians
   and Gynaecologists on their experiences of taking parental leave during
   specialist training.
   Design: An anonymous online survey, conducted over a 1-month period from
   16 August 2012 to 14 September 2012, of participants' experiences of
   taking parental leave and of the effects of parental leave taken by
   trainee colleagues on participants' own training.
   Setting and participants: All trainees undertaking training for the
   Fellowship of the College, and all Fellows who had graduated in the past
   6 years were invited to take part. Of the total 1051 invitees, 261
   responded to the survey.
   Main outcome measures: Ease with which parental leave was granted,
   ability to return to a training post after taking leave, and
   participants' experiences of views expressed about parental leave in the
   work environment.
   Results: Most participants requesting parental leave were able to access
   it and return to a training post; however, a small proportion
   experienced difficulties. Among female respondents who had taken
   parental leave, 28 (26.2%) reported being asked about their intentions
   for future pregnancy during the training application process, and 45
   (42.1%) reported receiving negative comments about this in the work
   environment.
   Conclusions: While in most instances parental leave is accessible
   automatically, a small but significant number of trainees reported
   encountering difficulties. These matters are being addressed within our
   own College, and our results are likely to be relevant to all bodies
   involved in postgraduate medical training, particularly given the
   increasing feminisation of the medical workforce.
Z8 0
ZA 0
ZR 0
ZS 0
TC 9
ZB 0
Z9 9
U1 0
U2 1
SN 0025-729X
EI 1326-5377
UT WOS:000326252700027
PM 23992194
ER

PT J
AU Fernanda Sanchez-Peralta, Luisa
   Sanchez-Fernandez, Javier
   Blas Pagador, Jose
   Miguel Sanchez-Margallo, Francisco
TI New technologies in minimally invasive surgery training: what do
   surgeons demand?
SO CIRUGIA Y CIRUJANOS
VL 81
IS 5
BP 412
EP 419
PD SEP-OCT 2013
PY 2013
AB Background: Minimally invasive surgery might greatly benefit from the
   Information and Communications Technologies. The objective of this work
   is to determine the better approach to include those technologies, in
   particular an e-Learning platform, into an in-person training course.
   Methods: An online survey was sent to all participants in any of the
   laparoscopic training courses at Jesus Uson Minimally Invasive Surgery
   Centre. This survey included questions regarding new technologies used
   for training. Once all data were gathered, a descriptive analysis was
   performed.
   Results: 382 questionnaires were sent of which 102 were correctly
   received back. This means a response rate equal to 30%. Current
   theoretical training means are watching surgical videos (85 - 83.3%) and
   assisting to in-person training courses (77 - 75.5%). Participants rated
   as useful the use of new technologies for training (4.1 +/- 0.9) and
   they would mainly use it both before and after assisting to an in-person
   training course (80 - 78.4%).
   Conclusions: It is proposed a methodology that provides participants
   with didactic resources based on surgical videos, both before and after
   assisting to an in-person training course. Through the application of
   this methodology, an improvement and reduction of the time that surgeons
   expend in training is aimed.
RI Sánchez-Peralta, Luisa F/G-9772-2012; Carrasco, Jose Blas Pagador/J-9858-2016; Sánchez-Peralta, Luisa F./M-2976-2018; Sánchez-Margallo, Francisco M./I-5605-2019; Sanchez Fernandez, Javier/
OI Carrasco, Jose Blas Pagador/0000-0002-4382-5075; Sánchez-Peralta, Luisa
   F./0000-0002-7630-353X; Sánchez-Margallo, Francisco
   M./0000-0003-2138-988X; Sanchez Fernandez, Javier/0000-0002-2117-9981
Z8 0
ZA 0
ZS 1
ZR 0
ZB 2
TC 5
Z9 6
U1 0
U2 7
SN 0009-7411
UT WOS:000327659600008
PM 25125059
ER

PT J
AU Cascio, M.I.
   Botta, V.C.
   Anzaldi, V.E.
TI The role of self efficacy and internal locus of control in online
   learning
SO Journal of E-Learning and Knowledge Society
VL 9
IS 3
BP 95
EP 106
PD 2013
PY 2013
AB The aim of the study is to analyze the structure of the relations among
   training goals achievement and some psychological features considered
   significant in Distance Learning (DL) where teacher's role is less
   active and students must be more autonomous in learning tasks.
   Self-Regulated Learners (SRLs) are able to activate and to sustain
   cognitions, behaviours, and emotions in a systematic way to reach
   learning goals in DL. Due to the difficulty in operationally defining
   SRL's construct, this survey describes a study on the effects of
   self-efficacy and Locus of Control (LOC) in online learning.
   Self-efficacy represents people's beliefs about their capabilities to
   produce designated levels of performance: people with a strong sense of
   self-efficacy view challenging problems, develop deeper interest in the
   activities in which they participate and recover quickly from setbacks
   and disappointments. Moreover, individuals with internal LOC engage in
   learning processes more than do individuals with external LOC, because
   the learners believe that the achievement of training goals depends on
   their effort. The output demonstrates that online learning degree is
   influenced by the combined effect of internal LOC and external
   motivation to learn, as obtaining Continuing Medical Education (CME)
   credits. These results are strictly related to the research context,
   because the opportunity to acquire CME credits seems to be one of the
   most important motivational factor to attend DL courses, since it allows
   health professionals to continue their education or training while still
   working or with family responsibilities. In section 1 it is briefly
   described the general framework of survey. In Sections 2 there is
   illustrated the aim of the paper and in Section 3 instruments and
   methods. In Section 4 we describe datasets and statistical tools, while
   in Section 5 we discuss concluding points and open questions.
RI Cascio, Maura Ignazia/F-5403-2017
OI Cascio, Maura Ignazia/0000-0003-0770-5743
ZA 0
TC 7
Z8 0
ZB 0
ZS 0
ZR 0
Z9 7
U1 0
U2 5
SN 1826-6223
UT INSPEC:14472663
ER

PT J
AU Frischtak, Helena
   Sinha, Pranay
TI THE HITCHHIKER'S GUIDE TO GLOBAL HEALTH BLOGGING
SO PERSPECTIVES IN BIOLOGY AND MEDICINE
VL 56
IS 4
BP 602
EP 610
DI 10.1353/pbm.2013.0039
PD FAL 2013
PY 2013
AB Social media use in modern medicine is fraught with ethical dilemmas and
   risks of unprofessional behavior. This essay surveys the existing
   literature on the possibilities and pitfalls of social media use by
   health-care professionals and concludes that non-engagement with social
   media is not an option. A mindful approach, not vague guidelines or long
   checklists, will foster a generation of physicians comfortable using
   online platforms for education and reflection. The use of social media
   during global health experiences abroad has been largely ignored in the
   literature and presents special challenges. With a view to starting a
   reflective dialogue on this subject, this essay identifies some
   ethically nebulous aspects of global health blogging. The discussion
   focuses on physician and student blogging, but these principles should
   apply to other online platforms as well and should prove valuable for
   health-care professionals who are engaged in developing guidelines,
   educating medical students and resident physicians, or in sharing their
   experiences and insights on the internet.
RI Sinha, Pranay/AAQ-9269-2020
OI Sinha, Pranay/0000-0002-4233-0871
Z8 0
ZR 0
ZS 0
ZB 0
ZA 0
TC 0
Z9 0
U1 0
U2 4
SN 0031-5982
EI 1529-8795
UT WOS:000335091500008
PM 24769750
ER

PT J
AU Duplaga, Mariusz
TI The Acceptance of e-Health Solutions Among Patients with Chronic
   Respiratory Conditions
SO TELEMEDICINE AND E-HEALTH
VL 19
IS 9
BP 683
EP 691
DI 10.1089/tmj.2012.0306
PD SEP 1 2013
PY 2013
AB Objective: The main objective of this study was to assess the acceptance
   of the use of e-health applications by patients suffering from bronchial
   asthma and other chronic respiratory conditions. Subjects and Methods:
   The questionnaire, consisting of 73 items, was distributed among 200
   patients remaining under the care of a tertiary-care pulmonology center
   in Krakow, Poland (return rate, 82.5%; n=165). Results:The mean age
   (standard deviation) of respondents was 50.8 (14.9) years. Of the
   respondents, 48.5% (n=80) suffered from bronchial asthma, 29.1% (n=48)
   from chronic obstructive pulmonary disease, and 32.1% (n=53) from other
   respiratory diseases. The Internet was used by 58.2% (n=96) of
   respondents. The most frequent types of health-related information
   searched for online included diseases (59.4%) and treatments
   (medication, 54.2%; treatment options, 58.3%), as well as information
   about physicians and healthcare institutions (32.3% and 31.3%,
   respectively). The differences between acceptance scores for specific
   e-health applications were significant (analysis of variance, Friedman
   chi-squared=166.315, p<0.001). The respondents revealed the highest
   acceptance of e-health solutions allowing them to book appointments with
   physicians, access laboratory test results, view educational resources,
   and renew prescriptions. The acceptance of the most popular e-health
   applications depended on the duration of disease, respondent's age and
   education, and his or her use of computers and the Internet.
   Conclusions:Patients suffering from chronic respiratory conditions
   demonstrate higher levels of acceptance of e-health applications such as
   appointment booking, prescription renewal, and access to information
   (laboratory test results, educational resources) than of solutions
   directly related to medical care (communication with healthcare
   providers, disease monitoring).
OI Duplaga, Mariusz/0000-0001-6963-8414
TC 29
Z8 0
ZR 0
ZS 1
ZB 5
ZA 0
Z9 30
U1 1
U2 25
SN 1530-5627
EI 1556-3669
UT WOS:000324056600007
PM 23734700
ER

PT J
AU Birr, Steven
   Moench, Jeanette
   Sommerfeld, Dirk
   Preim, Uta
   Preim, Bernhard
TI The LiverAnatomyExplorer A WebGL-Based Surgical Teaching Tool
SO IEEE COMPUTER GRAPHICS AND APPLICATIONS
VL 33
IS 5
BP 48
EP 58
DI 10.1109/MCG.2013.41
PD SEP-OCT 2013
PY 2013
RI Preim, Bernhard/E-8037-2015; Preim, Bernhard/AAF-6565-2021
OI Preim, Bernhard/0000-0001-9826-9478; 
ZR 0
ZS 0
ZB 1
TC 17
ZA 0
Z8 0
Z9 19
U1 0
U2 9
SN 0272-1716
UT WOS:000323877000008
PM 24808081
ER

PT J
AU Clairoux, Natalie
   Desbiens, Sylvie
   Clar, Monique
   Dupont, Patrice
   St-Jean, Monique
TI Integrating information literacy in health sciences curricula: a case
   study from Quebec
SO HEALTH INFORMATION AND LIBRARIES JOURNAL
VL 30
IS 3
BP 201
EP 211
DI 10.1111/hir.12025
PD SEP 2013
PY 2013
AB Objective To portray an information literacy programme demonstrating a
   high level of integration in health sciences curricula and a teaching
   orientation aiming towards the development of lifelong learning skills.
   The setting is a French-speaking North American university. Methods The
   offering includes standard workshops such as MEDLINE searching and
   specialised sessions such as pharmaceutical patents searching. A
   contribution to an international teaching collaboration in Haiti where
   workshops had to be thoroughly adapted to the clientele is also
   presented. Online guides addressing information literacy topics
   complement the programme. Results and evaluation A small team of
   librarians and technicians taught 276hours of library instruction (LI)
   during the 2011-2012 academic year. Methods used for evaluating
   information skills include scoring features of literature searches and
   user satisfaction surveys. Discussion Privileged contacts between
   librarians and faculty resulting from embedded LI as well as from active
   participation in library committees result in a growing reputation of
   library services across academic departments and bring forth
   collaboration opportunities. Sustainability and evolution of the LI
   programme is warranted by frequent communication with partners in the
   clinical field, active involvement in academic networks and health
   library associations, and reflective professional strategies.
RI Clairoux, Natalie/B-6762-2011; Dupont, Patrice/C-7761-2014; Clar, Monique/K-6060-2014
OI Clairoux, Natalie/0000-0002-6720-7415; Dupont,
   Patrice/0000-0003-3634-6858; Clar, Monique/0000-0001-8898-4478
ZR 0
ZA 0
Z8 0
ZS 0
TC 11
ZB 1
Z9 12
U1 1
U2 72
SN 1471-1834
EI 1471-1842
UT WOS:000325930900004
PM 23981021
ER

PT J
AU Senn, Heather
   Wilton, James
   Sharma, Malika
   Fowler, Shawn
   Tan, Darrell H. S.
TI Knowledge of and Opinions on HIV Preexposure Prophylaxis Among
   Front-Line Service Providers at Canadian AIDS Service Organizations
SO AIDS RESEARCH AND HUMAN RETROVIRUSES
VL 29
IS 9
BP 1183
EP 1189
DI 10.1089/aid.2013.0090
PD SEP 2013
PY 2013
AB Oral daily tenofovir/emtricitabine (Truvada) is approved in the United
   States for HIV preexposure prophylaxis (PrEP) but has generated
   controversy in the media and within HIV-affected communities. We
   conducted an online survey about PrEP-related knowledge, experience,
   opinions, and learning needs, and received 160 responses from service
   providers at Canadian AIDS Service Organizations. Respondents were
   cautiously optimistic about PrEP and 48.8% believed that PrEP warranted
   Health Canada approval. In multivariable logistic regression, support
   for PrEP approval was associated with more years working in HIV (odds
   ratio = 1.89 per decade, 95% CI = 1.10, 3.25), low baseline familiarity
   with PrEP (OR = 3.24, 95% CI = 1.01, 14.41), and knowing someone who had
   used PrEP (OR = 4.39, 95% CI = 1.28,15.08). Participants major concerns
   about PrEP were similar to those highlighted in other publications, and
   some issues specific to certain target populations were raised. Several
   participants (26.2%) had been asked about PrEP in the past year and
   10.6% knew of one or more Canadian who had used PrEP. Despite clients'
   interest, most participants thought that they (60.6%) or their
   organization (63.1%) did not have enough current knowledge about PrEP,
   highlighting the need for further education on this novel HIV prevention
   strategy.
OI Sharma, Malika/0000-0002-3729-4554; Wilton, James/0000-0002-2295-7511
ZA 0
TC 19
ZS 0
Z8 0
ZB 5
ZR 0
Z9 19
U1 0
U2 13
SN 0889-2229
UT WOS:000323372600001
PM 23731254
ER

PT J
AU Gould, Dinah
   Drey, Nicholas
TI Student nurses' experiences of infection prevention and control during
   clinical placements
SO AMERICAN JOURNAL OF INFECTION CONTROL
VL 41
IS 9
BP 760
EP 763
DI 10.1016/j.ajic.2013.01.025
PD SEP 2013
PY 2013
AB Background: Little is known about nursing students' experiences of
   infection control in the clinical setting despite its importance
   protecting patients and reducing risks of occupational exposure.
   Methods: We conducted an online survey involving a fixed choice
   Likert-type scale with 19 items and an open question to solicit more
   detailed information with a national sample of student nurses in the
   United Kingdom.
   Results: Four hundred eighty-eight student nurses completed
   questionnaires. All participants reported lack of compliance for every
   item on the Likert scale, most frequently from community settings and
   long-term care facilities for older people. Incidents most commonly
   witnessed were failure to comply with hand hygiene protocols, failure to
   comply with isolation precautions, poor standards of cleaning in the
   patient environment, not changing personal protective clothing between
   patients, and poor management of sharp instruments. Qualified nurses did
   not provide good role models. Medical staff were the occupational group
   most heavily criticized for poor compliance.
   Conclusion: Students demonstrated sound understanding of infection
   control and were able to identify lack of compliance on the basis of
   preclinical classroom instruction. The study findings indicate that
   ensuring safe infection control practice remains a challenge in the
   United Kingdom despite its high priority. Copyright (c) 2013 by the
   Association for Professionals in Infection Control and Epidemiology,
   Inc. Published by Elsevier Inc. All rights reserved.
RI Drey, Nicholas/P-9014-2019
OI Drey, Nicholas/0000-0003-0752-9049
ZA 0
ZR 0
ZB 1
TC 23
ZS 1
Z8 0
Z9 23
U1 0
U2 24
SN 0196-6553
EI 1527-3296
UT WOS:000323599600005
PM 23993761
ER

PT J
AU Svider, Peter F.
   Blake, Danielle M.
   Setzen, Michael
   Folbe, Adam J.
   Baredes, Soly
   Eloy, Jean Anderson
TI Rhinology fellowship training and its scholarly impact
SO AMERICAN JOURNAL OF RHINOLOGY & ALLERGY
VL 27
IS 5
BP E131
EP E134
DI 10.2500/ajra.2013.27.3947
PD SEP-OCT 2013
PY 2013
AB Background: Previous examination of the impact of fellowship training on
   scholarly productivity among otolaryngologists found that head and neck
   surgeons and otologists had a higher mean h-index than
   fellowship-trained rhinologists. Because fellowship training in
   rhinology is a historically newer trend, the objectives of the present
   analysis were to further characterize research productivity among
   fellowship-trained academic rhinologists, including geographic and
   temporal trends, to gain insight into the future direction of scholarly
   pursuits within the field.
   Methods: Fellowship-trained rhinologists in academic practices were
   identified from the American Rhinologic Society online listings and
   organized by academic rank, number of years in practice, location, and
   h-index, as calculated using the Scopus database.
   Results: Mean h-index rose with increasing years in practice after
   fellowship. The h-index, number of publications, and the E-factor (a
   newly described bibliometric) increased with successive academic rank.
   The E-factor for rhinologists in this current analysis was not
   statistically different from the values calculated for other
   otolaryngology subspecialties (p > 0.05).
   Conclusion: Fellowship-training in rhinology is a relatively recent
   development, with half of the academic rhinologists included in this
   analysis having completed fellowship training within the past 5 years.
   Scholarly productivity among academic rhinologists increases with
   academic seniority. As the current cohort of fellowship-trained
   rhinologists progress in their academic careers, previously described
   deficits in scholarly productivity relative to other subspecialties are
   expected to diminish.
ZR 0
TC 23
ZA 0
ZB 3
Z8 0
ZS 0
Z9 23
U1 0
U2 2
SN 1945-8924
EI 1945-8932
UT WOS:000326759700003
PM 24278993
ER

PT J
AU Ng, Victor K.
   Burke, Clarissa A.
   Narula, Archna
TI Residents as teachers Survey of Canadian family medicine residents
SO CANADIAN FAMILY PHYSICIAN
VL 59
IS 9
BP E421
EP E427
PD SEP 2013
PY 2013
AB Objective To examine Canadian family medicine residents' perspectives
   surrounding teaching opportunities and mentorship in teaching.
   Design A 16-question online survey.
   Setting Canadian family medicine residency programs.
   Participants Between May and June 2011, all first-and second-year family
   medicine residents registered in 1 of the 17 Canadian residency programs
   as of September 2010 were invited to participate. A total of 568 of 2266
   residents responded.
   Main outcome measures Demographic characteristics, teaching
   opportunities during residency, and resident perceptions about teaching.
   Results A total of 77.7% of family medicine residents indicated that
   they were either interested or highly interested in teaching as part of
   their future careers, and 78.9% of family medicine residents had had
   opportunities to teach in various settings. However, only 60.1% of
   respondents were aware of programs within residency intended to support
   residents as teachers, and 33.0% of residents had been observed during
   teaching encounters.
   Conclusion It appears that most Canadian family medicine residents have
   the opportunity to teach during their residency training. Many are
   interested in integrating teaching as part of their future career goals.
   Family medicine residencies should strongly consider programs to support
   and further develop resident teaching skills.
TC 7
ZB 0
ZR 0
Z8 0
ZS 0
ZA 0
Z9 7
U1 0
U2 3
SN 0008-350X
EI 1715-5258
UT WOS:000325558800004
PM 24029529
ER

PT J
AU Simkiss, D. E.
   Stallard, N.
   Thorogood, M.
TI A systematic literature review of the risk factors associated with
   children entering public care
SO CHILD CARE HEALTH AND DEVELOPMENT
VL 39
IS 5
BP 628
EP 642
DI 10.1111/cch.12010
PD SEP 2013
PY 2013
AB Children who enter public care are among the most vulnerable in society.
   In addition to services for their medical needs, a focus on identifying
   and intervening with families in need where children are at high risk of
   entering public care is a public health priority. This paper aims to
   identify the characteristics of children, their parents or their social
   circumstances which are associated with children entering public care.
   The databases searched were CSA Illumina, British Education Index,
   ChildData, CINAHL, Excerpta Medica, MEDLINE, the Campbell and Cochrane
   Collaborations, NHS Centre for Reviews and Dissemination, NHS Evidence,
   Social Care Online and TRIP; from start dates to 7 February 2011. A
   total of 6417 titles were reviewed. After review, 10 papers with cohort
   or case-control methodologies met the inclusion criteria and the
   included papers were appraised using questions from the Critical
   Appraisal Skills Programme to guide the critique of case-control and
   cohort studies. A narrative synthesis is used to describe the research
   identified. Socio-economic status, maternal age at birth, health risk
   factors and other factors including learning difficulties, membership of
   an ethnic minority group and single parenthood are described as risk
   factors associated with children entering public care. Health risk
   factors have been explored using databases developed for other purposes
   such as health insurance or hospital discharge. A number of risk factors
   for children entering public care are identified from the literature,
   some were culturally specific and may not generalize. The interaction
   between different risk factors needs testing in longitudinal data sets.
OI Stallard, Nigel/0000-0001-7781-1512
TC 37
ZS 0
ZR 0
Z8 0
ZB 8
ZA 0
Z9 37
U1 1
U2 76
SN 0305-1862
EI 1365-2214
UT WOS:000323150400002
PM 23210455
ER

PT J
AU Omurtag, Kenan
   Turek, Paul
TI Incorporating Social Media Into Practice: A Blueprint for Reproductive
   Health Providers
SO CLINICAL OBSTETRICS AND GYNECOLOGY
VL 56
IS 3
BP 463
EP 470
DI 10.1097/GRF.0b013e3182988cec
PD SEP 2013
PY 2013
AB Industries are quick to adopt online applications that consumers are
   using to attract attention to products or services. The adoption of
   social media among medical professionals, although slow, is an
   inexorable reality particularly in reproductive health, where patients
   typically use online resources to pursue their health concerns. On the
   basis of the literature and personal experience with social media in
   infertility care, we provide guidance for reproductive health
   practitioners on how to use social media effectively.
ZB 2
TC 8
Z8 0
ZA 0
ZS 0
ZR 0
Z9 8
U1 0
U2 13
SN 0009-9201
EI 1532-5520
UT WOS:000323230700006
PM 23722919
ER

PT J
AU Cosyns, Bernard
   Garbi, Madalina
   Separovic, Jadranka
   Pasquet, Agnes
   Lancellotti, Patrizio
CA European Assoc Cardiovasc Imaging
TI Update of the Echocardiography Core Syllabus of the European Association
   of Cardiovascular Imaging (EACVI)
SO EUROPEAN HEART JOURNAL-CARDIOVASCULAR IMAGING
VL 14
IS 9
BP 837
EP 839
DI 10.1093/ehjci/jet140
PD SEP 2013
PY 2013
AB The update of the Echocardiography Core Syllabus of European Association
   of Cardiovascular Imaging (EACVI) is now available online. The
   Echocardiography Core Syllabus enumerates the elements of knowledge to
   be taught, represents a framework for the development of local training
   curricula and provides expected learning outcomes to the
   echocardiography learner.
OI Garbi, Madalina/0000-0001-9520-8186
ZB 1
Z8 2
ZS 0
ZA 0
ZR 0
TC 53
Z9 55
U1 0
U2 7
SN 2047-2404
EI 2047-2412
UT WOS:000322953100001
PM 23867135
ER

PT J
AU Gardiner, Paula
   Filippelli, Amanda C.
   Lebensohn, Patricia
   Bonakdar, Robert
TI FAMILY MEDICINE RESIDENCY PROGRAM DIRECTORS ATTITUDES AND KNOWLEDGE OF
   FAMILY MEDICINE CAM COMPETENCIES
SO EXPLORE-THE JOURNAL OF SCIENCE AND HEALING
VL 9
IS 5
BP 299
EP 307
DI 10.1016/j.explore.2013.06.002
PD SEP-OCT 2013
PY 2013
AB Context: Little is known about the incorporation of integrative medicine
   (IM) and complementary and alternative medicine (CAM) into family
   medicine residency programs.
   Objective: The Society for Teachers of Family Medicine (STEM) approved a
   set of CAM/IM competencies for family medicine residencies. We hope to
   evaluate whether residency programs are implementing such competencies
   into their curriculum using an online survey tool. We also hope to
   assess the knowledge and attitudes of Residency Directors (RDs) on the
   CAM/IM competencies.
   Design: A survey was distributed by the Council of Academic Family
   Medicine (CAFM) Educational Research Alliance to RDs via e-mail The
   survey was distributed to 431 RDs. Of those who received it, 212
   responded, giving a response rate of 49.1%. Questions assessed the
   knowledge and attitudes of CAM/IM competencies and incorporation of
   CAM/IM into the residency curriculum.
   Results: Forty-five percent of RDs were aware of the competencies. In
   terms of RD attitudes, 58% reported that CAM/IM is an important
   component of residents' curriculum; yet, 60% report not having specific
   learning objectives for CAM/IM in their residency curriculum. Among all
   programs, barriers to CAM/IM implementation included time in residents'
   schedules (77%); faculty training (75%); access to CAM experts (43%);
   lack of reimbursement (43%); and financial resources (29%).
   Conclusions: While many RDs are aware of the STFM CAM/IM competencies
   and acknowledge their role in residence education, there are many
   barriers that prevent residencies from implementing the STFM CAM/IM
   competencies.
OI Gardiner, Paula/0000-0002-3663-000X
Z8 1
ZA 0
TC 8
ZB 0
ZR 0
ZS 1
Z9 9
U1 16
U2 42
SN 1550-8307
EI 1878-7541
UT WOS:000325300000008
PM 24021471
ER

PT J
AU Lebensohn, Patricia
   Dodds, Sally
   Benn, Rita
   Brooks, Audrey J.
   Birch, Michele
   Cook, Paula
   Schneider, Craig
   Sroka, Selma
   Waxman, Dael
   Maizes, Victoria
TI Resident Wellness Behaviors: Relationship to Stress, Depression, and
   Burnout
SO FAMILY MEDICINE
VL 45
IS 8
BP 541
EP 549
PD SEP 2013
PY 2013
AB BACKGROUND AND OBJECTIVES: Stress in medical education has been well
   documented, often with the primary focus on negative factors such as
   depression and burnout. Few studies have attempted to assess well-being
   mediating behaviors. This study describes the relationship between
   wellness behaviors and measures of well-being at the start of family
   medicine residency.
   METHODS: Using an online questionnaire, first-year family medicine
   residents (n=168) completed standardized measures exploring perceived
   stress, depression, satisfaction with life, and burnout. A lifestyle
   wellness behavior measure was developed for the study.
   RESULTS: Average reported perceived stress levels were consistent with
   ranges found for medical students and residents. Twenty-three percent of
   residents scored in a range consistent with depression risk. In terms of
   burnout risk, 13.7% scored in the high emotional exhaustion range and
   23.8% in the high depersonalization range. Two thirds reported high life
   satisfaction. Higher depersonalization and less time in nurturing
   relationships were associated with greater likelihood of medication use
   for sleep, mood, and anxiety in females. Higher alcohol use was
   associated with increased levels of perceived stress, burnout, and
   depression. The two wellness behaviors most associated with higher
   well-being were restful sleep and exercise.
   CONCLUSIONS: At the start of residency, well-being measures are
   consistent with findings in medical school. Restful sleep and exercise
   were associated with more positive well-being. Future longitudinal data
   analysis will help clarify the effect of residency training in
   well-being and lifestyle behaviors. Identification of protective factors
   and coping mechanisms could guide residencies in incorporating support
   services for residents.
ZS 3
Z8 1
ZR 0
ZA 0
ZB 10
TC 84
Z9 86
U1 0
U2 43
SN 0742-3225
EI 1938-3800
UT WOS:000324353500003
PM 24129866
ER

PT J
AU Pedro, Juliana
   Canavarro, Maria Cristina
   Boivin, Jacky
   Gameiro, Sofia
TI Positive experiences of patient-centred care are associated with
   intentions to comply with fertility treatment: findings from the
   validation of the Portuguese version of the PCQ-Infertility tool
SO HUMAN REPRODUCTION
VL 28
IS 9
BP 2462
EP 2472
DI 10.1093/humrep/det259
PD SEP 2013
PY 2013
AB Are positive experiences of different aspects of patient-centred care
   (PCC) associated with higher intentions to comply with fertility
   treatment?
   Positive experiences regarding information received, respect from staff
   about values and preferences, continuity in treatment and competence of
   staff are directly associated with higher compliance intentions, while
   positive experiences regarding accessibility to and involvement in the
   treatment and communication with staff are indirectly associated, via
   associations with less concerns about treatment.
   The quality of infertility services can influence patients intentions to
   comply with treatment. Patients cite negative care experiences as one of
   the main reasons why they discontinue treatment prematurely. Delivering
   PCC in routine infertility care is associated with higher quality of
   life and lower distress during treatment.
   In this cross-sectional study of 265 women and 83 men, we investigated
   first, the psychometric properties of the Portuguese version of the
   Patient-Centredness Questionnaire (PCQ)-Infertility tool, which assesses
   infertility PCC, and secondly, the associations between PCC and
   intentions to comply with treatment.
   Men and women undergoing fertility diagnostic investigation or treatment
   at Portuguese fertility clinics were recruited online and in clinical
   setting. Participants filled out a socio-demographic and fertility data
   file and other questionnaires to assess PCC (PCQ-Infertility),
   intentions to comply with treatment (FertiQoL Persistence Scale),
   wellbeing (Anxiety and Depression subscales of the BSI and FertiQoL),
   concerns about treatment (CART Scale) and treatment tolerability
   (FertiQoL Tolerability Domain).
   There were 265 women and 83 men who completed the questionnaires. The
   confirmatory factor analysis for the PCQ-Infertility indicated a good
   fit [X-2 479.097; P 0.001; comparative fit index 0.929; root mean square
   error of approximation 0.058 (0.0510.065)]. All PCQ-Infertility
   dimensions showed good internal consistency ( 0.70, excepting for
   organization: 0.57). Information provision, respect for patients values,
   continuity of care and competence of the team were directly associated
   with higher intentions to comply with treatment (r from 0.13 to 0.23).
   Greater accessibility, patient involvement and good communication were
   negatively associated with concerns about treatment (r from 0.14 to
   0.16) and less concerns were associated with higher intentions to comply
   with treatment (r from 0.14 to 0.15).
   Of the sample, 49 were recruited online. Patients recruited online had
   higher education and were more likely to be undergoing assisted
   reproduction treatment and this could have influenced the ratings of PCC
   reported. We did not account for treatment prognosis factors and/or
   doctor censuring and this may have resulted in underestimation of the
   strength of associations reported involving compliance intentions. The
   cross-sectional design of the study does not allow for cause and effect
   analysis between the study variables.
   To promote treatment compliance, clinics should allow patients to
   establish stable relationships with a reference doctor who is competent
   and respectful of their interests and values and who provides them with
   the information they need. Clinics can also alleviate their patients
   concerns regarding medical procedures by ensuring that these
   professionals are easily accessible, have good communication skills, and
   involve patients in the treatment process and associated
   decision-making. The Portuguese version of the PCQ-Infertility tool is
   valid and reliable.
   No external funding was either sought or obtained for this study and no
   competing interests are declared.
   NA.
RI Pedro, Juliana/S-6305-2019; Boivin, Jacky/A-1666-2010; Canavarro, Maria Cristina/A-9893-2013; Gameiro, Sofia/E-2866-2010
OI Pedro, Juliana/0000-0003-1959-4921; Boivin, Jacky/0000-0001-9498-1708;
   Canavarro, Maria Cristina/0000-0002-5083-7322; Gameiro,
   Sofia/0000-0003-2496-2004
ZR 0
ZB 10
ZA 0
TC 24
ZS 1
Z8 1
Z9 25
U1 1
U2 19
SN 0268-1161
EI 1460-2350
UT WOS:000323596400018
PM 23820421
ER

PT J
AU Gray, Kathleen
   Elliott, Kristine
   Wale, Janet
TI A community education initiative to improve using online health
   information: Participation and impact
SO INFORMATICS FOR HEALTH & SOCIAL CARE
VL 38
IS 3
BP 171
EP 181
DI 10.3109/17538157.2012.705201
PD SEP 2013
PY 2013
AB The Internet has become a major source of health information for the
   general public and has the potential to influence health behaviours;
   however, most people lack the knowledge and skills to use it
   insightfully. This paper reports on the evaluation of a community
   education program, in which a team of clinicians and consumer
   representatives from a large metropolitan hospital partnered with a
   major public library to provide free interactive workshops for the
   general public. The aim of the workshops was to improve participants'
   ability to find and use evidence-based health information on the
   Internet. The aim of the evaluation reported here was to study
   participation in and impact of these workshops. Researchers administered
   pre- and post-workshop surveys to 89 members of the general public who
   participated in a workshop. This study found not only similarities in
   participants' pre-workshop use of online health information compared
   with population-level studies but also some interesting differences. The
   workshop was found to have an overall positive impact on changing the
   way participants intended to look for and use health information in the
   future, and on improving their knowledge about evidence-based health
   information, with 63.5% of respondents stating that they would use
   health information in the future to ask a doctor new questions. These
   findings offer important evidence of the need to plan nuanced health
   literacy education and information strategies for the general public.
RI Gray, Kathleen/AAI-9415-2020; Wale, Janet/AAI-7062-2020; Elliott, Kristine/
OI Gray, Kathleen/0000-0003-1616-2170; Elliott,
   Kristine/0000-0002-7599-0358
Z8 0
ZB 3
TC 5
ZA 0
ZS 0
ZR 0
Z9 5
U1 1
U2 53
SN 1753-8157
EI 1753-8165
UT WOS:000321371400001
PM 23324099
ER

PT J
AU Klemenc-Ketis, Zalika
   Kersnik, Janko
TI Seeking health advice on the Internet in patients with health problems:
   A cross-sectional population study in Slovenia
SO INFORMATICS FOR HEALTH & SOCIAL CARE
VL 38
IS 3
BP 280
EP 290
DI 10.3109/17538157.2013.764306
PD SEP 2013
PY 2013
AB Aim: To determine the one-month prevalence of the seeking of web-based
   health information in the general adult population and to identify the
   symptoms associated with more frequent searching for information online.
   Methods: This was an observational cross-sectional study in a
   representative sample of 1,002 randomly selected Slovenian inhabitants.
   We used the method of computer-assisted telephone interviews. The
   questionnaire consisted of demographic questions, questions about the
   prevalence and duration of pre-selected symptoms in the past month,
   questions on the presence of chronic disease and a question about using
   the Internet for seeking health advice in the past month.
   Results: Among 774 respondents who reported having had symptoms in the
   past month, 25.8% of them reported seeking health information on the
   Internet. The factors found to be independently associated with the
   seeking of health information on the Internet were a younger age, a
   higher education level and the presence of constipation, irritability,
   fatigue, memory impairment and excessive sweating in the past month.
   Conclusions: The study showed that the Internet was a common source of
   health information in the general adult population, particularly used
   for symptoms which are common but not well defined and not associated
   with a particular disease.
RI Klemenc-Ketis, Zalika/V-6251-2019
OI Klemenc-Ketis, Zalika/0000-0002-0270-1754
ZA 0
ZR 0
TC 10
Z8 0
ZB 1
ZS 0
Z9 10
U1 0
U2 9
SN 1753-8157
EI 1753-8165
UT WOS:000321371400009
PM 23514043
ER

PT J
AU Andolsek, K.
   Rosenberg, M. T.
   Abdolrasulnia, M.
   Stowell, S. A.
   Gardner, A. J.
TI Complex cases in primary care: report of a CME-certified series
   addressing patients with multiple comorbidities
SO INTERNATIONAL JOURNAL OF CLINICAL PRACTICE
VL 67
IS 9
BP 911
EP 917
DI 10.1111/ijcp.12175
PD SEP 2013
PY 2013
AB Aim: To assess whether participation in a series of continuing medical
   education-certified activities presenting complicated case scenarios
   resulted in evidence-based decision making for patients with chronic
   comorbid conditions. Methods: A series of interactive live workshops and
   online case studies presented evidence-based, practical information
   addressing the care of patients with multiple chronic diseases to
   primary care physicians. Clinical case vignettes were used to assess
   workshop participant knowledge and competence. Results were compared
   with those of matched non-participant controls. Online participants were
   surveyed to evaluate immediate knowledge gains from the activity.
   Results: Overall, physician workshop participants were 27% more
   knowledgeable of evidence-based treatment decisions. Participants were
   more likely to refer a patient with rheumatoid arthritis to a
   rheumatologist (57% vs. 36%; p=0.035) and showed better recognition of
   medications that can contribute to overactive bladder symptoms (36% vs.
   18%; p=0.043) compared with non-participant controls. Non-significant
   differences in favour of participants included evidence-based decisions
   regarding the management of osteoporosis, attention deficit
   hyperactivity disorder in adults and type 2 diabetes mellitus in
   adolescents. Online participants demonstrated significant knowledge
   gains (p<0.001) on 17 of 18 assessment questions across all therapeutic
   areas. Discussion: Chronic comorbid conditions afflict a sizable
   minority of patients. However, specific recommendations and education
   surrounding patient management are often overlooked because of the
   inherent difficulty of treating this group. Highly interactive
   educational activities can improve participant knowledge and competency
   in treating these patients by providing an opportunity to interact with
   faculty experts, receive immediate feedback and practice new skills.
   Conclusion: Interactive educational activities that discuss complicated
   case scenarios can improve participant application of evidence-based
   medicine for patients with multiple chronic comorbidities.
RI Andolsek, Kathryn/ABB-4457-2020; Andolsek, Kathryn/AAP-6370-2020
OI Andolsek, Kathryn/0000-0001-7994-3869
Z8 0
TC 5
ZS 0
ZR 0
ZB 1
ZA 0
Z9 5
U1 0
U2 6
SN 1368-5031
EI 1742-1241
UT WOS:000323164800014
PM 23952468
ER

PT J
AU Hoyle, Danielle
   Slater, Judith
   Williams, Chris
   Schmidt, Ulrike
   Wade, Tracey D.
TI Evaluation of a web-based skills intervention for carers of people with
   anorexia nervosa: A randomized controlled trial
SO INTERNATIONAL JOURNAL OF EATING DISORDERS
VL 46
IS 6
BP 634
EP 638
DI 10.1002/eat.22144
PD SEP 2013
PY 2013
AB Objective: To investigate the feasibility and usefulness of an online
   information and skills development intervention for carers of
   individuals with anorexia nervosa (AN) and individuals with AN.
   Method: Thirty-seven carers and seventeen individuals with AN were
   recruited; carers completed the intervention Overcoming Anorexia Online
   (OAO), with random allocation to receiving additional clinician guidance
   (OAO-G) or no guidance (OAO-NoG). Level of expressed emotion, distress,
   depressive symptoms, experience of caregiving, and impact of eating
   disorder symptoms were assessed in carers and perceptions of changes in
   their carers' expressed emotion were assessed in individuals with AN.
   Participants completed questionnaires at pre-intervention,
   post-intervention and 3-month follow-up.
   Results: Significant reductions were found for carer intrusiveness,
   negative experiences of caregiving, and the impact of starvation and
   guilt. Within group effect sizes suggested mixed findings with respect
   to whether greater benefits were conferred for carers receiving
   clinician guidance. Decreases in perceived intrusiveness of the carer by
   the individual with AN were associated with a large effect size.
   Discussion: Results demonstrate the feasibility and usefulness of an
   online intervention for carers. Further examination of the efficacy of
   the intervention for both carers and individuals with AN is warranted.
   (c) 2013 Wiley Periodicals, Inc. (Int J Eat Disord 2013; 46:634-638)
OI Wade, Tracey/0000-0003-4402-770X
Z8 0
ZS 0
ZA 0
ZB 2
TC 37
ZR 0
Z9 37
U1 0
U2 20
SN 0276-3478
EI 1098-108X
UT WOS:000323436800014
PM 23712500
ER

PT J
AU Tang, C. J.
   Chan, S. W.
   Zhou, W. T.
   Liaw, S. Y.
TI Collaboration between hospital physicians and nurses: An integrated
   literature review
SO INTERNATIONAL NURSING REVIEW
VL 60
IS 3
BP 291
EP 302
DI 10.1111/inr.12034
PD SEP 2013
PY 2013
AB Background: Ineffective physician-nurse collaboration has been shown to
   cause work dissatisfaction among physicians and nurses and compromised
   the quality of patient care.
   Aim: The review sought to explore: (1) attitudes of physicians and
   nurses toward physician-nurse collaboration; (2) factors affecting
   physician-nurse collaboration; and (3) strategies to improve
   physician-nurse collaboration.
   Methods: A literature search was conducted in the following databases:
   CINAHL, PubMed, Wiley Online Library and Scopus from year 2002 to 2012,
   to include papers that reported studies on physician-nurse collaboration
   in the hospital setting.
   Findings: Seventeen papers were included in this review. Three of the
   reviewed articles were qualitative studies and the other 14 were
   quantitative studies. Three key themes emerged from this review: (1)
   attitudes towards physician-nurse collaboration, where physicians viewed
   physician-nurse collaboration as less important than nurses but rated
   the quality of collaboration higher than nurses; (2) factors affecting
   physician-nurse collaboration, including communication, respect and
   trust, unequal power, understanding professional roles, and task
   prioritizing; and (3) improvement strategies for physician-nurse
   collaboration, involving inter-professional education and
   interdisciplinary ward rounds.
   Conclusion: This review has highlighted important aspects of
   physician-nurse collaboration that could be addressed by future research
   studies. These include: developing a comprehensive instrument to assess
   collaboration in greater depth; conducting rigorous intervention studies
   to evaluate the effectiveness of improvement strategies for
   physician-nurse collaboration; and examining the role of senior
   physicians and nurses in facilitating collaboration among junior
   physicians and nurses. Other implications include inter-professional
   education to empower nurses in making clinical decisions and putting in
   place policies to resolve workplace issues.
RI Chan, Sally Wai Chi/ABB-8520-2020
OI Chan, Sally Wai Chi/0000-0001-5484-4645
Z8 3
ZB 10
TC 109
ZS 1
ZR 0
ZA 0
Z9 112
U1 0
U2 68
SN 0020-8132
EI 1466-7657
UT WOS:000323317700006
PM 23961790
ER

PT J
AU Durning, Steven J.
   Ratcliffe, Temple
   Artino, Anthony R., Jr.
   van der Vleuten, Cees
   Beckman, Thomas J.
   Holmboe, Eric
   Lipner, Rebecca S.
   Schuwirth, Lambert
TI How Is Clinical Reasoning Developed, Maintained, and Objectively
   Assessed? Views from Expert Internists and Internal Medicine Interns
SO JOURNAL OF CONTINUING EDUCATION IN THE HEALTH PROFESSIONS
VL 33
IS 4
BP 215
EP 223
DI 10.1002/chp.21188
PD SEP 2013
PY 2013
AB IntroductionThere is limited understanding of how clinical reasoning is
   developed, maintained, and objectively assessed. Using the theoretical
   lens of deliberate practice, we explored physicians' views on clinical
   reasoning. We compared responses from internists (faculty) and internal
   medicine interns, to identify potential qualitative and/or quantitative
   differences in how clinical reasoning is developed and maintained.
   MethodsParticipants' free-text comments regarding how clinical reasoning
   is developed, maintained, and objectively assessed were analyzed. Three
   investigators coded responses using a constant-comparative, grounded
   theory approach. We also compared the frequencies of each theme between
   the 2 groups.
   ResultsTwenty-two faculty and 17 interns participated in this study.
   Faculty and intern themes for how clinical reasoning is developed,
   maintained, and objectively assessed were similar, but quantitative and
   qualitative differences emerged. Interrater reliability of themes was
   high (overall kappa: 0.92; range: 0.88-0.98). Only experts (faculty)
   mentioned the value of teaching for development and maintenance of
   clinical reasoning. Interns focused on knowledge acquisition activities
   and use of online resources. Experts and intern participants both
   struggled with how to best measure clinical reasoning; direct
   observation was rarely mentioned as a strategy.
   DiscussionConsistent with our theoretical expectations, we found
   quantitative and qualitative differences in participants' responses,
   which have implications for teaching and assessment of clinical
   reasoning. By capturing the types of activities and their relative
   frequencies within and between these groups, this work adds to the
   deliberate practice literature.
RI Artino, Anthony R./A-7475-2009
OI Artino, Anthony R./0000-0003-2661-7853
TC 14
ZR 0
Z8 0
ZS 0
ZB 1
ZA 0
Z9 14
U1 0
U2 10
SN 0894-1912
EI 1554-558X
UT WOS:000328584300003
PM 24347100
ER

PT J
AU Li, Descartes
   Hall, Stephen E.
   Tong, Lowell D.
   Rollins, Mark D.
TI The Electroconvulsive Therapy and Anesthesia Exercise (ECTAE) The
   Creation of an Interdisciplinary Learning Activity for Medical Students
SO JOURNAL OF ECT
VL 29
IS 3
BP 214
EP 218
DI 10.1097/YCT.0b013e3182801b22
PD SEP 2013
PY 2013
AB Objectives: Demonstration of the effectiveness for medical student
   teaching of the electroconvulsive therapy (ECT) Yanesthesia exercise
   (ECTAE). The ECTAE is a self-directed, interdisciplinary (psychiatry and
   anesthesia) learning exercise. Students are taught the assessment of
   mood and cognition using structured interviewing methods (psychiatry),
   basic airway and pharmacologic management (anesthesia), and informed
   consent and interdisciplinary communication (both). There are online
   pre-exercise and postexercise assessments.
   Methods: Third-year medical students reviewed educational reference
   materials, participated in ECT clinical encounters with both psychiatry
   and anesthesia, and debriefed after completion of the interdisciplinary
   exercise. The impact of the exercise was evaluated through online pre-
   and postexercise assessments. Quantitative and qualitative results for 3
   student cohorts (2007 through 2010) were analyzed.
   Results: Thirty-eight students participated the study over 3 years. Mean
   scores for 21 true-false questions increased from 14.3 to 17.5 (n = 30)
   with P < 0.0001. Similarly, mean scores for 11 multiple choice questions
   increased from 6.8 to 8.9 (n = 22) with P < 0.0001. Thirty of 31
   students who completed the program evaluation reported greater comfort
   level discussing and recommending ECT after participation in ECTAE.
   Conclusions: The ECTAE is an effective learning activity for medical
   students, which incorporates cross-disciplinary learning objectives
   through self-directed exercises, online assessments, and actual clinical
   experience of ECT. It improves student knowledge of both psychiatry and
   anesthesia learning objectives, as well as increasing comfort about ECT.
   Further research could determine if this activity is easily
   transportable to other academic settings.
TC 3
ZS 0
Z8 0
ZA 0
ZB 0
ZR 0
Z9 3
U1 2
U2 6
SN 1095-0680
EI 1533-4112
UT WOS:000330362100022
PM 23377747
ER

PT J
AU Larkin, Helen
   Hitch, Danielle
   Watchorn, Valerie
   Ang, Susan
   Stagnitti, Karen
TI Readiness for interprofessional learning: a cross-faculty comparison
   between architecture and occupational therapy students
SO JOURNAL OF INTERPROFESSIONAL CARE
VL 27
IS 5
BP 413
EP 419
DI 10.3109/13561820.2013.779233
PD SEP 2013
PY 2013
AB Health and wellbeing includes a need for built environments to
   accommodate and be inclusive of the broadest range of people and a
   corresponding need to ensure graduates are ready to engage in this field
   of interprofessional and inter-industry practise. All too often,
   interprofessional education in higher education is neglected with a
   tendency towards educational silos, particularly at a cross-faculty
   level. This paper reports on an initiative that embedded universal
   design practice education into the curricula of first year architecture
   and third year occupational therapy students and evaluated the impact on
   students' readiness for interprofessional learning. The Readiness for
   Interprofessional Learning Scale (RIPLS) was given to students at the
   beginning and end of the semester during which students participated in
   a variety of online and face-to-face curriculum initiatives. Results
   showed that at the beginning of semester, occupational therapy students
   were significantly more positive about interprofessional learning than
   their architecture counterparts. Post-results showed that this trend
   continued but that occupational therapy students became less positive on
   some items after the interprofessional learning experience. This study
   provides insights into the interprofessional learning experiences of a
   group of students who have not previously been studied within the
   available literature.
RI Hitch, Danielle/I-2546-2019; stagnitti, karen/; Ang, Susan/
OI Hitch, Danielle/0000-0003-2798-2246; stagnitti,
   karen/0000-0002-6215-3390; Ang, Susan/0000-0003-0180-584X
ZA 0
ZS 0
ZB 0
TC 6
ZR 0
Z8 0
Z9 6
U1 0
U2 21
SN 1356-1820
EI 1469-9567
UT WOS:000322779500011
PM 23914981
ER

PT J
AU Chittenden, Eva H.
   Anderson, Wendy G.
   Lai, Cindy J.
   O'Sullivan, Patricia
TI An Evaluation of Interactive Web-Based Curricula for Teaching Code
   Status Discussions
SO JOURNAL OF PALLIATIVE MEDICINE
VL 16
IS 9
BP 1070
EP 1073
DI 10.1089/jpm.2012.0611
PD SEP 1 2013
PY 2013
AB Background: Teaching resuscitation discussions to medical students and
   residents is time intensive and should be taught by teachers with
   competence in this area of clinical practice. There are plenty of data
   that these discussions are often inadequate, and that communication
   skills training, while time and faculty intensive, improves these
   conversations. The role of online instruction in teaching communication
   skills, such as resuscitation discussions, is not established.
   Objective: The study objective was to evaluate the effectiveness of an
   interactive online curriculum in teaching code status discussions to
   third-year medical students at one medical school. Design: In this study
   we block randomized third-year medical students to one of two web-based
   curricula versus a similar written curriculum and used standardized
   patient scores on a communication exercise to measure differences in
   performance. We used student surveys to measure student satisfaction
   with the curricula. Setting/subjects: Of 121 students participating in
   the study between April 2007 and March 2008, 88 were randomized to one
   of two website formats and 33 to the written curriculum. Measurements:
   We compared average scores on content and communication checklists
   between groups. Results: There were no differences between the three
   groups in the primary outcome of student performance. We could not
   analyze data on satisfaction with or completion rates for the three
   curricula due to poor response rates to the student surveys.
   Conclusions: This block randomized study of web-based curricula versus a
   written curriculum did not show differences in student performance in
   code status discussions. The optimal use of online communication
   training remains unclear and requires further investigation.
OI O'Sullivan, Patricia/0000-0002-8706-4095
Z8 0
ZS 0
ZR 0
ZA 0
ZB 0
TC 7
Z9 7
U1 1
U2 11
SN 1096-6218
EI 1557-7740
UT WOS:000324468400014
PM 23937063
ER

PT J
AU Dedy, Nicolas J.
   Zevin, Boris
   Bonrath, Esther M.
   Grantcharov, Teodor P.
TI Current Concepts of Team Training in Surgical Residency: A Survey of
   North American Program Directors
SO JOURNAL OF SURGICAL EDUCATION
VL 70
IS 5
BP 578
EP 584
DI 10.1016/j.jsurg.2013.04.011
PD SEP-OCT 2013
PY 2013
AB OBJECTIVES: The purpose of the present survey was to (1) establish the
   prevalence of Crew Resource Management (CRM)- and team-training
   interventions among general surgery residency programs of the United
   States and Canada; (2) to characterize current approaches to training
   and assessment of nontechnical skills; and (3) to inquire about program
   directors' (PDs') recommendations for future curricula in graduate
   medical education.
   DESIGN: An online questionnaire was developed by the authors and
   distributed via email to the directors of all accredited general surgery
   residency programs across the United States and Canada. After 3 email
   reminders, paper versions were sent to all nonresponders.
   PARTICIPANTS AND SETTING: PDs of accredited general surgery residency
   programs in the United States and Canada.
   RESULTS: One hundred twenty (47%) PDs from the United States and 9 (53%)
   from Canada responded to the survey. Of all respondents, 32% (n = 40)
   indicated conducting designated team-training interventions for
   residents. Three main instructional strategies were identified: combined
   approaches using simulation and didactic methods (42%, n = 16);
   predominantly simulation-based approaches (37%, n = 14); and didactic
   approaches (21%, n = 8). Correspondingly, 83% (n = 93) of respondents
   recommended a combination of didactic methods and opportunities for
   practice for future curricula. A high agreement between responding PDs
   was shown regarding learning objectives for a proposed team-based
   training curriculum (alpha = 0.95).
   CONCLUSIONS: The self-reported prevalence of designated CRM- and
   team-training interventions among responding surgical residency programs
   was low. For the design of future curricula, the vast majority of
   responding PDs advocated for the combination of interactive didactic
   methods and opportunities for practice. ((c) 2013 Association of Program
   Directors in Surgery. Published by Elsevier Inc. All rights reserved.)
RI Zevin, Boris/AAI-1994-2019; Dedy, Nicolas J./AAC-9163-2019
OI Dedy, Nicolas J./0000-0002-4654-3014
ZR 0
ZB 4
ZA 0
TC 9
ZS 0
Z8 0
Z9 9
U1 0
U2 14
SN 1931-7204
EI 1878-7452
UT WOS:000324784400005
PM 24016367
ER

PT J
AU Naeve-Velguth, Susan
   Christensen, Sara A.
   Woods, Suzanne
TI Simulated Patients in Audiology Education: Student Reports
SO JOURNAL OF THE AMERICAN ACADEMY OF AUDIOLOGY
VL 24
IS 8
BP 740
EP 746
DI 10.3766/jaaa.24.8.10
PD SEP 2013
PY 2013
AB Background: Despite increased attention in recent years to audiology
   counseling education, students remain concerned about their abilities to
   interact with patients in challenging situations, such as when breaking
   difficult news. Simulated patients, or actors trained to portray
   patients in clinical scenarios, have been used for many years in medical
   schools to teach and assess students' interpersonal skills, and are just
   beginning to be used in audiology programs. Although research suggests
   that medical students value simulated patient experiences, little is
   known about whether the same is true for audiology students.
   Purpose: The purpose of this study was to survey audiology students who
   had completed a simulated patient counseling experience as part of their
   graduate coursework at Central Michigan University, to learn about their
   experiences and views of this instructional format.
   Research Design: This study used descriptive and comparative statistics
   to report student observations and to determine if student responses to
   evaluative questions differed from chance.
   Study Sample: Study participants included 29 audiology students who had
   completed a "breaking difficult news" simulated patient experience as
   part of their required graduate coursework in patient counseling.
   Data Collection and Analysis: Participants completed an online survey
   that included seven evaluative five-point Likert-scale questions about
   their simulated patient counseling experience. Participants also
   completed one multiple-choice question on suggestions for future
   simulated-patient sessions.
   Results: For each of the seven evaluative questions, a majority of
   participants (76-100%) responded positively, agreeing or strongly
   agreeing that the experience was helpful to their learning. For each of
   these evaluative questions, a chi(2) analysis revealed that the
   distribution of positive (i.e., strongly agree and agree) to nonpositive
   (i.e., neutral, disagree, and strongly disagree) responses differed
   significantly from chance (p < .0001, df = 1). The results also
   indicated that when asked which of several suggested clinical scenarios
   would be helpful for future sessions, simulations of challenging patient
   types (i.e., hostile, rambling, and noncommunicative patients) were
   supported by most (62-90%) respondents.
   Conclusions: The results of the present study are consistent with
   findings of medical students' positive perceptions of simulated patient
   experiences as well as those previously reported for audiology students.
   Together, these data support the continued use of simulated patients as
   a method of instruction for audiology counseling education for breaking
   difficult news, and suggest a potential value of using simulated patient
   interactions for training counseling skills in other clinical situations
   and scenarios.
ZA 0
ZB 5
TC 10
ZS 1
Z8 0
ZR 0
Z9 10
U1 1
U2 13
SN 1050-0545
EI 2157-3107
UT WOS:000325666400010
PM 24131609
ER

PT J
AU Boutis, Kathy
   Pecaric, Martin
   Shiau, Maria
   Ridley, Jane
   Gladding, Sophie P.
   Andrews, John S.
   Pusic, Martin V.
TI A hinting strategy for online learning of radiograph interpretation by
   medical students
SO MEDICAL EDUCATION
VL 47
IS 9
BP 877
EP 887
DI 10.1111/medu.12182
PD SEP 2013
PY 2013
AB CONTEXT We examined whether a hint' manoeuvre increases the time novice
   medical learners spend on reviewing a radiograph, thereby potentially
   increasing their interpretation accuracy.
   METHODS Senior year medical students were recruited into a randomised
   control, three-arm, multicentre trial. Students reviewed an online
   50-case learning set that varied in degree of hint' intervention. The
   hint' was a dialogue box that appeared after a student submitted an
   answer, encouraging the student to re-evaluate their interpretation. The
   students in the control group received no hints. In the weak
   intervention group, students received hints' with 66% of their incorrect
   interpretations and 33% of those that were correct. In the strong
   intervention group, the incorrect interpretation hint frequency was 80%,
   whereas for correct responses it was 20%. All students completed a
   20-case post-test immediately and 2weeks after the 50 cases. The primary
   outcome was student performance on the immediate post-test, measured as
   the ability to discriminate between normal and abnormal films (dPrime).
   Secondary outcomes included the probability of considering the hint,
   time spent on learning cases and knowledge retention at 2weeks.
   RESULTS We enrolled 117 medical students from three sites into the three
   study groups: control (36), weak intervention (40) and strong
   intervention (41) groups. The mean (standard deviation) dPrime in the
   control, weak and strong groups were 0.4 (1.1), 0.7 (1.1) and 0.4 (0.9),
   respectively (P=0.4). In the weak and strong groups, participants
   reconsidered answers in 556 of 1944 (28.6%) hinting opportunities, and
   those who reconsidered their answers spent a mean (95% confidence
   interval) of 13.9 (11.9, 16.0) seconds longer on each case. There were
   no significant differences in knowledge retention at 2weeks between the
   groups (P=0.2).
   CONCLUSIONS Although the implemented hinting strategy did result in
   students spending more time considering a proportion of the cases,
   overall it was not effective in improving student performance.
RI Shiau, Maria/GQH-8481-2022; Andrews, John/
OI Andrews, John/0000-0002-2008-2686
TC 8
ZB 1
ZA 0
ZR 0
Z8 0
ZS 0
Z9 8
U1 0
U2 8
SN 0308-0110
EI 1365-2923
UT WOS:000322915600008
PM 23931537
ER

PT J
AU Dietrich, Christoph F.
   Rudd, Lynne
TI The EFSUMB website, a guide for better understanding
SO MEDICAL ULTRASONOGRAPHY
VL 15
IS 3
BP 215
EP 223
DI 10.11152/mu.2013.2066.153.cfd1lr2
PD SEP 2013
PY 2013
AB The aim of the paper is to introduce readers to EFSUMB's wide ranging
   activities which have embraced modern technology. The most recent is the
   Atlas www.efsumb-atlas.org primarily introduced to accompany the
   Elastography, CEUS Liver and Non Liver Guidelines but intended to expand
   to all areas to offer a database of images which can be freely
   downloaded. Hosting eBooks on our website is another new departure, most
   importantly the EFSUMB Course Book on Ultrasound which is also in a
   printed form but allowing chapters to be updated online, an online
   Student Edition of the ECB to be launched at EUROSON 2013. EFSUMB has
   been active with updating Guidelines; those mentioned above have all
   been revised or written in the last two years. The EFSUMB Newsletter in
   the EJU promotes our activities and topical articles intended to reach
   all our members with the mailing of Issue 1. The Case of the Month
   continues to be one of EFSUMB's most visited sites and in the last few
   years has been translated into seven different languages including
   Chinese. In conclusion this article aims to provide a guide to the
   website educational sites of the European Federation of Societies for
   Ultrasound in Medicine and Biology (EFSUMB).
RI Dietrich, Christoph/AAB-7514-2020
ZA 0
ZR 0
ZS 0
TC 30
Z8 0
ZB 12
Z9 30
U1 0
U2 9
SN 1844-4172
EI 2066-8643
UT WOS:000334023600008
PM 23979617
ER

PT J
AU Nagarkar, Purushottam A.
   Janis, Jeffrey E.
TI Fixing the Match: A Survey of Resident Behaviors
SO PLASTIC AND RECONSTRUCTIVE SURGERY
VL 132
IS 3
BP 711
EP 719
DI 10.1097/PRS.0b013e31829ad2bb
PD SEP 2013
PY 2013
AB Background: The authors studied residency applicant attitudes toward
   rank list creation, communication with programs, and the impact of these
   factors on their performance in the Match.
   Methods: An anonymous, 26-question, multiple-choice, online survey was
   distributed to the program coordinators of every Accreditation Council
   for Graduate Medical Education-accredited program participating in the
   National Resident Matching Program for whom e-mail addresses were
   available. The survey addressed five areas: (1) demographics and
   interview characteristics, (2) preinterview and interview factors, (3)
   postinterview contact, (4) importance of various factors in rank list
   creation, and (5) Match outcome. Survey responses were analyzed with
   Microsoft Excel.
   Results: A total of 1179 responses were received. It was not possible to
   calculate a response rate, because the number of residents receiving the
   survey was not known. The majority of respondents (78 percent) reported
   postinterview contact with a program. A large portion of respondents (42
   percent) considered such contact to be important in the creation of
   their rank lists. Half of all respondents admitted to exaggerating their
   interest in a program during or after an interview. The majority of
   respondents (87.5 percent) received no assistance in covering the costs
   of second-look visits to programs.
   Conclusions: Applicants may be modifying their rank lists in response to
   post-interview contact from programs; furthermore, they usually have no
   assistance in paying for the cost of second looks. To level the playing
   field for students and programs alike, the authors propose that the
   National Resident Matching Program modify residency interview rules to
   (1) disallow any postinterview contact between programs and students,
   and (2) disallow second looks.
RI Janis, Jeffrey/W-6760-2019
OI Janis, Jeffrey/0000-0001-6103-4798
ZS 0
Z8 0
ZR 0
TC 23
ZB 7
ZA 0
Z9 23
U1 0
U2 2
SN 0032-1052
EI 1529-4242
UT WOS:000329984000059
PM 23676970
ER

PT J
AU Weiland, Tracey J.
   Marck, Claudia H.
   Jelinek, George A.
   Neate, Sandra L.
   Hickey, Bernadette B.
TI Attitudes of Australian emergency department clinicians toward organ and
   tissue donation: an analysis of cultural and religious influences
SO PROGRESS IN TRANSPLANTATION
VL 23
IS 3
BP 278
EP 289
DI 10.7182/pit2013511
PD SEP 2013
PY 2013
AB Objectives-To determine Australian emergency department clinicians'
   cultural and religious barriers to organ and tissue donation (OTD).
   Method-A national cross-sectional survey of physicians and nurses
   working in Australian emergency departments. An online questionnaire of
   133 items was delivered via e-mail.
   Results-Responses were received from 599 of 2969 (20%) physicians and
   212 of 1026 (21%) nurses. Respondents were generally representative of
   the colleges. Participants were from 26 cultures and 9 religious groups.
   Self-rated competence in OTD tasks was low for some minority groups:
   South American, Caribbean, and Pacific Islanders reported little
   competence in identifying, referring, and caring for potential donors,
   introducing OTD to families, and approaching distressed families. Those
   of Arabic, Jewish, North African, and Middle Eastern background reported
   low competence in referring and caring for potential donors and
   comforting distressed families. They reported low support for OTD after
   cardiac death, low familiarity with OTD processes after cardiac death,
   and poor familiarity with the coroner's process. Those of Southern Asian
   background reported low comfort in undertaking OTD processes, poor
   familiarity with the coroner's process, and low competence in caring for
   potential donors. Those of Islamic faith reported low competence in
   identifying potential donors, low support for OTD after cardiac death,
   and thought that the emergency department was an inappropriate location
   to identify potential donors. Those of Buddhist and Hindu faiths
   reported low competence in identifying potential donors. Respondent
   numbers for members of minority groups were low, thereby limiting the
   statistical accuracy of results.
   Conclusions-Among clinicians working in Australian emergency
   departments, religion and culture may be barriers to facilitating OTD in
   emergency departments because of the perceptions and attitudes held by
   particular religious and cultural groups. Improving access to education
   may address these differences. (C) 2013 NATCO, The Organization for
   Transplant Professionals
RI Weiland, Tracey/Y-2029-2018; Jelinek, George/; Marck, Claudia/
OI Weiland, Tracey/0000-0002-4053-5507; Jelinek,
   George/0000-0001-6157-0910; Marck, Claudia/0000-0002-3173-1522
ZA 0
Z8 0
TC 8
ZB 2
ZR 0
ZS 0
Z9 8
U1 0
U2 10
SN 1526-9248
EI 2164-6708
UT WOS:000344983400013
PM 23996949
ER

PT J
AU Ibrahim, Ahmed K.
   Kelly, Shona J.
   Glazebrook, Cris
TI Socioeconomic status and the risk of depression among UK higher
   education students
SO SOCIAL PSYCHIATRY AND PSYCHIATRIC EPIDEMIOLOGY
VL 48
IS 9
BP 1491
EP 1501
DI 10.1007/s00127-013-0663-5
PD SEP 2013
PY 2013
AB Many university students experience some symptoms of depression during
   the course of their studies but there is evidence that students from
   less advantaged backgrounds may be more vulnerable.
   The study was a cross-sectional online survey of 923 undergraduate
   students attending 6 UK Universities in the academic year 2009-2010 who
   completed a modified version of the Zagazig Depression Scale (ZDS).
   Overall, 58.1 % of female and 59.9 % of male study participants screened
   positive for depression (ZDS score > 10). In the fully adjusted model,
   final year students (OR = 1.8) who lived in a more deprived area (OR =
   2.3) were more likely to report higher rates of depressive symptoms.
   Additionally, students with high perceived control (OR = 1.6) whose
   mothers were highly educated (OR = 0.5) and from a family of a high
   affluence (OR = 0.3) were less likely to suffer from higher rates of
   depressive symptoms. The relationship between lower social economic
   status and depression was partly mediated by low sense of control.
   Students from less advantaged backgrounds are more at risk of depression
   but a strong sense of control over one's life may be protective.
   Since depression has strong impact on students' learning and quality of
   life universities should consider confidential screening for mental
   health problems and provide additional support for students.
RI Kelly, Shona J./D-1815-2010; Ibrahim, Ahmed Mohamed Khair Shabib/I-3190-2019; Ibrahim, Ahmed/A-5733-2013; Ibrahim, Ahmed/; Glazebrook, Cristine/
OI Kelly, Shona J./0000-0003-4002-048X; Ibrahim, Ahmed Mohamed Khair
   Shabib/0000-0002-2286-7188; Ibrahim, Ahmed/0000-0001-7038-217X;
   Glazebrook, Cristine/0000-0002-7459-9445
Z8 0
TC 34
ZB 7
ZS 1
ZA 0
ZR 0
Z9 34
U1 2
U2 67
SN 0933-7954
EI 1433-9285
UT WOS:000323290200014
PM 23412652
ER

PT J
AU Turvey, Carolyn
   Coleman, Mirean
   Dennison, Oran
   Drude, Kenneth
   Goldenson, Mark
   Hirsch, Phil
   Jueneman, Robert
   Kramer, Greg M.
   Luxton, David D.
   Maheu, Marlene M.
   Malik, Tania S.
   Mishkind, Matt C.
   Rabinowitz, Terry
   Roberts, Lisa J.
   Sheeran, Thomas
   Shore, Jay H.
   Shore, Peter
   van Heeswyk, Frank
   Wregglesworth, Brian
   Yellowlees, Peter
   Zucker, Murray L.
   Krupinski, Elizabeth A.
   Bernard, Jordana
TI ATA Practice Guidelines for Video-Based Online Mental Health Services
SO TELEMEDICINE AND E-HEALTH
VL 19
IS 9
BP 722
EP 730
DI 10.1089/tmj.2013.9989
PD SEP 1 2013
PY 2013
OI Luxton, David/0000-0002-8234-0011; Turvey, Carolyn/0000-0002-8219-8676
ZA 0
ZR 0
Z8 1
ZB 8
ZS 2
TC 82
Z9 84
U1 1
U2 10
SN 1530-5627
EI 1556-3669
UT WOS:000324056600014
PM 23909884
ER

PT J
AU Lamb, Christopher R.
   Dale, Vicki H. M.
TI APPROACHES TO INSPECTING COMPUTED TOMOGRAPHIC AND MAGNETIC RESONANCE
   STUDIES
SO VETERINARY RADIOLOGY & ULTRASOUND
VL 54
IS 5
BP 478
EP 488
DI 10.1111/vru.12064
PD SEP 2013
PY 2013
AB There is a need to better understand how to optimally inspect large
   image datasets. The aim of the present study was to complement
   experimental studies of visual perception by using an online
   questionnaire to collect opinions of practicing veterinary radiologists
   about the approaches they use when inspecting clinical computed X-ray
   tomography (CT) and/or magnetic resonance (MR) studies, and to test
   associations between radiologist's approaches and their training,
   experience, or caseload. Questionnaires were received from 90/454 (20%)
   American College of Veterinary Radiology (ACVR) Diplomates and 58/156
   (37%) European College of Veterinary Diagnostic Imaging (ECVDI)
   Diplomates, providing 139 complete responses for CT studies and 116 for
   MR. Questionnaire responses differed for the following variables:
   specialty college, years since Board Certification, CT and MR caseload,
   and type of practice. ACVR Diplomates more frequently inspected multiple
   anatomic structures in CT and MR images before moving on to the next
   image, and ECVDI Diplomates more frequently inspected a specific
   anatomic structure through a series, then went back and checked another
   structure. A significant number of radiologists indicated that they
   initially ignore the history, adopt relatively rigid search patterns
   with emphasis on viewing images in a predetermined order with minimal
   deviation, and arrange series of images to facilitate comparisons
   between images, such as pre- and postcontrast images. Radiologists
   tended to adopt similar approaches for both CT and MR studies. Findings
   from this study could be used as foci for teaching novices how to
   approach large imaging studies, and provide guidance for case-based
   assessment of trainees. (C) 2013 Veterinary Radiology & Ultrasound.
RI Lamb, Christopher R./G-3963-2014; Dale, Vicki/AAG-2616-2019; Dale, Vicki Harcus Morgan/
OI Dale, Vicki Harcus Morgan/0000-0001-6623-7412
Z8 0
ZS 0
ZR 0
ZA 0
ZB 1
TC 3
Z9 3
U1 0
U2 10
SN 1058-8183
EI 1740-8261
UT WOS:000324090300004
PM 23763448
ER

PT J
AU Balas, Michele C.
   Burke, William J.
   Gannon, David
   Cohen, Marlene Z.
   Colburn, Lois
   Bevil, Catherine
   Franz, Doug
   Olsen, Keith M.
   Ely, E. Wesley
   Vasilevskis, Eduard E.
TI Implementing the Awakening and Breathing Coordination, Delirium
   Monitoring/Management, and Early Exercise/Mobility Bundle into Everyday
   Care: Opportunities, Challenges, and Lessons Learned for Implementing
   the ICU Pain, Agitation, and Delirium Guidelines
SO CRITICAL CARE MEDICINE
VL 41
IS 9
BP S116
EP S127
DI 10.1097/CCM.0b013e3182a17064
SU 1
PD SEP 2013
PY 2013
AB Objective: The awakening and breathing coordination, delirium
   monitoring/management, and early exercise/mobility bundle is an
   evidence-based interprofessional multicomponent strategy for minimizing
   sedative exposure, reducing duration of mechanical ventilation, and
   managing ICU-acquired delirium and weakness. The purpose of this study
   was to identify facilitators and barriers to awakening and breathing
   coordination, delirium monitoring/management, and early
   exercise/mobility bundle adoption and to evaluate the extent to which
   bundle implementation was effective, sustainable, and conducive to
   dissemination.
   Design: Prospective, before-after, mixed-methods study.
   Setting: Five adult ICUs, one step-down unit, and a special care unit
   located in a 624-bed academic medical center
   Subjects: Interprofessional ICU team members at participating
   institution.
   Interventions and Measurements: In collaboration with the participating
   institution, we developed, implemented, and refined an awakening and
   breathing coordination, delirium monitoring/management, and early
   exercise/mobility bundle policy. Over the course of an 18-month period,
   all ICU team members were offered the opportunity to participate in
   numerous multimodal educational efforts. Three focus group sessions,
   three online surveys, and one educational evaluation were administered
   in an attempt to identify facilitators and barriers to bundle adoption.
   Main Results: Factors believed to facilitate bundle implementation
   included: 1) the performance of daily, interdisciplinary, rounds; 2)
   engagement of key implementation leaders; 3) sustained and diverse
   educational efforts; and 4) the bundle's quality and strength. Barriers
   identified included: 1) intervention-related issues (e. g., timing of
   trials, fear of adverse events), 2) communication and care coordination
   challenges, 3) knowledge deficits, 4) workload concerns, and 5)
   documentation burden. Despite these challenges, participants believed
   implementation ultimately benefited patients, improved interdisciplinary
   communication, and empowered nurses and other ICU team members.
   Conclusions: In this study of the implementation of the awakening and
   breathing coordination, delirium monitoring/management, and early
   exercise/mobility bundle in a tertiary care setting, clear factors were
   identified that both advanced and impeded adoption of this complex
   intervention that requires interprofessional education, coordination,
   and cooperation. Focusing on these factors preemptively should enable a
   more effective and lasting implementation of the bundle and better care
   for critically ill patients. Lessons learned from this study will also
   help healthcare providers optimize implementation of the recent ICU
   pain, agitation, and delirium guidelines, which has many similarities
   but also some important differences as compared with the awakening and
   breathing coordination, delirium monitoring/management, and early
   exercise/mobility bundle.
RI Ely, E. Wesley/Z-2018-2019; Balas, Michele Christina/C-6683-2014; Vasilevskis, Eduard/AAA-3065-2019; Franz, Douglas/
OI Ely, E. Wesley/0000-0003-3957-2172; Vasilevskis,
   Eduard/0000-0001-8165-5321; Franz, Douglas/0000-0001-8971-7400
ZR 0
ZB 18
TC 146
ZA 0
Z8 8
ZS 3
Z9 156
U1 2
U2 53
SN 0090-3493
EI 1530-0293
UT WOS:000331152200010
PM 23989089
ER

PT J
AU King, Alice
   Sharma-Crawford, Ian
   Shaaban, Aimen F.
   Inge, Thomas H.
   Crombleholme, Timothy M.
   Warner, Brad W.
   Lovvorn, Harold N., III
   Keswani, Sundeep G.
TI The pediatric surgeon's road to research independence: utility of
   mentor-based National Institutes of Health grants
SO JOURNAL OF SURGICAL RESEARCH
VL 184
IS 1
BP 66
EP 70
DI 10.1016/j.jss.2013.03.050
PD SEP 2013
PY 2013
AB Background: The current research environment for academic surgeons
   demands that extramural funding be obtained. Financial support from the
   National Institutes of Health (NIH) is historically the gold standard
   for funding in the biomedical research community, with the R01 funding
   mechanism viewed as indicator of research independence. The NIH also
   supports a mentor-based career development mechanism (K-series awards)
   in order to support early-stage investigators. The goal of this study
   was to investigate the grants successfully awarded to pediatric
   surgeon-scientists and then determine the success of the K-series award
   recipients at achieving research independence.
   Methods: In July 2012, all current members of the American Pediatric
   Surgery Association (APSA) were queried in the NIH database from
   1988-2012 through the NIH Research Portfolio Online Reporting Tools. The
   following factors were analyzed: type of grant, institution, amount of
   funding, and funding institute or center.
   Results: Among current APSA members, there have been 83 independent
   investigators receiving grants, representing 13% of the current APSA
   membership, with 171 independent grants funded through various
   mechanisms. Six percent currently have active NIH funding, with $7.2
   million distributed in 2012. There have been 28 K-series grants awarded.
   Of the recipients of expired K08 awards, 39% recipients were
   subsequently awarded an R01 grant. A total of 63% of these K-awarded
   investigators transitioned to an independent NIH award mechanism.
   Conclusions: Pediatric surgeon-scientists successfully compete for NIH
   funding. Our data suggest that although the K-series funding mechanism
   is not the only path to research independence, over half of the
   pediatric surgeons who receive a K-award are successful in the
   transition to independent investigator. (C) 2013 Elsevier Inc. All
   rights reserved.
RI Crombleholme, Timothy/Y-1477-2019; Inge, Thomas/AAG-3372-2020; Shaaban, Aimen/
OI Inge, Thomas/0000-0001-7782-1112; Shaaban, Aimen/0000-0002-9459-107X
ZA 0
ZS 0
Z8 0
ZR 0
TC 23
ZB 8
Z9 23
U1 0
U2 4
SN 0022-4804
UT WOS:000323609400012
PM 23582227
ER

PT J
AU Ramaswamy, Ravishankar
TI How to Teach Medication Management: A Review of Novel Educational
   Materials in Geriatrics
SO JOURNAL OF THE AMERICAN GERIATRICS SOCIETY
VL 61
IS 9
BP 1598
EP 1601
DI 10.1111/jgs.12404
PD SEP 2013
PY 2013
AB Medication management is an important component of medical education,
   particularly in the field of geriatrics. The Association of American
   Medical Colleges has put forth 26 minimum geriatrics competencies under
   eight domains for graduating medical students; medication management is
   one of these domains. The Portal of Geriatric Online education
   (www.POGOe.org) is an online public repository of geriatrics educational
   materials and modules developed by geriatrics educators and academicians
   in the United States, freely available for use by educators and learners
   in the field. The three POGOe materials presented in this review
   showcase pearls of medication management for medical and other
   professional students in novel learning formats that can be administered
   without major prior preparation. The review compares and contrasts the
   three materials in descriptive and tabular formats to enable its
   appropriate use by educators in promoting self-learning or group
   learning among their learners.
RI Ramaswamy, Ravishankar/I-2789-2019; Ramaswamy, Ravishankar/
OI Ramaswamy, Ravishankar/0000-0001-5253-9508
ZR 0
ZB 1
Z8 0
ZS 0
TC 5
ZA 0
Z9 5
U1 1
U2 4
SN 0002-8614
EI 1532-5415
UT WOS:000324307200021
PM 23888871
ER

PT J
AU Gorospe, Emmanuel C.
   Oxentenko, Amy S.
TI Preprocedural Considerations in Gastrointestinal Endoscopy
SO MAYO CLINIC PROCEEDINGS
VL 88
IS 9
BP 1010
EP 1016
DI 10.1016/j.mayocp.2013.06.002
PD SEP 2013
PY 2013
AB Target Audience: The target audience for Mayo Clinic Proceedings is
   primarily internal medicine physicians and other clinicians who wish to
   advance their current knowledge of clinical medicine and who wish to
   stay abreast of advances in medical research.
   Statement of Need: General internists and primary care physicians must
   maintain an extensive knowledge base on a wide variety of topics
   covering all body systems as well as common and uncommon disorders. Mayo
   Clinic Proceedings aims to leverage the expertise of its authors to help
   physicians understand best practices in diagnosis and management of
   conditions encountered in the clinical setting.
   Accreditation: College of Medicine, Mayo Clinic is accredited by the
   Accreditation Council for Continuing Medical Education to provide
   continuing medical education for physicians.
   Credit Statement: College of Medicine, Mayo Clinic designates this
   journal-based CME activity for a maximum of 1.0 AMA PRA Category 1
   Credit(s).(TM) Physicians should claim only the credit commensurate with
   the extent of their participation in the activity.
   Learning Objectives: On completion of this article, you should be able
   to (1) manage anticoagulation and antiplatelet therapy for endoscopic
   procedures, (2) state the indications for prophylactic antibiotics in
   endoscopic procedures, (3) describe which patients may require
   anesthesia-assisted sedation for endoscopy, and (4) recommend optimal
   bowel preparation in colonoscopy.
   Disclosures: As a provider accredited by ACCME, College of Medicine,
   Mayo Clinic (Mayo School of Continuous Professional Development) must
   ensure balance, independence, objectivity, and scientific rigor in its
   educational activities. Course Director(s), Planning Committee members,
   faculty, and all others who are in a position to control the content of
   this educational activity are required to disclose all relevant
   financial relationships with any commercial interest related to the
   subject matter of the educational activity. Safeguards against
   commercial bias have been put in place. Faculty also will disclose any
   off-label and/or investigational use of pharmaceuticals or instruments
   discussed in their presentation. Disclosure of this information will be
   published in course materials so that those participants in the activity
   may formulate their own judgments regarding the presentation. In their
   editorial and administrative roles, William L. Lanier, Jr, MD, Terry L.
   Jopke, Kimberly D. Sankey, and Nicki M. Smith, MPA, have control of the
   content of this program but have no relevant financial relationship(s)
   with industry. The authors report no competing interests.
   Method of Participation: In order to claim credit, participants must
   complete the following:
   1. Read the activity.
   2. Complete the online CME Test and Evaluation. Participants must
   achieve a score of 80% on the CME Test. One retake is allowed.
   Participants should locate the link to the activity desired at
   http://bit.ly/16XoGdW. On successful completion of the online test and
   evaluation, you can instantly download and print your certificate of
   credit.
   Estimated Time: The estimated time to complete each article is
   approximately 1 hour.
   Hardware/Software: PC or MAC with Internet access.
   Date of Release: 9/1/2013
   Expiration Date: 8/31/2015 (Credit can no longer be offered after it has
   passed the expiration date.)
   Privacy Policy: http://www.mayoclinic.org/global/privacy.html
   Questions? Contact dletcsupport@mayo.edu.
ZS 0
ZR 0
ZA 0
Z8 1
ZB 2
TC 8
Z9 9
U1 0
U2 5
SN 0025-6196
EI 1942-5546
UT WOS:000324334200017
PM 24001493
ER

PT J
AU Wong, Victor W.
   Gurtner, Geoffrey C.
   Longaker, Michael T.
TI Wound Healing: A Paradigm for Regeneration
SO MAYO CLINIC PROCEEDINGS
VL 88
IS 9
BP 1022
EP 1031
DI 10.1016/j.mayocp.2013.04.012
PD SEP 2013
PY 2013
AB Target Audience: The target audience for Mayo Clinic Proceedings is
   primarily internal medicine physicians and other clinicians who wish to
   advance their current knowledge of clinical medicine and who wish to
   stay abreast of advances in medical research.
   Statement of Need: General internists and primary care physicians must
   maintain an extensive knowledge base on a wide variety of topics
   covering all body systems as well as common and uncommon disorders. Mayo
   Clinic Proceedings aims to leverage the expertise of its authors to help
   physicians understand best practices in diagnosis and management of
   conditions encountered in the clinical setting.
   Accreditation: College of Medicine, Mayo Clinic is accredited by the
   Accreditation Council for Continuing Medical Education to provide
   continuing medical education for physicians.
   Credit Statement: College of Medicine, Mayo Clinic designates this
   journal-based CME activity for a maximum of 1.0 AMA PRA Category 1
   Credit(s).(TM) Physicians should claim only the credit commensurate with
   the extent of their participation in the activity.
   Learning Objectives: On completion of this article, you should be able
   to (1) describe noncellular components of the wound environment that
   contribute to cutaneous tissue repair, (2) distinguish between different
   types of skin stem cells and their respective niches, and (3) describe
   how mechanical forces influence wound repair on the tissue, cellular,
   and molecular levels.
   Disclosures: As a provider accredited by ACCME, College of Medicine,
   Mayo Clinic (Mayo School of Continuous Professional Development) must
   ensure balance, independence, objectivity, and scientific rigor in its
   educational activities. Course Director(s), Planning Committee members,
   faculty, and all others who are in a position to control the content of
   this educational activity are required to disclose all relevant
   financial relationships with any commercial interest related to the
   subject matter of the educational activity. Safeguards against
   commercial bias have been put in place. Faculty also will disclose any
   off-label and/or investigational use of pharmaceuticals or instruments
   discussed in their presentation. Disclosure of this information will be
   published in course materials so that those participants in the activity
   may formulate their own judgments regarding the presentation.
   In their editorial and administrative roles, William L. Lanier, Jr, MD,
   Terry L. Jopke, Kimberly D. Sankey, and Nicki M. Smith, MPA, have
   control of the content of this program but have no relevant financial
   relationship(s) with industry. The authors report no competing
   interests.
   Method of Participation: In order to claim credit, participants must
   complete the following:
   1. Read the activity.
   2. Complete the online CME Test and Evaluation. Participants must
   achieve a score of 80% on the CME Test. One retake is allowed.
   Participants should locate the link to the activity desired at
   http://bit.ly/18YvD0B. Upon successful completion of the online test and
   evaluation, you can instantly download and print your certificate of
   credit.
   Estimated Time: The estimated time to complete each article is
   approximately 1 hour.
   Hardware/Software: PC or MAC with Internet access.
   Date of Release: 08/01/2013
   Expiration Date: 07/31/2015 (Credit can no longer be offered after it
   has passed the expiration date.)
   Privacy Policy: http://www.mayoclinic.org/global/privacy.html
   Questions? Contact dletcsupport@ mayo.edu.
ZA 0
ZS 2
ZR 0
TC 51
Z8 3
ZB 30
Z9 56
U1 0
U2 45
SN 0025-6196
EI 1942-5546
UT WOS:000324334200019
PM 24001495
ER

PT J
AU Hallas, Peter
   Brabrand, Mikkel
   Folkestad, Lars
TI Complication with intraosseous access: scandinavian users' experience.
SO The western journal of emergency medicine
VL 14
IS 5
BP 440
EP 3
DI 10.5811/westjem.2013.1.12000
PD 2013-Sep
PY 2013
AB INTRODUCTION: Intraosseous access (IO) is indicated if vascular access
   cannot be quickly established during resuscitation. Complication rates
   are estimated to be low, based on small patient series, model or cadaver
   studies, and case reports. However, user experience with IO use in
   real-life emergency situations might differ from the results in the
   controlled environment of model studies and small patient series. We
   performed a survey of IO use in real-life emergency situations to assess
   users' experiences of complications.
   METHODS: An online questionnaire was sent to Scandinavian emergency
   physicians, anesthesiologists and pediatricians.
   RESULTS: 1,802 clinical cases of IO use was reported by n=386
   responders. Commonly reported complications with establishing IO access
   were patient discomfort/pain (7.1%), difficulties with penetration of
   periosteum with IO needle (10.3%), difficulties with aspiration of bone
   marrow (12.3%), and bended/broken needle (4.0%). When using an
   established IO access the reported complications were difficulties with
   injection fluid and drugs after IO insertion (7.4%), slow infusion
   (despite use of pressure bag) (8.8%), displacement after insertion
   (8.5%), and extravasation (3.7%). Compartment syndrome and osteomyelitis
   occurred in 0.6% and 0.4% of cases respectively.
   CONCLUSION: In users' recollection of real-life IO use, perceived
   complications were more frequent than usually reported from model
   studies. The perceived difficulties with using IO could affect the
   willingness of medical staff to use IO. Therefore, user experience
   should be addressed both in education of how to use, and research and
   development of IOs.
RI Folkestad, Lars/K-3181-2015; Folkestad, Lars/X-5774-2019; Hallas, Peter/; Brabrand, Mikkel/F-7276-2011
OI Folkestad, Lars/0000-0001-6266-6439; Folkestad,
   Lars/0000-0001-6266-6439; Hallas, Peter/0000-0001-7659-9724; Brabrand,
   Mikkel/0000-0002-3340-8251
ZA 0
ZB 5
ZR 0
ZS 0
Z8 0
TC 27
Z9 27
U1 0
U2 2
SN 1936-900X
UT MEDLINE:24106537
PM 24106537
ER

PT J
AU Otsuka, Shelley H.
   Tayal, Neeraj H.
   Porter, Kyle
   Embi, Peter J.
   Beatty, Stuart J.
TI Improving Herpes Zoster Vaccination Rates Through Use of a Clinical
   Pharmacist and a Personal Health Record
SO AMERICAN JOURNAL OF MEDICINE
VL 126
IS 9
DI 10.1016/j.amjmed.2013.02.018
PD SEP 2013
PY 2013
AB BACKGROUND: Preventative health services, including herpes zoster
   vaccination rates, remain low despite known benefits. A new care model
   to improve preventative health services is warranted. The objective of
   this study is to investigate whether the functions of an electronic
   medical record, in combination with a pharmacist as part of the care
   team, can improve the herpes zoster vaccination rate.
   METHODS: This study was a 6-month, randomized controlled trial at a
   General Internal Medicine clinic at The Ohio State University. The 2589
   patients aged 60 years and older without documented herpes zoster
   vaccination in the electronic medical record were stratified on the
   basis of activated personal health record status, an online tool used to
   share health information between patient and provider. Of the 674
   personal health record users, 250 were randomized to receive information
   regarding the herpes zoster vaccination via an electronic message and
   424 were randomized to standard of care. Likewise, of the 1915
   nonpersonal health record users, 250 were randomized to receive the same
   information via the US Postal Service and 1665 were randomized to
   standard of care. After pharmacist chart review, eligible patients were
   mailed a herpes zoster vaccine prescription. Herpes zoster vaccination
   rates were compared by chi-square tests.
   RESULTS: Intervention recipients had significantly higher vaccination
   rates than controls in both personal health record (relative risk, 2.7;
   P = .0007) and nonpersonal health record (relative risk, 2.9; P = .0001)
   patient populations.
   CONCLUSIONS: Communication outside of face-to-face office visits, by
   both personal health record electronic message and information by mail,
   can improve preventative health intervention rates compared with
   standard care. (C) 2013 Elsevier Inc. All rights reserved.
RI Embi, Peter J/E-3030-2011; Embi, Peter/AAF-2740-2021; Beatty, Stuart/
OI Embi, Peter/0000-0002-7733-0847; Beatty, Stuart/0000-0001-8709-4588
TC 12
ZS 0
ZA 0
ZB 5
ZR 0
Z8 0
Z9 12
U1 0
U2 16
SN 0002-9343
EI 1555-7162
UT WOS:000324046500025
PM 23830534
ER

PT J
AU Zhang, Jin
   Zhao, Yiming
TI A user term visualization analysis based on a social question and answer
   log
SO INFORMATION PROCESSING & MANAGEMENT
VL 49
IS 5
BP 1019
EP 1048
DI 10.1016/j.ipm.2013.04.003
PD SEP 2013
PY 2013
AB The authors of this paper investigate terms of consumers' diabetes based
   on a log from the Yahoo!Answers social question and answers (Q&A) forum,
   ascertain characteristics and relationships among terms related to
   diabetes from the consumers' perspective, and reveal users' diabetes
   information seeking patterns. In this study, the log analysis method,
   data coding method, and visualization multiple-dimensional scaling
   analysis method were used for analysis. The visual analyses were
   conducted at two levels: terms analysis within a category and category
   analysis among the categories in the schema. The findings show that the
   average number of words per question was 128.63, the average number of
   sentences per question was 8.23, the average number of words per
   response was 254.83, and the average number of sentences per response
   was 16.01. There were 12 categories (Cause & Pathophysiology, Sign &
   Symptom, Diagnosis & Test, Organ & Body Part, Complication & Related
   Disease, Medication, Treatment, Education & Info Resource, Affect,
   Social & Culture, Lifestyle, and Nutrient) in the diabetes related
   schema which emerged from the data coding analysis. The analyses at the
   two levels show that terms and categories were clustered and patterns
   were revealed. Future research directions are also included. (c) 2013
   Elsevier Ltd. All rights reserved.
RI zhang, jin/A-6769-2010; Zhao, Yiming/C-9783-2015
OI Zhao, Yiming/0000-0001-8182-456X
ZA 0
Z8 0
ZR 0
ZS 0
TC 19
ZB 0
Z9 19
U1 2
U2 56
SN 0306-4573
EI 1873-5371
UT WOS:000323023900004
ER

PT J
AU Wang, Man Ping
   Viswanath, Kasisomayajula
   Lam, Tai Hing
   Wang, Xin
   Chan, Sophia S.
TI Social Determinants of Health Information Seeking among Chinese Adults
   in Hong Kong
SO PLOS ONE
VL 8
IS 8
AR e73049
DI 10.1371/journal.pone.0073049
PD AUG 23 2013
PY 2013
AB Background: Health communication inequalities were observed in Western
   population but less is known about them among the Chinese. We
   investigated health information seeking behaviours and its social
   determinants among Chinese adults in Hong Kong.
   Methods: Probability-based sample surveys over telephone were conducted
   in 2009, 2010/11 and 2012 to monitor family health and information use.
   Frequency of health information seeking from television, radio,
   newspapers/magazines and Internet were recorded and dichotomised as >= 1
   time/month and <1 time/month (reference). Logistic regression was used
   to yield adjusted odds ratios (aOR) of health information seeking for
   different demographic characteristics, socioeconomic status (education,
   employment and income), chronic disease and behaviours (smoking,
   drinking and physical activity).
   Results: Among 4553 subjects in all surveys, most (85.1%) had sought
   health information monthly from newspapers/magazines (66.2%), television
   (61.4%), radio (35.6%) or Internet (33.2%). Overall, being male, lower
   education attainment, lower household income, ever-smoking and physical
   inactivity were associated with less frequent health information seeking
   (all P<0.05). Compared with younger people, older people were less
   likely to search health information from Internet but more like to
   obtain it from radio (both P for trend <0.001). Having chronic diseases
   was associated with frequent health information seeking from television
   (aOR = 1.25, 95% CI: 1.07-1.47) and Internet (aOR = 1.46, 95% CI:
   1.24-1.73).
   Conclusions: This study has provided the first evidence on health
   information inequalities from a non-Western population with advanced
   mass media and Internet penetration. Socioeconomic inequalities and
   behavioural clustering of health information seeking suggested more
   resources are needed for improving health communication in disadvantage
   groups.
RI Lam, Tai Hing/C-4317-2009; Wang, Man Ping/
OI Lam, Tai Hing/0000-0002-2033-9971; Wang, Man Ping/0000-0003-4000-2388
ZB 9
ZA 0
TC 40
ZR 0
Z8 1
ZS 0
Z9 41
U1 2
U2 31
SN 1932-6203
UT WOS:000324403200040
PM 24009729
ER

PT J
AU Barnes, Neil
   Calverley, Peter M. A.
   Kaplan, Alan
   Rabe, Klaus F.
TI Chronic obstructive pulmonary disease and exacerbations: Patient
   insights from the global Hidden Depths of COPD survey
SO BMC PULMONARY MEDICINE
VL 13
AR 54
DI 10.1186/1471-2466-13-54
PD AUG 23 2013
PY 2013
AB Background: Although chronic obstructive pulmonary disease (COPD) is a
   major global health burden there is a lack of patient awareness of
   disease severity, particularly in relation to exacerbations.
   Methods: We conducted a global patient survey using an innovative,
   internet-based methodology to gain insight into patient perceptions of
   COPD and exacerbations in a real-world sample typical of today's
   working-age COPD population.
   Results: Two thousand patients with COPD (53%), chronic bronchitis (52%)
   and/or emphysema (22%) from 14 countries completed an online
   questionnaire developed by the authors. The Medical Research Council
   (MRC) breathlessness scale was used to delineate symptom severity. Over
   three quarters of patients (77%) had experienced an exacerbation, with
   27% of MRC 1 and 2 patients and 52% of MRC 3, 4 and 5 patients requiring
   hospitalization as a result of an exacerbation. While a majority of MRC
   1 and 2 patients (51%) reported being back to normal within a few days
   of an exacerbation, 23% of MRC 3, 4 and 5 patients took several weeks to
   return to normal and 6% never fully recovered. A high proportion of
   patients (39%) took a 'wait and see' approach to exacerbations.
   Despite the high prevalence of exacerbations and their negative impact
   on quality of life, 73% of MRC 1 and 2 patients and 64% of MRC 3, 4 and
   5 patients felt that they had control of their COPD. However, 77% of all
   patients were worried about their long-term health, and 38% of MRC 1 and
   2 patients and 59% of MRC 3, 4 and 5 patients feared premature death due
   to COPD.
   Conclusions: To reduce the adverse effects of COPD on patients' quality
   of life and address their fears for the future, we need better patient
   education and improved prevention and treatment of exacerbations.
RI Rabe, Klaus F./AAW-6296-2021
OI Rabe, Klaus F./0000-0002-7020-1401
ZS 0
TC 48
Z8 0
ZB 4
ZR 0
ZA 0
Z9 48
U1 0
U2 8
SN 1471-2466
UT WOS:000323779300001
PM 23971625
ER

PT J
AU Maidenbaum, Shachar
   Levy-Tzedek, Shelly
   Chebat, Daniel-Robert
   Amedi, Amir
TI Increasing Accessibility to the Blind of Virtual Environments, Using a
   Virtual Mobility Aid Based On the "EyeCane": Feasibility Study
SO PLOS ONE
VL 8
IS 8
AR e72555
DI 10.1371/journal.pone.0072555
PD AUG 19 2013
PY 2013
AB Virtual worlds and environments are becoming an increasingly central
   part of our lives, yet they are still far from accessible to the blind.
   This is especially unfortunate as such environments hold great potential
   for them for uses such as social interaction, online education and
   especially for use with familiarizing the visually impaired user with a
   real environment virtually from the comfort and safety of his own home
   before visiting it in the real world. We have implemented a simple
   algorithm to improve this situation using single-point depth
   information, enabling the blind to use a virtual cane, modeled on the
   "EyeCane" electronic travel aid, within any virtual environment with
   minimal preprocessing. Use of the Virtual-EyeCane, enables this
   experience to potentially be later used in real world environments with
   identical stimuli to those from the virtual environment. We show the
   fast-learned practical use of this algorithm for navigation in simple
   environments.
RI Levy-Tzedek, Shelly/E-8612-2017; Chebat, Daniel-Robert/L-1840-2019; Chebat, Daniel-Robert/AAG-5664-2019; Maidenbaum, Shachar/K-4277-2019; Amedi, Amir/; Maidenbaum, Shachar/
OI Chebat, Daniel-Robert/0000-0003-1252-9393; Amedi,
   Amir/0000-0001-5042-2533; Maidenbaum, Shachar/0000-0002-2078-3896
ZA 0
Z8 1
TC 42
ZB 10
ZS 0
ZR 0
Z9 43
U1 1
U2 26
SN 1932-6203
UT WOS:000323425700176
PM 23977316
ER

PT J
AU McCluskey, Annie
   Vratsistas-Curto, Angela
   Schurr, Karl
TI Barriers and enablers to implementing multiple stroke guideline
   recommendations: a qualitative study
SO BMC HEALTH SERVICES RESEARCH
VL 13
AR 323
DI 10.1186/1472-6963-13-323
PD AUG 19 2013
PY 2013
AB Background: Translating evidence into practice is an important final
   step in the process of evidence-based practice. Medical record audits
   can be used to examine how well practice compares with published
   evidence, and identify evidence-practice gaps. After providing audit
   feedback to professionals, local barriers to practice change can be
   identified and targetted with focussed behaviour change interventions.
   This study aimed to identify barriers and enablers to implementing
   multiple stroke guideline recommendations at one Australian stroke unit.
   Methods: A qualitative methodology was used. A sample of 28 allied
   health, nursing and medical professionals participated in a group or
   individual interview. These interviews occurred after staff had received
   audit feedback and identified areas for practice change. Questions
   focused on barriers and enablers to implementing guideline
   recommendations about management of: upper limb sensory impairments,
   mobility including sitting balance; vision; anxiety and depression;
   neglect; swallowing; communication; education for stroke survivors and
   carers; advice about return to work and driving. Qualitative data were
   analysed for themes using theoretical domains described by Michie and
   colleagues (2005).
   Results: Six group and two individual interviews were conducted,
   involving six disciplines. Barriers were different across disciplines.
   The six key barriers identified were: (1) Beliefs about capabilities of
   individual professionals and their discipline, and about patient
   capabilities (2) Beliefs about the consequences, positive and negative,
   of implementing the recommendations (3) Memory of, and attention to,
   best practices (4) Knowledge and skills required to implement best
   practice; (5) Intention and motivation to implement best practice, and
   (6) Resources. Some barriers were also enablers to change. For example,
   occupational therapists required new knowledge and skills (a barrier),
   to better manage sensation and neglect impairments while
   physiotherapists generally knew how to implement best-practice mobility
   rehabilitation (an enabler).
   Conclusions: Findings add to current knowledge about barriers to change
   and implementation of multiple guideline recommendations. Major
   challenges included sexuality education and depression screening.
   Limited knowledge and skills was a common barrier. Knowledge about
   specific interventions was needed before implementation could commence,
   and to maintain treatment fidelity. The provision of detailed online
   intervention protocols and manuals may help clinicians to overcome the
   knowledge barrier.
OI Vratsistas-Curto, Angela/0000-0002-0204-0570
ZA 0
Z8 0
TC 79
ZS 0
ZB 9
ZR 0
Z9 79
U1 2
U2 49
EI 1472-6963
UT WOS:000323345400001
PM 23958136
ER

PT J
AU Padwal, Raj S.
   Sharma, Arya M.
   Fradette, Miriam
   Jelinski, Susan
   Klarenbach, Scott
   Edwards, Alun
   Majumdar, Sumit R.
TI The evaluating self-management and educational support in severely obese
   patients awaiting multidisciplinary bariatric care (EVOLUTION) trial:
   rationale and design
SO BMC HEALTH SERVICES RESEARCH
VL 13
AR 321
DI 10.1186/1472-6963-13-321
PD AUG 17 2013
PY 2013
AB Background: In Canada, demand for multidisciplinary bariatric (obesity)
   care far outstrips capacity. Consequently, prolonged wait times exist
   and contribute to substantial health impairments.
   A supportive, educational intervention (with in-person and web-based
   versions) designed to enhance the self-management skills of patients
   wait-listed for multidisciplinary bariatric medical and surgical care
   has been variably implemented across Alberta, Canada. However, its
   effectiveness has not been evaluated. Our objectives were: 1. To
   determine if this program improves clinical and humanistic outcomes and
   is cost-effective compared to a control intervention; and 2. To compare
   the effectiveness and cost-effectiveness of in-person group-based versus
   web-based care. We hypothesize that both the web-based and in-person
   programs will reduce body weight and improve outcomes compared to the
   control group. Furthermore, we hypothesize that the in-person version
   will be more effective but more costly than the web-based version.
   Methods/Design: This pragmatic, prospective controlled trial will enrol
   660 wait-listed subjects (220 per study arm) from regional bariatric
   programs in Alberta and randomly assign them to: 1. an in-person,
   group-based intervention (9 modules delivered over 10 sessions); 2. a
   web-based intervention (13 modules); and 3. controls who will receive
   mailed literature. Subjects will have three months to review the content
   assigned to them (the intervention period) after which they will
   immediately enter the weight management clinic. Data will be collected
   at baseline and every 3 months for 9 months (study end), including: 1.
   Clinical [5% weight loss responders (primary outcome), absolute and %
   weight losses, changes in obesity-related comorbidities]; 2. Humanistic
   (health related quality of life, patient satisfaction, depression, and
   self-efficacy); and 3. Economic (incremental costs and utilities and
   cost per change in BMI assessed from the third party health care payor
   perspective) outcomes. Covariate-adjusted baseline-to-nine-month
   change-scores will be compared between groups for each outcome using
   linear regression for continuous outcomes and logistic regression for
   dichotomous ones.
   Discussion: Our findings will determine whether this intervention is
   effective and cost-effective compared to controls and if online or
   in-person care delivery is preferred. This information will be useful
   for clinicians, health-service providers and policy makers and should be
   generalizable to similar publically-funded bariatric care programs.
RI Padwal, Raj/G-6903-2016
OI Padwal, Raj/0000-0003-3541-2817
TC 9
ZA 0
Z8 0
ZB 1
ZS 0
ZR 0
Z9 9
U1 0
U2 11
SN 1472-6963
UT WOS:000323262000001
PM 24059346
ER

PT J
AU Stadlbauer, Vanessa
   Steiner, Peter
   Schweiger, Martin
   Sereinigg, Michael
   Tscheliessnigg, Karl-Heinz
   Freidl, Wolfgang
   Stiegler, Philipp
TI Knowledge and attitude of ICU nurses, students and patients towards the
   Austrian organ donation law
SO BMC MEDICAL ETHICS
VL 14
AR 32
DI 10.1186/1472-6939-14-32
PD AUG 16 2013
PY 2013
AB Background: A survey on the knowledge and attitudes towards the Austrian
   organ donation legislation (an opt-out solution) of selected groups of
   the Austrian population taking into account factors such as age, gender,
   level of education, affiliation to healthcare professions and health
   related studies was conducted.
   Methods: An online survey among 3 target groups (ICU nurses, health
   science students and non health science students) was performed and
   results were compared to the answers from transplantation patients to a
   paper questionnaire. A total of 8415 persons were asked to participate
   in the survey and 2025 (24%) persons correctly completed the
   questionnaire. 1945 online responses (ICU nurses n = 185; students of
   health sciences n = 1277; students of non-health science related courses
   n = 483) were analysed and data were compared to 80 manually filled-in
   responses from patients from a previous study.
   Results: 84% of participants state that they know the Austrian organ
   donation legislation; this percentage varies significantly (p < 0.05)
   within the target groups and is influenced by demographic variables of
   the participants. 74% think that the law is good and 79% do not favour a
   change. Opinions and attitudes towards the legal situation are
   positively influenced by the affiliation to healthcare professions and
   health-related fields of study. Interviewed persons who were aware of
   the legislation before the survey had a more positive attitude towards
   the existing legislation (77% versus 74%, p < 0.05).
   Conclusions: The information level on Austrian organ donation
   legislation is high. ICU nurses and those who did not know the law
   before were most critical towards the existing legislation. Therefore
   education to increase knowledge in the general population and
   goal-oriented efforts to increase awareness in the target groups should
   be emphasized.
OI Stadlbauer, Vanessa/0000-0001-5508-8271; Stiegler,
   Philipp/0000-0002-0952-3030
TC 22
Z8 1
ZA 0
ZS 0
ZB 4
ZR 0
Z9 23
U1 0
U2 16
SN 1472-6939
UT WOS:000323329100001
PM 23948068
ER

PT J
AU Barker, Daniel
   Ferrier, David E. K.
   Holland, Peter W. H.
   Mitchell, John B. O.
   Plaisier, Heleen
   Ritchie, Michael G.
   Smart, Steven D.
TI 4273 pi: Bioinformatics education on low cost ARM hardware
SO BMC BIOINFORMATICS
VL 14
AR 243
DI 10.1186/1471-2105-14-243
PD AUG 12 2013
PY 2013
AB Background: Teaching bioinformatics at universities is complicated by
   typical computer classroom settings. As well as running software locally
   and online, students should gain experience of systems administration.
   For a future career in biology or bioinformatics, the installation of
   software is a useful skill. We propose that this may be taught by
   running the course on GNU/Linux running on inexpensive Raspberry Pi
   computer hardware, for which students may be granted full administrator
   access.
   Results: We release 4273 pi, an operating system image for Raspberry Pi
   based on Raspbian Linux. This includes minor customisations for
   classroom use and includes our Open Access bioinformatics course, 4273
   pi Bioinformatics for Biologists. This is based on the final-year
   undergraduate module BL4273, run on Raspberry Pi computers at the
   University of St Andrews, Semester 1, academic year 2012-2013.
   Conclusions: 4273 pi is a means to teach bioinformatics, including
   systems administration tasks, to undergraduates at low cost.
RI Mitchell, John BO/F-9863-2010; Ritchie, Michael G/F-7055-2013; Ferrier, David E.K./D-7595-2013; Holland, Peter/; Mitchell, John/
OI Ritchie, Michael G/0000-0001-7913-8675; Ferrier, David
   E.K./0000-0003-3247-6233; Holland, Peter/0000-0003-1533-9376; Mitchell,
   John/0000-0002-0379-6097
ZS 0
ZA 0
ZB 6
Z8 0
ZR 0
TC 15
Z9 15
U1 2
U2 32
SN 1471-2105
UT WOS:000323178800001
PM 23937194
ER

PT J
AU Tavolacci, Marie Pierre
   Ladner, Joel
   Grigioni, Sebastien
   Richard, Laure
   Villet, Herve
   Dechelotte, Pierre
TI Prevalence and association of perceived stress, substance use and
   behavioral addictions: a cross-sectional study among university students
   in France, 2009-2011
SO BMC PUBLIC HEALTH
VL 13
AR 724
DI 10.1186/1471-2458-13-724
PD AUG 6 2013
PY 2013
AB Background: University students face multiple stressors such as academic
   overload, constant pressure to succeed, competition with peers as well
   as concerns about the future. Stress should not be considered on its
   own, but should be associated with potential risk behaviors leading to
   onset of substance use and related problems heightened during the
   university period. The aim of this study was to determine the prevalence
   of main substance use and behavioral addictions among students in higher
   education in France and to examine the relationship with perceived
   stress.
   Methods: A self-administered questionnaire was filled out by university
   student volunteers from Upper Normandy (France) either by anonymous
   online questionnaire or by paper questionnaire. Data collected included
   socioeconomic characteristics, Perceived Stress Scale (PSS), substance
   use (tobacco, alcohol, and cannabis) and hazardous behaviors: alcohol
   abuse problems, smoking, consumption of cannabis, eating disorders, and
   cyber addiction.
   Results: A total of 1876 students were included. Mean PSS score was 15.9
   (standard deviation = 7.2). Highly stressed students (4th quartile) were
   compared with lesser stressed students (1st quartile). A positive
   relation was observed between female gender, regular smokers, alcohol
   abuse problems, risk of cyberaddiction and especially eating disorders
   (AOR = 5.45, 95% CI = 3.42-8.69), and increasing PSS score. PSS score
   however, was not significantly related to the curriculum, regular
   alcohol use, drunkenness or binge drinking even after additional
   controlling for use of other substances. We found a significant negative
   association between stress and practice of sport: students with the most
   physical activity were less likely to report perceived stress (4th
   quartile: AOR = 0.57, 95% CI = 0.39-0.80).
   Conclusions: This cross-sectional study among university students in
   France revealed that perceived stress was associated not only with known
   risks such as alcohol misuse, but also with new risks such as eating
   disorders and cyber addiction. These results could help to develop
   preventive interventions focussing on these risk behaviors and
   subsequently improving stress coping capacity in this high-risk
   population.
RI Tavolacci, Marie-Pierre/O-8167-2018; Ladner, Joel/AAU-3564-2020
OI Tavolacci, Marie-Pierre/0000-0003-3980-819X; 
ZR 0
ZS 1
ZB 32
Z8 2
TC 142
ZA 0
Z9 144
U1 4
U2 149
SN 1471-2458
UT WOS:000323003800001
PM 23919651
ER

PT J
AU Schneider, Francine
   Schulz, Daniela N.
   Pouwels, Loes H. L.
   de Vries, Hein
   van Osch, Liesbeth A. D. M.
TI The use of a proactive dissemination strategy to optimize reach of an
   internet-delivered computer tailored lifestyle intervention
SO BMC PUBLIC HEALTH
VL 13
AR 721
DI 10.1186/1471-2458-13-721
PD AUG 5 2013
PY 2013
AB Background: The use of reactive strategies to disseminate effective
   Internet-delivered lifestyle interventions restricts their level of
   reach within the target population. This stresses the need to invest in
   proactive strategies to offer these interventions to the target
   population. The present study used a proactive strategy to increase
   reach of an Internet-delivered multi component computer tailored
   intervention, by embedding the intervention in an existing online health
   monitoring system of the Regional Public Health Services in the
   Netherlands.
   Methods: The research population consisted of Dutch adults who were
   invited to participate in the Adult Health Monitor (N = 96,388) offered
   by the Regional Public Health Services. This Monitor consisted of an
   online or a written questionnaire. A prospective design was used to
   determine levels of reach, by focusing on actual participation in the
   lifestyle intervention. Furthermore, adequacy of reach among the target
   group was assessed by composing detailed profiles of intervention users.
   Participants' characteristics, like demographics, behavioral and mental
   health status and quality of life, were included in the model as
   predictors.
   Results: A total of 41,155 (43%) people participated in the Adult Health
   Monitor, of which 41% (n = 16,940) filled out the online version. More
   than half of the online participants indicated their interest (n = 9169;
   54%) in the computer tailored intervention and 5168 participants (31%)
   actually participated in the Internet-delivered computer tailored
   intervention. Males, older respondents and individuals with a higher
   educational degree were significantly more likely to participate in the
   intervention. Furthermore, results indicated that especially
   participants with a relatively healthier lifestyle and a healthy BMI
   were likely to participate.
   Conclusions: With one out of three online Adult Health Monitor
   participants actually participating in the computer tailored lifestyle
   intervention, the employed proactive dissemination strategy succeeded in
   ensuring relatively high levels of reach. Reach among at-risk
   individuals (e. g. low socioeconomic status and unhealthy lifestyle) was
   modest. It is therefore essential to further optimize reach by putting
   additional effort into increasing interest in the lifestyle intervention
   among at-risk individuals and to encourage them to actually use the
   intervention.
   Trial registration: Dutch Trial Register (NTR1786) and Medical Ethics
   Committee of Maastricht University and the University Hospital
   Maastricht (NL2723506809/MEC0903016).
RI Fazli, Ghazal/AAE-8320-2022; Schulz, Daniela/
OI Schulz, Daniela/0000-0002-1016-432X
Z8 0
ZA 0
TC 8
ZR 0
ZS 0
ZB 0
Z9 8
U1 0
U2 45
SN 1471-2458
UT WOS:000323117400001
PM 23914991
ER

PT J
AU Langton, Julia M.
   Blanch, Bianca
   Pesa, Nicole
   Park, Jae Min
   Pearson, Sallie-Anne
TI How do medical doctors use a web-based oncology protocol system? A
   comparison of Australian doctors at different levels of medical training
   using logfile analysis and an online survey
SO BMC MEDICAL INFORMATICS AND DECISION MAKING
VL 13
AR 82
DI 10.1186/1472-6947-13-82
PD AUG 4 2013
PY 2013
AB Background: Electronic decision support is commonplace in medical
   practice. However, its adoption at the point-of-care is dependent on a
   range of organisational, patient and clinician-related factors. In
   particular, level of clinical experience is an important driver of
   electronic decision support uptake. Our objective was to examine the way
   in which Australian doctors at different stages of medical training use
   a web-based oncology system (www. eviq. org. au).
   Methods: We used logfiles to examine the characteristics of eviQ
   registrants (2009-2012) and patterns of eviQ use in 2012, according to
   level of medical training. We also used a web-based survey to evaluate
   the way doctors at different levels of medical training use the online
   system and to elicit perceptions of the system's utility in oncology
   care.
   Results: Our study cohort comprised 2,549 eviQ registrants who were
   hospital-based medical doctors across all levels of training. 65% of the
   cohort used eviQ in 2012, with 25% of interns/residents, 61% of advanced
   oncology trainees and 47% of speciality-qualified oncologists accessing
   eviQ in the last 3 months of 2012. The cohort accounted for 445,492
   webhits in 2012. On average, advanced trainees used eviQ up to
   five-times more than other doctors (42.6 webhits/month compared to 22.8
   for specialty-qualified doctors and 7.4 webhits/month for interns/
   residents). Of the 52 survey respondents, 89% accessed eviQ's
   chemotherapy protocols on a daily or weekly basis in the month prior to
   the survey. 79% of respondents used eviQ at least weekly to initiate
   therapy and to support monitoring (29%), altering (35%) or ceasing
   therapy (19%). Consistent with the logfile analysis, advanced oncology
   trainees report more frequent eviQ use than doctors at other stages of
   medical training.
   Conclusions: The majority of the Australian oncology workforce are
   registered on eviQ. The frequency of use directly mirrors the clinical
   role of doctors and attitudes about the utility of eviQ in
   decision-making. Evaluations of this kind generate important data for
   system developers and medical educators to drive improvements in
   electronic decision support to better meet the needs of clinicians. This
   end-user focus will optimise the uptake of systems which will translate
   into improvements in processes of care and patient outcomes.
OI Langton, Julia/0000-0001-5668-5764
ZR 0
Z8 0
ZA 0
ZB 1
ZS 0
TC 3
Z9 3
U1 0
U2 9
SN 1472-6947
UT WOS:000322907400001
PM 23915178
ER

PT J
AU Orozco-Beltran, Domingo
   Ruescas-Escolano, Esther
   Isabel Navarro-Palazon, Ana
   Cordero, Alberto
   Gaubert-Tortosa, Maria
   Navarro-Perez, Jorge
   Carratala-Munuera, Concepcion
   Pertusa-Martinez, Salvador
   Soler-Bahilo, Enrique
   Brotons-Munto, Francisco
   Bort-Cubero, Jose
   Angel Nunez-Martinez, Miguel
   Bertomeu-Martinez, Vicente
   Francisco Gil-Guillen, Vicente
CA PROPRESE Res Team
TI Effectiveness of a new health care organization model in primary care
   for chronic cardiovascular disease patients based on a multifactorial
   intervention: the PROPRESE randomized controlled trial
SO BMC HEALTH SERVICES RESEARCH
VL 13
AR 293
DI 10.1186/1472-6963-13-293
PD AUG 2 2013
PY 2013
AB Background: To evaluate the effectiveness of a new multifactorial
   intervention to improve health care for chronic ischemic heart disease
   patients in primary care. The strategy has two components: a)
   organizational for the patient/professional relationship and b) training
   for professionals.
   Methods/design: Experimental study. Randomized clinical trial. Follow-up
   period: one year. Study setting: primary care, multicenter (15 health
   centers). For the intervention group 15 health centers are selected from
   those participating in ESCARVAL study. Once the center agreed to
   participate patients are randomly selected from the total amount of
   patients with ischemic heart disease registered in the electronic health
   records. For the control group a random sample of patients with ischemic
   heart disease is selected from all 72 health centers electronic records.
   Intervention components: a) Organizational intervention on the
   patient/professional relationship. Centered on the Chronic Care Model,
   the Stanford Expert Patient Program and the Kaiser Permanente model:
   Teamwork, informed and active patient, decision making shared with the
   patient, recommendations based on clinical guidelines, single electronic
   medical history per patient that allows the use of indicators for risk
   monitoring and stratification. b) Formative strategy for professionals:
   4 face-to-face training workshops (one every 3 months), monthly update
   clinical sessions, online tutorial by a cardiologist, availability
   through the intranet of the action protocol and related documents.
   Measurements: Blood pressure, blood glucose, HbA1c, lipid profile and
   smoking. Frequent health care visits. Number of hospitalizations related
   to vascular disease. Therapeutic compliance. Drug use.
   Discussion: This study aims to evaluate the efficacy of a multifactorial
   intervention strategy involving patients with ischemic heart disease for
   the improvement of the degree of control of the cardiovascular risk
   factors and of the quality of life, number of visits, and number of
   hospitalizations.
RI Cordero, Alberto/GNW-2600-2022; Carratala-Munuera, Concepcion/ABH-1205-2020; González Timoneda, Alba/C-8205-2019; Guillén, Vicente Francisco Gil/AAE-8201-2019; Alcaniz, Mariano L./I-9659-2016; PERTUSA, SALVADOR/; Orozco-Beltran, Domingo/; Gil-Guillen, Vicente F/; BERTOMEU MARTINEZ, VICENTE/
OI Cordero, Alberto/0000-0003-0000-7109; Carratala-Munuera,
   Concepcion/0000-0002-1303-6294; González Timoneda,
   Alba/0000-0003-1871-7758; Alcaniz, Mariano L./0000-0001-9207-0636;
   PERTUSA, SALVADOR/0000-0002-2990-5570; Orozco-Beltran,
   Domingo/0000-0002-8231-2635; Gil-Guillen, Vicente F/0000-0003-3793-9786;
   BERTOMEU MARTINEZ, VICENTE/0000-0002-3553-0963
ZA 0
Z8 2
ZS 0
ZB 1
TC 3
ZR 0
Z9 5
U1 1
U2 34
SN 1472-6963
UT WOS:000322759300001
PM 23915267
ER

PT J
AU Hansen, S.
   Schwab, F.
   Behnke, M.
   Geffers, C.
   Gastmeier, P.
CA PROHIBIT Consortium
TI Compliance with national guidelines for the prevention of central venous
   catheter-associated-Infections in German intensive care units
SO DEUTSCHE MEDIZINISCHE WOCHENSCHRIFT
VL 138
IS 34-35
BP 1706
EP 1710
DI 10.1055/s-0033-1349439
PD AUG 2013
PY 2013
AB Background and Objective: Aim of the survey was to determine the
   compliance with national guidelines for the prevention of central venous
   catheter (CVC)-associated bloodstream infection in German intensive care
   units (ICUs). Methods: Within the pan-European PROHIBIT (Prevention of
   Hospital Infections by Intervention and Training) survey on infection
   control an online-questionnaire was answered by German ICU staff.
   Questions concerned insertion and handling of CVC. Continuous data are
   presented in median including interquartile range (IQR); categorical
   parameters are summarized by percentage. Results: Ninety-two percent of
   ICUs created local guidelines for the prevention of CVC-associated
   sepsis according to national guidelines. Eleven percent did not provide
   educational sessions for health care workers concerning sepsis
   prevention routinely. The subclavian vein was the favored insertion site
   in 17 % of ICUs. A standardized approach for daily assessment of the
   need of the CVC was established in 39 % of ICUs. Impregnated (antiseptic
   or antibiotic) CVCs were used by every fourth ICU. Single-use vials were
   not used as single-use vials by a third of ICUs. Conclusion: There are
   still many German ICUs in which national guidelines are not implemented.
   Training of staff is necessary to raise awareness for prevention
   measures and to contribute to a good quality of patient care.
RI HANSEN, Sonja/GPT-0286-2022; Gastmeier, Petra/; Behnke, Michael/; Geffers, Christine/
OI HANSEN, Sonja/0000-0002-5523-8580; Gastmeier, Petra/0000-0001-5520-4287;
   Behnke, Michael/0000-0002-3993-9651; Geffers,
   Christine/0000-0003-3047-6416
TC 7
ZB 1
ZR 0
Z8 0
ZS 0
ZA 0
Z9 7
U1 0
U2 3
SN 0012-0472
EI 1439-4413
UT WOS:000330471500005
PM 23934588
ER

PT J
AU Huri, Emre
   Surcel, Cristian
   Larre, Stephane
   Miano, Roberto
   Sorget, Jade
TI International Young Urological Association: a global platform network
   for young urologists
SO CANADIAN JOURNAL OF UROLOGY
VL 20
IS 4
BP 6878
EP 6879
PD AUG 2013
PY 2013
AB Despite the growth of the digital era, rapid spread of information, and
   real-time communication, there are several urologists throughout the
   world who do not have access to urological scientific programs, academic
   training programs, or memberships to well-established urological
   organizations, associations, and societies.
   The International Young Urological Association (IYUA) is a non-profit
   organization that was created to specifically address and facilitate
   access for urologists that for geopolitical, economical, or other
   reasons would not otherwise have these opportunities available to them.
   The IYUA's non-competitive nature allows for urologists to use the IYUA
   as an initial platform to network with globally established
   organizations to deliver scientific training programs, courses, and
   meetings in less common locations.
   It is our objective to demonstrate the IYUA's mission and facets that
   may contribute to the increased academic and scientific education of
   professionals in Urology where the access to these resources can be
   challenging.
OI Miano, Roberto/0000-0003-2445-1204
ZB 0
TC 1
Z8 0
ZA 0
ZR 0
ZS 0
Z9 1
U1 0
U2 1
SN 1195-9479
UT WOS:000323294900015
PM 23930618
ER

PT J
AU Wojcieszek, Aleena M.
   Thompson, Rachel
TI Conceiving of change: a brief intervention increases young adults'
   knowledge of fertility and the effectiveness of in vitro fertilization
SO FERTILITY AND STERILITY
VL 100
IS 2
BP 523
EP 529
DI 10.1016/j.fertnstert.2013.03.050
PD AUG 2013
PY 2013
AB Objective: To examine the effectiveness of an educational intervention
   in increasing knowledge of fertility and the effectiveness of IVF among
   university students in Australia.
   Design: Two-group, pretest-posttest design.
   Setting: A large metropolitan university in Queensland, Australia.
   Patient(s): One hundred thirty-seven male and female undergraduate
   students.
   Intervention(s): Online information brochure on fertility (intervention
   group), or an online information brochure on home ownership (control
   group).
   Main Outcome Measure(s): Knowledge of fertility, knowledge of IVF
   effectiveness, and desired age at commencement and completion of
   childbearing, assessed immediately before and after exposure to the
   brochure.
   Result(s): Exposure to the brochure resulted in significant increases in
   knowledge of fertility and knowledge of IVF effectiveness in the
   intervention group and significant decreases in desired age at
   commencement and completion of childbearing. No changes were observed in
   the control group.
   Conclusion(s): Educational intervention is a worthwhile endeavor that
   can increase knowledge of fertility and IVF effectiveness in the
   short-term. Further research is needed to evaluate whether increased
   knowledge persists and affects intentions in the longer-term. Because
   the determinants of timing of childbearing are highly multifactorial,
   fertility education should be paired with policies and practices that
   support men and women to make informed decisions about the timing of
   childbearing. (C) 2013 by American Society for Reproductive Medicine.
RI Wojcieszek, Aleena M/S-8668-2019; Thompson, Rachel/
OI Wojcieszek, Aleena M/0000-0001-8099-6087; Thompson,
   Rachel/0000-0002-1009-0746
ZA 0
ZS 0
ZR 0
TC 41
ZB 14
Z8 0
Z9 41
U1 0
U2 14
SN 0015-0282
EI 1556-5653
UT WOS:000322633200044
PM 23628107
ER

PT J
AU Pias-Peleteiro, Leticia
   Cortes-Bordoy, Javier
   Martinon-Torres, Federico
TI Dr Google What about the human papillomavirus vaccine?
SO HUMAN VACCINES & IMMUNOTHERAPEUTICS
VL 9
IS 8
BP 1712
EP 1719
DI 10.4161/hv.25057
PD AUG 1 2013
PY 2013
AB Objectives: To assess and analyze the information and recommendations
   provided by Google Web Search (Google) in relation to web searches on
   the HPV vaccine, indications for females and males and possible adverse
   effects. Materials and Methods: Descriptive cross-sectional study of the
   results of 14 web searches. Comprehensive analysis of results based on
   general recommendation given (favorable/dissuasive), as well as
   compliance with pre-established criteria, namely design, content and
   credibility. Sub-analysis of results according to site category: general
   information, blog/forum and press. Results: In the comprehensive
   analysis of results, 72.2% of websites offer information favorable to
   HPV vaccination, with varying degrees of content detail, vs. 27.8% with
   highly dissuasive content in relation to HPV vaccination. The most
   frequent type of site is the blog or forum. The information found is
   frequently incomplete, poorly structured, and often lacking in updates,
   bibliography and adequate citations, as well as sound credibility
   criteria (scientific association accreditation and/or trust mark
   system). Conclusions: Google, as a tool which users employ to locate
   medical information and advice, is not specialized in providing
   information that is necessarily rigorous or valid from a scientific
   perspective. Search results and ranking based on Google's generalized
   algorithms can lead users to poorly grounded opinions and statements,
   which may impact HPV vaccination perception and subsequent decision
   making.
RI Martinon-Torres, Federico/E-4982-2016
OI Martinon-Torres, Federico/0000-0002-9023-581X
Z8 0
ZB 3
TC 14
ZR 0
ZA 0
ZS 1
Z9 14
U1 0
U2 11
SN 2164-5515
EI 2164-554X
UT WOS:000327547800018
PM 23744505
ER

PT J
AU Vicente, Benjamin
   Rosel, Leonardo
TI Challenges for psychiatric recruitment and training in Chile
SO INTERNATIONAL REVIEW OF PSYCHIATRY
VL 25
IS 4
BP 413
EP 418
DI 10.3109/09540261.2013.822348
PD AUG 2013
PY 2013
AB This paper aims to describe the current challenges to recruitment of
   psychiatrists in Chile, and investigate factors related to interest in
   psychiatry from medical students of the Chilean Biobio Region. An online
   survey was completed by 39 medical students currently performing the
   internship. This survey included questions regarding socio-demographic
   aspects, probability of choosing a medical speciality, influencing
   factors on the choice of the medical speciality, and personal features.
   Students were separated in two groups for the analysis based on their
   likelihood of choosing psychiatry as a career. A total of 35.9% of the
   respondents showed some degree of interest in psychiatry. Factors
   considered important by the respondents were academic opportunities,
   training vacancies, and balance between job and personal life. The low
   participation in the study does not allow the extrapolation of data to
   the national situation, and may represent response bias to those already
   interested in psychiatry as a career. However, Chile has an average
   psychiatrist rate per number of inhabitants for the region, but an
   uneven distribution of this resource. National policies must be focused
   on this issue in order to reduce the gap in mental healthcare.
RI Vicente, Benjamin/R-2563-2019
TC 1
ZA 0
ZR 0
ZS 0
Z8 0
ZB 0
Z9 1
U1 0
U2 2
SN 0954-0261
EI 1369-1627
UT WOS:000324534800008
PM 24032495
ER

PT J
AU Halder, Neel
   Hadjidemetriou, Christiana
   Pearson, Rachel
   Farooq, Kitty
   Lydall, Gregory J.
   Malik, Amit
   Bhugra, Dinesh
TI Student career choice in psychiatry: Findings from 18 UK medical schools
SO INTERNATIONAL REVIEW OF PSYCHIATRY
VL 25
IS 4
BP 438
EP 444
DI 10.3109/09540261.2013.824414
PD AUG 2013
PY 2013
AB Psychiatry recruitment continues to be a problem in the UK and
   large-scale studies are required to understand the factors surrounding
   this. A quantitative, cross-sectional online survey, incorporating
   demographics, career choices, teaching exposure, attitudes to psychiatry
   and personality factors, was administered to final-year UK medical
   students. A total of 484 students from 18 medical schools responded (66%
   women). Sixteen (16%) had chosen psychiatry at medical school entry. By
   final year, 15 respondents (3%) had decided to pursue a career in
   psychiatry, while another 78 (17%) were seriously considering it. There
   was little difference in the quality ratings of lectures and small group
   teaching between those interested in psychiatry and those not.
   Experience of 'enrichment activities' (psychiatry special study modules
   or components, psychiatric research, university psychiatry clubs, and
   psychiatry electives) were significantly more likely to take up
   psychiatry. Causality cannot, however, be determined in this study. The
   study identified several distinct groups of UK students: those deciding
   on psychiatry before medical school and maintaining that career choice,
   those deciding on psychiatry during medical school, and those interested
   in other fields. Addressing psychiatry teaching and exposure may improve
   recruitment into the speciality.
TC 27
ZA 0
ZB 3
ZR 0
Z8 0
ZS 0
Z9 27
U1 0
U2 2
SN 0954-0261
EI 1369-1627
UT WOS:000324534800012
PM 24032499
ER

PT J
AU Dvoracek, Boris
   Nawka, Alexander
   Nawkova, Lucie
   Vevera, Jan
   Lydall, Gregory
   Malik, Amit
   Farooq, Kitty
   Bhugra, Dinesh
TI Recruitment to psychiatry in the Czech Republic: 'Waiting for
   resuscitation'?
SO INTERNATIONAL REVIEW OF PSYCHIATRY
VL 25
IS 4
BP 466
EP 471
DI 10.3109/09540261.2013.821405
PD AUG 2013
PY 2013
AB Recruitment to psychiatry is becoming a serious obstacle in providing
   first-class mental health treatment in many countries worldwide. We
   attempt to address this burning issue by examining medical student's
   attitudes towards psychiatry and factors influencing their career choice
   in the Czech Republic. In 2010, 71 students in their last year of
   medical school at the First Faculty of Medicine, Charles University,
   Prague were recruited in this quantitative cross-sectional online study.
   From the sample, 16% (n - 11) of students were considering psychiatry as
   a career path. An important factor in choosing psychiatry as a career
   path was personal/family presence of mental illness. Longer experience
   with psychiatry placement also contributed to the choice of psychiatry,
   as well as participation in elective courses or psychiatric research
   projects. Students considering psychiatry were less systematic compared
   to the group not considering psychiatry. Low reported levels of
   recruitment to psychiatry present a problematic issue in the Czech
   Republic. To make psychiatry more appealing to medical students,
   proactive steps by the relevant stakeholders need to be implemented.
   These strategies should include steps such as allocating more time for
   psychiatry in the medical curriculum, better quality of lectures, and
   the inclusion of additional elective courses.
RI Nawka, Alexander/O-7259-2017; Vevera, Jan/M-1874-2017
OI Nawka, Alexander/0000-0002-5564-8694; Vevera, Jan/0000-0002-9065-1741
Z8 0
ZS 0
TC 1
ZA 0
ZR 0
ZB 1
Z9 1
U1 1
U2 6
SN 0954-0261
EI 1369-1627
UT WOS:000324534800016
PM 24032503
ER

PT J
AU Spreckelsen, Cord
   Finsterer, Sonja
   Cremer, Jan
   Schenkat, Hennig
TI Can Social Semantic Web Techniques Foster Collaborative Curriculum
   Mapping In Medicine?
SO JOURNAL OF MEDICAL INTERNET RESEARCH
VL 15
IS 8
AR e169
DI 10.2196/jmir.2623
PD AUG 2013
PY 2013
AB Background: Curriculum mapping, which is aimed at the systematic
   realignment of the planned, taught, and learned curriculum, is
   considered a challenging and ongoing effort in medical education.
   Second-generation curriculum managing systems foster knowledge
   management processes including curriculum mapping in order to give
   comprehensive support to learners, teachers, and administrators. The
   large quantity of custom-built software in this field indicates a
   shortcoming of available IT tools and standards.
   Objective: The project reported here aims at the systematic adoption of
   techniques and standards of the Social Semantic Web to implement
   collaborative curriculum mapping for a complete medical model
   curriculum.
   Methods: A semantic MediaWiki (SMW)-based Web application has been
   introduced as a platform for the elicitation and revision process of the
   Aachen Catalogue of Learning Objectives (ACLO). The semantic wiki uses a
   domain model of the curricular context and offers structured
   (form-based) data entry, multiple views, structured querying, semantic
   indexing, and commenting for learning objectives ("LOs"). Semantic
   indexing of learning objectives relies on both a controlled vocabulary
   of international medical classifications (ICD, MeSH) and a folksonomy
   maintained by the users. An additional module supporting the global
   checking of consistency complements the semantic wiki. Statements of the
   Object Constraint Language define the consistency criteria. We evaluated
   the application by a scenario-based formative usability study, where the
   participants solved tasks in the (fictional) context of 7 typical
   situations and answered a questionnaire containing Likert-scaled items
   and free-text questions.
   Results: At present, ACLO contains roughly 5350 operational (ie,
   specific and measurable) objectives acquired during the last 25 months.
   The wiki-based user interface uses 13 online forms for data entry and 4
   online forms for flexible searches of LOs, and all the forms are
   accessible by standard Web browsers. The formative usability study
   yielded positive results (median rating of 2 ("good") in all 7 general
   usability items) and produced valuable qualitative feedback, especially
   concerning navigation and comprehensibility. Although not asked to, the
   participants (n=5) detected critical aspects of the curriculum (similar
   learning objectives addressed repeatedly and missing objectives), thus
   proving the system's ability to support curriculum revision.
   Conclusions: The SMW-based approach enabled an agile implementation of
   computer-supported knowledge management. The approach, based on standard
   Social Semantic Web formats and technology, represents a feasible and
   effectively applicable compromise between answering to the individual
   requirements of curriculum management at a particular medical school and
   using proprietary systems.
RI Spreckelsen, Cord/M-7326-2016
OI Spreckelsen, Cord/0000-0002-7301-1566
ZB 0
ZS 0
Z8 0
TC 8
ZA 0
ZR 0
Z9 8
U1 0
U2 39
SN 1438-8871
UT WOS:000324620700019
PM 23948519
ER

PT J
AU Robinson, Robert L.
   Burk, Martha S.
TI Tablet Computer Use by Medical Students in the United States
SO JOURNAL OF MEDICAL SYSTEMS
VL 37
IS 4
AR 9959
DI 10.1007/s10916-013-9959-y
PD AUG 2013
PY 2013
AB The value of tablet computer use in education is an area of considerable
   interest. Preliminary investigations shows that medical students feel
   that tablet computers were a positive addition to the preclinical
   curriculum. To better understand how and why medical students use tablet
   computers, we conducted an online survey of medical students in the
   United States This study shows frequent tablet computer use by medical
   students. Students in clinical years of medical school are the most
   frequent users of tablet computers. The high frequency of tablet
   computer use suggest that this may be an important area for medical
   educators to explore.
RI Robinson, Robert/G-1598-2013
OI Robinson, Robert/0000-0002-6059-650X
ZB 2
ZA 0
TC 18
Z8 1
ZR 0
ZS 0
Z9 20
U1 0
U2 22
SN 0148-5598
EI 1573-689X
UT WOS:000323671800008
PM 23832806
ER

PT J
AU Esen, U. I.
TI Foundation doctors' views of medical professionalism
SO JOURNAL OF OBSTETRICS AND GYNAECOLOGY
VL 33
IS 6
BP 553
EP 556
DI 10.3109/01443615.2013.807783
PD AUG 2013
PY 2013
AB The views of Foundation Years 1 and 2 doctors on medical professionalism
   were investigated using focus groups, in respect of definitions and
   components, teaching, learning and assessment. They were able to define
   and identify the components of medical professionalism, as well as
   components that could be taught. They felt medical professionalism was
   poorly taught and assessed. They recognised the dangers the online
   environment posed to medical professionalism but felt public
   expectations for doctors could at times be unrealistic. The profile,
   teaching and assessment of medical professionalism need to be improved.
   This can be achieved by teaching and assessing it as a standalone entity
   rather that within medical ethics as it is currently taught, and raising
   its profile to that of academic subjects.
Z8 0
ZR 0
ZS 0
ZB 0
ZA 0
TC 2
Z9 2
U1 1
U2 9
SN 0144-3615
EI 1364-6893
UT WOS:000322781800004
PM 23919848
ER

PT J
AU Ng, Victor
   Irwin, Jennifer D.
TI Prescriptive Medicine: The Importance of Preparing Canadian Medical
   Students to Counsel Patients Toward Physical Activity
SO JOURNAL OF PHYSICAL ACTIVITY & HEALTH
VL 10
IS 6
BP 889
EP 899
DI 10.1123/jpah.10.6.889
PD AUG 2013
PY 2013
AB Background: Physical activity (PA) is powerful for preventing and
   treating many chronic diseases. Physicians' own PA behaviors are
   correlated with their likelihood to counsel patients regarding PA.
   Medical students' PA-related attitudes and behaviors reflect what can be
   expected from our future physicians. Methods: A 27-item online survey
   was used to determine the percentage of Canadian medical students
   meeting the Canadian physical activity recommendations, and their
   self-reported perception of relevance and frequency of exercise
   counseling during patient encounters. We generated cross-tabulations
   with the independent covariates and our statistical comparison was based
   on the generalized estimating equation (GEE) algorithm to adjust for
   schools (clusters). Results: While 64% (969/1510) of medical students
   met the MVPA recommendation, only 25% discussed PA counseling with
   patients. Most (80% and 90%, respectfully) believed physicians should
   adhere to a healthy lifestyle to effectively encourage their patients to
   do so, and that their credibility increased if they stayed fit
   themselves. Conclusions: Medical students are interested in and
   receptive to the importance of PA. However, not only is there
   improvement needed for the more than one-third of medical students who
   are insufficiently active themselves, but substantial change is needed
   regarding the vast majority of students' current counseling behaviors.
ZA 0
ZB 0
ZS 0
ZR 0
TC 5
Z8 0
Z9 5
U1 0
U2 3
SN 1543-3080
UT WOS:000323630700015
PM 23072743
ER

PT J
AU Perry, J.
   Watkins, M.
   Gilbert, A.
   Rawlinson, J.
TI A systematic review of the evidence on service user involvement in
   interpersonal skills training of mental health students
SO JOURNAL OF PSYCHIATRIC AND MENTAL HEALTH NURSING
VL 20
IS 6
BP 525
EP 540
DI 10.1111/j.1365-2850.2012.01955.x
PD AUG 2013
PY 2013
AB Accessible Summary center dot This review looks at the involvement of
   people who have experienced mental health difficulties in teaching
   mental health students communication skills. center dot A systematic
   review of the English language publications from 1990-2010 was carried
   out using a wide range of sources including online databases such as the
   Cumulative Index to Nursing and Allied Health Literature (CINAHL),
   PsycINFO and MEDLINE (Ovid). center dot The overall goal was to assess
   the quality of existing evidence in this area and synthesis of findings
   on the effect of teaching involving people who have experienced mental
   health problems on students' ability to communicate. The conclusions of
   the review were: 1 Overall this type of teaching was acceptable to
   students and of value. 2 When service users teach about communication
   there is a move in student's practice towards improved attitudes towards
   people with mental health difficulties. 3 Some students were concerned
   that the people teaching them were not sufficiently representative of
   most people with mental health difficulties. 4 This type of teaching
   made professionals reflect more deeply on the way they communicate.
   Recommendations were also made to improve future research: 1 Researchers
   should use a clear definition of what constitutes good communication. 2
   If skill in communication is being measured tried and tested measures
   should be used to do this and an experimental approach should be
   adopted. 3 A mixture of methods that both measure changes in skills and
   behaviour and elicit peoples actual experience of this type of teaching
   seems to be the best way of researching this area. Abstract Service user
   involvement has become a common feature of education programmes for
   mental health students. However, little is known about the effects of
   this type of education on the interpersonal skills of students taking
   part. This paper reports findings from a systematic review that formed
   part of a wider investigation into service user involvement in teaching
   interpersonal skills. The review aimed to locate and assess the quality
   of the published evidence relating to the effects of service user
   involvement on mental health students interpersonal skills and to
   synthesize results, using a definition of interpersonal skill that
   includes attitudes, empathy and skills as its key components. Results
   from this study indicate that the quality of evidence in this area is
   poor. However, sufficient synthesis of the evidence base was possible to
   allow conclusions and recommendations for both research and practice.
   Conclusions were that the involvement of service users in this area is
   both acceptable and valuable for students and had specific impacts on
   attitudes, empathy and skills. Some difficulties and reservations about
   the style of involvement are discussed. Recommendations for the conduct
   of future research are also made.
ZA 0
Z8 0
ZS 0
ZB 1
ZR 0
TC 37
Z9 37
U1 0
U2 40
SN 1351-0126
UT WOS:000320776700007
PM 22845684
ER

PT J
AU Nazione, Samantha
   Silk, Kami J.
TI Patient race and perceived illness responsibility: effects on provider
   helping and bias
SO MEDICAL EDUCATION
VL 47
IS 8
BP 780
EP 789
DI 10.1111/medu.12203
PD AUG 2013
PY 2013
AB Objectives Health care disparities represent a major issue impacting the
   quality of care in the USA. Provider biases have been identified as
   contributing to health care disparities. This study examined the helping
   intentions and biases reported by medical students based on patient race
   and perceived patient responsibility. The study was guided by the
   responsibility-affect-helping model (RAHM), which proposes that helping
   behaviour is a function of perceived responsibility and affect.
   Methods In a 2x3 online experiment, medical students (n=231) viewed a
   health chart and dialogue for either a Black or a White patient, in
   which the dialogue included a manipulation of the patient's rationales
   for his non-compliance with diet recommendations (responsible, not
   responsible, no responsibility assigned). After viewing the
   manipulation, medical students completed measures regarding perceived
   patient responsibility, affect, intention to help, perceptions of the
   patient and ethnocentrism.
   Results The RAHM was supported, such that increased perceived patient
   responsibility led to increased provider anger and reduced provider
   helping intentions, whereas decreased perceived patient responsibility
   led to increased provider empathy and helping intentions. Additionally,
   an interaction effect between race and perceived patient responsibility
   occurred such that bias toward the Black patient was most likely to
   occur in the control condition.
   Conclusions Perceived patient responsibility affects provider helping
   intentions and interacts with patient race to influence provider
   perceptions of patient characteristics. Communication on rationales for
   non-compliance as associated with perceived responsibility may lead to
   better or worse patient care as providers make attributions about
   patients based on these factors.
ZA 0
ZR 0
ZS 0
ZB 0
TC 7
Z8 0
Z9 7
U1 1
U2 22
SN 0308-0110
EI 1365-2923
UT WOS:000321502700009
PM 23837424
ER

PT J
AU Longstaff, Holly
   McDonald, Michael
   Bailey, Jennifer
TI Communicating Risks and Benefits About Ethically Controversial Topics:
   the Case of Induced Pluripotent Stem (iPS) Cells
SO STEM CELL REVIEWS AND REPORTS
VL 9
IS 4
BP 388
EP 396
DI 10.1007/s12015-012-9407-2
PD AUG 2013
PY 2013
AB Many are supportive of approaches that incorporate lay citizens into
   policy making and risk management decisions. However, a great deal of
   learning must first take place about how citizen engagement for
   controversial topics is best accomplished. Online risk communication
   efforts are increasing in popularity but there is little empirical
   evidence accrued to demonstrate the effectiveness of such methods. The
   intention of our overall study is to create a powerful method for
   in-depth two-way communication with the public and expert communities
   about complex and sensitive issues at the heart of stem cell (SC)
   research. The fundamental objective is to raise awareness of SC science
   with lay citizens by fostering more holistic or "all things considered"
   ethical judgments. Our risk communication study demonstrates that lay
   citizens are both interested in, and capable of learning about, complex
   scientific issues provided the right tools are used to convey
   information and assess understanding. Our results show that it is worth
   the time and effort for SC researchers to continue posting podcasts and
   FAQ's about their work for non-expert communities to view. In addition,
   despite having increased our participants' risk perceptions about
   induced pluripotent stem (iPS) cell research, almost all were very
   supportive of this type of research in Canada by the end of the survey.
   In other words, participants understood that this research did in fact
   pose some risks and learned a great deal about both the risks and
   benefits of iPS cell research, and still thought this research was
   worthwhile to pursue.
OI Longstaff, Holly/0000-0002-1662-0832
Z8 0
TC 4
ZR 0
ZS 1
ZB 2
ZA 0
Z9 4
U1 1
U2 40
SN 1550-8943
EI 1558-6804
UT WOS:000323260500002
PM 22941397
ER

PT J
AU Batterham, Philip J.
   Calear, Alison L.
   Christensen, Helen
TI Correlates of Suicide Stigma and Suicide Literacy in the Community
SO SUICIDE AND LIFE-THREATENING BEHAVIOR
VL 43
IS 4
BP 406
EP 417
DI 10.1111/sltb.12026
PD AUG 2013
PY 2013
AB Public knowledge and attitudes toward suicide may influence help-seeking
   for suicidality. This study aimed to identify correlates of suicide
   attitudes and knowledge. Australian adults were invited to complete an
   online survey, with 1,286 responders. Less exposure to suicide, older
   age, male gender, less education, and culturally diverse backgrounds
   were associated with poorer knowledge; while younger age, male gender,
   and culturally diverse backgrounds were associated with more
   stigmatizing attitudes toward people who die by suicide. The results
   suggest suicide literacy and stigma reduction programs would benefit
   community members, particularly males and individuals from culturally
   diverse backgrounds.
RI Calear, Alison L/D-4191-2009; Christensen, Helen/F-5053-2012; Batterham, Philip/
OI Calear, Alison L/0000-0002-7028-725X; Christensen,
   Helen/0000-0003-0435-2065; Batterham, Philip/0000-0002-4547-6876
Z8 0
ZA 0
ZS 1
TC 126
ZR 0
ZB 20
Z9 126
U1 0
U2 30
SN 0363-0234
EI 1943-278X
UT WOS:000322818200006
PM 23556504
ER

PT J
AU Reiter, Paul L.
   McRee, Annie-Laurie
   Pepper, Jessica K.
   Gilkey, Melissa B.
   Galbraith, Kayoll V.
   Brewer, Noel T.
TI Longitudinal Predictors of Human Papillomavirus Vaccination Among a
   National Sample of Adolescent Males
SO AMERICAN JOURNAL OF PUBLIC HEALTH
VL 103
IS 8
BP 1419
EP 1427
DI 10.2105/AJPH.2012.301189
PD AUG 2013
PY 2013
AB Objectives. We conducted a longitudinal study to examine human
   papillomavirus (HPV) vaccine uptake among male adolescents and to
   identify vaccination predictors.
   Methods. In fall 2010 and 2011, a national sample of parents with sons
   aged 11 to 17 years (n = 327) and their sons (n = 228) completed online
   surveys. We used logistic regression to identify predictors of HPV
   vaccination that occurred between baseline and follow-up.
   Results. Only 2% of sons had received any doses of HPV vaccine at
   baseline, with an increase to 8% by follow-up. About 55% of parents who
   had ever received a doctor's recommendation to get their sons HPV
   vaccine did vaccinate between baseline and follow-up, compared with only
   1% of parents without a recommendation. Fathers (odds ratio = 0.29; 95%
   confidence interval = 0.09, 0.80) and non-Hispanic White parents (odds
   ratio = 0.29; 95% confidence interval = 0.11, 0.76) were less likely to
   have vaccinated sons. Willingness to get sons HPV vaccine decreased from
   baseline to follow-up among parents (P <.001) and sons (P =.003).
   Conclusions. Vaccination against HPV remained low in our study and
   willingness to vaccinate may be decreasing. Physician recommendation and
   education about HPV vaccine for males may be key strategies for
   improving vaccination.
RI Brewer, Noel T/C-4375-2008; Gyan, Kayoll/; McRee, Annie-Laurie/; Pepper, Jessica/
OI Brewer, Noel T/0000-0003-2241-7002; Gyan, Kayoll/0000-0001-7032-7234;
   McRee, Annie-Laurie/0000-0001-6588-5995; Pepper,
   Jessica/0000-0002-3019-9052
ZA 0
ZR 0
Z8 0
TC 104
ZB 44
ZS 0
Z9 104
U1 0
U2 21
SN 0090-0036
EI 1541-0048
UT WOS:000330997500031
PM 23763402
ER

PT J
AU Moksnes, Havard
   Engebretsen, Lars
   Risberg, May Arna
TI Prevalence and Incidence of New Meniscus and Cartilage Injuries After a
   Nonoperative Treatment Algorithm for ACL Tears in Skeletally Immature
   Children A Prospective MRI Study
SO AMERICAN JOURNAL OF SPORTS MEDICINE
VL 41
IS 8
BP 1771
EP 1779
DI 10.1177/0363546513491092
PD AUG 2013
PY 2013
AB Background: The increased risk of long-term osteoarthritis from
   concomitant injuries to the menisci or cartilage after an anterior
   cruciate ligament (ACL) injury in adults is well established. In
   skeletally immature children, ACL reconstruction is often recommended to
   reduce the risk of new intra-articular injuries. However, the prevalence
   and incidence of new injuries after nonoperative treatment of ACL
   injuries in children are unknown.
   Purpose: To prospectively investigate the incidence of new injuries to
   the menisci and joint cartilage in nonoperatively treated, skeletally
   immature children with a known ACL injury by use of bilateral 3.0-T MRI.
   Study Design: Case series; Level of evidence, 4.
   Methods: Forty skeletally immature children with a ruptured ACL (41
   knees) followed a nonoperative treatment algorithm and were evaluated
   with bilateral 3.0-T MRI on 2 occasions (MRI1 and MRI2). The
   intra-articular structures were analyzed by 2 independent MRI
   radiologists. Monitoring of participation in physical activities was
   accomplished through a monthly online activity survey. Descriptive
   statistics and frequencies were extracted from the scoring forms and
   compared using the Fisher exact test.
   Results: Fourteen girls (35%) and 26 boys (65%) with a mean age of 11.0
   1.4 years at the time of injury were included. Time from injury to the
   final follow-up was 3.8 +/- 1.4 years. Eighty-eight percent of the
   ACL-deficient children confirmed monthly participation in pivoting
   sports and/or in physical education classes in school. The prevalence of
   meniscus injuries in the 28 nonreconstructed knees was 28.5% at MRI1 and
   MRI2, and the incidence of new meniscus and cartilage injuries in the
   nonreconstructed knees from MRI1 to MRI2 was 3.6%. Thirteen children
   underwent ACL reconstruction, with a prevalence of meniscus procedures
   of 46.2%. The incidence of new meniscus injuries from diagnostic MRI to
   final follow-up was 19.5%. Surgical treatments for meniscus injuries
   were performed in 8 of the 41 knees.
   Conclusion: The incidence of new injuries to menisci and joint cartilage
   was low between MRI1 and MRI2 in the 28 nonreconstructed knees.
   Thirty-two percent of the knees required ACL reconstruction, and 19.5%
   required meniscus surgeries during the 3.8 +/- 1.4 years of follow-up
   from injury. Further follow-up is needed to evaluate the long-term knee
   health in these children.
TC 56
ZA 0
ZB 12
Z8 1
ZR 1
ZS 0
Z9 58
U1 0
U2 13
SN 0363-5465
EI 1552-3365
UT WOS:000325708000008
PM 23771955
ER

PT J
AU Cochran, Amalia
   Hauschild, Tricia
   Elder, William B.
   Neumayer, Leigh A.
   Brasel, Karen J.
   Crandall, Marie L.
TI Perceived gender-based barriers to careers in academic surgery
SO AMERICAN JOURNAL OF SURGERY
VL 206
IS 2
BP 263
EP 268
DI 10.1016/j.amjsurg.2012.07.044
PD AUG 2013
PY 2013
AB BACKGROUND: Women represent roughly 50% of US medical students and one
   third of US surgery residents. Within academic surgery departments,
   however, women are disproportionately underrepresented, particularly at
   senior levels. The aim of this study was to test the hypothesis that
   female surgeons perceive different barriers to academic careers relative
   to their male colleagues.
   METHODS: A modified version of the Career Barriers Inventory-Revised was
   administered to senior surgical residents and early-career surgical
   faculty members at 8 academic medical centers using an online survey
   tool. Likert-type scales were used to measure respondents' agreement
   with each survey item. Fisher's exact test was used to identify
   significant differences on the basis of gender.
   RESULTS: Respondents included 70 women (44 residents, 26 faculty
   members) and 84 men (41 residents, 43 faculty members). Women
   anticipated or perceived active discrimination in the form of being
   treated differently and experiencing negative comments about their sex,
   findings that differed notably from those for male counterparts.
   Sex-based negative attitudes inhibited the career aspirations of female
   surgeons. The presence of overt and implicit bias resulted in a sense
   that sex is a barrier to female surgeons' career development in academic
   surgery. No differences were observed between male and female
   respondents with regard to career preparation or structural barriers.
   CONCLUSIONS: Female academic surgeons experience challenges that are
   perceived to differ from their male counterparts. Women who participated
   in this study reported feeling excluded from the dominant culture in
   departments of surgery. This study may help guide transformative
   initiatives within academic surgery departments. (c) 2013 Elsevier Inc.
   All rights reserved.
RI Crandall, Marie/L-9066-2019; Cochran, Amalia/
OI Crandall, Marie/0000-0002-6536-3123; Cochran, Amalia/0000-0003-4285-8630
TC 180
ZB 26
ZR 0
Z8 0
ZA 0
ZS 3
Z9 182
U1 0
U2 40
SN 0002-9610
EI 1879-1883
UT WOS:000322707900018
PM 23414631
ER

PT J
AU Ahmadi, Negar
   Dubois, Luc
   McKenzie, Marg
   Brown, Carl J.
   MacLean, Anthony R.
   McLeod, Robin S.
TI Role of Evidence-Based Reviews in Surgery in teaching critical appraisal
   skills and in journal clubs
SO CANADIAN JOURNAL OF SURGERY
VL 56
IS 4
BP E98
EP E102
DI 10.1503/cjs.007512
PD AUG 2013
PY 2013
AB Background: Evidence-Based Reviews in Surgery (EBRS) is a program
   developed to teach critical appraisal skills to general surgeons and
   residents. The purpose of this study was to assess the use of EBRS by
   general surgery residents across Canada and to assess residents'
   opinions regarding EBRS and journal clubs.
   Methods: We surveyed postgraduate year 2-5 residents from 15 general
   surgery programs. Data are presented as percentages and means.
   Results: A total of 231 residents (58%, mean 56% per program, range
   0%-100%) responded: 172 (75%) residents indicated that they know about
   EBRS and that it is used in their programs. More than 75% of residents
   who use EBRS agreed or strongly agreed that the EBRS clinical and
   methodological articles and reviews are relevant. Only 55 residents
   (24%) indicated that they used EBRS online. Most residents (198 [86%])
   attend journal clubs. The most common format is a mandatory meeting held
   at a special time every month with faculty members with epidemiological
   and clinical expertise. Residents stated that EBRS articles were used
   exclusively (13%) or in conjunction with other articles (57%) in their
   journal clubs. Most respondents (176 of 193 [91%]) stated that journal
   clubs are very or somewhat valuable to their education.
   Conclusion: The EBRS program is widely used among general surgery
   residents across Canada. Although most residents who use EBRS rate it
   highly, a large proportion are unaware of EBRS online features. Thus,
   future efforts to increase awareness of EBRS online features and
   increase its accessibility are required.
RI McLeod, Robin/K-1476-2013; Brown, Carl/
OI Brown, Carl/0000-0002-5368-3541
ZR 0
Z8 0
ZS 0
ZB 0
ZA 0
TC 2
Z9 2
U1 0
U2 4
SN 0008-428X
EI 1488-2310
UT WOS:000330718700010
PM 23883511
ER

PT J
AU King, Angela
TI A trainee's guide to surviving ePortfolio
SO CLINICAL MEDICINE
VL 13
IS 4
BP 367
EP 369
DI 10.7861/clinmedicine.13-4-367
PD AUG 2013
PY 2013
AB NHS ePortfolio is currently the standard assessment method used for most
   UK training programmes, from the Foundation Programme to core and
   specialty training years. This article discusses the terminology used in
   online assessments and gives a hands-on guide for trainees in how to
   successfully use ePortfolio.
ZS 0
Z8 0
ZA 0
TC 3
ZR 0
ZB 0
Z9 3
U1 0
U2 5
SN 1470-2118
EI 1473-4893
UT WOS:000326251100011
PM 23908506
ER

PT J
AU Tamler, R.
   Dunn, A. S.
   Green, D. E.
   Skamagas, M.
   Breen, T. L.
   Looker, H. C.
   LeRoith, D.
TI Effect of online diabetes training for hospitalists on inpatient
   glycaemia
SO DIABETIC MEDICINE
VL 30
IS 8
BP 994
EP 998
DI 10.1111/dme.12151
PD AUG 2013
PY 2013
AB Aim An online diabetes course for medical residents led to lower patient
   blood glucose, but also increased hypoglycaemia despite improved trainee
   confidence and knowledge. Based on these findings, we determined whether
   an optimized educational intervention delivered to hospitalists
   (corresponding to an Acute Physician or Specialist in Acute Hospital
   Medicine in the UK) improved inpatient glycaemia without concomitant
   hypoglycaemia.
   Methods All 22 hospitalists at an academic medical centre were asked to
   participate in an online curriculum on the management of inpatient
   dysglycaemia in autumn 2009 and a refresher course in spring 2010.
   Results All hospitalists completed the initial intervention. Median
   event blood glucose decreased from 9.3 mmol/l (168 mg/dl)
   pre-intervention to 7.8 mmol/l (141 mg/dl) post-intervention and 8.5
   mmol/l (153 mg/dl) post-refresher (P < 0.001 for both). Hospitalizations
   categorized as hyperglycaemia decreased from 83.3 to 55.6% (P = 0.014),
   with a trend towards euglycaemia (10-28.9%, P = 0.08) and no change in
   hypoglycaemia. Hyperglycaemic patient-days decreased from 72.0 to 57.3%
   (P = 0.004), with greater target glycaemia (27.3-39.4%, P = 0.016) and
   no change in hypoglycaemia.
   Conclusions An optimized online educational intervention delivered to
   hospitalists yielded significant improvements in inpatient glycaemia
   without increased hypoglycaemia.
TC 11
ZB 2
ZA 0
Z8 0
ZR 0
ZS 0
Z9 11
U1 0
U2 3
SN 0742-3071
EI 1464-5491
UT WOS:000321844200018
PM 23398488
ER

PT J
CA European Society of Radiology (ESR)
TI MD PhD programmes with relevance to imaging. Results from a European
   survey.
SO Insights into imaging
VL 4
IS 4
BP 409
EP 15
DI 10.1007/s13244-013-0249-5
PD 2013-Aug
PY 2013
AB BACKGROUND: Scientific research is an important part of radiology. PhDs
   for MDs are becoming increasingly important for an academic career.
   Developments in training for young radiologists show that the interest
   in completing a PhD programme with a focus on imaging is significantly
   increasing.
   METHODS: It can be assumed that PhDs of relevance to imaging provide
   excellent training for later scientific work during radiology residency.
   To evaluate the situation for the availability of PhD programmes with
   relevance to imaging, a European survey was performed. In total, 100
   universities and institutions from 24 European countries responded.
   RESULTS: In 50.5% of the responses the universities/institutions offer
   imaging-related PhD programmes. In 25.6% of responses radiology
   departments run their own PhD programme. With regard to handling PhD and
   radiology training, the most common response was that a PhD is allowed
   in parallel to radiology training (38.9%), should be completed partly
   (15.3%) and must be completed first (8.3%). The most common responses
   for the duration of PhD programmes were 3years and 4years (27.8% each).
   CONCLUSION: In conclusion, the survey has shown that imaging-related PhD
   programmes are available for radiologists and that radiology departments
   should be encouraged and supported to develop their own PhD programmes.
   Finally, this survey may be the first step to develop an online database
   comprising all these PhD programmes throughout Europe, allowing easy
   access to this information.
   MAIN MESSAGES:  PhD programmes with relevance to imaging are becoming
   increasingly important for young radiologists.  In Europe about half of
   the universities/institutions offer imaging-related PhD programmes;
   about a quarter of radiology departments run their own PhD programme. 
   Where radiology departments have the appropriate facilities and staff
   they should be encouraged and supported to develop their own PhD
   programme.  An online database comprising PhD programmes worldwide would
   be a useful tool for radiologists, allowing for easy access to this
   information.  PhD programmes are a valuable asset not only for
   clinicians, but also for universities, institutions and individual
   radiology programmes alike.
ZS 0
ZA 0
Z8 0
TC 3
ZR 0
ZB 0
Z9 3
U1 0
U2 0
SN 1869-4101
UT MEDLINE:23722569
PM 23722569
ER

PT J
AU Moreno, Megan A.
TI School Readiness
SO JAMA PEDIATRICS
VL 167
IS 8
BP 784
EP 784
DI 10.1001/jamapediatrics.2013.2959
PD AUG 2013
PY 2013
Z8 0
ZS 1
ZA 0
ZR 0
TC 7
ZB 1
Z9 7
U1 0
U2 10
SN 2168-6203
UT WOS:000323551200017
PM 24100395
ER

PT J
AU Jelacic, Srdjan
   Bowdle, Andrew
   Togashi, Kei
   VonHomeyer, Peter
TI The Use of TEE Simulation in Teaching Basic Echocardiography Skills to
   Senior Anesthesiology Residents
SO JOURNAL OF CARDIOTHORACIC AND VASCULAR ANESTHESIA
VL 27
IS 4
BP 670
EP 675
DI 10.1053/j.jvca.2013.01.016
PD AUG 2013
PY 2013
AB Objective: The authors evaluated the educational benefits of using a
   first-generation Heart Works simulator to teach senior anesthesiology
   residents basic echocardiography skills.
   Design: Prospective observational study.
   Setting: A single academic medical center (teaching hospital).
   Participants: Thirty-seven senior (fourth-year) anesthesiology residents
   participated in this study.
   Interventions: Groups of 3 senior anesthesiology residents participated
   in a single 3-hour tutorial in the simulation laboratory in the authors'
   institution during their cardiothoracic anesthesiology rotation. A
   cardiothoracic anesthesiology faculty member demonstrated the use of the
   transesophageal echocardiography (TEE) simulator and instructed the
   residents on obtaining standard TEE views of normal anatomy.
   Measurements and Main Results: Prior to the laboratory session, the
   residents took an online multiple-choice pretest with 25 questions
   related to safety, probe manipulation, clinical application, and
   pathology, which was accompanied by echo images of normal cardiac
   anatomy and video clips of pathology. Three to four weeks after the TEE
   tutorial, the residents completed an online post-test and evaluation of
   the teaching session. There was a statistically significant increase in
   knowledge of normal echocardiographic anatomy (p = 0.04), with an
   average improvement in normal echocardiographic anatomy scores of 15%.
   Conclusions: Virtual reality TEE simulation technology was endorsed
   strongly by residents, produced a statistically significant improvement
   in knowledge of normal echocardiographic anatomy, and could be effective
   for teaching basic echocardiography to anesthesiology residents. (C)
   2013 Elsevier Inc. All rights reserved.
OI , Peter/0000-0002-8290-8260; Jelacic, Srdjan/0000-0002-6617-9870
ZB 4
ZR 0
ZS 0
Z8 5
ZA 0
TC 30
Z9 35
U1 0
U2 6
SN 1053-0770
EI 1532-8422
UT WOS:000322418200007
PM 23849523
ER

PT J
AU Cipriano, Sarah D.
   Dybbro, Eric
   Boscardin, Christy K.
   Shinkai, Kanade
   Berger, Timothy G.
TI Online learning in a dermatology clerkship: Piloting the new American
   Academy of Dermatology Medical Student Core Curriculum
SO JOURNAL OF THE AMERICAN ACADEMY OF DERMATOLOGY
VL 69
IS 2
BP 267
EP 272
DI 10.1016/j.jaad.2013.04.025
PD AUG 2013
PY 2013
AB Background: Multiple studies have shown that both current and future
   primary care providers have insufficient education and training in
   dermatology. To address the limitations and wide variability in medical
   student dermatology instruction, the American Academy of Dermatology
   (AAD) created a standardized, online curriculum for both dermatology
   learners and educators.
   Objective: We sought to determine the impact of the integration of the
   AAD online curriculum into a 2-week introductory dermatology clerkship
   for fourth-year medical students.
   Methods: In addition to their clinical duties, we assigned 18 online
   modules at a rate of 1 to 3 per day. We evaluated knowledge acquisition
   using a 50-item, multiple-choice pretest and posttest. Postmodule and
   end-of-course questionnaires contained both closed and open-ended items
   soliciting students' perceptions about usability and satisfaction.
   Results: All 51 participants significantly improved in their dermatology
   knowledge (P < .001). The majority of students found the modules easy to
   navigate (95%) and worth their time (93%). All respondents supported the
   continuation of the modules as part of the dermatology clerkship.
   Limitations: Without a control group who did not experience the online
   curriculum, we are unable to isolate the specific impact of the online
   modules on students' learning.
   Conclusion: This study demonstrates the successful integration of this
   educational resource into a 2-week, university-based dermatology
   clerkship. Students' perceptions regarding usability and satisfaction
   were overwhelmingly positive, suggesting that the online curriculum is
   highly acceptable to learners. Widespread use of this curriculum may be
   a significant advancement in standardized dermatology learning for
   medical students.
CT Dermatology Research agenda conference
CY JUN 22-23, 2012
CL Washington, DC
OI Boscardin, Christy/0000-0002-9070-8859
ZR 0
ZS 0
TC 27
Z8 0
ZB 4
ZA 0
Z9 27
U1 0
U2 3
SN 0190-9622
UT WOS:000322068100036
PM 23683728
ER

PT J
AU Patel, Vishal
   Aggarwal, Rajesh
   Cohen, Daniel
   Taylor, Dave
   Darzi, Ara
TI Implementation of an Interactive Virtual-World Simulation for Structured
   Surgeon Assessment of Clinical Scenarios
SO JOURNAL OF THE AMERICAN COLLEGE OF SURGEONS
VL 217
IS 2
BP 270
EP 279
DI 10.1016/j.jamcollsurg.2013.03.023
PD AUG 2013
PY 2013
AB BACKGROUND: A novel simulation technology has emerged through the use of
   online 3-dimensional virtual worlds in which it is feasible to create
   virtual patients. This study establishes the face, content and construct
   validity of online 3-dimensional virtual patients in Second Life (a
   3-dimensional virtual world accessible via the Internet).
   STUDY DESIGN: Sixty-three surgeons of the following grades participated
   in this study: intern (n = 20); junior resident (n = 15); senior
   resident (n = 18), and attending (n = 10). All subjects assessed a
   series of 3 virtual patients (level 1) with different surgical
   presentations, such as lower gastrointestinal bleeding, acute
   pancreatitis, and small bowel obstruction. The junior resident group
   managed an additional 3 cases (level 2) with the same presentation but
   of increasing complexity. The senior resident and attending groups
   completed a total of 9 cases (level 1 to 3). The primary outcomes
   measures were the face and content validity rated on a 7-point Likert
   scale and a performance score based on a performance rating.
   RESULTS: The simulation demonstrated high face and content validity
   ratings. Eight of 9 cases, with the exception of the level 3 small bowel
   obstruction, demonstrated significant differences in performance among
   the user groups (p < 0.01). Additional subset analysis demonstrated that
   the attending group performed best for performance ratings.
   CONCLUSIONS: This novel form of simulation demonstrated high face and
   content validity. Performance assessed in managing a series of virtual
   patients varies with different levels of surgical training. This
   simulation can be used to differentiate among these levels and can be
   implemented as a unique form of assessment. (C) 2013 by the American
   College of Surgeons
RI Callahan, Charles D/L-1641-2013; Taylor, Dave/AAD-5830-2021
OI Taylor, Dave/0000-0003-0864-9966
ZB 2
Z8 0
TC 17
ZR 0
ZS 0
ZA 0
Z9 17
U1 0
U2 12
SN 1072-7515
UT WOS:000323167000015
PM 23870219
ER

PT J
AU Bleakley, Amy
   Jordan, Amy B.
   Hennessy, Michael
TI The Relationship Between Parents' and Children's Television Viewing
SO PEDIATRICS
VL 132
IS 2
BP E364
EP E371
DI 10.1542/peds.2012-3415
PD AUG 2013
PY 2013
AB OBJECTIVE: To examine the effect of parental television viewing on
   children's television viewing compared with traditional predictors such
   as household television access, parental rules, and demographic
   characteristics of the child, parent, and household.
   METHODS: An online survey using national samples of 1550 parents with
   children in 3 age groups (children <= 5 years, children aged 6-11 years,
   and adolescents aged 12-17 years), weighted to be representative of US
   parents with children in each age group. Adolescents (n = 629) of
   participating parents were also surveyed.
   RESULTS: Parent television time is associated with child television time
   and had a stronger relationship to child time than access to television
   in the home or the child's bedroom, as well as parental rules about
   television viewing and coviewing. This pattern persisted across all age
   groups of children.
   CONCLUSIONS: Educating parents about the relationship between their own
   and their child's viewing may be a useful strategy for interventions
   that aim to reduce children's excessive television viewing.
   Additionally, health professionals can engage parents in a discussion
   about how family television time is associated with increased television
   time for children.
OI Hennessy, Michael/0000-0001-7176-3089; Bleakley, Amy/0000-0002-4539-4424
TC 68
ZB 5
Z8 0
ZS 2
ZR 0
ZA 0
Z9 70
U1 2
U2 70
SN 0031-4005
EI 1098-4275
UT WOS:000322957300007
PM 23858418
ER

PT J
AU Scott, Lancer A.
   Swartzentruber, Derrick A.
   Davis, Christopher Ashby
   Maddux, P. Tim
   Schnellman, Jennifer
   Wahlquist, Amy E.
TI Competency in Chaos: Lifesaving Performance of Care Providers Utilizing
   a Competency-Based, Multi-Actor Emergency Preparedness Training
   Curriculum
SO PREHOSPITAL AND DISASTER MEDICINE
VL 28
IS 4
BP 322
EP 333
DI 10.1017/S1049023X13000368
PD AUG 2013
PY 2013
AB Objective: Providing comprehensive emergency preparedness training (EPT)
   to care providers is important to the future success of disaster
   operations in the US. Few EPT programs possess both competency-driven
   goals and metrics to measure performance during a multi-patient
   simulated disaster.
   Methods: A 1-day (8-hour) EPT course for care providers was developed to
   enhance provider knowledge, skill, and comfort necessary to save lives
   during a simulated disaster. Nine learning objectives, 18 competencies,
   and 34 performance objectives were developed. During the 2-year
   demonstration of the curriculum, 24 fourth-year medical students and 17
   Veterans Hospital Administration (VHA) providers were recruited and
   volunteered to take the course (two did not fully complete the research
   materials). An online pre-test, two post-tests, course assessment,
   didactic and small group content, and a 6-minute clinical casualty
   scenario were developed. During the scenario, trainees working in teams
   were confronted with three human simulators and 10 actor patients
   simultaneously. Unless appropriate performance objectives were met, the
   simulators "died" and the team was exposed to "anthrax." After the
   scenario, team members participated in a facilitator-led debriefing
   using digital video and then repeated the scenario.
   Results: Trainees (N = 39) included 24 (62%) medical students; seven
   (18%) physicians; seven (18%) nurses; and one (3%) emergency manager.
   Forty-seven percent of the VHA providers reported greater than 16 annual
   hours of disaster training, while 15 (63%) of the medical students
   reported no annual disaster training. The mean (SD) score for the
   pre-test was 12.3 (3.8), or 51% correct, and after the training, the
   mean (SD) score was 18.5 (2.2), or 77% (P < .01). The overall rating for
   the course was 96 out of 100. Trainee self-assessment of "Overall Skill"
   increased from 63.3 out of 100 to 83.4 out of 100 and "Overall
   Knowledge" increased from 49.3 out of 100 to 78.7 out of 100 (P < .01).
   Of the 34 performance objectives during the disaster scenario, 23 were
   completed by at least half of the teams during their first attempt. All
   teams except one (8 of 9) could resuscitate two simulators and all teams
   (9 of 9) helped prevent anthrax exposure during their second scenario
   attempt.
   Conclusions: The 1-day EPT course for novice and experienced care
   providers recreated a multi-actor clinical disaster and enhanced
   provider knowledge, comfort level, and EPT skill. A larger-scale study,
   or multi-center trial, is needed to further study the impact of this
   curriculum and its potential to protect provider and patient lives.
ZR 0
Z8 0
ZB 1
ZS 0
TC 19
ZA 0
Z9 19
U1 1
U2 19
SN 1049-023X
EI 1945-1938
UT WOS:000445143300003
PM 23731521
ER

PT J
AU Seifried, Jasmin
   Guttmann, Josef
   Schumann, Stefan
TI PHYSICO-TECHNICAL MEDICINE - TEACHING TECHNICAL SKILLS TO THE PHYSICIAN
SO BIOMEDICAL ENGINEERING-BIOMEDIZINISCHE TECHNIK
VL 58
DI 10.1515/bmt-2013-4411
SU 1
PD AUG 2013
PY 2013
AB The online Master degree program "MasterOnline Physico-Technical
   Medicine" is an offer of continued medical education for medical
   professionals. In 2012 the study program was evaluated in a
   questionnaire.
   Students of the second semester were comfortable with the workload, the
   study content, and the medical relevance of the content. Their overall
   rating of the lectures was very positive.
OI Schumann, Stefan/0000-0003-0773-7489
ZS 0
ZR 0
ZA 0
TC 0
Z8 0
ZB 0
Z9 0
U1 0
U2 1
SN 0013-5585
EI 1862-278X
UT WOS:000497714000182
PM 24043166
ER

PT J
AU Steinert, F.
   Klein, St
   Granow, R.
TI Experiences with Online Courses for Regulatory Affairs - Modules for
   Continuing Education and Master Programmes as well
SO BIOMEDICAL ENGINEERING-BIOMEDIZINISCHE TECHNIK
VL 58
DI 10.1515/bmt-2013-4413
SU 1
PD AUG 2013
PY 2013
AB Basic knowledge in the regulatory affairs field is essential for nearly
   every person working in the medical technology science or industry.
   Nevertheless, persons coming from other sectors into a medical firm, or
   students not having studied Biomedical Engineering or similar programs,
   do not have this knowledge.
   The paper describes the requirements, the development and first
   experiences with a "Regulatory Affairs" on-line course.
ZS 0
TC 0
ZA 0
Z8 0
ZR 0
ZB 0
Z9 0
U1 1
U2 4
SN 0013-5585
EI 1862-278X
UT WOS:000497714000295
PM 24043168
ER

PT J
AU Dupuis, Josee
   Coutu, Josee
   Laneuville, Odette
TI Application of linear mixed-effect models for the analysis of exam
   scores: Online video associated with higher scores for undergraduate
   students with lower grades
SO COMPUTERS & EDUCATION
VL 66
BP 64
EP 73
DI 10.1016/j.compedu.2013.02.011
PD AUG 2013
PY 2013
AB In higher education, many of the new teaching interventions are
   introduced in the format of audio-visual files distributed through the
   Internet. A pedagogical tool consisting of questions listed as learning
   objectives and answers presented using online videos was designed as a
   supplement for a molecular biology course and made available to a large
   class of upper-level undergraduate students. The aim of the current
   study was to evaluate the impact of online videos on test scores. For
   this, linear mixed-effect models were fitted to the data and used to
   jointly estimate the effect on exam scores of video access and a set
   other variables including gender, academic year course segment and
   cumulative grade point average (CGPA) of students. On average, scores
   for the segment of the course corresponding to the introduction of the
   online videos increased by 2%. Interestingly, students with lower CGPAs
   benefited the most from access to online videos; if CGPA = 4.0/10, then
   Overage score increase was 6.2%. For students with a higher CGPA of
   8.0/10.0, the average increase of scores was 1.0%. The measure of exam
   performance represents a preliminary evaluation of the educational
   intervention described. Overall, the availability of videos
   demonstrating the application of concepts to solve problems in molecular
   biology was associated with statistically significantly higher scores on
   the exams. (C) 2013 Elsevier Ltd. All rights reserved.
OI Dupuis, Josee/0000-0003-2871-3603
ZB 3
Z8 0
ZA 0
TC 21
ZS 0
ZR 0
Z9 21
U1 2
U2 53
SN 0360-1315
EI 1873-782X
UT WOS:000317871400006
ER

PT J
AU Murphy, Gail Tomblin
   MacKenzie, Adrian
   Rigby, Janet
   Rockwood, Kenneth
   Gough, Amy
   Greeley, Gogi
   Montpetit, Frederick
   Dill, Donna
   Alder, Robert
   Lackie, Kelly
TI Service-Based Health Human Resources Planning for Older Adults
SO JOURNAL OF THE AMERICAN MEDICAL DIRECTORS ASSOCIATION
VL 14
IS 8
BP 611
EP 615
DI 10.1016/j.jamda.2013.03.018
PD AUG 2013
PY 2013
AB Objectives: To test a service-based health human resources (HHR)
   planning approach for older adults in the context of home and long term
   care (LTC); to create a practical template/tools for use in various
   jurisdictions and/or health care settings.
   Design: The most serious health needs of seniors in 2 Canadian
   jurisdictions were identified and linked to the specific services and
   associated competencies required of health care providers (HCPs)to
   address those needs. The amounts of each service required were
   quantified and compared against the capacity of HCPs to perform the
   services, measured using a self-assessment survey, by using a previously
   developed analytical framework.
   Setting: Home and LTC sectors in Nova Scotia and Nunavut, Canada.
   Participants: Regulated and nonregulated HCPs were invited to complete
   either an online or paper-based competency self-assessment survey.
   Results: Survey response rates in Nova Scotia and Nunavut were 11% (160
   responses) and 20% (22 responses), respectively. Comparisons of the
   estimated number of seniors likely to need each service with the number
   who can be served by the workforces in each jurisdiction indicated that
   the workforces in both jurisdictions are sufficiently numerous, active,
   productive, and competent to provide most of the services likely to be
   required. However, significant gaps were identified in pharmacy
   services, ongoing client assessment, client/family education and
   involvement, and client/family functional and social supports.
   Conclusion: Service-based HHR planning is feasible for identifying gaps
   in services required by older adults, and can guide policy makers in
   planning hiring/recruitment, professional development, and provider
   education curricula. Implementation will require commitment of policy
   makers and other stakeholders, as well as ongoing evaluation of its
   effectiveness. More broadly, the ongoing effectiveness of the approach
   will depend on workforce planning being conducted in an iterative way,
   driven by regular reevaluation of population health needs and HHR
   effectiveness. Copyright (C) 2013 - American Medical Directors
   Association, Inc.
RI Rockwood, Kenneth/AAD-8951-2019; MacKenzie, Adrian/; Lackie, Kelly/
OI MacKenzie, Adrian/0000-0002-8690-9113; Lackie, Kelly/0000-0001-8912-2853
ZB 1
TC 6
Z8 0
ZR 0
ZA 0
ZS 0
Z9 6
U1 1
U2 21
SN 1525-8610
UT WOS:000324328200014
PM 23664018
ER

PT J
AU Duffin, Kristina Callis
   Armstrong, April W.
   Mease, Philip J.
TI Psoriasis and Psoriatic Arthritis Video Project: An Update from the 2012
   GRAPPA Annual Meeting
SO JOURNAL OF RHEUMATOLOGY
VL 40
IS 8
BP 1455
EP 1456
DI 10.3899/jrheum.130463
PD AUG 2013
PY 2013
AB The Group for Research and Assessment of Psoriasis and Psoriatic
   Arthritis (GRAPPA) has developed online videos intended to provide
   training on the most commonly used physical examination measures for
   psoriasis and psoriatic arthritis (PsA). At the 2012 GRAPPA annual
   meeting, attendees were updated on the development, availability, use,
   and validation of these video modules. To date, 1300 users from 45
   different countries have used the Psoriasis Area and Severity Index
   (PASI) module at least once. Results were presented from a recently
   completed study of pre- and post-video scoring of the PASI by
   experienced and naive physicians and patient assessors. Future
   modifications of the video collection were also discussed.
TC 4
Z8 0
ZR 0
ZS 0
ZA 0
ZB 4
Z9 4
U1 0
U2 1
SN 0315-162X
UT WOS:000323192300041
PM 23908546
ER

PT J
AU Ward, Elizabeth Cochran
   Kwan, James
   Garlan, Karen
   Bassett, Elizabeth
   Klein, Linda
TI 'To teach or not to teach?' Factors that motivate and constrain
   Australian emergency medicine physicians to teach medical students
SO EMERGENCY MEDICINE AUSTRALASIA
VL 25
IS 4
BP 353
EP 358
DI 10.1111/1742-6723.12104
PD AUG 2013
PY 2013
AB Objective: Clinical teaching in the ED is crucial to the education of
   medical students. We attempted to identify and describe Australian
   emergency physicians who are currently clinical teachers and to elicit
   the factors that motivate and constrain them to teach.
   Methods: An online survey was emailed to all Advanced Trainee and
   Emergency Physician ( Fellow) members of the ACEM.
   Results: Our response rate was 28%. The 639 survey respondents were
   broadly representative of the total ACEM membership in level of
   training, gender and geographic distribution across all Australian
   states and territories. Although only 30% of survey respondents had a
   university teaching position, 74% were actively teaching medical
   students. Ninety per cent of all respondents agreed they would either
   commence teaching or increase the amount of time they contributed if
   they had protected teaching time. Other important facilitators were
   feelings of personal satisfaction and receiving continuing medical
   education credits. Written comments were received from 162 respondents.
   Qualitative analysis identified three main themes: personal, systemic
   and university-related factors. Systemic and university factors were
   most frequently cited as barriers to teaching, whereas personal factors
   were motivators.
   Conclusions: Although most emergency physicians are willing to teach,
   systemic and university factors associated with teaching medical
   students acted against success of this outcome.
ZB 0
TC 10
ZA 0
ZS 0
Z8 0
ZR 0
Z9 10
U1 0
U2 4
SN 1742-6731
EI 1742-6723
UT WOS:000322591400012
PM 23911027
ER

PT J
AU McCleskey, Maj Patrick E.
TI Clinic teaching made easy: A prospective study of the American Academy
   of Dermatology core curriculum in primary care learners
SO JOURNAL OF THE AMERICAN ACADEMY OF DERMATOLOGY
VL 69
IS 2
BP 273
EP U218
DI 10.1016/j.jaad.2012.12.955
PD AUG 2013
PY 2013
AB Background: Dermatology instruction for primary care learners is
   limited, and the American Academy of Dermatology (AAD) has developed a
   new core curriculum for dermatology.
   Objective: This study sought to prospectively evaluate short-term
   knowledge acquisition and long-term knowledge retention after using the
   AAD core curriculum during a clinical dermatology clerkship.
   Methods: Resident physicians and physician assistant students performing
   clerkships at military dermatology clinics were given access to the AAD
   core curriculum teaching modules before their public availability.
   Knowledge acquisition was measured with pretests and posttests, and a
   follow-up quiz was given up to a year after the dermatology rotation to
   assess knowledge retention.
   Results: In all, 82 primary care learners met inclusion criteria.
   Knowledge improved significantly from pretest to posttest (60.1 vs 77.4,
   P < .01). Of the 10 factors evaluated, only high use of the World Wide
   Web site was significantly associated with improved posttest scores
   (70.8 vs 82.2, P = .003). Long-term follow-up scores available from 38
   participants were only slightly lower than their posttest scores (70.5
   vs 78.9, P < .01) at a median time of 6.8 months after the clerkship.
   Students found the online modules clear, engaging, and worth their time
   and preferred them to other teaching methods such as textbook reading
   and lectures.
   Limitations: The nonrandomized study was voluntary, so individual
   performance may be influenced by selection bias.
   Conclusion: The more learners used the online curriculum, the better
   they scored on the posttest. This demonstrates the efficacy of the AAD
   core curriculum in teaching its goals and objectives for primary care
   learners performing a dermatology clerkship.
CT Dermatology Research agenda conference
CY JUN 22-23, 2012
CL Washington, DC
ZA 0
TC 15
ZR 0
ZS 0
Z8 0
ZB 0
Z9 15
U1 3
U2 10
SN 0190-9622
UT WOS:000322068100037
PM 23415684
ER

PT J
AU Kozusko, J.
   Dietrich, H.
   Abdel-Haq, A.
   Weichelt, C.
   Hebestadt, S.
   Kuss, J.
   Rudolph, I
   Malberg, H.
   Morgenstern, U.
TI BENEFITS OF BLENDED LEARNING IN BIOMEDICAL ENGINEERING
SO BIOMEDICAL ENGINEERING-BIOMEDIZINISCHE TECHNIK
VL 58
DI 10.1515/bmt-2013-4414
SU 1
PD AUG 2013
PY 2013
AB Blended learning represents a way in which to solve the problem of
   limited human resources at the universities and still maintain high
   standards in education of biomedical engineers. The e-learning system
   THERAGNOSOS for Biomedical Engineering students has been developed using
   the authoring tool IDEA 7 Professional. THERAGNOSOS allows
   implementation of blended learning - a combination of presence
   activities and e-learning. Introducing enhanced scenario with delayed
   feedback in exercises lead to improvement of exam results in the pilot
   course on medical terminology. Laboratory exercises are accompanied by
   an e-learning tutorial which increases efficiency of mentoring. Further
   development of e-learning at German universities is a necessary
   condition to keep step with respected excellence universities in English
   speaking countries.
Z8 0
TC 0
ZB 0
ZA 0
ZR 0
ZS 0
Z9 0
U1 0
U2 1
SN 0013-5585
EI 1862-278X
UT WOS:000497714000214
PM 24043171
ER

PT J
AU Mena, Guillermo
   Llupia, Anna
   Garcia-Basteiro, Alberto L.
   Sequera, Victor-Guillermo
   Aldea, Marta
   Maria Bayas, Jose
   Trilla, Antoni
TI Educating on professional habits: attitudes of medical students towards
   diverse strategies for promoting influenza vaccination and factors
   associated with the intention to get vaccinated
SO BMC MEDICAL EDUCATION
VL 13
AR 99
DI 10.1186/1472-6920-13-99
PD JUL 18 2013
PY 2013
AB Background: Influenza vaccination coverage in medical students is
   usually low. Unlike health care workers, there is little information on
   the attitudes to and predictors of vaccination among medical students,
   and their attitudes towards institutional strategies for improving rates
   are unknown.
   Methods: This cross-sectional study evaluated the effect of three
   influenza vaccination promotional strategies (Web page, video and
   tri-fold brochure) on medical students' intention to get vaccinated and
   associated factors. A total of 538 medical students were asked to answer
   an anonymous questionnaire assessing the intention to get vaccinated
   after exposure to any of the promotional strategies. Sociodemographic
   data collected included: sex, age, university year, influenza risk group
   and cohabiting with member of a risk group.
   Results: Four hundred twenty-one students answered the questionnaire, of
   whom 312 (74.1%) were female, 113 (26.8%) had done clinical rotations,
   and 111 (26.6%) reported intention to get the flu shot. Logistic
   regression showed the web group had a greater intention to get
   vaccinated than the reference group (OR: 2.42 95% CI: 1.16-5.03). Having
   done clinical rotations (OR: 2.55 95% CI: 1.36-4.38) and having received
   the shot in previous flu seasons (OR: 13.69 95% CI: 7.86-23.96) were
   independently associated with the intention to get vaccinated.
   Conclusion: Given that previous vaccination is a factor associated with
   the intention to get vaccinated, education on vaccination of health care
   workers should begin while they are students, thereby potentiating the
   habit. In addition, the intention to get vaccinated was greater during
   the clinical phase of the university career, suggesting this is a good
   time to introduce promotion strategies. Online promotional campaigns,
   such as a thematic Web to promote vaccination of health workers, could
   improve the intention to get vaccinated.
RI Llupià, Anna/AAD-2093-2021; Trilla, Antoni/G-2446-2018; Sequera, Victor-Guillermo/; Llupia, Anna/; Aldea, Marta/; MENA PINILLA, GUILLERMO/
OI Sequera, Victor-Guillermo/0000-0002-7707-1363; Llupia,
   Anna/0000-0001-8284-7560; Aldea, Marta/0000-0001-7389-8075; MENA
   PINILLA, GUILLERMO/0000-0003-0147-6302
ZS 0
TC 17
Z8 0
ZR 0
ZA 0
ZB 10
Z9 17
U1 0
U2 12
EI 1472-6920
UT WOS:000323450300001
PM 23866902
ER

PT J
AU Wang, Guoqin
   Wada, Koji
   Hoshi, Keika
   Sasaki, Nanae
   Ezoe, Satoshi
   Satoh, Toshihiko
TI Association of Knowledge of HIV and Other Factors with Individuals'
   Attitudes toward HIV Infection: A National Cross-Sectional Survey among
   the Japanese Non-Medical Working Population
SO PLOS ONE
VL 8
IS 7
AR e68495
DI 10.1371/journal.pone.0068495
PD JUL 16 2013
PY 2013
AB Background: The stigma of and discrimination because of HIV has been
   described as the most important obstacle to prevention and treatment
   efforts. The purpose of this study was to investigate negative attitudes
   and prejudice toward HIV among the Japanese non-medical working
   population and to explore contributing factors.
   Methods: An online anonymous nationwide survey involving approximately
   3,000 individuals was conducted in Japan. Questions ranged from
   background information and HIV knowledge to individuals' attitudes
   towards HIV infection in the workplace. Descriptive statistics and
   logistic regression were applied for analysis.
   Results: Thirty-three percent of participants feared transmission of HIV
   from infected colleagues, 34% tended to avoid contact with them and 40%
   had prejudiced opinions about HIV infection. Despite a relatively high
   level of knowledge of HIV/AIDS overall (11.9 +/- 3.3 from 15 points),
   only 50% of individuals were aware of some issues. Greater knowledge was
   associated with less negative attitudes towards HIV infection (OR 0.39,
   95% CI 0.31-0.48 for prejudiced opinion, high compared with low level of
   knowledge), whereas greater health consciousness was inversely related
   to attitude (OR 1.97, 95% CI 1.50-2.58 for prejudiced opinion, high
   compared with low health consciousness).
   Conclusion: Knowledge neutralizes peoples' negative attitudes towards
   HIV infection, whereas greater health consciousness may worsen them.
   Educational programs should balance knowledge with health consciousness
   to improve the efficacy of HIV interventions.
Z8 0
ZR 0
ZB 4
ZA 0
ZS 0
TC 10
Z9 10
U1 1
U2 7
SN 1932-6203
UT WOS:000322064300039
PM 23874644
ER

PT J
AU Groenwold, Rolf H. H.
   Knol, Mirjam J.
TI Learning styles and preferences for live and distance education: an
   example of a specialisation course in epidemiology
SO BMC MEDICAL EDUCATION
VL 13
AR 93
DI 10.1186/1472-6920-13-93
PD JUL 2 2013
PY 2013
AB Background: Distance learning through the internet is increasingly
   popular in higher education. However, it is unknown how participants in
   epidemiology courses value live vs. distance education.
   Methods: All participants of a 5-day specialisation course in
   epidemiology were asked to keep a diary on the number of hours they
   spent on course activities (both live and distance education).
   Attendance was not compulsory during the course and participants were
   therefore also asked for the reasons to attend live education (lectures
   and practicals). In addition, the relation between participants'
   learning styles (Index of Learning Styles) and their participation in
   live and distance education was studied.
   Results: All 54 (100%) participants in the course completed the
   questionnaire on attendance and 46 (85%) completed the questionnaire on
   learning styles. The number of hours attending live education was
   negatively correlated with the number of hours going studying distance
   learning materials (Pearson correlation -0.5; p < 0.001). The most
   important reasons to attend live education was to stay focused during
   lectures (50%), and to ask questions during practicals (50%). A lack of
   time was the most important reason not to attend lectures (52%) or
   practicals (61%). Learning styles were not association with the number
   of hours spent on live or distance education.
   Conclusion: Distance learning may play an important role in epidemiology
   courses, since it allows participants to study whenever and wherever
   they prefer, which provides the opportunity to combine courses with
   clinical duties. An important requirement for distance learning
   education appears to be the possibility to ask questions and to interact
   with instructors.
OI Groenwold, Rolf/0000-0001-9238-6999
ZB 0
ZS 2
Z8 0
ZA 0
ZR 0
TC 5
Z9 6
U1 0
U2 37
SN 1472-6920
UT WOS:000321445500001
PM 23819522
ER

PT J
AU Hwang, Kevin O.
   Ottenbacher, Allison J.
   Graham, Amanda L.
   Thomas, Eric J.
   Street, Rick L.
   Vernon, Sally W.
TI Online Narratives and Peer Support for Colorectal Cancer Screening A
   Pilot Randomized Trial
SO AMERICAN JOURNAL OF PREVENTIVE MEDICINE
VL 45
IS 1
BP 98
EP 107
DI 10.1016/j.amepre.2013.02.024
PD JUL 2013
PY 2013
AB Background: Delivering personal narratives and peer support for CRC
   screening in an online weight-loss community could be an efficient
   approach to engaging individuals at increased risk, because obesity is
   associated with excess colorectal cancer (CRC) mortality and lower
   screening rates.
   Purpose: Evaluate user engagement and impact of narratives and peer
   support for promoting CRC screening in an online weight-loss community.
   Design: Pilot randomized trial.
   Setting/participants: Members of an online weight-loss community who
   were not up-to-date with CRC screening were enrolled in the study in
   2011.
   Intervention: Basic and Enhanced groups (n=153 each) both received
   education. The Enhanced group also received narratives and peer support
   for CRC screening in online forums.
   Main outcome measures: The main measures were user engagement,
   psychosocial outcomes, and self-report CRC screening at 6 months.
   Analyses were conducted with (1) the full sample of participants and (2)
   a minimum dose sample of those who participated in their assigned
   intervention to a minimum degree. Analyses were completed in 2012.
   Results: Participants were mostly female (92%) with a mean age of 56
   years. More than 90% in both groups viewed the educational information.
   Only 57% in the Enhanced group joined the online team. The Enhanced
   group had greater improvement in motivation for screening than the Basic
   group at 1 month (p=0.03). In the full sample, there was no difference
   in CRC screening at 6 months (Enhanced 19% vs Basic 16%, adjusted
   OR=1.33, 95% CI=0.73, 2.42). In the minimum dose sample, fecal Occult
   blood testing was higher in the Enhanced (14%) vs Basic (7%) group
   (adjusted OR=2.49, 95% CI=1.01, 6.17).
   Conclusions: Although no between-group differences in CRC screening were
   seen at 6 months, this study did demonstrate that it is feasible to
   deploy a narrative and peer support intervention for CRC screening in a
   randomized trial among members of an online community. However,
   modifications are needed to improve user engagement.
OI Hwang, Kevin/0000-0002-2932-512X; Graham, Amanda/0000-0003-3036-9653;
   Ottenbacher, Allison/0000-0002-8974-5580
TC 12
ZS 0
ZB 1
Z8 2
ZA 0
ZR 0
Z9 14
U1 0
U2 15
SN 0749-3797
EI 1873-2607
UT WOS:000320827500012
PM 23790994
ER

PT J
AU Washington, Thomas Alex
   Robles, Gabriel
   Malotte, Kevin
TI Factors Associated with HIV-Testing History among Black Men Who Have Sex
   with Men (BMSM) in Los Angeles County
SO BEHAVIORAL MEDICINE
VL 39
IS 3
BP 52
EP 59
DI 10.1080/08964289.2013.779565
PD JUL 1 2013
PY 2013
AB Black men who have sex with men (BMSM) are disproportionately affected
   with HIV, and nearly half are unaware of their status. Those unaware of
   their status are more likely to engage in risky behavior; thus,
   HIV-testing uptake is crucial. This study explored correlates of
   past-two-year HIV-testing history. BMSM (n = 102) completed
   self-administered questionnaires. Fisher exact test indicated that BMSM
   at clubs/bars and Gay Pride events had higher rates of being tested
   within the past two years (86%-65%) than did participants who responded
   to online advertisements (44%, p < .001). Among those untested for HIV,
   slightly half reported receptive anal sex without a condom (48%, p =
   .033), used the Internet seeking sex (54%, p < .001), low HIV knowledge
   (52%, p = .005), and less education. Literacy and tailored online
   interventions might be worth considering to increase HIV-testing uptake.
ZA 0
ZB 2
TC 11
ZS 0
Z8 0
ZR 0
Z9 11
U1 0
U2 8
SN 0896-4289
EI 1940-4026
UT WOS:000322864200002
PM 23930896
ER

PT J
AU Steel, Joanne
   Ferguson, Alison
   Spencer, Elizabeth
   Togher, Leanne
TI Speech pathologists' current practice with cognitive-communication
   assessment during post-traumatic amnesia: A survey
SO BRAIN INJURY
VL 27
IS 7-8
BP 819
EP 830
DI 10.3109/02699052.2013.775492
PD JUL 2013
PY 2013
AB Primary objective: To investigate speech pathologists' current practice
   with adults who are in post-traumatic amnesia (PTA).
   Method: Speech pathologists with experience of adults in PTA were
   invited to take part in an online survey through Australian professional
   email/internet-based interest groups.
   Results: Forty-five speech pathologists responded to the online survey.
   The majority of respondents (78%) reported using informal, observational
   assessment methods commencing at initial contact with people in PTA or
   when patients' level of alertness allowed and initiating formal
   assessment on emergence from PTA. Seven respondents (19%) reported
   undertaking no assessment during PTA. Clinicians described using a range
   of techniques to monitor cognitive-communication during PTA, including
   static, dynamic, functional and impairment-based methods.
   Conclusions: The study confirmed that speech pathologists have a key
   role in the multidisciplinary team caring for the person in PTA,
   especially with family education and facilitating interactions with the
   rehabilitation team and family. Decision-making around timing and means
   of assessment of cognitive-communication during PTA appeared primarily
   reliant on speech pathologists' professional experience and the culture
   of their workplace. The findings support the need for further research
   into the nature of cognitive-communication disorder and resolution over
   this period.
RI Togher, Leanne/AAC-7083-2019; Steel, Joanne/AAA-2744-2022; Togher, Leanne/
OI Steel, Joanne/0000-0002-5478-5865; Togher, Leanne/0000-0002-4518-6748
TC 19
ZS 0
ZR 0
ZA 0
ZB 9
Z8 0
Z9 19
U1 0
U2 16
SN 0269-9052
EI 1362-301X
UT WOS:000320806200008
PM 23758272
ER

PT J
AU Terra, J. B.
   Meijer, J. M.
   Jonkman, M. F.
   Diercks, G. F. H.
TI The n- vs. u-serration is a learnable criterion to differentiate
   pemphigoid from epidermolysis bullosa acquisita in direct
   immunofluorescence serration pattern analysis
SO BRITISH JOURNAL OF DERMATOLOGY
VL 169
IS 1
BP 100
EP 105
DI 10.1111/bjd.12308
PD JUL 2013
PY 2013
AB Background Serration pattern analysis of direct immunofluorescence (DIF)
   allows the differentiation of epidermolysis bullosa acquisita from other
   subtypes of pemphigoid. In daily practice its use is limited due to lack
   of experience and unfamiliarity.
   Objectives To test the learnability of DIF serrated-pattern recognition
   in groups with various a priori levels of competence.
   Methods An online nversusu-test (www.nversusu.umcg.nl) was created,
   which contained 26 DIF images of the epidermal basement membrane zone,
   IgG stained and photographed with a magnification of x40 and x63. All
   images represented patients with a form of subepidermal autoimmune
   bullous disease. Thirteen DIF images were presented before and 13 DIF
   images after an instruction video about n- and u-serrated patterns.
   There were three options to choose from: n-serrated, u-serrated or
   undetermined. The test was completed by three groups of professionals:
   dermatology residents in training at the University Medical Center
   Groningen (UMCG), international experts on bullous diseases, and
   dermatologists and pathologists who had participated in the Groningen
   blistering course during the past 10years.
   Results The overall number of correct answers of serration patterns was
   significantly higher after instruction than before instruction (median
   9<bold>0</bold> correct answers vs. 11<bold>0</bold> correct answers,
   P<0<bold>001</bold>). Participants showed a mean improvement after
   instruction of 15<bold>4</bold>% in the UMCG group (66<bold>7</bold>%
   vs. 82<bold>1</bold>%), 16<bold>2</bold>% in the international expert
   group (67<bold>2</bold>% vs. 83<bold>4</bold>%) and 12<bold>1</bold>% in
   the blistering course group (60<bold>7</bold>% vs. 72<bold>8</bold>%).
   The u-serrated pattern was better recognized than the n-serrated
   pattern.
   Conclusions Serration pattern analysis by DIF can be learned
   irrespective of background of expertise.
RI Diercks, Gilles/P-7413-2019; Jonkman, Marcel F./H-4647-2011; Meijer, Joost/AAA-5146-2022; Diercks, Gilles/
OI Meijer, Joost/0000-0001-7654-3528; Diercks, Gilles/0000-0001-8053-216X
ZS 0
ZR 2
TC 40
Z8 1
ZA 0
ZB 11
Z9 43
U1 0
U2 4
SN 0007-0963
UT WOS:000321436900018
PM 23489262
ER

PT J
AU Johnson, I. P.
   Palmer, E.
   Burton, J.
   Brockhouse, M.
TI Online learning resources in anatomy: What do students think?
SO CLINICAL ANATOMY
VL 26
IS 5
BP 556
EP 563
DI 10.1002/ca.22219
PD JUL 2013
PY 2013
AB An interventional cohort comparison study with pretesting and
   post-testing in semesters 1 and 2 was undertaken of 159 medical students
   in year 3 of the MMBS course at the University of Adelaide in 2010. The
   intervention comprised the provision of a number of additional online
   resources in semester 2. Students' views on online anatomy were also
   sought by a questionnaire delivered at the end of semesters 1 and 2 and
   via a small focus group at the end of the study. Anatomy assessment
   results after the introduction of online anatomy were compared with a
   total of three control semesters in 2009 and 2010. There was >90% broad
   agreement before the intervention that wet specimens, tutors and
   discussions with other students helped students learn anatomy. After the
   intervention, these views remained, but there was additionally >90%
   broad agreement that text books helped them learn anatomy, that they had
   good access to anatomical specimens, and there was less agreement that
   lectures helped. The intervention left students' views on online anatomy
   largely unchanged and made no significant difference to summative
   assessment scores. Focus group discussions revealed that students want
   anatomy tutors to help direct them to reputable and relevant sites. The
   provision of more online resources in anatomy did not affect student
   views or learning outcomes. While students may need help from tutors in
   selecting appropriate online resources, wet specimens, textbooks, and
   discussions with tutors and other students remain the preferred means of
   learning anatomy. Clin. Anat. 26:556-563, 2013. (c) 2013 Wiley
   Periodicals, Inc.
RI Palmer, Edward/AAF-7339-2020; Ameliorate, Joshua Luke/F-7820-2016; Johnson, Ian/; Palmer, Edward/
OI Ameliorate, Joshua Luke/0000-0002-9125-5695; Johnson,
   Ian/0000-0001-5951-6990; Palmer, Edward/0000-0001-9654-5213
ZS 1
ZA 0
Z8 0
ZB 1
TC 29
ZR 0
Z9 30
U1 0
U2 11
SN 0897-3806
EI 1098-2353
UT WOS:000320544500006
PM 23408730
ER

PT J
AU Holt, R. I. G.
   Nicolucci, A.
   Burns, K. Kovacs
   Escalante, M.
   Forbes, A.
   Hermanns, N.
   Kalra, S.
   Massi-Benedetti, M.
   Mayorov, A.
   Menendez-Torre, E.
   Munro, N.
   Skovlund, S. E.
   Tarkun, I.
   Wens, J.
   Peyrot, M.
CA DAWN2 Study Grp
TI Diabetes Attitudes, Wishes and Needs second study (DAWN2 (TM)):
   Cross-national comparisons on barriers and resources for optimal
   care-healthcare professional perspective
SO DIABETIC MEDICINE
VL 30
IS 7
BP 789
EP 798
DI 10.1111/dme.12242
PD JUL 2013
PY 2013
AB Aims The second Diabetes Attitudes, Wishes and Needs (DAWN2) study
   sought cross-national comparisons of perceptions on healthcare provision
   for benchmarking and sharing of clinical practices to improve diabetes
   care. Methods In total, 4785 healthcare professionals caring for people
   with diabetes across 17countries participated in an online survey
   designed to assess diabetes healthcare provision, self-management and
   training. Results Between 61.4 and 92.9% of healthcare professionals
   felt that people with diabetes needed to improve various self-management
   activities; glucose monitoring (range, 29.3-92.1%) had the biggest
   country difference, with a between-country variance of 20%. The need for
   a major improvement in diabetes self-management education was reported
   by 60% (26.4-81.4%) of healthcare professionals, with a 12%
   between-country variance. Provision of diabetes services differed among
   countries, with many healthcare professionals indicating that major
   improvements were needed across a range of areas, including healthcare
   organization [30.6% (7.4-67.1%)], resources for diabetes prevention
   [78.8% (60.4-90.5%)], earlier diagnosis and treatment [67.9%
   (45.0-85.5%)], communication between team members and people with
   diabetes [56.1% (22.3-85.4%)], specialist nurse availability [63.8%
   (27.9-90.7%)] and psychological support [62.7% (40.6-79.6%)]. In some
   countries, up to one third of healthcare professionals reported not
   having received any formal diabetes training. Societal discrimination
   against people with diabetes was reported by 32.8% (11.4-79.6%) of
   participants. Conclusions This survey has highlighted concerns of
   healthcare professionals relating to diabetes healthcare provision,
   self-management and training. Identifying between-country differences in
   several areas will allow benchmarking and sharing of clinical practices.
RI Skovlund, Soren/AAK-3058-2020; Wens, Johan/K-2705-2013; Torre, Edelmiro Menéndez/G-1547-2013; Kovacs Burns, Katharina/AAA-5993-2022; Menendez Torre, Edelmiro Luis/AFR-2604-2022; Comaschi, Marco/AAC-7265-2020; Hermanns, Norbert/AAG-7060-2020; Forbes, Angus/; Mayorov, Alexander Y./; Holt, Richard/
OI Skovlund, Soren/0000-0003-3464-0885; Wens, Johan/0000-0002-0229-9064;
   Torre, Edelmiro Menéndez/0000-0002-9548-7821; Kovacs Burns,
   Katharina/0000-0002-6322-0778; Menendez Torre, Edelmiro
   Luis/0000-0002-9548-7821; Comaschi, Marco/0000-0002-6261-0838; Hermanns,
   Norbert/0000-0002-2903-2677; Forbes, Angus/0000-0003-3331-755X; Mayorov,
   Alexander Y./0000-0001-5825-3287; Holt, Richard/0000-0001-8911-6744
ZB 14
ZS 1
TC 99
ZA 0
ZR 0
Z8 2
Z9 102
U1 0
U2 24
SN 0742-3071
EI 1464-5491
UT WOS:000320784900004
PM 23710839
ER

PT J
AU Postema, Pieter G.
   Neville, Jon
   de Jong, Jonas S. S. G.
   Romero, Klaus
   Wilde, Arthur A. M.
   Woosley, Raymond L.
TI Safe drug use in long QT syndrome and Brugada syndrome: comparison of
   website statistics
SO EUROPACE
VL 15
IS 7
BP 1042
EP 1049
DI 10.1093/europace/eut018
PD JUL 2013
PY 2013
AB We sought to obtain insights into the efficacy of two websites, and ,
   that have the intention to prevent fatal arrhythmias due to unsafe drug
   use in Long QT syndrome and Brugada syndrome.
   Prospective web-use statistical analysis combined with online surveys
   were employed. Our main outcome measure was the percentage of Long QT
   syndrome patients and Brugada syndrome patients reporting refraining or
   discontinuation of possible unsafe drugs. QTdrugs.org has received 3 100
   000 visitors from 180 countries. Most visitors originated from the
   Americas (87), as compared with Europe (7), Asia (3), Oceania (2), and
   Africa (1). The QTdrugs.org survey yielded 340 respondents: 34 were
   patients and 50 medical professionals. Of the patients, 79 reported that
   they refrained from, and 61 reported discontinuing drugs due to the
   website. The website was very much appreciated by 65 of the respondents
   and 30 found it rather helpful. The BrugadaDrugs.org received 48 000
   visitors from 154 countries. Most visitors originated from Europe (46)
   and the Americas (39), but less from Asia (10), Oceania (4), and Africa
   (1). The BrugadaDrugs.org survey yielded 178 respondents: 68 were
   patients and 21 medical professionals. Of the patients, 72 reported
   refraining from, and 48 discontinuing drugs due to the website. The
   website was very much appreciated by 72 of the respondents and 25 found
   it rather helpful.
   These websites are extensively used, they promote drug awareness, and
   they help patients to avoid possible pro-arrhythmic drugs. Visitors find
   the websites valuable but should note their limitations.
RI Postema, Pieter/ABC-1469-2020; Woosley, Raymond/AAE-4874-2020
OI Postema, Pieter/0000-0003-2863-9159; Woosley,
   Raymond/0000-0002-2588-328X
TC 42
Z8 2
ZR 0
ZA 0
ZS 0
ZB 12
Z9 43
U1 0
U2 4
SN 1099-5129
EI 1532-2092
UT WOS:000320858100024
PM 23533266
ER

PT J
AU Heidelbaugh, Joel
   Cooke, James
   Wimsatt, Leslie
TI Opportunities for Medical Student Engagement With Family Medicine
SO FAMILY MEDICINE
VL 45
IS 7
BP 484
EP 491
PD JUL-AUG 2013
PY 2013
AB BACKGROUND AND OBJECTIVES: Several factors have been linked to the
   decline in medical student choice of a career in primary care (eg,
   gender, race, family income, student debt), yet understanding remains
   limited regarding the availability of curricular and co-curricular
   experiences for medical students within family medicine that may play a
   role, particularly one-on-one opportunities such as faculty mentoring
   and advising. Our study sought to collect baseline data on family
   medicine learning experiences during predoctoral training.
   METHODS: An online 21-question survey was sent to family medicine
   departments at US allopathic medical schools between January and March
   2012 (84.6% response rate) to capture institutional representation and
   experiences within family medicine.
   RESULTS: Most institutions reported offering family medicine interest
   groups (98.1%), electives (97.1%), and clerkships (90.4%). Career
   advising as an elective course component was available at 53.8% of
   schools and as part of a required course at 46.2%. Comparison of public
   versus private institutions revealed differences in rural medicine
   experiences, admissions preferences, and residency director involvement
   in hands-on and small- group teaching. Additional differences were noted
   by total enrollment, number of family medicine faculty in senior
   leadership positions, and proportion of full-time clinical faculty
   teaching family medicine.
   CONCLUSIONS: Availability of family medicine curricular programming,
   formal advising/mentoring opportunities, and full-time faculty as
   teachers and senior administrators differed across various
   characteristics of medical schools. Results can be used to direct future
   research on medical student engagement with family medicine educational
   experiences relative to recruitment.
RI Wimsatt, Leslie/AAI-9558-2021; Cooke, James/; Wimsatt, Leslie/
OI Cooke, James/0000-0002-4761-7185; Wimsatt, Leslie/0000-0001-8380-0676
ZB 0
ZR 0
ZS 0
Z8 0
TC 7
ZA 0
Z9 7
U1 0
U2 13
SN 0742-3225
EI 1938-3800
UT WOS:000321795700004
PM 23846967
ER

PT J
AU Gaur, Aditya H.
   Miller, Marlene R.
   Gao, Cuilan
   Rosenberg, Carol
   Morrell, Gloria C.
   Coffin, Susan E.
   Huskins, W. Charles
TI Evaluating Application of the National Healthcare Safety Network Central
   Line-Associated Bloodstream Infection Surveillance Definition: A Survey
   of Pediatric Intensive Care and Hematology/Oncology Units
SO INFECTION CONTROL AND HOSPITAL EPIDEMIOLOGY
VL 34
IS 7
BP 663
EP 670
DI 10.1086/671005
PD JUL 2013
PY 2013
AB OBJECTIVE. To evaluate the application of the National Healthcare Safety
   Network (NHSN) central line-associated bloodstream infection (CLABSI)
   definition in pediatric intensive care units (PICUs) and pediatric
   hematology/oncology units (PHOUs) participating in a multicenter quality
   improvement collaborative to reduce CLABSIs; to identify sources of
   variability in the application of the definition.
   DESIGN. Online survey using 18 standardized case scenarios. Each
   described a positive blood culture in a patient and required a yes-or-no
   answer to the question "Is this a CLABSI?" NHSN staff responses were the
   reference standard.
   SETTING. Sixty-five US PICUs and PHOUs.
   PARTICIPANTS. Staff who routinely adjudicate CLABSIs using NHSN
   definitions.
   RESULTS. Sixty responses were received from 58 (89%) of 65 institutions;
   78% of respondents were infection preventionists, infection control
   officers, or infectious disease physicians. Responses matched those of
   NHSN staff for 78% of questions. The mean (SE) percentage of concurring
   answers did not differ for scenarios evaluating application of 1 of the
   3 criteria ("known pathogen," 78% [1.7%]; "skin contaminant, >1 year of
   age," 76% [SE, 2.5%]; "skin contaminant, <= 1 year of age," 81% [3.8%];
   P = .3). The mean percentage of concurring answers was lower for
   scenarios requiring respondents to determine whether a CLABSI was
   present or incubating on admission (64% [4.6%]; P = .017) or to
   distinguish between primary and secondary bacteremia (65% [2.5%]; P =
   .021).
   CONCLUSIONS. The accuracy of application of the CLABSI definition was
   suboptimal. Efforts to reduce variability in identifying CLABSIs that
   are present or incubating on admission and in distinguishing primary
   from secondary bloodstream infection are needed.
RI Gaur, Aditya H/N-8057-2018; Huskins, W. Charles/
OI Gaur, Aditya H/0000-0002-6639-5231; Huskins, W.
   Charles/0000-0002-9989-175X
ZR 0
Z8 0
ZS 0
ZB 8
ZA 0
TC 15
Z9 15
U1 0
U2 6
SN 0899-823X
UT WOS:000319974000002
PM 23739069
ER

PT J
AU Chen, He-Ming
   Hu, Zhong-Kai
   Zheng, Xiao-Lin
   Yuan, Zhao-Shun
   Xu, Zhao-Bin
   Yuan, Ling-Qing
   Perez, Vinicio A De Jesus
   Yuan, Ke
   Orcholski, Mark
   Liao, Xiao-Bo
TI Effectiveness of YouTube as a Source of Medical Information on Heart
   Transplantation.
SO Interactive journal of medical research
VL 2
IS 2
BP e28
EP e28
DI 10.2196/ijmr.2669
PD 2013 Nov 21
PY 2013
AB BACKGROUND: In this digital era, there is a growing tendency to use the
   popular Internet site YouTube as a new electronic-learning (e-learning)
   means for continuing medical education. Heart transplantation (HTx)
   remains the most viable option for patients with end-stage heart failure
   or severe coronary artery disease. There are plenty of freely accessible
   YouTube videos providing medical information about HTx.
   OBJECTIVE: The aim of the present study is to determine the
   effectiveness of YouTube as an e-learning source on HTx.
   METHODS: In order to carry out this study, YouTube was searched for
   videos uploaded containing surgical-related information using the four
   keywords: (1) "heart transplantation", (2) "cardiac transplantation",
   (3) "heart transplantation operation", and (4) "cardiac transplantation
   operation". Only videos in English (with comments or subtitles in
   English language) were included. Two experienced cardiac surgeons
   watched each video (N=1800) and classified them as useful, misleading,
   or recipients videos based on the HTx-relevant information. The kappa
   statistic was used to measure interobserver variability. Data was
   analyzed according to six types of YouTube characteristics including
   "total viewership", "duration", "source", "days since upload", "scores"
   given by the viewers, and specialized information contents of the
   videos.
   RESULTS: A total of 342/1800 (19.00%) videos had relevant information
   about HTx. Of these 342 videos, 215 (62.8%) videos had useful
   information about specialized knowledge, 7/342 (2.0%) were found to be
   misleading, and 120/342 (35.1%) only concerned recipients' individual
   issues. Useful videos had 56.09% of total viewership share
   (2,175,845/3,878,890), whereas misleading had 35.47%
   (1,375,673/3,878,890). Independent user channel videos accounted for a
   smaller proportion (19% in total numbers) but might have a wider impact
   on Web viewers, with the highest mean views/day (mean 39, SD 107) among
   four kinds of channels to distribute HTx-related information.
   CONCLUSIONS: YouTube videos on HTx benefit medical professionals by
   providing a substantial amount of information. However, it is a
   time-consuming course to find high-quality videos. More authoritative
   videos by trusted sources should be posted for dissemination of reliable
   information. With an improvement of ranking system and content providers
   in future, YouTube, as a freely accessible outlet, will help to meet the
   huge informational needs of medical staffs and promote medical education
   on HTx.
Z8 0
ZS 1
TC 32
ZR 0
ZA 0
ZB 4
Z9 33
U1 1
U2 5
SN 1929-073X
UT MEDLINE:24263225
PM 24263225
ER

PT J
AU McLeod, Sharynne
   Verdon, Sarah
   Bowen, Caroline
CA Int Expert Panel Multilingual Chil
TI International aspirations for speech-language pathologists' practice
   with multilingual children with speech sound disorders: Development of a
   position.paper
SO JOURNAL OF COMMUNICATION DISORDERS
VL 46
IS 4
BP 375
EP 387
DI 10.1016/j.jcomdis.2013.04.003
PD JUL-AUG 2013
PY 2013
AB A major challenge for the speech-language pathology profession in many
   cultures is to address the mismatch between the "linguistic homogeneity
   of the speech-language pathology profession and the linguistic diversity
   of its clientele" (Caesar & Kohler, 2007, p. 198). This paper outlines
   the development of the Multilingual Children with Speech Sound
   Disorders: Position Paper created to guide speech-language pathologists'
   (SLPs') facilitation of multilingual children's speech. An international
   expert panel was assembled comprising 57 researchers (SLPs, linguists,
   phoneticians, and speech scientists) with knowledge about multilingual
   children's speech, or children with speech sound disorders. Combined,
   they had worked in 33 countries and used 26 languages in professional
   practice. Fourteen panel members met for a one-day workshop to identify
   key points for inclusion in the position paper. Subsequently, 42
   additional panel members participated online to contribute to drafts of
   the position paper. A thematic analysis was undertaken of the major
   areas of discussion using two data sources: (a) face-to-face workshop
   transcript (133 pages) and (b) online discussion artifacts (104 pages).
   Finally, a moderator with international expertise in working with
   children with speech sound disorders facilitated the incorporation of
   the panel's recommendations. The following themes were identified:
   definitions, scope, framework, evidence, challenges, practices, and
[truncated: 728,020 more chars]
