# Supplementary material for: The impact of COVID-19 on online medical education: a knowledge graph analysis based on co-term analysis
Source: BMC Med Educ. 2023 Apr 1;23:203. doi: 10.1186/s12909-023-04193-5 (PMC10067015; doi:10.1186/s12909-023-04193-5)
Supplement: Supplementary file 1 — Additional file 1. [file 12909_2023_4193_MOESM1_ESM.zip › wos/14.txt]

FN Clarivate Analytics Web of Science
VR 1.0
PT J
AU Al-Khalisi, Nabil
TI THE IRAQI MEDICAL BRAIN DRAIN: A CROSS-SECTIONAL STUDY
SO INTERNATIONAL JOURNAL OF HEALTH SERVICES
VL 43
IS 2
BP 363
EP 378
DI 10.2190/HS.43.2.j
PD 2013
PY 2013
AB This study aims to explore the independent predictors of physicians'
   emigration from Iraq and the emigration temporal trends of Iraqi
   doctors. We used a convenience sample of Iraqi physicians, extracting
   their e-mail addresses from public records of Iraqi Medical Association
   websites and asking them to complete an online survey. Of the 1,395
   Iraqi physicians contacted, 599 responded and 567 were eligible for
   inclusion. Of these, 202 reside in Iraq and the rest live abroad.
   Doctors abroad describe better work atmospheres, job satisfaction, and
   training quality. The majority live in English-speaking countries. Of
   these, 60 percent left Iraq for security reasons, 99 percent left when
   they were juniors, and 66 percent of those completed their specialty
   training and settled abroad forever. Of doctors abroad, 17 percent want
   to return to Iraq, while 50 percent of doctors in Iraq want to leave.
   Iraqi doctors' rate of emigration peaked in 2006; these figures have
   since declined, but remain relatively high. Iraq has lost many of its
   doctors, and emigration is ongoing. The predictors of emigration shifted
   from financial issues during the 1990s to security and training concerns
   after 2003. The mass exodus will impact the health care system in the
   long term.
Z8 0
ZR 0
ZA 0
ZB 4
TC 21
ZS 0
Z9 21
U1 0
U2 7
SN 0020-7314
EI 1541-4469
UT WOS:000318786600010
PM 23821910
ER

PT J
AU Flores, G.
   Lin, H.
TI Factors predicting severe childhood obesity in kindergarteners
SO INTERNATIONAL JOURNAL OF OBESITY
VL 37
IS 1
BP 31
EP 39
DI 10.1038/ijo.2012.168
PD JAN 2013
PY 2013
AB BACKGROUND: Severe obesity has increased >300% in US children since
   1976, and is associated with multiple cardiovascular risk factors and
   high adult obesity rates.
   OBJECTIVE: The objective of this study was to identify predictors of
   severe obesity in kindergarteners.
   METHODS: Multivariable logistic regression and recursive partitioning
   analysis (RPA) were used to identify prenatal/pregnancy, infant, and
   early childhood predictors of severe kindergarten obesity (body mass
   index (BMI) >= 99th percentile) in the Early Childhood Longitudinal
   Study Birth Cohort, a nationally representative longitudinal study that
   followed children from birth through kindergarten.
   RESULTS: For the 6800 children, the severe kindergarten obesity
   prevalence was 5.7%, with higher adjusted odds for crossing the 85th
   percentile of BMI at 2 years old (odds ratio (OR), 8.0; 95% confidence
   interval (CI), 4.1-15.7), preschool age (OR, 7.9; 95% CI, 4.9-12.8) and
   9 months old (OR, 1.8; 95% CI, 1.2-2.6); maternal severe obesity (OR,
   3.4; 95% CI, 1.9-5.8) and gestational diabetes (OR, 2.9; 95% CI,
   1.5-5.5); drinking tea or coffee between meals/before bedtime at 2 years
   old (OR, 3.3; 95% CI, 1.3-8.5); Latino (OR, 2.3; 95% CI, 1.4-3.7) and
   multiracial (OR, 2.3; 95% CI, 1.1-4.8) race/ethnicity; and drinking
   sugary beverages at kindergarten age at least weekly (OR, 2.3; 95% CI,
   1.4-3.7). Ever-attending center-based daycare (OR, 0.3; 95% CI,
   0.1-0.9), eating fruit at least weekly at kindergarten age (OR, 0.3; 95%
   CI, 0.1-0.7), and maternal history of a prior newborn birth weight >=
   4000 g (OR, 0.1; 95% CI, 0.02-0.6) were associated with reduced odds of
   severe obesity. RPA identified low severe obesity prevalence (1.9%) for
   non-85th BMI-percentile preschool crossers and high severe obesity
   (56-80%) for predictor clusters which included crossing the 85th BMI
   percentile at earlier ages, low parental education, specific maternal
   age cutoffs, preschooler bedtime rules, and outside walking/play
   frequency for 9-month-olds.
   CONCLUSIONS: Certain parental, prenatal/pregnancy, infant, and early
   childhood factors, both alone and in combination, are potent predictors
   of severe obesity in kindergarteners. International Journal of Obesity
   (2013) 37, 31-39; doi: 10.1038/ijo.2012.168; published online 13
   November 2012
ZR 1
TC 45
Z8 0
ZA 0
ZS 0
ZB 14
Z9 46
U1 0
U2 67
SN 0307-0565
EI 1476-5497
UT WOS:000313358100004
PM 23147114
ER

PT J
AU MacCann, C.
   Roberts, R. D.
TI Just as smart but not as successful: obese students obtain lower school
   grades but equivalent test scores to nonobese students
SO INTERNATIONAL JOURNAL OF OBESITY
VL 37
IS 1
BP 40
EP 46
DI 10.1038/ijo.2012.47
PD JAN 2013
PY 2013
AB OBJECTIVE: The obesity epidemic in industrialized nations has important
   implications for education, as research demonstrates lower academic
   achievement among obese students. The current paper compares the test
   scores and school grades of obese, overweight and normal-weight students
   in secondary and further education, controlling for demographic
   variables, personality, ability and well-being confounds.
   PARTICIPANTS: This study included 383 eighth-grade students (49% female;
   study 1) and 1036 students from 24 community colleges and universities
   (64% female, study 2), both drawn from five regions across the United
   States.
   MEASURES: In study 1, body mass index (BMI) was calculated using
   self-reports and parent reports of weight and height. In study 2, BMI
   was calculated from self-reported weight and height only. Both samples
   completed age-appropriate assessments of mathematics, vocabulary and the
   personality trait conscientiousness. Eighth-grade students additionally
   completed a measure of life satisfaction, with both self-reports and
   parent reports of their grades from the previous semester also obtained.
   Higher education students additionally completed measures of positive
   and negative affect, and self-reported their grades and college entrance
   scores.
   RESULTS: Obese students receive significantly lower grades in middle
   school (d = 0.83), community college (d = 0.34) and university (d =
   0.36), but show no statistically significant differences in intelligence
   or achievement test scores. Even after controlling for demographic
   variables, intelligence, personality and well-being, obese students
   obtain significantly lower grades than normal-weight students in the
   eighth grade (d = 0.39), community college (d = 0.42) and university (d
   = 0.31).
   CONCLUSION: Lower grades may reflect peer and teacher prejudice against
   overweight and obese students rather than lack of ability among these
   students. International Journal of Obesity (2013) 37, 40--46; doi:
   10.1038/ijo.2012.47; published online 24 April 2012
RI Roberts, Richard/CAE-8461-2022; MacCann, Carolyn/AAH-7101-2021
OI MacCann, Carolyn/0000-0001-7789-6368
ZA 0
ZB 9
ZS 2
Z8 0
TC 45
ZR 0
Z9 46
U1 0
U2 39
SN 0307-0565
EI 1476-5497
UT WOS:000313358100005
PM 22531092
ER

PT J
AU Mitchell, J. A.
   Pate, R. R.
   Beets, M. W.
   Nader, P. R.
TI Time spent in sedentary behavior and changes in childhood BMI: a
   longitudinal study from ages 9 to 15 years
SO INTERNATIONAL JOURNAL OF OBESITY
VL 37
IS 1
BP 54
EP 60
DI 10.1038/ijo.2012.41
PD JAN 2013
PY 2013
AB OBJECTIVE: To determine if time spent in objectively measured sedentary
   behavior is associated with a change in body mass index (BMI) between
   ages 9 and 15 years, adjusting for moderate-to-vigorous physical
   activity (MVPA).
   DESIGN: Prospective observational study of children at ages 9 (2000), 11
   (2002), 12 (2003) and 15 years (2006). Longitudinal quantile regression
   was used to model the influence of predictors on changes at the 10th,
   25th, 50th, 75th and 90th BMI percentiles over time.
   SUBJECTS: Participants were enrolled in the National Institute of Child
   Health and Human Development (NICHD) Study of Early Child Care and Youth
   Development and include both boys and girls (n = 789).
   MEASUREMENTS: Objectively measured BMI (kgm(-2)) was the outcome
   variable and objectively measured sedentary behavior was the main
   predictor. Adjustment was also made for MVPA, gender, race, maternal
   education, hours of sleep and healthy eating index.
   RESULTS: Increases in BMI were observed at all percentiles, with the
   greatest increase observed at the 90th BMI percentile. Spending more
   time in sedentary behavior (h per day) was associated with additional
   increases in BMI at the 90th, 75th and 50th BMI percentiles, independent
   of MVPA and the other covariates (90th percentile 0.59, 95% confidence
   interval (95% CI): 0.19-0.98 kgm(-2); 75th percentile 0.48, 95% CI:
   0.25-0.72 kgm(-2); and 50th percentile 0.19, 95% CI: 0.05-0.33 kgm(-2)).
   No associations were observed between sedentary behavior and changes at
   the 25th and 10th BMI percentiles.
   CONCLUSION: Sedentary behavior was associated with greater increases in
   BMI at the 90th, 75th and 50th BMI percentiles between ages 9 and 15
   years, independent of MVPA. Preventing an increase in sedentary behavior
   from childhood to adolescence may contribute to reducing the number of
   children classified as obese. International Journal of Obesity (2013)
   37, 54-60; doi: 10.1038/ijo.2012.41; published online 20 March 2012
RI Mitchell, Jonathan A/A-8723-2011; Mitchell, Jonathan/
OI Mitchell, Jonathan/0000-0003-3765-2419
TC 163
ZB 51
Z8 2
ZS 2
ZA 0
ZR 0
Z9 165
U1 0
U2 80
SN 0307-0565
EI 1476-5497
UT WOS:000313358100007
PM 22430304
ER

PT J
AU Weintraub, Y.
   Singer, S.
   Alexander, D.
   Hacham, S.
   Menuchin, G.
   Lubetzky, R.
   Steinberg, D. M.
   Pinhas-Hamiel, O.
TI Enuresis-an unattended comorbidity of childhood obesity
SO INTERNATIONAL JOURNAL OF OBESITY
VL 37
IS 1
BP 75
EP 78
DI 10.1038/ijo.2012.108
PD JAN 2013
PY 2013
AB OBJECTIVE: Obstructive sleep apnea (OSA), attention
   deficit/hyperactivity disorder (ADHD), type 2 diabetes mellitus and
   psychopathological problems co-occur at increased rates among both obese
   and enuretic children. We hypothesized that the prevalence of enuresis
   will be increased in obese children and adolescents.
   DESIGN: A cross-sectional study.
   SUBJECTS: 281 children and adolescents aged 7-18 years, who completed a
   questionnaire regarding enuresis, medical conditions and
   sociodemographic parameters; 158 were normal weight, 37 overweight (85th
   <= BMI (body mass index) < 95th percentiles) and 86 obese (BMI >= 95th
   percentile).
   MAIN OUTCOME MEASURE(S): Occurrence of enuresis among obese children and
   adolescents.
   RESULTS: Enuresis was reported in 14 (8.8%) normal weight, 6 (16%)
   overweight and 26 (30%) obese youth. Odds ratio (OR) = 6.5, 95%
   confidence interval (CI) = 2.67-15.78 for enuresis among obese compared
   with normal weight (P<0.0001). Each increment of one BMI-Z score unit
   was associated with an increased risk of enuresis, OR of 2.14, 95% CI
   (1.46-3.12), P = 0.00008. Male gender (OR 2.84, 95% CI (1.10-5.58), P =
   0.028), first-degree relative with current/past enuresis (OR 4.24, 95%
   CI (1.62-11.08), P = 0.003), voiding dysfunction symptoms (OR 3.067, 95%
   CI (1.05-9.00), P = 0.041) and ADHD (OR 2.31, 95% CI (0.99-5.34), P =
   0.051) increased the risk of enuresis. OSA-related symptoms, academic
   achievements in school, sharing a bedroom, family size relative to
   number of rooms in home, parental education, family status and religious
   observance were not found to increase the risk for enuresis.
   CONCLUSIONS: Obese children are at increased risk for enuresis. Enuresis
   should be clarified during the primary workup of every obese child and
   adolescent. International Journal of Obesity (2013) 37, 75-78; doi:
   10.1038/ijo.2012.108; published online 17 July 2012
RI Pinhas-Hamiel, Orit/K-5198-2013
ZB 8
ZA 0
Z8 2
ZS 3
TC 34
ZR 0
Z9 35
U1 0
U2 9
SN 0307-0565
UT WOS:000313358100010
PM 22828939
ER

PT J
AU Rappaport, E. B.
   Daskalakis, C.
   Sendecki, J. A.
TI Using routinely collected growth data to assess a school-based obesity
   prevention strategy
SO INTERNATIONAL JOURNAL OF OBESITY
VL 37
IS 1
BP 79
EP 85
DI 10.1038/ijo.2012.126
PD JAN 2013
PY 2013
AB BACKGROUND: Studies of school-based anti-obesity interventions have
   yielded inconsistent results. Using growth screening data from a school
   administrative database, we re-evaluated an obesity prevention strategy
   that was previously reported to have a beneficial effect on weight
   status of a sample of students in grades 5-7.
   METHODS: Ten K-8 schools (five control and five intervention)
   participated in a 2-year cluster-randomized trial of a multicomponent
   nutrition education intervention. We obtained student height and weight
   data for 6 consecutive school years and imputed missing baseline and
   follow-up measurements (53% and 55%, respectively) and defined the
   target population based on the intent-to-treat principle. We analyzed
   changes in body mass index (BMI) Z-scores via mixed-effects linear
   regression and in the prevalence of overweight/obesity via conditional
   logistic regression. We also assessed incidence and remission of
   overweight/obesity and long-term effects.
   RESULTS: We analyzed data for 8186 (96%) K-8 students in the 10 schools
   (4511 in intervention; 3675 in control). From baseline to the end of the
   intervention period, mean increases in BMI Z-score were 0.10 and 0.09 in
   the control and intervention groups, respectively (P = 0.671). The
   prevalence of overweight/obesity increased by 3% in both groups (P =
   0.926). There was no significant intervention effect on the incidence or
   remission of overweight/obesity. Among 5469 students who attended study
   schools during both years of the intervention, there was no significant
   intervention effect. Furthermore, there was no long-term effect among
   students with up to 2 years of data beyond the end of the intervention.
   CONCLUSION: Using routinely collected data for the entire target
   population, we failed to confirm earlier findings of an intervention
   effect observed in a subset of students in grades 5-7. Volunteer bias in
   the prior evaluation and/or measurement error in the routinely collected
   data are potential reasons for the discrepant findings. International
   Journal of Obesity (2013) 37, 79-85; doi: 10.1038/ijo.2012.126;
   published online 4 September 2012
ZR 0
ZA 0
ZB 2
TC 13
Z8 0
ZS 0
Z9 13
U1 0
U2 17
SN 0307-0565
EI 1476-5497
UT WOS:000313358100011
PM 22945605
ER

PT J
AU Luque, Amneris E
   van Keken, Adjuah
   Winters, Paul
   Keefer, Michael C
   Sanders, Mechelle
   Fiscella, Kevin
TI Barriers and Facilitators of Online Patient Portals to Personal Health
   Records Among Persons Living With HIV: Formative Research.
SO JMIR research protocols
VL 2
IS 1
BP e8
EP e8
DI 10.2196/resprot.2302
PD 2013 Jan 22
PY 2013
AB BACKGROUND: Federal meaningful use standards are promoting adoption of
   online portals to personal health records (PHRs). However, relatively
   little is known regarding barriers and facilitators for vulnerable
   groups such as persons living with human immunodeficiency virus (PLWH).
   OBJECTIVE: The objective of this study was to assess barriers and
   facilitators to use of online PHRs among PLWH.
   METHODS: We conducted formative research using a written waiting room
   survey among 120 PLWH regarding barriers and facilitators of portal PHR
   use. We supplemented findings with data collected from a PLWH focus
   group, where some members had personal experience with use of a portal.
   RESULTS: The survey had 90 respondents. Eight PLWH participated in the
   focus group. Most patients (77/90, 86%) reported having at least some
   experience using the Internet and most expressed interest in features
   offered by the portal. Notably, 70% (63/90) expressed some interest in
   being taught how to use it to communicate with their provider. Focus
   group themes reinforced these findings, but also voiced concern
   regarding access to private computers.
   CONCLUSIONS: Many PLWH in our sample have experience using computers and
   most are interested in PHR features. However, computer or broadband
   access and privacy are important barriers.
RI Fiscella, Kevin Anthony/AFO-3350-2022
OI Fiscella, Kevin Anthony/0000-0003-3613-8012
ZS 0
ZB 2
ZR 0
Z8 0
TC 26
ZA 0
Z9 26
U1 1
U2 3
SN 1929-0748
UT MEDLINE:23612564
PM 23612564
ER

PT J
AU Nagle, Brian J
   Usita, Paula M
   Edland, Steven D
TI United States medical students' knowledge of Alzheimer disease.
SO Journal of educational evaluation for health professions
VL 10
BP 4
EP 4
DI 10.3352/jeehp.2013.10.4
PD 2013 May 27
PY 2013
AB PURPOSE: A knowledge gap exists between general physicians and
   specialists in diagnosing and managing Alzheimer disease (AD). This gap
   is concerning due to the estimated rise in prevalence of AD and cost to
   the health care system. Medical school is a viable avenue to decrease
   the gap, educating future physicians before they specialize. The purpose
   of this study was to assess the knowledge level of students in their
   first and final years of medical school.
   METHODS: Fourteen participating United States medical schools used
   e-mail student rosters to distribute an online survey of a quantitative
   cross-sectional assessment of knowledge about AD; 343 students
   participated. Knowledge was measured using the 12-item University of
   Alabama at Birmingham AD Knowledge Test for Health Professionals.
   General linear models were used to examine the effect of demographic
   variables and previous experience with AD on knowledge scores.
   RESULTS: Only 2.5% of first year and 68.0% of final year students
   correctly scored ten or more items on the knowledge scale. Personal
   experience with AD predicted higher knowledge scores in final year
   students (P= 0.027).
   CONCLUSION: Knowledge deficiencies were common in final year medical
   students. Future studies to identify and evaluate the efficacy of AD
   education programs in medical schools are warranted. Identifying and
   disseminating effective programs may help close the knowledge gap.
RI B, Naveen/AAF-3652-2019
TC 23
ZB 3
Z8 0
ZS 0
ZR 0
ZA 0
Z9 23
U1 0
U2 0
SN 1975-5937
UT MEDLINE:23750313
PM 23750313
ER

PT J
AU Creutzfeldt, Johan
   Hedman, Leif
   Heinrichs, LeRoy
   Youngblood, Patricia
   Fellander-Tsai, Li
TI Cardiopulmonary Resuscitation Training in High School Using Avatars in
   Virtual Worlds: An International Feasibility Study
SO JOURNAL OF MEDICAL INTERNET RESEARCH
VL 15
IS 1
AR e9
DI 10.2196/jmir.1715
PD JAN 2013
PY 2013
AB Background: Approximately 300,000 people suffer sudden cardiac arrest
   (SCA) annually in the United States. Less than 30% of out-of-hospital
   victims receive cardiopulmonary resuscitation (CPR) despite the American
   Heart Association training over 12 million laypersons annually to
   conduct CPR. New engaging learning methods are needed for CPR education,
   especially in schools. Massively multiplayer virtual worlds (MMVW) offer
   platforms for serious games that are promising learning methods that
   take advantage of the computer capabilities of today's youth (ie, the
   digital native generation).
   Objective: Our main aim was to assess the feasibility of cardiopulmonary
   resuscitation training in high school students by using avatars in MMVM.
   We also analyzed experiences, self-efficacy, and concentration in
   response to training.
   Methods: In this prospective international collaborative study, an
   e-learning method was used with high school students in Sweden and the
   United States. A software game platform was modified for use as a
   serious game to train in emergency medical situations. Using MMVW
   technology, participants in teams of 3 were engaged in virtual-world
   scenarios to learn how to treat victims suffering cardiac arrest. Short
   debriefings were carried out after each scenario. A total of 36 high
   school students (Sweden, n=12; United States, n=24) participated. Their
   self-efficacy and concentration (task motivation) were assessed. An exit
   questionnaire was used to solicit experiences and attitudes toward this
   type of training. Among the Swedish students, a follow-up was carried
   out after 6 months. Depending on the distributions, t tests or
   Mann-Whitney tests were used. Correlation between variables was assessed
   by using Spearman rank correlation. Regression analyses were used for
   time-dependent variables.
   Results: The participants enjoyed the training and reported a
   self-perceived benefit as a consequence of training. The mean rating for
   self-efficacy increased from 5.8/7 (SD 0.72) to 6.5/7 (SD 0.57, P<.001).
   In the Swedish follow-up, it subsequently increased from 5.7/7 (SD 0.56)
   to 6.3/7 (SD 0.38, P=.006). In the Swedish group, the mean concentration
   value increased from 52.4/100 (SD 9.8) to 62.7/100 (SD 8.9, P=.05); in
   the US group, the concentration value increased from 70.8/100 (SD 7.9)
   to 82.5/100 (SD 4.7, P<.001). We found a significant positive
   correlation (P<.001) between self-efficacy and concentration scores.
   Overall, the participants were moderately or highly immersed and the
   software was easy to use.
   Conclusions: By using online MMVWs, team training in CPR is feasible and
   reliable for this international group of high school students (Sweden
   and United States). A high level of appreciation was reported among
   these adolescents and their self-efficacy increased significantly. The
   described training is a novel and interesting way to learn CPR teamwork,
   and in the future could be combined with psychomotor skills training. (J
   Med Internet Res 2013;15(1):e9) doi:10.2196/jmir.1715
OI Fellander-Tsai, Li/0000-0003-0693-6080
ZR 0
ZA 0
ZS 2
TC 30
ZB 2
Z8 1
Z9 32
U1 1
U2 61
SN 1438-8871
UT WOS:000315113200016
PM 23318253
ER

PT J
AU Maloney, Stephen
   Chamberlain, Michael
   Morrison, Shane
   Kotsanas, George
   Keating, Jennifer L.
   Ilic, Dragan
TI Health Professional Learner Attitudes and Use of Digital Learning
   Resources
SO JOURNAL OF MEDICAL INTERNET RESEARCH
VL 15
IS 1
DI 10.2196/jmir.2094
PD JAN 2013
PY 2013
AB Background: Web-based digital repositories allow educational resources
   to be accessed efficiently and conveniently from diverse geographic
   locations, hold a variety of resource formats, enable interactive
   learning, and facilitate targeted access for the user. Unlike some other
   learning management systems (LMS), resources can be retrieved through
   search engines and meta-tagged labels, and content can be streamed,
   which is particularly useful for multimedia resources.
   Objective: The aim of this study was to examine usage and user
   experiences of an online learning repository (Physeek) in a population
   of physiotherapy students. The secondary aim of this project was to
   examine how students prefer to access resources and which resources they
   find most helpful.
   Methods: The following data were examined using an audit of the
   repository server: (1) number of online resources accessed per day in
   2010, (2) number of each type of resource accessed, (3) number of
   resources accessed during business hours (9 am to 5 pm) and outside
   business hours (years 1-4), (4) session length of each log-on (years
   1-4), and (5) video quality (bit rate) of each video accessed. An online
   questionnaire and 3 focus groups assessed student feedback and
   self-reported experiences of Physeek.
   Results: Students preferred the support provided by Physeek to other
   sources of educational material primarily because of its efficiency.
   Peak usage commonly occurred at times of increased academic need (ie,
   examination times). Students perceived online repositories as a
   potential tool to support lifelong learning and health care delivery.
   Conclusions: The results of this study indicate that today's health
   professional students welcome the benefits of online learning resources
   because of their convenience and usability. This represents a transition
   away from traditional learning styles and toward technological learning
   support and may indicate a growing link between social immersions in
   Internet-based connections and learning styles. The true potential for
   Web-based resources to support student learning is as yet unknown. (J
   Med Internet Res 2013; 15(1): e7) doi: 10.2196/jmir.2094
RI Maloney, Stephen/; Ilic, Dragan/I-2437-2014
OI Maloney, Stephen/0000-0003-2612-5162; Ilic, Dragan/0000-0001-5127-9185
ZA 0
TC 27
Z8 0
ZS 1
ZB 0
ZR 0
Z9 28
U1 0
U2 46
SN 1438-8871
UT WOS:000315113200013
PM 23324800
ER

PT J
AU Thackeray, Rosemary
   Crookston, Benjamin T.
   West, Joshua H.
TI Correlates of Health-Related Social Media Use Among Adults
SO JOURNAL OF MEDICAL INTERNET RESEARCH
VL 15
IS 1
AR e21
DI 10.2196/jmir.2297
PD JAN 2013
PY 2013
AB Background: Sixty percent of Internet users report using the Internet to
   look for health information. Social media sites are emerging as a
   potential source for online health information. However, little is known
   about how people use social media for such purposes.
   Objectives: The purpose of this study was two-fold: (1) to establish the
   frequency of various types of online health-seeking behaviors, and (2)
   to identify correlates of 2 health-related online activities, social
   networking sites (SNS) for health-related activities and consulting
   online user-generated content for answers about health care providers,
   health facilities, or medical treatment.
   Methods: The study consisted of a telephone survey of 1745 adults who
   reported going online to look for health-related information. Four
   subscales were created to measure use of online resources for (1) using
   SNS for health-related activities; (2) consulting online rankings and
   reviews of doctors, hospitals or medical facilities, and drugs or
   medical treatments; (3) posting a review online of doctors, hospitals or
   medical facilities, and drugs or medical treatments, and (4) posting a
   comment or question about health or medical issues on various social
   media. Univariate and multivariate logistic regression analyses were
   performed.
   Results: Respondents consulted online rankings or reviews (41.15%), used
   SNS for health (31.58%), posted reviews (9.91%), and posted a comment,
   question, or information (15.19%). Respondents with a chronic disease
   were nearly twice as likely to consult online rankings (odds ratio [OR]
   2.09, 95% CI 1.66-2.63, P<.001). Lower odds of consulting online reviews
   were associated with less formal education (OR 0.49, 95% CI 0.37-0.65,
   P<.001) and being male (OR 0.71, 95% CI 0.57-0.87, P<.001). Respondents
   with higher incomes were 1.5 times as likely to consult online rankings
   or reviews (OR 1.49, 95% CI 0.10-2.24, P=.05), than respondents with a
   regular provider (OR 2.05, 95% CI 1.52-2.78, P<.001), or living in an
   urban/suburban location (OR 1.61, 95% CI 1.17-2.22, P<.001). Older
   respondents were less likely to use SNS for health-related activities
   (OR 0.96, 95% CI 0.95-0.97, P<.001), as were males (OR 0.70, 95% CI
   0.56-0.87, P<.001), whereas respondents with a regular provider had
   nearly twice the likelihood of using SNS for health-related activities
   (OR 1.89, 95% CI 1.43-2.52, P<.001).
   Conclusions: People are using social media for seeking health
   information. However, individuals are more likely to consume information
   than they are to contribute to the dialog. The inherent value of
   "social" in social media is not being captured with online health
   information seeking. People with a regular health care provider, chronic
   disease, and those in younger age groups are more likely to consult
   online rankings and reviews and use SNS for health-related activities.
   (J Med Internet Res 2013;15(1):e21) doi: 10.2196/jmir.2297
OI Crookston, Benjamin/0000-0003-3110-9562
Z8 0
ZR 0
ZS 0
ZB 18
ZA 0
TC 159
Z9 160
U1 5
U2 92
SN 1438-8871
UT WOS:000315113200026
PM 23367505
ER

PT J
AU Eisenberg, Daniel
   Hunt, Justin
   Speer, Nicole
TI Mental Health in American Colleges and Universities Variation Across
   Student Subgroups and Across Campuses
SO JOURNAL OF NERVOUS AND MENTAL DISEASE
VL 201
IS 1
BP 60
EP 67
DI 10.1097/NMD.0b013e31827ab077
PD JAN 2013
PY 2013
AB We estimated the prevalence and correlates of mental health problems
   among college students in the United States. In 2007 and 2009, we
   administered online surveys with brief mental health screens to random
   samples of students at 26 campuses nationwide. We used sample
   probability weights to adjust for survey nonresponse. A total of 14,175
   students completed the survey, corresponding to a 44% participation
   rate. The prevalence of positive screens was 17.3% for depression, 4.1%
   for panic disorder, 7.0% for generalized anxiety, 6.3% for suicidal
   ideation, and 15.3% for nonsuicidal self-injury. Mental health problems
   were significantly associated with sex, race/ethnicity, religiosity,
   relationship status, living on campus, and financial situation. The
   prevalence of conditions varied substantially across the campuses,
   although campus-level variation was still a small proportion of overall
   variation in student mental health. The findings offer a starting point
   for identifying individual and contextual factors that may be useful to
   target in intervention strategies.
ZS 8
ZB 55
ZA 0
ZR 0
Z8 1
TC 364
Z9 368
U1 9
U2 130
SN 0022-3018
EI 1539-736X
UT WOS:000313028900011
PM 23274298
ER

PT J
AU Naftel, Robert P.
   Safiano, Nicole A.
   Falola, Michael I.
   Shannon, Chevis N.
   Wellons, John C., III
   Johnston, James M., Jr.
TI Technology preferences among caregivers of children with hydrocephalus
   Clinical article
SO JOURNAL OF NEUROSURGERY-PEDIATRICS
VL 11
IS 1
BP 26
EP 36
DI 10.3171/2012.9.PEDS12208
PD JAN 2013
PY 2013
AB Object. The Internet and social media are powerful disseminators of
   medical information, providing new portals for patient care. The authors
   of this study evaluated current technology hardware, Internet, and
   social media use and their socioeconomic relationships among caregivers
   of children with hydrocephalus.
   Methods. A written survey was completed in the neurosurgical clinics at
   the University of Alabama at Birmingham by 300 parents of children with
   shunted hydrocephalus between October 26, 2010, and July 26, 2011.
   Results. Computer use (94.6%), Internet use (91.7%), smartphone use
   (56.9%), and Internet research on hydrocephalus (81.9%) were prevalent.
   However, for each of these four utilizations there was significantly
   lower access by caregivers of minority races (p = 0.04, 0.03, 0.002, and
   < 0.0001, respectively), lower income (p = 0.02, 0.01, < 0.0001, and <
   0.0001, respectively), and lower level of education (p = 0.001, 0.002, <
   0.0001, and 0.001, respectively). Personal use of social media was
   prevalent (95.1% of all Internet users) with use being more prevalent
   among less-educated than higher-educated caregivers (p = 0.017).
   Hydrocephalus-related social media use (59.5% of Internet users) was not
   associated with socioeconomic factors. For hydrocephalus education on
   the Internet, caregivers chose information websites such as Wikipedia or
   the Hydrocephalus Association as preferred platforms; these preferences
   were followed by use of social media websites. Facebook and YouTube were
   the preferred social media platforms for personal and
   hydrocephalus-related use. Parents indicate moderate skepticism about
   the trustworthiness of the Internet; only 21.7% always trust the online
   sources. Most parents (89.8%) say that they would visit
   neurosurgeon-recommended websites. Of Internet-using caregivers, 28.6%
   use the Internet or social media to find hydrocephalus support groups,
   and 34.8% have used the Internet to communicate with other caregivers
   who have children with similar conditions.
   Conclusions. Technology hardware, the Internet, and social media are
   widely used with some skepticism by parents of children with shunted
   hydrocephalus. Caregivers are interested in physician-recommended
   Internet resources. Socioeconomic factors including race, income, and
   level of education reveal a disparity in access to some of these
   resources, although all groups have relatively high use. Unlike typical
   technology use, social media use is breaking down the digital divide
   among ethnic and socioeconomic groups.
   (http://thejns.org/doi/abs/10.3171/2012.9.PEDS12208)
OI Johnston, James/0000-0001-8564-1808
ZB 6
ZS 1
ZR 0
ZA 0
TC 32
Z8 0
Z9 33
U1 0
U2 18
SN 1933-0707
EI 1933-0715
UT WOS:000312951700005
PM 23092227
ER

PT J
AU Li, Ran
   Buxey, Kenneth
   Ashrafi, Akbar
   Drummond, Katharine J.
TI Assessment of the Role of a Student-Led Surgical Interest Group in
   Surgical Education
SO JOURNAL OF SURGICAL EDUCATION
VL 70
IS 1
BP 55
EP 58
DI 10.1016/j.jsurg.2012.08.002
PD JAN-FEB 2013
PY 2013
AB BACKGROUND: We describe the development of a medical student surgical
   interest group, its initial evaluation, and future plans. The Surgical
   Students Society of Melbourne was formed in August 2008 by a group of
   senior medical students from the University of Melbourne. The Surgical
   Students Society of Melbourne seeks to provide additional surgical
   teaching and professional development for students interested in a
   career in surgery. It also aims to provide junior doctors with
   leadership and teaching opportunities to meet the requirements of the
   Royal Australasian College of Surgeons for application to the Surgical
   Education and Training program. Its program also addresses contemporary
   workforce issues, such as women in surgery and rural surgery. The
   society runs a weekly teaching program during the semester and
   procedural and careers workshops throughout the year.
   METHODS: A survey of students attending the teaching program was
   conducted by means of written and online questionnaires.
   RESULTS: The results suggest that the society has been successful in
   augmenting surgical education and providing opportunities to improve
   procedural skills, but also highlighted areas of the program that may be
   improved, including aspects of surgical professional development and
   role modeling.
   CONCLUSIONS: The Surgical Students Society initiative was generally very
   well received by students and shows great potential as a means for
   augmenting surgical education at the medical student level. (J Surg
   70:55-58. (C) 2012 Association of Program Directors in Surgery.
   Published by Elsevier Inc. All rights reserved.)
RI Buxey, Kenneth/T-6041-2019; Li, Ran/
OI Li, Ran/0000-0001-8194-5070
ZB 0
ZA 0
ZR 0
TC 18
Z8 0
ZS 0
Z9 18
U1 0
U2 5
SN 1931-7204
UT WOS:000314559200010
PM 23337671
ER

PT J
AU Pereira, Erlick A. C.
   Dean, Benjamin J. F.
TI British Surgeons' Experiences of a Mandatory Online Workplace Based
   Assessment Portfolio Resurveyed Three Years On
SO JOURNAL OF SURGICAL EDUCATION
VL 70
IS 1
BP 59
EP 67
DI 10.1016/j.jsurg.2012.06.019
PD JAN-FEB 2013
PY 2013
AB INTRODUCTION: An online portfolio, the Intercollegiate Surgical
   Curriculum Programme (ISCP; http://www.iscp.ac.uk), became mandatory for
   British surgical trainees 5 years ago, alongside a compulsory 125 pound
   (US$200) annual fee. We previously demonstrated widespread
   dissatisfaction with its 2008 ver. 5. Here we evaluate and contrast user
   satisfaction with ver. 8.
   DESIGN, SETTING, AND PARTICIPANTS: A total of 359 users across all
   surgical specialties and UK regions were randomly sampled and surveyed
   in 2011 by online questionnaire regarding ISCP, elogbook
   (http://www.elogbook.org.uk), and results compared with 539 users
   surveyed in 2008. Likert 5-point rating scales were largely used and
   data analyzed using chi(2) tests.
   RESULTS: Seventy-nine percent used ISCP and 38% elogbook
   (http://www.elogbook.org); 201 responders (56%) evaluated ISCP ver. 8;
   31% had registered for at least 1 year, and 59% for 3 years or more.
   Modal ratings were "average" throughout, with the following percentages
   of responders rating "poor" or worse vs "good" or better the following
   domains: registration 12% vs 35%; induction procedure 41% vs. 15%;
   workplace based assessments 36% vs 22%; peer assessment tool 34% vs 25%;
   recording meetings 34% vs 19%; Helpdesk 11% vs 40%; user friendliness
   29% vs 24%. Trainees were neutral about ISCP's impact upon training and
   44% thought that ISCP was needed. Statistically significant (p < 0.05)
   improvements were seen in user satisfaction with ISCP throughout all
   domains comparing ver. 8 (2011) to ver. 5 (2008).
   CONCLUSIONS: The performance of ISCP has improved in the 4 years since
   its inception with proportionately less negative feedback. British
   surgeons remain dissatisfied with several of its tools, in particular
   its workplace-based assessments. Half a decade on, these assessments
   remain without appropriate evidence of validity despite increasing
   demands upon trainees to complete quotas of them. With reduced permitted
   training hours, the growing online bureaucratic burden continues to
   demoralize busy surgical trainers and trainees. (J Surg 70:59-67. (C)
   2012 Association of Program Directors in Surgery. Published by Elsevier
   Inc. All rights reserved.)
RI Pereira, Erlick/AAB-5335-2020; Dean, Benjamin/H-8437-2014; Dean, Benjamin/
OI Pereira, Erlick/0000-0003-0452-4023; Dean, Benjamin/0000-0002-8969-8868
ZR 0
TC 40
ZS 1
Z8 0
ZA 0
ZB 0
Z9 41
U1 1
U2 13
SN 1931-7204
EI 1878-7452
UT WOS:000314559200011
PM 23337672
ER

PT J
AU Kumar, Avinash B.
   Hata, J. Steven
   Bayman, Emine O.
   Krishnan, Sundar
TI Implementing a Hybrid Web-Based Curriculum for an Elective Medical
   Student Clerkship in a Busy Surgical Intensive Care Unit (ICU): Effect
   on Test and Satisfaction Scores
SO JOURNAL OF SURGICAL EDUCATION
VL 70
IS 1
BP 109
EP 116
DI 10.1016/j.jsurg.2012.06.026
PD JAN-FEB 2013
PY 2013
AB OBJECTIVE: To determine whether a hybrid traditional and web-based
   curriculum improves test scores and enrollment among senior medical
   students in an elective critical care rotation.
   DESIGN AND SETTING: Retrospective study in a surgical ICU at a major
   academic center.
   SUBJECTS: One hundred twenty-one fourth year medical students completing
   an elective ICU clerkship between 2007 and 2010.
   INTERVENTIONS: Pre-test and post-test during a 4-week rotation.
   METHODS: We implemented a hybrid curriculum that involved both
   traditional teaching methods and a new online core curriculum that
   incorporating audio, video, and text using screen capture technology.
   The curriculum was hosted on a secure online portal called ICON
   (Desire2Learn Inc., Ontario, Canada). The core curriculum covered topics
   that were considered essential to meet the didactic objectives of the
   rotation.
   MEASUREMENTS AND EVALUATIONS: A pre-test was administered online on day
   1 of the rotation. A post-test was administered on the second to last
   day of the rotation. Both tests were composed of 20 questions randomly
   chosen from a question bank of 100 questions. The tests are managed
   (administering, grading, and reporting) exclusively online.
   RESULTS: One hundred twenty-one medical students have successfully
   completed the clerkship since implementing the new curriculum. Each
   group of students showed an improvement in the mean post-test score by
   at least 17%+ to 10%. The satisfaction scores of the clerkship improved
   consistently from 2007 and is currently rated at 4.31 +/- 0.85 (on a
   5-point scale). The rotation is in the top 25th percentile of all
   clinical clerkships offered at the University of Iowa.
   CONCLUSION: A systematically implemented hybrid web-based critical care
   curriculum can improve knowledge based test scores and overall clerkship
   satisfaction scores in a busy surgical ICU. (J Surg 70:109-116. (C) 2013
   Association of Program Directors in Surgery. Published by Elsevier Inc.
   All rights reserved.)
RI Hata, J./ABI-1484-2020; Krishnan, Sundar/; Bayman, Emine O/
OI Krishnan, Sundar/0000-0001-7382-2396; Bayman, Emine
   O/0000-0003-2615-0915
ZS 0
ZB 1
Z8 0
ZR 0
ZA 0
TC 11
Z9 11
U1 0
U2 12
SN 1931-7204
UT WOS:000314559200018
PM 23337679
ER

PT J
AU Jaffer, Usman
   Vaughan-Huxley, Eyston
   Standfield, Nigel
   John, Nigel W.
TI Medical Mentoring Via the Evolving World Wide Web
SO JOURNAL OF SURGICAL EDUCATION
VL 70
IS 1
BP 121
EP 128
DI 10.1016/j.jsurg.2012.06.024
PD JAN-FEB 2013
PY 2013
AB OBJECTIVES: Mentoring, for physicians and surgeons in training, is
   advocated as an essential adjunct in work-based learning, providing
   support in career and non-career related issues. The World Wide Web
   (WWW) has evolved, as a technology, to become more interactive and
   person centric, tailoring itself to the individual needs of the user.
   This changing technology may open new avenues to foster mentoring in
   medicine.
   DESIGN, SYSTEMATIC REVIEW, MAIN OUTCOME MEASURES: A search of the
   MEDLINE database from 1950 to 2012 using the PubMed interface, combined
   with manual cross-referencing was performed using the following
   strategy: ("mentors" [MeSH Terms] OR "mentors" [All Fields] OR "mentor"
   [All Fields]) AND ("internet"[MeSH Terms] OR "internet" [All Fields])
   AND ("medicine" [MeSH Terms] OR "medicine" [All Fields]) AND ("humans"
   [MeSH Terms] AND English[lang]). Abstracts were screened for relevance
   (UJ) to the topic; eligibility for inclusion was simply on screening for
   relevance to online mentoring and web-based technologies.
   RESULTS: Forty-five papers were found, of which 16 were relevant. All
   studies were observational in nature. To date, all medical mentoring
   applications utilizing the World Wide Web have enjoyed some success
   limited by Web 1.0 and 2.0 technologies.
   CONCLUSIONS: With the evolution of the WWW through 1.0, 2.0 and 3.0
   generations, the potential for meaningful tele- and distance mentoring
   has greatly improved. Some engagement has been made with these
   technological advancements, however further work is required to fully
   realize the potential of these technologies. (J Surg 70:121-128. (C)
   2012 Association of Program Directors in Surgery. Published by Elsevier
   Inc. All rights reserved.)
RI John, Nigel/H-2876-2013; John, Nigel/ABC-8011-2020
OI John, Nigel/0000-0001-5153-182X; John, Nigel/0000-0001-5153-182X
TC 17
ZB 3
ZS 1
Z8 0
ZA 0
ZR 0
Z9 18
U1 1
U2 20
SN 1931-7204
EI 1878-7452
UT WOS:000314559200020
PM 23337681
ER

PT J
AU Rapaport, Hannah
   Loomis, Judyta
   Kagetsu, Nolan J.
   Ghesani, Munir
   C-Tagme, Gloria Jorge
   Abiri, Michael M.
   Silberzweig, James E.
TI Megaconference: A Radical Approach to Radiology Resident Education With
   Full-Day Weekly Conferences
SO JOURNAL OF THE AMERICAN COLLEGE OF RADIOLOGY
VL 10
IS 1
BP 51
EP 56
DI 10.1016/j.jacr.2012.08.011
PD JAN 2013
PY 2013
AB Purpose: The aim of this study was to assess the value and educational
   experience of instituting a weekly full-day educational conference
   format for radiology residents.
   Methods: Two independent diagnostic radiology residency programs in a
   single urban health care network instituted a new teaching model in
   which residents from both programs participated in a weekly joint
   conference day. This format replaced independently held, but frequently
   teleconferenced, 1-hour daily conferences at both programs. Residents'
   and faculty members' perceptions of the educational experience were
   assessed using anonymous online surveys. Written board examination
   scores and number of resident dictations were compared before and after
   the change.
   Results: After 6 months, 30% and 53.3% of residents reported positive
   and neutral overall impressions, respectively. A survey return rate of
   63.3% was achieved from 49 residents. Of 34 faculty members who
   responded, 50% reported increased preparation for conferences. The
   overall number of resident dictations modestly increased in the year
   after implementation of the format change, by 3.1%. There was no
   statistically significant change in the mean written board examination
   after the change in format compared with 3 years before the change.
   Conclusions: Conference interruptions, cancellations, and tardiness were
   essentially eliminated with the new model. Individual conference quality
   was reported to have improved as the result of the more formal format
   and larger audience size. Residents maintained productivity and exposure
   to case volume despite the loss of a single clinical day. Although
   residents' perceptions of the new model were predominantly positive or
   neutral, downsides included fewer cases per resident in case conferences
   and a less intimate conference setting.
OI Kagetsu, Nolan/0000-0001-8515-1278; Ghesani, Munir/0000-0002-1044-0136
ZA 0
ZR 0
ZB 0
TC 3
ZS 0
Z8 0
Z9 3
U1 0
U2 3
SN 1546-1440
UT WOS:000313478300014
PM 23290675
ER

PT J
AU Charbonneau, Deborah H.
   McGlone, Jonathan
TI Faculty experiences with the National Institutes of Health (NIH) public
   access policy, compliance issues, and copyright practices
SO JOURNAL OF THE MEDICAL LIBRARY ASSOCIATION
VL 101
IS 1
BP 21
EP 25
DI 10.3163/1536-5050.101.1.004
PD JAN 2013
PY 2013
AB Objectives: The research assessed faculty awareness of the National
   Institutes of Health (NIH) public access policy and faculty experiences
   with the copyright terms in their author agreements with publishers.
   Methods: During the fall of 2011, 198 faculty members receiving funding
   from NIH at a large urban academic institution were invited to
   participate in an anonymous online survey. A total of 94 faculty members
   responded to the survey, representing a response rate of 47%.
   Results: Thirty percent of the survey respondents were either unaware of
   or not familiar with the NIH policy. Further, a significant number of
   faculty members (97.8%) indicated that they usually signed their
   copyright forms "as is." The findings show that time, confusing
   instructions, and unclear journal policies are challenges experienced by
   NTH-funded faculty in complying with the federal mandate.
   Conclusion: There is a need to educate faculty with respect to the value
   of retaining their copyrights and self-archiving their publications to
   help advance public access and open access scholarship.
OI Charbonneau, Deborah H./0000-0002-3130-5769
ZS 0
ZA 0
ZB 1
ZR 0
TC 10
Z8 0
Z9 11
U1 0
U2 100
SN 1536-5050
UT WOS:000315124900004
PM 23405043
ER

PT J
AU Lord, Linda K.
   Brandt, Jennifer C.
   Newhart, Daniel W.
TI Identifying the Needs of Veterinary Students and Recent Alumni in
   Establishing a Student Service Center
SO JOURNAL OF VETERINARY MEDICAL EDUCATION
VL 40
IS 2
BP 192
EP 198
DI 10.3138/jvme.1212-106R
PD 2013
PY 2013
AB Quality service for students has been identified as an important theme
   of higher education. In pursuing the aim of service quality, educational
   providers have long recognized that perceptions of service transcend the
   area of quality teaching and encompass the students' overall experience
   within the university. This article investigates the types of services
   that would be most beneficial to students, from the perspective of both
   current students and recent alumni. A cross-sectional survey of all
   students was conducted using an online survey. A separate survey was
   also conducted of alumni from the last five graduating classes. From
   these surveys, 94.0% of student respondents and 91.9% of alumni
   respondents strongly agreed with the statement "It is important for the
   OSU CVM (Ohio State University College of Veterinary Medicine) to
   provide on-site comprehensive student services.'' Both groups ranked job
   postings for postgraduation employment, fourth-year off-site rotation
   opportunities, and financial planning/budgeting among their top ranked
   preferred services. In addition, requests for continued or enhanced
   interviewing/communication skills training; individual mental,
   emotional, and spiritual counseling; and individual and group tutoring
   were predominant themes identified from the qualitative data as well as
   the Likert-scale questions. The findings from the study sheds light on
   the need for comprehensive services for veterinary students beyond those
   services traditionally provided in an academic setting, such as tutoring
   and course advising.
TC 2
ZS 0
ZB 0
ZR 0
ZA 0
Z8 0
Z9 2
U1 0
U2 11
SN 0748-321X
UT WOS:000319363600014
PM 23709113
ER

PT J
AU Rees, Charlotte E.
   Monrouxe, Lynn V.
   McDonald, Laura A.
TI Narrative, emotion and action: analysing 'most memorable'
   professionalism dilemmas
SO MEDICAL EDUCATION
VL 47
IS 1
BP 80
EP 96
DI 10.1111/j.1365-2923.2012.04302.x
PD JAN 2013
PY 2013
AB OBJECTIVES Although previous studies have explored medical learners'
   'most memorable' experiences, these have typically focused on patient
   deaths or mistakes. Drawing on multiple theoretical perspectives to
   understand the interplay between narrative, emotion and action, this
   paper aims to explore the whats and hows of written narratives of most
   memorable professionalism dilemmas: what types of dilemma are most
   memorable? When and where do they take place? How do students act? What
   characteristics relate to these dilemmas? How are dilemmas narrated?
   METHODS A total of 680 students from 29 of 32 UK medical schools
   provided a written narrative of their most memorable dilemma as part of
   their responses to an online questionnaire exploring the impact of
   professionalism dilemmas on moral distress. We employed quantitative
   thematic and discourse analysis of all narratives using Linguistic
   Inquiry Word Count software (LIWC) and conducted a narrative analysis of
   one exemplar.
   RESULTS The most common themes across all narratives concerned dilemmas
   that related to issues of patient care with reference to the actions of
   health care professionals or students, student abuse, and consent and
   intimate examination. A total of 41.1% of experiences had occurred over
   6 months previously and 80.1% had taken place in hospital settings.
   Overall, 54.9% of narrators reported having done something in the face
   of their dilemma, although only 13.2% described taking obvious or direct
   action. Numerous characteristics were related to most memorable dilemmas
   (e. g. narratives citing intimate examinations were more likely to take
   place in surgical settings). A total of 92.6% of narratives included
   negative emotion talk and numerous significant relationships emerged
   between types of emotion talk and most memorable dilemmas (e. g. more
   anger talk in abuse narratives). Our narrative analysis of one exemplar
   illustrates the richness of emotion talk and more subtle devices to
   establish emotional tone.
   DISCUSSION Findings extend previous research into issues related to
   professionalism by exploring relationships between narrative, emotion
   and action in the context of written narratives of most memorable
   dilemmas. We encourage medical educators to help students construct
   coherent and emotionally integrated narratives to make sense of negative
   professionalism dilemmas.
RI Monrouxe, Lynn/H-6770-2012; Monrouxe, Lynn/AAG-9817-2019; Rees, Charlotte/
OI Monrouxe, Lynn/0000-0002-4895-1812; Rees, Charlotte/0000-0003-4828-1422
ZR 0
Z8 0
ZA 0
ZB 3
ZS 0
TC 81
Z9 81
U1 0
U2 57
SN 0308-0110
EI 1365-2923
UT WOS:000313752000016
PM 23278828
ER

PT J
AU Forgie, Sarah Edith
   Duff, Jon P.
   Ross, Shelley
TI Twelve tips for using Twitter as a learning tool in medical education
SO MEDICAL TEACHER
VL 35
IS 1
BP 8
EP 14
DI 10.3109/0142159X.2012.746448
PD 2013
PY 2013
AB Background: Twitter is an online social networking service, accessible
   from any Internet-capable device. While other social networking sites
   are online confessionals or portfolios of personal current events,
   Twitter is designed and used as a vehicle to converse and share ideas.
   For this reason, we believe that Twitter may be the most likely
   candidate for integrating social networking with medical education.
   Aims: Using current research in medical education, motivation and the
   use of social media in higher education, we aim to show the ways Twitter
   may be used as a learning tool in medical education.
   Method: A literature search of several databases, online sources and
   blogs was carried out examining the use of Twitter in higher education.
   Results: We created 12 tips for using Twitter as a learning tool and
   organized them into: the mechanics of using Twitter, suggestions and
   evidence for incorporating Twitter into many medical education contexts,
   and promoting research into the use of Twitter in medical education.
   Conclusion: Twitter is a relatively new social medium, and its use in
   higher education is in its infancy. With further research and thoughtful
   application of media literacy, Twitter is likely to become a useful
   adjunct for more personalized teaching and learning in medical
   education.
RI Aston, Sam/F-9699-2010; Forgie, Sarah/AAI-5540-2021; Ross, Shelley/; Forgie, Sarah/
OI Ross, Shelley/0000-0001-9581-3191; Forgie, Sarah/0000-0001-8073-5389
ZB 13
ZS 3
ZR 0
Z8 0
TC 105
ZA 1
Z9 109
U1 2
U2 91
SN 0142-159X
EI 1466-187X
UT WOS:000312954300009
PM 23259608
ER

PT J
AU Berk, Ronald A.
TI Top five flashpoints in the assessment of teaching effectiveness
SO MEDICAL TEACHER
VL 35
IS 1
BP 15
EP 26
DI 10.3109/0142159X.2012.732247
PD 2013
PY 2013
AB Background: Despite thousands of publications over the past 90 years on
   the assessment of teaching effectiveness, there is still confusion,
   misunderstanding, and hand-to-hand combat on several topics that seem to
   pop up over and over again on listservs, blogs, articles, books, and
   medical education/teaching conference programs. If you are measuring
   teaching performance in face-to-face, blended/hybrid, or online courses,
   then you are probably struggling with one or more of these topics or
   flashpoints.
   Aim: To decrease the popping and struggling by providing a
   state-of-the-art update of research and practices and a "consumer's
   guide to trouble-shooting these flashpoints."
   Methods: Five flashpoints are defined, the salient issues and research
   described, and, finally, specific, concrete recommendations for moving
   forward are proffered. Those flashpoints are: (1) student ratings vs.
   multiple sources of evidence; (2) sources of evidence vs. decisions:
   which come first?' (3) quality of "home-grown" rating scales vs.
   commercially-developed scales; (4) paper-and-pencil vs. online scale
   administration; and (5) standardized vs. unstandardized online scale
   administrations. The first three relate to the sources of evidence
   chosen and the last two pertain to online administration issues.
   Results: Many medical schools/colleges and higher education in general
   fall far short of their potential and the available technology to
   comprehensively assess teaching effectiveness. Specific recommendations
   were given to improve the quality and variety of the sources of evidence
   used for formative and summative decisions and their administration
   procedures.
   Conclusions: Multiple sources of evidence collected through online
   administration, when possible, can furnish a solid foundation from which
   to infer teaching effectiveness and contribute to fair and equitable
   decisions about faculty contract renewal, merit pay, and promotion and
   tenure.
Z8 0
ZS 1
ZB 1
ZR 0
ZA 0
TC 22
Z9 24
U1 0
U2 64
SN 0142-159X
EI 1466-187X
UT WOS:000312954300010
PM 23102151
ER

PT J
AU Rasmussen, Andrew
   Lewis, Melanie
   White, Jonathan
TI The application of wiki technology in medical education
SO MEDICAL TEACHER
VL 35
IS 2
BP 109
EP 114
DI 10.3109/0142159X.2012.733838
PD 2013
PY 2013
AB Background, aims and methods: Recent years have seen the introduction of
   web-based technologies such as the 'wiki', which is a webpage whose
   content can be edited in real time using a web browser. This article
   reviews the current state of knowledge about the use of wikis in
   education, and considers whether wiki technology has features that might
   prove useful in medical education.
   Results: Advantages and challenges of the technology are discussed, and
   recommendations for use are provided. We believe that wiki technology
   offers a number of potential benefits for administrators, students and
   instructors, including the ability to share information online, to
   construct knowledge together, to facilitate collaboration and to enable
   social learning and peer feedback.
   Conclusions: We believe that with proper planning and instructional
   design, wiki technology can be usefully employed in medical education.
   We intend to continue to study the impact of wiki technology in our own
   programme, and we encourage others to evaluate the application of wiki
   technology in other areas of medical education.
OI White, Jonathan/0000-0001-5254-506X
Z8 0
ZA 0
TC 15
ZS 1
ZB 0
ZR 0
Z9 16
U1 0
U2 21
SN 0142-159X
EI 1466-187X
UT WOS:000316560800013
PM 23102056
ER

PT J
AU Archer, Julian
   Swanwick, Tim
   Smith, Daniel
   O'Keeffe, Catherine
   Cater, Nerys
TI Developing a multisource feedback tool for postgraduate medical
   educational supervisors
SO MEDICAL TEACHER
VL 35
IS 2
BP 145
EP 154
DI 10.3109/0142159X.2012.733839
PD 2013
PY 2013
AB Purpose: Supervisors play a key role in the development of postgraduate
   medical trainees both in the oversight of their day-to-day clinical
   practice but also in the support of their learning experiences. In the
   UK, there has been a clear distinction made between these two
   activities. In this article, we report on the development of a web-based
   multisource feedback (MSF) tool for educational supervisors in the
   London Deanery, an organisation responsible for 20% of the UK's doctors
   and dentists in training.
   Methods: A narrative review of the literature generated a question
   framework for a series of focus groups. Data were analysed using an
   interpretative thematic approach and the resulting instrument piloted
   online. Instrument performance was analysed using a variety of tools
   including factor analysis, generalisability theory and analysis of
   performance in the first year of implementation.
   Results: Two factors were initially identified. Three questions
   performed inadequately and were subsequently discarded. Educational
   supervisors scored well, generally rating themselves lower than they
   were by their trainees. The instrument was launched in July 2010,
   requiring five respondents to generate a summated report, with further
   validity evidence collated over the first year if implementation.
   Conclusions: Arising out of a robust development process, the London
   Deanery MSF instrument for educational supervisors is a tool that
   demonstrates considerable evidence of validity and can provide
   supervisors with useful evidence of their effectiveness.
OI Smith, Daniel Thomas/0000-0003-1215-5811; Archer,
   Julian/0000-0001-9983-9655
TC 4
ZR 0
Z8 0
ZB 0
ZS 0
ZA 0
Z9 4
U1 0
U2 7
SN 0142-159X
EI 1466-187X
UT WOS:000316560800019
PM 23102057
ER

PT J
AU Kim, Kyong-Jee
   Kee, Changwon
TI Evaluation of an e-PBL model to promote individual reasoning
SO MEDICAL TEACHER
VL 35
IS 3
BP E978
EP E983
DI 10.3109/0142159X.2012.717185
PD 2013
PY 2013
AB Aim: Medical educators should promote the development of student
   clinical reasoning toward independence in clinical settings. The
   objective of this study was to evaluate an online problem-based learning
   (e-PBL) model designed to promote student individual reasoning in
   supplement to traditional PBL.
   Methods: Twelve e-PBL modules were added to the fully problem-based
   curriculum for Year 2 at Sungkyunkwan University School of Medicine
   (SKKUSOM). In this e-PBL, students worked on the problems individually
   in an online setting, followed by face-to-face discussions in a
   colloquium. The cases were presented using interactive multimedia to
   enhance the authenticity of the case and stimulate student interest in
   learning. A formative evaluation study was conducted to determine
   student satisfaction with e-PBL and its effectiveness as perceived by
   the students using both quantitative and qualitative methods. A cohort
   of Year 2 students at SKKUSOM (n = 38) took part in this study.
   Results: Students perceived e-PBL significantly more positively after
   they had taken a module in terms of its ability to foster
   problem-solving skills and its ability to allow them to learn in ways
   suited to individual learning styles. Additionally, student survey and
   interview revealed that a vast majority of students were satisfied with
   the overall learning process in e-PBL and perceived it positively in
   fostering knowledge acquisition and clinical reasoning. Moreover,
   students found the cases realistic and engaging.
   Conclusions: The results show the potential of e-PBL to enhance
   traditional PBL by promoting the development of individual reasoning in
   a flexible online-learning environment and offering cases in an
   interactive multimedia format, which warrants further investigation into
   its impact on student learning outcomes.
RI Kim, Kyong-Jee/K-1278-2012; Kee, Changwon/
OI Kim, Kyong-Jee/0000-0002-1936-5128; Kee, Changwon/0000-0002-7419-0316
Z8 0
TC 4
ZS 0
ZA 0
ZR 0
ZB 0
Z9 4
U1 4
U2 37
SN 0142-159X
EI 1466-187X
UT WOS:000317928300001
PM 22938685
ER

PT J
AU Leclercq, Wouter Kg
   Keulers, Bram J
   Houterman, Saskia
   Veerman, Margot
   Legemaate, Johan
   Scheltinga, Marc R
TI A survey of the current practice of the informed consent process in
   general surgery in the Netherlands.
SO Patient safety in surgery
VL 7
IS 1
BP 4
EP 4
DI 10.1186/1754-9493-7-4
PD 2013 Jan 21
PY 2013
AB Additional non-English language abstract (in Dutch)
   BACKGROUND: A properly conducted surgical informed consent process (SIC)
   allows patients to authorize an invasive procedure with full
   comprehension of relevant information including involved risks. Current
   practice of SIC may differ from the ideal situation. The aim of this
   study is to evaluate whether SIC practiced by Dutch general surgeons and
   residents is adequate with involvement of all required elements.
   METHODS: All members of the Dutch Society of Surgery received an online
   multiple choice questionnaire evaluating various aspects of SIC.
   RESULTS: A total of 453 questionnaires obtained from surgeons and
   residents representing >95% of all Dutch hospitals were eligible for
   analysis (response rate 30%). Knowledge on SIC was limited as only 55%
   was familiar with all three basic elements ('assessment of
   preconditions', 'provision of information' and 'stage of consent').
   Residents performance was inferior compared to surgeons regarding most
   aspects of daily practice of SIC. One in 6 surgeons (17%) had faced a
   SIC-related complaint in the previous five years possibly illustrating
   suboptimal SIC implementation in daily surgical practice.
   CONCLUSIONS: The quality of the current SIC process is far from optimal
   in the Netherlands. Surgical residents require training aimed at
   improving awareness and skills. The SIC process is ideally supported
   using modern tools including web-based interactive programs. Improvement
   of the SIC process may enhance patient satisfaction and may possibly
   reduce the number of complaints.
   ACHTERGROND: Het doel van het preoperatieve informed consent proces
   (surgical informed consent, SIC) is om patienten een weloverwogen en
   welgeinformeerde keuze te laten maken over hun operatieve ingreep. De
   hedendaagse praktijk betreffende SIC staat mogelijk ver van de ideale
   situatie af. Doel van deze studie is om de dagelijkse praktijk van
   chirurgen en chirurgen in opleiding betreffende SIC te evalueren en te
   zien of deze voldoet aan de daarvoor gestelde eisen. METHODE: Alle
   chirurgen en andere leden van de Nederlandse Vereniging voor Heelkunde
   ontvingen een online multiple-choice vragenlijst betreffende de
   belangrijkste aspecten van SIC. RESULTATEN: In totaal waren er 453
   bruikbare reacties uit meer dan 95% van alle Nederlandse ziekenhuizen
   (respons 30%). De kennis over SIC blijkt zeer beperkt. Slechts 55% van
   de chirurgen bleek bekend met de drie basiselementen van SIC
   ('beoordelen van de competentie van een patient', 'verstrekken van
   informatie' and 'adequaat vastleggen van de toestemming van de
   patient'). De dagelijkse praktijk liet behoorlijke verschillen tussen
   alle respondenten zien, maar chirurgen in opleiding scoorden significant
   slechter vergeleken met chirurgen. 17% van alle chirurgen kreeg de
   afgelopen vijf jaar te maken met een klacht betreffende SIC, wat zou
   kunnen wijzen op een suboptimale implementatie van SIC in de dagelijkse
   praktijk.
   CONCLUSIE: De kwaliteit van het preoperatieve informed consent proces is
   in Nederland verre van goed. Chirurgen in opleiding scoorden minder goed
   dan chirurgen en dienen beter geschoold te worden. Het hele SIC proces
   zou geformaliseerd moeten worden in protocollen. Moderne hulpmiddelen
   zoals interactieve softwareprogramma's kunnen hierbij mogelijk helpen.
   Door het verbeteren van het SIC proces kan de patiententevredenheid
   verhoogd worden terwijl het aantal klachten mogelijk wordt verminderd.
OI Legemaate, Johan/0000-0002-7061-3991; Leclercq,
   Wouter/0000-0003-1159-1857
Z8 0
ZR 0
ZB 6
TC 29
ZS 0
ZA 0
Z9 29
U1 0
U2 1
SN 1754-9493
UT MEDLINE:23336609
PM 23336609
ER

PT J
AU Oechsner, Wolfgang
   Geiler, Sandra
   Huber-Lang, Markus
TI The impact of a dedicated training program for oral examiners at a
   medical school in Germany: a survey among participants from operative
   and non-operative disciplines.
SO Patient safety in surgery
VL 7
IS 1
BP 22
EP 22
DI 10.1186/1754-9493-7-22
PD 2013 Jul 03
PY 2013
AB BACKGROUND: Oral examinations have been a crucial format in ancient and
   modern assessment to evaluate and guarantee quality of medical education
   and thereby to secure patient safety. To achieve a high level of quality
   in the oral part of the final examination of medical students, a
   training program for oral examiners at the Medical Faculty of Ulm
   (Germany) has been established since 2007.However, little is known about
   the attitude of the examiners in regard to the impact of this training
   program and of oral examinations as instruments to ensure patient
   safety.
   METHODS: All 367 academic clinicians from operative and non-operative
   disciplines, attending the one-day examiner training program at the
   University of Ulm between 2007 and 2012 have been asked to answer an
   online survey (EvaSys 5.0). Focus of the survey was to find out in which
   respect the examiners profited from the trainings, if the training
   effects were discipline-dependent, and to which degree the oral
   examinations could contribute to patient safety. Statistical analysis
   was performed using the t-test for independent samples. Results were
   considered statistically significant when p<0.05.
   RESULTS: A total of 63 participants answered the survey, but in 4 cases
   the questionnaire was not fully completed (with single items missing).
   More than half of the study participants (n=34/59; 58%) have experienced
   (at least sometimes or rarely) candidates that they deemed incompetent
   and perhaps even dangerous to the patients' health who nevertheless
   passed the oral exam successfully. The majority of participants were
   convinced that oral examinations using concrete clinical cases could
   significantly contribute to patient safety, if grading is based on clear
   criteria and if examinations as well as grading are performed more
   critically. The impact of the training program was rated significantly
   stronger by surgeons than by non-surgeons in several categories. These
   categories included "strengths and weaknesses of oral examinations",
   "reliability", "validity", "competence in grading", "critical grading",
   and "departmental improvements" concerning oral examinations.
   CONCLUSIONS: In respect to patient safety, it seems crucial to prevent
   incompetent candidates from passing the oral examination. The present
   study indicates the importance to continue and to develop our examiner
   trainings, with main emphasis on concrete clinical problems and a
   criteria-based critical grading system for oral examinations. Since the
   impact of the training was particularly high for colleagues from the
   operative disciplines, the training program should be offered especially
   in surgical departments.
RI Huber-Lang, Markus/AAJ-2209-2020
ZB 1
ZR 0
ZS 1
Z8 0
ZA 0
TC 3
Z9 3
U1 0
U2 0
SN 1754-9493
UT MEDLINE:23822855
PM 23822855
ER

PT J
AU Puhl, Rebecca M.
   Peterson, Jamie Lee
   Luedicke, Joerg
TI Weight-Based Victimization: Bullying Experiences of Weight Loss
   Treatment-Seeking Youth
SO PEDIATRICS
VL 131
IS 1
BP E1
EP E9
DI 10.1542/peds.2012-1106
PD JAN 2013
PY 2013
AB OBJECTIVE: Few studies have comprehensively examined weight-based
   victimization (WBV) in youth, despite its serious consequences for their
   psychosocial and physical health. Given that obese and treatment-seeking
   youth may be highly vulnerable to WBV and its negative consequences, the
   current study provides a comprehensive assessment of WBV in a weight
   loss treatment-seeking sample.
   METHODS: Adolescents (aged 14-18 years; N = 361) enrolled in 2 national
   weight loss camps were surveyed. An in-depth assessment of WBV was
   conducted by using an online survey, in which participants indicated the
   duration, typical locations, frequent perpetrators, and forms of WBV
   they had experienced.
   RESULTS: Findings indicate that 64% of the study participants reported
   WBV at school, and the risk of WBV increased with body weight. Most
   participants reported WBV enduring for 1 year (78%), and 36% were
   teased/bullied for 5 years. Peers (92%) and friends (70%) were the most
   commonly reported perpetrators, followed by adult perpetrators,
   including physical education teachers/sport coaches (42%), parents
   (37%), and teachers (27%). WBV was most frequently reported in the form
   of verbal teasing (75%-88%), relational victimization (74%-82%),
   cyberbullying (59%-61%), and physical aggression (33%-61%). WBV was
   commonly experienced in multiple locations at school.
   CONCLUSIONS: WBV is a prevalent experience for weight loss
   treatment-seeking youth, even when they are no longer overweight. Given
   the frequent reports of WBV from adult perpetrators in addition to
   peers, treatment providers and school personnel can play an important
   role in identifying and supporting youth who may be at risk for
   pervasive teasing and bullying. Pediatrics 2013;131:e1-e9
RI Puhl, Rebecca/ABE-9260-2021
ZB 23
ZR 0
ZA 0
ZS 3
TC 135
Z8 0
Z9 136
U1 0
U2 85
SN 0031-4005
EI 1098-4275
UT WOS:000313012400001
PM 23266918
ER

PT J
AU Toussaint, Kimberly A.
   Watson, Kristin
   Marrs, Joel C.
   Sturpe, Deborah A.
   Anderson, Sarah L.
   Haines, Stuart T.
TI Prevalence of and Factors That Influence Board Certification Among
   Pharmacy Practice Faculty at United States Colleges and Schools of
   Pharmacy
SO PHARMACOTHERAPY
VL 33
IS 1
BP 105
EP 111
DI 10.1002/phar.1171
PD JAN 2013
PY 2013
AB Board certification is a means of demonstrating expertise above the
   minimum licensing standards. For many health care professionals, this
   credential is a necessity. As pharmacists become involved in more
   advanced patient care services, board certification becomes an essential
   component to ensuring quality care. The prevalence of United States
   pharmacy practice faculty members who are board certified, however, is
   unknown. In addition, to our knowledge, factors that serve to motivate
   or discourage faculty from obtaining board certification have not been
   previously described; thus, 900 pharmacy practice faculty members listed
   in the American Association of Colleges of Pharmacy (AACP) online
   directory were invited to complete an online survey regarding motivators
   and barriers for board certification. In addition, a list of
   board-certified pharmacists, obtained from the Board of Pharmacy
   Specialties, was used to check the board certification status of all
   pharmacy practice faculty members listed in the AACP directory. In 2011,
   the prevalence of board certification among the 2867 pharmacy practice
   faculty members was 37% (1063 pharmacists), with the highest prevalence
   found among assistant professors (39.4%). A total of 322 faculty members
   (36% response rate) completed the survey; of these, 308 self-identified
   as pharmacy practice faculty, and their responses were included in the
   analysis. Current board certification in pharmacy specialties was
   reported by 163 respondents (52.9%); 14 (4.5%) were previously
   certified. Among the 308 respondents, the most common perceived reason
   why pharmacy practice faculty become board certified was the desire to
   be recognized as an expert in the field (71.5%). Those who were
   currently board certified indicated personal growth as the most
   important reason (60.1%). Those previously certified indicated no
   perceived benefit as the most common reason for not recertifying
   (71.4%). Among those never certified, no perceived need (52.0%) or
   benefit (44.8%) were the most common reasons for not becoming certified;
   however, a majority of those never certified (68%) stated that they
   would become board certified if there was no associated cost and they
   were confident they would pass. To increase the prevalence of board
   certification in pharmacy practice faculty at U.S. schools and colleges
   of pharmacy, the benefits of this credential must be addressed at each
   institution. Steps should be taken to assist and encourage board
   certification.
RI Anderson, Sarah L./H-6377-2019; Marrs, Joel/R-5776-2019; Haines, Stuart T/J-9607-2019
OI Anderson, Sarah L./0000-0002-8420-9527; Marrs, Joel/0000-0003-0392-3866;
   Haines, Stuart T/0000-0001-8217-1871
TC 13
ZS 1
ZA 0
ZB 2
ZR 0
Z8 0
Z9 13
U1 0
U2 7
SN 0277-0008
UT WOS:000313523400016
PM 23307551
ER

PT J
AU Hanus, Josef
   Nosek, Tomas
   Zahora, Jiri
   Bezrouk, Ales
   Masin, Vladimir
TI On-line integration of computer controlled diagnostic devices and
   medical information systems in undergraduate medical physics education
   for physicians
SO PHYSICA MEDICA-EUROPEAN JOURNAL OF MEDICAL PHYSICS
VL 29
IS 1
BP 83
EP 90
DI 10.1016/j.ejmp.2011.12.002
PD JAN 2013
PY 2013
AB We designed and evaluated an innovative computer-aided-learning
   environment based on the on-line integration of computer controlled
   medical diagnostic devices and a medical information system for use in
   the preclinical medical physics education of medical students. Our
   learning system simulates the actual clinical environment in a hospital
   or primary care unit. It uses a commercial medical information system
   for on-line storage and processing of clinical type data acquired during
   physics laboratory classes. Every student adopts two roles, the role of
   'patient' and the role of 'physician'. As a 'physician' the student
   operates the medical devices to clinically assess 'patient' colleagues
   and records all results in an electronic 'patient' record. We also
   introduced an innovative approach to the use of supportive education
   materials, based on the methods of adaptive e-learning. A survey of
   student feedback is included and statistically evaluated.
   The results from the student feedback confirm the positive response of
   the latter to this novel implementation of medical physics and
   informatics in preclinical education. This approach not only
   significantly improves learning of medical physics and informatics
   skills but has the added advantage that it facilitates students'
   transition from preclinical to clinical subjects. (C) 2011 Associazione
   Italiana di Fisica Medica. Published by Elsevier Ltd. All rights
   reserved.
RI Zahora, Jiri/A-7387-2017; Masin, Vladimir/E-4923-2017; Hanus, Josef/C-3892-2017; Bezrouk, Aleš/A-6654-2017
OI Zahora, Jiri/0000-0001-7607-1364; Masin, Vladimir/0000-0003-2413-3732;
   Hanus, Josef/0000-0001-8854-1378; Bezrouk, Aleš/0000-0002-2397-3847
ZB 0
ZA 0
Z8 0
ZS 0
ZR 0
TC 10
Z9 10
U1 0
U2 18
SN 1120-1797
EI 1724-191X
UT WOS:000315366700010
PM 22200603
ER

PT J
AU Emond, Yvette
   de Groot, Jos
   Wetzels, Wendy
   van Osch, Liesbeth
TI Internet guidance in oncology practice: determinants of health
   professionals' Internet referral behavior
SO PSYCHO-ONCOLOGY
VL 22
IS 1
BP 74
EP 82
DI 10.1002/pon.2056
PD JAN 2013
PY 2013
AB Background Many cancer patients turn to the Internet to obtain
   information on their disease. This digital quest is often motivated by a
   perceived discrepancy between the information received from health
   professionals and patients' actual informational needs. This discrepancy
   may be reduced by supplementing standard patient education with reliable
   online information sources. This study investigates health
   professionals' opinions, cognitions, and behavior regarding referring
   cancer patients to Internet-based information. Methods Online and
   written questionnaires were distributed among Dutch oncology nurses and
   medical specialists, measuring perception of patients' informational
   needs, prompted and unprompted Internet referral, and socio-cognitive
   factors regarding referral behavior. Results Health professionals
   (N?=?130) positively appraised Internet use among cancer patients.
   Despite recognizing patients' needs for additional information (84%) and
   need for referral to reliable websites (67%), only 20% frequently
   referred patients to Internet-based information. Prompted Internet
   referral was higher (64%). Motives for nonreferral included
   unfamiliarity with websites and uncertainty about information quality.
   Intentions towards future referral were moderate to high. To translate
   intentions into referral, health professionals need reminder tools and
   information on reliability and content of websites. Cognitive
   determinants of referral behavior included professionals' attitude,
   self-efficacy, and intentions regarding referral. Conclusions
   Recognition of patients' information needs does not culminate in
   Internet referral among health professionals in cancer care. High
   intentions to change, however, indicate good prospects for future
   referral. This study yields valuable insights into behavioral
   determinants of health professionals' Internet referral behavior.
   Targeting determinants and barriers in future interventions will provide
   opportunities for optimization of educational practices. Copyright (c)
   2011 John Wiley & Sons, Ltd.
RI Emond, Yvette/G-9227-2016
Z8 0
ZB 1
TC 11
ZR 0
ZS 0
ZA 0
Z9 11
U1 0
U2 12
SN 1057-9249
UT WOS:000313132100010
PM 21957030
ER

PT J
AU Curran, J. A.
   Murphy, A. L.
   Sinclair, D.
   McGrath, P.
TI Factors influencing rural and urban emergency clinicians' participation
   in an online knowledge exchange intervention
SO RURAL AND REMOTE HEALTH
VL 13
IS 1
AR 2175
PD JAN-MAR 2013
PY 2013
AB Introduction: Rural emergency departments (EDs) generally have limited
   access to continuing education and are typically staffed by clinicians
   without pediatric emergency specialty training. Emergency care of
   children is complex and the majority of children receive emergency care
   in non-pediatric tertiary care centers. In recent decades, there has
   been a call to action to improve quality and safety in the emergency
   care of children. Of the one million ED visits by children in Ontario in
   2005-2006, one in three visited more than once in a year and one in 15
   returned to the ED within 72 hours of the index visit. This study
   explored factors influencing rural and urban ED clinicians'
   participation in a Web-based knowledge exchange intervention that
   focused on best practice knowledge about pediatric emergency care. The
   following questions guided the study: (i) What are the individual,
   context of practice or knowledge factors which impact a clinician's
   decision to participate in a Web-based knowledge exchange intervention?;
   (ii) What are clinicians' perceptions of organizational expectations
   regarding knowledge and information sources to be used in practice?; and
   (iii) What are the preferred knowledge sources of rural and urban
   emergency clinicians?
   Methods: A Web-based knowledge exchange intervention, the Pediatric
   Emergency Care Web Based Knowledge Exchange Project, for rural and urban
   ED clinicians was developed. The website contained 12 pediatric
   emergency practice learning modules with linked asynchronous discussion
   forums. The topics for the modules were determined through a needs
   assessment and the module content was developed by known experts in the
   field. A follow-up survey was sent to a convenience sample of 187
   clinicians from nine rural and two urban Canadian EDs participating in
   the pediatric emergency Web-based knowledge exchange intervention study.
   Results: The survey response rate was 56% (105/187). Participation in
   the knowledge exchange intervention was related to individual
   involvement in research activities (chi(2) = 5.23, p = 0.019),
   consultation with colleagues from other EDs (chi(2) = 6.37, p = 0.01)
   and perception of organizational expectations to use research evidence
   to guide practice (chi(2) = 5.52, p = 0.015). Most clinicians (95/105 or
   92%) reported relying on colleagues from their own ED as a primary
   knowledge source. Urban clinicians were more likely than their rural
   counterparts to perceive that use of research evidence to guide practice
   was an expectation. Rural clinicians were more likely to rely on
   physicians from their own ED as a preferred knowledge source.
   Conclusion: The decision made by emergency clinicians to participate in
   a Web-based knowledge exchange intervention was influenced by a number
   of individual and contextual factors. Differences in these factors and
   preferences for knowledge sources require further characterization to
   enhance engagement of rural ED clinicians in online knowledge exchange
   interventions.
OI Curran, Janet/0000-0001-9977-0467; Murphy, Andrea/0000-0001-5093-6681;
   McGrath, Patrick/0000-0002-9568-2571
ZR 0
ZA 0
Z8 0
ZB 0
TC 6
ZS 0
Z9 6
U1 1
U2 10
SN 1445-6354
UT WOS:000322364800017
PM 23374031
ER

PT J
AU Buhi, Eric R.
   Klinkenberger, Natalie
   Hughes, Shana
   Blunt, Heather D.
   Rietmeijer, Cornelis
TI Teens' Use of Digital Technologies and Preferences for Receiving STD
   Prevention and Sexual Health Promotion Messages: Implications for the
   Next Generation of Intervention Initiatives
SO SEXUALLY TRANSMITTED DISEASES
VL 40
IS 1
BP 52
EP 54
DI 10.1097/OLQ.0b013e318264914a
PD JAN 2013
PY 2013
AB This study examined teens' digital device ownership, online activities,
   and usage/frequency of communication modalities. Teens with a current
   sexually transmitted disease were more likely to report willingness to
   use a text messaging service to have sexual health questions answered.
   Next-generation sexually transmitted disease prevention initiatives must
   use newer communication technologies to maximize effectiveness.
RI Walsh-Buhi, Eric R./C-5106-2011
OI Walsh-Buhi, Eric R./0000-0002-1690-5352
ZR 0
TC 13
Z8 0
ZS 0
ZA 0
ZB 2
Z9 13
U1 0
U2 41
SN 0148-5717
UT WOS:000312557700010
PM 23250302
ER

PT J
AU Salas, Rachel E.
   Gamaldo, Alyssa
   Collop, Nancy A.
   Gulyani, Seema
   Hsu, Melanie
   David, Paula M.
   Rao, Aruna
   Gamaldo, Charlene E.
TI A step out of the dark: Improving the sleep medicine knowledge of
   trainees
SO SLEEP MEDICINE
VL 14
IS 1
BP 105
EP 108
DI 10.1016/j.sleep.2012.09.013
PD JAN 2013
PY 2013
AB Objective: Over 40-million Americans are undiagnosed, misdiagnosed, or
   untreated for sleep disorders. Despite the growing need to integrate
   sleep medicine knowledge into the medical education curriculum,
   educational leaders have struggled to incorporate contemporary medical
   topics such as sleep medicine into the already packed curricula. We set
   out to examine the efficacy of an online, self-paced, sleep medicine
   learning module as an educational tool for medical students.
   Methods: We studied 87 Johns Hopkins medical students. Participants were
   randomly assigned to the sham module (SM, n = 40) or learning module
   (LM, n = 47). The efficacy of the tool was assessed based on changes in
   performance (pre- and post-module completion) on a validated sleep
   knowledge questionnaire (the Dartmouth Sleep Knowledge and Attitude
   Survey).
   Results: Improvement in overall sleep knowledge, as measured by the
   Dartmouth Sleep Knowledge and Attitude Survey, was significantly higher
   in the LM group compared to the SM group (F(1,84) = 9.71, p < .01,
   eta(2) = 0.10). Although the SM group's improvement was significantly
   lower than the LM group, within-subject comparisons did show improvement
   from their pre- to post-assessment scores as well.
   Conclusion: A self-paced learning module is an effective educational
   tool for delivering sleep medicine knowledge to medical students. (C)
   2012 Elsevier B. V. All rights reserved.
OI Salas, MD, MEd, Rachel Marie E./0000-0002-3945-3336
ZS 0
TC 14
ZA 0
ZR 0
ZB 1
Z8 0
Z9 14
U1 0
U2 5
SN 1389-9457
UT WOS:000313727100018
PM 23127578
ER

PT J
AU Cowan, R. E.
   Nash, M. S.
   Anderson, K. D.
TI Exercise participation barrier prevalence and association with exercise
   participation status in individuals with spinal cord injury
SO SPINAL CORD
VL 51
IS 1
BP 27
EP 32
DI 10.1038/sc.2012.53
PD JAN 2013
PY 2013
AB Study design: Pass-code protected web survey.
   Objectives: Defining exercise participation barrier prevalence and
   association with exercise participation status in adults with spinal
   cord injury (SCI).
   Setting: World-wide web.
   Methods: Individuals >= 18 years with ShCI in the United States
   completed a pass-code protected website survey (N = 180). Odds ratios
   (OR) and OR 95% confidence interval (95% CI) assessed association
   between barrier presence and exercise participation.
   Results: No differences existed between exercisers and non-exercisers
   with respect to age, gender, injury level, injury duration, education
   level, or employment status. A larger percentage of non-exercisers
   reported household annual incomes <$7,500. The five most prevalent
   barriers were not associated with participation status (all OR 95% CI
   included 1). Low prevalence (<= 13%) characterized four of the five
   barriers most strongly related to being a non-exerciser. Identifying too
   lazy, too difficult, or no interest as a barrier decreased odds of being
   an exerciser by 86%, 83%, and 71%, respectively. Not liking exercise
   decreased the odds of being an exerciser by 90%.
   Conclusion: Highly prevalent barriers were not associated with exercise
   participation status, whereas low prevalence barriers were strongly
   related to being a non-exerciser. Internal barriers had the strongest
   association with exercise participation status. The possible association
   between socioeconomic factors and exercise participation may be
   underappreciated. The most effective interventions to increase exercise
   participation may be multifocal approaches to enhance internal
   perceptions about and motivation to exercise, increase knowledge of how
   and where to exercise, while also reducing program and transportation
   financial costs. Spinal Cord (2013) 51, 27-32; doi: 10.1038/sc.2012.53;
   published online 15 May 2012
RI Anderson, Kim/ABA-2258-2020; Anderson, Kimberly/AAB-6460-2022; Anderson, Kim/AFS-0131-2022; Cowan, Rachel/
OI Anderson, Kim/0000-0001-9252-161X; Anderson, Kim/0000-0001-9252-161X;
   Cowan, Rachel/0000-0002-3320-0653
TC 49
ZR 0
Z8 0
ZB 11
ZS 1
ZA 0
Z9 49
U1 0
U2 14
SN 1362-4393
UT WOS:000313208400006
PM 22584283
ER

PT J
AU Malempati, Harsha
   Wadey, Veronica M. R.
   Paquette, Scott
   Kreder, Hans J.
   Massicotte, Eric M.
   Rampersaud, Raja
   Fisher, Charles
   Dvorak, Marcel F.
   Fehlings, Michael G.
   Backstein, David
   Yee, Albert
TI Spinal Surgery Fellowship Education in Canada Evaluation of Trainee and
   Supervisor Perspectives on Cognitive and Procedural Competencies
SO SPINE
VL 38
IS 1
BP 83
EP 91
DI 10.1097/BRS.0b013e3182640f69
PD JAN 1 2013
PY 2013
AB Study Design. A cross-sectional survey of spine surgery fellowship
   educators and trainees.
   Objective. To determine educator and trainee perspectives on the
   relative importance of core cognitive and procedural competencies in
   fellowship training. To determine perceptions of confidence in
   competencies by trainees near the end of their fellowship. Finally, to
   determine potential differences comparing surgeons by background
   specialty training (neurosurgical or orthopedic) of their views on
   competencies.
   Summary of Background Data. Spine surgery is a growing subspecialty with
   increasing collaboration among specialists of varied specialty
   backgrounds involved in education. With the recent implementation of
   competency-based curricula during specialty training, opportunities may
   exist in enhancing fellowship education.
   Methods. A questionnaire on cognitive and procedural competencies was
   administered (online and paper) to fellowship educators and trainees
   across Canada. A follow-up questionnaire was administered to
   nonresponders 3 months later. Survey results were summarized using
   qualitative and descriptive statistics with comparative analyses
   performed.
   Results. Of the identified respondents, the response rate was 91%,
   (15/17 fellow trainees; 47/51 educators). Twelve of the 13 core
   cognitive skill categories were rated as being important to acquire by
   the end of fellowship. Trainees were not comfortable performing, and
   requested additional training in 8 of the 29 less common and technically
   demanding procedural skills. There were different perceptions on the
   relative importance of competencies comparing trainees by specialty
   background as well as different perceptions on the types of competencies
   where additional training was desired to achieve competency (P < 0.05).
   Fellowship educators and trainees possessed similar perceptions on the
   relative importance of core cognitive and procedural competencies
   required for successful training.
   Conclusion. Background specialty influenced the perceptions of both
   fellowship educators and trainees. This study identified potential gaps
   or perceived deficiencies in the competency of current fellows.
   Improvements in spine fellowship education should target these areas
   through developing evidence-based curriculum changes.
RI Wadey, Veronica/AAM-9985-2021; Dvorak, Marcel/; Fehlings, Michael/
OI Wadey, Veronica/0000-0002-9086-7227; Dvorak, Marcel/0000-0002-9404-8448;
   Fehlings, Michael/0000-0002-5722-6364
ZS 1
ZA 0
TC 11
ZR 0
Z8 0
ZB 3
Z9 11
U1 0
U2 5
SN 0362-2436
EI 1528-1159
UT WOS:000312946800022
PM 22718224
ER

PT J
AU Hafford, Melanie L.
   Van Sickle, Kent R.
   Willis, Ross E.
   Wilson, Todd D.
   Gugliuzza, Kristine
   Brown, Kimberly M.
   Scott, Daniel J.
TI Ensuring competency: Are fundamentals of laparoscopic surgery training
   and certification necessary for practicing surgeons and operating room
   personnel?
SO SURGICAL ENDOSCOPY AND OTHER INTERVENTIONAL TECHNIQUES
VL 27
IS 1
BP 118
EP 126
DI 10.1007/s00464-012-2437-7
PD JAN 2013
PY 2013
AB Certification in fundamentals of laparoscopic surgery (FLS) is required
   by the American board of surgery for graduating residents. This study
   aimed to evaluate the feasibility and need for certifying practicing
   surgeons and to assess proficiency of operating room (OR) personnel.
   Through a patient safety and health care delivery effectiveness grant,
   investigators at four state medical schools received funding for FLS
   certification of all attending surgeons and OR personnel credentialed in
   laparoscopy. Data were voluntarily collected under an institutional
   review board-approved protocol. Surgeons performed a single repetition
   of the FLS tasks oriented to the FLS proficiency-based curriculum and
   online cognitive materials and were encouraged to self-practice. The FLS
   certification examination was administered 2 months later under standard
   conditions. Operating room nurses and scrub technicians were enrolled in
   a curriculum with cognitive materials and a multistation skills
   practicum. Baseline and completion questionnaires were administered.
   Performance was assessed using signed-rank and chi(2) analysis.
   The study aimed to enroll 99 surgeons. Subsequently, 87 surgeons
   completed at least one portion of the curriculum, 72 completed the
   entire curriculum (73 % compliance), 83 completed the baseline skills
   assessment, and 27 (33 %) failed. The self-reported practice time was
   3.7 +/- A 2.5 h. At certification (n = 76), skills performance had
   improved from 317 +/- A 102.9 to 402 +/- A 54.2 (p < 0.0001). One
   surgeon (1.3 %) failed the skills certification, and nine (11.8 %)
   failed the cognitive exam. Remediation was completed by six surgeons. Of
   the 64 enrolled OR personnel, 22 completed the curriculum (34 %
   compliance). All achieved proficiency at skills, and 60 % passed the
   cognitive exam.
   This study demonstrated that FLS certification for practicing surgeons
   and proficiency verification for OR personnel are feasible. A baseline
   skills failure rate of 33 % and a certification failure rate of 13 %
   suggest that FLS certification may be necessary to ensure surgeon
   competency. Fortunately, with only moderate practice, significant
   improvement can be achieved.
CT Annual Meeting of the
   Society-of-American-Gastrointestinal-and-Endoscopic-Surgeons (SAGES) /
   15th World Congress of Endoscopic Surgery / Foregut Session
CY MAR 06-10, 2012
CL San Diego, CA
SP Soc Amer Gastrointestinal & Endoscop Surg
ZB 12
TC 50
ZR 0
ZS 0
Z8 0
ZA 0
Z9 50
U1 0
U2 10
SN 0930-2794
EI 1432-2218
UT WOS:000312884500017
PM 22773236
ER

PT J
AU Vita, Swaroop
   Coplin, Heidi
   Feiereisel, Kristen B.
   Garten, Sarajane
   Mechaber, Alex J.
   Estrada, Carlos
TI Decreasing the Ceiling Effect in Assessing Meeting Quality at an
   Academic Professional Meeting
SO TEACHING AND LEARNING IN MEDICINE
VL 25
IS 1
BP 47
EP 54
DI 10.1080/10401334.2012.741543
PD JAN 1 2013
PY 2013
AB Background: The psychometric properties of evaluations at academic
   meetings have not been well studied. Purpose: To explore the ceiling
   effect in the evaluation of quality of a professional meeting and
   whether a change in the scale labels would decrease the ceiling effect.
   Methods: Cross-sectional study at two national meetings (2009-2010),
   attendees completed the evaluation on paper forms or online (5-point
   Likert scale). Results: Of 1,064 evaluations, the mean session ratings
   was higher among respondents to the paper version in 2009 (4.2; 95%
   confidence interval [CI], 4.1 to 4.3) as compared to online responders
   in 2009 (3.0; 95% CI, 2.9 to 3.1) or online responders in 2010 (3.0; 95%
   CI, 2.9 to 3.1)(p < 0.001). Conclusion: A ceiling effect was present in
   the evaluation of an academic meeting. A change in the evaluation scale
   labels decreased the ceiling effect and increased evaluation
   variability.
TC 7
ZB 0
Z8 0
ZR 0
ZS 0
ZA 0
Z9 7
U1 0
U2 5
SN 1040-1334
UT WOS:000313680600009
PM 23330894
ER

PT J
AU Bergold, Martin
   Strametz, Reinhard
   Weinbrenner, Susanne
   Khan, Khalid S
   Zamora, Javier
   Moll, Peter
   Weberschock, Tobias
CA EbM Unity
TI [Evidence-based Medicine online for young doctors - a randomised
   controlled trial].
FT Evidenzbasierte Medizin online zum arztlichen Berufsstart- eine
   randomisiert-kontrollierte Studie.
SO Zeitschrift fur Evidenz, Fortbildung und Qualitat im Gesundheitswesen
VL 107
IS 1
BP 36
EP 43
DI 10.1016/j.zefq.2012.11.018
PD 2013
PY 2013
AB INTRODUCTION: Evidence-based Medicine (EbM) was originally developed as
   a teaching tool for young doctors, but in Germany the last surveys among
   residents in 2009 and 2011 demonstrated that, across all topics, the
   largest deficits were seen in the field of EbM. One reason may be a
   deficit in customised offers for continuing medical education in EbM. In
   a randomised controlled trial with a wait-control design we investigated
   a possible gain in knowledge and the acceptance of an online course in
   EbM for first-year residents.
   METHODS: All first-year residents at the Hospital of the Goethe
   University in Frankfurt received the offer to voluntarily take part in
   an online EbM course. The tutored course consisted of five modules
   according to the five steps of EbM, each module being complemented by
   practical tasks. The participants were randomised via telephone to the
   course right away or after a three-month waiting period. The primary
   endpoint (i.e., knowledge) was tested via two sets of 13 multiple choice
   questions before and after the course and after 6 and 12 months. The
   participants were asked to subjectively evaluate the course by using an
   A-F grading system and to semiquantitatively assess its level of
   difficulty; they were also asked to evaluate the usefulness of its
   content in their clinical setting.
   RESULTS: 114 out of the 120 randomised participants took part. After 3
   months the immediate intervention group (n=58) achieved a median of 10
   (95% confidence interval 10 to 11) correct answers following the course,
   whereas the waiting intervention group only received a median of 4 (95%
   confidence interval 4 to 5) correct answers after the three month
   waiting period (p≤0.0001). The median gain in knowledge for both groups
   throughout the course was 5 correct answers (p≤0.0001), and this proved
   to remain constant within a twelve month period. Six months after the
   course, this course was rated as clinically useful by 96.4% of the
   participants, and 38.1% stated that they would volunteer again in
   further teaching activities. The course received a median grade of B.
   DISCUSSION AND CONCLUSIONS: A German online EbM course for first-year
   residents leads to a remarkable and sustainable gain in knowledge, is
   well marked, and its contents were regarded as clinically relevant. This
   tutored practical course is applicable to various settings and could
   provide an important contribution to EbM residency programs.
RI Zamora, Javier/B-1722-2009; Arvanitis, Theodoros N/C-9210-2009; Khan, Khalid S/AAT-8824-2020; Zamora, Javier/AEO-0608-2022; Strametz, Reinhard/AAK-3234-2020
OI Zamora, Javier/0000-0003-4901-588X; Arvanitis, Theodoros
   N/0000-0001-5473-135X; Khan, Khalid S/0000-0001-5084-7312; Zamora,
   Javier/0000-0003-4901-588X; Strametz, Reinhard/0000-0002-9920-8674
ZS 0
ZB 1
TC 6
Z8 0
ZA 0
ZR 0
Z9 6
U1 0
U2 1
EI 2212-0289
UT MEDLINE:23415342
PM 23415342
ER

PT J
AU Lyamin, A. V.
   Neznanov, N. G.
   Martynikhin, I. A.
   Martynikhin, A. V.
TI Circadian rhythm, jetlag and chronic fatigue regarded in the light of
   online studying at university
SO ZHURNAL NEVROLOGII I PSIKHIATRII IMENI S S KORSAKOVA
VL 113
IS 12
BP 97
EP 99
PD 2013
PY 2013
RI Neznanov, Nikolai/U-1562-2017; Lyamin, Andrey/L-7635-2016
OI Lyamin, Andrey/0000-0002-7387-0694
Z8 0
ZA 0
ZB 0
ZS 0
ZR 0
TC 0
Z9 0
U1 0
U2 2
SN 1997-7298
UT WOS:000330753600017
PM 24430044
ER

PT J
AU Brynolf, Anne
   Johansson, Stefan
   Appelgren, Ester
   Lynoe, Niels
   Bonamy, Anna-Karin Edstedt
TI Virtual colleagues, virtually colleagues-physicians' use of Twitter: a
   population-based observational study
SO BMJ OPEN
VL 3
IS 7
AR e002988
DI 10.1136/bmjopen-2013-002988
PD 2013
PY 2013
AB Objective To investigate potential violations of patient confidentiality
   or other breaches of medical ethics committed by physicians and medical
   students active on the social networking site Twitter.
   Design Population-based cross-sectional observational study.
   Setting The social networking site Twitter (Swedish-speaking users,
   n=298819).
   Population Physicians and medical students (Swedish-speaking users,
   n=237) active on the social networking site Twitter between July 2007
   and March 2012.
   Main outcome measure Postings that reflect unprofessional behaviour and
   ethical breaches among physicians and medical students.
   Results In all, 237 Twitter accounts were established as held by
   physicians and medical students and a total of 13780 tweets were
   analysed by content. In all, 276 (1.9%) tweets were labelled as
   unprofessional'. Among these, 26 (0.2%) tweets written by 15 (6.3%)
   physicians and medical students included information that could violate
   patient privacy. No information on the personal ID number or names was
   disclosed, but parts of the patient documentation or otherwise specific
   indicatory information on patients were found. Unprofessional tweets
   were more common among users writing under a pseudonym and among medical
   students.
   Conclusions In this study of physicians and medical students on Twitter,
   we observed potential violations of patient privacy and other breaches
   of medical ethics. Our findings underline that every physician and
   medical student has to consider his or her presence on social networking
   sites. It remains to be investigated if the introduction of social
   networking site guidelines for medical professionals will improve
   awareness.
RI Bonamy, Anna-Karin E/B-7106-2012; Appelgren, Ester/ABE-3864-2021; Johansson, Stefan/
OI Bonamy, Anna-Karin E/0000-0003-4552-9912; Appelgren,
   Ester/0000-0003-1428-9477; Johansson, Stefan/0000-0001-8832-6918
ZR 0
Z8 0
TC 21
ZB 4
ZA 0
ZS 1
Z9 21
U1 0
U2 9
SN 2044-6055
UT WOS:000329805500055
PM 23883885
ER

PT J
AU Loos, A.T.
TI Health literacy missouri: evaluating a social media program at a health
   literacy organization
SO Journal of Consumer Health on the Internet
VL 17
IS 4
BP 389
EP 96
DI 10.1080/15398285.2013.836940
PD 2013
PY 2013
AB This study evaluated the current social media program at Health Literacy
   Missouri, focusing on the four platforms upon which it has the strongest
   presence. Retrospective data were collected by counting the number of
   fans, followers, likes, wall posts/reposts, and tweets/retweets on
   Facebook, Twitter, LinkedIn, and a blog. These metrics were then
   compared with benchmarks for social media use in other not-for-profit
   organizations and placed in the context of other statewide health
   literacy organizations. Health Literacy Missouri meets most, but not
   all, benchmarks and leads other statewide health literacy organizations
   in its adoption of social media.
ZA 0
Z8 0
ZR 0
ZS 0
ZB 1
TC 2
Z9 2
U1 0
U2 0
SN 1539-8285
UT INSPEC:15081254
ER

PT J
AU Lyons, Tierney
   Warlick, Stefanie
TI Health sciences information literacy in CMS environments: learning from
   our peers
SO ELECTRONIC LIBRARY
VL 31
IS 6
BP 770
EP 780
DI 10.1108/EL-06-2012-0063
PD 2013
PY 2013
AB Purpose - With academic institutions' adoption of Course/Learning
   Management Systems (CMS), librarians are increasingly providing content
   through this delivery method. This study aims to identify practical
   information for librarians considering CMS content development or
   re-evaluation of online offerings.
   Design/methodology/approach - Academic libraries with health sciences
   information literacy programs within CMS were examined through a
   literature review and then queried through an online survey. Trends and
   issues identified within the literature were utilized to develop the
   survey. Collected data was analyzed to determine how librarians
   incorporafe CMS into information literacy. Analysis focused on
   strategies used in development and delivery, benefits and challenges of
   CMS and pairing its content with traditional instruction methods.
   Findings - An overarching theme is the ease and accessibility of CMS,
   especially for distance learners and those with time restrictions.
   However, although online tools and learning spaces are readily available
   and beneficial, librarians maintain in-person instruction. A shift from
   primarily positive published reports by early adopters to more
   constructive feedback that stems from longer-term CMS experience is
   identified. Assessment practices of online library instruction need
   additional attention to provide a more robust approach.
   Originality/value - This unique examination of the last ten years of
   publications focusing on information literacy librarians' CMS activity
   is paired with a broad, updated examination of current trends. It
   identifies best practices related to time commitment, faculty
   relationships, and assessment for implementation in CMS environments and
   the importance of utilizing blended learning strategies.
RI Lyons, Tierney/AAU-5403-2021
OI Lyons, Tierney/0000-0002-4765-7670
ZB 1
TC 5
ZS 0
ZR 0
ZA 0
Z8 0
Z9 6
U1 0
U2 20
SN 0264-0473
EI 1758-616X
UT WOS:000327281800007
ER

PT J
AU Tan, Amy
   Ross, Shelley Paige
   Duerksen, Kimberley
TI Death is not always a failure: outcomes from implementing an online
   virtual patient clinical case in palliative care for family medicine
   clerkship
SO MEDICAL EDUCATION ONLINE
VL 18
AR 22711
DI 10.3402/meo.v18i0.22711
PD 2013
PY 2013
AB Background: The dying patient is a reality of medicine. Medical
   students, however, feel unprepared to effectively manage the complex
   end-of-life (EOL) management issues of the dying patient and want
   increased experiential learning in Palliative Care.
   Aims: To address the need for more formal curriculum in EOL care, we
   developed and implemented an online virtual patient (VP) clinical case
   in Palliative Care into the 2010-2011 Year Three Family Medicine
   Clerkship rotation curriculum.
   Methods: A mixed-method design was used to measure the change in
   knowledge and perceived preparedness level in EOL care before and after
   completing the online VP case. A survey collected qualitative
   descriptions of the students' educational experience of using this case.
   Results: Ninety five percent (130/137) of the students voluntarily
   consented to have their results analyzed. The group knowledge score (n =
   127) increased significantly from a pre-course average of 7.69/16 +/-
   2.27, to a post-course average of 10.02/16 +/- 2.39 (p <0.001). The
   students' self-assessed comfort level increased significantly with all
   aspects of EOL management from pre-course to post-course (p <0.001).
   Nearly, 91.1% of the students rated the VP realism as 'Good to
   Excellent', 86% rated the case as educationally beneficial. Nearly 59.3%
   of students felt emotionally engaged with the VP. Qualitative feedback
   found that the case content was very useful and realistic, but that the
   interface was sometimes awkward to navigate.
   Conclusions: The online VP case in Palliative Care is a useful teaching
   tool that may help to address the need for increased formal Palliative
   Care experience in medical school training programs.
OI Ross, Shelley/0000-0001-9581-3191
ZB 0
ZR 0
ZA 0
ZS 0
TC 19
Z8 1
Z9 20
U1 0
U2 15
SN 1087-2981
UT WOS:000327534700001
ER

PT B
AU Harrell, Lisa
BA Harrell, L
TI ONLINE COURSE INTERACTION
SO LEARNER CENTERED APPROACH TO ONLINE EDUCATION
BP 67
EP 116
PD 2013
PY 2013
ZS 0
ZA 0
ZB 0
TC 0
Z8 0
ZR 0
Z9 0
U1 0
U2 1
BN 978-1-62396-292-0; 978-1-62396-293-7
UT WOS:000326709300006
ER

PT C
AU dos Santos, Marcelo
   Fujino, Asa
BE Law, MY
   Boonn, WW
TI Developing an Interactive and MIRC-Compliant Radiology Teaching File
   System
SO MEDICAL IMAGING 2013: ADVANCED PACS-BASED IMAGING INFORMATICS AND
   THERAPEUTIC APPLICATIONS
SE Proceedings of SPIE
VL 8674
AR 86740U
DI 10.1117/12.2008135
PD 2013
PY 2013
AB In this work we present the development of an electronic teaching file
   (ETF) system. The proposed system is accessible through a standard
   web-browser, allowing users to perform a variety of tasks, including
   data entry, dataset quality control, and image visualization. In
   addition, it is a modular and extensible web-based clinical information
   management system that integrates features of multimodality and
   multi-center studies. This integration has been done by using MIRC-RSNA
   schemas and application programming interfaces. The system has provided
   a secure and user-friendly platform to archive and use a comprehensive
   set of medical images and related information.
CT Conference on Medical Imaging - Advanced PACS-Based Imaging Informatics
   and Therapeutic Applications
CY FEB 12-14, 2013
CL Lake Buena Vista, FL
SP SPIE; Aeroflex Inc; Univ Cent Florida, CREOL Coll Opt & Photon; DQE
   Instruments Inc; Medtronic Inc; PIXELTEQ
RI dos-Santos, Marcelo/L-6748-2017; Fujino, Asa/AAG-4722-2020
OI dos-Santos, Marcelo/0000-0001-6926-0896; Fujino, Asa/0000-0003-0652-5222
ZB 0
ZR 0
ZA 0
ZS 0
Z8 0
TC 0
Z9 0
U1 1
U2 1
SN 0277-786X
EI 1996-756X
BN 978-0-8194-9448-1
UT WOS:000325369900026
ER

PT C
AU Johnston, Semay
   Renambot, Luc
   Sauter, Daniel
BE Dolinsky, M
   McDowall, IE
TI Employing WebGL to develop interactive stereoscopic 3D content for use
   in biomedical visualization
SO ENGINEERING REALITY OF VIRTUAL REALITY 2013
SE Proceedings of SPIE
VL 8649
AR 864905
DI 10.1117/12.2007594
PD 2013
PY 2013
AB Web Graphics Library (WebGL), the forthcoming web standard for rendering
   native 3D graphics in a browser, represents an important addition to the
   biomedical visualization toolset. It is projected to become a mainstream
   method of delivering 3D online content due to shrinking support for
   third-party plug-ins. Additionally, it provides a virtual reality (VR)
   experience to web users accommodated by the growing availability of
   stereoscopic displays (3D TV, desktop, and mobile). WebGL's value in
   biomedical visualization has been demonstrated by applications for
   interactive anatomical models, chemical and molecular visualization, and
   web-based volume rendering. However, a lack of instructional literature
   specific to the field prevents many from utilizing this technology. This
   project defines a WebGL design methodology for a target audience of
   biomedical artists with a basic understanding of web languages and 3D
   graphics. The methodology was informed by the development of an
   interactive web application depicting the anatomy and various
   pathologies of the human eye. The application supports several modes of
   stereoscopic displays for a better understanding of 3D anatomical
   structures.
CT Conference on Engineering Reality of Virtual Reality
CY FEB 04-05, 2013
CL Burlingame, CA
SP Soc Imaging Sci & Technol (IS&T); SPIE; Qualcomm Inc
ZA 0
ZB 1
ZS 0
TC 3
Z8 0
ZR 0
Z9 3
U1 0
U2 15
SN 0277-786X
EI 1996-756X
BN 978-0-8194-9422-1
UT WOS:000322535300004
ER

PT J
AU Manafo, E.
   Wong, S.
TI eSEARCHcopy: a tool to promote the eHealth literacy skills of older
   adults
SO Journal of Consumer Health on the Internet
VL 17
IS 3
BP 255
EP 71
DI 10.1080/15398285.2013.812914
PD 2013
PY 2013
AB The eSEARCHcopy eHealth literacy tool aims to help older adults (aged 55
   and over) feel more confident in searching, finding, evaluating and
   using online health information. This study used an experimental pre-
   and post-test between-groups design to explore the research hypothesis
   that the eSEARCH tool will improve older adults' perceived confidence in
   their eHealth literacy skills. Sixty seven older adults participated.
   Participants in the experimental group were more likely to identify a
   perceived positive change in the eHealth literacy domains compared with
   participants in the control group. eSEARCH demonstrates promise in
   promoting older adults confidence in their perceived eHealth literacy
   skills. Additional research is required to promote the use and
   familiarity of eSEARCH in a larger group of older adults with
   measurements of longer-term outcomes.
ZS 0
ZR 0
TC 6
ZA 0
ZB 1
Z8 0
Z9 6
U1 0
U2 2
SN 1539-8285
UT INSPEC:15081247
ER

PT J
AU Pullen, Kimberly
   Tucker, Betty
   Tarver, Talicia
TI Teaming Up with Girl Scouts for Online Nutrition Information.
SO Journal of consumer health on the Internet
VL 17
IS 3
DI 10.1080/15398285.2013.812916
PD 2013
PY 2013
AB Three librarians at LSU Health Shreveport partnered with staff members
   at the Shreveport service center staff of the Girl Scouts of Louisiana -
   Pines to the Gulf to teach girls about nutrition. The librarians
   provided instruction to the staff on healthelinks, MedlinePlus, and the
   other National Library of Medicine databases. They worked with the staff
   to incorporate these online resources into the nutrition curriculum for
   the Girl Scout leaders to use with their troops. They also provided two
   laptop computers, promotional items, and teaching aids. The program was
   repeated in the summer for week-long day camps designed to introduce
   girls to Scouting. The librarians had the opportunity to work directly
   with over one hundred girls at these camps to introduce them to
   authoritative, age-appropriate web sites on nutrition.
ZS 0
TC 0
ZR 0
ZB 0
ZA 0
Z8 0
Z9 0
U1 0
U2 0
SN 1539-8285
UT MEDLINE:24223515
PM 24223515
ER

PT J
AU Lewis, Celine
   Clotworthy, Margaret
   Hilton, Shona
   Magee, Caroline
   Robertson, Mark J.
   Stubbins, Lesley J.
   Corfield, Julie
TI Public views on the donation and use of human biological samples in
   biomedical research: a mixed methods study
SO BMJ OPEN
VL 3
IS 8
AR e003056
DI 10.1136/bmjopen-2013-003056
PD 2013
PY 2013
AB Objective: A mixed methods study exploring the UK general public's
   willingness to donate human biosamples (HBSs) for biomedical research.
   Setting: Cross-sectional focus groups followed by an online survey.
   Participants: Twelve focus groups (81 participants) selectively sampled
   to reflect a range of demographic groups; 1110 survey responders
   recruited through a stratified sampling method with quotas set on sex,
   age, geographical location, socioeconomic group and ethnicity.
   Main outcome measures: (1) Identify participants' willingness to donate
   HBSs for biomedical research, (2) explore acceptability towards donating
   different types of HBSs in various settings and (3) explore preferences
   regarding use and access to HBSs.
   Results: 87% of survey participants thought donation of HBSs was
   important and 75% wanted to be asked to donate in general. Responders
   who self-reported having some or good knowledge of the medical research
   process were significantly more likely to want to donate (p<0.001).
   Reasons why focus group participants saw donation as important included:
   it was a good way of reciprocating for the medical treatment received;
   it was an important way of developing drugs and treatments; residual
   tissue would otherwise go to waste and they or their family members
   might benefit. The most controversial types of HBSs to donate included:
   brain post mortem (29% would donate), eyes post mortem (35%), embryos
   (44%), spare eggs (48%) and sperm (58%). Regarding the use of samples,
   there were concerns over animal research (34%), research conducted
   outside the UK (35%), and research conducted by pharmaceutical companies
   (56%), although education and discussion were found to alleviate such
   concerns.
   Conclusions: There is a high level of public support and willingness to
   donate HBSs for biomedical research. Underlying concerns exist regarding
   the use of certain types of HBSs and conditions under which they are
   used. Improved education and more controlled forms of consent for
   sensitive samples may mitigate such concerns.
OI Hilton, Shona/0000-0003-0633-8152
TC 19
Z8 0
ZB 5
ZR 0
ZS 0
ZA 0
Z9 19
U1 0
U2 6
SN 2044-6055
UT WOS:000330561300092
PM 23929915
ER

PT J
AU Zurc, Joca
TI INTEGRATING QUANTITATIVE AND QUALITATIVE METHODOLOGY IN HEALTH SCIENCE
   RESEARCH: A SYSTEMATIC REVIEW
SO ZDRAVSTVENO VARSTVO
VL 52
IS 3
BP 221
EP 235
DI 10.2478/sjph-2013-0023
PD 2013
PY 2013
AB Background: The popularity of integrating quantitative and qualitative
   methodologies in the same research has grown incredibly in recent years.
   There is a lack of evidence about the efficiency of mixed methods use in
   health sciences research practice. The purpose of this study was to
   analyse the areas, main research themes, mixed methods research design
   typologies and efficiency of implementation and further open questions
   regarding mixed methods in health sciences.
   Methods: A systematic review was made on a sample of 25 scientific
   articles of health sciences that stated mixed methods use in research.
   Inclusion criteria: original scientific article with applying and
   evaluating of mixed methods, published during the period July 2006 -
   July 2011 in a peer reviewed journal, included in international
   databases: WebSurvey Methodology, CINAHL, MEDLINE and PubMed.
   Results: All 25 studies provided effectiveness of mixed methods use in
   health science research practice. Mixed methods are the most popular in
   nursing (32%) and health promotion (28%). Sequential mixed methods
   research design is prevalent (64.3%), with the first research phase in
   priority (71.4%). The relation between quantitative (57.2%) and
   qualitative (42.8%) priority approach is balanced. Complementarity
   (57.1%), triangulation (28.6%) and expansion (14.3%) are the most common
   research purposes for using mixed methods in health sciences.
   Conclusions: The presented findings confirmed mixed methods
   applicability for the complex and less studied research problems in
   health sciences. Conceptualisation of mixed methods in different
   disciplines of health sciences, development of quality criteria and
   standards for mixed methods research assessment and expansion of mixed
   methods in clinical practice as support in evidence based practice
   development appeared as the most important research questions of mixed
   methods in health sciences that should be addressed in the future
   studies.
OI Zurc, Joca/0000-0003-4801-9053
ZS 0
TC 2
Z8 0
ZA 0
ZB 0
ZR 0
Z9 2
U1 1
U2 20
SN 0351-0026
EI 1854-2476
UT WOS:000320755100007
ER

PT J
AU Cahn, Peter S.
   Benjamin, Emelia J.
   Shanahan, Christopher W.
TI 'Uncrunching' time: medical schools' use of social media for faculty
   development
SO MEDICAL EDUCATION ONLINE
VL 18
AR 20995
DI 10.3402/meo.v18i0.20995
PD 2013
PY 2013
AB Purpose: The difficulty of attracting attendance for in-person events is
   a problem common to all faculty development efforts. Social media holds
   the potential to disseminate information asynchronously while building a
   community through quick, easy-to-use formats. The authors sought to
   document creative uses of social media for faculty development in
   academic medical centers.
   Method: In December 2011, the first author (P.S.C.) examined the
   websites of all 154 accredited medical schools in the United States and
   Canada for pages relevant to faculty development. The most popular
   social media sites and searched for accounts maintained by faculty
   developers in academic medicine were also visited. Several months later,
   in February 2012, a second investigator (C.W.S.) validated these data
   via an independent review.
   Results: Twenty-two (22) medical schools (14.3%) employed at least one
   social media technology in support of faculty development. In total, 40
   instances of social media tools were identified - the most popular
   platforms being Facebook (nine institutions), Twitter (eight
   institutions), and blogs (eight institutions). Four medical schools, in
   particular, have developed integrated strategies to engage faculty in
   online communities.
   Conclusions: Although relatively few medical schools have embraced
   social media to promote faculty development, the present range of such
   uses demonstrates the flexibility and affordability of the tools. The
   most popular tools incorporate well into faculty members' existing use
   of technology and require minimal additional effort. Additional research
   into the benefits of engaging faculty through social media may help
   overcome hesitation to invest in new technologies.
RI Cahn, Peter S./J-4436-2019; Shanahan, Christopher W/H-6592-2015; Benjamin, Emelia/E-7103-2011
OI Cahn, Peter S./0000-0002-7872-3335; Shanahan, Christopher
   W/0000-0001-9067-5922; Benjamin, Emelia/0000-0003-4076-2336
ZB 0
TC 10
ZR 0
ZS 0
ZA 0
Z8 0
Z9 10
U1 1
U2 21
SN 1087-2981
UT WOS:000321036300001
ER

PT J
AU Gill, Harkiran K
   Gill, Navkiranjit
   Young, Sean D
TI Online Technologies for Health Information and Education: A literature
   review.
SO Journal of consumer health on the Internet
VL 17
IS 2
BP 139
EP 150
PD 2013-Apr-01
PY 2013
AB There is a growing body of research focused on the use of social media
   and Internet technologies for health education and information sharing.
   The authors reviewed literature on this topic, with a specific focus on
   the benefits and concerns associated with using online social
   technologies as health education and communication tools. Studies
   suggest that social media technologies have the potential to safely and
   effectively deliver health education, if privacy concerns are addressed.
   Utility of social media-based health education and communication will
   improve as technology developers and public health officials determine
   ways to improve information accuracy and address privacy concerns.
OI Young, Sean D./0000-0001-6052-4875
TC 19
ZR 0
ZS 0
ZA 0
ZB 1
Z8 1
Z9 20
U1 2
U2 13
SN 1539-8285
UT MEDLINE:24465171
PM 24465171
ER

PT J
AU Gordon, Morris
TI Training on handover of patient care within UK medical schools
SO MEDICAL EDUCATION ONLINE
VL 18
AR 20169
DI 10.3402/meo.v18i0.20169
PD 2013
PY 2013
AB Background: Much evidence exists to demonstrate that poor handover can
   directly impact patient safety. There have been calls for formal
   education on handover, but evidence to guide intervention design and
   implementation is limited. It is unclear how undergraduate medical
   schools are tackling this issue and what barrier or facilitators exist
   to handover education. We set out to determine curriculum objectives,
   teaching and assessment methods, as well as institutional attitudes
   towards handover within UK medical schools.
   Methods: A descriptive, non-experimental, cross-sectional study design
   was used. A locally developed online questionnaire survey was sent to
   all UK Medical Schools, after piloting. Descriptive statistics were
   calculated for closed-ended responses, and free text responses were
   analysed using a grounded theory approach, with constant comparison
   taking place through several stages of analysis.
   Results: Fifty percent of UK medical schools took part in the study.
   Nine schools (56%) reported having curriculum outcomes for handover.
   Significant variations in the teaching and assessments employed were
   found. Qualitative analysis yielded four key themes: the importance of
   handover as an education issue, when to educate on handover, the need
   for further provision of teaching and the need for validated assessment
   tools to support handover education.
   Conclusions: Whilst undergraduate medical schools recognised handover as
   an important education issue, they do not feel they should have the
   ultimate responsibility for training in this area and as such are
   responding in varying ways. Undergraduate medical educators should seek
   to reach consensus as to the extent of provision they will offer.
   Weaknesses in the literature regarding how to design such education have
   exacerbated the problem, but the contemporaneous and growing published
   evidence base should be employed by educators to address this issue.
OI Gordon, Morris/0000-0002-1216-5158
TC 6
ZR 0
ZB 0
Z8 0
ZA 0
ZS 0
Z9 6
U1 0
U2 4
SN 1087-2981
UT WOS:000318506800001
PM 23336969
ER

PT J
AU Godbold, Natalya
TI Listening to bodies and watching machines: Developing health information
   skills, tools and services for people living with chronic kidney disease
SO AUSTRALIAN ACADEMIC & RESEARCH LIBRARIES
VL 44
IS 1
BP 14
EP 28
DI 10.1080/00048623.2013.773859
PD 2013
PY 2013
AB When patients need information, they may visit a doctor, ask a nurse, or
   look online. But these are not the only sources of information used by
   patients. This paper examines discussion threads in online renal support
   groups to describe how people living with kidney failure conceive of
   help, information and support. I use Actor Network Theory to locate
   unexpected sources of information and authority such as information
   obtained from lived experiences, from bodies or from the machinery used
   to maintain health. By virtue of being embedded in networks of
   interrelating elements, the patient emerged as a potential information
   locus: potentially able to confirm information such as medical
   measurements, make measurements themselves, generate information related
   to their own sensations, and summarise information about the trajectory
   of their illness. Implications for practice include an expanded
   conception of health information literacy for patients, and expanded
   possibilities for health information service provision.
ZS 0
ZB 0
ZR 0
Z8 0
TC 14
ZA 0
Z9 14
U1 0
U2 29
SN 0004-8623
EI 1839-471X
UT WOS:000318175800003
ER

PT J
AU Pal, Kingshuk
   Eastwood, Sophie V.
   Michie, Susan
   Farmer, Andrew J.
   Barnard, Maria L.
   Peacock, Richard
   Wood, Bindie
   Inniss, Joni D.
   Murray, Elizabeth
TI Computer-based diabetes self-management interventions for adults with
   type 2 diabetes mellitus
SO COCHRANE DATABASE OF SYSTEMATIC REVIEWS
IS 3
AR CD008776
DI 10.1002/14651858.CD008776.pub2
PD 2013
PY 2013
AB Background
   Diabetes is one of the commonest chronic medical conditions, affecting
   around 347 million adults worldwide. Structured patient education
   programmes reduce the risk of diabetes-related complications four-fold.
   Internet-based self-management programmes have been shown to be
   effective for a number of long-term conditions, but it is unclear what
   are the essential or effective components of such programmes. If
   computer-based self-management interventions improve outcomes in type 2
   diabetes, they could potentially provide a cost-effective option for
   reducing the burdens placed on patients and healthcare systems by this
   long-term condition.
   Objectives
   To assess the effects on health status and health-related quality of
   life of computer-based diabetes self-management interventions for adults
   with type 2 diabetes mellitus.
   Search methods
   We searched six electronic bibliographic databases for published
   articles and conference proceedings and three online databases for
   theses (all up to November 2011). Reference lists of relevant reports
   and reviews were also screened.
   Selection criteria
   Randomised controlled trials of computer-based self-management
   interventions for adults with type 2 diabetes, i.e. computer-based
   software applications that respond to user input and aim to generate
   tailored content to improve one or more self-management domains through
   feedback, tailored advice, reinforcement and rewards, patient decision
   support, goal setting or reminders.
   Data collection and analysis
   Two review authors independently screened the abstracts and extracted
   data. A taxonomy for behaviour change techniques was used to describe
   the active ingredients of the intervention.
   Main results
   We identified 16 randomised controlled trials with 3578 participants
   that fitted our inclusion criteria. These studies included a wide
   spectrum of interventions covering clinic-based brief interventions,
   Internet-based interventions that could be used from home and mobile
   phone-based interventions. The mean age of participants was between 46
   to 67 years old and mean time since diagnosis was 6 to 13 years. The
   duration of the interventions varied between 1 to 12 months. There were
   three reported deaths out of 3578 participants.
   Computer-based diabetes self-management interventions currently have
   limited effectiveness. They appear to have small benefits on glycaemic
   control (pooled effect on glycosylated haemoglobin A1c (HbA1c): -2.3
   mmol/mol or -0.2% (95% confidence interval (CI) -0.4 to -0.1; P = 0.009;
   2637 participants; 11 trials). The effect size on HbA1c was larger in
   the mobile phone subgroup (subgroup analysis: mean difference in HbA1c
   -5.5 mmol/mol or -0.5% (95% CI -0.7 to -0.3); P < 0.00001; 280
   participants; three trials). Current interventions do not show adequate
   evidence for improving depression, health-related quality of life or
   weight. Four (out of 10) interventions showed beneficial effects on
   lipid profile.
   One participant withdrew because of anxiety but there were no other
   documented adverse effects. Two studies provided limited
   cost-effectiveness data - with one study suggesting costs per patient of
   less than $140 (in 1997) or 105 EURO and another study showed no change
   in health behaviour and resource utilisation.
   Authors' conclusions Computer-based diabetes self-management
   interventions to manage type 2 diabetes appear to have a small
   beneficial effect on blood glucose control and the effect was larger in
   the mobile phone subgroup. There is no evidence to show benefits in
   other biological outcomes or any cognitive, behavioural or emotional
   outcomes.
RI Eastwood, Sophie/; Michie, Susan/A-1745-2010; Murray, Elizabeth/
OI Eastwood, Sophie/0000-0002-1883-8771; Michie, Susan/0000-0003-0063-6378;
   Murray, Elizabeth/0000-0002-8932-3695
ZA 0
Z8 2
ZR 3
ZB 18
ZS 1
TC 196
Z9 201
U1 4
U2 99
SN 1469-493X
EI 1361-6137
UT WOS:000316885700016
PM 23543567
ER

PT J
AU Lancaster, Jason W.
   Douglass, Mark A.
   Gonyeau, Michael J.
   Wong, Adrian
   Woolley, Adam B.
   DiVall, Margarita V.
TI Providers' Perceptions of Student Pharmacists on Inpatient General
   Medicine Practice Experiences
SO AMERICAN JOURNAL OF PHARMACEUTICAL EDUCATION
VL 77
IS 2
AR 26
DI 10.5688/ajpe77226
PD 2013
PY 2013
AB Objective. To assess health care providers' perceptions of student
   pharmacists involved as members of a general medicine team.
   Methods. A brief, anonymous, online survey instrument was distributed to
   134 health care providers at 4 major medical centers in Massachusetts
   who interacted with Northeastern University student pharmacists during
   inpatient general medicine advanced pharmacy practice experiences
   beginning in March 2011. The survey instrument assessed health care
   provider perception of student pharmacists' involvement, preparedness,
   clinical skills, and therapeutic recommendations.
   Results. Of the 79 providers who responded, 96.2% reported that student
   pharmacists were prepared for medical rounds and 87.3% reported that
   student pharmacists were active participants in patient care. Also,
   94.9% and 98.7% of providers indicated that student pharmacist
   recommendations were appropriate and accurate, respectively. The
   majority (61.8%) of providers believed that student pharmacist
   involvement on internal medicine teams was beneficial.
   Conclusions. Provider perceptions regarding student pharmacist
   participation on general medicine practice experiences were mostly
   positive.
ZR 0
TC 21
ZB 1
Z8 0
ZA 0
ZS 0
Z9 21
U1 0
U2 3
SN 0002-9459
UT WOS:000316182600006
PM 23519602
ER

PT J
AU Kratochvil, Jiri
TI Evaluation of e-learning course, Information Literacy, for medical
   students
SO ELECTRONIC LIBRARY
VL 31
IS 1
BP 55
EP 69
DI 10.1108/02640471311299137
PD 2013
PY 2013
AB Purpose - The main purpose of this article is to describe and to
   evaluate the results of evaluation of the e-learning course, Information
   Literacy, which is taught by the librarians at the Faculty of Medicine,
   Masaryk University. In the article the results are discussed to inform
   about the librarians' experience with tutoring the course.
   Design/methodology/approach - The survey covers the medical students who
   enrolled on the course between autumn 2008 and autumn 2010. The students
   were requested to fill the questionnaire designed in Google Documents
   and based on the quantitative method, including a five-point Likert
   scale combined with closed and open ended questions.
   Findings - Results show the medical students are satisfied with the
   e-learning course, Information Literacy, because of time and space
   flexibility, studying at their own pace and online interactive
   tutorials. More than half the students found the gradual releasing of
   the study materials and the tasks as the main motivation for continous
   learning. Most of the students were satisfied with the taught topics
   like methodology of searching in the databases Web of Science, Scopus
   and medical databeses, using EndNoteWeb and citation style ISO 690. Most
   of the tasks like searching in the online databases, working with
   EndNoteWeb or finding the impact factor of a journal were evaluated as
   beneficial.
   Practical implications - The results have suggested several important
   revisions to the e-learning course, Information Literacy. The librarians
   have decided to create the interactive tutorials explaining the
   importance of the topics according to the students' needs in the future
   and writing a scientific paper and remove the parts of tutorials
   describing the library terminology and catalogues. Besides this
   decision, two new tasks verifying online access to the full text of
   journals and finding signs of plagiarism in a short text have been added
   since spring 2011. Finally the librarians will prepare some printed
   material supporting the course and improve the publicity of their
   e-learning course among the teachers who can recommend the course to
   their students.
   Originality/value - The article presents one of the first experiences
   with the e-learning course Information Literacy for medical students in
   the Czech Republic. The results and its discussion can help other
   librarians who are going to prepare a similar e-learning course in
   planning the conception of their course.
RI Kratochvíl, Jiří/A-7677-2010
OI Kratochvíl, Jiří/0000-0002-1126-0516
ZA 0
ZR 0
TC 12
Z8 0
ZS 1
ZB 0
Z9 12
U1 1
U2 154
SN 0264-0473
EI 1758-616X
UT WOS:000316234500004
ER

PT J
AU Miller-Nesbitt, A.
TI CATIE: Canada's Source for HIV and Hepatitis C Information
SO Journal of Consumer Health on the Internet
VL 17
IS 1
BP 95
EP 102
DI 10.1080/15398285.2012.723990
PD 2013
PY 2013
AB The Canadian AIDS Treatment Information Exchange (CATIE) web site
   provides authoritative, up-to-date information about HIV. In addition
   being Canada's premier HIV information resource, CATIE helps connect key
   stakeholders, such as people living with HIV and/or hepatitis C, their
   caregivers and other frontline service providers as well as at-risk
   communities, by moderating online forums and hosting programs around the
   country. For over 20 years, CATIE has been working to empower people to
   make informed decisions about their health care.
RI Miller-Nesbitt, Andrea/K-6121-2016
OI Miller-Nesbitt, Andrea/0000-0002-0054-7132
TC 0
ZS 0
ZB 0
ZA 0
ZR 0
Z8 0
Z9 0
U1 0
U2 0
SN 1539-8285
UT INSPEC:15081229
ER

PT J
AU Koprivnikar, Helena
   Zupanic, Tina
   Pucelj, Vesna
   Blenkus, Mojca Gabrijelcic
TI THE PREVALENCE OF SMOKING AMONG NURSES, MIDWIVES AND NURSING TECHNICIANS
   IN SLOVENIA
SO ZDRAVSTVENO VARSTVO
VL 52
IS 1
BP 39
EP 46
DI 10.2478/sjph-2013-0005
PD 2013
PY 2013
AB Background: Nurses can contribute significantly to tobacco control
   efforts with smoking cessation advise and/or counselling, but the most
   important barrier for this is their own smoking. The aim of this study
   is to assess the prevalence of smoking among nurses in Slovenia.
   Methods: The analysis is based on data from a cross-sectional study on a
   nationally representative sample of nurses, midwives and health
   technicians (online survey). Randomly chosen members of the Nurses and
   Midwives Association of Slovenia responded in 51% (n=1500). We
   additionally obtained data on smoking status only from 218 persons, who
   otherwise did not want to participate in the survey.
   Results: 20.9% of nurses, midwives and health technicians in Slovenia
   smoke, more men (32.9%) than women (19.6%), more in the group with
   secondary education (25.1%) than in the group with a higher level of
   education (12.1%) and more in the group more with a lower self-assessed
   material standard, not living with a partner, without (preschool)
   children and among those whose close co-workers, friends and relatives
   smoke in high proportion. More than half (52.9%) started to smoke during
   secondary school and a significant proportion (15.6%) during the first
   years of employment. 20% of them state that employees violate the ban on
   smoking in the institution where they work.
   Conclusion: Smoking among nurses, midwives and health technicians in
   Slovenia is still a too-common phenomenon and can greatly affect their
   mission and work on the promotion of non-smoking and smoking cessation
   interventions. For this occupational group, it is important to
   strengthen promotion of non-smoking from the beginning of the high
   school on and to organize appropriate smoking cessation programs.
ZB 0
ZR 0
TC 0
Z8 0
ZA 0
ZS 0
Z9 0
U1 0
U2 4
SN 0351-0026
EI 1854-2476
UT WOS:000313959700005
ER

PT J
AU White, Jonathan
   Kirwan, Paul
   Lai, Krista
   Walton, Jennifer
   Ross, Shelley
TI 'Have you seen what is on Facebook?' The use of social networking
   software by healthcare professions students
SO BMJ OPEN
VL 3
IS 7
AR e003013
DI 10.1136/bmjopen-2013-003013
PD 2013
PY 2013
AB Objective The use of social networking software has become ubiquitous in
   our society. The aim of this study was to explore the attitudes and
   experiences of healthcare professional students using Facebook at our
   school, to determine if there is a need for development of policy to
   assist students in this area.
   Design A mixed-methods approach was employed, using semistructured
   interviews to identify themes which were explored using an online
   survey. A combination of descriptive statistics and thematic analysis
   was used for analysis.
   Setting Healthcare professions education programmes at a large Canadian
   university.
   Participants Students of medicine, nursing, pharmacy, speech and
   language pathology, occupational therapy, physical therapy, dentistry,
   dental hygiene and medical laboratory Science were invited to
   participate. 14 participants were interviewed, and 682 participants
   responded to an online survey; the female:male balance was 3:1.
   Results 14 interviews were analysed in-depth, and 682 students responded
   to the survey (17% response rate). 93% reported current Facebook use.
   Themes identified included patterns of use and attitudes to friendship,
   attitudes to online privacy, breaches of professional behaviour on
   Facebook and attitudes to guidelines relating to Facebook use. A
   majority considered posting of the following material unprofessional:
   use of alcohol/drugs, crime, obscenity/nudity/sexual content,
   patient/client information, criticism of others. 44% reported seeing
   such material posted by a colleague, and 27% reported posting such
   material themselves. A majority of participants agreed that guidelines
   for Facebook use would be beneficial.
   Conclusions Social networking software use, specifically Facebook use,
   was widespread among healthcare students at our school who responded to
   our survey. Our results highlight some of the challenges which can
   accompany the use of this new technology and offer potential insights to
   help understand the pedagogy and practices of Facebook use in this
   population, and to help students navigate the dilemmas associated with
   becoming 21st century healthcare professionals.
OI White, Jonathan/0000-0001-5254-506X; Ross, Shelley/0000-0001-9581-3191
ZA 0
Z8 0
ZR 0
ZB 3
ZS 1
TC 38
Z9 40
U1 0
U2 30
SN 2044-6055
UT WOS:000329805500071
PM 23883886
ER

PT B
AU Strohecker, Jennifer L.
   Athens, Wendy
BA Yang, HH
   Wang, S
TI Design of an Online Continuing Education Module: Herbal and Dietary
   Supplements Impact Warfarin Safety and Efficacy
SO CASES ON ONLINE LEARNING COMMUNITIES AND BEYOND: INVESTIGATIONS AND
   APPLICATIONS
BP 292
EP 304
DI 10.4018/978-1-4666-1936-4.ch015
PD 2013
PY 2013
AB This chapter details the design of an online continuing education module
   (Quarterly Education Module, QEM) intended to educate more than one
   thousand clinicians in a large western U.S. healthcare system about
   Herbal and Dietary Supplement (HDS)-drug interactions and induce them to
   bridge the patient-physician communication gap. Despite the importance
   and relevance of the QEM and its successful pilot, this fully-developed
   QEM has a delayed launch due to the departure of its administrative
   champion.
   The core instructional objective was a behavior change: Clinicians must
   ask patients about HDS use when taking a medical history and document
   this use in the medical record. HDS use is prevalent among Americans and
   sales are increasing. When taken in conjunction with prescription
   medications, HDS-drug interactions are common and may result in
   unexpected and serious patient harm. Patient's failure to report HDS use
   to their medical provider, and a provider's failure to ask specifically
   about HDS use, further complicate the picture.
TC 0
ZS 0
ZR 0
ZA 0
ZB 0
Z8 0
Z9 0
U1 0
U2 1
BN 978-1-4666-1937-1; 978-1-4666-1936-4
UT WOS:000404562000016
D2 10.4018/978-1-4666-1936-4
ER

PT B
AU Vovides, Yianna
   Korhumel, Kristine
BA Akyol, Z
   Garrison, DR
TI Design-Based Approach for the Implementation of an International
   Cyberlearning Community of Inquiry for Medical Education
SO EDUCATIONAL COMMUNITIES OF INQUIRY: THEORETICAL FRAMEWORK, RESEARCH AND
   PRACTICE
BP 509
EP 525
DI 10.4018/978-1-4666-2110-7.ch025
PD 2013
PY 2013
AB This chapter describes the conceptualization and implementation of a
   cyberlearning environment as a community of inquiry (CoI). This
   environment includes 13 medical schools from Sub-Saharan Africa and
   their 50-plus partners from around the world. The theoretical
   foundations of Communities of Inquiry provided the framework that drove
   the design of the web-based platform used in this project. Through an
   emphasis on learning from conversations, the resulting cyberlearning
   environment was designed to foster engagement among faculty, staff, and
   students of the 13 medical schools and their partners. Recognizing that
   generating a virtual community of inquiry framed around the cognitive,
   social, and teaching presence is no easy task, the approach taken for
   the design was based on conceptualizing the development of such a
   community along a continuum that addressed the depth of interaction for
   each presence. This type of design assumes a phased-in implementation.
   The chapter describes this conceptualization by addressing the core
   communication strategy used, which underlies the interactions to support
   learning from conversations. In addition, the chapter addresses key
   environmental constraints and how these constraints guided operational
   decisions during implementation. In addition, the chapter discusses
   challenges and solutions, as well as lessons learned.
Z8 0
ZA 0
TC 0
ZR 0
ZB 0
ZS 0
Z9 0
U1 0
U2 1
BN 978-1-4666-2111-4; 978-1-4666-2110-7
UT WOS:000425059800027
D2 10.4018/978-1-4666-2110-7
ER

PT S
AU Lemon, Narelle
   Colasante, Meg
   Corneille, Karen
   Douglas, Kathy
BE Wankel, LA
   Blessinger, P
TI VIDEO ANNOTATION FOR COLLABORATIVE CONNECTIONS TO LEARNING: CASE STUDIES
   FROM AN AUSTRALIAN HIGHER EDUCATION CONTEXT
SO INCREASING STUDENT ENGAGEMENT AND RETENTION USING MULTIMEDIA
   TECHNOLOGIES: VIDEO ANNOTATION, MULTIMEDIA APPLICATIONS,
   VIDEOCONFERENCING AND TRANSMEDIA STORYTELLING
SE Cutting-edge Technologies in Higher Education
VL 6F
BP 181
EP 214
DI 10.1108/S2044-9968(2013)000006F010
PD 2013
PY 2013
AB This chapter introduces an emerging innovative technology known as MAT
   (Media Annotation Tool). MAT is an online tool that allows students to
   annotate video, thus improving student engagement and reflection. This
   chapter outlines the history of the development of this tool and
   provides analysis of data provided from a range of course integrations.
   From idea inception the goal was to render video active and
   collaborative for learning rather than traditional passive learning. In
   the multiple-case study it was found that students reported higher
   engagement/satisfaction with MAT in cases where there was
   learner-to-learner collaboration, teacher feedback and assessment
   linkage. This chapter focuses on the undergraduate cases of the study,
   from the disciplines of teacher education, medical radiation and
   chiropractic, and also references a postgraduate case from the
   discipline of law. The data from these cases points to the success of
   MAT as dependent on two key factors: learning design and the technical
   effectiveness of the MAT technology.
RI Colasante, Meg/; Lemon, Narelle/A-2373-2015
OI Colasante, Meg/0000-0003-4583-2858; Lemon, Narelle/0000-0003-1396-5488
TC 3
ZA 0
ZB 0
ZR 0
ZS 0
Z8 0
Z9 3
U1 0
U2 2
SN 2044-9968
BN 978-1-78190-514-2; 978-1-78190-513-5
UT WOS:000360881900008
ER

PT J
AU Landro, D.
   De Gasperis, G.
   Macchiarelli, G.
TI Collaborative system for web seminars, distance learning sessions and
   virtual labs in biomedicine
SO International Journal of Technology Enhanced Learning
VL 5
IS 3
BP 198
EP 212
DI 10.1504/IJTEL.2013.059491
PD 2013
PY 2013
AB In recent years, there has been a growing interest about new techniques
   for information exchange in medical context. Academic communities need a
   collaborative portal with a certain degree of interactivity between
   speaker and audience to provide new learning opportunities. The
   objective of the test program is to provide a modular and user-friendly
   web portal that allows the exchange of scientific information and takes
   into account only the centrality of four essential elements: teachers,
   learners, the learning process and the learning content. This
   collaborative system also contains 3D learning objects to simulate
   highly interactive virtual laboratories. More than 300 biomedical
   students were enrolled to carry out the assessment of the platform.
   Students who completed the web-based module left positive feedback and
   demonstrated good overall satisfaction with the assessment. The
   collaborative portal revealed an acceptable teaching alternative to
   integrate face-to-face instruction with thematic webinars.
RI De Gasperis, Giovanni/C-3800-2011; MACCHIARELLI, Guido/N-1771-2016
OI De Gasperis, Giovanni/0000-0001-9521-4711; MACCHIARELLI,
   Guido/0000-0002-9182-0586
ZB 0
TC 1
Z8 0
ZS 0
ZR 0
ZA 0
Z9 1
U1 0
U2 0
SN 1753-5255
UT INSPEC:14875538
ER

PT J
AU Freeborn, Donna
   Loucks, Carol A.
   Dyches, Tina
   Roper, Susanne Olsen
   Mandleco, Barbara
TI Addressing School Challenges for Children and Adolescents With Type 1
   Diabetes: The Nurse Practitioner's Role
SO JNP-JOURNAL FOR NURSE PRACTITIONERS
VL 9
IS 1
BP 11
EP 16
DI 10.1016/j.nurpra.2012.11.005
PD JAN 2013
PY 2013
AB Children with type 1 diabetes need to monitor their blood glucose and
   food intake, administer insulin, and participate in physical activity
   during school hours. School concerns for this group include school
   personnel, the medical directive plan, classmates, school lunches, and
   physical education classes. Nurse practitioners should take an active
   role in advocating for improved T1DM management in schools by talking
   with patients and their parents about experiences in school, identifying
   challenges and discussing possible solutions for improving diabetes
   management during school hours, and accessing online resources to assist
   patients, parents, and school personnel.
RI Taylor, Tina Marie/AFO-4553-2022
OI Taylor, Tina Marie/0000-0002-0720-1492
TC 11
ZR 0
Z8 0
ZS 0
ZB 0
ZA 0
Z9 11
U1 0
U2 7
SN 1555-4155
EI 1878-058X
UT WOS:000209402700007
ER

PT J
AU Yiu Ming Chan
   Hong Huang
TI Weight management information overload challenges in 2007 HINTS:
   socioeconomic, health status and behaviors correlates
SO Journal of Consumer Health on the Internet
VL 17
IS 2
BP 151
EP 67
DI 10.1080/15398285.2013.780540
PD 2013
PY 2013
AB Online users search the internet to locate necessary information for
   long-term weight management. However, some become frustrated or feel
   overwhelmed by the different kinds of weight management information.
   This phenomenon is known as information overload. The study used 2007
   Health Information National Trends Survey (HINTS) data to find that
   overweight people and older adults were more likely to report overweight
   information overload. Further, lower education levels, poor health
   conditions, feelings of sadness, health information received from
   friends, little confidence in their ability to find information, and not
   using complementary therapies were also significantly associated with
   information overload. In view of these findings, health care information
   vendors, policy makers, information specialists, and librarians could
   provide an effective way to deliver weight management information.
Z8 1
ZS 0
ZB 0
TC 9
ZA 0
ZR 0
Z9 10
U1 0
U2 1
SN 1539-8285
UT INSPEC:15081239
ER

PT J
AU Veras, Mirella
   Pottie, Kevin
   Cameron, Debra
   Dahal, Govinda P
   Welch, Vivian
   Ramsay, Tim
   Tugwell, Peter
TI Assessing and comparing global health competencies in rehabilitation
   students.
SO Rehabilitation research and practice
VL 2013
BP 208187
EP 208187
DI 10.1155/2013/208187
PD 2013
PY 2013
AB Purpose. Globalization is contributing to changes in health outcomes and
   healthcare use in many ways, including health professionals' practices.
   The objective of this study was to assess and compare global health
   competencies in rehabilitation students. Method. Online cross-sectional
   survey of physiotherapy and occupational therapy students from five
   universities within Ontario. We used descriptive statistics to analyze
   students' perceived knowledge, skills, and learning needs in global
   health. We used Chi-square tests, with significance set at P < 0.05, to
   compare results across professions. Results. One hundred and sixty-six
   students completed the survey. In general, both physiotherapy and
   occupational therapy students scored higher on the "relationship between
   work and health," "relationship between income and health," and
   "socioeconomic position (SEP) and impact on health" and lower on "Access
   to healthcare for low income nations," "mechanisms for why racial and
   ethnic disparities exist," and "racial stereotyping and medical decision
   making." Occupational therapy students placed greater importance on
   learning concerning social determinants of health (P = 0.03).
   Conclusion. This paper highlights several opportunities for improvement
   in global health education for rehabilitation students. Educators and
   professionals should consider developing strategies to address these
   needs and provide more global health opportunities in rehabilitation
   training programs. 
RI Tugwell, Peter/AFD-8076-2022; Welch, Vivian/AAD-9338-2020; Pottie, Kevin/ABC-4385-2020; Veras, Mirella/; Ramsay, Tim/; Welch, Vivian/; Cameron, Debra/
OI Tugwell, Peter/0000-0001-5062-0556; Veras, Mirella/0000-0002-4124-1543;
   Ramsay, Tim/0000-0001-8478-8170; Welch, Vivian/0000-0002-5238-7097;
   Cameron, Debra/0000-0003-2567-0564
Z8 0
ZB 0
TC 11
ZR 0
ZA 0
ZS 0
Z9 11
U1 0
U2 0
SN 2090-2867
UT MEDLINE:24381763
PM 24381763
ER

PT J
AU Essig, Stefan
   Skinner, Roderick
   von der Weid, Nicolas X.
   Kuehni, Claudia E.
   Michel, Gisela
TI Follow-Up Programs for Childhood Cancer Survivors in Europe: A
   Questionnaire Survey
SO PLOS ONE
VL 7
IS 12
AR e53201
DI 10.1371/journal.pone.0053201
PD DEC 31 2012
PY 2012
AB Background: For many childhood cancer survivors follow-up care is
   important long after treatment completion. We aimed to describe the
   availability and characteristics of long-term follow-up programs (LTFU)
   across Europe, their content and aims, their problems, and to assess
   opinions on different models of LTFU.
   Methodology/Principal Findings: We asked 179 pediatric oncology
   institutions in 20 European countries to complete an online survey on
   LTFU available at their institution. Of 110 respondents (62% response),
   66% reported having LTFU for pediatric survivors, 38% for adult
   survivors of childhood cancer. Availability varied widely across
   European regions, from 9% of institutions in Northern Europe reporting
   LTFU for adult survivors to 83% of institution on the British Isles
   reporting LTFU for pediatric survivors. Pediatric and adult LTFU were
   usually located in pediatric hospitals and run by pediatric oncologists.
   Content of follow-up included screening for adverse outcomes and health
   education. Important problems included lack of time, personnel and
   funding. Most institutions without LTFU reported that they would like to
   offer a program (86%).
   Conclusion/Significance: Despite general agreement on the need of
   follow-up care, there is still a lack of well-organized LTFU for
   survivors of childhood cancer across Europe.
RI Michel, Gisela/G-1081-2018; Essig, Stefan/; Kuehni, Claudia E./
OI Michel, Gisela/0000-0002-9589-0928; Essig, Stefan/0000-0003-3228-7010;
   Kuehni, Claudia E./0000-0001-8957-2002
ZB 14
TC 31
ZA 0
ZS 0
Z8 0
ZR 0
Z9 31
U1 0
U2 12
SN 1932-6203
UT WOS:000313872600068
PM 23300889
ER

PT J
AU Griffiths, Kathleen M.
   Mackinnon, Andrew J.
   Crisp, Dimity A.
   Christensen, Helen
   Bennett, Kylie
   Farrer, Louise
TI The Effectiveness of an Online Support Group for Members of the
   Community with Depression: A Randomised Controlled Trial
SO PLOS ONE
VL 7
IS 12
AR e53244
DI 10.1371/journal.pone.0053244
PD DEC 28 2012
PY 2012
AB Background: Internet support groups (ISGs) are popular, particularly
   among people with depression, but there is little high quality evidence
   concerning their effectiveness.
   Aim: The study aimed to evaluate the efficacy of an ISG for reducing
   depressive symptoms among community members when used alone and in
   combination with an automated Internet-based psychotherapy training
   program.
   Method: Volunteers with elevated psychological distress were identified
   using a community-based screening postal survey. Participants were
   randomised to one of four 12-week conditions: depression Internet
   Support Group (ISG), automated depression Internet Training Program
   (ITP), combination of the two (ITP+ISG), or a control website with
   delayed access to e-couch at 6 months. Assessments were conducted at
   baseline, post-intervention, 6 and 12 months.
   Results: There was no change in depressive symptoms relative to control
   after 3 months of exposure to the ISG. However, both the ISG alone and
   the combined ISG+ITP group showed significantly greater reduction in
   depressive symptoms at 6 and 12 months follow-up than the control group.
   The ITP program was effective relative to control at post-intervention
   but not at 6 months.
   Conclusions: ISGs for depression are promising and warrant further
   empirical investigation.
RI Christensen, Helen/F-5053-2012; Bennett, Kylie/R-7618-2019; Mackinnon, Andrew/; Crisp, Dimity/
OI Christensen, Helen/0000-0003-0435-2065; Bennett,
   Kylie/0000-0003-4160-492X; Mackinnon, Andrew/0000-0003-0831-9801; Crisp,
   Dimity/0000-0003-0241-1121
ZA 0
ZS 0
Z8 0
TC 62
ZR 0
ZB 7
Z9 62
U1 0
U2 31
SN 1932-6203
UT WOS:000313051500125
PM 23285271
ER

PT J
AU Ovseiko, Pavel V.
   Oancea, Alis
   Buchan, Alastair M.
TI Assessing research impact in academic clinical medicine: a study using
   Research Excellence Framework pilot impact indicators
SO BMC HEALTH SERVICES RESEARCH
VL 12
AR 478
DI 10.1186/1472-6963-12-478
PD DEC 23 2012
PY 2012
AB Background: Funders of medical research the world over are increasingly
   seeking, in research assessment, to complement traditional output
   measures of scientific publications with more outcome-based indicators
   of societal and economic impact. In the United Kingdom, the Higher
   Education Funding Council for England (HEFCE) developed proposals for
   the Research Excellence Framework (REF) to allocate public research
   funding to higher education institutions, inter alia, on the basis of
   the social and economic impact of their research. In 2010, it conducted
   a pilot exercise to test these proposals and refine impact indicators
   and criteria.
   Methods: The impact indicators proposed in the 2010 REF impact pilot
   exercise are critically reviewed and appraised using insights from the
   relevant literature and empirical data collected for the University of
   Oxford's REF pilot submission in clinical medicine. The empirical data
   were gathered from existing administrative sources and an online
   administrative survey carried out by the university's Medical Sciences
   Division among 289 clinical medicine faculty members (48.1% response
   rate).
   Results: The feasibility and scope of measuring research impact in
   clinical medicine in a given university are assessed. Twenty impact
   indicators from seven categories proposed by HEFCE are presented; their
   strengths and limitations are discussed using insights from the relevant
   biomedical and research policy literature.
   Conclusions: While the 2010 pilot exercise has confirmed that the
   majority of the proposed indicators have some validity, there are
   significant challenges in operationalising and measuring these
   indicators reliably, as well as in comparing evidence of research impact
   across different cases in a standardised manner. It is suggested that
   the public funding agencies, medical research charities, universities,
   and the wider medical research community work together to develop more
   robust methodologies for capturing and describing impact, including more
   valid and reliable impact indicators.
RI Oancea, Alis/C-3273-2012; Ovseiko, Pavel/E-1824-2013; Buchan, Alastair M/B-9095-2009
OI Oancea, Alis/0000-0001-8499-7036; Ovseiko, Pavel/0000-0002-3504-2177;
   Buchan, Alastair M/0000-0002-2918-5200
ZB 5
ZR 0
ZS 0
Z8 0
TC 41
ZA 0
Z9 41
U1 2
U2 76
EI 1472-6963
UT WOS:000314045800001
ER

PT J
AU Roland, Damian
   Coats, Tim
   Matheson, David
TI Towards a conceptual framework demonstrating the effectiveness of
   audiovisual patient descriptions (patient video cases): a review of the
   current literature
SO BMC MEDICAL EDUCATION
VL 12
AR 125
DI 10.1186/1472-6920-12-125
PD DEC 21 2012
PY 2012
AB Background: Technological advances have enabled the widespread use of
   video cases via web-streaming and online download as an educational
   medium. The use of real subjects to demonstrate acute pathology should
   aid the education of health care professionals. However, the methodology
   by which this effect may be tested is not clear.
   Methods: We undertook a literature review of major databases, found
   relevant articles relevant to using patient video cases as educational
   interventions, extracted the methodologies used and assessed these
   methods for internal and construct validity.
   Results: A review of 2532 abstracts revealed 23 studies meeting the
   inclusion criteria and a final review of 18 of relevance. Medical
   students were the most commonly studied group (10 articles) with a
   spread of learner satisfaction, knowledge and behaviour tested. Only two
   of the studies fulfilled defined criteria on achieving internal and
   construct validity. The heterogeneity of articles meant it was not
   possible to perform any meta-analysis.
   Conclusions: Previous studies have not well classified which facet of
   training or educational outcome the study is aiming to explore and had
   poor internal and construct validity. Future research should aim to
   validate a particular outcome measure, preferably by reproducing
   previous work rather than adopting new methods. In particular cognitive
   processing enhancement, demonstrated in a number of the medical student
   studies, should be tested at a postgraduate level.
RI Roland, Damian/D-9553-2018; Coats, Timothy/AAW-1254-2021; Matheson, David/V-4076-2017
OI Roland, Damian/0000-0001-9334-5144; Coats, Timothy/0000-0003-2736-2784;
   Matheson, David/0000-0002-3695-3167
ZS 0
ZA 0
ZB 3
TC 7
Z8 0
ZR 0
Z9 7
U1 0
U2 22
SN 1472-6920
UT WOS:000313563100001
PM 23256787
ER

PT J
AU Chung, Michael H.
   Severynen, Anneleen O.
   Hals, Matthew P.
   Harrington, Robert D.
   Spach, David H.
   Kim, H. Nina
TI Offering an American Graduate Medical HIV Course to Health Care Workers
   in Resource-Limited Settings via the Internet
SO PLOS ONE
VL 7
IS 12
AR e52663
DI 10.1371/journal.pone.0052663
PD DEC 20 2012
PY 2012
AB Background: Western accredited medical universities can offer
   graduate-level academic courses to health care workers (HCWs) in
   resource-limited settings through the internet. It is not known whether
   HCWs are interested in these online courses, whether they can perform as
   well as matriculated students, or whether such courses are educationally
   or practically relevant.
   Methods and Findings: In 2011, the University of Washington (UW) Schools
   of Medicine and Nursing offered the graduate course, "Clinical
   Management of HIV", to HCWs that included a demographic survey,
   knowledge assessment, and course evaluation. UW faculty delivered HIV
   clinical topics through ten 2-hour weekly sessions from the perspectives
   of practicing HIV medicine in developed and developing settings. HCWs
   viewed lectures through Adobe Acrobat Connect Pro (Adobe Systems, San
   Jose, CA), and completed online homework on HIV Web Study
   (http://depts.washington.edu/hivaids/) and online quizzes. HCWs, who met
   the same passing requirements as UW students by attending 80% lectures,
   completing >= 90% homework, and achieving a cumulative >= 70% grade on
   quizzes, were awarded a certificate. 369 HCWs at 33 sites in 21
   countries joined the course in 2011, a >15-fold increase since the
   course was first offered in 2007. The majority of HCWs came from Africa
   (72%), and most were physicians (41%), nurses (22%), or midlevel
   practitioners (20%). 298 HCWs (81%) passed all requirements and earned a
   certificate. In a paired analysis of pre- and post-course HIV knowledge
   assessments, 56% of HCWs improved their post-course score (p<0.0001)
   with 27% improving by at least 30%. In the course evaluation, most HCWs
   rated the course as excellent (53%) or very good (39%).
   Conclusions: This online HIV course demonstrated that opening a Western
   graduate medical and nursing curriculum to HCWs in resource-limited
   settings is feasible, popular, and valuable, and may address logistic
   and economic barriers to the provision of high quality education in
   these settings.
ZA 0
ZR 0
ZS 0
TC 5
ZB 1
Z8 0
Z9 5
U1 0
U2 16
SN 1932-6203
UT WOS:000312794500224
PM 23285139
ER

PT J
AU Proudfoot, Judith
   Parker, Gordon
   Manicavasagar, Vijaya
   Hadzi-Pavlovic, Dusan
   Whitton, Alexis
   Nicholas, Jennifer
   Smith, Meg
   Burckhardt, Rowan
TI Effects of adjunctive peer support on perceptions of illness control and
   understanding in an online psychoeducation program for bipolar disorder:
   A randomised controlled trial
SO JOURNAL OF AFFECTIVE DISORDERS
VL 142
IS 1-3
BP 98
EP 105
DI 10.1016/j.jad.2012.04.007
PD DEC 15 2012
PY 2012
AB Objectives: To examine the comparative effectiveness of an online
   psychoeducation program for people diagnosed with bipolar disorder
   within the previous 12 months, completed alone or with adjunctive peer
   support, on symptoms and perceived control over the illness.
   Method: Participants were randomly allocated to an eight-week online
   psychoeducation program (n=139), a psychoeducation program plus online
   peer support (n=134) or an attentional control condition (n=134).
   Results: Increased perceptions of control, decreased perceptions of
   stigmatisation and significant improvements in levels of anxiety and
   depression, from pre- to post-intervention were found across all groups.
   There were no significant differences between groups on outcome
   measures, although a small clinical difference was found between the
   supported and unsupported conditions in depression symptoms and in
   functional impairment at the six-month follow-up. Adherence to the
   treatment program was significantly higher in the supported intervention
   than in the unsupported program. Gender and age were also significant
   predictors of adherence, with females and those over the age of 30
   showing greater adherence.
   Limitations: Mood state at study entry was measured by self-report
   rather than by clinical interview.
   Conclusions: The pattern of outcomes suggests a primary influence of
   non-specific or common therapeutic factors across all three intervention
   groups. A personally tailored intervention may be more suitable for
   individuals recently diagnosed with bipolar disorder, and longer term
   coaching may increase program adherence and long-term improvement in
   symptoms and functioning. (C) 2012 Elsevier B.V. All rights reserved.
RI Hadzi-Pavlovic, Dusan/ABE-2266-2021; Nicholas, Jennifer/I-1538-2019; Whitton, Alexis/H-4098-2016; Parker, Gordon/
OI Nicholas, Jennifer/0000-0003-1889-1107; Whitton,
   Alexis/0000-0002-7944-2172; Parker, Gordon/0000-0003-3424-5519
TC 84
Z8 1
ZR 0
ZA 0
ZS 1
ZB 22
Z9 85
U1 0
U2 35
SN 0165-0327
EI 1573-2517
UT WOS:000310565900015
PM 22858215
ER

PT J
AU Jalil, Rozh
   Lamb, Benjamin
   Russ, Stephanie
   Sevdalis, Nick
   Green, James S. A.
TI The cancer multi-disciplinary team from the co-ordinators' perspective:
   results from a national survey in the UK
SO BMC HEALTH SERVICES RESEARCH
VL 12
AR 457
DI 10.1186/1472-6963-12-457
PD DEC 13 2012
PY 2012
AB Background: The MDT-Coordinators' role is relatively new, and as such it
   is evolving. What is apparent is that the coordinator's work is pivotal
   to the effectiveness and efficiency of an MDT. This study aimed to
   assess the views and needs of MDT-coordinators.
   Methods: Views of MDT-coordinators were evaluated through an online
   survey that covered their current practice and role, MDT chairing,
   opinions on how to improve MDT meetings, and coordinators'
   educational/training needs.
   Results: 265 coordinators responded to the survey. More than one third
   of the respondents felt that the job plan does not reflect their actual
   duties. It was reported that medical members of the MDT always
   contribute to case discussions. 66.9% of the respondents reported that
   the MDTs are chaired by Surgeons. The majority reported having training
   on data management and IT skills but more than 50% reported that they
   felt further training is needed in areas of Oncology, Anatomy and
   physiology, audit and research, peer-review, and leadership skills.
   Conclusions: MDT-Coordinators' role is central to the care of cancer
   patients. The study reveals areas of training requirements that remain
   unmet. Improving the resources and training available to
   MDT-coordinators can give them an opportunity to develop the required
   additional skills and contribute to improved MDT performance and
   ultimately cancer care. Finally, this study looks forward to the impact
   of the recent launch of a new e-learning training programme for MDT
   coordinators and discusses implications for future research.
RI Lamb, Benjamin W./S-9380-2019; Sevdalis, Nick/AAJ-6280-2020; Sevdalis, Nick/O-1419-2017
OI Lamb, Benjamin W./0000-0003-2220-893X; Sevdalis,
   Nick/0000-0001-7560-8924; Sevdalis, Nick/0000-0001-7560-8924
Z8 5
ZR 0
ZB 4
TC 24
ZA 0
ZS 0
Z9 29
U1 0
U2 25
EI 1472-6963
UT WOS:000313291900001
PM 23237502
ER

PT J
AU Taba, Pille
   Rosenthal, Marika
   Habicht, Jarno
   Tarien, Helvi
   Mathiesen, Mari
   Hill, Suzanne
   Bero, Lisa
TI Barriers and facilitators to the implementation of clinical practice
   guidelines: A cross-sectional survey among physicians in Estonia
SO BMC HEALTH SERVICES RESEARCH
VL 12
AR 455
DI 10.1186/1472-6963-12-455
PD DEC 13 2012
PY 2012
AB Background: In an era when an increasing amount of clinical information
   is available to health care professionals, the effective implementation
   of clinical practice guidelines requires the development of strategies
   to facilitate the use of these guidelines. The objective of this study
   was to assess attitudes towards clinical practice guidelines, as well as
   the barriers and facilitators to their use, among Estonian physicians.
   The study was conducted to inform the revision of the clinical practice
   guideline development process and can provide inspiration to other
   countries considering the increasing use of evidence-based medicine.
   Methods: We conducted an online survey of physicians to assess resource,
   system, and attitudinal barriers. We also asked a set of questions
   related to improving the use of clinical practice guidelines and
   collected free-text comments. We hypothesized that attitudes concerning
   guidelines may differ by gender, years of experience and practice
   setting. The study population consisted of physicians from the database
   of the Department of Continuing Medical Education of the University of
   Tartu. Differences between groups were analyzed using the Kruskal-Wallis
   non-parametric test.
   Results: 41% (497/1212) of physicians in the database completed the
   questionnaire, comprising more than 10% of physicians in the country.
   Most respondents (79%) used treatment guidelines in their daily clinical
   practice. Lack of time was the barrier identified by the most physicians
   (42%), followed by lack of medical resources for implementation (32%).
   The majority of physicians disagreed with the statement that guidelines
   were not accessible (73%) or too complicated (70%). Physicians
   practicing in outpatient settings or for more than 25 years were the
   most likely to experience difficulties in guideline use. 95% of
   respondents agreed that an easy-to-find online database of guidelines
   would facilitate use.
   Conclusions: Use of updated evidence-based guidelines is a prerequisite
   for the high-quality management of diseases, and recognizing the factors
   that affect guideline compliance makes it possible to work towards
   improving guideline adherence in clinical practice. In our study,
   physicians with long-term clinical experience and doctors in outpatient
   settings perceived more barriers, which should be taken into account
   when planning strategies in improving the use of guidelines. Informed by
   the results of the survey, leading health authorities are making an
   effort to develop specially designed interventions to implement clinical
   practice guidelines, including an easily accessible online database.
RI Taba, Pille/B-1014-2019; Taba, Pille/; Bero, Lisa/
OI Taba, Pille/0000-0002-1315-1065; Bero, Lisa/0000-0003-1893-6651
ZB 8
ZS 4
Z8 0
TC 45
ZR 0
ZA 0
Z9 45
U1 0
U2 20
SN 1472-6963
UT WOS:000312876400001
PM 23234504
ER

PT J
AU Cooksey, Roxanne
   Brophy, Sinead
   Husain, Muhammad Jami
   Irvine, Elizabeth
   Davies, Helen
   Siebert, Stefan
TI The information needs of people living with ankylosing spondylitis: a
   questionnaire survey
SO BMC MUSCULOSKELETAL DISORDERS
VL 13
AR 243
DI 10.1186/1471-2474-13-243
PD DEC 10 2012
PY 2012
AB Background: Today, health care is patient-centred with patients more
   involved in medical decision making and taking an active role in
   managing their disease. It is important that patients are appropriately
   informed about their condition and that their health care needs are met.
   We examine the information utilisation, sources and needs of people with
   Ankylosing Spondylitis (AS).
   Methods: Participants in an existing AS cohort study were asked to
   complete a postal or online questionnaire containing closed and
   open-ended questions, regarding their information access and needs.
   Participants were stratified by age and descriptive statistics were
   performed using STATA 11, while thematic analysis was performed on
   open-ended question narratives. Qualitative data was handled in
   Microsoft Access and explored for emerging themes and patterns of
   experiences.
   Results: Despite 73% of respondents having internet access, only 49%
   used the internet to access information regarding AS. Even then, this
   was only infrequently. Only 50% of respondents reported accessing
   written information about AS, which was obtained mainly in specialist
   clinics. Women were more likely than men to access information (63%
   (women) 46% (men)) regardless of the source, while younger patients were
   more likely to use online sources. The main source of non-written
   information was the rheumatologist. Overall, the respondents felt there
   was sufficient information available, but there was a perception that
   the tone was often too negative. The majority (95%) of people would like
   to receive a regular newsletter about AS, containing positive practical
   and local information. Suggestions were also made for more information
   about AS to be made available to non-specialist medical professionals
   and the general public.
   Conclusions: There appears to be sufficient information available for
   people with AS in the UK and this is mostly accessed by younger AS
   patients. Many patients, particularly men, choose not to access AS
   information and concerns were raised about its negative tone. Patients
   still rely on written and verbal information from their specialists.
   Future initiatives should focus on the delivery of more positive
   information, targeting younger participants in particular and increasing
   the awareness in the general population and wider non-specialist medical
   community.
OI Husain, Muhammad Jami/0000-0001-6049-0505; Siebert,
   Stefan/0000-0002-1802-7311; Brophy, Sinead/0000-0001-7417-2858; Cooksey,
   Roxanne/0000-0002-6763-9373
TC 28
ZB 5
Z8 0
ZR 0
ZA 0
ZS 0
Z9 28
U1 1
U2 11
SN 1471-2474
UT WOS:000314160300001
PM 23227937
ER

PT J
AU Walsh, Anne M.
   Hyde, Melissa K.
   Hamilton, Kyra
   White, Katherine M.
TI Predictive modelling: parents' decision making to use online child
   health information to increase their understanding and/or diagnose or
   treat their child's health
SO BMC MEDICAL INFORMATICS AND DECISION MAKING
VL 12
AR 144
DI 10.1186/1472-6947-12-144
PD DEC 10 2012
PY 2012
AB Background: The quantum increases in home Internet access and available
   online health information with limited control over information quality
   highlight the necessity of exploring decision making processes in
   accessing and using online information, specifically in relation to
   children who do not make their health decisions. The aim of this study
   was to understand the processes explaining parents' decisions to use
   online health information for child health care.
   Methods: Parents (N = 391) completed an initial questionnaire assessing
   the theory of planned behaviour constructs of attitude, subjective norm,
   and perceived behavioural control, as well as perceived risk, group
   norm, and additional demographic factors. Two months later, 187 parents
   completed a follow-up questionnaire assessing their decisions to use
   online information for their child's health care, specifically to 1)
   diagnose and/or treat their child's suspected medical condition/illness
   and 2) increase understanding about a diagnosis or treatment recommended
   by a health professional.
   Results: Hierarchical multiple regression showed that, for both
   behaviours, attitude, subjective norm, perceived behavioural control,
   (less) perceived risk, group norm, and (non) medical background were the
   significant predictors of intention. For parents' use of online child
   health information, for both behaviours, intention was the sole
   significant predictor of behaviour. The findings explain 77% of the
   variance in parents' intention to treat/diagnose a child health problem
   and 74% of the variance in their intentions to increase their
   understanding about child health concerns.
   Conclusions: Understanding parents' socio-cognitive processes that guide
   their use of online information for child health care is important given
   the increase in Internet usage and the sometimes-questionable quality of
   health information provided online. Findings highlight parents' thirst
   for information; there is an urgent need for health professionals to
   provide parents with evidence-based child health websites in addition to
   general population education on how to evaluate the quality of online
   health information.
RI Hyde, Melissa K/H-6785-2012; White, Katherine/; Walsh, Anne/; Hamilton, Kyra/
OI Hyde, Melissa K/0000-0001-9616-2028; White,
   Katherine/0000-0002-0345-4724; Walsh, Anne/0000-0002-3064-6350;
   Hamilton, Kyra/0000-0001-9975-685X
Z8 0
ZS 2
TC 23
ZB 1
ZA 0
ZR 0
Z9 25
U1 0
U2 5
SN 1472-6947
UT WOS:000312800000001
PM 23228171
ER

PT J
AU Vanagas, Giedrius
   Klimaviciute-Gudauskiene, Rita
TI Factors Affecting Electronic Health Information Needs in Primary Care
   Patients
SO TELEMEDICINE AND E-HEALTH
VL 18
IS 10
BP 724
EP 728
DI 10.1089/tmj.2012.0031
PD DEC 2012
PY 2012
AB Background: Electronic health information is a new concept in the
   Lithuanian healthcare system. It gives the possibility of obtaining
   accurate medical information online by quick, convenient, and private
   access and presents to the patients the opportunity for better-informed
   decisions on their own health and greater participation in healthcare
   processes. The aim of this study is to assess the availability of health
   information for patients and to assess the factors affecting a patient's
   health-related information needs on the Internet. Subjects and Methods:
   A cross-sectional study design was used. Self-perceived needs for
   health-related information and health-related information on the
   Internet were evaluated by means of a questionnaire. The questionnaires
   were distributed to the patients during on-site visits to primary care
   physician. Cumulative numbers of health information searches were
   calculated. Results: The Internet was used by 63.2% of the respondents.
   Electronic health information search indicated 47.3% were Internet
   users. Internet users were statistically significantly more satisfied
   and informed about available electronic health services: registration
   for physician services (p < 0.001), health information portal (p <
   0.001), electronic health record (p < 0.001), clinical investigations (p
   = 0.001), medical consultations (p = 0.009), patient health education
   services (p = 0.019), and patient self-help groups. A higher frequency
   of health information searches on the Internet was more associated with
   female patients (odds ratio [OR], 3.1; p = 0.012), patients having
   chronic disease (p = 0.013), living in couples (OR, 14.8; p = 0.031),
   having e-health service experience (OR, 7.0; p < 0.001), daily Internet
   user (OR, 6.7; p = 0.054), and longer duration of Internet use per day
   (OR, 1.3; p = 0.046). Conclusions: The Internet is an important source
   of health information. Internet users are more satisfied with available
   health information. Female patients, those having chronic disease,
   living as couples, and having e-health service experience, and daily
   Internet users are the most frequent users of health information on the
   Internet.
OI Vanagas, Giedrius/0000-0003-0160-8272
ZS 1
ZB 1
ZA 0
TC 10
ZR 0
Z8 0
Z9 11
U1 1
U2 21
SN 1530-5627
UT WOS:000312440600003
PM 23095004
ER

PT J
AU Walker, Lorraine O.
   Im, Eun-Ok
   Vaughan, Misha W.
TI New Mothers' Interest in Web-Based Health Promotion: Association with
   Healthcare Barriers, Risk Status, and User Characteristics
SO TELEMEDICINE AND E-HEALTH
VL 18
IS 10
BP 785
EP 790
DI 10.1089/tmj.2012.0008
PD DEC 2012
PY 2012
AB Objective: Our first aim was to assess the contributions of
   health-related risks, barriers to healthcare, and user characteristics
   to new mothers' interest in two Web-based health programs: postpartum
   weight loss or parenting advice. Our second aim was to determine if the
   preceding proximal variables diminished associations of income level
   with interest in Web-based health programs. Subjects and Methods: A mail
   survey of a stratified random sample was conducted with a resulting
   analytic sample that included 121 white/Anglo, African American, or
   Hispanic women of higher and lower income. Weight risk (being overweight
   or obese) and psychosocial/behavioral risk (alcohol use, depression,
   smoking) were the predictors of interest in a weight loss program and
   parenting advice, respectively. Financial, structural, and function
   factors served as barriers to care. Frequency of Internet use assessed
   user characteristics. Hierarchical logistic regression analysis was used
   to evaluate predictors. Results: Being overweight (adjusted odds ratio
   [OR], 5.55; 95% confidence interval [CI], 2.18, 14.11) was the only
   variable to affect likelihood of interest in an Internet-based weight
   loss program; income level was not a significant predictor. Having two
   or more psychosocial/behavioral risks (adjusted OR, 0.22; 95% CI, 0.50,
   0.92) was the only predictor of interest in Internet-based parenting
   advice; income level was not a significant predictor after adjusting for
   other variables (OR, 0.55; 95% CI, 0.19, 1.55). Conclusions: The type of
   risk and program topic decreased or increased likelihood of interest in
   Internet-based programming. Weight risks increased interest in weight
   loss programming, but psychosocial/behavioral risks deceased interest in
   parenting advice.
ZB 2
ZR 0
TC 4
ZA 0
ZS 0
Z8 0
Z9 4
U1 1
U2 18
SN 1530-5627
EI 1556-3669
UT WOS:000312440600012
PM 23095005
ER

PT J
AU Pellanda, Lucia Campos
   Cesa, Claudia Ciceri
   Belli, Karlyse Claudino
   David, Vinicius Frayze
   Rodrigues, Clarissa Garcia
   Nickenig Vissoci, Joao Ricardo
   Bacal, Fernando
   Kalil, Renato A. K.
   Pietrobon, Ricardo
TI Research Training Program: Duke University and Brazilian Society of
   Cardiology
SO ARQUIVOS BRASILEIROS DE CARDIOLOGIA
VL 99
IS 6
BP 1075
EP 1080
DI 10.1590/S0066-782X2012001500002
PD DEC 2012
PY 2012
AB Background: Research coaching program focuses on the development of
   abilities and scientific reasoning. For health professionals, it may be
   useful to increase both the number and quality of projects and
   manuscripts. Objective: To evaluate the initial results and
   implementation methodology of the Research and Innovation Coaching
   Program of the Research on Research group of Duke University in the
   Brazilian Society of Cardiology.
   Methods: The program works on two bases: training and coaching. Training
   is done online and addresses contents on research ideas, literature
   search, scientific writing and statistics. After training, coaching
   favors the establishment of a collaboration between researchers and
   centers by means of a network of contacts. The present study describes
   the implementation and initial results in reference to the years
   2011-2012.
   Results: In 2011, 24 centers received training, which consisted of
   online meetings, study and practice of the contents addressed. In
   January 2012, a new format was implemented with the objective of
   reaching more researchers. In six months, 52 researchers were allocated.
   In all, 20 manuscripts were published and 49 more were written and await
   submission and/or publication. Additionally, five research funding
   proposals have been elaborated.
   Conclusion: The number of manuscripts and funding proposals achieved the
   objectives initially proposed. However, the main results of this type of
   initiative should be measured in the long term, because the
   consolidation of the national production of high-quality research is a
   virtuous cycle that feeds itself back and expands over time. (Arq Bras
   Cardiol 2012;99(6):1075-1081)
RI Bacal, Fernando/H-7952-2012; Pellanda, Lucia C/B-4701-2010; Filho, Roberto Kalil/D-4994-2014
OI Pellanda, Lucia C/0000-0002-8776-2248; 
Z8 0
TC 2
ZA 0
ZS 3
ZB 0
ZR 0
Z9 3
U1 0
U2 5
SN 0066-782X
UT WOS:000313866200007
PM 23337987
ER

PT J
AU Chow, Meyrick
   Herold, David Kurt
   Choo, Tat-Ming
   Chan, Kitty
TI Extending the technology acceptance model to explore the intention to
   use Second Life for enhancing healthcare education
SO COMPUTERS & EDUCATION
VL 59
IS 4
BP 1136
EP 1144
DI 10.1016/j.compedu.2012.05.011
PD DEC 2012
PY 2012
AB Learners need to have good reasons to engage and accept e-learning. They
   need to understand that unless they do, the outcomes will be less
   favourable. The technology acceptance model (TAM) is the most widely
   recognized model addressing why users accept or reject technology. This
   study describes the development and evaluation of a virtual environment,
   the online 3D world Second Life (SL), for learning rapid sequence
   intubation (RSI). RSI is an increasingly frequently used method of acute
   airway management in healthcare settings. The intention of learners to
   use the system was explored based on the TAM, with the computer
   self-efficacy construct as an external variable. Two hundred and six
   nursing students participated in this study. The findings suggest that
   the system was perceived as useful, and that the students felt confident
   working with computers and intended to review RSI in SL as often as
   needed. However, they remained neutral regarding the ease of use of the
   system. Strategies were suggested for boosting the students'
   self-confidence in using the system. Overall use of the TAM in this
   context was successful, indicating the robustness of the model. The
   limitations of the study were discussed and further areas of research on
   the TAM were proposed. (C) 2012 Elsevier Ltd. All rights reserved.
RI Chow, Meyrick/AAW-4751-2021; Herold, David K/G-8582-2012; Chow, Meyrick/
OI Herold, David K/0000-0002-6785-8250; Chow, Meyrick/0000-0001-6826-1539
ZS 1
Z8 0
TC 148
ZR 0
ZA 1
ZB 3
Z9 149
U1 3
U2 92
SN 0360-1315
EI 1873-782X
UT WOS:000309307300006
ER

PT J
AU Abdulla, Dalya
TI Attitudes of college students enrolled in 2-year health care programs
   towards online learning
SO COMPUTERS & EDUCATION
VL 59
IS 4
BP 1215
EP 1223
DI 10.1016/j.compedu.2012.06.006
PD DEC 2012
PY 2012
AB Colleges offering 2-year diplomas to high-school graduates were among
   the forefront leaders in online learning however studies illustrating
   appropriate course construction for such student populations are scarce.
   Pharmacy Math (MATH16532) is a core course for students enrolled in the
   Practical Nursing (PN) and Pharmacy Technician (PT) programs at Sheridan
   Institute. PT and PN students enrolled in MATH16532 during their first
   term were surveyed to determine student attitudes and skills gained from
   participating in an online course. Students were then followed up during
   their second term studies to determine transferability of skills gained.
   Initially, students did not exhibit a positive attitude towards the
   online version on of Math16532. Participation in the online version of
   MATH16532 however allowed students to enhance their written ability and
   critical appraisal skills, gain time management skills, and become
   independent learners. PT and PN students preferred an orientation
   session at the beginning of the course and a well organized,
   easy-to-navigate course. Even though considered as predominantly digital
   native students, both student groups remained anxious throughout the
   course regarding the online delivery and preferred a hybrid mode of
   delivery. Despite the initial resistance to an online math course,
   students indicated that they would retake the course again in an online
   format towards the end of the course and there appeared to be a trend to
   enrol in another online course. Several recommendations regarding the
   design and construct of online courses in a 2-year college program are
   provided to facilitate acceptance of online learning for students
   enrolled in such programs. (C) 2012 Elsevier Ltd. All rights reserved.
ZR 0
ZS 0
ZB 0
TC 3
Z8 0
ZA 0
Z9 3
U1 1
U2 42
SN 0360-1315
EI 1873-782X
UT WOS:000309307300014
ER

PT J
AU Carlini, Beatriz Helena
   Ronzani, Telmo Mota
   Martins, Leonardo Fernandes
   Gomide, Henrique Pinto
   Weiss de Souza, Isabel Cristina
TI Demand for and availability of online support to stop smoking
SO REVISTA DE SAUDE PUBLICA
VL 46
IS 6
BP 1074
EP 1081
PD DEC 2012
PY 2012
AB OBJECTIVES: Estimate the frequency of online searches on the topic of
   smoking and analyze the quality of online resources available to smokers
   interested in giving up smoking.
   METHODS: Search engines were used to revise searches and online
   resources related to stopping smoking in Brazil in 2010. The number of
   searches was determined using analytical tools available on Google Ads;
   the number and type of sites were determined by replicating the search
   patterns of internet users. The sites were classified according to
   content (advertising, library of articles and other). The quality of the
   sites was analyzed using the Smoking Treatment Scale-Content (STS-C) and
   the Smoking Treatment Scale - Rating (STS-R).
   RESULTS: A total of 642,446 searches was carried out. Around a third of
   the 113 sites encountered were of the 'library' type, i.e. they only
   contained articles, followed by sites containing clinical advertising
   (18.6) and professional education (10.6). Thirteen of the sites offered
   advice on quitting directed at smokers. The majority of the sites did
   not contain evidence-based information, were not interactive and did not
   have the possibility of communicating with users after the first
   contact. Other limitations we came across were a lack of financial
   disclosure as well as no guarantee of privacy concerning information
   obtained and no distinction made between editorial content and
   advertisements.
   CONCLUSIONS: There is a disparity between the high demand for online
   support in giving up smoking and the scarcity of quality online
   resources for smokers. It is necessary to develop interactive,
   customized online resources based on evidence and random clinical
   testing in order to improve the support available to Brazilian smokers.
RI Martins, Leonardo Fernandes/AAA-3594-2020; Ronzani, Telmo Mota/F-8722-2012; Carlini, Beatriz/
OI Martins, Leonardo Fernandes/0000-0002-0941-6294; Ronzani, Telmo
   Mota/0000-0002-8927-5793; Carlini, Beatriz/0000-0001-8312-4137
ZA 0
TC 6
ZB 1
ZR 0
ZS 2
Z8 0
Z9 7
U1 0
U2 10
SN 0034-8910
EI 1518-8787
UT WOS:000316128000018
PM 23503543
ER

PT J
AU Davis, Niall F.
   Smyth, Lisa G.
   Flood, Hugh D.
TI Detecting internet activity for erectile dysfunction using search engine
   query data in the Republic of Ireland
SO BJU INTERNATIONAL
VL 110
IS 11C
BP E939
EP E942
DI 10.1111/j.1464-410X.2012.11237.x
PD DEC 2012
PY 2012
AB OBJECTIVES
   To assess Internet search trends for erectile dysfunction (ED)
   subsequent to public awareness campaigns being launched within the
   Republic of Ireland
   To assess whether the advent of such campaigns correlates with increased
   Internet search activity for ED.
   MATERIALS AND METHODS
   Google insights for search was utilized to examine Internet search
   trends for the term 'erectile dysfunction 'across all categories between
   January 2005 and December 2011.
   Search activity was limited to users from the Republic of Ireland within
   this timeframe.
   Additionally, the number of Irish Internet media campaigns and Irish web
   pages providing information on ED was assessed between January 2005 and
   December 2011.
   Statistical analysis of the data was performed using analysis of
   variance and Student's t-tests for pairwise comparisons.
   RESULTS
   There has been a significant increase in mean search activity for ED on
   an annual basis since 2007 (P < 0.001).
   The number of Irish web pages associated with information on ED has also
   increased significantly on an annual basis since 2007 (P < 0.001).
   There have been seven different Irish Internet media campaigns on ED
   since 2007 compared to two from 2005 to 2007 (P < 0.001).
   There was no significant change in mean search activity for ED from 2005
   to 2007
   CONCLUSIONS
   The advent of recent Internet media campaigns and increasing number of
   Irish web pages is associated with a significant increase in online
   activity for ED in the Republic of Ireland.
   Novel online technologies appear to provide a useful tool for educating
   the general public on the symptoms and treatment options available for
   ED.
Z8 0
ZA 0
TC 18
ZR 0
ZS 0
ZB 2
Z9 18
U1 0
U2 4
SN 1464-4096
EI 1464-410X
UT WOS:000315029700027
PM 22587462
ER

PT J
AU Bakhsh, Zuhair T.
   Mansour, Ameerah Y.
   Mensah, Edward K.
   Croke, Kevin G.
   Drummond, James L.
   Koerber, Anne
TI Factors affecting the internal brain drain of Saudi healthcare
   professionals
SO SAUDI MEDICAL JOURNAL
VL 33
IS 12
BP 1285
EP 1289
PD DEC 2012
PY 2012
AB Objectives: To investigate factors affecting the internal brain drain of
   healthcare professionals in the Kingdom of Saudi Arabia.
   Methods: A cross-sectional study was conducted using an anonymous
   self-administered online questionnaire sent to all Saudi students
   enrolled in healthcare profession programs in North America. The data
   was collected between January and March 2008 at the University of
   Illinois at Chicago, Chicago, Illinois, United States of America.
   Results were analyzed using logistic regression Results: A total of 377
   completed questionnaires were returned.
   Results revealed that 71% of respondents intended to return to work
   within the 2 major urban cities (Riyadh and Jeddah). Respondents who
   completed their undergraduate studies in a large city were more likely
   to work in the same city (odds ratio [OR]=3.2; p=0.000; 95% confidence
   interval [CI] = 2.0-5.2). Furthermore, 51% of the students were willing
   to work in a rural area for a 50% or more increase in their salary.
   Finally, men were more willing to work in a rural area for a financial
   incentive (OR=2.3; p=0.006, 95% CI = 1.3-4.3).
   Conclusion: This study suggests that realistic financial incentives
   would probably not suffice to attract Saudi healthcare providers to
   rural areas. The provision of medical schools in smaller cities and
   rural areas is predicted to be a more effective method for improving the
   current maldistribution of healthcare providers. Saudi Med J 2012; Vol.
   33 (12): 1285-1289
RI Mensah, Edward/L-3706-2019
ZA 0
ZR 0
ZS 0
Z8 0
TC 0
ZB 0
Z9 0
U1 0
U2 5
SN 0379-5284
UT WOS:000315749900004
PM 23232675
ER

PT J
AU Rhind, Susan M.
   Pettigrew, Graham W.
TI Peer Generation of Multiple-Choice Questions: Student Engagement and
   Experiences
SO JOURNAL OF VETERINARY MEDICAL EDUCATION
VL 39
IS 4
BP 375
EP 379
DI 10.3138/jvme.0512-043R
PD WIN 2012
PY 2012
AB A free online system for generation of multiple-choice questions (Peer
   Wise) was implemented in three courses (course A, B, and C) in two
   different years (second and third year) of a veterinary degree program.
   Students were asked to author questions, and answer and rate each
   other's questions. Student experiences of the system were explored using
   an online survey. The majority of students in both years either agreed
   or strongly agreed that both authoring and answering questions was
   helpful for their studies and wanted to use the system again in future
   courses. Thematic analysis highlighted students' views that engaging
   with the resource increased breadth and depth of knowledge and
   understanding and was very useful for revision purposes. There was a
   statistically significant difference between students in second and
   third year regarding whether students felt it was necessary for academic
   staff to be involved in the review process. Thematic analysis of this
   aspect identified issues relating to confidence in the ability of the
   peer group and the need for reassurance in the second-year group.
   Student engagement with the system was correlated with examination
   performance. In courses A and B there was a positive correlation between
   number of questions answered and examination performance, in course C
   there was no correlation. This study highlights the benefits of peer
   activity around question generation and proposes that such activities
   are an efficient and effective means to support student learning.
ZB 1
ZS 0
ZA 0
ZR 0
Z8 0
TC 21
Z9 21
U1 1
U2 15
SN 0748-321X
UT WOS:000313475400008
PM 23187030
ER

PT J
AU Rodas, J. R.
   Lau, C. H.
   Zhang, Z. Z.
   Griffiths, S. M.
   Luk, W. C.
   Kim, J. H.
TI Exploring predictors influencing intended and actual acceptability of
   the A/H1N1 pandemic vaccine: A cohort study of university students in
   Hong Kong
SO PUBLIC HEALTH
VL 126
IS 12
BP 1007
EP 1012
DI 10.1016/j.puhe.2012.09.011
PD DEC 2012
PY 2012
AB Objectives: To investigate the factors associated with the uptake of
   influenza A/H1N1 vaccination by university students, and to examine the
   relationship between intention and actual vaccination.
   Study design: Prospective cohort study.
   Methods: A baseline survey was conducted among students at the Chinese
   University of Hong Kong in 2009 to collect data on demographics,
   pandemic risk perceptions and self-reported intention to be vaccinated
   in the future. A follow-up survey was conducted in 2011 using an online
   survey platform collecting information on actual vaccine uptake
   behaviour, and vaccine attitudes, knowledge and perceptions.
   Results: Self-reported intention to be vaccinated in 2009 was
   significantly associated with actual vaccine acceptance. Vaccine
   perceptions (attitudes and knowledge) were found to be a better
   predictor of vaccine acceptance than disease risk perceptions. Being a
   medical or science student and receiving health advice about vaccination
   from a doctor or school-endorsed advertisement were also found to be
   predictors of vaccine acceptance.
   Conclusions: University students in Hong Kong were wary of the A/H1N1
   vaccination campaign, as revealed by their low uptake rate and doubts
   about the vaccine. Knowledge of the pandemic and vaccine was high in
   this population, but feelings of susceptibility were low. The results
   indicate a need to provide tailored messages emphasizing the importance
   of vaccination and the efficacy of the vaccine in the future. (C) 2012
   The Royal Society for Public Health. Published by Elsevier Ltd. All
   rights reserved.
CT International Conference on Global Health and Public Health Education
CY OCT 25-27, 2011
CL Chinese Univ Hong Kong, JC Sch Publ Hlth & Primary Care, Hong Kong,
   PEOPLES R CHINA
HO Chinese Univ Hong Kong, JC Sch Publ Hlth & Primary Care
OI /0000-0002-5799-5913
Z8 0
ZA 0
ZR 0
ZB 8
TC 14
ZS 0
Z9 14
U1 0
U2 9
SN 0033-3506
EI 1476-5616
UT WOS:000311955200004
PM 23141148
ER

PT J
AU Fisher, Jane
   Chatham, Elizabeth
   Haseler, Sally
   McGaw, Beth
   Thompson, Jane
TI Uneven implementation of the National Perinatal Depression Initiative:
   findings from a survey of Australian women's hospitals
SO AUSTRALIAN & NEW ZEALAND JOURNAL OF OBSTETRICS & GYNAECOLOGY
VL 52
IS 6
BP 559
EP 564
DI 10.1111/ajo.12000
PD DEC 2012
PY 2012
AB Background: Australia is a leader in recognising that perinatal mental
   health problems are prevalent and constitute a significant burden of
   disease among women. In 2009, the Australian government launched the
   National Perinatal Depression Initiative (NPDI) to address this.
   Aims: To investigate implementation of Australia's NPDI.
   Materials and Methods: Data were collected by a structured online survey
   assessing: screening for depression and depression risk in women
   receiving antenatal and postnatal care; staff training about perinatal
   depression; barriers and enablers to implementing the NPDI
   recommendations. All Australian members of Women's Healthcare
   Australasia (WHA) were invited to complete the survey in March 2011.
   Results: Of 30 Australian WHA members, 14 (46.6%) completed the survey.
   The sample included a representative distribution of small, medium and
   large hospitals. All respondents had introduced some NPDI
   recommendations. Most (80%) reported using the Edinburgh Postnatal
   Depression Scale (EPDS) to screen for antenatal depression and for risk
   of developing depression but at varied gestational ages, and with
   differing cut-off scores for follow-up or referral. Only one assessed
   depression status postpartum. Responsibility for screening and feedback
   was predominantly assigned to midwives, most of whom were offered <4 h
   training. Implementation barriers included insufficient personnel;
   per-client time requirements; insufficient clarity about screening
   protocols; difficulties modifying the medical record; few referral
   options and a lack of training resources.
   Conclusions: Implementation of the NPDI is uneven among Australian
   maternity hospitals. Little is known about perinatal mental health
   screening practices in the private sector and hospitals with <1000
   births annually.
RI Fisher, Jane/I-1569-2014
OI Fisher, Jane/0000-0002-1959-6807
ZS 0
ZA 0
ZB 4
ZR 0
TC 21
Z8 0
Z9 21
U1 0
U2 8
SN 0004-8666
UT WOS:000312247600011
PM 23046030
ER

PT J
AU Leventer-Roberts, M.
   Patel, A.
   Trasande, L.
TI Is severity of obesity associated with diagnosis or health education
   practices?
SO INTERNATIONAL JOURNAL OF OBESITY
VL 36
IS 12
BP 1571
EP 1577
DI 10.1038/ijo.2012.1
PD DEC 2012
PY 2012
AB OBJECTIVE: To assess the association of the severity of obesity with
   diagnosis and health education, and to identify any differences within
   demographic or other subgroups.
   DESIGN: Clinician visits for 2-18 year olds from the 2005-2008 National
   Ambulatory Medical Care Survey and National Hospital Ambulatory Medical
   Care Survey were combined. Descriptive, bivariate and multivariate
   analyses were used to compare diagnosis of obesity and health education
   (nutrition, exercise and weight reduction) across elevated body mass
   index (BMI) groups (overweight, obese and extreme or very obese, defined
   as >120% of the 95th percentile for age and gender), patient
   socio-demographic characteristics, physician specialty and type of visit
   (well child visits (WCV) versus non-well child visits (non-WCV).
   RESULTS: A total of 17 808 visits had a calculated BMI, of which 5.8%
   were extremely obese, 13% were obese and 15.2% were overweight, with the
   highest percentages among older children, blacks and Hispanics.
   Diagnosis and weight reduction education were higher among children with
   an extreme BMI. Nutrition and exercise education were not correlated
   with severity of obesity. Race, ethnicity or gender biases were not
   identified. Severity of obesity was significantly associated with
   presentation to a non-WCV rather than a WCV.
   CONCLUSION: Extremely obese children have higher, but still
   insufficient, rates of diagnosis and health education. Nutrition and
   exercise education are not prevalent throughout all age groups.
   Providers may be relying inconsistently and insufficiently on visual
   cues to drive their obesity prevention practices. Furthermore, lower
   rates of diagnosis and education at non-WCV may result in a missed
   opportunity to prevent comorbidities. This is of particular concern as
   overweight children are less likely to be seen at WCV than non-WCV.
   International Journal of Obesity (2012) 36, 1571-1577;
   doi:10.1038/ijo.2012.1; published online 24 January 2012
RI Trasande, Leonardo/ABE-6339-2020; Trasande, Leonardo/; Patel, Anisha/
OI Trasande, Leonardo/0000-0002-1928-597X; Patel,
   Anisha/0000-0001-9198-7936
ZS 0
TC 4
Z8 0
ZB 0
ZR 0
ZA 0
Z9 4
U1 0
U2 18
SN 0307-0565
EI 1476-5497
UT WOS:000312383700012
PM 22270382
ER

PT J
AU Barker, Andrew L.
   Wehbe-Janek, Hania
   Bhandari, Naumit S.
   Bittenbinder, Timothy M.
   Jo, ChanHee
   McAllister, Russell K.
TI A national cross-sectional survey of social networking practices of U.S.
   anesthesiology residency program directors
SO JOURNAL OF CLINICAL ANESTHESIA
VL 24
IS 8
BP 618
EP 624
DI 10.1016/j.jclinane.2012.06.002
PD DEC 2012
PY 2012
AB Study Objective: To determine the social networking practices of
   directors of anesthesiology residency programs.
   Design: Cross-sectional survey.
   Setting: Online and paper survey tool.
   Subjects: 132 anesthesiology residency program directors in the United
   States.
   Measurements: A 13-item survey including dichotomous and multiple choice
   responses was administered using an online survey tool and a paper
   survey. Data analysis was conducted by descriptive and analytical
   statistics (chi-square test). A P-value < 0.05 indicated statistical
   significance.
   Main Results: 50% of anesthesiology program directors responded to the
   survey (66/132). Policies governing social networking practices were in
   place for 30.3% (n=20) of the programs' hospitals. The majority of
   program directors (81.8%, 54) reported never having had an incident
   involving reprimand of a resident or fellow for inappropriate social
   networking practices. The majority (66.7%, n=44) of responding programs
   reported that departments did not provide lectures or educational
   activities related to appropriate social networking practices.
   Monitoring of social networking habits of residents/fellows by program
   directors mainly occurs if they are alerted to a problem (54.5%, n=36).
   Frequent use of the Internet for conducting searches on a resident
   applicant was reported by 12.1% (n=8) of program directors, 30.3% (n=20)
   reported use a few times, and 57.6% (n=38) reported never using the
   Internet in this capacity.
   Conclusion: Residency programs should have a written policy related to
   social media use. Residency program directors should be encouraged to
   become familiar with the professionalism issues related to social media
   use in order to serve as adequate resident mentors within this new and
   problematic aspect of medical ethics and professionalism. (c) 2012
   Elsevier Inc. All rights reserved.
RI McAllister, Russell/AAI-9742-2020
OI McAllister, Russell/0000-0002-3762-0145
ZS 0
TC 13
Z8 0
ZA 0
ZB 1
ZR 0
Z9 13
U1 0
U2 10
SN 0952-8180
EI 1873-4529
UT WOS:000312753900003
PM 23122976
ER

PT J
AU Kaufman, David W.
   Kelly, Judith P.
   Rohay, Jeffrey M.
   Malone, Mary Kathryn
   Weinstein, Rachel B.
   Shiffman, Saul
TI Prevalence and correlates of exceeding the labeled maximum dose of
   acetaminophen among adults in a US-based internet survey
SO PHARMACOEPIDEMIOLOGY AND DRUG SAFETY
VL 21
IS 12
BP 1280
EP 1288
DI 10.1002/pds.3350
PD DEC 2012
PY 2012
AB Purpose Acetaminophen is a commonly used analgesic; excessive doses can
   lead to liver damage. We sought to determine the proportion of
   acetaminophen users exceeding the recommended maximum daily dose of 4 g
   and identify correlates of such behavior.
   Methods U.S. adults were recruited from an internet panel in summer
   2010, oversampling past 30-day acetaminophen users. Among 47?738
   starting the study, 5649 completed all phases; individuals with low
   education were underrepresented. Subjects completed a 7-day daily diary
   online, reporting intake of acetaminophen products selected from a
   comprehensive list; total daily dose was computed from product names. An
   exit survey elicited: attitudes/knowledge related to product
   ingredients, label reading, dosing behavior; demographics, medical
   history, general physical, and mental health status. Unconditional
   logistic regression identified variables independently associated with
   use exceeding 4 g.
   Results Among 3618 acetaminophen users, 163 took >4 g on =1?day (4.5%);
   the median dose was 5.5 g; 26 took >8 g (0.7%). >4-g users were
   characterized by chronic pain, poor physical status, and heavy use of
   medical care. Knowledge of ingredients and recommended OTC doses for all
   products taken was inversely associated with >4-g use (multivariable
   odds ratios [ORs]?=?0.50.6), as was the attitude to start with the
   lowest dose (OR?=?0.6). The attitude that users could choose their own
   dose was positively associated (OR?=?1.3).
   Conclusions The results estimate the proportion of acetaminophen users
   exceeding 4 g in a group of U.S. adults, identify potentially modifiable
   attitudes and knowledge associated with such use, and characterize
   subpopulations at higher risk. Copyright (c) 2012 John Wiley & Sons,
   Ltd.
RI Shiffman, Saul/K-7337-2012; Kaufman, David/
OI Kaufman, David/0000-0002-2150-5070
Z8 0
TC 29
ZS 0
ZR 0
ZA 0
ZB 8
Z9 29
U1 0
U2 7
SN 1053-8569
EI 1099-1557
UT WOS:000312146900004
PM 23001694
ER

PT J
AU Morris, Amanda
   Do, David
   Gottlieb-Smith, Rachel
   Ng, Julie
   Jain, Amit
   Wright, Scott
   Shochet, Robert
TI Impact of a Fitness Intervention on Medical Students
SO SOUTHERN MEDICAL JOURNAL
VL 105
IS 12
BP 630
EP 634
DI 10.1097/SMJ.0b013e318273a766
PD DEC 2012
PY 2012
AB Objective: It is known that regular exercise improves both physical and
   mental health. This study sought to determine the impact of a fitness
   intervention on the levels of exercise and well-being of medical
   students.
   Methods: In 2011, the authors conducted a prospective cohort study
   involving medical students at the Johns Hopkins School of Medicine.
   Intervention students experienced a 7-week, team-based, fitness
   competition and recorded exercise data online. Incentives were given to
   teams reaching an average of 150 minutes per teammate per week, an
   exercise goal recommended by the US Department of Health and Human
   Services. Both groups completed baseline and follow-up surveys about
   physical activity and well-being, using validated scoring methods.
   Results: A total of 100 students (71 in the intervention group and 29 in
   the control group) participated fully, recording their exercise
   behaviors and completing both the pre- and postsurveys. In the
   intervention group, the percentage of individuals successfully reaching
   the exercise target of 150 minutes per week varied by week from 30% to
   61%. Intervention students showed a significant improvement in their
   International Physical Activity Questionnaire scores (1669.4 +/- 154.9
   vs 2013.6 +/- 174.6; P = 0.02) and levels of irritability on the
   subsection of the Positive Affect and Negative Affect Scale score (2.2
   +/- 0.1 vs 2.0 +/- 0.1, P = 0.03). By contrast, the control group did
   not show any improvements in any of these measures across the same time
   period (all P > 0.05).
   Conclusions: A well-orchestrated student-designed fitness intervention
   can effectively augment medical students' exercise practices and
   positively affect well-being.
RI Jain, Amit/T-5672-2019; Gottlieb-Smith, Rachel/
OI Jain, Amit/0000-0002-9983-3365; Gottlieb-Smith,
   Rachel/0000-0002-6066-5966
ZR 0
ZA 0
TC 9
Z8 0
ZB 1
ZS 1
Z9 9
U1 0
U2 11
SN 0038-4348
EI 1541-8243
UT WOS:000311946500002
PM 23211495
ER

PT J
AU Thunnissen, Erik
   Beasley, Mary Beth
   Borczuk, Alain C.
   Brambilla, Elisabeth
   Chirieac, Lucian R.
   Dacic, Sanja
   Flieder, Douglas
   Gazdar, Adi
   Geisinger, Kim
   Hasleton, Philip
   Ishikawa, Yuichi
   Kerr, Keith M.
   Lantuejoul, Sylvie
   Matsuno, Yoshiro
   Minami, Yuko
   Moreira, Andre L.
   Motoi, Noriko
   Nicholson, Andrew G.
   Noguchi, Masayuki
   Nonaka, Daisuke
   Pelosi, Giuseppe
   Petersen, Iver
   Rekhtman, Natasha
   Roggli, Victor
   Travis, William D.
   Tsao, Ming S.
   Wistuba, Ignacio
   Xu, Haodong
   Yatabe, Yasushi
   Zakowski, Maureen
   Witte, Birgit
   Kuik, Dirk Joop
TI Reproducibility of histopathological subtypes and invasion in pulmonary
   adenocarcinoma. An international interobserver study
SO MODERN PATHOLOGY
VL 25
IS 12
BP 1574
EP 1583
DI 10.1038/modpathol.2012.106
PD DEC 2012
PY 2012
AB Histological subtyping of pulmonary adenocarcinoma has recently been
   updated based on predominant pattern, but data on reproducibility are
   required for validation. This study first assesses reproducibility in
   subtyping adenocarcinomas and then assesses further the distinction
   between invasive and non-invasive (wholly lepidic) pattern of
   adenocarcinoma, among an international group of pulmonary pathologists.
   Two ring studies were performed using a micro-photographic image-based
   method, evaluating selected images of lung adenocarcinoma histologic
   patterns. In the first study, 26 pathologists reviewed representative
   images of typical and 'difficult' histologic patterns. A total number of
   scores for the typical patterns combined (n=94) and the difficult cases
   (n=21) were 2444 and 546, respectively. The mean kappa score (+/-s.d.)
   for the five typical patterns combined and for difficult cases were
   0.77+/-0.07 and 0.38+/-0.14, respectively. Although 70% of the observers
   identified 12-65% of typical images as single pattern, highest for solid
   and least for micropapillary, recognizing the predominant pattern was
   achieved in 92-100%, of the images except for micropapillary pattern
   (62%). For the second study on invasion, identified as a key problem
   area from the first study, 28 pathologists submitted and reviewed 64
   images representing typical as well as 'difficult' examples. The kappa
   for typical and difficult cases was 0.55+/-0.06 and 0.08+/-0.02,
   respectively, with consistent subdivision by the same pathologists into
   invasive and non-invasive categories, due to differing interpretation of
   terminology defining invasion. In pulmonary adenocarcinomas with classic
   morphology, which comprise the majority of cases, there is good
   reproducibility in identifying a predominant pattern and fair
   reproducibility distinguishing invasive from in-situ (wholly lepidic)
   patterns. However, more precise definitions and better education on
   interpretation of existing terminology are required to improve
   recognition of purely in-situ disease, this being an area of increasing
   importance. Modern Pathology (2012) 25, 1574-1583;
   doi:10.1038/modpathol.2012.106; published online 20 July 2012
RI Motoi, Noriko/AAO-5642-2020; Tsao, Ming-Sound/M-3503-2017; BORCZUK, alain/AHA-5172-2022; Tsao, Ming Sound/AFQ-7332-2022; YATABE, Yasushi/J-6461-2014; Motoi, Noriko/A-9718-2009; lantuejoul, sylvie/N-9315-2017; Brambilla, Elisabeth MP/L-8796-2013; Chirieac, Lucian R./AAD-2030-2019; Lantuejoul, Sylvie/N-4671-2013; Borczuk, Alain/AAI-8226-2021; Borczuk, Alain/AFU-5278-2022; Pelosi, Giuseppe/F-5073-2012; Thunnissen, Erik/
OI Motoi, Noriko/0000-0001-7098-3311; Tsao, Ming Sound/0000-0002-9160-5405;
   YATABE, Yasushi/0000-0003-1788-559X; Motoi, Noriko/0000-0001-7098-3311;
   lantuejoul, sylvie/0000-0003-4310-6975; Borczuk,
   Alain/0000-0001-6807-8064; Borczuk, Alain/0000-0001-6807-8064; Pelosi,
   Giuseppe/0000-0003-4725-4692; Thunnissen, Erik/0000-0001-5355-8508
ZR 0
ZB 57
Z8 3
ZA 0
ZS 0
TC 161
Z9 168
U1 2
U2 11
SN 0893-3952
EI 1530-0285
UT WOS:000311955000004
PM 22814311
ER

PT J
AU Eslami, V.
   Saadat, S.
   Arejan, R. Habibi
   Vaccaro, A. R.
   Ghodsi, S. M.
   Rahimi-Movaghar, V.
TI Factors associated with the development of pressure ulcers after spinal
   cord injury
SO SPINAL CORD
VL 50
IS 12
BP 899
EP 903
DI 10.1038/sc.2012.75
PD DEC 2012
PY 2012
AB Study design: Cross-sectional observational study.
   Objectives: To examine variables associated with the development of
   pressure ulcers (PU) in subjects with spinal cord injury (SCI).
   Setting: SCI patients under coverage of the State Welfare Organization
   of Iran.
   Methods: Mobile rehabilitation teams gathered data from 20 of the 30
   provinces in Iran. There were 8104 SCI patients registered in the
   database; 7489 patients were included in the analysis. The prevalence of
   PU in patients aged <10 years was lower than those aged >10; therefore,
   we used different logistic models for these groups. Likewise, separate
   models were created for patients who had experienced SCI during the past
   year versus patients injured >1 year before the evaluation.
   Results: PU was present in 34.6% of the patients. The variables
   associated with PU in patients aged <10 years were female gender and the
   time passed since SCI. In patients aged >11 years, male gender, the time
   passed since SCI, lower level of education, lack of an intimate partner,
   quadriplegia and older age presented a significant association with PU.
   Patients for whom <1 year has passed since SCI, male gender,
   quadriplegia and older age were associated with PU. And patients for
   whom >1 year had passed since SCI, male gender, quadriplegia, older age,
   lower level of education and lack of an intimate partner were associated
   with PU.
   Conclusion: SCI patients are a heterogeneous group and the risk factors
   associated with PU may vary in specific subgroups. Different models are
   needed to describe PU in SCI patients depending on the patient's age and
   the time passed since SCI. Spinal Cord (2012) 50, 899-903;
   doi:10.1038/sc.2012.75; published online 10 July 2012
RI Saadat, Soheil/J-1595-2014; Rahimi-Movaghar, Vafa/L-6339-2019
OI Saadat, Soheil/0000-0002-2744-7983; 
ZS 1
Z8 0
TC 30
ZA 0
ZB 6
ZR 0
Z9 31
U1 0
U2 14
SN 1362-4393
EI 1476-5624
UT WOS:000312200700011
PM 22777490
ER

PT J
AU Duffton, A.
   McNee, S.
   Muirhead, R.
   Alhasso, A.
TI Clinical commissioning of online seed matching protocol for prostate
   radiotherapy
SO BRITISH JOURNAL OF RADIOLOGY
VL 85
IS 1020
BP E1273
EP E1281
DI 10.1259/bjr/72368557
PD DEC 2012
PY 2012
AB Objectives: Our aim was to clinically commission an online seed matching
   image-guided radiotherapy (IGRT) protocol using modern hardware/software
   for patients undergoing prostate radiotherapy. An essential constraint
   was to achieve this within a busy centre without reducing patient
   throughput, which had been reported with other techniques.
   Methods: 45 patients had 3 fiducial markers inserted into the prostate
   and were imaged daily using kilovoltage orthogonal images with online
   correction applied before treatment. A total of 1612 image pairs were
   acquired and analysed to identify interfractional motion, seed migration
   and interobserver variability, and assess ease of use.
   Results: This method of IGRT was implemented successfully in our centre
   with no impact on treatment times and patient throughput. Systematic (S)
   interfractional setup errors were 2.2, 2.7 and 3.9 mm in right-left
   (RL), superoinferior (SI) and anteroposterior (AP) directions,
   respectively. Random (sigma) interfractional set-up errors were 3.2
   (RL), 3.7 (SI) and 5.7 mm (AP). There were significant differences
   between patients. Seed migration and interobserver variability were not
   significant issues.
   Conclusions: The described technique is facilitated by the advanced
   imaging system, allowing a fast and effective method of correcting set-
   up errors before treatment. Extended implementation of this technique
   has improved treatment delivery to the majority of our prostate
   radiotherapy patients. The measurement of interfractional motion in this
   study is potentially valuable for margin reduction in intensity-
   modulated radiotherapy/volumetric arc therapy.
   Advances in knowledge: This technique can be used within treatment time
   constraints, benefiting large numbers of patients by helping to avoid
   geographical miss and potentially reducing toxicity to organs at risk.
ZS 0
ZA 0
Z8 0
ZR 0
TC 2
ZB 0
Z9 2
U1 0
U2 6
SN 0007-1285
EI 1748-880X
UT WOS:000312590500016
PM 23175493
ER

PT J
AU Thomas, Jennifer R.
   Shaikh, Ulfat
TI Use of Electronic Communication by Physician Breastfeeding Experts for
   Support of the Breastfeeding Mother
SO BREASTFEEDING MEDICINE
VL 7
IS 6
BP 393
EP 396
DI 10.1089/bfm.2011.0133
PD DEC 2012
PY 2012
AB Background: Breastfeeding initiation and duration increase because of
   physician encouragement. However, many physicians have not received
   education on breastfeeding, and some may not have a supportive attitude
   or commitment to breastfeeding. Patients identify dissatisfaction with
   their current provider as a motivating factor in seeking health
   information on the Internet. This survey was performed to determine how
   many physicians with an interest and expertise in breastfeeding are
   being contacted for breastfeeding information over the Internet and to
   examine physicians' attitudes to these requests.
   Subjects and Methods: An e-mail describing the survey, inviting
   participation, and containing a link to the online questionnaire was
   posted on the Web site of the Academy of Breastfeeding Medicine and as
   well as on the Listserv of the American Academy of Pediatrics-Section on
   Breastfeeding. Information collected included physician training,
   successes and challenges related to providing breastfeeding medicine
   support by e-mail, and current level of e-mail communication with
   patients regarding breastfeeding issues.
   Results: One-fourth of physicians in our survey receive e-mails with
   questions about breastfeeding issues from patients with whom they have
   no preexisting relationships. More receive e-mail from known patients.
   This suggests that breastfeeding mothers seek expert information on the
   Internet. Over half of the physicians replied to e-mails individually
   and without any financial reimbursement.
   Conclusions: Many breastfeeding mothers reach out to breastfeeding
   experts over the Internet. Our findings suggest that physicians who
   provide care to breastfeeding mothers need further education on
   breastfeeding to provide adequate support to their own patients.
TC 9
ZB 0
ZS 0
Z8 0
ZA 0
ZR 0
Z9 9
U1 1
U2 11
SN 1556-8253
EI 1556-8342
UT WOS:000312348200002
PM 22612624
ER

PT J
AU Roberts, Gehan
   Price, Anna
   Oberklaid, Frank
TI Paediatrician's role in caring for children with learning difficulties
SO JOURNAL OF PAEDIATRICS AND CHILD HEALTH
VL 48
IS 12
BP 1086
EP 1090
DI 10.1111/j.1440-1754.2012.02469.x
PD DEC 2012
PY 2012
AB Aim: Children with learning difficulties are commonly seen in Australian
   paediatric outpatient settings. The practice patterns of paediatricians
   in assessing, referring and managing these children are unknown, and
   there is no consensus on best practice. We thus aimed to examine the
   consistency between Australian paediatricians': (i) assessment; (ii)
   referral; and (iii) management of children presenting with learning
   difficulties. Methods: All 373 paediatrician members of the Australian
   Paediatric Research Network were invited to participate in an online
   survey in 2010. Paediatricians who saw children with learning
   difficulties were asked questions about their assessment, referral and
   management practices. Results: Of 181 (49%) paediatricians to complete
   the survey, 140 (77%) reported seeing patients with learning
   difficulties. Most often, paediatricians supplemented their clinical
   assessments with audiology assessments (75%), teacher or parent
   questionnaires (6065%), or teacher contact (51%). Paediatricians used
   medical investigations (40%), direct assessment tools (27%) or a school
   visit (4%) less often. Most paediatricians referred children with
   learning difficulties to educational psychology (84%), special education
   (61%) or speech therapy (66%) services but less often to occupational
   therapy (34%) or mental health (15%) services. The most common
   management strategies were to provide a report to the school (76%) or
   parents (66%) and to make recommendations around sleep hygiene (75%) and
   for tutoring (66%). Conclusions: Australian paediatric practice in this
   area is diverse, with the greatest variability around management
   practices. These data provide a case for designing and implementing
   evidence-based guidelines for the paediatric care of children who
   struggle to learn in school.
RI Oberklaid, Frank/; Roberts, Gehan/I-6372-2015; Price, Anna/
OI Oberklaid, Frank/0000-0002-9024-111X; Roberts,
   Gehan/0000-0002-2151-1630; Price, Anna/0000-0002-8117-8059
ZA 0
TC 5
ZR 0
ZB 0
ZS 0
Z8 0
Z9 5
U1 0
U2 11
SN 1034-4810
UT WOS:000312306700009
PM 22621677
ER

PT J
AU Shuman, Andrew G.
   Terrell, Jeffrey E.
   Light, Emily
   Wolf, Gregory T.
   Bradford, Carol R.
   Chepeha, Douglas
   Jiang, Yunyun
   McLean, Scott
   Ghanem, Tamer A.
   Duffy, Sonia A.
TI Predictors of Pain Among Patients With Head and Neck Cancer
SO ARCHIVES OF OTOLARYNGOLOGY-HEAD & NECK SURGERY
VL 138
IS 12
BP 1147
EP 1154
DI 10.1001/jamaoto.2013.853
PD DEC 2012
PY 2012
AB Objective: To determine predictors of pain 1 year after the diagnosis of
   head and neck cancer.
   Design: Prospective, multisite cohort study.
   Setting: Three academically affiliated medical centers.
   Patients: The study population comprised 374 previously untreated
   patients with carcinoma of the upper aerodigestive tract.
   Main Outcome Measures: Participants were surveyed before treatment and 1
   year thereafter. Multivariate analyses were conducted to determine
   predictors of the 36-Item Short-Form Instrument (SF-36) bodily pain
   score 1 year after diagnosis.
   Results: The mean SF-36 bodily pain score at 1 year was 65, compared
   with 61 at the time of diagnosis (P = .004), and 75, the population norm
   (lower scores indicate worse pain). Variables independently associated
   with pain included pretreatment pain score (P < .001), less education (P
   = .02), neck dissection (P = .001), feeding tube (P = .05), xerostomia
   (P < .001), depressive symptoms (P < .001), taking more pain medication
   (P < .001), less physical activity (P = .02), and poor sleep quality (P
   = .006). The association between head and neck cancer pain and current
   smoking and problem drinking did not reach significance (P = .07 and P =
   .08, respectively).
   Conclusions: Aggressive pain management may be indicated for patients
   with head and neck cancer who undergo neck dissections, complain of
   xerostomia, require feeding tubes, and have medical comorbidities.
   Treatment of modifiable risk factors such as depression, poor sleep
   quality, tobacco use, and alcohol abuse may also reduce pain and improve
   quality of life among patients with head and neck cancer. Arch
   Otolaryngol Head Neck Surg. 2012;138(12):1147-1154. Published online
   November 19, 2012. doi:10.1001/jamaoto.2013.853
OI Chepeha, Douglas/0000-0001-9062-3719
ZR 0
Z8 0
TC 40
ZB 10
ZA 0
ZS 0
Z9 40
U1 0
U2 13
SN 0886-4470
EI 1538-361X
UT WOS:000312401300007
PM 23165353
ER

PT J
AU Cortinois, Andrea A.
   Glazier, Richard H.
   Caidi, Nadia
   Andrews, Gavin
   Herbert-Copley, Mary
   Jadad, Alejandro R.
TI Toronto's 2-1-1 Healthcare Services for Immigrant Populations
SO AMERICAN JOURNAL OF PREVENTIVE MEDICINE
VL 43
IS 6
BP S475
EP S482
DI 10.1016/j.amepre.2012.08.010
SU 5
PD DEC 2012
PY 2012
AB Background: Although access to information on health services is
   particularly important for recent immigrants, numerous studies have
   shown that their use of information and referral services is limited.
   This study explores the role played by 2-1-1 Toronto in supporting
   recent immigrants.
   Purpose: The study objectives were to (1) understand whether 2-1-1
   Toronto is reaching and supporting recent immigrants and (2) gain a
   better appreciation of the information needs of this population group.
   Methods: A phone survey was conducted in 2005-2006 to collect
   information on 2-1-1 users' characteristics and levels of satisfaction.
   Survey data were compared (in 2006) with census data to assess their
   representativeness. To achieve Objective 2, semistructured qualitative
   interviews were conducted and analyzed in 2006-2007, with a subset of
   Spanish-speaking callers.
   Results: Recent immigrants were overrepresented among 2-1-1 callers.
   However, the survey population was substantially younger and had higher
   levels of formal education than the general population. Health-related
   queries represented almost one third of the total. The survey showed
   very high levels of satisfaction with the service. Many interviewees
   described their first experiences with the Canadian healthcare system
   negatively. Most of them had relied on disjointed, low-quality
   information sources. They trusted 2-1-1 but had discovered it late.
   Conclusions: Results are mixed in terms of 2-1-1's support to
   immigrants. A significant percentage of users do not take full advantage
   of the service. The service could become the information "entry point"
   for recent immigrants if it was able to reach them early in the
   resettlement process. Proactive, community-oriented work and a more
   creative use of technology could help. (Am J Prev Med
   2012;43(6S5):S475-S482) (C) 2012 American Journal of Preventive Medicine
Z8 0
ZR 0
ZB 2
ZS 0
ZA 0
TC 11
Z9 11
U1 0
U2 13
SN 0749-3797
EI 1873-2607
UT WOS:000311142200011
PM 23157768
ER

PT J
AU Gemzell-Danielsson, Kristina
   Cho, SiHyun
   Inki, Pirjo
   Mansour, Diana
   Reid, Robert
   Bahamondes, Luis
TI Use of contraceptive methods and contraceptive recommendations among
   health care providers actively involved in contraceptive counseling -
   results of an international survey in 10 countries
SO CONTRACEPTION
VL 86
IS 6
BP 631
EP 638
DI 10.1016/j.contraception.2012.06.002
PD DEC 2012
PY 2012
AB Background: This study was conducted to determine the personal choices
   of contraceptive methods among an international sample of contraception
   health care professionals (HCPs) and to determine if these choices are
   concordant with their recommendations to women.
   Study Design: In an anonymous online survey, 1001 HCPs actively involved
   in contraceptive counseling [obstetrician/gynecologists (OB/GYNs),
   general practitioners (GPs) and midwives (only in Sweden)] from 10
   countries (Australia, Brazil, Canada, France, Germany, Korea, Mexico,
   Spain, Sweden and the United Kingdom) were asked about their personal
   use of contraceptive methods and their recommendations to women in two
   different clinical scenarios: for spacing between children (Group A) and
   after completion of the family (Group B).
   Results: The largest HCP group was OB/GYNs (67.1%), followed by GPs
   (31.4%) and midwives (1.5%). A total of 42.7% of respondents were male,
   and 57.3% were female. The majority of respondents were aged 36-45 years
   (38.9%) or 46-55 years (42.8%), 79.7% had children, and 53.9% were
   currently using contraception (by themselves or by their partners).
   Among 540 contraceptive users, the three most common methods were the
   levonorgestrel-releasing intrauterine system (LNG-IUS; 29.3%), combined
   oral contraceptives (COCs; 20.0%) and condoms (17.0%). OB/GYNs were more
   likely to be using the LNG-IUS than GPs (p=.014). Gender did not seem to
   influence contraceptive preference. Reasons for these choices were
   largely influenced by family situation and high contraceptive efficacy
   (for the LNG-IUS) or side effects caused by other methods (for condoms).
   The top contraceptive recommendation was COCs for Group A and the
   LNG-IUS for Group B. HCPs currently using COCs and the LNG-IUS were more
   likely to recommend these methods than other contraceptive methods for
   Group A and Group B, respectively.
   Conclusions: The most popular contraceptive method in this sample of
   HCPs was the LNG-IUS. Choice of contraceptive method was driven by
   family situation, age and profession. It appears that, in this sample,
   personal contraceptive use influences contraceptive recommendations. (C)
   2012 Elsevier Inc. All rights reserved.
RI Saude da mulher, Inct/J-9403-2013; Cho, SiHyun/
OI Cho, SiHyun/0000-0003-2718-6645
ZB 6
TC 29
ZA 0
ZR 0
Z8 0
ZS 1
Z9 29
U1 0
U2 22
SN 0010-7824
UT WOS:000311195700005
PM 22770797
ER

PT J
AU Arocha, Jose F.
   Hoffman-Goetz, Laurie
TI A survey of public health and consumer health informatics programmes and
   courses in Canadian universities and colleges
SO INFORMATICS FOR HEALTH & SOCIAL CARE
VL 37
IS 4
BP 242
EP 252
DI 10.3109/17538157.2011.647937
PD DEC 2012
PY 2012
AB Introduction: As information technology becomes more widely used by
   people for health-care decisions, training in consumer and public health
   informatics will be important for health practitioners working directly
   with the public.
   Methods: Using information from 74 universities and colleges across
   Canada, we searched websites and online calendars for programmes
   (undergraduate, graduate) regarding availability and scope of education
   in programmes, courses and topics geared to public health and/or
   consumer health informatics.
   Results: Of the 74 institutions searched, 31 provided some content
   relevant to health informatics (HI) and 8 institutions offered full
   HI-related programmes. Of these 8 HI programmes, only 1 course was
   identified with content relevant to public health informatics and 1 with
   content about consumer health informatics. Some institutions (n = 22) -
   which do not offer HI-degree programmes provide health
   informatics-related courses, including one on consumer health
   informatics. We found few programmes, courses or topic areas within
   courses in Canadian universities and colleges that focus on consumer or
   public health informatics education.
   Discussion: Given the increasing emphasis on personal responsibility for
   health and health-care decision-making, skills training for health
   professionals who help consumers navigate the Internet should be
   considered in health informatics education.
ZS 0
Z8 0
TC 3
ZB 1
ZR 0
ZA 0
Z9 3
U1 1
U2 29
SN 1753-8157
EI 1753-8165
UT WOS:000311838500004
PM 22515267
ER

PT J
AU Ellimoottil, Chandy
   Polcari, Anthony
   Kadlec, Adam
   Gupta, Gopal
TI Readability of Websites Containing Information About Prostate Cancer
   Treatment Options
SO JOURNAL OF UROLOGY
VL 188
IS 6
BP 2171
EP 2175
DI 10.1016/j.juro.2012.07.105
PD DEC 2012
PY 2012
AB Purpose: Approximately 90 million American adults have literacy skills
   that test below a high school reading level. Websites written above this
   level can pose a challenge for those seeking online information about
   prostate cancer treatment options. In this study we determine the
   readability of selected websites using a systematic search process and
   validated readability formulas.
   Materials and Methods: We identified the 3 most popular keywords from
   513 terms related to prostate cancer treatment options. We then
   systematically collected 270 websites from the top 3 search engines, and
   excluded from study those that were nonEnglish, not primarily text,
   irrelevant and/or duplicated. We used the Flesch-Kincaid grade level and
   Flesch Reading Ease to determine scores for each site.
   Results: A total of 62 unique websites were analyzed. Median
   Flesch-Kincaid grade level was 12.0 (range 8.0 to 12.0) and median
   Flesch Reading Ease score was 38.1 (range 0.0 to 65.5). Only 3 sites
   (4.8%) were written below a high school reading level (less than 9.0).
   Conclusions: Few websites with discussions on prostate cancer treatment
   options are written below a high school reading level. This is
   problematic for a third of Americans who seek to further educate
   themselves using online resources. Clinicians can use this information
   to guide their patients to appropriate websites.
ZR 0
TC 23
ZA 0
Z8 0
ZS 0
ZB 4
Z9 23
U1 0
U2 10
SN 0022-5347
UT WOS:000311581400039
PM 23083852
ER

PT J
AU Soh, Nerissa
   Ma, Colleen
   Lampe, Lisa
   Hunt, Glenn
   Malhi, Gin
   Walter, Garry
TI Depression, financial problems and other reasons for suspending medical
   studies, and requested support services: findings from a qualitative
   study
SO AUSTRALASIAN PSYCHIATRY
VL 20
IS 6
BP 518
EP 523
DI 10.1177/1039856212460737
PD DEC 2012
PY 2012
AB Objectives: This study aimed to qualitatively explore medical students'
   reasons for suspending, or thinking of suspending, their studies and the
   types of support services they request.
   Method: Data were collected through an anonymous online survey. Medical
   students' responses to open-ended questions were analyzed thematically.
   Results: Responses were received from 475 students. Financial problems,
   doubts as to whether medicine was the right vocation, and depression
   were the most commonly reported themes. Students endorsed a wide range
   of other pressures and concerns, barriers to obtaining assistance, and
   also suggested solutions and services to address their concerns.
   Conclusions: Medical students' financial concerns and potential
   depressive symptoms should be addressed by university and faculty
   support services. Government financial support mechanisms for students
   should also be reviewed. Students' suggestions of the types of services
   and their location must be borne in mind when allocating resources.
RI Malhi, Gin/Z-2418-2019; Lampe, Lisa Anne/H-6078-2019; Hunt, glenn/; Ma, Colleen/; Malhi, Gin/
OI Lampe, Lisa Anne/0000-0001-5540-8810; Hunt, glenn/0000-0002-8088-9406;
   Ma, Colleen/0000-0003-2125-1485; Malhi, Gin/0000-0002-4524-9091
ZR 0
ZA 0
ZS 0
Z8 0
TC 6
ZB 1
Z9 6
U1 0
U2 19
SN 1039-8562
EI 1440-1665
UT WOS:000312004500011
PM 23018118
ER

PT J
AU Fogarty, John P.
   Littles, Alma B.
   Romrell, Lynn J.
   Watson, Robert T.
   Hurt, Myra M.
TI Florida State University College of Medicine: From Ideas to Outcomes
SO ACADEMIC MEDICINE
VL 87
IS 12
BP 1699
EP 1704
DI 10.1097/ACM.0b013e318271b8b4
PD DEC 2012
PY 2012
AB The Florida State University College of Medicine (FSU COM) was
   established in 2000, the first new MD-granting medical school in the
   United States in over 25 years. In its brief history, the FSU COM has
   developed rapidly in accordance with its founding mission to meet the
   need for primary care physicians, especially those caring for the
   elderly and the underserved. The school recently received a full
   continuation of accreditation for the maximum period, eight years, from
   the Liaison Committee on Medical Education.
   The authors describe FSU COM's new, innovative educational program using
   community-based clinical training on six statewide regional campuses and
   two rural sites. Third-and fourth-year students are assigned to
   community physicians in a one-on-one clinical training model in all of
   the settings where physicians practice. Over 70% of student clinical
   training is in such settings. The authors describe how the model
   operates, including curricular oversight (which ensures quality and
   equivalence of the educational experience at all sites), the regional
   campus structure, administration, education program delivery during core
   clerkships, and assessment of students' performance. Ongoing required
   faculty development for all clerkship faculty is an essential feature of
   the training program, as is tracking of all individual student contacts
   through an online clinical data collection system used for evaluation of
   the clerkship experiences as well as research.
   The authors demonstrate that the school has been highly successful in
   implementing its mission, and that the challenge ahead is to sustain its
   approach to the training of future physicians.
TC 9
ZB 1
Z8 0
ZS 0
ZA 0
ZR 0
Z9 9
U1 0
U2 5
SN 1040-2446
UT WOS:000311836800019
PM 23095920
ER

PT J
AU Barry, J. S.
   Gibbs, M. D.
   Rosenberg, A. A.
TI A delivery room-focused education and deliberate practice can improve
   pediatric resident resuscitation training
SO JOURNAL OF PERINATOLOGY
VL 32
IS 12
BP 920
EP 926
DI 10.1038/jp.2012.27
PD DEC 2012
PY 2012
AB Objective: To determine if deliberate practice and simulation would
   improve pediatric residents' neonatal resuscitation abilities.
   Study Design: Prospective cohort with pre-post-intervention design.
   Senior residents from 2008 to 2009 were evaluated and served as controls
   (C-Senior, N = 23). Interns (PL-1, N = 28) from 2008 to 2009 received
   the education and evaluation at the beginning (I-Pre) and end of their
   NICU rotation (I-Post) and again when they were seniors (I-Senior, N =
   24). The education, based on deliberate practice, included scored
   assessments of a resident's ability to assemble delivery room equipment
   and lead a simulated resuscitation.
   Result: PL-1 equipment score increased by 30% (I-Pre; 53%, I-Post; 83%)
   and was not different 1 to 2 years later (I-Senior; 87%). I-Senior
   equipment score was 22% higher than the C-Senior group (C-Senior; 65%).
   The PL-1's ability to lead a resuscitation improved after the education
   (I-Pre; 76%, I-Post; 85%) and was maintained as senior residents
   (I-Senior; 85%), but was not superior to the C-Senior group (C-Senior;
   81%).
   Conclusion: The use of deliberate practice and simulation can improve a
   residents' resuscitation training, particularly for equipment. Journal
   of Perinatology (2012) 32, 920-926; doi:10.1038/jp.2012.27; published
   online 29 March 2012
ZB 3
Z8 0
ZS 0
ZA 0
TC 14
ZR 0
Z9 14
U1 0
U2 7
SN 0743-8346
EI 1476-5543
UT WOS:000311831700004
PM 22460544
ER

PT J
AU Downes, K. J.
   Narendran, V.
   Meinzen-Derr, J.
   McClanahan, S.
   Akinbi, H. T.
TI The lost art of intubation: assessing opportunities for residents to
   perform neonatal intubation
SO JOURNAL OF PERINATOLOGY
VL 32
IS 12
BP 927
EP 932
DI 10.1038/jp.2012.17
PD DEC 2012
PY 2012
AB Objective: The objective of this study is to assess the opportunities
   afforded to and competence of pediatric residents in performing neonatal
   endotracheal intubations.
   Study Design: The records of all intubations performed on neonates over
   a 3-year period at a university-based birthing hospital were reviewed to
   assess the relationships between outcomes, types of providers and the
   setting of intubations.
   Result: A total of 785 attempts were made during 362 intubations.
   Pediatric residents were given the opportunity to intubate 38% of the
   cohort (n = 137) and were successful on 21% of the attempts. Residents
   were more likely to perform intubation in the neonatal intensive care
   unit (vs delivery room; P<0.001), in non-emergency situations (P<0.001),
   and on older (P<0.001) and larger (P = 0.07) infants.
   Conclusion: Opportunities for residents to intubate neonates were few
   and their success rate was low. In the current care paradigm, it is
   doubtful if trainees can be sufficiently skilled in endotracheal
   intubation during residency. Residents that plan to pursue
   procedure-intensive subspecialties may benefit from other models for
   training. Journal of Perinatology (2012) 32, 927-932; doi: 10.1038/jp.
   2012.17; published online 1 March 2012
RI Downes, Kevin J/ABF-2014-2020; Meinzen-Derr, Jareen/N-4805-2015
OI Downes, Kevin J/0000-0001-5015-8146; 
ZR 0
ZA 0
ZS 0
TC 45
Z8 0
ZB 17
Z9 45
U1 0
U2 3
SN 0743-8346
EI 1476-5543
UT WOS:000311831700005
PM 22382858
ER

PT J
AU Choudry, Umar
   Kim, Nicholas
TI Preoperative Assessment Preferences and Reported Reoperation Rates for
   Size Change in Primary Breast Augmentation: A Survey of ASPS Members
SO PLASTIC AND RECONSTRUCTIVE SURGERY
VL 130
IS 6
BP 1352
EP 1359
DI 10.1097/PRS.0b013e31826d9f66
PD DEC 2012
PY 2012
AB Background: The purpose of this study was to determine the current
   preferences of plastic surgeons regarding preoperative assessment and
   their effect on clinical outcome in primary breast augmentation.
   Methods: An eight-question online survey was sent to members of the
   American Society of Plastic Surgeons. Data collected online were
   analyzed using Student's t test or Pearson's chi-square test. A value of
   p < 0.05 was considered statistically significant.
   Results: The response rate was 20.1 percent (604 respondents). Breast
   base diameter [n = 286 (47.4 percent)] was ranked the most important
   consideration vital in choosing implants. Most surgeons chose to
   reeducate their patients to resolve a conflict between their patient's
   implant size request and the surgeon's clinical judgment [n = 385 (63.7
   percent)], whereas 151 (25 percent) would proceed anyway. Those surgeons
   who chose reeducation ranked breast base diameter as a vital
   consideration significantly higher than those who would accommodate
   their patients (2.03 +/- 1.41 versus 2.31 +/- 1.41; p = 0.041).
   Similarly, surgeons who reeducated their patients ranked implant volume
   as the vital consideration significantly lower than those who
   accommodated their patients (2.90 +/- 1.67 versus 2.44 +/- 1.47; p =
   0.002). Regarding size change, 332 surgeons (55 percent) reported their
   rate was 5 percent or less, whereas 272 (45 percent) reported it was
   greater than 5 percent. Surgeons who reported a 5 percent or less rate
   ranked implant volume significantly lower than those with reoperation
   rates greater than 5 percent (2.93 +/- 1.71 versus 2.55 +/- 1.53; p =
   0.004).
   Conclusions: Breast base diameter and implant volume were the two most
   important considerations in choosing an implant for breast augmentation.
   Reported reoperation rates for size change were significantly lower for
   surgeons who regarded breast base diameter as more vital than those who
   valued implant volume more. (Plast. Reconstr. Surg. 130: 1352, 2012.)
CT 80th Annual Meeting of the American-Society-of-Plastic-Surgeons (ASPS)
CY SEP 23-27, 2011
CL Denver, CO
SP Amer Soc Plast Surg
ZR 0
ZB 0
Z8 0
ZA 0
TC 22
ZS 0
Z9 22
U1 0
U2 0
SN 0032-1052
EI 1529-4242
UT WOS:000311834800062
PM 23190819
ER

PT J
AU Purling, Amy
   King, Lindy
TI A literature review: graduate nurses' preparedness for recognising and
   responding to the deteriorating patient
SO JOURNAL OF CLINICAL NURSING
VL 21
IS 23-24
BP 3451
EP 3465
DI 10.1111/j.1365-2702.2012.04348.x
PD DEC 2012
PY 2012
AB Aims and objectives To explore the research literature that provided
   data on factors that influence new graduate nurse's preparedness for
   recognition and response to patient deterioration in the acute care
   setting. Background Nurses have a significant role in recognising subtle
   signs of patient deterioration and responding appropriately to prevent
   adverse events and improve patient outcomes. This pivotal position has
   often fallen to the new graduate who must be prepared to make
   high-consequence decisions in relation to a suspected decline in their
   patient's condition. Design and methods An integrative review was
   undertaken. A comprehensive literature search was conducted using online
   databases, reference lists of key articles and expert advice. Multiple
   keyword combinations were used. All relevant studies were subsequently
   appraised for rigour and quality. Seventeen primary research studies
   drawn from novice and experienced registered nurse experiences emerged
   as relevant to the review. Results Thematic analysis of the studies
   provided six major themes related to the aim of the review. Emergent
   themes were as follows: clinical staff support, lack of nurse
   experience, overwhelming workload, holistic patient assessment, past
   experiences and lack of available resources. Conclusions This review
   highlighted the importance of positive staff support and subsequent
   confidence building. Graduates then felt able to present effective
   assessments and less fearful of reprimand when escalating an
   intervention call. The need for further research to investigate graduate
   nurses' experiences of recognising and responding to the deteriorating
   patient emerged. Relevance to clinical practice Realistic workloads and
   access to supportive experienced staff would allow graduates time to
   focus on grouping clinical information to understand the total picture
   of the patient. Results indicated undergraduate and hospital in-service
   education programmes needed to offer the opportunity to practice
   reasoning. Complex clinical situations involving patient deterioration
   through simulation and clinical placement opportunities appeared most
   useful.
OI King, Lindy/0000-0002-9654-7128
TC 65
ZR 0
ZB 0
ZS 2
ZA 0
Z8 0
Z9 66
U1 3
U2 49
SN 0962-1067
EI 1365-2702
UT WOS:000310978000014
PM 23145516
ER

PT J
AU Jyothirmayi, R.
TI Case-based Discussion: Assessment Tool or Teaching Aid?
SO CLINICAL ONCOLOGY
VL 24
IS 10
BP 649
EP 653
DI 10.1016/j.clon.2012.07.008
PD DEC 2012
PY 2012
AB Aims: Workplace-based assessments were recently introduced into oncology
   training and include case-based discussions (CBDs). These are primarily
   designed as assessments and involve the formal discussion of a patient's
   case followed by feedback and scoring using a structured assessment
   form. The purpose of this study was to evaluate the role of CBDs in
   teaching and learning in oncology and to assess perceptions of teachers
   and learners.
   Materials and Methods: The study used qualitative research methods and
   involved recording, transcribing and analysing a total of six CBDs,
   conducted by the researcher and two other consultants, to assess
   evidence of teaching and learning. The data collection also included
   semi-structured interviews conducted with five consultants and five
   trainees in oncology, to evaluate the perceptions of teachers and
   learners about CBDs.
   Results and Conclusions: The analysis of the CBD transcripts revealed
   many interesting aspects of language within the interaction, indicating
   that reasoning and learning were taking place. Several themes emerged
   from the interviews, suggesting that CBDs were perceived as useful in
   teaching and learning, including aspects of oncology difficult to teach
   in other contexts. It was felt that participants require protected time
   within their job plans to conduct CBDs. Although the online form was
   considered useful, the scoring system was not thought to add value. CBDs
   could be used as highly effective teaching sessions, if sufficient time
   is spent on a face-to-face session. Further research is required into
   the format, including modification of the scoring form. (C) 2012 The
   Royal College of Radiologists. Published by Elsevier Ltd. All rights
   reserved.
Z8 0
ZR 0
ZS 0
TC 16
ZA 0
ZB 2
Z9 16
U1 1
U2 15
SN 0936-6555
UT WOS:000311240900001
PM 22892380
ER

PT J
AU Kannan, Jaya
   Kurup, Viji
TI Blended learning in anesthesia education: current state and future model
SO CURRENT OPINION IN ANESTHESIOLOGY
VL 25
IS 6
BP 692
EP 698
DI 10.1097/ACO.0b013e32835a1c2a
PD DEC 2012
PY 2012
AB Purpose of review
   Educators in anesthesia residency programs across the country are facing
   a number of challenges as they attempt to integrate blended learning
   techniques in their curriculum. Compared with the rest of higher
   education, which has made advances to varying degrees in the adoption of
   online learning anesthesiology education has been sporadic in the active
   integration of blended learning. The purpose of this review is to
   discuss the challenges in anesthesiology education and relevance of the
   Universal Design for Learning framework in addressing them.
   Recent findings
   There is a wide chasm between student demand for online education and
   the availability of trained faculty to teach. The design of the learning
   interface is important and will significantly affect the learning
   experience for the student.
   Summary
   This review examines recent literature pertaining to this field, both in
   the realm of higher education in general and medical education in
   particular, and proposes the application of a comprehensive learning
   model that is new to anesthesiology education and relevant to its goals
   of promoting self-directed learning.
Z8 0
TC 12
ZS 0
ZR 0
ZA 0
ZB 5
Z9 12
U1 1
U2 31
SN 0952-7907
EI 1473-6500
UT WOS:000311030900011
PM 23147669
ER

PT J
AU Dankoski, Mary E.
   Palmer, Megan M.
   Laird, Thomas F. Nelson
   Ribera, Amy K.
   Bogdewic, Stephen P.
TI An expanded model of faculty vitality in academic medicine
SO ADVANCES IN HEALTH SCIENCES EDUCATION
VL 17
IS 5
BP 633
EP 649
DI 10.1007/s10459-011-9339-7
PD DEC 2012
PY 2012
AB Many faculty in today's academic medical centers face high levels of
   stress and low career satisfaction. Understanding faculty vitality is
   critically important for the health of our academic medical centers, yet
   the concept is ill-defined and lacking a comprehensive model. Expanding
   on previous research that examines vital faculty in higher education
   broadly and in academic medical centers specifically, this study
   proposes an expanded model of the unique factors that contribute to
   faculty vitality in academic medicine. We developed an online survey on
   the basis of a conceptual model (N = 564) and used linear regression to
   investigate the fit of the model. We examined the relationships of two
   predictor variables measuring Primary Unit Climate and Leadership and
   Career and Life Management with an overall Faculty Vitality index
   comprised of three measures: Professional Engagement, Career
   Satisfaction, and Productivity. The findings revealed significant
   predictive relationships between Primary Unit Climate and Leadership,
   Career and Life Management, and Faculty Vitality. The overall model
   accounted for 59% of the variance in the overall Faculty Vitality Index.
   The results provide new insights into the developing model of faculty
   vitality and inform initiatives to support faculty in academic medical
   centers. Given the immense challenges faced by faculty, now more than
   ever do we need reliable evidence regarding what sustains faculty
   vitality.
ZB 1
ZA 0
Z8 0
ZR 0
ZS 0
TC 20
Z9 20
U1 0
U2 17
SN 1382-4996
EI 1573-1677
UT WOS:000310740900005
PM 22134490
ER

PT J
AU Gerstmair, Axel
   Daumke, Philipp
   Simon, Kai
   Langer, Mathias
   Kotter, Elmar
TI Intelligent image retrieval based on radiology reports
SO EUROPEAN RADIOLOGY
VL 22
IS 12
BP 2750
EP 2758
DI 10.1007/s00330-012-2608-x
PD DEC 2012
PY 2012
AB Objectives To create an advanced image retrieval and data-mining system
   based on in-house radiology reports.
   Methods Radiology reports are semantically analysed using natural
   language processing (NLP) techniques and stored in a state-of-the-art
   search engine. Images referenced by sequence and image number in the
   reports are retrieved from the picture archiving and communication
   system (PACS) and stored for later viewing. A web-based front end is
   used as an interface to query for images and show the results with the
   retrieved images and report text. Using a comprehensive radiological
   lexicon for the underlying terminology, the search algorithm also finds
   results for synonyms, abbreviations and related topics.
   Results The test set was 108 manually annotated reports analysed by
   different system configurations. Best results were achieved using full
   syntactic and semantic analysis with a precision of 0.929 and recall of
   0.952. Operating successfully since October 2010, 258,824 reports have
   been indexed and a total of 405,146 preview images are stored in the
   database.
   Conclusions Data-mining and NLP techniques provide quick access to a
   vast repository of images and radiology reports with both high precision
   and recall values. Consequently, the system has become a valuable tool
   in daily clinical routine, education and research.
   Key Points
   . Radiology reports can now be analysed using sophisticated natural
   language-processing techniques.
   . Semantic text analysis is backed by terminology of a radiological
   lexicon.
   . The search engine includes results for synonyms, abbreviations and
   compositions.
   . Key images are automatically extracted from radiology reports and
   fetched from PACS.
   . Such systems help to find diagnoses, improve report quality and save
   time.
OI Langer, Mathias/0000-0002-3275-2085; Kotter, Elmar/0000-0001-9022-6000
ZR 0
ZA 0
ZS 1
Z8 0
TC 22
ZB 6
Z9 22
U1 0
U2 17
SN 0938-7994
EI 1432-1084
UT WOS:000310590400023
PM 22865274
ER

PT J
AU Hwang, Hsin-Ginn
   Han, Hwai-En
   Kuo, Kuang-Ming
   Liu, Chung-Feng
TI The Differing Privacy Concerns Regarding Exchanging Electronic Medical
   Records of Internet Users in Taiwan
SO JOURNAL OF MEDICAL SYSTEMS
VL 36
IS 6
BP 3783
EP 3793
DI 10.1007/s10916-012-9851-1
PD DEC 2012
PY 2012
AB This study explores whether Internet users have different privacy
   concerns regarding the information contained in electronic medical
   records (EMRs) according to gender, age, occupation, education, and EMR
   awareness. Based on the Concern for Information Privacy (CFIP) scale
   developed by Smith and colleagues in 1996, we conducted an online survey
   using 15 items in four dimensions, namely, collection, unauthorized
   access, secondary use, and errors, to investigate Internet users'
   concerns regarding the privacy of EMRs under health information
   exchanges (HIE). We retrieved 213 valid questionnaires. The results
   indicate that the respondents had substantial privacy concerns regarding
   EMRs and their educational level and EMR awareness significantly
   influenced their privacy concerns regarding unauthorized access and
   secondary use of EMRs. This study recommends that the Taiwanese
   government organizes a comprehensive EMR awareness campaign, emphasizing
   unauthorized access and secondary use of EMRs. Additionally, to
   cultivate the public's understanding of EMRs, the government should
   employ various media, especially Internet channels, to promote EMR
   awareness, thereby enabling the public to accept the concept and use of
   EMRs. People who are highly educated and have superior EMR awareness
   should be given a comprehensive explanation of how hospitals protect
   patients' EMRs from unauthorized access and secondary use to address
   their concerns. Thus, the public can comprehend, trust, and accept the
   use of EMRs, reducing their privacy concerns, which should facilitate
   the future implementation of HIE.
RI Kuo, Kuang-Ming/G-6893-2012; Liu, Chung-Feng/AAX-4844-2021; Kuo, Kuang-Ming/
OI Kuo, Kuang-Ming/0000-0002-8552-3016
ZB 0
ZR 0
ZA 0
TC 27
Z8 0
ZS 0
Z9 27
U1 1
U2 52
SN 0148-5598
EI 1573-689X
UT WOS:000309348200035
PM 22527781
ER

PT J
AU Yeung, Jeffrey C.
   Fung, Kevin
   Wilson, Timothy D.
TI Prospective Evaluation of a Web-Based Three-Dimensional Cranial Nerve
   Simulation
SO JOURNAL OF OTOLARYNGOLOGY-HEAD & NECK SURGERY
VL 41
IS 6
BP 426
EP 436
DI 10.2310/7070.2012.00049
PD DEC 2012
PY 2012
AB Objective: Advancements in technology and personal computing afford the
   development of novel teaching modalities such as online Web-based
   modules. These modules are currently being incorporated into
   undergraduate medical curricula and, in some paradigms, have been shown
   to be superior to traditional methods of instruction. The purpose of
   this study was to evaluate the ability of a computer-assisted learning
   (CAL) module to demonstrate content and spatial information in the
   context of cranial nerve anatomy.
   Study Population: Undergraduate anatomy students.
   Methods: A prospective, randomized, controlled trial was conducted
   comparing a CAL module to traditional text-/image-based learning
   supplements. Indications of the participants' ability to translate
   spatial relationships between the trigeminal nerve and the craniofacial
   skeleton were assessed via a postintervention knowledge quiz.
   Results: No significant difference was identified between the CAL module
   and the control group. Students in both groups performed poorly in
   questions testing spatial relationships.
   Conclusions: The CAL module used in the present study did not
   objectively contribute to the understanding of spatial anatomic
   relationships of the cranial nerves in novice students. Despite this,
   these modules may help pique student interest and motivation and, as
   such, may be used in the context of supplemental learning resources in
   existing university curricula.
RI Wilson, Timothy D./F-4980-2015
OI Wilson, Timothy D./0000-0001-7102-2491
ZR 0
ZA 0
ZB 0
ZS 1
Z8 0
TC 16
Z9 16
U1 0
U2 7
SN 1916-0216
UT WOS:000209023200008
PM 23700589
ER

PT J
AU Mehvar, Reza
TI The importance of active learning and practice on the students' mastery
   of pharmacokinetic calculations for the intermittent intravenous
   infusion dosing of antibiotics
SO BMC MEDICAL EDUCATION
VL 12
AR 116
DI 10.1186/1472-6920-12-116
PD NOV 22 2012
PY 2012
AB Background: Estimation of pharmacokinetic parameters after intermittent
   intravenous infusion (III) of antibiotics, such as aminoglycosides or
   vancomycin, has traditionally been a difficult subject for students in
   clinical pharmacology or pharmacokinetic courses. Additionally, samples
   taken at different intervals during repeated dose therapy require
   manipulation of sampling times before accurate calculation of the
   patient-specific pharmacokinetic parameters. The main goal of this study
   was to evaluate the effectiveness of active learning tools and practice
   opportunities on the ability of students to estimate pharmacokinetic
   parameters from the plasma samples obtained at different intervals
   following intermittent intravenous infusion.
   Methods: An extensive reading note, with examples, and a problem case,
   based on a patient's chart data, were created and made available to
   students before the class session. Students were required to work
   through the case before attending the class. The class session was
   devoted to the discussion of the case requiring active participation of
   the students using a random participation program. After the class,
   students were given additional opportunities to practice the
   calculations, using online modules developed by the instructor, before
   submitting an online assignment.
   Results: The performance of students significantly (P < 0.001) improved
   from a baseline of 11.3% (pretest) to 60.3% (posttest) after the class
   discussion. The grades of students further improved (P < 0.001) to 89.3%
   on the take-home assignment after they had a chance to study on their
   own and work on the online practices. Finally, students scored 82.6% in
   a formal mid-term examination, suggesting significant retention of the
   materials.
   Conclusions: Despite being a difficult subject, students achieve mastery
   of pharmacokinetic calculations for the topic of intermittent
   intravenous infusion when appropriate active learning strategies and
   practice opportunities are employed.
RI Mehvar, Reza/I-2870-2013; Mehvar, Reza/AAC-7342-2020; Mehvar, Reza/
OI Mehvar, Reza/0000-0002-1770-0391
Z8 0
TC 6
ZA 0
ZB 1
ZS 0
ZR 0
Z9 6
U1 0
U2 7
SN 1472-6920
UT WOS:000315147700001
PM 23173740
ER

PT J
AU Smoley, Brian A.
   Robinson, Christa M.
TI Natural Family Planning
SO AMERICAN FAMILY PHYSICIAN
VL 86
IS 10
BP 924
EP 928
PD NOV 15 2012
PY 2012
AB Natural family planning methods provide a unique option for committed
   couples. Advantages include the lack of medical adverse effects and the
   opportunity for participants to learn about reproduction. Modern methods
   of natural family planning involve observation of biologic markers to
   identify fertile days in a woman's reproductive cycle. The timing of
   intercourse can be planned to achieve or avoid pregnancy based on the
   identified fertile period. The current evidence for effectiveness of
   natural family planning methods is limited to lower-quality clinical
   trials without control groups. Nevertheless, perfect use of these
   methods is reported to be at least 95 percent effective in preventing
   pregnancy. The effectiveness of typical use is 76 percent, which
   demonstrates that motivation and commitment to the method are essential
   for success. Depending on the method, couples can learn about natural
   family planning methods in a single office visit, through online
   instruction, or from certified instructors. (Am Fam Physician.
   2012;86(10):924-928. Copyright (C) 2012 American Academy of Family
   Physicians.)
ZB 0
ZR 0
Z8 0
TC 10
ZA 0
ZS 0
Z9 10
U1 1
U2 15
SN 0002-838X
EI 1532-0650
UT WOS:000311192500007
PM 23157145
ER

PT J
AU van der Voort, Chiel T. M.
   Swenne, Cees A.
   van der Hoorn-van Velthoven, Catharina A. M.
   Belt, Johannes H. J.
TI Online Medical Literature Consultation Habits of Academic Teaching
   Physicians in the EU and CIS Countries: A Cross-Sectional Study
SO PLOS ONE
VL 7
IS 11
AR e44302
DI 10.1371/journal.pone.0044302
PD NOV 2 2012
PY 2012
AB Background: Both in the Commonwealth of Independent States (CIS) and in
   the European Union (EU2004), ample availability of up to date medical
   scientific literature is important for progress in medical science and
   for the education of the next generation of healthcare workers. The aim
   of this research is to assess if the use of online medical literature
   among academic teaching (AT) physicians is at the same level in the CIS
   as in the EU2004.
   Methodology/Principal Findings: In the capital cities of the CIS and the
   EU2004 member states, AT physicians holding an academic position at
   least equivalent to an associate professor and performing the three
   classical tasks in academic medicine (teaching, research and patient
   care) were interviewed about their use of and familiarity with the
   Internet and 9 online literature services, including journals and
   bibliographical databases such as PubMed (Medline), The Cochrane Library
   and Web of Science. Library staff members were interviewed about the
   availability of these online literature services at their libraries.
   About 750 physicians and 40 library staff members were invited for
   participation. Eventually 124 AT physicians and 22 library staff members
   participated. Internet was everywhere available, but used daily by more
   AT physicians in the EU2004 (71% versus 48% in the CIS, P = .005). AT
   physicians in the EU2004 accessed a higher percentage of all articles
   online (74% versus 43% in the CIS, P<.001). PubMed (P<.001), The
   Cochrane Library (P<.001) and Web of Science (P<.003) were used more
   frequently in the EU2004. In the EU2004 more AT physicians were familiar
   with Open Access journals (89% versus 51% in the CIS, P<.001).
   Conclusions/Significance: AT physicians in the CIS use online medical
   literature less than in the EU2004. It is recommended that the awareness
   of freely available online literature services such as Open Access
   journals is enhanced among AT physicians and library staff members,
   especially in the CIS.
RI Belt, Johannes/F-4969-2017; Swenne, Cees A/N-3211-2018
OI Belt, Johannes/0000-0002-9749-841X; Swenne, Cees A/0000-0001-9801-2760
ZA 0
Z8 0
ZS 0
ZR 0
TC 1
ZB 0
Z9 1
U1 0
U2 8
SN 1932-6203
UT WOS:000310702400002
PM 23133588
ER

PT J
AU Kung, Justin W.
   Eisenberg, Ronald L.
   Slanetz, Priscilla J.
TI Reflective Practice as a Tool to Teach Digital Professionalism
SO ACADEMIC RADIOLOGY
VL 19
IS 11
BP 1408
EP 1414
DI 10.1016/j.acra.2012.08.008
PD NOV 2012
PY 2012
AB Rationale and Objectives: Digital professionalism is increasingly being
   integrated into postgraduate medical education. We developed a
   small-group, reflective practice-based session incorporating
   radiology-specific cases to heighten residents' awareness about digital
   professionalism.
   Materials and Methods: Case-based, radiology-specific scenarios were
   created for a small-group, reflective practice-based session on digital
   professionalism. Anonymous pre- and postsession surveys evaluating
   residents' use of social media and their thoughts about the session were
   administered to the radiology residents.
   Results: Twenty-five of 38 (66%) residents responded to the presession
   survey with 40% (10/25) reporting daily social media use; 50% (12/24)
   witnessing an unprofessional posting on Facebook; and 8% (2/25) posting
   something unprofessional themselves. Of the 21 residents who attended
   the session, 13(62%) responded to the postsession survey. Residents
   reported that the session added to their understanding of
   professionalism 3.92, 95% Cl (3.57-4.27). As a result of the session,
   residents stated that they were more aware of protecting patient privacy
   and confidentiality on social media sites 3.92, 95% Cl (3.47-4.37), and
   would take a more active role in ensuring professional use of social
   media as it relates to patient care 4.00, 95% Cl (3.66-4.34).
   Conclusion: Residents favorably viewed the reflective case-based session
   on digital professionalism as a means to be more aware of ways to avoid
   unprofessional interactions on the internet. Our results suggest that
   such reflective sessions are an effective method to educate residents on
   key concepts regarding digital professionalism.
OI Slanetz, Priscilla/0000-0003-1248-5116
ZS 0
ZR 0
Z8 0
ZB 0
TC 15
ZA 0
Z9 15
U1 1
U2 14
SN 1076-6332
UT WOS:000310098600013
PM 23026782
ER

PT J
AU McKendrick, Douglas R. A.
   Cumming, Grant P.
   Lee, Amanda J.
TI Increased Use of Twitter at a Medical Conference: A Report and a Review
   of the Educational Opportunities
SO JOURNAL OF MEDICAL INTERNET RESEARCH
VL 14
IS 6
BP 197
EP 206
AR e176
DI 10.2196/jmir.2144
PD NOV-DEC 2012
PY 2012
AB Background: Most consider Twitter as a tool purely for social
   networking. However, it has been used extensively as a tool for online
   discussion at nonmedical and medical conferences, and the academic
   benefits of this tool have been reported. Most anesthetists still have
   yet to adopt this new educational tool. There is only one previously
   published report of the use of Twitter by anesthetists at an anesthetic
   conference. This paper extends that work.
   Objective: We report the uptake and growth in the use of Twitter, a
   microblogging tool, at an anesthetic conference and review the potential
   use of Twitter as an educational tool for anesthetists.
   Methods: A unique Twitter hashtag (# WSM12) was created and promoted by
   the organizers of the Winter Scientific Meeting held by The Association
   of Anaesthetists of Great Britain and Ireland (AAGBI) in London in
   January 2012. Twitter activity was compared with Twitter activity
   previously reported for the AAGBI Annual Conference (September 2011 in
   Edinburgh). All tweets posted were categorized according to the person
   making the tweet and the purpose for which they were being used. The
   categories were determined from a literature review.
   Results: A total of 227 tweets were posted under the # WSM12 hashtag
   representing a 530% increase over the previously reported anesthetic
   conference. Sixteen people joined the Twitter stream by using this
   hashtag (300% increase). Excellent agreement (. = 0.924) was seen in the
   classification of tweets across the 11 categories. Delegates primarily
   tweeted to create and disseminate notes and learning points (55%),
   describe which session was attended, undertake discussions, encourage
   speakers, and for social reasons. In addition, the conference
   organizers, trade exhibitors, speakers, and anesthetists who did not
   attend the conference all contributed to the Twitter stream. The
   combined total number of followers of those who actively tweeted
   represented a potential audience of 3603 people.
   Conclusions: This report demonstrates an increase in uptake and growth
   in the use of Twitter at an anesthetic conference and the review
   illustrates the opportunities and benefits for medical education in the
   future. (J Med Internet Res 2012; 14(6): e176) doi: 10.2196/jmir.2144
TC 76
ZS 0
Z8 0
ZB 8
ZA 0
ZR 0
Z9 76
U1 1
U2 35
SN 1438-8871
UT WOS:000315646000015
PM 23232765
ER

PT J
AU Jeffery, Rebecca
   Navarro, Tamara
   Lokker, Cynthia
   Haynes, R. Brian
   Wilczynski, Nancy L.
   Farjou, George
TI How Current Are Leading Evidence-Based Medical Textbooks? An Analytic
   Survey of Four Online Textbooks
SO JOURNAL OF MEDICAL INTERNET RESEARCH
VL 14
IS 6
BP 431
EP 437
AR e175
DI 10.2196/jmir.2105
PD NOV-DEC 2012
PY 2012
AB Background: The consistency of treatment recommendations of
   evidence-based medical textbooks with more recently published evidence
   has not been investigated to date. Inconsistencies could affect the
   quality of medical care.
   Objective: To determine the frequency with which topics in leading
   online evidence-based medical textbooks report treatment recommendations
   consistent with more recently published research evidence.
   Methods: Summarized treatment recommendations in 200 clinical topics
   (ie, disease states) covered in four evidence-based textbooks-UpToDate,
   Physicians' Information Education Resource (PIER), DynaMed, and Best
   Practice-were compared with articles identified in an evidence rating
   service (McMaster Premium Literature Service, PLUS) since the date of
   the most recent topic updates in each textbook. Textbook treatment
   recommendations were compared with article results to determine if the
   articles provided different, new conclusions. From these findings, the
   proportion of topics which potentially require updating in each textbook
   was calculated.
   Results: 478 clinical topics were assessed for inclusion to find 200
   topics that were addressed by all four textbooks. The proportion of
   topics for which there was 1 or more recently published articles found
   in PLUS with evidence that differed from the textbooks' treatment
   recommendations was 23% (95% CI 17-29%) for DynaMed, 52% (95% CI 45-59%)
   for UpToDate, 55% (95% CI 48-61%) for PIER, and 60% (95% CI 53-66%) for
   Best Practice (chi(2)(3)=65.3, P<.001). The time since the last update
   for each textbook averaged from 170 days (range 131-209) for DynaMed, to
   488 days (range 423-554) for PIER (P<.001 across all textbooks).
   Conclusions: In online evidence-based textbooks, the proportion of
   topics with potentially outdated treatment recommendations varies
   substantially. (J Med Internet Res 2012;14(6):e175)
   doi:10.2196/jmir.2105
RI Lokker, Cynthia/L-4177-2017
OI Lokker, Cynthia/0000-0003-2436-4290
ZA 0
ZB 6
ZS 0
TC 25
ZR 0
Z8 0
Z9 25
U1 0
U2 12
SN 1438-8871
UT WOS:000315646000034
PM 23220465
ER

PT J
AU Consorti, Fabrizio
   Mancuso, Rosaria
   Nocioni, Martina
   Piccolo, Annalisa
TI Efficacy of virtual patients in medical education: A meta-analysis of
   randomized studies
SO COMPUTERS & EDUCATION
VL 59
IS 3
BP 1001
EP 1008
DI 10.1016/j.compedu.2012.04.017
PD NOV 2012
PY 2012
AB A meta-analysis was performed to assess the Effect Size (ES) from
   randomized studies comparing the effect of educational interventions in
   which Virtual patients (VPs) were used either as an alternative method
   or additive to usual curriculum versus interventions based on more
   traditional methods.
   Meta-analysis was designed, conducted and reported according to QUORUM
   statement on quality of reporting of meta-analyses. Twelve randomized
   controlled studies were retrieved, assessing a total of 25 different
   outcomes.
   Under a random-effect model, meta-analysis showed a clear positive
   pooled overall effect for VPs compared to other educational methods
   (Odds Ratio: 239; 95% C.I. 1.48 divided by 3.84). A positive effect has
   been documented both when VPs have been used as an additive resource
   (O.R.: 2.55; C.I. 1.36 divided by 4.79) and when they have been compared
   as an alternative to a more traditional method (O.R.: 2.19; 1.06 divided
   by 4.52). When grouped for type of outcome, the pooled ES for studies
   addressing communication skills and ethical reasoning was lower than for
   clinical reasoning outcome.
   There is evidence that VPs are effective but further research is needed
   to clarify which is their best possible integration in curricula and
   their value and cost/benefit ratio with respect to other active learning
   methods. (c) 2012 Elsevier Ltd. All rights reserved.
RI Piccolo, Annalisa/AAD-8538-2019; Consorti, Fabrizio/
OI Consorti, Fabrizio/0000-0001-7096-4428
ZS 2
ZR 3
TC 87
Z8 0
ZB 6
ZA 0
Z9 90
U1 0
U2 55
SN 0360-1315
EI 1873-782X
UT WOS:000306582400015
ER

PT J
AU AlSaadi, Muslim Mohammed
TI Evaluation of internet use for health information by parents of
   asthmatic children attending pediatric clinics in Riyadh, Saudi Arabia
SO ANNALS OF SAUDI MEDICINE
VL 32
IS 6
BP 630
EP 636
DI 10.5144/0256-4947.2012.630
PD NOV-DEC 2012
PY 2012
AB Ann Saudi Medicine 2012; 32(6): 630-636 DOI: 10.5144/0256-4947.2012.630
   BACKGROUND AND OBJECTIVES: Internet use by patients raises awareness
   about their conditions, while its use by physicians assists their
   ability to make evidence-based decisions. This study aimed at assessing
   the extent, sources and effects of Internet use by parents of asthmatic
   children in Riyadh, Saudi Arabia.
   DESIGN AND SETTING: A cross-sectional design to collect data from two
   pediatric pulmonology clinics (public, private) for asthma management in
   Riyadh, Saudi Arabia, during the period of January to May 2011.
   SUBJECTS AND METHODS: A specially designed tool was used to collect data
   from a random sample of 500 parents of asthmatic children. This tool
   included questions on demographic data (parents, child) and internet use
   (sources, frequency, purposes).
   RESULTS: Most children (77%) in our study sample were diagnosed with
   asthma before their third birthday, by a treating physician (78%). Among
   Internet user parents (n=400), 53% used it for 10 to <30 minutes or <10
   minutes (22%). Reported reasons for internet use were reassurance,
   clarification, online consulting, and new management schemes. Reported
   limitations for Internet use for managing asthma included the
   nonavailability of Arabic information and highly technical information.
   Parents suggested the need for the availability of the following online
   services: consulting/chatting with treating physician, receiving updates
   on asthma, booking appointments, and being directed to specific websites
   on asthma. Multivariate analysis showed that the most important
   predictors for internet use were: "higher mother education" (OR=7.02),
   followed by "higher father education" (OR=3.04) and "non-health related
   mother occupation" (OR=2.6).
   CONCLUSION: The application of the findings of this study may assist
   clinicians in the patient-centered shared management of asthmatic
   children.
TC 11
Z8 0
ZR 0
ZB 1
ZS 0
ZA 0
Z9 11
U1 0
U2 11
SN 0256-4947
UT WOS:000314236600013
PM 23396028
ER

PT J
AU Tsai, Jack
   Rosenheck, Robert A.
TI Use of the internet and an online personal health record system by US
   veterans: comparison of Veterans Affairs mental health service users and
   other veterans nationally
SO JOURNAL OF THE AMERICAN MEDICAL INFORMATICS ASSOCIATION
VL 19
IS 6
BP 1089
EP 1094
DI 10.1136/amiajnl-2012-000971
PD NOV 2012
PY 2012
AB Objective The Department of Veterans Affairs (VA) operates one of the
   largest nationwide healthcare systems and is increasing use of internet
   technology, including development of an online personal health record
   system called My HealtheVet. This study examined internet use among
   veterans in general and particularly use of online health information
   among VA patients and specifically mental health service users.
   Methods A nationally representative sample of 7215 veterans from the
   2010 National Survey of Veterans was used. Logistic regression was
   employed to examine background characteristics associated with internet
   use and My HealtheVet.
   Results 71% of veterans reported using the internet and about a fifth
   reported using My HealtheVet. Veterans who were younger, more educated,
   white, married, and had higher incomes were more likely to use the
   internet. There was no association between background characteristics
   and use of My HealtheVet. Mental health service users were no less
   likely to use the internet or My HealtheVet than other veterans.
   Discussion Most veterans are willing to access VA information online,
   although many VA service users do not use My HealtheVet, suggesting more
   education and research is needed to reduce barriers to its use.
   Conclusion Although adoption of My HealtheVet has been slow, the
   majority of veterans, including mental health service users, use the
   internet and indicate a willingness to receive and interact with health
   information online.
RI Tsai, Jack/D-3889-2013
OI Tsai, Jack/0000-0002-0329-648X
Z8 0
ZA 0
ZB 6
ZS 0
TC 55
ZR 0
Z9 55
U1 0
U2 20
SN 1067-5027
EI 1527-974X
UT WOS:000310408500025
PM 22847305
ER

PT J
AU Kezirian, Eric J.
   Hussey, Heather M.
   Brietzke, Scott E.
   Cohen, Seth M.
   Davis, Greg E.
   Shin, Jennifer J.
   Weinberger, Debra G.
   Cabana, Michael D.
TI Hypopharyngeal Surgery in Obstructive Sleep Apnea: Practice Patterns,
   Perceptions, and Attitudes
SO OTOLARYNGOLOGY-HEAD AND NECK SURGERY
VL 147
IS 5
BP 964
EP 971
DI 10.1177/0194599812453000
PD NOV 2012
PY 2012
AB Objective. To characterize factors that surgeons perceive as affecting
   selection of procedures designed to treat hypopharyngeal obstruction in
   adults with obstructive sleep apnea (OSA) and to compare those factors
   among 2 groups of American Academy of Otolaryngology-Head and Neck
   Surgery (AAO-HNS) member surgeons.
   Study Design. Cross-sectional online survey.
   Subjects and Methods. AAO-HNS members with a self-identified
   subspecialty interest either in sleep medicine or general otolaryngology
   were asked to complete an online survey, each respondent rated (5-point
   Likert scale) the perceived quality of their education and training and
   the role of specific factors in selection, both for procedure categories
   (eg, all hypopharyngeal) and individual procedures. Responses were
   examined for the entire group and for subgroups.
   Results. Response rate was 27% (163/610). Sixty-five percent of
   respondents rated their surgical OSA education and training during
   postgraduate continuing medical education (CME) courses as of high
   quality, compared with 39% for residency/fellowship and 4% for medical
   school (P < 0.01). For individual hypopharyngeal procedures, over 40% of
   respondents reported limited training (except for tongue
   radiofrequency), and over 30% raised concerns about scientific evidence
   and reimbursement. Surgeon personal experience suggested treatment
   benefits without clearly favoring individual procedures. Respondents
   noted that patients were reluctant to undergo procedures, despite
   treatment recommendations, particularly maxillomandibular advancement.
   The sleep medicine subgroup reported higher ratings for education and
   training quality, research evidence, and personal experience with
   hypopharyngeal procedures. Concerns about adequate education and
   training, the quality of research evidence, and reimbursement issues
   were major factors in procedure selection.
   Conclusion. Multiple factors affect procedure selection. Surgeons
   identify concerns regarding education and training and research
   evidence.
RI Shin, Jennifer/A-3169-2016; Cabana, Michael/N-3306-2013; Cohen, Seth/
OI Cohen, Seth/0000-0002-7965-604X
TC 19
ZA 0
ZR 0
Z8 0
ZS 0
ZB 4
Z9 19
U1 0
U2 5
SN 0194-5998
UT WOS:000314285800026
PM 22753614
ER

PT J
AU Gupta, Sanjeeva
   Gupta, Manish
   Nath, Sherdil
   Hess, G. Michael
TI Survey of European Pain Medicine Practice
SO PAIN PHYSICIAN
VL 15
IS 6
BP E983
EP E994
PD NOV-DEC 2012
PY 2012
AB This survey was undertaken to explore the variation in the functional
   constitution of pain clinics in Europe. In addition, we also explored
   the amount of training which doctors practicing pain medicine typically
   receive. Approximate hospital charges for common pain interventions and
   the source of funding were also surveyed. Members of the British Pain
   Society (Interventional Pain Medicine-Special Interest Group) and other
   pain physicians in Europe responded through the online questionnaire
   tool "Survey Monkey." About 215 requests were sent; 82 pain
   practitioners from 13 countries in Europe responded. This survey
   indicates that chronic pain interventions are primarily funded either
   through government or insurance companies. The primary chronic pain
   service members continue to be anesthesiologists, combined with
   specialist nurses and physiotherapists. There appears to be some
   consistency, both with regard to working in a multidisciplinary team,
   and the training required to become a pain specialist. More than half of
   the respondents reported the cost of common interventions like caudal
   epidural steroid injection (ESI), transforaminal ESI, 3 level medial
   branch blocks, and 6 level facet joint injections to fall under the
   (sic)500 range ($645). Two thirds of the respondents reported the cost
   of 4-joint radiofrequency lumbar denervation to be less than (sic)1,500
   ($1,935). Good practice should ensure an adequate duration of training,
   and development of a pain faculty to ensure standards of assessments
   across the continent. A more detailed, large scale survey is perhaps
   required to map the availability of chronic pain services and understand
   the health economics in pain medicine across Europe.
ZS 0
ZR 0
ZB 2
ZA 0
Z8 0
TC 16
Z9 16
U1 0
U2 1
SN 1533-3159
UT WOS:000313880400009
PM 23159983
ER

PT J
AU Seo, Kyung Hwa
   Lim, Sun Mi
   Lee, Byung In
   Park, Choong Hak
   Park, Yoon Hyung
TI A survey on the education, medical practice, research, and fringe
   benefits of Korean medical school faculty
SO JOURNAL OF THE KOREAN MEDICAL ASSOCIATION
VL 55
IS 11
BP 1128
EP 1141
DI 10.5124/jkma.2012.55.11.1128
PD NOV 2012
PY 2012
AB In general, medical school faculty have to perform clinical practice in
   addition to their educational and research activities, unlike the
   professors of other departments, while simultaneously playing an
   important role within the medical profession. However, some
   organizational or environmental factors decrease the job satisfaction of
   medical professors. This study aimed to determine the current status of
   medical schools professors' job activities, satisfaction level, factors
   related to job satisfaction, and so on. A structured questionnaire was
   used in the survey and 936 valid responses (response rate, 79.1%) were
   analyzed using SAS version 9.1. Items included in the questionnaire were
   work tasks, satisfaction with work and environment, fringe benefits, and
   future plans. Our study found that the satisfaction of respondents with
   research activities was not high, and they had negative perceptions of
   their work environment. Also, it was found that job satisfaction was
   most affected by work environment. In the section on fringe benefits, a
   variety of fringe benefits were provided to respondents but their actual
   satisfaction was not high. To enhance the overall job satisfaction of
   medical school faculty, all the matters related to their work tasks and
   environmental factors have to be considered in the aspect of their own
   role in medical school. The limitations of this study were a low
   response rate to the early online survey and a long duration of the
   survey period. However, these limitations were resolved by an additional
   mail survey modality and statistical techniques. It is meaningful that
   this study was an extensive survey aimed at medical school faculty and
   dealt with a comprehensive range of issues.
TC 0
ZS 0
ZB 0
ZA 0
Z8 0
ZR 0
Z9 0
U1 0
U2 3
SN 1975-8456
EI 2093-5951
UT WOS:000311881200012
ER

PT J
AU Mori, Nagisa
   Armada, Francisco
   Willcox, D. Craig
TI Walking to School in Japan and Childhood Obesity Prevention: New Lessons
   From an Old Policy
SO AMERICAN JOURNAL OF PUBLIC HEALTH
VL 102
IS 11
BP 2068
EP 2073
DI 10.2105/AJPH.2012.300913
PD NOV 2012
PY 2012
AB Objectives. We analyzed the Japan's walking-to-school practice
   implemented in 1953 for lessons useful to other cities and countries.
   Methods. We reviewed background documents (gray literature, online
   government information, local policy documents, and regulations) for
   existing regulations in several urban settings. We also contacted boards
   of education.
   Results. Each municipality has a board of education in charge of public
   schools, which considers the geography, climate, and the transport
   situation to determine the method of commuting. Because there is high
   availability of schools in urban areas and most are located within
   walking range of the children's homes, walking is the most common
   method. There are different safety initiatives depending on the
   district's characteristics. Parents, school staff, and local volunteers
   are involved in supervision.
   Conclusions. The walk-to-school practice has helped combat childhood
   obesity by providing regular physical activity. Recommendations to
   cities promoting walking to school are (1) base interventions on the
   existing network of schools and adapt the provision to other local
   organizations, (2) establish safety measures, and (3) respond
   specifically to local characteristics. Besides the well-established
   safety interventions, the policy's success may also be associated with
   Japan's low crime rate. (Am J Public Health. 2012;102:2068-2073.
   doi:10.2105/AJPH.2012.300913)
OI Mori, Nagisa/0000-0003-1721-4083
Z8 1
TC 38
ZS 1
ZR 0
ZB 6
ZA 0
Z9 39
U1 1
U2 25
SN 0090-0036
EI 1541-0048
UT WOS:000310399300013
PM 22994195
ER

PT J
AU Sanders, Matthew R.
   Baker, Sabine
   Turner, Karen M. T.
TI A randomized controlled trial evaluating the efficacy of Triple P Online
   with parents of children with early-onset conduct problems
SO BEHAVIOUR RESEARCH AND THERAPY
VL 50
IS 11
BP 675
EP 684
DI 10.1016/j.brat.2012.07.004
PD NOV 2012
PY 2012
AB Objective: This study examined the efficacy of Triple P Online (TPOL),
   an eight-module intensive online positive parenting program for parents
   of children with early-onset disruptive behavior problems.
   Method: One hundred and sixteen parents with 2-9-year-old children
   displaying early-onset disruptive behavior difficulties were randomly
   assigned to either the intervention condition (N = 60) or an
   internet-use-as-usual control group (N = 56).
   Results: At post-intervention assessment, parents receiving the internet
   intervention TPOL had significantly better outcomes on measures of
   problem child behavior, dysfunctional parenting styles, parents'
   confidence in their parenting role, and parental anger. At 6-month
   follow-up assessment intervention gains were generally maintained, and
   in some cases enhanced. Consumer satisfaction ratings for the program
   were high.
   Conclusions: Internet-delivered self-help parenting programs appear to
   make a valuable contribution to a comprehensive public health approach
   to parenting support. (C) 2012 Elsevier Ltd. All rights reserved.
RI Sanders, Matthew R/C-1941-2013; Baker, Sabine/H-4161-2018; Sanders, Matthew/O-6900-2019; Turner, Karen/A-6896-2008
OI Sanders, Matthew R/0000-0003-3479-6337; Baker,
   Sabine/0000-0001-8524-1302; Sanders, Matthew/0000-0003-3479-6337;
   Turner, Karen/0000-0002-2750-5012
Z8 0
TC 133
ZS 2
ZA 1
ZB 23
ZR 0
Z9 134
U1 0
U2 52
SN 0005-7967
UT WOS:000311178800004
PM 22982082
ER

PT J
AU Staiano, A. E.
   Reeder, B. A.
   Elliott, S.
   Joffres, M. R.
   Pahwa, P.
   Kirkland, S. A.
   Paradis, G.
   Katzmarzyk, P. T.
TI Body mass index versus waist circumference as predictors of mortality in
   Canadian adults
SO INTERNATIONAL JOURNAL OF OBESITY
VL 36
IS 11
BP 1450
EP 1454
DI 10.1038/ijo.2011.268
PD NOV 2012
PY 2012
AB BACKGROUND: Elevated body mass index (BMI) and waist circumference (WC)
   are associated with increased mortality risk, but it is unclear which
   anthropometric measurement most highly relates to mortality. We examined
   single and combined associations between BMI, WC, waist-hip ratio (WHR)
   and all-cause, cardiovascular disease (CVD) and cancer mortality.
   METHODS: We used Cox proportional hazard regression models to estimate
   relative risks of all-cause, CVD and cancer mortality in 8061 adults
   (aged 18-74 years) in the Canadian Heart Health Follow-Up Study
   (1986-2004). Models controlled for age, sex, exam year, smoking, alcohol
   use and education.
   RESULTS: There were 887 deaths over a mean 13 (SD 3.1) years follow-up.
   Increased risk of death from all-causes, CVD and cancer were associated
   with elevated BMI, WC and WHR (P<0.05). Risk of death was consistently
   higher from elevated WC versus BMI or WHR. Ascending tertiles of each
   anthropometric measure predicted increased CVD mortality risk. In
   contrast, all-cause mortality risk was only predicted by ascending WC
   and WHR tertiles and cancer mortality risk by ascending WC tertiles.
   Higher risk of all-cause death was associated with WC in overweight and
   obese adults and with WHR in obese adults. Compared with non-obese
   adults with a low WC, adults with high WC had higher all-cause mortality
   risk regardless of BMI status.
   CONCULSION: BMI and WC predicted higher all-cause and cause-specific
   mortality, and WC predicted the highest risk for death overall and among
   overweight and obese adults. Elevated WC has clinical significance in
   predicting mortality risk beyond BMI. International Journal of Obesity
   (2012) 36, 1450-1454; doi:10.1038/ijo.2011.268; published online 17
   January 2012
RI Staiano, Amanda E/H-3956-2017; Katzmarzyk, Peter T/N-1974-2017; Kirkland, Susan/
OI Staiano, Amanda E/0000-0001-7846-046X; Katzmarzyk, Peter
   T/0000-0002-9280-6022; Kirkland, Susan/0000-0002-8182-2369
ZA 0
ZR 0
TC 83
ZB 35
Z8 2
ZS 1
Z9 84
U1 0
U2 20
SN 0307-0565
EI 1476-5497
UT WOS:000311103500012
PM 22249224
ER

PT J
AU Gardiner-Shires, Alison
   Marley, Scott C.
   Barnes, John C.
   Shires, Mark E.
TI Professional Baseball Athletic Trainers' Perceptions of Preparation for
   Job-Specific Duties
SO JOURNAL OF ATHLETIC TRAINING
VL 47
IS 6
BP 704
EP 713
DI 10.4085/1062-6050-47.6.09
PD NOV-DEC 2012
PY 2012
AB Context: The extent to which individuals are prepared completely for
   work in a particular athletic training setting (eg, professional sports,
   college, high school) is unknown. This issue is critical today, and
   findings in this area have implications for athletic training education
   policy and employers.
   Objective: To determine the perceptions of preparation for work-specific
   tasks by professional baseball athletic trainers (PBATs). We also wanted
   to determine whether various preparation experiences interact with
   perceived skills.
   Design: Cross-sectional study.
   Setting: Online survey administered via SurveyMonkey.
   Patients or Other Participants: Two hundred seventy-five PBATs.
   Intervention(s): The PBATs reported their levels of preparation before
   employment in their positions and their current skills in each of the 8
   work task domains: evaluation of elbow injuries; evaluation of shoulder
   injuries; evaluation of general injuries; acute care; injury prevention;
   treatment, rehabilitation, and reconditioning; organization and
   administration; and non athletic-training tasks.
   Main Outcome Measure(s): Nine repeated-measures analyses of covariance
   were performed with each perception of preparation (retrospective,
   current) as a within-subject factor. Preparation experiences were
   included as between-subjects factors, and number of years working in
   baseball was the covariate.
   Results: Subscale reliabilities were calculated and found to be between
   0.79 and 0.97. A total of 180 PBATs (65%) completed the survey. The
   backgrounds and routes by which PBATs gained employment in the
   professional baseball setting varied. Individuals who completed
   professional baseball internships, had previous work experience, and
   immediately entered the professional baseball setting after graduation
   had noted differences in their perceptions of preparation for work
   tasks. The PBATs indicated they were substantially underprepared for
   tasks in the organization and administration and non athletic-training
   task domains.
   Conclusions: The organizational socialization process is complex, and no
   1 experience appears to completely prepare an individual for work in the
   professional baseball setting.
Z8 0
ZB 1
ZR 0
ZS 0
ZA 0
TC 4
Z9 4
U1 0
U2 10
SN 1062-6050
EI 1938-162X
UT WOS:000311465600013
PM 23182019
ER

PT J
AU Duffin, Kristina Callis
   Armstrong, April W.
   Mease, Philip J.
TI Psoriasis and Psoriatic Arthritis Video Project: An Update from the
   GRAPPA 2011 Annual Meeting
SO JOURNAL OF RHEUMATOLOGY
VL 39
IS 11
BP 2198
EP 2200
DI 10.3899/jrheum.120823
PD NOV 2012
PY 2012
AB Numerous physical examination instruments are used to assess and measure
   severity of psoriasis and psoriatic arthritis (PsA) in practice and in
   clinical trials. The Group for Research and Assessment of Psoriasis and
   Psoriatic Arthritis (GRAPPA) has developed several online training
   modules used by GRAPPA members and investigators participating in
   psoriasis and PsA research. At the 2011 GRAPPA meeting, attendees were
   updated on the ongoing development of the training modules. Several
   Internet-based multimedia presentations for psoriasis and PsA
   assessments have been completed. Available psoriasis modules include the
   Psoriasis Area and Severity Index (PAST) and Body Surface Area, one
   5-point and two 6-point Physician Global Assessments, the original and
   modified Nail Psoriasis Severity Index, the Palmar-Plantar Pustular
   Psoriasis Area and Severity Index, the Psoriasis Scalp Severity Index,
   and the Total Plaque Severity Score, Rheumatology modules that
   demonstrate evaluation of swollen and tender joints, enthesitis, and
   dactylitis are now available, and an axial disease evaluation module is
   near completion. Each video includes the background and rationale for
   each measure, demonstration videos of select examinations, diagrams, and
   photographs to emphasize teaching points, and for most dermatology
   modules, an optional test to assess competence. Preliminary data
   generated by a pilot study of pre- and post-education PASI scoring by
   experienced and naive physicians and patient assessors were presented,
   revealing improved accuracy of scoring after viewing the PASI video.
   Attendees agreed that additional patient examples with more diverse skin
   types and psoriasis phenotypes, translation to languages other than
   English, and further validation studies are needed. (J Rheumatol
   2012;39:2198-200; doi:10.3899/jrheum.120823)
ZA 0
Z8 0
ZB 3
ZR 0
ZS 0
TC 3
Z9 3
U1 0
U2 1
SN 0315-162X
UT WOS:000311176100028
PM 23118287
ER

PT J
AU Zayed, Mohamed A.
   Dalman, Ronald L.
   Lee, Jason T.
TI A comparison of 0+5 versus 5+2 applicants to vascular surgery training
   programs
SO JOURNAL OF VASCULAR SURGERY
VL 56
IS 5
BP 1448
EP 1452
DI 10.1016/j.jvs.2012.05.083
PD NOV 2012
PY 2012
AB Objective: The new integrated 0 + 5 vascular surgery (VS) training
   paradigm introduced in 2007 required program directors and faculty to
   reconsider recruiting methods and exposure of medical students to VS. As
   a means to identify variables important for recruitment of 0 + 5 VS
   applicants, we sought to analyze national 0 + 5 VS residency application
   trends and to compare medical school demographics of applicants to both
   our 0 + 5 residency and 5 + 2 fellowship programs.
   Methods: Electronic Residency Application Service and National Resident
   Matching Program online public databases were queried to evaluate
   nationwide trends in the number of applicants to integrated VS residency
   programs between 2007 and 2010. Demographic data from Electronic
   Residency Application Service applications submitted to our
   institution's 0 + 5 and 5 + 2 VS training programs during the same time
   period were reviewed.
   Results: From 2008 to 2011, there were 190 applicants to our 0 + 5 VS
   residency program and 161 applicants to our 5 + 2 fellowship program,
   with 127 (66.8%) and 122 (75.8%) being United States medical graduates,
   respectively. Annual application volume to our programs over these years
   remained stable for both training pathways (range, 39-49 for 0 + 5
   integrated; range, 39-43 for 5 + 2 traditional). Nationally,
   applications to 0 + 5 programs increased sixfold over the same time
   period (52 in 2007 to 340 applicants in 2010; P < .001), far exceeding
   the available training positions. Compared with applicants to the 5 + 2
   VS fellowships, medical students applying to the 0 + 5 programs are more
   likely to be female, be slightly older, have additional postgraduate
   degrees and publications, have higher United States Medical Licensure
   Examination test scores, and are more likely to be in the top quartile
   of their medical school class.
   Conclusions: Nationwide interest in the 0 + 5 vascular surgery residency
   training paradigm continues to significantly increase. Significant
   differences exist between the cohorts of 0 + 5 residency and 5 + 2
   fellowship program applicants at the completion of medical school,
   suggesting that 0 + 5 VS residency programs are attracting a different
   medical student population to the VS specialty. VS program directors
   should continue to foster interest in this new applicant pool through
   early exposure, mentorship, and extracurricular research activities. (J
   Vasc Surg 2012;56:1448-52.)
CT 26th Annual Meeting of the Western-Vascular-Society
CY SEP 17-20, 2011
CL Lihue, HI
SP Western Vasc Soc
ZR 0
ZS 0
TC 23
ZB 5
Z8 0
ZA 0
Z9 23
U1 0
U2 2
SN 0741-5214
UT WOS:000310428200047
PM 22857814
ER

PT J
AU Ameisen, David
   Le Naour, Gilles
   Daniel, Christel
TI Whole slide imaging technology: from digitization to online applications
SO M S-MEDECINE SCIENCES
VL 28
IS 11
BP 977
EP 982
DI 10.1051/medsci/20122811017
PD NOV 2012
PY 2012
AB Whole slide imaging technology: from digitization to online applications
   As e-health becomes essential to modern care, whole slide images
   (virtual slides) are now an important clinical, teaching and research
   tool in pathology. Virtual microscopy consists of digitizing a glass
   slide by acquiring hundreds of tiles of regions of interest at different
   zoom levels and assembling them into a structured file. This gigapixel
   image can then be remotely viewed over a terminal, exactly the way
   pathologists use a microscope. In this article, we will first describe
   the key elements of this technology, from the acquisition, using a
   scanner or a motorized microscope, to the broadcasting of virtual slides
   through a local or distant viewer over an intranet or Internet
   connection. As virtual slides are now commonly used in virtual
   classrooms, clinical data and research databases, we will highlight the
   main issues regarding its uses in modern pathology. Emphasis will be
   made on quality assurance policies, standardization and scaling.
OI Ameisen, David/0000-0001-9232-208X
ZB 8
ZR 0
ZA 0
TC 9
ZS 0
Z8 0
Z9 9
U1 0
U2 11
SN 0767-0974
UT WOS:000311525200017
PM 23171902
ER

PT J
AU Janin, Anne
   Legres, Luc
   Leboeuf, Christophe
   Scoazec, Jean-Yves
   Bertheau, Philippe
TI Virtual slides in fundamental and clinical research
SO M S-MEDECINE SCIENCES
VL 28
IS 11
BP 990
EP 992
DI 10.1051/medsci/20122811020
PD NOV 2012
PY 2012
RI leboeuf, christophe/H-4583-2012; Luc, LEGRES/R-4956-2019
OI leboeuf, christophe/0000-0002-6537-0550; 
ZR 0
ZA 0
ZB 2
TC 3
Z8 0
ZS 0
Z9 3
U1 0
U2 2
SN 0767-0974
EI 1958-5381
UT WOS:000311525200020
PM 23171905
ER

PT J
AU Aneja, Savina
   Brimhall, Angela K.
   Kast, Douglas R.
   Aneja, Sanjay
   Carlson, Diana
   Cooper, Kevin D.
   Bordeaux, Jeremy S.
TI Improvement in Patient Performance of Skin Self-examinations After
   Intervention With Interactive Education and Telecommunication Reminders
   A Randomized Controlled Study
SO ARCHIVES OF DERMATOLOGY
VL 148
IS 11
BP 1266
EP 1272
DI 10.1001/archdermatol.2012.2480
PD NOV 2012
PY 2012
AB Objective: To determine if interactive computerized patient education,
   skin self-examination (SSE) tutorials, and telecommunication reminders
   could be combined to increase patient performance of SSEs, increase
   confidence in ability to identify melanoma, and influence individual
   melanoma risk perception.
   Design: A total of 132 adult participants from our dermatology clinics
   were enrolled in an interventional study and randomized to a control
   group or an intervention group. Survey data were collected from all
   participants on the day of enrollment and 3 months after enrollment.
   Setting: University Hospitals Case Medical Center outpatient dermatology
   clinics.
   Participants: English speakers older than 18 years.
   Interventions: The intervention group (1) participated in a
   computer-assisted learning tutorial, (2) took part in a hands-on SSE
   tutorial, (3) received monthly telecommunication reminders to perform
   SSEs for 12 weeks, and (4) received a brochure on melanoma detection.
   The control group received only the brochure on melanoma detection.
   Main Outcome Measures: Self-report of performance of SSEs. Melanoma risk
   perception and confidence in ability to identify melanoma were secondary
   considerations. Logistic regressions, controlling for race, age, sex,
   education, and family history of melanoma, were used to assess the
   effectiveness of the intervention.
   Results: At the 3-month follow-up, those in the intervention group were
   more likely to perform SSEs (odds ratio [OR], 2.36; P <= .05). In
   addition, those who participated in the intervention were more likely to
   report being confident in their ability to identify melanoma during an
   SSE (OR, 2.72; P <= .05).
   Conclusion: Computer-assisted patient education used in conjunction with
   a hands-on SSE tutorial and telecommunication reminders can increase
   patient performance of SSEs and confidence in the ability to identify
   melanoma. Arch Dermatol. 2012; 148(11):1266-1272. Published online
   August 20, 2012. doi:10.1001/archdermatol.2012.2480
OI Aneja, Sanjay/0000-0001-5681-7528
TC 14
ZA 0
ZR 0
ZS 1
Z8 0
ZB 3
Z9 14
U1 0
U2 4
SN 0003-987X
EI 1538-3652
UT WOS:000311365700007
PM 22911048
ER

PT J
AU Yehle, Karen S.
   Chang, Karen
TI The Integration of an Online Module on Student Learning
SO CIN-COMPUTERS INFORMATICS NURSING
VL 30
IS 11
BP 598
EP 603
DI 10.1097/NXN.0b013e31825e1ed6
PD NOV 2012
PY 2012
AB Heart failure is a prevalent and costly condition. Patients with better
   self-management are less likely to be rehospitalized. An online
   interactive heart failure module was developed and integrated into a
   medical-surgical nursing course to assist students in learning how to
   care for patients with heart failure. The purpose of this study was to
   examine whether the integration of an online heart failure module
   improved baccalaureate nursing students' heart failure self-management
   knowledge. A pretest/posttest design was used to examine the effects of
   student knowledge of heart failure self-management following
   implementation of an online module. Among 235 students, significant
   improvement of heart failure self-management knowledge was observed (P <
   .05). The mean posttest scores ranged from 13.82 to 15.93. Students had
   problems mastering knowledge of weight monitoring, use of nonsteroidal
   anti-inflammatory drugs, symptoms to report to physicians, and
   potassium-based salt substitutes. These findings were similar to four
   studies examining nurses' knowledge of heart failure. Students and
   nurses have difficulty mastering similar heart failure education
   concepts. An additional strategy, such as simulated or case scenarios,
   needs to be developed to help nurses and nursing students master all key
   concepts of heart failure self-management.
OI Yehle, Karen/0000-0003-1417-2121
ZB 0
ZA 0
ZS 0
Z8 0
ZR 0
TC 2
Z9 2
U1 1
U2 12
SN 1538-2931
UT WOS:000311829000004
PM 22914215
ER

PT J
AU Bull, Sheana S.
   Levine, Deborah K.
   Black, Sandra R.
   Schmiege, Sarah J.
   Santelli, John
TI Social Media-Delivered Sexual Health Intervention A Cluster Randomized
   Controlled Trial
SO AMERICAN JOURNAL OF PREVENTIVE MEDICINE
VL 43
IS 5
BP 467
EP 474
DI 10.1016/j.amepre.2012.07.022
PD NOV 2012
PY 2012
AB Background: Youth are using social media regularly and represent a group
   facing substantial risk for sexually transmitted infection (STI).
   Although there is evidence that the Internet can be used effectively in
   supporting healthy sexual behavior, this has not yet extended to social
   networking sites.
   Purpose: To determine whether STI prevention messages delivered via
   Facebook are efficacious in preventing increases in sexual risk behavior
   at 2 and 6 months.
   Design: Cluster RCT, October 2010-May 2011.
   Setting/participants: Individuals (seeds) recruited in multiple settings
   (online, via newspaper ads and face-to-face) were asked to recruit three
   friends, who in turn recruited additional friends, extending three waves
   from the seed. Seeds and waves of friends were considered networks and
   exposed to either the intervention or control condition.
   Intervention: Exposure to Just/Us, a Facebook page developed with youth
   input, or to control content on 18-24 News, a Facebook page with current
   events for 2 months.
   Main outcome measures: Condom use at last sex and proportion of sex acts
   protected by condoms. Repeated measures of nested data were used to
   model main effects of exposure to Just/Us and time by treatment
   interaction.
   Results: A total of 1578 participants enrolled, with 14% Latino and 35%
   African-American; 75% of participants completed at least one study
   follow-up. Time by treatment effects were observed at 2 months for
   condom use (intervention 6896 vs control 56%, p=0.04) and proportion of
   sex acts protected by condoms (intervention 63% vs control 57%, p=0.03)
   where intervention participation reduced the tendency for condom use to
   decrease over time. No effects were seen at 6 months.
   Conclusions: Social networking sites may be venues for efficacious
   health education interventions. More work is needed to understand what
   elements of social media are compelling, how network membership
   influences effects, and whether linking social media to clinical and
   social services can be beneficial.
RI Santelli, John/AAG-3046-2021
Z8 1
ZB 34
TC 213
ZA 0
ZR 0
ZS 1
Z9 215
U1 4
U2 137
SN 0749-3797
EI 1873-2607
UT WOS:000310713100002
PM 23079168
ER

PT J
AU Cavallo, David N.
   Tate, Deborah F.
   Ries, Amy V.
   Brown, Jane D.
   DeVellis, Robert F.
   Ammerman, Alice S.
TI A Social Media-Based Physical Activity Intervention A Randomized
   Controlled Trial
SO AMERICAN JOURNAL OF PREVENTIVE MEDICINE
VL 43
IS 5
BP 527
EP 532
DI 10.1016/j.amepre.2012.07.019
PD NOV 2012
PY 2012
AB Background: Online social networks, such as Facebook (TM), have
   extensive reach, and they use technology that could enhance social
   support, an established determinant of physical activity. This
   combination of reach and functionality makes online social networks a
   promising intervention platform for increasing physical activity.
   Purpose: To test the efficacy of a physical activity intervention that
   combined education, physical activity monitoring, and online social
   networking to increase social support for physical activity compared to
   an education-only control.
   Design: RCT. Students (n = 134) were randomized to two groups:
   education-only controls receiving access to a physical activity-focused
   website (n = 67) and intervention participants receiving access to the
   same website with physical activity self-monitoring and enrollment in a
   Facebook group (n=67). Recruitment and data collection occurred in 2010
   and 2011; data analyses were performed in 2011.
   Setting/participants: Female undergraduate students at a large
   southeastern public university.
   Intervention: Intervention participants were encouraged through e-mails,
   website instructions, and moderator communications to solicit and
   provide social support related to increasing physical activity through a
   physical activity-themed Facebook group. Participants received access to
   a dedicated website with educational materials and a physical activity
   self-monitoring tool.
   Main outcome measures: The primary outcome was perceived social support
   for physical activity; secondary outcomes included self-reported
   physical activity.
   Results: Participants experienced increases in social support and
   physical activity over time but there were no differences in perceived
   social support or physical activity between groups over time. Facebook
   participants posted 259 times to the group. Two thirds (66%) of
   intervention participants completing a post-study survey indicated that
   they would recommend the program to friends.
   Conclusions: Use of an online social networking group plus
   self-monitoring did not produce greater perceptions of social support or
   physical activity as compared to education-only controls. Given their
   promising features and potential reach, efforts to further understand
   how online social networks can be used in health promotion should be
   pursued.
   Trial registration: This study is registered at clinicaltrials.gov
   NCT01421758. (Am J Prey Med 2012;43(5):527-532) (C) 2012 American
   Journal of Preventive Medicine
TC 227
ZB 20
ZR 0
Z8 1
ZS 0
ZA 0
Z9 228
U1 14
U2 198
SN 0749-3797
EI 1873-2607
UT WOS:000310713100010
PM 23079176
ER

PT J
AU Majhail, N. S.
   Nayyar, S.
   Santibanez, M. E. Burton
   Murphy, E. A.
   Denzen, E. M.
TI Racial disparities in hematopoietic cell transplantation in the United
   States
SO BONE MARROW TRANSPLANTATION
VL 47
IS 11
BP 1385
EP 1390
DI 10.1038/bmt.2011.214
PD NOV 2012
PY 2012
AB Hematopoietic cell transplantation (HCT) is a highly specialized,
   expensive and resource-intense medical procedure that can be associated
   with racial disparities. We review the prevailing literature on racial
   disparities in HCT in the United States and describe areas for future
   research and interventions. We discuss the complexity of interpreting
   race as a biological and social determinant of disease in biomedical
   research, especially as it relates to HCT. In the United States, race is
   often a surrogate for socioeconomic, education and health insurance
   status. We also discuss some of the nuances to consider while reviewing
   the literature on racial disparities. Disparities by race exist in three
   areas related to HCT: donor availability, access to HCT and outcomes of
   HCT. African-Americans/Blacks have a lower likelihood of finding an
   unrelated donor. Race and ethnicity definitions are country-specific and
   reconciling race data can represent significant challenges to unrelated
   donor registries worldwide. African-Americans/Blacks do not have the
   same access to autologous and allogeneic HCT as Whites. Racial
   disparities in outcomes of HCT are more prevalent among allogeneic HCT
   than autologous HCT recipients. More research is required to understand
   the biological, social, cultural, medical and financial aspects of race
   that may influence access to HCT and survival after transplantation.
   Better understanding of racial disparities will minimize inequities,
   inform health policy, guide development of interventions targeted to
   eliminate disparities and ensure equitable access to HCT for all
   populations. Bone Marrow Transplantation (2012) 47, 1385-1390;
   doi:10.1038/bmt.2011.214; published online 7 November 2011
Z8 0
TC 72
ZB 25
ZA 0
ZR 0
ZS 0
Z9 72
U1 0
U2 4
SN 0268-3369
EI 1476-5365
UT WOS:000310795500001
PM 22056642
ER

PT J
AU Ni, W.
   Li, X.
   Ao, M.
   Zhang, H.
   Hou, Z.
   Si, S.
   Wang, W.
TI Using the real-life vision test to assess the functional vision of
   age-related cataract patients
SO EYE
VL 26
IS 11
BP 1402
EP 1411
DI 10.1038/eye.2012.168
PD NOV 2012
PY 2012
AB Purpose (1) To describe and validate a newly developed, timed
   performance-based measures of functional vision-the real-life vision
   test (RLVT). (2) To determine how RLVT relates to clinical measures and
   self-report assessment of visual function and the complex interactions
   among visual impairment, psychosocial status, and demographic factors.
   Methods A total of 64 patients with age-related cataract and 45
   age-matched controls were evaluated by four types of measurements: (1)
   demographic, medical, cognitive, and depressive evaluation and the
   reaction time (RT) testing; (2) clinical measures (visual acuity,
   contrast sensitivity, stereopsis, and the color perception); (3) the
   25-item National Eye Institute's Visual Functioning Questionnaire; and
   (4) the RLVT. Spearman's coefficients, partial correlation, and multiple
   regression analysis were conducted to determine the relationship among
   RLVT, clinical measures, and self-report assessment of visual function
   while controlling for confounders.
   Results Control subjects performed RLVT significantly better than the
   cataract patients. RLVT correlated well with both clinical and
   self-report assessments of visual function. All subscales of RLVT
   remained highly associated with most of the clinical measures, even
   after adjusting for age, years of education, depression, cognitive
   status, and the RT. Distance, intermediate and near visual acuity, and
   binocular contrast sensitivity were significant predictors of the RLVT
   performances.
   Conclusions Given the strong relationship among RLVT, clinical measures,
   and the self-report assessments, our results highlight the potential
   usefulness of RLVT for assessing the functional vision of cataract
   patients. RLVT may provide information not obtainable from clinical
   measures or surveys and therefore it is essential to be incorporated
   into future ophthalmological practice. Eye (2012) 26, 1402-1411;
   doi:10.1038/eye.2012.168; published online 10 August 2012
OI Hou, Zhiqiang/0000-0001-5638-6553
ZR 0
ZA 0
Z8 0
ZB 5
TC 10
ZS 0
Z9 10
U1 0
U2 15
SN 0950-222X
UT WOS:000310846700003
PM 22878441
ER

PT J
AU DeSalvo, Daniel J.
   Greenberg, Larrie W.
   Henderson, Celia L.
   Cogen, Fran R.
TI A Learner-Centered Diabetes Management Curriculum Reducing resident
   errors on an inpatient diabetes pathway
SO DIABETES CARE
VL 35
IS 11
BP 2188
EP 2193
DI 10.2337/dc12-0450
PD NOV 2012
PY 2012
AB OBJECTIVE-Diabetes errors, particularly insulin administration errors,
   can lead to complications and death in the pediatric inpatient setting.
   Despite a lecture-format curriculum on diabetes management at our
   children's hospital, resident diabetes-related errors persisted. We
   hypothesized that a multifaceted, learner-centered diabetes curriculum
   would help reduce pathway errors.
   RESEARCH DESIGN AND METHODS-The 8-week curricular intervention consisted
   of 1) an online tutorial addressing residents' baseline diabetes
   management knowledge, 2) an interactive diabetes pathway discussion, 3)
   a learner-initiated diabetes question and answer session, and 4) a case
   presentation featuring embedded pathway errors for residents to
   recognize, resolve, and prevent. Errors in the 9 months before the
   intervention, as identified through an incident reporting system, were
   compared with those in the 10 months afterward, with errors classified
   as relating to insulin, communication, intravenous fluids, nutrition,
   and discharge delay.
   RESULTS-Before the curricular intervention, resident errors occurred in
   28 patients (19.4% of 144 diabetes admissions) over 9 months. After the
   intervention, resident errors occurred in 11 patients (6.6% of 166
   diabetes admissions) over 10 months, representing a statistically
   significant (P = 0.0007) decrease in patients with errors from before
   intervention to after intervention. Throughout the study, the errors
   were distributed into the categories as follows: insulin, 43.8%;
   communication, 39.6%; intravenous fluids, 14.6%; nutrition, 0%; and
   discharge delay, 2.1%.
   CONCLUSIONS-An interactive learner-centered diabetes curriculum for
   pediatric residents can be effective in reducing inpatient diabetes
   errors in a tertiary children's hospital. This educational model
   promoting proactive learning has implications for decreasing errors
   across other medical disciplines. Diabetes Care 35: 2188-2193, 2012
ZA 0
Z8 0
ZB 4
TC 13
ZR 0
ZS 0
Z9 13
U1 0
U2 3
SN 0149-5992
UT WOS:000311424100018
PM 22875227
ER

PT J
AU Kirton, Orlando C.
   Reilly, Patricia
   Staff, Ilene
   Burns, Karyl
TI Development and Implementation of an Interactive, Objective, and
   Simulation-Based Curriculum for General Surgery Residents
SO JOURNAL OF SURGICAL EDUCATION
VL 69
IS 6
BP 718
EP 723
DI 10.1016/j.jsurg.2012.05.010
PD NOV-DEC 2012
PY 2012
AB OBJECTIVE: A Steering Committee of residents and faculty initiated a
   systematic approach to curriculum development, focusing on
   competency-based education and emphasizing both resident and faculty
   engagement in the didactic process.
   SETTING: Integrated General Surgery Residency Program at the University
   of Connecticut School of Medicine, Farmington, Connecticut.
   PARTICIPANTS: Postgraduate year (PGY) 1 through 5 general surgery
   categorical and preliminary residents.
   METHODS: A Core Curriculum consisting of 45-minute blocks and 2.5 hours
   of resident time per week was developed by a steering committee composed
   of faculty and residents. Each block is assigned a faculty and resident
   moderator, and has defined competency and knowledge-based objectives. An
   anonymous online evaluation tool collected residents' perceptions of
   value and satisfaction with the curriculum utilizing 15 5-point Likert
   items focusing on conferences, objectives, preparation, and quality of
   presentations, and materials. Measures were taken at the close of the
   previous academic year (baseline) and at 6 months and 1 year after
   implementation. The analysis focused on the percent responding in the 2
   highest Likert categories (good/excellent, almost always/always,
   agree/strongly agree). The resulting dichotomous outcomes were compared
   with time point using chi(2)-tests of proportion; Kruskal-Wallis
   statistic was also used to compare the full distribution of responses.
   All analyses were done using SPSS v. 14 with alpha = 0.05.
   RESULTS: One hundred two surveys were completed on-line (42 at baseline,
   38 at 6 months, and 22 at 1 year). All 15 items showed increases from
   baseline to 1-year follow-up; 9 of the 15 were statistically significant
   with conferences and presentation quality and interaction showing the
   greatest improvement.
   CONCLUSIONS: Resident satisfaction with the core curriculum, and their
   self-reported clinical and academic abilities showed improvement after a
   systematic collaborative faculty resident approach to curriculum
   development and implementation. (J Surg 69:718-723. (C) 2012 Association
   of Program Directors in Surgery. Published by Elsevier Inc. All rights
   reserved.)
CT Annual Spring Meeting of the Association-of-Program-Directors-in-Surgery
   (APDS)
CY MAR 20-22, 2012
CL San Diego, CA
SP Assoc Program Directors Surg
ZR 0
ZA 0
Z8 0
ZS 1
TC 10
ZB 2
Z9 11
U1 0
U2 7
SN 1931-7204
EI 1878-7452
UT WOS:000311024100008
PM 23111036
ER

PT J
AU Young, Meredith E.
   Razack, Saleem
   Hanson, Mark D.
   Slade, Steve
   Varpio, Lara
   Dore, Kelly L.
   McKnight, David
TI Calling for a Broader Conceptualization of Diversity: Surface and Deep
   Diversity in Four Canadian Medical Schools
SO ACADEMIC MEDICINE
VL 87
IS 11
BP 1501
EP 1510
DI 10.1097/ACM.0b013e31826daf74
PD NOV 2012
PY 2012
AB Purpose
   Policy groups recommend monitoring and supporting more diversity among
   medical students and the medical workforce. In Canada, few data are
   available regarding the diversity of medical students, which poses
   challenges for policy development and evaluation. The authors examine
   diversity through a framework of surface (visible) and deep (less
   visible) dimensions and present data regarding a sample of Canadian
   medical students.
   Method
   Between 2009 and 2011, nine cohorts from four Canadian medical schools
   completed the Health Professions Student Diversity Survey (HPSDS) either
   on paper or online. Items asked each participant's age, gender, gender
   identity, sexual identity, marital status, ethnicity, rural status,
   parental income, and disability. Data were analyzed descriptively and
   compared, when available, with national data.
   Results Of 1,892 students invited, 1,552 (82.0%) completed the HPSDS.
   Students tended to be 21 to 25 years old (68.3%; 1,048/1,534), female
   (59.0%; 902/1,529), heterosexual (94.6%; 1,422/1,503), single (90.1%;
   1,369/1,520), and unlikely to report any disability (96.5%;
   1,463/1,516). The majority of students identified with the gender on
   their birth certificate (99.8%; 1,512/1,515). About half had spent the
   majority of their lives in urban environments (46.7%; 711/1,521), and
   most reported parental household incomes of over $100,000/year (57.6%;
   791/1,373). Overall, they were overrepresentative of higher-income
   groups and underrepresentative of populations of Aboriginal, black, or
   Filipino ethnicities in Canada.
   Conclusions
   The authors propose the development of a National Student Diversity
   Database to support both locally relevant policies regarding pipeline
   programs and an examination of current application and selection
   procedures to identify potential barriers for under-represented
   students.
RI Varpio, Lara/AAJ-6835-2021; hanson, mark/; Varpio, Lara/
OI hanson, mark/0000-0002-0820-4521; Varpio, Lara/0000-0002-1412-4341
TC 63
Z8 0
ZR 0
ZS 1
ZA 0
ZB 2
Z9 64
U1 1
U2 40
SN 1040-2446
UT WOS:000310579600033
PM 23018335
ER

PT J
AU Burden, Amanda R.
   Torjman, Marc C.
   Dy, George E.
   Jaffe, Jonathan D.
   Littman, Jeffrey J.
   Nawar, Fiorella
   Rajaram, S. Sujanthy
   Schorr, Christa
   Staman, Gregory W.
   Reboli, Annette C.
TI Prevention of central venous catheter-related bloodstream infections: is
   it time to add simulation training to the prevention bundle?
SO JOURNAL OF CLINICAL ANESTHESIA
VL 24
IS 7
BP 555
EP 560
DI 10.1016/j.jclinane.2012.04.006
PD NOV 2012
PY 2012
AB Study Objective: To study the impact of adding simulation-based
   education to the pre-intervention mandatory hospital efforts aimed at
   decreasing central venous catheter-related blood stream infections
   (CRBSI) in intensive care units (ICU).
   Design: Pre- and post-intervention retrospective observational
   investigation.
   Setting: 24-bed ICU and a 562-bed university-affiliated, urban teaching
   hospital.
   Patients: ICU patients July 2004-June 2008 were studied for the
   development of central venous catheter related blood stream infections
   (CRBSI).
   Measurements: ICU patients from July 2004-June 2008 were studied for the
   development of central venous catheter-related blood stream infections
   (CRBSI).
   Pre-Intervention: mandatory staff and physician education began in 2004
   to reduce CRBSI. The CRBSI-prevention program included online and
   didactic courses, and a pre- and post-test. Elements in the
   pre-intervention efforts included hand hygiene, full barrier
   precautions, use of Chlorhexidine skin preparation, and mask, gown,
   gloves, and hat protection for operators. A catheter-insertion cart
   containing all supplies and checklist were was a mandatory clement of
   this program; a nurse was empowered to stop the procedure for
   non-performance of checklist items.
   Intervention: As of July 1, 2006, a mandatory simulation-based program
   for all intern, resident, and fellow physicians was added to teach
   central venous catheter (CVC) insertion.
   Measurements: Data collected pre- and post-intervention were CRBSI
   incidence, number of ICU catheter days, mortality, laboratory pathogen
   results, and costs.
   Main Results: The pre-intervention CRBSI incidence of 6.47/1,000
   catheter days was reduced significantly to 2.44/1,000 catheter days
   post-intervention (58%; P < 0.05), resulting in a $539,902 savings (USD;
   47%), and was attributed to shorter ICU and hospital lengths of stay.
   Conclusions: Following simulation-based CVC program implementation,
   CRBSI incidence and costs were significantly reduced for two years
   post-intervention. (C) 2012 Elsevier Inc. All rights reserved.
OI Schorr, Christa/0000-0001-7777-4280
TC 34
ZS 5
ZR 1
ZA 0
ZB 12
Z8 6
Z9 45
U1 0
U2 32
SN 0952-8180
EI 1873-4529
UT WOS:000310719600007
PM 23101770
ER

PT J
AU Ellman, Matthew S.
   Schulman-Green, Dena
   Blatt, Leslie
   Asher, Susan
   Viveiros, Diane
   Clark, Joshua
   Bia, Margaret
TI Using Online Learning and Interactive Simulation To Teach Spiritual and
   Cultural Aspects of Palliative Care to Interprofessional Students
SO JOURNAL OF PALLIATIVE MEDICINE
VL 15
IS 11
BP 1240
EP 1247
DI 10.1089/jpm.2012.0038
PD NOV 2012
PY 2012
AB Background: To meet the complex needs of patients with serious illness,
   health professional students require education in basics aspects of
   palliative care, including how to work collaboratively on an
   interprofessional team.
   Objectives: An educational program was created, implemented, and
   evaluated with students in medicine, nursing, chaplaincy, and social
   work. Five learning objectives emphasized spiritual, cultural, and
   interprofessional aspects of palliative care.
   Design: The program blended two sequential components: an online
   interactive, case-based learning module, and a live, dynamic simulation
   workshop.
   Measurements: Content analysis was used to analyze students' free-text
   responses to four reflections in the online case, as well as open-ended
   questions on students' postworkshop questionnaires, which were also
   analyzed quantitatively.
   Results: Analysis of 217 students' free-text responses indicated that
   students of all professions recognized important issues beyond their own
   discipline, the roles of other professionals, and the value of team
   collaboration. Quantitative analysis of 309 questionnaires indicated
   that students of all professions perceived that the program met its five
   learning objectives (mean response values >4 on a 5-point Likert scale),
   and highly rated the program and its two components for both educational
   quality and usefulness for future professional work (mean response
   values approximately >4).
   Conclusions: This innovative interprofessional educational program
   combines online learning with live interactive simulation to teach
   professionally diverse students spiritual, cultural, and
   interprofessional aspects of palliative care. Despite the challenge of
   balanced professional representation, this innovative interprofessional
   educational program met its learning objectives, and may be transferable
   for use in other educational settings.
ZA 0
ZS 2
ZB 1
Z8 0
TC 58
ZR 0
Z9 60
U1 0
U2 35
SN 1096-6218
EI 1557-7740
UT WOS:000310599300014
PM 22917274
ER

PT J
AU Lambert, B. L.
   Bauer, C. R.
TI Developmental and behavioral consequences of prenatal cocaine exposure:
   a review
SO JOURNAL OF PERINATOLOGY
VL 32
IS 11
BP 819
EP 828
DI 10.1038/jp.2012.90
PD NOV 2012
PY 2012
AB Substance use among pregnant women continues to be a major public health
   concern, posing potential risk to their drug-exposed children as well as
   burdens on society. This review is intended to discuss the most recent
   literature regarding the association between in ulero cocaine exposure
   and developmental and behavioral outcomes from birth through adolescence
   across various domains of functioning (growth, neurobiology,
   intelligence, academic achievement, language, executive functioning,
   behavioral regulation and psychopathology). In addition, methodological
   associated biological, sociodemographic and environmental risk factors
   and future directions in this area of research are discussed. Given the
   large number of exposed children in the child welfare system and the
   increased need for medical, mental health and special education services
   within this population, more definitively documenting associations
   between prenatal cocaine exposure and later child outcomes is essential
   in order to be able to prospectively address the many significant public
   health, economic and public policy implications. Journal of Perinalology
   (2012) 32, 819-828; doi:10.1038/jp.2012.90; published online 12 July
   2012
ZB 30
ZS 3
ZR 0
TC 46
Z8 0
ZA 0
Z9 49
U1 0
U2 33
SN 0743-8346
EI 1476-5543
UT WOS:000310666800002
PM 22791278
ER

PT J
AU Berwouts, Sarah
   Fanning, Katrina
   Morris, Michael A.
   Barton, David E.
   Dequeker, Elisabeth
TI Quality assurance practices in Europe: a survey of molecular genetic
   testing laboratories
SO EUROPEAN JOURNAL OF HUMAN GENETICS
VL 20
IS 11
BP 1118
EP 1126
DI 10.1038/ejhg.2012.125
PD NOV 2012
PY 2012
AB In the 2000s, a number of initiatives were taken internationally to
   improve quality in genetic testing services. To contribute to and update
   the limited literature available related to this topic, we surveyed 910
   human molecular genetic testing laboratories, of which 291 (32%) from 29
   European countries responded. The majority of laboratories were in the
   public sector (81%), affiliated with a university hospital (60%). Only a
   minority of laboratories was accredited (23%), and 26% was certified. A
   total of 22% of laboratories did not participate in external quality
   assessment (EQA) and 28% did not use reference materials (RMs). The main
   motivations given for accreditation were to improve laboratory profile
   (85%) and national recognition (84%). Nearly all respondents (95%) would
   prefer working in an accredited laboratory. In accredited laboratories,
   participation in EQA (P < 0.0001), use of RMs (P = 0.0014) and
   availability of continuous education (CE) on medical/scientific subjects
   (P = 0.023), specific tasks (P = 0.0018), and quality assurance (P =
   0.0001) were significantly higher than in non-accredited laboratories.
   Non-accredited laboratories expect higher restriction of development of
   new techniques (P = 0.023) and improvement of work satisfaction (P =
   0.0002) than accredited laboratories. By using a quality implementation
   score (QIS), we showed that accredited laboratories (average score 92)
   comply better than certified laboratories (average score 69, P < 0.001),
   and certified laboratories better than other laboratories (average score
   44, P < 0.001), with regard to the implementation of quality indicators.
   We conclude that quality practices vary widely in European genetic
   testing laboratories. This leads to a potentially dangerous situation in
   which the quality of genetic testing is not consistently assured.
   European Journal of Human Genetics (2012) 20, 1118-1126;
   doi:10.1038/ejhg.2012.125; published online 27 June 2012
RI Barton, David E/B-9460-2008; Barton, David E/I-1795-2019; Morris, Michael/AAD-2458-2022
OI Barton, David E/0000-0002-2031-9719; Morris, Michael/0000-0002-9660-505X
ZB 12
ZR 0
Z8 0
TC 19
ZS 0
ZA 0
Z9 20
U1 0
U2 10
SN 1018-4813
UT WOS:000310218600004
PM 22739339
ER

PT J
AU Celle, Sebastien
   Annweiler, Cedric
   Pichot, Vincent
   Bartha, Robert
   Barthelemy, Jean-Claude
   Roche, Frederic
   Beauchet, Olivier
TI Association Between Ambulatory 24-Hour Blood Pressure Levels and Brain
   Volume Reduction A Cross-Sectional Elderly Population-Based Study
SO HYPERTENSION
VL 60
IS 5
BP 1324
EP +
DI 10.1161/HYPERTENSIONAHA.112.193409
PD NOV 2012
PY 2012
AB Previous literature has shown mixed results regarding the association
   between blood pressure levels and brain volume reduction. The objectives
   of this study were to determine whether high blood pressure levels were
   associated with focal brain volume reduction and whether high blood
   pressure-related focal brain volume reduction was associated with a
   decline in executive function performance. On the basis of a
   cross-sectional design, 24-hour ambulatory blood pressure measurements,
   as well as brain morphology from 3-dimensional magnetic resonance
   images, were assessed among 183 participants (mean, 65 +/- 0.6 years;
   62.4% women). Average levels of systolic and diastolic blood pressures,
   as well as dip, pulse pressure, and mean arterial blood pressure, were
   used as outcomes. Cortical gray and white matter volumes were determined
   by automatic calculation using Statistical Parametric Mapping
   segmentation. Folstein's Mini-Mental State Examination, digit span, part
   B of Trail Making, and Stroop tests were used to assess executive
   function performance. Sex, use of antihypertensive drugs, duration of
   hypertension, leukoaraiosis, body mass index, education level, and total
   brain matter volume were used as potential confounders. A significant
   blood pressure-related decrease in gray matter volume of the left
   supplementary motor areas (Brodmann area 6) and of the left superior and
   middle frontal gyrus (Brodmann area 8) was shown. No significant
   decrease was found with white matter volume. Blood pressure-related
   decreases in gray matter volume were significantly associated with a
   decline in executive function performance. The association of high blood
   pressure with brain volume reduction may in part explain blood
   pressure-related cognitive decline leading to dementia. (Hypertension.
   2012;60:1324-1331.) circle Online Data Supplement
RI Barthelemy, Jean-Claude/AAE-7180-2019; Beauchet, Olivier/AAP-8108-2020; Bartha, Robert/K-3611-2013; Barthelemy, Jean-Claude/; Annweiler, Cedric/; Roche, Frederic/
OI Bartha, Robert/0000-0002-7118-9096; Barthelemy,
   Jean-Claude/0000-0003-4306-7275; Annweiler, Cedric/0000-0002-7199-8109;
   Roche, Frederic/0000-0001-6115-7958
ZA 0
Z8 0
TC 24
ZR 1
ZS 0
ZB 15
Z9 24
U1 0
U2 13
SN 0194-911X
EI 1524-4563
UT WOS:000310059800040
PM 23045461
ER

PT J
AU Nieder, Gary L.
   Borges, Nicole J.
TI An eight-year study of online lecture use in a medical gross anatomy and
   embryology course
SO ANATOMICAL SCIENCES EDUCATION
VL 5
IS 6
BP 311
EP 320
DI 10.1002/ase.1289
PD NOV-DEC 2012
PY 2012
AB Online lectures have been used in lieu of live lectures in our gross
   anatomy and embryology course for the past eight years. We examined
   patterns of online lecture use by our students and related that use to
   academic entry measures, gender and examination performance. Detailed
   access records identified by student were available from server logs.
   Total views per page of lecture material increased over the first six
   years, then decreased markedly between years seven and eight, possibly
   due to the recent availability of alternate forms of lecture audio.
   Lecture use peaked in midafternoon and again in the evening, although
   some use was seen at all hours. Usage was highest at midweek and lowest
   on Fridays as might be expected. Individual student's use varied widely
   from rates equivalent to less than one viewing/page to more than three
   viewings per page. Overall use by male students was greater than that of
   females and gender-specific differences in the daily pattern were seen.
   Lecture use was correlated to the Medical College Admission Test (R)
   (MCAT (R)) Verbal Reasoning and Physical Sciences scores but not to
   composite MCAT scores or undergraduate grade point average. Overall use
   appeared to be driven by scheduled team-based learning (TBL) sessions
   and major examinations. Specific subsets of lecture material were most
   often viewed before related TBL sessions and again during review for
   examinations. A small but significant correlation between lecture use
   and examination and course performance was seen, specifically in the
   male student population. These findings, along with earlier
   observations, suggest that varied use of online lectures is attributable
   to multiple factors. Anat Sci Educ 5: 311-320. (c) 2012 American
   Association of Anatomists.
RI Herring, Anna L/L-7859-2014
ZB 2
ZR 0
Z8 0
ZS 1
ZA 0
TC 37
Z9 37
U1 0
U2 24
SN 1935-9772
EI 1935-9780
UT WOS:000310547100001
PM 22674561
ER

PT J
AU Fessler, Henry E.
TI Undergraduate medical education in critical care
SO CRITICAL CARE MEDICINE
VL 40
IS 11
BP 3065
EP 3069
DI 10.1097/CCM.0b013e31826ab360
PD NOV 2012
PY 2012
AB Objective: To review the current status of critical care education of
   medical students, focusing on how early, vigorous undergraduate training
   may address the needs of the learners and society.
   Data Sources: Literature review of focused PubMed searches, online
   databases, and reference lists of recent publications.
   Results: Although management of unstable and critically ill patients is
   required of most interns, undergraduate education in these skills
   remains largely elective, scattered, and highly variable. Critical care
   competencies for medical school graduates have not been established in
   the United States, and many students feel unprepared for these
   responsibilities that they assume as interns. Several successful
   approaches to medical student education in critical care have been
   demonstrated, and the availability of simulation technology provides new
   educational opportunities. Early exposure to other medical disciplines
   has influenced medical student career choice, although this has not been
   studied in regards to critical care fields.
   Conclusions: Undergraduate medical education in critical care would be
   advanced by consolidation and organization into formal curricula. These
   would teach biomedical and humanistic skills essential to critical care
   but valuable in all medical settings. Early, well-planned exposure to
   critical care as a distinct discipline might increase student interest
   in careers in the field. The effects of educational interventions on the
   acquisition of knowledge, attitudes, and skills as well as long-term
   career choice should be subjected to rigorous study. (Crit Care Med
   2012; 40: 3065-3069)
ZS 0
ZA 0
ZB 1
ZR 0
Z8 1
TC 17
Z9 18
U1 0
U2 15
SN 0090-3493
UT WOS:000310365300018
PM 22975892
ER

PT J
AU Volsky, Peter G.
   Sinacori, John T.
TI Global health initiatives of US otolaryngology residency programs: 2011
   global health initiatives survey results
SO LARYNGOSCOPE
VL 122
IS 11
BP 2422
EP 2427
DI 10.1002/lary.23533
PD NOV 2012
PY 2012
AB Objectives/Hypothesis: The objectives of this work were to quantify the
   involvement of US otolaryngology residency programs in global health
   endeavors, identify goals and services provided, and determine the
   participation of residents and fellows. Study Design: Cross-sectional
   survey of US otolaryngology faculty. Methods: A 10-point online
   questionnaire was distributed to 103 US otolaryngology residency program
   directors; all faculty involved in global health volunteerism were
   invited to participate. Results: Twenty-nine global health initiatives
   were represented. Most of the 24 residency programs involved (66%) had
   organized global health offices at their institutions; only 4% actually
   cooperated with these offices. Most often, only one attending (55%) was
   involved at each institution. Residents/fellows participated 65% of the
   time. Abroad, US otolaryngologists worked with freestanding hospitals or
   clinics (24%), American nongovernmental organizations (17%), academic
   centers (14%), and remote locations (14%). Most (96%) provided specialty
   surgical services, but some provided primary care (28%) and general
   surgical services (14%); 72% trained foreign surgeons. Most respondents
   (79%) reported that the clinical work done abroad was substantial enough
   for Accreditation Council for Graduate Medical Education (ACGME)
   standards. Only one fifth of respondents knew the name of the nearest
   otolaryngology training institution. Humanitarian aid was the most
   prevalent goal (100%), followed by resident/fellow exchange (45%) and
   faculty exchange (21%). Conclusions: At least a quarter of US
   otolaryngology residency programs engage in global health volunteerism.
   Most do not utilize institutional global health resources and are
   unaware of otolaryngology training programs abroad. There may be a role
   for global health education within the ACGME competency of systems-based
   practice. Laryngoscope, 2012
RI Volsky, Peter/AAL-7943-2020
ZA 0
TC 14
ZR 0
ZB 4
ZS 0
Z8 1
Z9 15
U1 0
U2 7
SN 0023-852X
UT WOS:000310240700012
PM 22965869
ER

PT J
AU Schifferdecker, Karen E.
   Berman, Norm B.
   Fall, Leslie H.
   Fischer, Martin R.
TI Adoption of computer-assisted learning in medical education: the
   educators' perspective
SO MEDICAL EDUCATION
VL 46
IS 11
BP 1063
EP 1073
DI 10.1111/j.1365-2923.2012.04350.x
PD NOV 2012
PY 2012
AB Medical Education 2012: 46: 10631073 CONTEXT Computer-assisted learning
   (CAL) in medical education has been shown to be effective in the
   achievement of learning outcomes, but requires the input of significant
   resources and development time. This study examines the key elements and
   processes that led to the widespread adoption of a CAL program in
   undergraduate medical education, the Computer-assisted Learning in
   Paediatrics Program (CLIPP). It then considers the relative importance
   of elements drawn from existing theories and models for technology
   adoption and other studies on CAL in medical education to inform the
   future development, implementation and testing of CAL programs in
   medical education. METHODS The study used a mixed-methods explanatory
   design. All paediatric clerkship directors (CDs) using CLIPP were
   recruited to participate in a self-administered, online questionnaire.
   Semi-structured interviews were then conducted with a random sample of
   CDs to further explore the quantitative results. RESULTS Factors that
   facilitated adoption included CLIPPs ability to fill gaps in exposure to
   core clinical problems, the use of a national curriculum, development by
   CDs, and the meeting of CDs desires to improve teaching and student
   learning. An additional facilitating factor was that little time and
   effort were needed to implement CLIPP within a clerkship. The
   quantitative findings were mostly corroborated by the qualitative
   findings. CONCLUSIONS This study indicates issues that are important in
   the consideration and future exploration of the development and
   implementation of CAL programs in medical education. The promise of CAL
   as a method of enhancing the process and outcomes of medical education,
   and its cost, increase the need for future CAL funders and developers to
   pay equal attention to the needs of potential adopters and the
   development process as they do to the content and tools in the CAL
   program. Important questions that remain on the optimal design, use and
   integration of CAL should be addressed in order to adequately inform
   future development. Support is needed for studies that address these
   critical areas.
OI Schifferdecker, Karen/0000-0003-2558-4885
TC 19
Z8 0
ZB 2
ZA 0
ZR 0
ZS 1
Z9 19
U1 0
U2 34
SN 0308-0110
EI 1365-2923
UT WOS:000310066000007
PM 23078683
ER

PT J
AU Gordon, Morris
   Darbyshire, Daniel
   Baker, Paul
TI Non-technical skills training to enhance patient safety: a systematic
   review
SO MEDICAL EDUCATION
VL 46
IS 11
BP 1042
EP 1054
DI 10.1111/j.1365-2923.2012.04343.x
PD NOV 2012
PY 2012
AB Medical Education 2012: 46: 10421054 CONTEXT Many quality improvement
   education programmes have been introduced over the last decade with the
   purpose of enhancing patient safety. The importance of non-technical
   skills training is becoming increasingly prominent, but the extent to
   which educational interventions have been used and the theoretical
   underpinnings of such interventions remain unclear. These issues were
   investigated through a systematic review of the literature. METHODS Any
   studies involving an educational intervention to improve non-technical
   skills amongst undergraduate or postgraduate staff in an acute health
   care environment were considered. A standardised search of online
   databases was carried out independently by two authors and consensus
   reached on the inclusion of studies. Data extraction and multimodal
   quality assessment were completed independently, followed by a content
   analysis of interventions and the extraction of key themes. RESULTS A
   total of 22 studies met the inclusion criteria. Measured outcomes were
   variable, as was the strength of conclusions. Theoretical underpinning
   of interventions was not described in any studies. Content analysis
   revealed reasonable consistency with the emergence of five key themes:
   error; communication; teamwork and leadership; systems, and situational
   awareness. Teaching was often multidisciplinary and methods used
   included simulation and role-play exercises, and observation.
   CONCLUSIONS The methodological quality of published studies is
   reasonable, although the reporting of specific interventions is poor.
   Although a recognised model to support the design of patient safety
   education is lacking, a number of theories have been applied to guide
   educators in future instructional design. Further published work should
   clearly describe interventions and their theoretical underpinnings, and
   should aim to further explore which specific aspects of interventions
   are effective and why. Such research should also try to assess whether
   such interventions can impact patient outcomes.
RI Darbyshire, Daniel/AAO-8681-2020; Gordon, Morris/
OI Darbyshire, Daniel/0000-0001-5619-0331; Gordon,
   Morris/0000-0002-1216-5158
TC 161
ZR 1
Z8 0
ZA 0
ZS 1
ZB 13
Z9 162
U1 0
U2 73
SN 0308-0110
EI 1365-2923
UT WOS:000310066000005
PM 23078681
ER

PT J
AU Mok, Philip S.
   Tan, Eva Y.
   Baerlocher, Mark O.
   Athreya, Sriharsha
TI The role of morbidity and mortality meetings in interventional radiology
SO EUROPEAN JOURNAL OF RADIOLOGY
VL 81
IS 11
BP 3344
EP 3347
DI 10.1016/j.ejrad.2012.01.005
PD NOV 2012
PY 2012
AB Purpose: To understand the current practice of interventional radiology
   (IR) morbidity and mortality (M&M) meetings among interventional
   radiologists in Europe, and to develop a set of results-based
   recommendations to increase the prevalence of IR M&M meetings.
   Materials and methods: Online electronic surveys were sent to members of
   the Cardiovascular and Interventional Radiology Society of Europe
   (CIRSE). Each survey consisted of 18 questions pertaining to IR M&M
   meetings.
   Results: A total of 150 CIRSE members responded to the survey.
   Approximately 47% of respondents held IR M&M meetings in their
   departments. Among those who held IR M&M meetings, 42% held them monthly
   and 68% rated the quality of the meetings as good or excellent. Of those
   who did not have M&M meetings, 94% were interested in incorporating M&M
   meetings into their future practice. The most common reasons for not
   holding IR M&M meetings were lack of time (68%) and small IR practice
   groups (43%). A total of 85% were interested in learning more about IR
   M&M meetings. The preferred method of education about M&M meetings
   included annual radiology meetings (44%), peer-reviewed articles in
   radiology journals (31%), websites (26%), and newsletters (15%).
   Conclusions: The data demonstrate that although current practice of M&M
   meetings in European IR departments is limited, the majority of
   respondents believe that M&M meetings are beneficial to their practice.
   There is a need for guidelines or standards of practice to incorporate
   such meetings in IR departments to prevent medical errors, which may
   ultimately lead to enhanced patient safety and outcomes. (C) 2012
   Elsevier Ireland Ltd. All rights reserved.
ZA 0
ZB 2
ZR 0
ZS 0
TC 10
Z8 0
Z9 10
U1 0
U2 3
SN 0720-048X
UT WOS:000309554400065
PM 22297187
ER

PT J
AU Gonsenhauser, Iahn
   Beal, Eliza
   Shihadeh, Fadi
   Mekhjian, Hagop S.
   Moffatt-Bruce, Susan D.
TI Development and Assessment of Quality Improvement Education For Medical
   Students at The Ohio State University Medical Center
SO JOURNAL FOR HEALTHCARE QUALITY
VL 34
IS 6
BP 36
EP 42
DI 10.1111/j.1945-1474.2012.00160.x
PD NOV-DEC 2012
PY 2012
AB This study tested the feasibility of a quality improvement (QI) program
   that provided first and second year medical students with education in
   QI processes and demonstrate their utility within the framework of a
   real-world QI project. Medical students assessed the use of the Surgical
   Safety Checklist at The Ohio State University Medical Center. Before
   performing audits students were required to complete a self-paced online
   program that provided preliminary education in QI, patient safety,
   leadership, teamwork, and patient-centered care. A 2.5-hr orientation
   introduced basic operating room protocol, and the surgical checklist
   audit tool. Orientation included a multimedia simulation of checklist
   usage and a role-playing exercise simulating its use. Students completed
   pre- and postparticipation assessments. Results included an increased
   knowledge of QI methodology, an improved understanding of the evidence
   supporting the need for QI projects within health systems, and a greater
   awareness of available QI projects. Students' perspectives changed to
   indicate an increased belief that QI is the responsibility of all health
   professionals including physicians, administrators and other staff. This
   study concluded that QI education can be effectively disseminated to
   medical students early in their education using existing online tools
   and experiential QI projects, and can result in actionable QI data
   supporting hospital improvement initiatives.
RI Beal, Eliza/J-6492-2015; Beal, Eliza/AAT-3071-2020; Moffatt-Bruce, Susan/
OI Beal, Eliza/0000-0003-2191-6811; Moffatt-Bruce,
   Susan/0000-0002-0999-5505
ZB 0
ZR 0
TC 11
ZA 0
ZS 0
Z8 0
Z9 11
U1 0
U2 9
SN 1062-2551
EI 1945-1474
UT WOS:000209221400005
PM 23163971
ER

PT J
AU Gormley, Denise K
   Costanzo, Amy J
   Lewis, Margaret R
   Slone, Bill
   Savage, Christine L
TI Assessing nurses' continuing education preferences in rural community
   and urban academic settings.
SO Journal for nurses in staff development : JNSD : official journal of the
   National Nursing Staff Development Organization
VL 28
IS 6
BP 279
EP 84
DI 10.1097/NND.0b013e318272590c
PD 2012 Nov-Dec
PY 2012
AB Continuing education programs that increase nursing knowledge and
   collaboration are needed across urban and rural settings. A survey was
   distributed to determine interest in nursing grand rounds and preferred
   educational modalities at two unaffiliated hospitals. Results revealed
   that nurses from the urban and rural hospitals were interested in
   nursing grand rounds as a recorded online offering, thus providing
   valuable information used to develop a nursing grand rounds program.
ZB 0
Z8 0
ZA 0
TC 11
ZS 0
ZR 0
Z9 11
U1 0
U2 2
EI 1538-9049
UT MEDLINE:23222425
PM 23222425
ER

PT J
AU Rivas, E
   Ubre, M
   Martinez-Palli, G
   Valero, R
   Beltran, J
   Lopez, A
   Balust, J
TI [Fibreoptic clinical training in anaesthesia. Course design and results
   based on a self-assessment survey].
FT Entrenamiento clinico con fibrobroncoscopio en anestesia. Diseno y
   resultados del curso segun encuesta de autoevaluacion.
SO Revista espanola de anestesiologia y reanimacion
VL 59
IS 9
BP 483
EP 8
DI 10.1016/j.redar.2012.06.012
PD 2012-Nov
PY 2012
AB BACKGROUND AND OBJECTIVE: Fibreoptic intubation is the technique of
   choice for resolving complications related to a difficult airway. Our
   aim was to determine whether a clinical-practice-based, individualized
   course provides sufficient training and confidence to allow
   anaesthetists to routinely practice fibreoptic intubation.
   METHODS: Our hospital developed a clinical-practice-based,
   individualized course on fibreoptic intubation in general anaesthesia
   that provided practice in sedated spontaneously breathing patients and
   insertion through supraglottic devices. From 2005 to 2009, we e-mailed
   participants for response to an anonymous online self-assessment survey.
   We asked participants about the training outcomes and their overall
   degree of satisfaction.
   RESULTS: Seventy-seven participants were sent the questionnaire six
   months after the course and 61% responded. All respondents considered
   themselves skilled in handling the bronchoscope at the end of the course
   and 97% used it in their routine practice in patients with difficult
   airways.
   CONCLUSIONS: These results suggest a high success rate can be expected
   from individually tailored fibreoptic intubation courses that supplement
   theory and mannequin experience with clinical practice.
RI Rivas, Eva/AFU-7933-2022; Lopez, Ana M/J-1548-2015; Valero, Ricard/G-1770-2015; valero, ricard/AAA-6199-2020; Beltran, Joan/; Martinez-Palli, Graciela/
OI Rivas, Eva/0000-0002-5816-998X; Lopez, Ana M/0000-0003-0219-522X;
   Valero, Ricard/0000-0001-7875-9496; valero, ricard/0000-0001-7875-9496;
   Beltran, Joan/0000-0002-6225-5223; Martinez-Palli,
   Graciela/0000-0002-7163-8090
Z8 0
ZB 0
TC 1
ZS 0
ZA 0
ZR 0
Z9 1
U1 0
U2 1
SN 0034-9356
UT MEDLINE:22921112
PM 22921112
ER

PT J
AU Gabarron, Elia
   Serrano, J. Artur
   Wynn, Rolf
   Armayones, Manuel
TI Avatars using computer/smartphone mediated communication and social
   networking in prevention of sexually transmitted diseases among
   North-Norwegian youngsters
SO BMC MEDICAL INFORMATICS AND DECISION MAKING
VL 12
AR 120
DI 10.1186/1472-6947-12-120
PD OCT 30 2012
PY 2012
AB Background: Sexually transmitted diseases (STDs), especially the
   Chlamydia trachomatis bacterial infection, a common cause of
   infertility, are highly prevalent in developed countries, and a worrying
   problem in North Norway, where the incidence of chlamydia twice the
   Norwegian average. Seventy percent of reported chlamydia cases are found
   in people below 25 years of age, and although its spread could be
   controlled with proper prevention, young people are more aware of the
   risks of unwanted pregnancy than their risk of acquiring a STD.
   Information and Communication Technologies, including, the Internet,
   social media and/or smartphones, should be valued for sexual health
   promotion for their potential to engage young audiences. And in these
   media, avatars guarantee anonymity to users when handling sensitive
   information. The main objective of this project is to achieve that North
   Norwegian youngsters become more aware of STDs through the use of
   popular technologies among young people.
   Methods: A Virtual Clinic for Sexually Transmitted Diseases (VCSTD) will
   be developed. The VCSTD will provide early guidance and reliable
   information sources concerning reproductive health, delivered in a novel
   and innovative way to the younger population. The VCSTD consists of an
   "avatar" supported intervention in a serious gaming and e-learning
   environment, which will bypass direct physical access (in person) to
   reliable medical information, as well as allowing the youngsters to
   share that information in social media, and thus helping the VCSTD to be
   disseminated to more people.
   Data analyses will be conducted on publically available health data
   relevant to STDs in Troms and Finnmark, like the absolute number of
   chlamydia tests, the amount of emergency contraception medication sold,
   and the number of abortions. Also, usage data of the system and
   experiences of usefulness will be explored through participants'
   voluntary responses to a feedback form available in the VCSTD.
   Discussion: This study will examine the usefulness of an online public
   health intervention that aims to promote healthy sexual practices among
   North-Norwegian youngsters. If shown to be effective, the intervention
   could prove to be an affordable and widely accessible intervention to
   decrease risky sexual practices in younger population.
RI Armayones, Manuel/AAD-6400-2020; Wynn, Rolf/ABE-8410-2020; Armayones, Manuel/; Gabarron, Elia/
OI Wynn, Rolf/0000-0002-2254-3343; Armayones, Manuel/0000-0001-6345-8711;
   Gabarron, Elia/0000-0002-7188-550X
ZA 0
ZR 0
ZB 0
ZS 0
Z8 0
TC 21
Z9 21
U1 1
U2 73
EI 1472-6947
UT WOS:000313568500001
PM 23110684
ER

PT J
AU Mahnic-Kalamiza, Samo
   Kotnik, Tadej
   Miklavcic, Damijan
TI Educational application for visualization and analysis of electric field
   strength in multiple electrode electroporation
SO BMC MEDICAL EDUCATION
VL 12
AR 102
DI 10.1186/1472-6920-12-102
PD OCT 30 2012
PY 2012
AB Background: Electrochemotherapy is a local treatment that utilizes
   electric pulses in order to achieve local increase in cytotoxicity of
   some anticancer drugs. The success of this treatment is highly dependent
   on parameters such as tissue electrical properties, applied voltages and
   spatial relations in placement of electrodes that are used to establish
   a cell-permeabilizing electric field in target tissue. Non-thermal
   irreversible electroporation techniques for ablation of tissue depend
   similarly on these parameters. In the treatment planning stage, if
   oversimplified approximations for evaluation of electric field are used,
   such as U/d (voltage-to-distance ratio), sufficient field strength may
   not be reached within the entire target (tumor) area, potentially
   resulting in treatment failure.
   Results: In order to provide an aid in education of medical personnel
   performing electrochemotherapy and non-thermal irreversible
   electroporation for tissue ablation, assist in visualizing the electric
   field in needle electrode electroporation and the effects of changes in
   electrode placement, an application has been developed both as a
   desktop-and a web-based solution. It enables users to position up to
   twelve electrodes in a plane of adjustable dimensions representing a
   two-dimensional slice of tissue. By means of manipulation of electrode
   placement, i.e. repositioning, and the changes in electrical parameters,
   the users interact with the system and observe the resulting electrical
   field strength established by the inserted electrodes in real time. The
   field strength is calculated and visualized online and instantaneously
   reflects the desired changes, dramatically improving the user
   friendliness and educational value, especially compared to approaches
   utilizing general-purpose numerical modeling software, such as finite
   element modeling packages.
   Conclusion: In this paper we outline the need and offer a solution in
   medical education in the field of electroporation-based treatments, e.
   g. primarily electrochemotherapy and non-thermal irreversible tissue
   ablation. We present the background, the means of implementation and the
   fully functional application, which is the first of its kind. While the
   initial feedback from students that have evaluated this application as
   part of an e-learning course is positive, a formal study is planned to
   thoroughly evaluate the current version and identify possible future
   improvements and modifications.
RI Miklavčič, Damijan/A-9497-2008; Kotnik, Tadej/
OI Miklavčič, Damijan/0000-0003-3506-9449; Kotnik,
   Tadej/0000-0002-0777-9948
ZA 0
ZB 7
TC 15
ZS 0
ZR 0
Z8 0
Z9 45
U1 0
U2 21
EI 1472-6920
UT WOS:000312780700001
PM 23107609
ER

PT J
AU Payne, Karl Frederick Braekkan
   Wharrad, Heather
   Watts, Kim
TI Smartphone and medical related App use among medical students and junior
   doctors in the United Kingdom (UK): a regional survey
SO BMC MEDICAL INFORMATICS AND DECISION MAKING
VL 12
AR 121
DI 10.1186/1472-6947-12-121
PD OCT 30 2012
PY 2012
AB Background: Smartphone usage has spread to many settings including that
   of healthcare with numerous potential and realised benefits. The ability
   to download custom-built software applications (apps) has created a new
   wealth of clinical resources available to healthcare staff, providing
   evidence-based decisional tools to reduce medical errors. Previous
   literature has examined how smartphones can be utilised by both medical
   student and doctor populations, to enhance educational and workplace
   activities, with the potential to improve overall patient care. However,
   this literature has not examined smartphone acceptance and patterns of
   medical app usage within the student and junior doctor populations.
   Methods: An online survey of medical student and foundation level junior
   doctor cohorts was undertaken within one United Kingdom healthcare
   region. Participants were asked whether they owned a Smartphone and if
   they used apps on their Smartphones to support their education and
   practice activities. Frequency of use and type of app used was also
   investigated. Open response questions explored participants' views on
   apps that were desired or recommended and the characteristics of apps
   that were useful.
   Results: 257 medical students and 131 junior doctors responded, equating
   to a response rate of 15.0% and 21.8% respectively. 79.0% (n=203/257) of
   medical students and 74.8% (n=98/131) of junior doctors owned a
   smartphone, with 56.6% (n=115/203) of students and 68.4% (n=67/98) of
   doctors owning an iPhone. The majority of students and doctors owned 1-5
   medical related applications, with very few owning more than 10, and
   iPhone owners significantly more likely to own apps (Chi sq, p<0.001).
   Both populations showed similar trends of app usage of several times a
   day. Over 24hours apps were used for between 1-30 minutes for students
   and 1-20 minutes for doctors, students used disease diagnosis/management
   and drug reference apps, with doctors favouring clinical
   score/calculator apps.
   Conclusions: This study found a high level of smartphone ownership and
   usage among medical students and junior doctors. Both groups endorse the
   development of more apps to support their education and clinical
   practice.
RI Wharrad, Heather J/F-1788-2011; Watts, Kim/
OI Wharrad, Heather J/0000-0001-6030-5648; Watts, Kim/0000-0002-6698-0692
TC 331
ZS 8
Z8 1
ZA 0
ZR 0
ZB 40
Z9 339
U1 5
U2 128
SN 1472-6947
UT WOS:000311717400001
PM 23110712
ER

PT J
AU Flys, Tamara
   Gonzalez, Rosalba
   Sued, Omar
   Conejero, Juana Suarez
   Kestler, Edgar
   Sosa, Nestor
   McKenzie-White, Jane
   Irene Monzon, Irma
   Torres, Carmen-Rosa
   Page, Kathleen
TI A Novel Educational Strategy Targeting Health Care Workers in
   Underserved Communities in Central America to Integrate HIV into Primary
   Medical Care
SO PLOS ONE
VL 7
IS 10
AR e46426
DI 10.1371/journal.pone.0046426
PD OCT 24 2012
PY 2012
AB Background: Current educational strategies to integrate HIV care into
   primary medical care in Central America have traditionally targeted
   managers or higher-level officials, rather than local health care
   workers (HCWs). We developed a complementary online and on-site
   interactive training program to reach local HCWs at the primary care
   level in underserved communities.
   Methods: The training program targeted physicians, nurses, and community
   HCWs with limited access to traditional onsite training in Panama,
   Nicaragua, Dominican Republic, and Guatemala. The curriculum focused on
   principles of HIV care and health systems using a tutor-supported
   blended educational approach of an 8-week online component, a weeklong
   on-site problem-solving workshop, and individualized project-based
   interventions.
   Results: Of 258 initially active participants, 225 (225/258 = 87.2%)
   successfully completed the online component and the top 200 were invited
   to the on-site workshop. Of those, 170 (170/200 = 85%) attended the
   on-site workshop. In total, 142 completed all three components,
   including the project phase. Quantitative and qualitative evaluation
   instruments included knowledge assessments, reflexive essays, and
   acceptability surveys. The mean pre and post-essay scores demonstrating
   understanding of social determinants, health system organization, and
   integration of HIV services were 70% and 87.5%, respectively, with an
   increase in knowledge of 17.2% (p<0.001). The mean pre- and post-test
   scores evaluating clinical knowledge were 70.9% and 90.3%, respectively,
   with an increase in knowledge of 19.4% (p<0.001). A survey of Likert
   scale and open-ended questions demonstrated overwhelming participant
   satisfaction with course content, structure, and effectiveness in
   improving their HIV-related knowledge and skills.
   Conclusion: This innovative curriculum utilized technology to target
   HCWs with limited access to educational resources. Participants
   benefited from technical skills acquired through the process, and could
   continue working within their underserved communities while
   participating in the online component and then implement interventions
   that successfully converted theoretical knowledge to action to improve
   integration of HIV care into primary care.
RI Sued, Omar/H-3325-2019
OI Sued, Omar/0000-0001-5818-770X
ZR 0
TC 8
ZS 0
Z8 0
ZB 1
ZA 0
Z9 8
U1 0
U2 15
SN 1932-6203
UT WOS:000310310200015
PM 23115628
ER

PT J
AU Aldekhayel, Salah A.
   ALselaim, Nahar A.
   Magzoub, Mohi Eldin
   AL-Qattan, Mohammad M.
   Al-Namlah, Abdullah M.
   Tamim, Hani
   Al-Khayal, Abdullah
   Al-Habdan, Sultan I.
   Zamakhshary, Mohammed F.
TI Constructing a question bank based on script concordance approach as a
   novel assessment methodology in surgical education
SO BMC MEDICAL EDUCATION
VL 12
AR 100
DI 10.1186/1472-6920-12-100
PD OCT 24 2012
PY 2012
AB Background: Script Concordance Test (SCT) is a new assessment tool that
   reliably assesses clinical reasoning skills. Previous descriptions of
   developing SCT-question banks were merely subjective. This study
   addresses two gaps in the literature: 1) conducting the first phase of a
   multistep validation process of SCT in Plastic Surgery, and 2) providing
   an objective methodology to construct a question bank based on SCT.
   Methods: After developing a test blueprint, 52 test items were written.
   Five validation questions were developed and a validation survey was
   established online. Seven reviewers were asked to answer this survey.
   They were recruited from two countries, Saudi Arabia and Canada, to
   improve the test's external validity. Their ratings were transformed
   into percentages. Analysis was performed to compare reviewers' ratings
   by looking at correlations, ranges, means, medians, and overall scores.
   Results: Scores of reviewers' ratings were between 76% and 95% (mean 86%
   +/- 5). We found poor correlations between reviewers (Pearson's: +0.38
   to -0.22). Ratings of individual validation questions ranged between 0
   and 4 (on a scale 1-5). Means and medians of these ranges were computed
   for each test item (mean: 0.8 to 2.4; median: 1 to 3). A subset of test
   items comprising 27 items was generated based on a set of inclusion and
   exclusion criteria.
   Conclusion: This study proposes an objective methodology for validation
   of SCT-question bank. Analysis of validation survey is done from all
   angles, i.e., reviewers, validation questions, and test items. Finally,
   a subset of test items is generated based on a set of criteria.
RI Aldekhayel, Salah/L-5990-2019; Alselaim, Nahar/; Zamakhshary, Mohammed/
OI Aldekhayel, Salah/0000-0002-0896-3042; Alselaim,
   Nahar/0000-0003-2503-0030; Zamakhshary, Mohammed/0000-0001-8870-8684
ZB 0
ZA 0
TC 6
ZS 2
Z8 0
ZR 0
Z9 6
U1 1
U2 4
SN 1472-6920
UT WOS:000313296100001
PM 23095569
ER

PT J
AU De Vuyst, H.
   Mugo, N. R.
   Chung, M. H.
   McKenzie, K. P.
   Nyongesa-Malava, E.
   Tenet, V.
   Njoroge, J. W.
   Sakr, S. R.
   Meijer, C. J. L. M.
   Snijders, P. J. F.
   Rana, F. S.
   Franceschi, S.
TI Prevalence and determinants of human papillomavirus infection and
   cervical lesions in HIV-positive women in Kenya
SO BRITISH JOURNAL OF CANCER
VL 107
IS 9
BP 1624
EP 1630
DI 10.1038/bjc.2012.441
PD OCT 23 2012
PY 2012
AB BACKGROUND: We assessed the association of human papillomavirus (HPV)
   infection and cervical intraepithelial neoplasia (CIN) with various
   characteristics, CD4 count and use of combination antiretroviral therapy
   (cART) among HIV-positive women.
   METHODS: Cross-sectional study of 498 HIV-positive women who underwent
   HPV PCR-based testing, cytology, and systematic cervical biopsy.
   RESULTS: In all, 68.7% of women were HPV-positive, 52.6% had high-risk
   (hr) HPV, and 40.2% multiple type infections. High-risk human
   papillomavirus-positivity did not vary significantly by age but it was
   negatively associated with education level. The most frequent types in
   113 CIN2/3 were HPV16 (26.5%), HPV35 (19.5%), and HPV58 (12.4%). CD4
   count was negatively associated with prevalence of hrHPV (P < 0.001) and
   CIN2/3 among non-users of cART (P = 0.013). Combination antiretroviral
   therapies users (>= 2 year) had lower hrHPV prevalence (prevalence ratio
   (PR) vs non-users = 0.77, 95% confidence interval (CI): 0.61-0.96) and
   multiple infections (PR = 0.68, 95% CI: 0.53-0.88), but not fewer
   CIN2/3. The positive predictive value of hrHPV-positivity for CIN2/3
   increased from 28.9% at age <35 years to 53.3% in >= 45 years.
   CONCLUSION: The burden of hrHPV and CIN2/3 was high and it was related
   to immunosuppression level. Combination antiretroviral therapies (>= 2
   year) use had a favourable effect on hrHPV prevalence but cART in our
   population may have been started too late to prevent CIN2/3. British
   Journal of Cancer (2012) 107, 1624-1630. doi:10.1038/bjc.2012.441
   www.bjcancer.com Published online 2 October 2012 (c) 2012 Cancer
   Research UK
RI franceschi, silvia/M-2452-2014
OI franceschi, silvia/0000-0003-4181-8071
ZR 1
TC 63
Z8 0
ZS 1
ZA 0
ZB 38
Z9 65
U1 0
U2 5
SN 0007-0920
UT WOS:000310505800026
PM 23033006
ER

PT J
AU McCormick, Marie C.
   Buka, Stephen
   Brooks-Gunn, Jeanne
   Salganik, Mikhail
   Mao, Wenyang
TI Effect of Early Educational Intervention on Younger Siblings The Infant
   Health and Development Program
SO ARCHIVES OF PEDIATRICS & ADOLESCENT MEDICINE
VL 166
IS 10
BP 891
EP 896
DI 10.1001/archpediatrics.2012.547
PD OCT 23 2012
PY 2012
AB Object: To assess whether younger siblings of participants in an early
   (preschool) educational program would benefit in terms of developmental
   and educational outcomes.
   Design: Assessment of a cohort of siblings of intervention participants
   at a mean age of 13.5 years.
   Setting: The Infant Health and Development Program (IHDP), an 8-site
   randomized trial of 3 years of early education for premature
   low-birth-weight infants who were followed up through 18 years of age.
   Participants: Siblings born within 5 years of the IHDP study
   participants.
   Main Exposure: A sibling born no more than 5 years earlier who
   participated in the IHDP.
   Main Outcome Measures: Observed IQ; youth report of behavioral problems,
   their expectations of future success, and their relationship with their
   parents; and the caregiver's report on the youth's school progress and
   their expectations of the youth's educational attainment.
   Results: Of 878 IHDP participants who were followed up, 466 (53.1%) had
   an eligible younger sibling, and 229 of those siblings (49.1%) agreed to
   participate. No differences were seen between the siblings of those who
   did and did not receive the IHDP intervention on any of the outcome
   measures. Adjusting for maternal race/ethnicity, age, and educational
   attainment at the birth of the study participant; study site; sex of the
   sibling; and losses to the cohort did not alter the results.
   Conclusion: Participation in an early educational program confers no
   apparent benefit on younger siblings in their early adolescent years.
   Arch Pediatr Adolesc Med. 2012;166(10):891-896. Published online June 4,
   2012. doi: 10.1001/archpediatrics.2012.547
RI Buka, Stephen/H-7335-2014; McCormmick, Marie/
OI Buka, Stephen/0000-0002-8578-9308; McCormmick, Marie/0000-0002-3938-1707
TC 1
ZS 0
ZB 0
ZA 0
Z8 0
ZR 0
Z9 1
U1 1
U2 9
SN 1072-4710
EI 1538-3628
UT WOS:000309414400001
PM 22664795
ER

PT J
AU Brown, Courtney M.
   Copeland, Kristen A.
   Sucharew, Heidi
   Kahn, Robert S.
TI Social-Emotional Problems in Preschool-Aged Children Opportunities for
   Prevention and Early Intervention
SO ARCHIVES OF PEDIATRICS & ADOLESCENT MEDICINE
VL 166
IS 10
BP 926
EP 932
DI 10.1001/archpediatrics.2012.793
PD OCT 23 2012
PY 2012
AB Objectives: To estimate the prevalence of positive screens for
   social-emotional problems among preschool-aged children in a low-income
   clinical population and to explore the family context and receptivity to
   referrals to help guide development of interventions.
   Design: Observational, cross-sectional study.
   Setting: Two urban primary care clinics.
   Participants: A total of 254 parents of 3-and 4-year-old children at 2
   urban primary care clinics.
   Main Outcome Measures: Score on a standardized screen for
   social-emotional problems (Ages and Stages Questionnaire:
   Social-Emotional) and answers to additional survey questions about child
   care arrangements, parental depressive symptoms, and attitudes toward
   preschool and behavioral health referrals.
   Results: Twenty-four percent (95% CI, 16.5%-31.5%) of children screened
   positive for social-emotional problems. Among those screening positive,
   45% had a parent with depressive symptoms, and 27% had no nonparental
   child care. Among parents of children who screened positive for
   social-emotional problems, 79% reported they would welcome or would not
   mind a referral to a counselor or psychologist; only 16% reported a
   prior referral.
   Conclusions: In a clinical sample, 1 in 4 low-income pre-school-aged
   children screened positive for social-emotional problems, and most
   parents were amenable to referrals to preschool or early childhood
   mental health. This represents an opportunity for improvement in primary
   prevention and early intervention for social-emotional problems.
   Arch Pediatr Adolesc Med. 2012;166(10):926-932. Published online August
   27, 2012. doi:10.1001/archpediatrics.2012.793
RI Sucharew, Heidi/M-4338-2015; Copeland, Kristen/
OI Copeland, Kristen/0000-0001-7178-0321
ZS 1
ZB 7
ZA 0
ZR 0
TC 24
Z8 1
Z9 25
U1 0
U2 44
SN 1072-4710
EI 1538-3628
UT WOS:000309414400007
PM 22926145
ER

PT J
AU DeCamp, Matthew
TI Social Media and Medical Professionalism Toward an Expanded Program
SO ARCHIVES OF INTERNAL MEDICINE
VL 172
IS 18
BP 1418
EP 1419
DI 10.1001/archinternmed.2012.3220
PD OCT 8 2012
PY 2012
RI DeCamp, Matthew/N-6028-2014; DeCamp, Matthew/
OI DeCamp, Matthew/0000-0002-9371-8729
ZB 3
ZR 0
Z8 0
TC 15
ZA 0
ZS 0
Z9 15
U1 0
U2 4
SN 0003-9926
UT WOS:000309540500012
PM 22911444
ER

PT J
AU Mair, Grant
   Ewing, Fiona
   Murchison, John T.
TI Survey of UK radiology trainees in the aftermath of 'Modernising Medical
   Careers'
SO BMC MEDICAL EDUCATION
VL 12
AR 93
DI 10.1186/1472-6920-12-93
PD OCT 2 2012
PY 2012
AB Background: Following implementation of Modernising Medical Careers
   (MMC) in the UK, potential radiology trainees must decide on their
   career and apply sooner than ever before. We aimed to determine whether
   current trainees were sufficiently informed to make an earlier career
   decision by comparing the early radiology experiences of Traditional and
   Foundation Trainees.
   Methods: 344 radiology trainees were appointed through MMC in 2007/08.
   This cohort was surveyed online.
   Results: Response rate was 174/344 (51%). Traditional Trainees made
   their career decision 2.6 years after graduation compared with 1.2 years
   for Foundation Trainees (57/167, 34%). Nearly half of responders
   (79/169, 47%) experienced no formal radiology teaching as
   undergraduates. Most trainees regularly attended radiology meetings,
   spent time in a radiology department and/or performed radiology
   research. Many trainees received no career advice specific to radiology
   (69/163, 42%) at any point prior to entering the specialty; this
   includes both formal and informal advice. Junior doctor experiences were
   more frequently cited as influencing career choice (98/164, 60%). An
   earlier career decision was associated with; undergraduate radiology
   projects (-0.72 years, p = 0.018), career advice (-0.63 years, p =
   0.009) and regular attendance at radiology meetings (-0.65 years, p =
   0.014).
   Conclusion: Early experience of radiology enables trainees to make an
   earlier career decision, however current radiology trainees were not
   always afforded relevant experiences prior to entering training.
   Radiologists need to be more proactive in encouraging the next
   generation of trainees.
RI Mair, Grant/M-9071-2016
OI Mair, Grant/0000-0003-2189-443X
ZS 0
ZA 0
TC 6
ZR 0
ZB 2
Z8 0
Z9 6
U1 0
U2 2
SN 1472-6920
UT WOS:000315147400001
PM 23031228
ER

PT J
AU Dorsch, Josephine L.
   Perry, Gerald (Jerry)
TI Evidence-based medicine at the intersection of research interests
   between academic health sciences librarians and medical educators: a
   review of the literature
SO JOURNAL OF THE MEDICAL LIBRARY ASSOCIATION
VL 100
IS 4
BP 251
EP 257
DI 10.3163/1536-5050.100.4.006
PD OCT 2012
PY 2012
AB Objectives: In 2008, the Association of Academic Health Sciences
   Libraries established an Education Research Task Force (ERTF) to plan
   research addressing research priorities outlined in key Association of
   American Medical Colleges reports. ERTF members conducted a literature
   review to describe the state of collaborative research at the
   intersection of medical education and health sciences librarianship.
   Analysis of initial results revealed instruction in evidence-based
   medicine (EBM) was a shared interest and is thus the focus of this
   review.
   Methods: Searches on EBM teaching programs were conducted, and results
   were posted to a shared online citation management service. Individual
   articles were assessed and assigned metadata describing subject matter,
   scope, and format.
   Results: Article analysis identified key themes. Most papers were
   descriptive narratives of curricular development. Evaluation studies
   were also prominent and often based on student satisfaction or
   self-reported competency. A smaller number of controlled studies provide
   evidence of impacts of librarian involvement in EBM instruction.
   Conclusions: Scholarship of EBM instruction is of common interest
   between medical educators and health sciences librarians. Coauthorship
   between the groups and distribution of literature points to a productive
   collaboration. An emerging literature of controlled studies measuring
   the impact of cross-disciplinary efforts signals continued progress in
   the arena of EBM instruction.
ZS 0
ZB 6
TC 17
ZR 0
ZA 0
Z8 0
Z9 23
U1 1
U2 48
SN 1536-5050
UT WOS:000310999900006
PM 23133324
ER

PT J
AU Saghafi, Ester
   Tannery, Nancy H.
   Epstein, Barbara A.
   Alman, Susan
   Tomer, Christinger
TI Development of a post-master's online certificate in health sciences
   librarianship
SO JOURNAL OF THE MEDICAL LIBRARY ASSOCIATION
VL 100
IS 4
BP 310
EP 313
DI 10.3163/1536-5050.100.4.015
PD OCT 2012
PY 2012
RI Tannery, Nancy Hrinya/B-5688-2009
OI Tannery, Nancy Hrinya/0000-0003-3478-3720
ZR 0
TC 2
ZA 0
ZB 0
Z8 0
ZS 0
Z9 2
U1 0
U2 11
SN 1536-5050
UT WOS:000310999900015
PM 23133333
ER

PT J
AU Pinelle, David
   Burbridge, Brent
   Kalra, Neil
TI USRC: A New Strategy for Adding Digital Images to the Medical School
   Curriculum
SO JOURNAL OF DIGITAL IMAGING
VL 25
IS 5
BP 682
EP 688
DI 10.1007/s10278-012-9473-7
PD OCT 2012
PY 2012
AB Many medical schools use learning management systems (LMSs) to give
   students access to online lecture notes, assignments, quizzes, and other
   learning resources. LMSs can also be used to provide access to digital
   radiology images, potentially improving preclinical teaching in anatomy,
   physiology, and pathology while also allowing students to develop
   interpretation skills that are important in clinical practice. However,
   it is unclear how radiology images can best be stored, imported, and
   displayed in an LMS. We developed University of Saskatchewan Radiology
   Courseware (USRC), a new web application that allows course designers to
   import images into pages linked to BlackBoard Learn, a popular LMS. Page
   content, including images, annotations, captions, and supporting text,
   are stored as teaching cases on a MIRC (Medical Imaging Resource Center)
   server. Course designers create cases in MIRC, and then create a
   corresponding page in BlackBoard by modifying an HTML template so that
   it holds the URL of a MIRC case. When a user visits the page in
   BlackBoard, the page requests content from the MIRC case, reformats the
   text for display in BlackBoard, and loads an image viewer plug-in that
   allows students to view and interact with the images stored in the case.
   The USRC technology can be used to reformat MIRC cases for presentation
   in any website or in any learning management system that supports custom
   pages written in HTML with embedded JavaScript.
OI Burbridge, Brent/0000-0001-9380-8495
Z8 0
ZS 0
ZB 0
ZR 0
TC 7
ZA 0
Z9 7
U1 0
U2 14
SN 0897-1889
UT WOS:000308955800016
PM 22527988
ER

PT J
AU Leeuwenburg, T. J.
TI Access to difficult airway equipment and training for rural
   GP-anaesthetists in Australia: results of a 2012 survey
SO RURAL AND REMOTE HEALTH
VL 12
IS 4
AR 2127
PD OCT-DEC 2012
PY 2012
AB Introduction: In rural Australia, general practitioners (GPs) form the
   frontline for provision of medical services. Besides responsibilities
   for primary care via private practice, rural doctors often provide
   emergency and inpatient services for rural hospitals. The aim of this
   study was to determine access to difficult airway equipment and training
   among the GP-anaesthetist cadre in rural Australia.
   Methods: Design: an online survey regarding availability of difficult
   airway equipment, access to ongoing training and inviting comments on
   rural anaesthesia in general. Setting: a questionnaire was distributed
   to rural doctors in January 2012 via membership databases of the Rural
   Doctors Association of Australia and state-based Rural Doctor Workforce
   Agencies. Participants: 293 participants identified as a GP-anaesthetist
   working in rural Australia (65% response rate). Of these 83% were male,
   17% female with the percentage of respondents from each state concordant
   with the distributions indicated by the 2010 Rural Health Workforce
   National Minimum Dataset. Main outcome measure: closed-ended questions
   were quantified and open-ended questions analysed to determine issues
   relevant to GP-anaesthetists.
   Results: Only 53% of GP-anaesthetists reported access to a difficult
   airway trolley or box in their facility. Lack of availability of certain
   airway equipment was reported among GP-anaesthetists, with very few
   having access to advanced intubation aids such as videolaryngoscopes or
   fibreoptic devices (flexible fibrescopes and/or malleable fibreoptic
   stylets). Open-ended questions suggested that GP-anaesthetists desired
   such aids to manage difficult airways. Only 79% had access to surgical
   airway or paediatric airway equipment. Of the respondents, 58% reported
   involvement in prehospital medicine but only 12% had received training
   in this challenging environment. A formal arrangement for prehospital
   responses existed for only 7% of respondents.
   Conclusion: Despite the existence of well-publicised algorithms for
   difficult airway management and the need for specific equipment to
   manage the difficult airway, Australian GP-anaesthetists report
   difficulty accessing essential equipment for these infrequent but
   life-threatening events. This is surprising in the light of
   recommendations from the Australian and New Zealand College of
   Anaesthetists. The consequences of difficulty in airway management can
   be catastrophic. Equipment needs must be balanced against important
   considerations including ease of use, initial and ongoing training, and
   cost. Suggestions for affordable equipment and ongoing training for
   rural GP-anaesthetists are made. The involvement of GP-anaesthetists in
   prehospital responses occurs in the absence of formal arrangements and
   with a dearth of training. There is scope to improve rural prehospital
   responses in Australia, utilising the advanced skills of
   GP-anaesthetists in resuscitation and airway management.
ZR 0
ZA 0
TC 5
ZS 1
Z8 0
ZB 0
Z9 5
U1 1
U2 9
SN 1445-6354
UT WOS:000318413700016
PM 23046184
ER

PT J
AU Mollahaliloglu, S.
   Aydogan, U.
   Kosdak, M.
   OncuL, H. G.
   Dilmen, U.
TI Physician scarcity in underdeveloped areas of Turkey: what do new
   graduate physicians think?
SO RURAL AND REMOTE HEALTH
VL 12
IS 4
AR 2067
PD OCT-DEC 2012
PY 2012
AB Introduction: A sufficient and balanced distribution of physicians plays
   a key role in access to high quality healthcare services. However, this
   issue presents serious problems globally. Turkey is currently
   experiencing physician shortages, with insufficient numbers of
   physicians in its rural and underdeveloped areas. The objectives of this
   study were to identify the views of new graduate physicians, prior to
   employment, on working in underdeveloped areas, in order to discover
   factors impacting their desire to work in these areas, and to show the
   actual geographic distribution of physicians in Turkey. This provides
   the basis for discussing future policies.
   Methods: This study was conducted in Turkey from September to November
   2009. All physicians (N=4753) who graduated in 2009 were included in the
   study via online questionnaires. The response rate was 78%. Variables
   potentially related to physicians' decisions to work in underdeveloped
   areas were analyzed using the chi(2) test. To discover the imbalance in
   geographic distribution of physicians, data collected by the Turkish
   Ministry of Health (MoH) were re-analyzed. Physician density was
   calculated for the six zones determined by the MoH according to
   socioeconomic development.
   Results: Of the physicians who participated, 52.5% were male and 13.5%
   expressed a desire to work in underdeveloped areas. Male physicians were
   more likely to work in underdeveloped areas (17.5% and 9.1%,
   respectively; p<0.05). There was a significant relationship between
   desire to work in underdeveloped areas, regions of longest stay and
   birthplace (p<0.05). Physicians who had lived for a significant period
   in areas with a high number of underdeveloped cities (Southeastern and
   Eastern Turkey) and those who were born in underdeveloped cities were
   more likely to wish to work in these areas. The most influential factor
   for working in these areas was higher salaries.
   Conclusions: Physicians who have particular socioeconomic backgrounds
   such as rural origin and lower background-family income are more likely
   to have be motivated to work in underdeveloped areas. They are also more
   likely to accept work in these areas if financial and non-financial
   opportunities are provided. The findings of this study provide guidance
   for those revising health workforce policies.
RI culha, ülger aydoğan/C-9404-2015; Aydogan Culha, Ulger/
OI Aydogan Culha, Ulger/0000-0002-5899-172X
ZA 0
Z8 0
ZR 0
TC 12
ZB 0
ZS 0
Z9 12
U1 1
U2 6
SN 1445-6354
UT WOS:000318413700008
PM 23167447
ER

PT J
AU Watson, Alice J.
   Singh, Kanwaljit
   Myint-U, Khinlei
   Grant, Richard W.
   Jethwani, Kamal
   Murachver, Ellen
   Harris, Kimberly
   Lee, Thomas H.
   Kvedar, Joseph C.
TI Evaluating a web-based self-management program for employees with
   hypertension and prehypertension: A randomized clinical trial
SO AMERICAN HEART JOURNAL
VL 164
IS 4
BP 625
EP 631
DI 10.1016/j.ahj.2012.06.013
PD OCT 2012
PY 2012
AB Background Web-based self-management programs offer a novel approach for
   self-insured employers seeking to improve and maintain employee health.
   Methods We conducted a 6-month prospective, cluster-randomized
   controlled trial designed to evaluate whether worksite access to an
   automated, web-based, self-management program resulted in better blood
   pressure control. The trial was conducted at 6 EMC Corporation worksites
   in Massachusetts, each of which had at least 600 employees; 404 EMC
   employees with pre-hypertension or hypertension participated.
   Participants at 3 worksites received a home blood pressure cuff that
   uploaded readings to a Web site where they could view trends and read
   automated rules-based messages. Participants at 3 worksites received
   access to an onsite blood pressure cuff. Primary outcome measure was
   change in systolic blood pressure. Secondary outcome measures were
   change in diastolic blood pressure, proportion of participants achieving
   significant changes in systolic and diastolic blood pressure, and
   subject satisfaction.
   Results Although the mean change in systolic blood pressure was not
   significantly different between intervention and control groups (-1.69
   vs. -0.86 mm HG, respectively, P = .49) the change in diastolic blood
   pressure between groups was significant. (-1.08 vs. = 1.47 mm HG,
   respectively, P < .001). Significantly more intervention participants
   experienced a >10-mm Hg decrease in systolic blood pressure or >5-mm Hg
   decrease in diastolic blood pressure compared to controls (22% vs 17%, P
   = .02 and 29% vs 16%, P = .03, respectively). Intervention participants
   were twice as likely to report starting a new medication (P = .02) and
   more likely to report improved communication with their doctor (P =
   .02).
   Conclusions Participation in an automated online self-management program
   resulted in improved blood pressure among employees with prehypertension
   or hypertension. (Am Heart J 2012;164:625-31.)
OI Grant, Richard/0000-0002-6164-8025
ZA 0
ZB 10
TC 36
ZR 0
Z8 3
ZS 0
Z9 39
U1 0
U2 21
SN 0002-8703
UT WOS:000310506000028
PM 23067923
ER

PT J
AU Rouge-Bugat, Marie-Eve
   Herin, Fabrice
   Julien, Sylvie
   Oustric, Stephane
   Forichon, Emmanuel
   Delaperche, Florence
   Bauvin, Eric
   Delord, Jean-Pierre
   Grosclaude, Pascale
TI Compensable occupational disease and cancer: how to improve the
   recognition rate? "Cursus Laboris" Project in Midi-Pyrenees: feasibility
   study
SO BULLETIN DU CANCER
VL 99
IS 10
BP 927
EP 934
DI 10.1684/bdc.2012.1649
PD OCT 2012
PY 2012
AB Introduction. Five to ten percent of cancers are of occupational origin
   but only 0.5% of cancers are compensable occupational diseases
   recognized in 2001. The project "Curriculum Laboris" was launched in
   Midi-Pyrenees with the objective to establish an organization to improve
   the identification, reporting and recognition of occupational cancers.
   Patients and methods. The project consisted firstly in creating an
   online training module for professionals. Furthermore, a pilot has
   identified patients with lung, bladder, head and neck or hematologic
   cancer. Afterwards, four investigators realized an interview with the
   patients "marked" to define their careers. Finally, a group of experts
   produced advice, providing the general practitioner, the aid element in
[truncated: 713,207 more chars]
