# Supplementary material for: The impact of COVID-19 on online medical education: a knowledge graph analysis based on co-term analysis
Source: BMC Med Educ. 2023 Apr 1;23:203. doi: 10.1186/s12909-023-04193-5 (PMC10067015; doi:10.1186/s12909-023-04193-5)
Supplement: Supplementary file 1 — Additional file 1. [file 12909_2023_4193_MOESM1_ESM.zip › wos/15.txt]

FN Clarivate Analytics Web of Science
VR 1.0
PT J
AU Schaffer, S.P.
   Kim, H.
TI Responsive evaluation as a guide to design and implementation: Case
   study of an e-health learning system
SO Performance Improvement Quarterly
VL 25
IS 2
BP 9
EP 25
DI 10.1002/piq.21119
PD 2012
PY 2012
AB Evaluation of the design and implementation of a web-based e-health
   application offers an opportunity to apply extensive research findings
   and evidence-based practices from the learning and performance
   literature. In this study, we examined how interactions between
   stakeholders influenced the design, implementation, and outcomes of an
   e-health education system. The online system was designed for adults
   with diabetes. A midsized suburban medical practice in the Midwest
   partnered with a private sector information technology provider and a
   university research team to develop the system for patients. Design of
   the support system was based on a model developed by Schaffer and
   colleagues, and the implementation strategy was informed by Ely's
   conditions-of-change model. Analyses of design and pilot study
   implementation processes were accomplished through the lens of
   responsive evaluation. Discussion of the successes, tensions, and
   challenges related to the design of learning and performance
   environments in the e-health context will guide future system design and
   evaluation efforts.
ZS 0
ZB 0
Z8 0
TC 3
ZA 0
ZR 0
Z9 3
U1 0
U2 0
SN 0898-5952
UT INSPEC:13467450
ER

PT J
AU Sadideen, Hazim
   Hamaoui, Karim
   Saadeddin, Munir
   Kneebone, Roger
TI Simulators and the simulation environment: Getting the balance right in
   simulation-based surgical education
SO INTERNATIONAL JOURNAL OF SURGERY
VL 10
IS 9
BP 458
EP 462
DI 10.1016/j.ijsu.2012.08.010
PD 2012
PY 2012
AB Introduction: Simulation occupies a central position in surgical
   education. It offers a safe environment for trainees to develop and
   improve their skills through sustained deliberate self-practice and
   appropriate feedback. This review explores the role of simulators and
   the simulation environment in light of educational theory to promote
   effective learning.
   Data sources: Information was obtained from peer-reviewed publications,
   books and online material.
   Conclusion: A simplistic perspective frames simulation as a means of
   gaining technical skills on basic models by offering a safe alternative
   to carrying out procedures on real patients. Although necessary, that
   aspect of simulation requires greater depth to satisfy the growing
   demand for alternatives to traditional clinical learning. A more
   realistic view should frame simulation as a means to gaining mastery
   within a complex clinical world. In order to strike the balance on
   simulating an ideal clinical scenario, alignment of the simulator and
   the simulation environment in the appropriate context appears crucial.
   (C) 2012 Surgical Associates Ltd. Published by Elsevier Ltd. All rights
   reserved.
OI Sadideen, Hazim/0000-0002-1452-2331
ZB 8
ZS 1
ZR 0
Z8 0
TC 40
ZA 0
Z9 41
U1 0
U2 13
SN 1743-9191
EI 1743-9159
UT WOS:000316935700012
PM 22935356
ER

PT J
AU Folcher, V.
   Lompre, N.
TI ACCESSIBILITY FOR USE AND ACCESSIBILITY IN USE
SO TRAVAIL HUMAIN
VL 75
IS 1
BP 89
EP 120
DI 10.3917/th.751.0089
PD JAN 2012
PY 2012
AB ACCESSIBILITY FOR USE AND ACCESSIBILITY IN USE
   Accessibility can be identified as the offering of equal rights, equal
   opportunities and full participation for all citizens in society. As a
   social issue, accessibility is situated within an important legal and
   normative framework that covers all dimensions of human activities,
   including employment, working conditions, access to the built
   environment, transport, use of resources, online education and training.
   However, whilst directives, regulations and technical standards specify
   the desirable characteristics of environments, such as built
   environment, transport, public spaces and new technologies, they do so
   in a disjointed way. Thus, accessibility can bring a universal approach
   to the inclusion of all in society; however, in reality, it is
   implemented in a piecemeal fashion. Because it extends across different
   areas and is included in the diverse and evolutionary dynamics of
   people, accessibility can be tackled within the approach developed by
   francophone ergonomics. Such a systemic approach focuses on the
   intrinsic and aims to contribute to a design environment that is
   accessible to everyone. We begin with a definition of accessibility and
   identify the reasons why this issue is of interest to ergonomics. We
   then present the legislative policy changes that have occurred in the
   fields of disability and accessibility in recent decades. Finally, we
   discuss the problem of accessibility in terms of designing appropriate
   situations for everyone through the bringing together of
   accessibility-for-use and accessibility-in-use criteria. Our proposal is
   grounded on the historical contributions from the fields of ergonomics
   and psychology on which it draws.
Z8 0
ZB 1
ZA 0
ZS 0
TC 5
ZR 0
Z9 5
U1 1
U2 34
SN 0041-1868
EI 2104-3663
UT WOS:000302890100006
ER

PT J
AU Bleich, Sara N.
   Bennett, Wendy L.
   Gudzune, Kimberly A.
   Cooper, Lisa A.
TI National survey of US primary care physicians' perspectives about causes
   of obesity and solutions to improve care
SO BMJ OPEN
VL 2
IS 6
AR e001871
DI 10.1136/bmjopen-2012-001871
PD 2012
PY 2012
AB Objective: To describe physician perspectives on the causes of and
   solutions to obesity care and identify differences in these perspectives
   by number of years since completion of medical school.
   Design: National cross-sectional online survey from 9 February to 1
   March 2011.
   Setting: USA.
   Participants: 500 primary care physicians.
   Main Measures: We evaluated physician perspectives on: (1) causes of
   obesity, (2) competence in treating obese patients, (3) perspectives on
   the health professional most qualified to help obese patients lose or
   maintain weight and (4) solutions for improving obesity care.
   Results: Primary care physicians overwhelmingly supported additional
   training (such as nutrition counselling) and practice-based changes
   (such as having scales report body mass index) to help them improve
   their obesity care. They also identified nutritionists/dietitians as the
   most qualified providers to care for obese patients. Physicians with
   fewer than 20 years since completion of medical school were more likely
   to identify lack of information about good eating habits and lack of
   access to healthy food as important causes of obesity. They also
   reported feeling relatively more successful helping obese patients lose
   weight. The response rate for the survey was 25.6%.
   Conclusions: Our results indicate a perceived need for improved medical
   education related to obesity care.
OI Bennett, Wendy/0000-0001-9828-0706
ZS 0
TC 62
ZA 0
ZB 13
ZR 0
Z8 0
Z9 62
U1 0
U2 21
SN 2044-6055
UT WOS:000315081400113
PM 23257776
ER

PT J
AU Stebbings, Simon
   Bagheri, Nasser
   Perrie, Kellie
   Blyth, Phil
   McDonald, Jenny
TI Blended learning and curriculum renewal across three medical schools:
   The rheumatology module at the University of Otago
SO AUSTRALASIAN JOURNAL OF EDUCATIONAL TECHNOLOGY
VL 28
IS 7
BP 1176
EP 1189
PD 2012
PY 2012
AB In response to the challenges created by the implementation of a new
   medical school curriculum at the University of Otago in 2008, we aimed
   to develop a blended learning course for teaching rheumatology within
   the existing musculoskeletal course. We developed a multimedia online
   learning resource structured to support class based problem-based
   learning (PBL) sessions, and enhance student engagement and promote
   clinical reasoning. We also aimed to align teaching over three
   geographically separate campuses, promote more student-centred
   approaches to learning and meet the challenge of the limited teaching
   time available for undergraduate learning in the field of rheumatology.
   Our redesigned course was evaluated longitudinally over eighteen months
   through student focus groups, Blackboard and Moodle electronic access
   data, and course evaluation questionnaires. The data collected indicated
   an overwhelmingly positive response to the changes in teaching methods.
   Online materials integrated into the new curriculum and combined with
   in-class PBL and clinical sessions, proved popular with students.
   Students accessed the newly developed online materials far more
   frequently than the previously available unstructured content, which
   they felt to be of limited value or relevance to their studies.
   Furthermore the blended learning approach allowed delivery of common
   content across three separate campuses.
RI bagheri, nasser/Z-3094-2019; Stebbings, simon/AAF-1894-2021
OI bagheri, nasser/0000-0003-1097-2797; 
ZS 0
Z8 0
ZA 0
ZR 0
TC 5
ZB 0
Z9 5
U1 1
U2 10
SN 1449-3098
EI 1449-5554
UT WOS:000314400200007
ER

PT C
AU Wu, Yunfeng
   Zheng, Fang
   Cai, Suxian
   Xiang, Ning
   Zhong, Zhangting
   He, Jia
   Xu, Fang
GP IEEE
TI Effective Collaborative Learning in Biomedical Education Using a
   Web-Based Infrastructure
SO 2012 ANNUAL INTERNATIONAL CONFERENCE OF THE IEEE ENGINEERING IN MEDICINE
   AND BIOLOGY SOCIETY (EMBC)
SE IEEE Engineering in Medicine and Biology Society Conference Proceedings
BP 5070
EP 5073
PD 2012
PY 2012
AB This paper presents a feature-rich web-based system used for biomedical
   education at the undergraduate level. With the powerful groupware
   features provided by the wiki system, the instructors are able to
   establish a community-centered mentoring environment that capitalizes on
   local expertise to create a sense of online collaborative learning among
   students. The web-based infrastructure can help the instructors
   effectively organize and coordinate student research projects, and the
   groupware features may support the interactive activities, such as
   interpersonal communications and data sharing. The groupware features
   also provide the web-based system with a wide range of additional ways
   of organizing collaboratively developed materials, which makes it become
   an effective tool for online active learning. Students are able to learn
   the ability to work effectively in teams, with an improvement of project
   management, design collaboration, and technical writing skills. With the
   fruitful outcomes in recent years, it is positively thought that the
   web-based collaborative learning environment can perform an excellent
   shift away from the conventional instructor-centered teaching to
   community-centered collaborative learning in the undergraduate
   education.
CT 34th Annual International Conference of the IEEE
   Engineering-in-Medicine-and-Biology-Society (EMBS)
CY AUG 28-SEP 01, 2012
CL San Diego, CA
SP IEEE; Engn Med & Biol Soc (EMBS); CAS; SMC; PubMed; MEDLINE
RI Wu, Yunfeng/B-9337-2009; Wu, Yunfeng/AAU-8937-2021
OI Wu, Yunfeng/0000-0002-3612-7818; Wu, Yunfeng/0000-0002-3612-7818
Z8 0
ZR 0
ZA 0
TC 1
ZB 0
ZS 0
Z9 1
U1 0
U2 7
SN 1557-170X
BN 978-1-4577-1787-1
UT WOS:000313296505071
PM 23367068
ER

PT C
AU Luis Fernandez-Aleman, Jose
   Jayne, Chrisina
   Belen Sanchez, Ana
   Manuel Carrillo-de-Gea, Juan
   Toval, Ambrosio
GP IEEE
TI Neural network-based data analysis for medical-surgical nursing learning
SO 2012 ANNUAL INTERNATIONAL CONFERENCE OF THE IEEE ENGINEERING IN MEDICINE
   AND BIOLOGY SOCIETY (EMBC)
SE IEEE Engineering in Medicine and Biology Society Conference Proceedings
BP 6036
EP 6039
PD 2012
PY 2012
AB This paper presents the results of a project on neural network-based
   data analysis for knowledge clustering in a second-year course on
   medical-surgical nursing. Data was collected from 208 nursing students
   which performed one Multiple Choice Question (MCQ) test at the end of
   the first term. A total of 23 pattern groups were created using
   snap-drift. Data obtained can be integrated with an on-line MCQ system
   for training purposes. Findings about how students are classified
   suggest that the level of knowledge of the individuals can be addressed
   by customized feedback to guide them towards a greater understanding of
   particular concepts.
CT 34th Annual International Conference of the IEEE
   Engineering-in-Medicine-and-Biology-Society (EMBS)
CY AUG 28-SEP 01, 2012
CL San Diego, CA
SP IEEE; Engn Med & Biol Soc (EMBS); CAS; SMC; PubMed; MEDLINE
RI Toval, Ambrosio/P-1180-2014; Carrillo de Gea, Juan Manuel/P-1224-2014; Fernández-Alemán, José Luis/G-1282-2011; Jayne, Chrisina/AAR-5028-2021; Fernández-Alemán, José Luis/H-5256-2019
OI Toval, Ambrosio/0000-0002-8273-5937; Carrillo de Gea, Juan
   Manuel/0000-0002-3320-622X; Fernández-Alemán, José
   Luis/0000-0002-0176-450X; Jayne, Chrisina/0000-0001-7292-2109;
   Fernández-Alemán, José Luis/0000-0002-0176-450X
ZB 1
Z8 0
TC 1
ZR 0
ZS 0
ZA 0
Z9 1
U1 0
U2 3
SN 1557-170X
BN 978-1-4577-1787-1
UT WOS:000313296506059
PM 23367305
ER

PT J
AU Maon, Siti
   Edirippulige, Sisira
   Ware, Robert
   Batch, Jennifer
TI The use of web-based interventions to prevent excessive weight gain
SO JOURNAL OF TELEMEDICINE AND TELECARE
VL 18
IS 1
BP 37
EP 41
DI 10.1258/jtt.2011.110306
PD 2012
PY 2012
AB We reviewed web-based interventions for overweight and obesity
   prevention. A literature search was conducted using seven electronic
   databases. Manually searched articles were also included. Thirty studies
   fulfilled the inclusion criteria. Of these, 13 studied physical
   activity, eight studied dietary practices and nine studied a combination
   of physical activity and dietary practice. Twenty-eight of the studies
   (93%) reported positive changes in moderate to vigorous physical
   activity level, fruit and vegetable intake and psychological factors. A
   meta-analysis showed there were improvements, though not significant, in
   fruit and vegetable consumption (standardised mean difference, SMD =
   0.61; 95% CI = -0.13 to 1.35) and physical activity (SMD = 0.15; 95% CI
   = -0.06 to 0.35). The review suggests that web-based interventions are a
   useful educational tool for increasing awareness and making healthy
   behaviour changes in relation to an excessive weight gain problem.
RI Maon, Siti/AAB-5545-2019; Edirippulige, Sisira/A-7380-2011; Batch, Jennifer/A-6094-2011; Ware, Robert S./B-2024-2014
OI Maon, Siti/0000-0002-3295-8817; Edirippulige,
   Sisira/0000-0001-6196-5437; Ware, Robert S./0000-0002-6129-6736
ZA 0
TC 14
ZR 0
Z8 0
ZS 0
ZB 3
Z9 15
U1 0
U2 14
SN 1357-633X
EI 1758-1109
UT WOS:000299865700008
PM 22101608
ER

PT J
AU Burnette, Margaret H.
   De Groote, Sandra L.
   Dorsch, Josephine L.
TI Medical informatics in the curriculum: development and delivery of an
   online elective
SO JOURNAL OF THE MEDICAL LIBRARY ASSOCIATION
VL 100
IS 1
BP 61
EP 63
DI 10.3163/1536-5050.100.1.011
PD JAN 2012
PY 2012
RI De Groote, Sandra/L-6094-2019; Burnette, Margaret H/M-9934-2014; De Groote, Sandra L/B-4206-2008
OI De Groote, Sandra/0000-0002-1862-188X; Burnette, Margaret
   H/0000-0002-2693-0797; 
ZR 0
ZA 0
Z8 0
ZS 0
ZB 0
TC 6
Z9 6
U1 0
U2 8
SN 1536-5050
UT WOS:000299869600011
PM 22272161
ER

PT J
AU Keene, Adam B.
   Shiloh, Ariel L.
   Dudaie, Ronen
   Eisen, Lewis A.
   Savel, Richard H.
TI Online testing from Google Docs (TM) to enhance teaching of core topics
   in critical care: A pilot study
SO MEDICAL TEACHER
VL 34
IS 12
BP 1075
EP 1077
DI 10.3109/0142159X.2012.716553
PD 2012
PY 2012
AB Background: Recent evidence suggests that retrieval practice, or
   learning by testing, may lead to more effective knowledge retention than
   standard educational techniques.
   Aim: The purpose of this pilot project was to document successful
   teaching of evidence-based guidelines in critical care by augmenting
   interactive problem-based teaching sessions with online pre- and
   post-testing.
   Methods: We used a free, internet-based document collaboration system
   (Google Docs (TM)) 1 to develop and share pre-tests and pre-session
   teaching files with the fellows. At the teaching sessions the pre-tests
   were reviewed interactively, and additional case-based questions were
   presented. One week after the sessions, the fellows were sent a
   post-test and a post-session survey. Results of the pre- and post-tests
   as well as the post-session surveys were tabulated by the document
   collaboration system.
   Results: The mean score was 54.6% (SD = 21.4%) on the pre-tests and
   87.0% (SD = 15.8%) on the post-tests (p < 0.01). On a scale of 1-10, the
   median ratings given by the fellows were 9.5 (IQR = 9-10) for utility of
   the teaching sessions, 9 for utility of the test questions (IQR = 9-10),
   and 10 (IQR = 9-10) for utility of the teaching files.
   Conclusion: Google Docs (TM) can be successfully used to integrate
   retrieval practice into the teaching of evidence-based guidelines in
   critical care.
ZA 0
ZB 1
ZR 0
TC 5
ZS 0
Z8 0
Z9 5
U1 0
U2 12
SN 0142-159X
EI 1466-187X
UT WOS:000312010400019
PM 22931149
ER

PT J
AU Tam, Chun Wah Michael
   Eastwood, Anne
TI Available, intuitive and free! Building e-learning modules using web 2.0
   services
SO MEDICAL TEACHER
VL 34
IS 12
BP 1078
EP 1080
DI 10.3109/0142159X.2012.731105
PD 2012
PY 2012
AB Background: E-learning is part of the mainstream in medical education
   and often provides the most efficient and effective means of engaging
   learners in a particular topic. However, translating design and content
   ideas into a useable product can be technically challenging, especially
   in the absence of information technology (IT) support. There is little
   published literature on the use of web 2.0 services to build e-learning
   activities.
   Aim: To describe the web 2.0 tools and solutions employed to build the
   GP Synergy evidence-based medicine and critical appraisal online course.
   Methods: We used and integrated a number of free web 2.0 services
   including: Prezi, a web-based presentation platform; YouTube, a video
   sharing service; Google Docs, a online document platform; Tiny. cc, a
   URL shortening service; and Wordpress, a blogging platform.
   Results: The course consisting of five multimedia-rich, tutorial-like
   modules was built without IT specialist assistance or specialised
   software. The web 2.0 services used were free. The course can be
   accessed with a modern web browser.
   Conclusions: Modern web 2.0 services remove many of the technical
   barriers for creating and sharing content on the internet. When used
   synergistically, these services can be a flexible and low-cost platform
   for building e-learning activities. They were a pragmatic solution in
   our context.
OI Tam, Chun Wah Michael/0000-0001-8645-4756
Z8 0
TC 10
ZS 0
ZA 0
ZR 0
ZB 1
Z9 10
U1 0
U2 27
SN 0142-159X
UT WOS:000312010400020
PM 23101967
ER

PT J
AU Narula, Neeraj
   Ahmed, Liban
   Rudkowski, Jill
TI An evaluation of the '5 Minute Medicine' video podcast series compared
   to conventional medical resources for the internal medicine clerkship
SO MEDICAL TEACHER
VL 34
IS 11
BP E751
EP E755
DI 10.3109/0142159X.2012.689446
PD 2012
PY 2012
AB Background: '5 Minute Medicine' (5MM) is a series of video podcasts,
   that in approximately 5 min, each explain a core objective of the
   internal medicine clerkship that all clinical clerks should understand.
   Video podcasts are accessible at www.5minutemedicine.com
   Aim: The aim of this study was to investigate how well received 5MM
   video podcasts are as an educational tool for clinical clerks to use
   while on call.
   Methods: Clinical clerks rotating through their internal medicine
   clerkship rotation were asked to use the 5MM video podcasts or
   conventional resources to prepare themselves prior to seeing patients.
   Questionnaires were distributed to students to determine effectiveness,
   appropriateness and time-efficiency of the resources students used.
   Results: Students almost unanimously strongly agreed or agreed that the
   5MM video podcasts were effective learning tools, appropriate for
   clinical clerks and time-efficient, more so than conventionally used
   resources. The vast majority of clerks selected the 5MM videos as their
   preferred resource of all resources available to them. Most clerks felt
   the 5MM videos were better than textbooks and conventional online
   resources.
   Conclusion: Video podcasts such as the 5MM videos are welcomed as
   educational tools and may have a role in the future of undergraduate
   medical education.
ZR 0
TC 24
ZB 2
ZA 0
Z8 0
ZS 1
Z9 25
U1 0
U2 10
SN 0142-159X
EI 1466-187X
UT WOS:000312009800005
PM 22646299
ER

PT J
AU Greenberg, Charles J
   Wang, Lei
TI Building Health Literacy Among an Urban Teenage Population by Creating
   Online Health Videos for Public and School Health Curriculum Use.
SO Journal of consumer health on the Internet
VL 16
IS 2
BP 135
EP 146
PD 2012
PY 2012
AB Healthflicks is a 2010-2011 National Network of Libraries of Medicine
   outreach project conducted in New Haven, CT, targeting health
   information literacy among urban teens through the creation of web
   videos. Students from a public magnet school with a health careers
   curriculum track volunteered. Yale University students were hired as
   video mentors. Partners included the Cushing/Whitney Medical Library,
   Hill Regional Career High School, the New Haven Free Public Library, and
   Yale University's Office of New Haven and State Affairs. Outcomes
   included a Healthflicks YouTube channel and an ongoing partnership
   between an academic medical library and a high school with a health
   careers curriculum track.
OI Wang, Lei/0000-0002-2448-8149; Greenberg, Charles J/0000-0001-7573-5130
ZS 0
TC 11
Z8 0
ZR 0
ZB 1
ZA 0
Z9 11
U1 0
U2 13
SN 1539-8285
UT MEDLINE:22866023
PM 22866023
ER

PT J
AU Christian-Kopp, S.
   Sinha, M.
   Chen, A.C.-C.
   Lovecchio, F.
TI Social media use among adolescent patients visiting an inner city
   pediatric emergency department
SO Journal of Consumer Health on the Internet
VL 16
IS 2
BP 147
EP 61
DI 10.1080/15398285.2012.673463
PD April-June 2012
PY 2012
AB The objective of the research was to study the pattern of social media
   use among adolescents visiting an inner city hospital emergency
   department. A brief survey (English/Spanish) regarding social media use
   was conducted between January and March 2010. Participants were 215
   teens (13-18 years), 59% of whom were Hispanic. The majority (78.6%) of
   participants were current users of social media. MySpace (65%) was the
   favored social networking web site. The study revealed that 44% of
   adolescents mostfrequently (>5 times/day) connected with their
   proxiniate peers, and 36 teens sought health information "once in a
   while." We concluded that social media networking was popular among our
   adolescent study subjects and may have future potential as an effective
   health education tool.
ZB 0
ZS 0
ZR 0
ZA 0
Z8 0
TC 1
Z9 1
U1 0
U2 1
SN 1539-8285
UT INSPEC:13438695
ER

PT J
AU O'Neal, M.R.
   Geiger, B.F.
   Cellitti, M.A.
   Chandan, P.
   Smith, K.H.
TI Web sense: Assisting individuals with disabilities and caregivers to
   find online health information
SO Journal of Consumer Health on the Internet
VL 16
IS 3
BP 295
EP 306
DI 10.1080/15398285.2012.700267
PD July-Sept. 2012
PY 2012
AB Retrieving online health information can be challenging for many
   individuals with disabilities and their caregivers. Librarians and other
   informed mediators have an important role to guide consumers and
   caregivers to web sites posting authoritative, unbiased, and current
   health information specific to an individual's needs using the mnemonic
   "A-B-C" (Authority, Bias, and Currency). Users can also identify quality
   indicators from accrediting or certifying organizations. Reliable
   information benefits individuals with disabilities and caregivers,
   facilitating active participation and informed decision making about
   health. This article provides a brief process for librarians and health
   educators to use when assisting individuals with disabilities and their
   caregivers.
OI Smith, Kay/0000-0002-0932-1412
ZR 0
Z8 0
TC 1
ZA 0
ZS 0
ZB 0
Z9 1
U1 0
U2 0
SN 1539-8285
UT INSPEC:13559014
ER

PT J
AU Lovett, Kimberly M.
   Mackey, Timothy K.
   Liang, Bryan A.
TI Evaluating the evidence: direct-to-consumer screening tests advertised
   online
SO JOURNAL OF MEDICAL SCREENING
VL 19
IS 3
BP 141
EP 153
DI 10.1258/jms.2012.012025
PD 2012
PY 2012
AB Objectives Unsupervised online direct-to-consumer (DTC) access to
   medical services has rapidly expanded to medical screening tests, which
   have not been critically evaluated for their evidence basis. The
   objective of this study is to identify the scope of online-advertised
   DTC screening tests, outline the evidence for use of available DTC
   testing and suggest regulatory reform to address the relevant issues.
   Methods An observational study of website advertisements, testing
   services and counselling/follow-up services for DTC testing was
   conducted. Data were collected from websites between 4 April and 1 June
   2011. Each website was assessed for tests offered, advertised
   indications and availability of counselling/follow-up services.
   Advertised testing indications were compared with US Preventive Services
   Task Force recommendations and/or specialty guidelines and categorized
   as Supported, Against, Insufficient Evidence or No Guidance.
   Results Of 20 companies identified as offering DTC screening tests, 95%
   (19/20) do not clearly offer pretest counselling, post-test counselling
   and/or test follow-up. One hundred and twenty-seven different tests were
   identified. Only 19/127 (15%) could be Supported for screening in a
   target group selected for testing; 38/127 (30%) were given
   recommendations to avoid use in specific target group(s) selected for
   testing ('Against recommendations'); 29/127 (23%) had Insufficient
   Evidence of value, and for 64/127 (50%) No Guidance could be given. Only
   4/127 (3%) tests were Supported for general screening use.
   Conclusions Virtually all identified medical tests advertised and
   offered DTC are not recommended for use in screening by evidence-based
   guidelines. Limited oversight may lead to inaccurate self-diagnosis,
   treatment and wasted health resources.
RI Mackey, Tim/H-9156-2013
OI Mackey, Tim/0000-0002-2191-7833
ZB 11
ZS 0
ZR 0
TC 18
ZA 0
Z8 0
Z9 18
U1 0
U2 8
SN 0969-1413
EI 1475-5793
UT WOS:000311174200007
PM 23093732
ER

PT J
AU Sweet, Jerry J.
   Perry, William
   Ruff, Ronald M.
   Shear, Paula K.
   Breting, Leslie M. Guidotti
TI The Inter-Organizational Summit on Education and Training (ISET) 2010
   Survey on the Influence of the Houston Conference Training Guidelines
SO CLINICAL NEUROPSYCHOLOGIST
VL 26
IS 7
BP 1055
EP 1076
DI 10.1080/13854046.2012.705565
PD 2012
PY 2012
AB A conference specific to the education and training of clinical
   neuropsychology was held in 1997, which led to a report published in the
   Archives of Clinical Neuropsychology (Hannay, J., Bieliauskas, L.,
   Crosson, B., Hammeke, T., Hamsher, K., & Koffler, S. (1998).
   Proceedings of the Houston Conference on Specialty Education and
   Training in Clinical Neuropsychology. Archives of Clinical
   Neuropsychology, 13, 157-250.). The guidelines produced by this
   conference have been referred to as the Houston Conference (HC)
   guidelines. Since that time, there has been considerable discussion, and
   some disagreement, about whether the HC guidelines produced a positive
   outcome in the training of neuropsychologists. To explore this question
   and determine how widely the HC guidelines were implemented, a meeting
   was held in 2006. Present and past leaders of the American Psychological
   Association Division 40 (Clinical Neuropsychology), the National Academy
   of Neuropsychology, and the Association of Postdoctoral Programs in
   Clinical Neuropsychology met to discuss the possible need for an
   Inter-Organizational Summit on Education and Training (ISET). A decision
   was reached to have the ISET Steering Committee conduct a survey of
   clinical neuropsychologists that could address the extent to which HC
   guidelines were present in the specialty and whether the influence of
   the HC guidelines was positive. An online survey was constructed, with
   data gathered in 2010. The current paper presents and discusses the ISET
   survey results. Specific findings need to be viewed cautiously due to
   the relatively low response rate. However, with some direct parallels to
   a larger recent survey of clinical neuropsychologists, the following
   general conclusions appear well founded: (a) the demographics of
   respondents in the ISET survey are comparable with a recent larger
   professional practice survey and thus may reasonably represent the
   specialty; (b) the HC guidelines appear to have been widely adopted by
   training programs, in that a large proportion of younger practitioners
   endorsed having had HC-adherent training; and (c) HC-adherent training
   is associated with a higher frequency endorsement of being well prepared
   to engage in key professional activities subsequent to the completion of
   training when compared with those not having HC-adherent training.
   Overall, the ISET Steering Committee has concluded that the HC
   guidelines have been widely adopted and that trainees associate
   participation in HC-adherent training as advantageous. A potential
   revision based on unfavorable outcomes is deemed unnecessary.
   Nonetheless, the ISET Steering Committee recognizes that training needs
   change as a function of the broadening of our field and the introduction
   of related new technologies, which may prompt updates. The ISET Steering
   Committee supports the idea that periodic review and updating of
   training models may be is prudent.
Z8 0
TC 12
ZS 0
ZB 0
ZA 0
ZR 0
Z9 12
U1 0
U2 1
SN 1385-4046
EI 1744-4144
UT WOS:000310331200001
PM 22867106
ER

PT J
AU Bandla, Hari
   Franco, Rose A.
   Simpson, Deborah
   Brennan, Kimberly
   McKanry, Jennifer
   Bragg, Dawn
TI Assessing Learning Outcomes and Cost Effectiveness of an Online Sleep
   Curriculum for Medical Students
SO JOURNAL OF CLINICAL SLEEP MEDICINE
VL 8
IS 4
BP 439
EP 443
DI 10.5664/jcsm.2042
PD 2012
PY 2012
AB Objective: Sleep disorders are highly prevalent across all age groups
   but often remain undiagnosed and untreated, resulting in significant
   health consequences. To overcome an inadequacy of available curricula
   and learner and instructor time constraints, this study sought to
   determine if an online sleep medicine curriculum would achieve
   equivalent learner outcomes when compared with traditional,
   classroom-based, face-to-face instruction at equivalent costs.
   Method: Medical students rotating on a required clinical clerkship
   received instruction in 4 core clinical sleep-medicine competency
   domains in 1 of 2 delivery formats: a single 2.5-hour face-to-face
   workshop or 4 asynchronous e-learning modules. Immediate learning
   outcomes were assessed in a subsequent clerkship using a multiple-choice
   examination and standardized patient station, with long-term outcomes
   assessed through analysis of students' patient write-ups for inclusion
   of sleep complaints and diagnoses before and after the intervention.
   Instructional costs by delivery format were tracked. Descriptive and
   inferential statistical analyses compared learning outcomes and costs by
   instructional delivery method (face-to-face versus e-learning).
   Results: Face-to-face learners, compared with online learners, were more
   satisfied with instruction. Learning outcomes (i.e., multiple-choice
   examination, standardized patient encounter, patient write-up), as
   measured by short-term and long-term assessments, were roughly
   equivalent. Design, delivery, and learner-assessment costs by format
   were equivalent at the end of 1 year, due to higher ongoing teaching
   costs associated with face-to-face learning offsetting online
   development and delivery costs.
   Conclusions: Because short-term and long-term learner performance
   outcomes were roughly equivalent, based on delivery method, the cost
   effectiveness of online learning is an economically and educationally
   viable instruction platform for clinical clerkships.
OI McKanry, Jennifer/0000-0003-4779-4437
ZR 0
ZS 1
Z8 1
ZB 5
ZA 0
TC 23
Z9 25
U1 0
U2 13
SN 1550-9389
UT WOS:000310059400014
PM 22893775
ER

PT J
AU O'Grady, Laura
   Wathen, C. Nadine
   Charnaw-Burger, Jill
   Betel, Lisa
   Shachak, Aviv
   Luke, Robert
   Hockema, Stephen
   Jadad, Alejandro R.
TI The use of tags and tag clouds to discern credible content in online
   health message forums
SO INTERNATIONAL JOURNAL OF MEDICAL INFORMATICS
VL 81
IS 1
BP 36
EP 44
DI 10.1016/j.ijmedinf.2011.10.001
PD JAN 2012
PY 2012
AB Background: Web sites with health-oriented content are potentially
   harmful if inaccurate or inappropriate medical information is used to
   make health-related decisions. Checklists, rating systems and guidelines
   have been developed to help people determine what is credible, but
   recent Internet technologies emphasize applications that are
   collaborative in nature, including tags and tag clouds, where site users
   'tag' or label online content, each using their own labelling system.
   Concepts such as the date, reference, author, testimonial and quotations
   are considered predictors of credible content. An understanding of these
   descriptive tools, how they relate to the depiction of credibility and
   how this relates to overall efforts to label data in relation to the
   semantic web has yet to emerge.
   Purpose: This study investigates how structured (pre-determined) and
   unstructured (user-generated) tags and tag clouds with a multiple word
   search feature are used by participants to assess credibility of
   messages posted in online message forums. The targeted respondents were
   those using web sites message forums for disease self-management. We
   also explored the relevancy of our findings to the labelling or indexing
   of data in the context of the semantic web.
   Method: Diabetes was chosen as the content area in this study, since (a)
   this is a condition with increasing prevalence and (b) diabetics have
   been shown to actively use the Internet to manage their condition. From
   January to March 2010 participants were recruited using purposive
   sampling techniques. A screening instrument was used to determine
   eligibility. The study consisted of a demographic and computer usage
   survey, a series of usability tests and an interview. We tested
   participants (N = 22) on two scenarios, each involving tasks that
   assessed their ability to tag content and search using a tag cloud that
   included six structured credibility terms (statistics, date, reference,
   author, testimonial and quotations). MORAE Usability software (version
   3.1) was employed to record participants' use of the study environment.
   The surveys were analyzed using SPSS version 17. Interviews with
   participants were transcribed, coded and analyzed using thematic text
   analysis with the aid of NVivo8.
   Findings: Most participants had experience with Internet resources.
   However, less than one quarter of this sample had seen or used tags or a
   tag clouds. The ways in which participants used tags to label the
   content posted in the message forums varied. Some participants were
   tagging the information for their own subsequent use, whereas others
   viewed this process from the perspective of others: they tagged the
   content in ways that they thought other users would find beneficial.
   Many participants did not use the structured credibility tags when asked
   to search for credible content. The interviews corroborated these
   findings by confirming participants were not considering credibility
   foremost when tagging.
   Conclusion: Many participants in this study focused on assessing whether
   the information was relevant to their current circumstances, after which
   they would proceed to determine its credibility by corroborating with
   other sources. The use of structured tags to label information may not
   be a useful way to encourage the use of tagging, or to indicate
   credibility in this context. Current applications used in the semantic
   web automate this process. Therefore it may be useful to engage
   consumers of online content, in particular health-related content, to be
   more directly involved in the annotation of this content. (C) 2011
   Elsevier Ireland Ltd. All rights reserved.
OI Shachak, Aviv/0000-0002-1166-609X
ZB 5
ZS 0
Z8 0
TC 18
ZA 0
ZR 0
Z9 18
U1 1
U2 36
SN 1386-5056
EI 1872-8243
UT WOS:000298152700004
PM 22030035
ER

PT J
AU Leonard, Steven N.
   Murphy, Kendrick
   Zaeem, Maryam
   DiVall, Margarita V.
TI An Introductory Review Module For an Anti-Infectives Therapeutics Course
SO AMERICAN JOURNAL OF PHARMACEUTICAL EDUCATION
VL 76
IS 7
AR 135
DI 10.5688/ajpe767135
PD 2012
PY 2012
AB Objective. To determine whether an introductory review module using a
   hybrid-learning approach helped students learn infectious disease
   management in an anti-infectives therapeutics course.
   Design. An introductory module consisting of an online pharmacology
   review, pre-class assignment, 2 classroom lectures, and 1 case-based
   lecture was developed and implemented.
   Assessment. Among the 110 students who completed pre- and post-tests on
   the material covered, average scores increased from 71% to 83%
   (p<0.0001). Performance on knowledge-based question improved for 8 out
   of 10 questions (p<0.05) and student confidence increased from the first
   lecture to completion of the module (p<0.001 for all comparisons). Of
   the 129 students who completed an evaluation of the introductory module,
   98% strongly agreed or agreed that the content was essential for course
   success.
   Conclusion. The addition of an introductory module using a
   hybrid-learning approach to review and solidify concepts of medical
   microbiology and pharmacology provided the foundation necessary for
   success in an infectious diseases module.
ZR 0
TC 5
ZA 0
ZS 0
Z8 0
ZB 0
Z9 5
U1 0
U2 1
SN 0002-9459
EI 1553-6467
UT WOS:000308809800018
PM 23049107
ER

PT J
AU Szychta, Pawel
   Zielinski, Tomasz
   Rykala, Jan
   Witmanowski, Henryk
   Kruk-Jeromin, Julia
TI Role of the internet in communication between patient and surgeon before
   rhinoplasty
SO JOURNAL OF PLASTIC SURGERY AND HAND SURGERY
VL 46
IS 3-4
BP 248
EP 251
DI 10.3109/2000656X.2012.697376
PD 2012
PY 2012
AB Our aim was to assess the use of the interne for patients considering
   rhinoplasty, to identify the influence of the medical information
   acquired, and to review favourable and adverse aspects of the acquired
   knowledge online. A prospective study was conducted on 106 patients
   listed for post-traumatic or aesthetic rhinoplasty. We surveyed 18
   questions to evaluate demographic and sociological data, and the
   importance of the information acquired from the internet. Respondents
   searched online for description of operations, contact with other
   patients, and with the surgeon, and for preoperative and postoperative
   pictures. Patients who were considering aesthetic rhinoplasty were given
   medical information by a third party or from the internet, and those who
   were having post-traumatic corrections were usually referred by their
   general practitioner. We conclude that the internet is an important
   source of medical information about rhinoplasty for patients, but it
   does not contain enough data. It plays an essential part, particularly
   for those patients having the operation for aesthetic reasons, in
   contrast to those having post-traumatic correction. Reviewing and
   certifying the plastic surgical websites would validate certified
   services. Independent, direct contact with the doctor helps patients to
   obtain more accurate, personalised knowledge. in addition, surgeons
   should support patients by giving them a list of verified websites,
   which would contribute to increased doctor-patient communication.
OI Zielinski, Tomasz/0000-0003-3196-3478; Rykala, Jan/0000-0001-7193-9558
ZS 0
ZR 0
TC 18
Z8 0
ZB 1
ZA 0
Z9 18
U1 0
U2 4
SN 2000-656X
UT WOS:000308854000023
PM 22909242
ER

PT J
AU Jacobs, Joshua L.
TI How to find a web interface for successful education (WISEbyte)
SO MEDICAL TEACHER
VL 34
IS 9
BP 748
EP 750
DI 10.3109/0142159X.2012.687491
PD 2012
PY 2012
AB 'Give a man a fish and you feed him for a day. Teach him how to fish,
   and you feed him for a lifetime ... '. Although the exact origin of this
   proverb is unknown, its meaning is clear and wisdom self-evident. In the
   field of health professions education, there are many websites that can
   be used as teaching aids, some of which have undergone peer review. Some
   organizations have created repositories of online teaching materials
   hosted by various organizations. You can certainly find a lot of 'fish'
   there to feed your appetite for high-quality teaching materials. For
   examples of repositories that contain online teaching materials, see
   Table 1. However, these repositories and other lists of websites cannot
   be comprehensive, so it is important to know the basic review skills to
   evaluate websites that may be useful for your teaching that you come
   across in your journeys around the web. This article intends to teach
   you 'how to fish' for useful web-based teaching resources to help you
   succeed as a clinical teacher.
RI Jacobs, Joshua/AAI-3787-2020
OI Jacobs, Joshua/0000-0003-4567-1927
TC 2
ZA 0
ZR 0
Z8 0
ZS 0
ZB 0
Z9 2
U1 0
U2 0
SN 0142-159X
EI 1466-187X
UT WOS:000308000000017
PM 22905659
ER

PT J
AU Hodgens, C.
   Sendall, M.C.
   Evans, L.
TI Post-graduate health promotion students assess their information
   literacy
SO Reference Services Review
VL 40
IS 3
BP 408
EP 22
DI 10.1108/00907321211254670
PD 2012
PY 2012
AB Purpose - The purpose of this paper is to examine post-graduate health
   promotion students' self-perceptions of information literacy skills
   prior to, and after completing PILOT, an online information literacy
   tutorial. Design/methodology/approach - Post-graduate students at
   Queensland University of Technology enrolled in PUP038 New Developments
   in Health Promotion completed a pre- and post-self-assessment
   questionnaire. From 2008-2011 students were required to rate their
   academic writing and research skills before and after completing the
   PILOT online information literacy tutorial. Quantitative trends and
   qualitative themes were analysed to establish students' self-assessment
   and the effectiveness of the PILOT tutorial. Findings - The results from
   four years of post-graduate students' self-assessment questionnaires
   provide evidence of perceived improvements in information literacy
   skills after completing PILOT. Some students continued to have trouble
   with locating quality information and analysis as well as issues
   surrounding referencing and plagiarism. Feedback was generally positive
   and students' responses indicated they found the tutorial highly
   beneficial in improving their research skills. Originality/value - This
   paper is original because it describes post-graduate health promotion
   students' self-assessment of information literacy skills over a period
   of four years. The literature is limited in the health promotion domain
   and self-assessment of post-graduate students' information literacy
   skills.
OI Sendall, Marguerite Claire/0000-0002-1239-9173
ZB 0
ZA 0
TC 9
ZR 0
ZS 1
Z8 0
Z9 9
U1 0
U2 1
SN 0090-7324
UT INSPEC:12950205
ER

PT J
AU Kassan, Elisabeth C.
   Williams, Randi M.
   Kelly, Scott P.
   Barry, Samantha A.
   Penek, Sofiya
   Fishman, Mary B.
   Cole, Carmella A.
   Miller, Edward M.
   Taylor, Kathryn L.
TI Men's Use of an Internet-Based Decision Aid for Prostate Cancer
   Screening
SO JOURNAL OF HEALTH COMMUNICATION
VL 17
IS 6
BP 677
EP 697
DI 10.1080/10810730.2011.579688
PD 2012
PY 2012
AB Most medical organizations recommend informed decision making before
   undergoing prostate cancer screening. The authors conducted a detailed
   evaluation of men's use of an interactive, Web-based prostate cancer
   screening decision aid. Participants (N=531) were 57 years old (SD=6.8),
   37% were African American, and 92% had Internet access. Men completed 2
   telephone interviews, pre- and 1-month post-Web site availability. Half
   of the sample (n=256) accessed the Web site. Multivariate analysis
   revealed that users were more likely than nonusers to be White (OR=2.37,
   CI 1.6-3.6), previously screened (OR=2.13, CI 1.07-4.26), have Internet
   access (OR=3.66, CI 1.15-11.58), and to report daily Internet use
   (OR=2.58, CI 1.47-4.55). Agreement between self-reported and actual Web
   site use was moderate (kappa=.67). Tracking software revealed a mean of
   1.3 (SD=0.5) log-ons and a median of 38 min per log-on. Of participants,
   84% used the values clarification tool, and more than 50% viewed each
   video testimonial. Baseline screening preference was associated with
   values clarification tool responses and Web site feedback. This study
   revealed that, beyond the digital divide, Web site use depended on more
   than Internet access. Further, electronic tracking of Web site use
   demonstrated overestimation of self-reported use, high use of
   interactive features, and effect of baseline screening preference on
   men's response to the Web site.
RI Kelly, Scott/D-3195-2013; Williams, Randi/
OI Kelly, Scott/0000-0002-0375-1040; Williams, Randi/0000-0003-0837-9281
ZA 0
ZR 0
ZS 0
ZB 3
Z8 0
TC 19
Z9 19
U1 0
U2 10
SN 1081-0730
EI 1087-0415
UT WOS:000306320100005
PM 21919646
ER

PT J
AU Jain, Anuja
   Malani, Preeti N.
   Fitzgerald, James T.
   Vitale, Caroline A.
TI Internal medicine house officers' attitudes and experience with patients
   who overstep patient-physician boundaries
SO MEDICAL TEACHER
VL 34
IS 8
BP 643
EP 648
DI 10.3109/0142159X.2012.687489
PD 2012
PY 2012
AB Maintenance of appropriate social boundaries is an essential aspect of
   patient care. Given limited clinical experience, house officers may be
   especially vulnerable to such transgressions. We studied the frequency
   of patients' transgressions of boundaries and house officer responses to
   these transgressions. An online survey was administered to internal
   medicine house officers at the University of Michigan Health System that
   addressed the frequency of patient-physician boundary transgressions,
   house officer responses to transgressions, and the perceived need for
   education regarding transgressions. The frequency of reported patient
   transgressions of various boundaries during the past 6 months ranged
   from 0 to more than 30. The most common reported incident was being
   called by their first name, and the least common incidents included
   patients engaging/attempting to engage in sexual contact and attempting
   to give expensive gifts. Most respondents denied the need for education
   regarding appropriate boundaries with patients; however, most perceived
   a need for training on how to respond to transgressions. Overall, there
   was a wide range in reported frequencies of transgressions. The
   frequency of transgressions reported by house officers was greater than
   what is previously described for attending physicians though their
   responses to transgressions were similar.
Z8 0
ZA 0
ZB 1
TC 1
ZS 0
ZR 0
Z9 1
U1 0
U2 0
SN 0142-159X
UT WOS:000306755800015
PM 22830321
ER

PT J
AU Sandars, John
   Kokotailo, Patricia
   Singh, Gurmit
TI The importance of social and collaborative learning for online
   continuing medical education (OCME): Directions for future development
   and research
SO MEDICAL TEACHER
VL 34
IS 8
BP 649
EP 652
DI 10.3109/0142159X.2012.687847
PD 2012
PY 2012
AB Background: There is an increasing use of online continuing medical
   education (OCME), but the potential use of social and collaborative
   learning to change professional performance and improve patient care has
   yet to be fully realised.
   Methods: The integration of the main themes from the presentations and
   comments from participants at a symposium at AMEE 2011.
   Results: Sociological perspectives on change in professional performance
   highlight the need for social and collaborative learning in OCME so that
   learners can share information (explicit knowledge) and opinion (tacit
   knowledge). The educational topic should be relevant to the complexity
   of professional practice and use iterative cycles of implementation and
   critical reflection in social networks so that proposed solutions can be
   tested in actual practice. The challenge of developing effective online
   discussions for collaborative learning is recognised.
   Conclusion: The provision of OCME requires a shift in both policy and
   practice to emphasise the importance of social and collaborative
   learning. Further research is recommended, especially to evaluate the
   implementation and impact of social and collaborative learning for OCME
   on patient care and the use of newer Web 2.0 approaches.
ZR 0
Z8 0
TC 9
ZA 0
ZB 1
ZS 0
Z9 9
U1 0
U2 10
SN 0142-159X
UT WOS:000306755800016
PM 22830322
ER

PT J
AU Tanner, T. Bradley
   Wilhelm, Susan E.
   Rossie, Karen M.
   Metcalf, Mary P.
TI Web-Based SBIRT Skills Training for Health Professional Students and
   Primary Care Providers
SO SUBSTANCE ABUSE
VL 33
IS 3
SI SI
BP 316
EP 320
DI 10.1080/08897077.2011.640151
PD 2012
PY 2012
AB The authors have developed and assessed 2 innovative, case-based,
   interactive training programs on substance abuse, one for health
   professional students on alcohol and one for primary care providers on
   screening, brief intervention, and referral to treatment (SBIRT). Both
   programs build skills in substance abuse SBIRT. Real-world effectiveness
   trials involving medical students (n = 10) and nursing students (n = 60)
   were completed; trials involving primary care providers (n = 65) are in
   progress during 2011. Medical students and nursing students had
   similarly low baseline scores on assessments that benefited from
   training: knowledge, confidence, and clinical performance measured via
   an online standardized patient case and encounter note all improved
   post-training. Preliminary results indicate that practicing providers
   improved on knowledge, attitude, and brief intervention skill
   performance after a similar training. Results suggest that SBIRT skills
   can be improved with this model for case-based interactive training
   programs, and thus, that this training has the potential to impact
   patient outcomes.
ZA 0
ZR 0
Z8 0
ZB 1
ZS 0
TC 27
Z9 27
U1 1
U2 9
SN 0889-7077
UT WOS:000306463600015
PM 22738013
ER

PT J
AU Hightow-Weidman, Lisa B.
   Pike, Emily
   Fowler, Beth
   Matthews, Derrick M.
   Kibe, Jessica
   McCoy, Regina
   Adimora, Adaora A.
TI HealthMpowerment.org: Feasibility and acceptability of delivering an
   Internet intervention to young Black men who have sex with men
SO AIDS CARE-PSYCHOLOGICAL AND SOCIO-MEDICAL ASPECTS OF AIDS/HIV
VL 24
IS 7
BP 910
EP 920
DI 10.1080/09540121.2011.647677
PD 2012
PY 2012
AB Young Black men who have sex with men (BMSM) are disproportionately
   affected by HIV/AIDS in the USA and continue to experience rapidly
   increasing HIV incidence. We designed a tailored, theory-based
   interactive HIV/STI prevention website for young BMSM, called
   HealthMpowerment.org (HMP) and conducted a small pilot trial comparing
   HMP to currently available HIV/STI websites. We present findings
   demonstrating feasibility and acceptability of delivering the
   intervention to the target population of young BMSM. Retention rates
   were 90% and 78% at one-and three-month follow-ups, respectively.
   Evaluation immediately after the intervention's completion revealed that
   participants who used the HMP website reported high levels of user
   satisfaction and interest and low levels of website difficulty and
   frustration. At the end of the intervention, there was a trend in
   increased behavioral intentions to use condoms and engage in preparatory
   condom use behaviors in the intervention group compared to the control
   group (p = 0.10). We observed a reduction in mean scores on the CES-D
   scale among those in the intervention group that was not seen in the
   control group at the one-month follow-up, though this was not
   statistically significant. Feedback from exit interviews with study
   participants suggested that HMP is relevant to the prevention needs of
   young BMSM. Overall, the findings support the acceptability and
   feasibility of delivering this prevention program to a group that has
   few interventions despite bearing a significant burden of the epidemic.
   Future trials, combining Internet and mobile phone technologies, are
   planned to test HMP among larger and more diverse populations of young
   BMSM.
RI Matthews, Derrick D./H-4136-2019; Core, CHAI/AAD-5240-2022
OI Matthews, Derrick D./0000-0002-3579-3608; 
TC 63
ZS 0
ZA 0
Z8 0
ZB 16
ZR 0
Z9 63
U1 0
U2 17
SN 0954-0121
EI 1360-0451
UT WOS:000305973900013
PM 22272759
ER

PT J
AU Gormley, Gerard J.
   Johnston, Jenny
   Thomson, Clare
   McGlade, Kieran
TI Awarding global grades in OSCEs: Evaluation of a novel eLearning
   resource for OSCE examiners
SO MEDICAL TEACHER
VL 34
IS 7
BP 587
EP 589
DI 10.3109/0142159X.2012.682745
PD 2012
PY 2012
AB Background: A novel online resource has been developed to aid OSCE
   examiner training comprising a series of videos of OSCE performances
   that allow inter-examiner comparison of global grade decisions.
   Aims: To evaluate this training resource in terms of usefulness and
   ability to improve examiner confidence in awarding global grades in
   OSCEs.
   Method: Data collected from the first 200 users included global grades
   awarded, willingness to change grades following peer comparison and
   confidence in awarding grades before and after training.
   Results: Most (86.5%) agreed that the resource was useful in developing
   global grade scoring ability in OSCEs, with a significant improvement in
   confidence in awarding grades after using the training package
   (p<0.001).
   Conclusions: This is a useful and effective online training package. As
   an adjunct to traditional training it offers a practical solution to the
   problem of availability of examiners.
OI Thomson, Clare/0000-0002-8608-4801
ZS 0
ZB 0
Z8 0
ZA 0
TC 8
ZR 0
Z9 8
U1 0
U2 4
SN 0142-159X
UT WOS:000305905800021
PM 22632277
ER

PT J
AU Koehler, Nicole
   McMenamin, Christine
TI Would you consent to being examined by a medical student? Western
   Australian general public survey
SO MEDICAL TEACHER
VL 34
IS 7
BP E518
EP E528
DI 10.3109/0142159X.2012.668628
PD 2012
PY 2012
AB Background: Patients generally have positive attitudes regarding being
   examined by a supervised medical student as part of their medical care.
   However, it is difficult to obtain model patients for students to
   examine purely for teaching purposes (i.e. in the absence of medical
   treatment).
   Aims: This study explored the effects of participants' demographics,
   characteristics of medical students, and the type of
   examination/procedure on whether individuals would consent to be
   examined by a medical student purely for teaching purposes.
   Method: Four-hundred-and-two Western Australians completed an online
   survey in 2009.
   Results: Individuals were generally unconcerned regarding a medical
   student's gender and ethnicity. However, they would either not permit or
   wanted more advanced medical students to examine more intimate body
   regions and conduct more invasive procedures. Less observing medical
   students were permitted to be present for intimate examinations.
   Individuals who were male, aged >= 25 years, Caucasian, and of no
   religious affiliation were more likely to permit formative year medical
   students to examine and conduct procedures on them. Additionally, these
   individuals were more likely to have had prior experience with a medical
   student and/or been hospitalised previously.
   Conclusions: This information may be useful in terms of recruiting
   patient models for teaching purposes.
Z8 0
ZR 0
ZA 0
TC 9
ZS 0
ZB 2
Z9 9
U1 0
U2 4
SN 0142-159X
UT WOS:000305905800007
PM 22475439
ER

PT J
AU Richard-Greenblatt, Melissa
   Ginis, Kathleen A. Martin
   Leber, Ben
   Ditor, David
TI Knowledge mobilization regarding activity and exercise after spinal cord
   injury: a Canadian undergraduate curriculum scan
SO DISABILITY AND REHABILITATION
VL 34
IS 17
BP 1456
EP 1460
DI 10.3109/09638288.2011.644025
PD 2012
PY 2012
AB Purpose: The purpose of this study was to conduct a curriculum scan of
   Canadian undergraduate university programs to determine the relative
   emphasis placed on the activity and exercise after spinal cord injury
   (SCI), in the context of physical disability studies. Method:
   Eighty-three Canadian Universities were evaluated for courses
   discussing: (i) general information about SCI, (ii) physical activity
   and exercise after SCI, (iii) general information about other physical
   disabilities and (iv) physical activity and exercise for such
   disabilities. Online course calendars (2009) were scanned, and their
   accuracy was verified by instructors or administrative assistants.
   Results: The curriculum scan revealed 113 courses that discuss physical
   disability. Seventy-four of these courses cover information regarding
   SCI, 47 of which include content relating to activity and exercise. In
   comparison, 104 courses discuss other physical disabilities, 76 of which
   cover material related to activity and exercise. Further, the 47 courses
   that cover activity and exercise after SCI are only offered in 22
   Canadian Universities, and only 31 are mandatory for a degree.
   Conclusions: A substantial number of future healthcare professionals
   lack exposure to material regarding activity and exercise after SCI
   during their undergraduate education. This curricular oversight likely
   contributes to ineffective exercise strategies and the relative
   inactivity of the SCI population.
OI Richard-Greenblatt, Melissa/0000-0001-6717-8856; MARTIN GINIS,
   KATHLEEN/0000-0002-7076-3594
ZR 0
ZS 0
ZB 0
TC 0
Z8 0
ZA 0
Z9 0
U1 0
U2 5
SN 0963-8288
UT WOS:000305794900006
PM 22206494
ER

PT J
AU Aper, Leen
   Reniers, Jan
   Koole, Sebastiaan
   Valcke, Martin
   Derese, Anselme
TI Impact of three alternative consultation training formats on
   self-efficacy and consultation skills of medical students
SO MEDICAL TEACHER
VL 34
IS 7
BP E500
EP E507
DI 10.3109/0142159X.2012.668627
PD 2012
PY 2012
AB Background: Conducting a consultation is a core competence of medical
   professionals. Consultation training of medical students centers on
   clinical, communication, reasoning and reflection skills. The training
   incorporates practice with a standardized simulated patient and
   supervising physician, to prepare for real patient encounters. To meet
   the request for more training, while dealing with an increasing student
   population and limited staff availability, alternative formats of
   consultation training were developed and evaluated.
   Aim: To investigate the impact of three consultation training formats on
   students' self-efficacy beliefs and their consultation skills
   acquisition. The three formats comprised (1) traditional training with
   supervising physician, (2) autonomous training with feedback from
   simulated patients and peers, without direct supervision and (3) online
   training based on video fragments and answering guiding questions.
   Methods: A quasi-experimental pre/posttest study was set up, with random
   assignment of students to a training condition. The differential impact
   was tested on two dependent measures: self-efficacy and consultation
   performance. Self-efficacy was tested with a nine-item scale and the
   cognitive component of consultation performance was tested on the base
   of responses to a standardized video case.
   Results: The autonomous training has a significant positive effect on
   students' self-efficacy (p = 0.016). The traditional training and the
   online training did only positively influence the cognitive component of
   the consultation competence (p < 0.001 and p = 0.003).
   Conclusions: Each consultation training contributes to the learning
   process in a different way. In order to achieve optimum learning
   effects, medical educators should be aware of the particular impact of
   specific trainings on the cognitive and motivational side of skills and
   pursue a balanced mixture of instructional formats.
RI Valcke, Martin/H-6693-2012; Valcke, Martin/N-1311-2019
OI Valcke, Martin/0000-0001-9544-4197; Valcke, Martin/0000-0001-9544-4197
Z8 0
ZS 1
ZA 0
TC 19
ZR 0
ZB 0
Z9 20
U1 0
U2 25
SN 0142-159X
EI 1466-187X
UT WOS:000305905800005
PM 22746968
ER

PT J
AU Rihtar, Tatja Kostnapfel
   Berger, Tatjana
   Susic, Tonka Poplas
   Selic, Polona
   Vajd, Rajko
   Car, Josip
TI ANALYSIS OF VISITS TO WEBSITES WITH HEALTH INFORMATION: A PRESENTATION
   OF VISITS AND THE VISITORS' MOST COMMON QUESTIONS
SO ZDRAVSTVENO VARSTVO
VL 51
IS 3
BP 173
EP 181
DI 10.2478/v10152-012-0020-1
PD 2012
PY 2012
AB Introduction: Internet use is important for health education, patient
   support, professional medical education and healthcare quality. Medical
   information is amongst the most important information on the internet.
   Aim: The aim of the research was an analysis of modern information
   sources, especially the websites and email of the Institute of Public
   Health of Ljubljana (IPH Lj).
   Methods: Using statistical analysis of the website, its' "behaviour"
   online was evaluated in detail. This was done with a tool for presenting
   statistical data - Google Analytics. We reviewed how IPH Lj provides
   information to users online: general information about the activities of
   the Institute at www.zzv-lj.si, and information on travel medicine at
   www.zdravinapot.si.
   Results: In 2009, there were 107,233 visits to www.zzv-lj.si and 528,175
   viewed pages, and 138,694 visits and 667,280 viewed pages at
   www.zdravinapot.net. In the period between 2003 and 2010, users asked
   2,063 questions, 52 % were about travel medicine. Frequently asked
   questions, submitted by email (info@zzv-lj.si), were analysed. Questions
   were divided into seven areas, covered by the Institute's activities,
   though a proportion of the questions regard areas not covered by the
   Institute.
   Conclusion: Statistical analysis of the web portals gave us information
   that will help improve the quality of the IPH Lj website and adjust its
   contents.
RI Car, Josip/H-6755-2015; Selic-Zupancic, Polona/AAJ-8354-2020
OI Car, Josip/0000-0001-8969-371X; Selic-Zupancic,
   Polona/0000-0002-5949-0580
ZR 0
ZS 0
ZB 0
Z8 0
TC 0
ZA 0
Z9 0
U1 0
U2 9
SN 0351-0026
UT WOS:000305833800003
ER

PT J
AU Mirsu-Paun, Anca
   Tucker, Carolyn M.
   Hardt, Nancy S.
TI Medical Students' Self-evaluations of Their Patient-Centered Cultural
   Sensitivity: Implications for Cultural Sensitivity/Competence Training
SO JOURNAL OF THE NATIONAL MEDICAL ASSOCIATION
VL 104
IS 1-2
BP 38
EP 45
DI 10.1016/S0027-9684(15)30127-9
PD JAN-FEB 2012
PY 2012
AB The goals of this study were to (1) empirically assess the need for
   training in patient-centered culturally sensitive health care among
   medical students and (2) determine if training in such care needs to be
   customized to some degree based on individual or subgroup differences.
   Two hundred seventeen advanced (third- and fourth-year) medical students
   from 4 medical schools participated. Participants self-reported their
   current levels of engagement in patient-centered culturally sensitive
   health care using an online version of the Tucker-Culturally Sensitive
   Health Care Inventory Provider Form. Results indicated that
   participating advanced medical students gave self-ratings of engagement
   in patient-centered culturally sensitive health care that indicate high
   engagement in some but not all of the behaviors and attitudes that
   indicate this care. Additionally, their self-ratings differed in
   association with their gender, race/ethnicity, being fluent in a
   language other than English, and prior experience providing health care
   to racial/ethnic minority patients. Conclusions include that some
   medical students need training in patient-centered culturally sensitive
   health care, and this training ideally should be assessment-based and
   customized to address areas where there are low self-ratings of
   engagement in patient-centered culturally sensitive health care.
TC 6
ZR 0
Z8 0
ZS 0
ZA 0
ZB 1
Z9 6
U1 0
U2 11
SN 0027-9684
EI 1943-4693
UT WOS:000304633300005
PM 22708246
ER

PT J
AU Knowlden, Adam
   Sharma, Manoj
TI A Feasibility and Efficacy Randomized Controlled Trial of an Online
   Preventative Program for Childhood Obesity: Protocol for the EMPOWER
   Intervention.
SO JMIR research protocols
VL 1
IS 1
BP e5
EP e5
DI 10.2196/resprot.2141
PD 2012 Jun 21
PY 2012
AB BACKGROUND: The home and family environment is a highly influential
   psychosocial antecedent of pediatric obesity. Implementation of
   conventional family- and home-based childhood obesity interventions is
   challenging for parents, often requiring them to attend multiple
   educational sessions. Attrition rates for traditional interventions are
   frequently high due to competing demands for parents' time. Under such
   constraints, an Internet-based intervention has the potential to modify
   determinants of childhood obesity while making judicious use of parents'
   time. Theory-based interventions offer many advantages over atheoretical
   interventions, including reduced intervention dosage, increased
   likelihood of behavioral change, and efficient resource allocation.
   Social cognitive theory (SCT) is a robust theoretical framework for
   addressing childhood obesity. SCT is a behavior change model rooted in
   reciprocal determinism, a causal paradigm that states that human
   functioning is the product of a dynamic interplay of behavioral,
   personal, and environmental factors.
   OBJECTIVES: To evaluate the efficacy of the Enabling Mothers to Prevent
   Childhood Obesity Through Web-Based Education and Reciprocal Determinism
   (EMPOWER) program, an Internet-based, theory-driven intervention for
   preventing childhood overweight and obesity. The project goal is
   supported by two specific aims: (1) modification of four obesogenic
   protective factors related to childhood obesity (minutes engaged in
   physical activity, servings of fruits and vegetables consumed, servings
   of sugar-sweetened and sugar-free beverages consumed, and minutes
   engaged in screen time), and (2) reification of five maternal-mediated
   constructs of SCT (environment, expectations, emotional coping,
   self-control, and self-efficacy).
   METHODS: We will recruit mothers with children ages 4 to 6 years from
   childcare centers and randomly assign them to either the theory-based
   (experimental) or knowledge-based (control) arm of the trial. Data for
   the intervention will be collected at three intervals: baseline (week
   0), posttest (week 4), and follow-up (8 weeks). At each phase of data
   collection, we will collect from both groups (1) measures of the four
   obesogenic protective factors, and (2) summated SCT construct scores.
   Constructs will be measured by a psychometrically valid and reliable
   SCT-based instrument. Behaviors will be evaluated by a behavior log. We
   will use a repeated-measures one-between-, one-within-participants
   design to evaluate intervention results. Constructs will be modified
   through Web-based learning modules, online interactive worksheets, and
   mother-child home-based activities. Process evaluation will assess
   program fidelity.
RI Sharma, Manoj/AAN-6133-2020
OI Sharma, Manoj/0000-0002-4624-2414
ZS 0
ZR 0
ZB 0
Z8 0
TC 12
ZA 0
Z9 12
U1 0
U2 3
SN 1929-0748
UT MEDLINE:23611831
PM 23611831
ER

PT J
AU Chu, Li-Ling
   Chan, Agnes L. F.
   Tsai, Ming-Ling
   Hu, Shu-Bauh
   Chuang, Jui-Jung
   Huang, Yaw-Bin
   Chien, Tsair-Wei
TI Computer detection of duplicate prescriptions for hypnotic-sedatives: An
   experience in Taiwan
SO HEALTHMED
VL 6
IS 4
BP 1115
EP 1121
PD 2012
PY 2012
AB Background: Duplicate use of drugs is an important issue for pharmacists
   and providers in delivering quality care and ensuring patient safety.
   The extent of drug duplication is rarely reported in healthcare,
   especially for insomnia patients. With the advent of fast and cheap
   computing, computer monitoring is expected to help health providers
   detect duplicate prescriptions and reduce their occurrence, which will
   increase patient safety and reduce unnecessary drug waste.
   Methods: A total of 1,083 patients in 3 medical centers and 2 regional
   hospitals in Taiwan participated in this study and completed a
   questionnaire regarding duplicate use of hypnotic-sedatives to treat a
   sleep disorder. Additionally, patients were required to receive
   assistance from a pharmacist over the telephone to evaluate their
   knowledge regarding the appropriate use of hypnotic-sedatives, their
   adverse effects, and the source of duplicate prescriptions of
   hypnotic-sedatives provided by physicians. Two strategies were launched
   1) to educate patients about preventing duplication of prescriptions and
   2) to develop a computer system to a) alert physicians to duplicate
   prescriptions online, b) remind pharmacists of duplication prescriptions
   when dispensing medicine to the patient, and c) periodically monitor the
   number of duplicate drug prescriptions and their description.
   Results: We found that 1) 60.2% of patients did not know the long-term
   side effects of taking hypnotic-sedatives; 2) more than 84% of patients
   were repeatedly prescribed hypnotic-sedatives by doctors at the same
   hospital; 3) education by pharmacists had a slightly significant effect,
   29.5% of patients decreased the quantity of hypnotic-sedatives used
   after three months; 4) computer programs are an effective way to prevent
   physicians and pharmacists from prescribing or filling duplicate
   prescriptions for patients and to significantly decrease the number of
   duplicate prescriptions of hypnotic-sedatives (t=35.21, p<.0001).
   Conclusions: Individual patient drug profiles should be well established
   and stored in a single hospital. These drug files can then be monitored
   and effectively prevent duplication of prescriptions. It is necessary to
   educate patients and remind physicians to appropriately reduce the dose
   and quantity of hypnotic-sedatives when the quality-of-sleep has
   improved.
RI smile, chien/AAA-1053-2022; Huang, Yaw-Bin/
OI Huang, Yaw-Bin/0000-0002-6024-0108
ZR 0
TC 0
ZA 0
ZB 0
ZS 0
Z8 0
Z9 0
U1 0
U2 2
SN 1840-2291
UT WOS:000304300200005
ER

PT J
AU Rushing, Stephanie Craig
   Stephens, David
TI TRIBAL RECOMMENDATIONS FOR DESIGNING CULTURALLY APPROPRIATE
   TECHNOLOGY-BASED SEXUAL HEALTH INTERVENTIONS TARGETING NATIVE YOUTH IN
   THE PACIFIC NORTHWEST
SO AMERICAN INDIAN AND ALASKA NATIVE MENTAL HEALTH RESEARCH
VL 19
IS 1
SI SI
BP 76
EP 101
PD 2012
PY 2012
AB Media technologies, including the Internet, cell phones, and video
   games, offer new avenues to reach Native youth on sensitive health
   topics. Project Red Talon, a sexually transmitted disease (STD)/HIV
   prevention project that serves the 43 federally recognized tribes in
   Oregon, Washington, and Idaho, used community-based participatory
   research methods in partnership with the Northwest tribes to review
   existing technology-based interventions and generate recommendations for
   designing interventions that reflect the culture, needs, and
   organizational capacities of participating tribes and Native youth.
   These findings are now being used to guide the development of
   technology-based health interventions targeting American Indian/Alaska
   Native teens and young adults.
OI Craig Rushing, Stephanie/0000-0001-6800-4647
ZR 0
ZB 0
TC 19
Z8 0
ZS 0
ZA 0
Z9 19
U1 0
U2 26
SN 1533-7731
UT WOS:000304056500006
PM 22569726
ER

PT J
AU Myers, Tristan L.
   DeHart, Renee M.
   Dunn, Eddie B.
   Gardner, Stephanie F.
TI A Summer Pharmacy Camp for High School Students as a Pharmacy Student
   Recruitment Tool
SO AMERICAN JOURNAL OF PHARMACEUTICAL EDUCATION
VL 76
IS 4
AR 60
DI 10.5688/ajpe76460
PD 2012
PY 2012
AB Objective. To determine the effectiveness of a summer pharmacy camp on
   participants' pursuit of enrollment in doctor of pharmacy degree
   programs.
   Methods. All participants (n = 135) in a pharmacy camp at the University
   of Arkansas for Medical Sciences (UAMS) College of Pharmacy from
   2007-2010 were invited to complete an anonymous online survey
   instrument.
   Results. Seventy-three students completed the survey instrument (54%
   response rate). Ninety-six percent of pharmacy camp participants said
   that they would recommend pharmacy camp to a friend, and 76% planned to
   apply or had applied to doctor of pharmacy degree program. Seven of the
   camp participants had enrolled in the UAMS College of Pharmacy.
   Conclusions. The pharmacy summer camp at UAMS is effective in
   maintaining high school students' interest in the profession of
   pharmacy. Continued use of the pharmacy camp program as a recruitment
   tool is warranted; however, additional research on this topic is needed.
Z8 0
ZA 0
ZR 0
TC 9
ZB 2
ZS 0
Z9 9
U1 0
U2 4
SN 0002-9459
UT WOS:000304034800005
PM 22611269
ER

PT J
AU Kye, Su Yeon
   Park, Keeho
   Park, Hyeong Geun
   Kim, Myung-hyun
TI Psychological Impact of Health Risk Appraisal of Korean Women at
   Different Levels of Breast Cancer Risk: Neglected Aspect of the
   Web-based Cancer Risk Assessment Tool
SO ASIAN PACIFIC JOURNAL OF CANCER PREVENTION
VL 13
IS 2
BP 437
EP 441
DI 10.7314/APJCP.2012.13.2.437
PD 2012
PY 2012
AB Objective: Health risk appraisal is often utilized to modify
   individual's health behavior, especially concerning disease prevention,
   and web-based health risk appraisal services are being provided to the
   general public in Korea. However, little is known about the
   psychological effect of the health risk appraisal even though poorly
   communicated information by the web-based service may result in
   unintended adverse health outcomes. This study was conducted to explore
   the psychological effect of health risk appraisal using epidemiological
   risk factor profile. Methods: We conducted a randomized trial comparing
   risk factor list type health risk appraisal and risk score type health
   risk appraisal. We studied 60 women aged 30 years and older who had no
   cancer. Anxiety level was assessed using the Spielberger State-Trait
   Anxiety Inventory YZ. Results: The results of multivariate analysis
   showed that risk status was the independent predictors of increase of
   state anxiety after health risk appraisal intervention when age,
   education, health risk appraisal type, numeracy, state anxiety, trait
   anxiety, and health risk appraisal type by risk status interaction was
   adjusted. Women who had higher risk status had an odd of having
   increased anxiety that was about 5 times greater than women who had
   lower risk status. Conclusions: Our findings indicate that communicating
   the risk status by individual health risk appraisal service can induce
   psychological sequelae, especially in women having higher risk status.
   Hospitals, institutes, or medical schools that are operating or planning
   to operate the online health risk appraisal service should take side
   effects such as psychological sequelae into consideration.
Z8 0
TC 3
ZB 1
ZR 0
ZA 0
ZS 0
Z9 3
U1 0
U2 5
SN 1513-7368
UT WOS:000304081800004
PM 22524802
ER

PT J
AU Papinczak, Tracey
   Peterson, Raymond
   Babri, Awais Saleem
   Ward, Kym
   Kippers, Vaughan
   Wilkinson, David
TI Using student-generated questions for student-centred assessment
SO ASSESSMENT & EVALUATION IN HIGHER EDUCATION
VL 37
IS 4
BP 439
EP 452
DI 10.1080/02602938.2010.538666
PD 2012
PY 2012
AB In small groups, medical students were involved in generating questions
   to contribute to an online item bank. This study sought to support
   collaborative question-writing and enhance students' metacognitive
   abilities, in particular, their ability to self-regulate learning and
   moderate understanding of subject material. The study focused on
   supporting students to write questions requiring higher order cognitive
   processes. End-of-year formal examinations comprised 25%
   student-generated questions (SGQs), while mid-year examination items
   were completely unseen. Data were gathered from repeated administration
   of a questionnaire and from examination results. No statistically
   significant changes were identified in self-rated monitoring of
   understanding and regulation of learning. The activity of generating
   questions supported students to work collaboratively in developing
   questions and answers. The bank of questions was appreciated by students
   as a source of revision material, even though it was not strongly
   focused on higher order processes. Based on scores, it would appear that
   many students chose to memorise the question bank as a 'high-yield'
   strategy for mark inflation, paradoxically favouring surface rather than
   deep learning. The study has not identified directly improvements in
   metacognitive capacity and this is an area for further investigation.
   Continual refinement of the study method will be undertaken, with an
   emphasis on education of students in developing questions addressing
   higher order cognitive processes. Although students may have memorised
   the questions and answers, there is no evidence that they do not
   understand the information.
RI Papinczak, Tracey/B-6360-2017; Babri, Awais/I-4147-2014
OI Papinczak, Tracey/0000-0002-0177-3086; Babri, Awais/0000-0002-0944-4877
TC 17
ZB 0
ZS 0
ZA 0
Z8 0
ZR 0
Z9 17
U1 2
U2 32
SN 0260-2938
EI 1469-297X
UT WOS:000304174300004
ER

PT J
AU Jaganath, Devan
   Gill, Harkiran K.
   Cohen, Adam C.
   Young, Sean D.
TI Harnessing Online Peer Education (HOPE): Integrating C-POL and social
   media to train peer leaders in HIV prevention
SO AIDS CARE-PSYCHOLOGICAL AND SOCIO-MEDICAL ASPECTS OF AIDS/HIV
VL 24
IS 5
BP 593
EP 600
DI 10.1080/09540121.2011.630355
PD 2012
PY 2012
AB Novel methods, such as Internet-based interventions, are needed to
   combat the spread of HIV. While past initiatives have used the Internet
   to promote HIV prevention, the growing popularity, decreasing digital
   divide, and multi-functionality of social networking sites, such as
   Facebook, make this an ideal time to develop innovative ways to use
   online social networking sites to scale HIV prevention interventions
   among high-risk groups. The UCLA Harnessing Online Peer Education study
   is a longitudinal experimental study to evaluate the feasibility,
   acceptability, and preliminary effectiveness of using social media for
   peer-led HIV prevention, specifically among African American and Latino
   Men who have Sex with Men (MSM). No curriculum currently exists to train
   peer leaders in delivering culturally aware HIV prevention messages
   using social media. Training was created that adapted the Community
   Popular Opinion Leader (C-POL) model, for use on social networking
   sites. Peer leaders are recruited who represent the target population
   and have experience with both social media and community outreach. The
   curriculum contains the following elements: discussion and role playing
   exercises to integrate basic knowledge of HIV/AIDS, awareness of
   sociocultural HIV/AIDS issues in the age of technology, and
   communication methods for training peer leaders in effective,
   interactive social media-based HIV prevention. Ethical issues related to
   Facebook and health interventions are integrated throughout the
   sessions. Training outcomes have been developed for long-term assessment
   of retention and efficacy. This is the first C-POL curriculum that has
   been adapted for use on social networking websites. Although this
   curriculum has been used to target African-American and Latino MSM, it
   has been created to allow generalization to other high-risk groups.
OI Young, Sean D./0000-0001-6052-4875; Jaganath, Devan/0000-0002-8555-5667
ZB 10
ZR 0
TC 57
ZS 1
Z8 1
ZA 0
Z9 58
U1 0
U2 47
SN 0954-0121
EI 1360-0451
UT WOS:000303563100007
PM 22149081
ER

PT J
AU Ram, S.
   Rao, N.L.
TI iBIRA - integrated bioinformatics information resource access:
   organizing the bioinformatics resourceome
SO Reference Services Review
VL 40
IS 2
BP 326
EP 43
DI 10.1108/00907321211228354
PD 2012
PY 2012
AB Purpose - Bioinformatics is an emerging discipline where the
   interdisciplinary research holds great promise for the advancement of
   research and development in many complex areas. The research output
   generates a huge amount of data and information. Because of the
   heterogeneous nature of bioinformatics resources, difficulty in
   accessing pertinent information is the biggest challenge for the
   bioinformatics community. The integration of bioinformatics resources in
   a comprehensive manner is advocated by the bioinformatics user community
   as well as by information scientists serving this community. There are
   have already been some efforts made for integration of bioinformatics
   resources by the discrete bioinformatics community, but these are based
   on the requirement of their own area and arena. This paper aims to
   discuss the design and development of a tool for the integration of
   various heterogeneous bioinformatics information resources available
   over the internet. Design/methodology/approach - The authors have
   developed a tool with the acronym ldquoiBIRArdquo (Integrated
   Bioinformatics Information Resource Access) that associates the
   bioinformatics community with the bioinformatics ldquoresourceomerdquo
   (the term suggested for the ldquofull set of bioinformatics
   resourcesrdquo by Cannata et al.). Available over the internet. iBIRA
   (www.ibiranet.in) integrates bioinformatics resources in a way such that
   it is possible to locate, connect and communicate different categories
   of resources in a cohesive manner. A software engineering and
   database-driven approach was used for the integration and organization
   of bioinformatics resources. Computational programming such as Hypertext
   Preprocessor (PHP), a server-side dynamic web programming language, and
   MySQL as a database management system have been used. Dublin Core
   Metadata Standards have been used for the design of metadata for
   bioinformatics resources.. Findings - The term ldquoresourcerdquo in the
   area of bioinformatics covers various entities such as journals,
   molecular biology databases, online annotation tools, patents, published
   documents (articles, books, etc), protocols, software tools, and web
   servers. It has been found that bioinformatics resources are
   heterogeneous in nature and available over the internet in different
   forms and formats. The fact that bioinformatics resources are scattered
   over the internet makes resource discovery difficult for the
   bioinformatics community, and there is need for a system that
   reorganizes these resources. The integration of all the resources of
   bioinformatics at a single platform (called ldquoiBIRArdquo) provides
   significant ldquovalue addedrdquo to the bioinformatics community, those
   serving this population. Originality/value - The iBIRA tool is a
   meta-server developed to provide information service about the
   availability of various bioinformatics resources to the bioinformatics
   community. This will provide a value-added benefit to the population in
   helping them to locate relevant resources for their education, research
   and training.
RI Ram, Shri/I-4916-2019; Ram, Shri/D-6705-2011
OI Ram, Shri/0000-0002-2002-753X; Ram, Shri/0000-0002-2002-753X
ZS 0
ZR 0
ZA 0
ZB 0
Z8 0
TC 4
Z9 4
U1 0
U2 3
SN 0090-7324
UT INSPEC:12722426
ER

PT J
AU Reddy, M.
   Sengupta, S.
TI Online medical education: determinants and development prospects with
   reference to Indian institutions
SO On the Horizon
VL 20
IS 2
BP 117
EP 25
DI 10.1108/10748121211235778
PD 2012
PY 2012
AB Purpose - The purpose of this paper is to present an initial discussion
   on issues related to imparting medical education through the e-learning
   mode in India. Design/methodology/approach - The approach takes the form
   of the authors' observations as well as reflections on discussions with
   medical practitioners. Findings - Online medical education has the
   potential to address the issue of shortage of medical professionals in
   India. This study provides insights into the receptiveness of the
   faculty members regarding the paradigm shift from traditional classroom
   to online learning environment. It describes the apprehensions, the
   hurdles and the probable way forward to aid e-learning in medical
   education. The discussion can influence policy makers with regard to
   required accreditation systems for offering and acceptance of online
   degrees. It can also aid the cause of increasing the doctor-population
   ratio, which may lower the deficiency of skilled professionals in the
   rural regions, thereby ensuring the availability of quality medical
   education and service to all strata of society at affordable options.
   Originality/value - This paper draws on the knowledge, experiences and
   insights of medical practitioners and trainers in India who regularly
   interact with faculty, administrators, students and policy makers. As an
   initial work in this crucial area, the paper raises several questions
   and identifies areas in need of immediate examination.
ZA 0
ZB 0
Z8 0
TC 0
ZR 0
ZS 0
Z9 0
U1 2
U2 2
SN 1074-8121
UT INSPEC:12708905
ER

PT J
AU Silbert, Benjamin I.
   Lake, Fiona R.
TI Peer-assisted learning in teaching clinical examination to junior
   medical students
SO MEDICAL TEACHER
VL 34
IS 5
BP 392
EP 397
DI 10.3109/0142159X.2012.668240
PD 2012
PY 2012
AB Background: In medical education, peer-assisted learning (PAL) refers to
   teaching occurring between fellow students. Few descriptions of its use
   to teach clinical examination have been published. Student Grand Rounds
   (SGR) is a student-led initiative whereby senior students volunteer to
   teach clinical examination to pre-clinical peers. Student tutors attend
   a modified Teaching on the Run (TOTR) course originally designed to
   train clinicians to teach students and junior doctors.
   Aim: We investigated the value of SGR in teaching pre-clinical students,
   and evaluated the effectiveness of TOTR.
   Methods: Over 9 months, tutors and participants in each SGR tutorial
   completed an online survey. At the conclusion of annual TOTR workshops
   (2004-2010), participants evaluated their impressions of the course.
   Results: A total of 64 SGR tutorials were attended by a total of 321
   students. All agreed that tutorials were beneficial and enjoyable, with
   a threefold increase in the number of students self-identifying as able
   to perform the skills required. TOTR participants classified the course
   as both relevant and beneficial, and all course outcomes were achieved.
   SGR tutors reported improved knowledge and confidence in teaching
   following SGR and TOTR.
   Conclusion: PAL is effective in supplementing teaching of clinical
   examination. Senior students learn valuable skills and gain experience
   in teaching.
RI Silbert, Benjamin/O-3141-2014
OI Silbert, Benjamin/0000-0003-0936-8867
ZB 3
ZS 0
ZR 0
TC 50
ZA 0
Z8 0
Z9 50
U1 0
U2 29
SN 0142-159X
UT WOS:000303241700016
PM 22471912
ER

PT J
AU Magarik, Jordan
   Kavolus, Joseph
   Louis, Robert
TI An American Medical Student's Experience in Global Neurosurgery: Both in
   Their Infancy
SO WORLD NEUROSURGERY
VL 77
IS 1
BP 28
EP 31
DI 10.1016/j.wneu.2010.05.039
PD JAN 2012
PY 2012
AB There are only three fully trained neurosurgeons to care for Tanzania's
   population of more than 41 million people. Madaktari was founded in 2006
   to serve as a physician training partnership to establish more
   self-sufficient health care through education and training. Medical
   students play a valuable role in Madaktari as they are primarily
   responsible for collecting postneurosurgical outcome data on operations
   performed by Tanzanian physicians trained by our organization. In
   addition, medical students represent the future of global medicine.
   Thus, it is important to determine the extent that Madaktari has
   affected student interest in global health.
   Our purpose in this article is to explore one student's experience
   working in global neurosurgery while working with Madaktari. In addition
   we attempted to determine the effect Madaktari may play on the future
   medical careers of eight medical student volunteers. To determine that
   effect we conducted a six-question online survey of medical student
   volunteers. We received responses from four of our eight medical student
   volunteers, all of whom stated they had a good or excellent experience
   volunteering with Madaktari and that their experience further increased
   their desire to incorporate global health into their careers. After
   working with Madaktari nearly half of the medical student volunteers
   have pursued or will be pursuing year-long funded global health research
   during their medical school careers. Madaktari is not only pioneering a
   path toward increased and more independent neurosurgical capabilities in
   Tanzania, but it is also helping foster increased interest and
   participation among U. S. medical students in global neurosurgery.
ZA 0
ZS 0
Z8 0
ZR 0
TC 6
ZB 0
Z9 6
U1 1
U2 4
SN 1878-8750
UT WOS:000302300300008
PM 22079820
ER

PT J
AU Fenner, Yeshe
   Garland, Suzanne M.
   Moore, Elya E.
   Jayasinghe, Yasmin
   Fletcher, Ashley
   Tabrizi, Sepehr N.
   Gunasekaran, Bharathy
   Wark, John D.
TI Web-Based Recruiting for Health Research Using a Social Networking Site:
   An Exploratory Study
SO JOURNAL OF MEDICAL INTERNET RESEARCH
VL 14
IS 1
AR e20
DI 10.2196/jmir.1978
PD JAN-FEB 2012
PY 2012
AB Background: Recruitment of young people for health research by
   traditional methods has become more expensive and challenging over
   recent decades. The Internet presents an opportunity for innovative
   recruitment modalities.
   Objective: To assess the feasibility of recruiting young females using
   targeted advertising on the social networking site Facebook.
   Methods: We placed an advertisement on Facebook from May to September
   2010, inviting 16- to 25-year-old females from Victoria, Australia, to
   participate in a health study. Those who clicked on the advertisement
   were redirected to the study website and were able to express interest
   by submitting their contact details online. They were contacted by a
   researcher who assessed eligibility and invited them to complete a
   health-related survey, which they could do confidentially and securely
   either at the study site or remotely online.
   Results: A total of 551 females responded to the advertisement, of whom
   426 agreed to participate, with 278 completing the survey (139 at the
   study site and 139 remotely). Respondents' age distribution was
   representative of the target population, while 18- to 25-year-olds were
   more likely to be enrolled in the study and complete the survey than 16-
   to 17-year-olds (prevalence ratio = 1.37, 95% confidence interval
   1.05-1.78, P = .02). The broad geographic distribution (major city,
   inner regional, and outer regional/remote) and socioeconomic profile of
   participants matched the target population. Predictors of participation
   were older age, higher education level, and higher body mass index.
   Average cost in advertising fees per compliant participant was US $20,
   making this highly cost effective.
   Conclusions: Results demonstrate the potential of using modern
   information and communication technologies to engage young women in
   health research and penetrate into nonurban communities. The success of
   this method has implications for future medical and population research
   in this and other demographics.
ZS 2
ZB 44
Z8 0
ZR 1
ZA 0
TC 239
Z9 240
U1 1
U2 83
SN 1438-8871
UT WOS:000301925700019
ER

PT J
AU Gao, Guodong Gordon
   McCullough, Jeffrey S.
   Agarwal, Ritu
   Jha, Ashish K.
TI A Changing Landscape of Physician Quality Reporting: Analysis of
   Patients' Online Ratings of Their Physicians Over a 5-Year Period
SO JOURNAL OF MEDICAL INTERNET RESEARCH
VL 14
IS 1
AR e38
DI 10.2196/jmir.2003
PD JAN-FEB 2012
PY 2012
AB Background: Americans increasingly post and consult online physician
   rankings, yet we know little about this new phenomenon of public
   physician quality reporting. Physicians worry these rankings will become
   an outlet for disgruntled patients.
   Objective: To describe trends in patients' online ratings over time,
   across specialties, to identify what physician characteristics influence
   online ratings, and to examine how the value of ratings reflects
   physician quality.
   Methods: We used data from RateMDs.com, which included over 386,000
   national ratings from 2005 to 2010 and provided insight into the
   evolution of patients' online ratings. We obtained physician demographic
   data from the US Department of Health and Human Services' Area Resource
   File. Finally, we matched patients' ratings with physician-level data
   from the Virginia Medical Board and examined the probability of being
   rated and resultant rating levels.
   Results: We estimate that 1 in 6 practicing US physicians received an
   online review by January 2010. Obstetrician/gynecologists were twice as
   likely to be rated (P < .001) as other physicians. Online reviews were
   generally quite positive (mean 3.93 on a scale of 1 to 5). Based on the
   Virginia physician population, long-time graduates were more likely to
   be rated, while physicians who graduated in recent years received higher
   average ratings (P < .001). Patients gave slightly higher ratings to
   board-certified physicians (P = .04), those who graduated from highly
   rated medical schools (P = .002), and those without malpractice claims
   (P = .1).
   Conclusion: Online physician rating is rapidly growing in popularity and
   becoming commonplace with no evidence that they are dominated by
   disgruntled patients. There exist statistically significant correlations
   between the value of ratings and physician experience, board
   certification, education, and malpractice claims, suggesting a positive
   correlation between online ratings and physician quality. However, the
   magnitude is small. The average number of ratings per physician is still
   low, and most rating variation reflects evaluations of punctuality and
   staff. Understanding whether they truly reflect better care and how they
   are used will be critically important.
Z8 1
ZB 24
ZS 0
ZR 0
TC 236
ZA 0
Z9 237
U1 4
U2 49
SN 1438-8871
UT WOS:000301925700022
PM 22366336
ER

PT J
AU Schneider, Francine
   van Osch, Liesbeth
   de Vries, Hein
TI Identifying Factors for Optimal Development of Health-Related Websites:
   A Delphi Study Among Experts and Potential Future Users
SO JOURNAL OF MEDICAL INTERNET RESEARCH
VL 14
IS 1
AR e18
DI 10.2196/jmir.1863
PD JAN-FEB 2012
PY 2012
AB Background: The Internet has become a popular medium for offering
   tailored and targeted health promotion programs to the general public.
   However, suboptimal levels of program use in the target population limit
   the public health impact of these programs. Optimizing program
   development is considered as one of the main processes to increase usage
   rates.
   Objective: To distinguish factors potentially related to optimal
   development of health-related websites by involving both experts and
   potential users. By considering and incorporating the opinions of
   experts and potential users in the development process, involvement in
   the program is expected to increase, consequently resulting in increased
   appreciation, lower levels of attrition, and higher levels of sustained
   use.
   Methods: We conducted a systematic three-round Delphi study through the
   Internet. Both national and international experts (from the fields of
   health promotion, health psychology, e-communication, and technical Web
   design) and potential users were invited via email to participate.
   During this study an extensive list of factors potentially related to
   optimal development of health-related websites was identified, by
   focusing on factors related to layout, general and risk information
   provision, questionnaire use, additional services, and ease of use.
   Furthermore, we assessed the extent to which experts and potential users
   agreed on the importance of these factors. Differences as well as
   similarities among experts and potentials users were deduced.
   Results: In total, 20 of 62 contacted experts participated in the first
   round (32% response rate); 60 of 200 contacted experts (30% response
   rate) and 210 potential users (95% response rate) completed the
   second-round questionnaire, and 32 of 60 contacted experts completed the
   third round (53% response rate). Results revealed important factors
   consented upon by experts and potential users (eg, ease of use, clear
   structure, and detailed health information provision), as well as
   differences regarding important factors consented upon by experts (eg,
   visual aids, self-monitoring tool, and iterative health feedback) or by
   potential users only (eg, bread crumb navigation and prevention of
   receiving spam).
   Conclusions: This study is an important first step in determining the
   agreed-upon factors that should be taken into account when developing
   online health promotion programs. The public health impact of these
   programs will be improved by optimizing the development process in line
   with these factors.
RI Schneider, Francine/E-3629-2012
Z8 0
ZS 0
ZB 8
ZR 0
TC 42
ZA 0
Z9 42
U1 1
U2 23
SN 1438-8871
UT WOS:000301925700003
PM 22357411
ER

PT J
AU Kool, Marianne B.
   Geenen, Rinie
TI Loneliness in Patients with Rheumatic Diseases: The Significance of
   Invalidation and Lack of Social Support
SO JOURNAL OF PSYCHOLOGY
VL 146
IS 1-2
SI SI
BP 229
EP 241
DI 10.1080/00223980.2011.606434
PD 2012
PY 2012
AB Rheumatic diseases affect about 20% of the population, leading to common
   symptoms such as joint problems, pain, fatigue, and stiffness.
   Loneliness is prevalent in individuals with rheumatic diseases. This
   could be due to not receiving social support and being stigmatized and
   invalidated, which might be most common in fibromyalgia, a rheumatic
   disease that lacks medical evidence. The aim of this study was to
   compare loneliness in distinct rheumatic diseases and to examine the
   association of loneliness with social support and invalidation.
   Participants were 927 patients with ankylosing spondylitis (n = 152),
   fibromyalgia (n = 341), osteoarthritis (n = 150), rheumatoid arthritis
   (n = 171), or systemic diseases (n = 113). They completed online
   questionnaires including an 11-point Likert scale assessing loneliness,
   the Illness Invalidation Inventory (3*I; Kool et al., 2010), and the
   Social Support Survey (SSS; De Boer, Wijker, Speelman, & De Haes, 1996;
   Sherbourne & Stewart, 1991). Patients with fibromyalgia experienced
   significantly more loneliness than patients with ankylosing spondylitis
   and patients with rheumatoid arthritis. Besides being younger, having
   lower education, and not working, in multiple regression analyses both
   lack of social support and invalidation were independently correlated
   with loneliness. This suggests that to decrease loneliness, therapeutic
   attention should be given to both increasing social support as well as
   decreasing invalidation in patients with rheumatic diseases, especially
   in patients with fibromyalgia.
RI Geenen, Rinie/G-3408-2012
ZB 18
ZS 2
Z8 0
ZA 0
ZR 0
TC 66
Z9 67
U1 0
U2 21
SN 0022-3980
UT WOS:000302607900015
PM 22303622
ER

PT J
AU Shah, Nasir
   Ashraf, Hiba
   Anwar, Fahad
   Khan, Asma
   Akhtar, Hina
   Abro, Mairaj Anwar
TI Status of Postgraduate Training and Continuing Medical Education of
   Family Physicians in Pakistan
SO PAKISTAN JOURNAL OF MEDICAL SCIENCES
VL 28
IS 1
BP 4
EP 8
PD JAN-MAR 2012
PY 2012
AB Objectives: The study aimed to find out the status of postgraduate
   training and continuing medical education (CME) of family physicians of
   Pakistan.
   Methodology: It was a 10 months postal survey between November 2009 and
   September 2010. Postal questionnaires were sent to randomly selected
   1200 family physicians. The data was analyzed using SPSS v-17.
   Results: The response rate of survey was 24%. The number of family
   physicians receiving any kind of post graduate training was 104 (36%)
   while 184 (64%) had no postgraduate training at all. Medicine was the
   most common subject in postgraduate training (N=19, 18% of 104). The
   number of family physicians holding any degree was 87 (30%). Mean weekly
   time spent on self education was 6.5 hours with a range of 1 to 10
   hours.
   Conclusions: Most of family physicians are practicing without training
   and mostly update their knowledge from books and use of online CME is
   low.
RI Anwer, Fahad/D-4522-2015
ZA 0
ZR 0
Z8 0
ZB 3
ZS 0
TC 4
Z9 4
U1 0
U2 0
SN 1682-024X
UT WOS:000302186400002
ER

PT J
AU Fernandez-Luque, Luis
   Karlsen, Randi
   Melton, Genevieve B.
TI HealthTrust: A Social Network Approach for Retrieving Online Health
   Videos
SO JOURNAL OF MEDICAL INTERNET RESEARCH
VL 14
IS 1
AR e22
DI 10.2196/jmir.1985
PD JAN-FEB 2012
PY 2012
AB Background: Social media are becoming mainstream in the health domain.
   Despite the large volume of accurate and trustworthy health information
   available on social media platforms, finding good-quality health
   information can be difficult. Misleading health information can often be
   popular (eg, antivaccination videos) and therefore highly rated by
   general search engines. We believe that community wisdom about the
   quality of health information can be harnessed to help create tools for
   retrieving good-quality social media content.
   Objectives: To explore approaches for extracting metrics about
   authoritativeness in online health communities and how these metrics
   positively correlate with the quality of the content.
   Methods: We designed a metric, called HealthTrust, that estimates the
   trustworthiness of social media content (eg, blog posts or videos) in a
   health community. The HealthTrust metric calculates reputation in an
   online health community based on link analysis. We used the metric to
   retrieve YouTube videos and channels about diabetes. In two different
   experiments, health consumers provided 427 ratings of 17 videos and
   professionals gave 162 ratings of 23 videos. In addition, two
   professionals reviewed 30 diabetes channels.
   Results: HealthTrust may be used for retrieving online videos on
   diabetes, since it performed better than YouTube Search in most cases.
   Overall, of 20 potential channels, HealthTrust's filtering allowed only
   3 bad channels (15%) versus 8 (40%) on the YouTube list. Misleading and
   graphic videos (eg, featuring amputations) were more commonly found by
   YouTube Search than by searches based on HealthTrust. However, some
   videos from trusted sources had low HealthTrust scores, mostly from
   general health content providers, and therefore not highly connected in
   the diabetes community. When comparing video ratings from our reviewers,
   we found that HealthTrust achieved a positive and statistically
   significant correlation with professionals (Pearson r(10) = .65, P =
   .02) and a trend toward significance with health consumers (r(7) = .65,
   P = .06) with videos on hemoglobinA(1c), but it did not perform as well
   with diabetic foot videos.
   Conclusions: The trust-based metric HealthTrust showed promising results
   when used to retrieve diabetes content from YouTube. Our research
   indicates that social network analysis may be used to identify
   trustworthy social media in health communities.
RI Fernandez-Luque, Luis/C-6723-2011; Melton-Meaux, Genevieve/
OI Fernandez-Luque, Luis/0000-0001-8165-9904; Melton-Meaux,
   Genevieve/0000-0001-5193-1663
ZS 0
Z8 1
ZB 2
ZA 0
TC 32
ZR 0
Z9 33
U1 6
U2 61
SN 1438-8871
UT WOS:000301925700030
PM 22356723
ER

PT J
AU Neter, Efrat
   Brainin, Esther
TI eHealth Literacy: Extending the Digital Divide to the Realm of Health
   Information
SO JOURNAL OF MEDICAL INTERNET RESEARCH
VL 14
IS 1
AR e19
DI 10.2196/jmir.1619
PD JAN-FEB 2012
PY 2012
AB Background: eHealth literacy is defined as the ability of people to use
   emerging information and communications technologies to improve or
   enable health and health care.
   Objective: The goal of this study was to explore whether literacy
   disparities are diminished or enhanced in the search for health
   information on the Internet. The study focused on (1) traditional
   digital divide variables, such as sociodemographic characteristics,
   digital access, and digital literacy, (2) information search processes,
   and (3) the outcomes of Internet use for health information purposes.
   Methods: We used a countrywide representative random-digital-dial
   telephone household survey of the Israeli adult population (18 years and
   older, N = 4286). We measured eHealth literacy; Internet access; digital
   literacy; sociodemographic factors; perceived health; presence of
   chronic diseases; as well as health information sources, content, search
   strategies, and evaluation criteria used by consumers.
   Results: Respondents who were highly eHealth literate tended to be
   younger and more educated than their less eHealth-literate counterparts.
   They were also more active consumers of all types of information on the
   Internet, used more search strategies, and scrutinized information more
   carefully than did the less eHealth-literate respondents. Finally,
   respondents who were highly eHealth literate gained more positive
   outcomes from the information search in terms of cognitive, instrumental
   (self-management of health care needs, health behaviors, and better use
   of health insurance), and interpersonal (interacting with their
   physician) gains.
   Conclusions: The present study documented differences between
   respondents high and low in eHealth literacy in terms of background
   attributes, information consumption, and outcomes of the information
   search. The association of eHealth literacy with background attributes
   indicates that the Internet reinforces existing social differences. The
   more comprehensive and sophisticated use of the Internet and the
   subsequent increased gains among the high eHealth literate create new
   inequalities in the domain of digital health information. There is a
   need to educate at-risk and needy groups (eg, chronically ill) and to
   design technology in a mode befitting more consumers.
RI Tang, Zeng/G-8085-2012; Neter, Efrat/K-5800-2015
OI Neter, Efrat/0000-0002-2162-0474
ZA 0
ZR 0
ZB 21
TC 348
ZS 3
Z8 1
Z9 350
U1 55
U2 337
SN 1438-8871
UT WOS:000301925700029
PM 22357448
ER

PT J
AU Newcombe, Peter A.
   Dunn, Tamara L.
   Casey, Leanne M.
   Sheffield, Jeanie K.
   Petsky, Helen
   Anderson-James, Sophie
   Chang, Anne B.
TI Breathe Easier Online: Evaluation of a Randomized Controlled Pilot Trial
   of an Internet-Based Intervention to Improve Well-being in Children and
   Adolescents With a Chronic Respiratory Condition
SO JOURNAL OF MEDICAL INTERNET RESEARCH
VL 14
IS 1
AR e23
DI 10.2196/jmir.1997
PD JAN-FEB 2012
PY 2012
AB Background: Chronic respiratory illnesses are the most common group of
   childhood chronic health conditions and are overrepresented in socially
   isolated groups.
   Objective: To conduct a randomized controlled pilot trial to evaluate
   the efficacy of Breathe Easier Online (BEO), an Internet-based
   problem-solving program with minimal facilitator involvement to improve
   psychosocial well-being in children and adolescents with a chronic
   respiratory condition.
   Methods: We randomly assigned 42 socially isolated children and
   adolescents (18 males), aged between 10 and 17 years to either a BEO
   (final n = 19) or a wait-list control (final n = 20) condition. In
   total, 3 participants (2 from BEO and 1 from control) did not complete
   the intervention. Psychosocial well-being was operationalized through
   self-reported scores on depression symptoms and social problem solving.
   Secondary outcome measures included self-reported attitudes toward their
   illness and spirometry results. Paper-and-pencil questionnaires were
   completed at the hospital when participants attended a briefing session
   at baseline (time 1) and in their homes after the intervention for the
   BEO group or a matched 9-week time period for the wait-list group (time
   2).
   Results: The two groups were comparable at baseline across all
   demographic measures (all F < 1). For the primary outcome measures,
   there were no significant group differences on depression (P = .17) or
   social problem solving (P = .61). However, following the online
   intervention, those in the BEO group reported significantly lower
   depression (P = .04), less impulsive/careless problem solving (P = .01),
   and an improvement in positive attitude toward their illness (P = .04)
   compared with baseline. The wait-list group did not show these
   differences. Children in the BEO group and their parents rated the
   online modules very favorably.
   Conclusions: Although there were no significant group differences on
   primary outcome measures, our pilot data provide tentative support for
   the feasibility (acceptability and user satisfaction) and initial
   efficacy of an Internet-based intervention for improving well-being in
   children and adolescents with a chronic respiratory condition.
RI Chang, Anne/F-2066-2013; Newcombe, Peter/C-1480-2016; Petsky, Helen/None
OI Chang, Anne/0000-0002-1331-3706; Newcombe, Peter/0000-0002-5969-396X;
   Petsky, Helen/0000-0002-5315-9002
ZB 0
ZR 0
TC 11
Z8 0
ZS 1
ZA 0
Z9 12
U1 0
U2 17
SN 1438-8871
UT WOS:000301925700011
PM 22356732
ER

PT J
AU Solomon, Michael
   Wagner, Stephen L.
   Goes, James
TI Effects of a Web-Based Intervention for Adults With Chronic Conditions
   on Patient Activation: Online Randomized Controlled Trial
SO JOURNAL OF MEDICAL INTERNET RESEARCH
VL 14
IS 1
AR e32
DI 10.2196/jmir.1924
PD JAN-FEB 2012
PY 2012
AB Background: With almost one-half of Americans projected to have at least
   one chronic condition before 2020, a vital role of the health care
   system is to develop informed, engaged individuals who are effective
   self-managers of their health. Self-management interventions (SMIs)
   delivered face-to-face or by telephone (traditional SMIs) are associated
   with improved self-management knowledge, skills, and self-efficacy,
   which are expressed by the composite construct of patient activation, a
   predictor of health outcomes. Web-based interventions to support
   self-management across the spectrum of chronic diseases have the
   potential to reach a broader population of patients for extended periods
   than do traditional SMIs. However, evidence of the effectiveness of
   Web-based interventions on patient activation is sparse. High-quality
   studies featuring controlled comparisons of patients with different
   chronic conditions are needed to explore the interaction of Web-based
   interventions and patient activation.
   Objective: To explore the effect of a Web-based intervention on the
   patient activation levels of patients with chronic health conditions,
   measured as attitudes toward knowledge, skills, and confidence in
   self-managing health.
   Methods: For this 12-week study, prospective participants were selected
   from the patient panel of a regional health care system in the United
   States. The 201 eligible participants were randomly assigned to two
   groups. Intervention group participants had access to MyHealth Online, a
   patient portal featuring interactive health applications accessible via
   the Internet. Control participants had access to a health education
   website featuring various topics. Patient activation was assessed pre-
   and posttest using the 13-item patient activation measure. Parametric
   statistical models (t test, analysis of variance, analysis of
   covariance) were applied to draw inferences.
   Results: The Web-based intervention demonstrated a positive and
   significant effect on the patient activation levels of participants in
   the intervention group. A significant difference in posttest patient
   activation scores was found between the two groups (F-1,F-123 = 4.438, P
   = .04, r = .196). Patients starting at the most advanced development of
   patient activation (stage 4) in the intervention group did not
   demonstrate significant change compared with participants beginning at
   earlier stages.
   Conclusions: To our knowledge, this is the first study to measure change
   in patient activation when a Web-based intervention is used by patients
   living with different chronic conditions. Results suggest that Web-based
   interventions increase patient activation and have the potential to
   enhance the self-management capabilities of the growing population of
   chronically ill people. Activated patients are more likely to adhere to
   recommended health care practices, which in turn leads to improved
   health outcomes. Designing Web-based interventions to target a specific
   stage of patient activation may optimize their effectiveness. For
   Web-based interventions to reach their potential as a key component of
   chronic disease management, evidence is needed that this technology
   produces benefits for a sustained period among a diverse population.
ZB 7
ZA 0
ZR 0
Z8 0
TC 113
ZS 0
Z9 113
U1 0
U2 66
SN 1438-8871
UT WOS:000301925700012
PM 22353433
ER

PT J
AU Tercyak, Kenneth P.
   Mays, Darren
   DeMarco, Tiffani A.
   Sharff, McKane E.
   Friedman, Susan
TI Results of an Online Community Needs Assessment for Psychoeducational
   Interventions Among Partners of Hereditary Breast Cancer Previvors and
   Survivors
SO JOURNAL OF MEDICAL INTERNET RESEARCH
VL 14
IS 1
AR e15
DI 10.2196/jmir.1847
PD JAN-FEB 2012
PY 2012
AB Background: Spouses and partners ("partners") of women at-risk for
   ("previvors") and surviving with hereditary breast/ovarian cancer are a
   primary source of support within their families. Yet, little is known
   about partners' needs for psychoeducational intervention to enhance
   their cancer risk knowledge, coping, and support role functioning.
   Objective: To determine the type and range of need for psychoeducational
   intervention among partners of hereditary breast cancer previving and
   surviving women, and to understand the potential role of the Internet
   and other communication channels in meeting that need.
   Methods: We conducted a secondary data analysis on partners' needs that
   were originally assessed via an online community-based organization
   devoted to hereditary breast cancer. Partners' demographic
   characteristics, need for psychoeducation, and likelihood of using
   various communication channels were assessed along with other
   constructs. Analyses examined commonly-occurring clusters of likely
   intervention use and by communication channel.
   Results: Partners (n = 143) endorsed a moderately high level of need for
   psychoeducation and did so across multiple content areas (e. g., role
   functioning, decision making, communication, intimacy). Factor analysis
   identified three commonly-preferred communication channels: 1) self-help
   materials, 2) online interactions, and 3) interpersonal interactions. A
   cluster analysis among these factors identified three groups of partners
   based on their likelihood of psychoeducational intervention use (low
   [18%], moderate [55%], and high [27%] users). In a covariate-adjusted
   MANOVA, moderate and high intervention users reported significantly
   greater need for psychoeducation compared to low users (F-2,F-132 =
   9.15, P <. 001).
   Conclusions: A majority of assessed partners perceived a need for
   psychoeducational interventions surrounding hereditary breast cancer
   risk. Internet-based, interactive resources may be an efficient
   mechanism to reach large numbers of partners with tailored content.
   Research is warranted to inform the design and deployment of these
   resources to ensure quality and high impact, and ultimately to examine
   ways to integrate these resources into clinical care.
ZB 4
ZA 0
ZR 0
ZS 0
TC 11
Z8 0
Z9 11
U1 0
U2 19
SN 1438-8871
UT WOS:000301925700024
PM 22257650
ER

PT J
AU Mulvaney, Shelagh A.
   Anders, Shilo
   Smith, Annie K.
   Pittel, Eric J.
   Johnson, Kevin B.
TI A pilot test of a tailored mobile and web-based diabetes messaging
   system for adolescents
SO JOURNAL OF TELEMEDICINE AND TELECARE
VL 18
IS 2
BP 115
EP 118
DI 10.1258/jtt.2011.111006
PD 2012
PY 2012
AB We conducted a pilot trial of a new mobile and web-based intervention to
   improve diabetes adherence. The text messaging system was designed to
   motivate and remind adolescents about diabetes self-care tasks. Text
   messages were tailored according to individually-reported barriers to
   diabetes self-care. A total of 23 adolescents with type 1 diabetes used
   the system for a period of three months. On average, they received 10
   text messages per week (range 8-12). A matched historical control group
   from the same clinic was used for comparison. After three months, system
   users rated the content, usability and experiences with the system,
   which were very favourable. Comparison of the intervention and control
   groups indicated a significant interaction between group and time. Both
   groups had similar HbA(1c) levels at baseline. After three months, the
   mean HbA(1c) level in the intervention group was unchanged (8.8%), but
   the mean level in the control group was significantly higher (9.9%), P =
   0.006. The results demonstrate the feasibility of the messaging system,
   user acceptance and a promising effect on glycaemic control. Integrating
   this type of messaging system with online educational programming could
   prove to be beneficial.
ZR 0
Z8 0
ZA 0
ZS 1
ZB 12
TC 76
Z9 76
U1 0
U2 19
SN 1357-633X
UT WOS:000301811300012
PM 22383802
ER

PT J
AU Martin, Annette Lenzi
TI Changes and Consistencies in Diabetes Education Over 5 Years Results of
   the 2010 National Diabetes Education Practice Survey
SO DIABETES EDUCATOR
VL 38
IS 1
BP 35
EP 46
DI 10.1177/0145721711427611
PD JAN-FEB 2012
PY 2012
AB Purpose
   The purpose of the National Diabetes Education Practice Survey (NPS) of
   the American Association of Diabetes Educators (AADE) is to describe the
   current diabetes education practice and specific interventions and
   responsibilities of diabetes educators in the United States.
   Method
   The 2010 NPS contained 52 items addressing diabetes education program
   structure, processes, interventions, outcomes, quality improvement, and
   adoption of health care reform models and AADE guidelines. The survey
   was hosted online, with 2513 AADE members participating. The 2010
   results were compared with those from previous surveys.
   Results
   The majority of 2010 respondents provided diabetes education at one
   site, most commonly in a clinical outpatient/managed care setting. A
   wide range of services, including patient support, were provided. Team
   member functions, hours spent, and instructional methods also varied
   widely. More than half of programs measured at least one behavioral and
   clinical outcome in 2010. Most programs engaged in quality improvement.
   Many respondents were unfamiliar with the patient-centered medical home
   and accountable care organization models.
   Conclusions
   The results highlight the need for educators to increase their reporting
   of outcomes. Educators are also urged to raise their knowledge of health
   care delivery reform models. Wider adoption of AADE diabetes education
   practice guidelines will help ensure effective team involvement and
   optimal patient-centered education. Despite an increase in hours spent
   on diabetes self-management education and training (DSME/T) and clinical
   functions in diabetes education, many programs operated at a financial
   loss in 2010, underscoring the need for improved reimbursement of these
   services. Continuation of the NPS biannually is recommended.
ZR 0
Z8 1
ZA 0
ZB 3
ZS 2
TC 16
Z9 18
U1 0
U2 5
SN 0145-7217
UT WOS:000301860300003
PM 22127678
ER

PT J
AU Alamro, Ahmad S.
   Schofield, Susie
TI Supporting traditional PBL with online discussion forums: A study from
   Qassim Medical School
SO MEDICAL TEACHER
VL 34
BP S20
EP S24
DI 10.3109/0142159X.2012.656751
SU 1
PD 2012
PY 2012
AB Background: The Qassim Medical School first year curriculum includes a
   5-week problem-based learning (PBL) block. Student evaluation has
   highlighted inadequate feedback and lack of student-student and
   student-tutor interactions. An online intervention may alleviate this.
   Methodology: For each problem, a discussion forum (DF) was created with
   14 threads (one for each group) in virtual PBL rooms. Students' and
   tutors' perceived satisfaction of the intervention was evaluated and
   types of posts were classified.
   Results: By the end of the block, all academic staff involved and 123
   students (95%) had participated in the DFs. There were around 2800 posts
   and 28,500 views. All 14 tutors and 102 (78%) students completed the
   online questionnaire. Of the students, 66 (76%) male and 36 (92%) female
   students responded. Overall, both students and tutors perceived the
   intervention positively. Posts included: reforming and finalizing
   learning objectives, posting the concept map constructed in the
   face-to-face session and questioning, encouraging and motivating each
   other. In addition, posts included tutors' feedback and redirection.
   Conclusions: Blending e-learning with conventional PBL may help overcome
   student-perceived shortcomings of conventional PBL and improve the
   learning experience, making learning more interactive and interesting.
ZB 3
Z8 0
ZS 0
TC 23
ZA 0
ZR 0
Z9 23
U1 0
U2 8
SN 0142-159X
EI 1466-187X
UT WOS:000301461500005
PM 22409186
ER

PT J
AU Winterbottom, Anna E.
   Bekker, Hilary L.
   Conner, Mark
   Mooney, Andrew F.
TI Patient stories about their dialysis experience biases others' choices
   regardless of doctor's advice: an experimental study
SO NEPHROLOGY DIALYSIS TRANSPLANTATION
VL 27
IS 1
BP 325
EP 331
DI 10.1093/ndt/gfr266
PD JAN 2012
PY 2012
AB Background. Renal services provide resources to support patients in
   making informed choices about their dialysis modality. Many encourage
   new patients to talk with those already experiencing dialysis. It is
   unclear if these stories help or hinder patients' decisions, and few
   studies have been conducted into their effects. We present two studies
   comparing the impact of patient and doctor stories on hypothetical
   dialysis modality choices among an experimental population.
   Methods. In total, 1694 participants viewed online information about
   haemodialysis and continuous cycling peritoneal dialysis and completed a
   questionnaire. In Study 1, using actors, treatment information was
   varied by presenter (Doctor, Patient), order of presenter (Patient
   first, Doctor first) and mode of delivery (written, video). Information
   in Study 2 was varied (using actors) by presenter (Doctor, Patient),
   order of presenter (Patient first, Doctor first), inclusion of a
   decision table (no table, before story, after story) and sex of the
   'patient' (male, female) and 'Doctor' (male, female). Information was
   controlled to ensure comparable content and comprehensibility.
   Results. In both studies, participants were more likely to choose the
   dialysis modality presented by the patient rather than that presented by
   the doctor. There was no effect for mode of delivery (video versus
   written) or inclusion of a decision table.
   Conclusions. As 'new' patients were making choices based on past patient
   experience of those already on dialysis, we recommend caution to
   services using patient stories about dialysis to support those new to
   the dialysis in delivering support to those who are new to the decision
   making process for dialysis modality.
RI Conner, Mark/N-9063-2013; Conner, Mark/; Bekker, Hilary/; Winterbottom, Anna/
OI Conner, Mark/0000-0002-6229-8143; Bekker, Hilary/0000-0003-1978-5795;
   Winterbottom, Anna/0000-0002-1206-9430
Z8 0
ZA 0
ZS 1
ZB 10
TC 51
ZR 0
Z9 51
U1 1
U2 13
SN 0931-0509
EI 1460-2385
UT WOS:000299957700049
PM 21642512
ER

PT J
AU Fung, Kar-Ming
   Hassell, Lewis A.
   Talbert, Michael L.
   Wiechmann, Allan F.
   Chaser, Brad E.
   Ramey, Joel
TI Whole slide images and digital media in pathology education, testing,
   and practice: the Oklahoma experience
SO ANALYTICAL CELLULAR PATHOLOGY
VL 35
IS 1
BP 37
EP 40
DI 10.1155/2012/103857
PD 2012
PY 2012
AB Examination of glass slides is of paramount importance in pathology
   training. Until the introduction of digitized whole slide images that
   could be accessed through computer networks, the sharing of pathology
   slides was a major logistic issue in pathology education and practice.
   With the help of whole slide images, our department has developed
   several online pathology education websites. Based on a modular
   architecture, this program provides online access to whole slide images,
   still images, case studies, quizzes and didactic text at different
   levels. Together with traditional lectures and hands-on experiences, it
   forms the back bone of our histology and pathology education system for
   residents and medical students. The use of digitized whole slide images
   has also greatly improved the communication between clinicians and
   pathologist in our institute.
ZR 0
ZS 1
TC 12
ZA 0
Z8 0
ZB 5
Z9 13
U1 1
U2 5
SN 2210-7177
EI 2210-7185
UT WOS:000300102100007
PM 21965282
ER

PT J
AU Dobbins, Montie T
   Tarver, Talicia
   Adams, Mararia
   Jones, Dixie A
TI Learning Curves: Making Quality Online Health Information Available at a
   Fitness Center.
SO Journal of consumer health on the Internet
VL 16
IS 1
BP 66
EP 76
PD 2012
PY 2012
AB Meeting consumer health information needs can be a challenge. Research
   suggests that women seek health information from a variety of resources,
   including the Internet. In an effort to make women aware of reliable
   health information sources, the Louisiana State University Health
   Sciences Center - Shreveport Medical Library engaged in a partnership
   with a franchise location of Curves International, Inc. This article
   will discuss the project, its goals and its challenges.
TC 1
Z8 0
ZR 0
ZS 0
ZB 0
ZA 0
Z9 1
U1 1
U2 4
SN 1539-8285
UT MEDLINE:22545020
PM 22545020
ER

PT J
AU Shin, Dong Sun
   Chung, Min Suk
   Park, Jin Seo
TI Systematized Methods of Surface Reconstruction From the Serial Sectioned
   Images of a Cadaver Head
SO JOURNAL OF CRANIOFACIAL SURGERY
VL 23
IS 1
BP 190
EP 194
DI 10.1097/SCS.0b013e3182418e87
PD JAN 2012
PY 2012
AB Three-dimensional models have played important roles in medical
   simulation and education. Surface models can be manipulated in real time
   and even online; surface models have significant features for an
   interactive simulation system. The objective surface models are
   obtainable from accumulation of each structure's outlines, followed by
   surface reconstruction. The aim of this research was to suggest the
   arranged methods of surface reconstruction, which might be applied to
   building surface models from serial images, such as computed tomographic
   scans and magnetic resonance images. We used recent state-of-the-art
   sectioned images of a cadaver head in which several structures were
   delineated. Four reconstruction methods were regulated according to the
   structure's morphology: all outlines of a structure are overlapped and
   singular (method 1), overlapped and not singular (method 2), not
   overlapped but singular (method 3), and neither overlapped nor singular
   (method 4). From the trials with various kinds of head structures, we
   strongly suggested methods 1 and 2, in which volume reconstruction
   before surface reconstruction accelerated the processing speed on
   3D-DOCTOR. So as to use methods 1 and 2, how to make the neighboring
   outlines overlapped in advance was discussed. The surface models of
   detailed head structures prepared in this investigation will hopefully
   contribute to various simulations for clinical practice. The value of
   the surface models are enhanced if they are placed over the original
   sectioned images, outlined images, and magnetic resonance images of the
   same cadaver.
ZS 2
ZB 10
ZA 0
TC 18
ZR 0
Z8 0
Z9 18
U1 0
U2 4
SN 1049-2275
UT WOS:000300234900070
PM 22337405
ER

PT J
AU Lanfer, A.
   Knof, K.
   Barba, G.
   Veidebaum, T.
   Papoutsou, S.
   de Henauw, S.
   Soos, T.
   Moreno, L. A.
   Ahrens, W.
   Lissner, L.
CA IDEFICS Consortium
TI Taste preferences in association with dietary habits and weight status
   in European children: results from the IDEFICS study
SO INTERNATIONAL JOURNAL OF OBESITY
VL 36
IS 1
BP 27
EP 34
DI 10.1038/ijo.2011.164
PD JAN 2012
PY 2012
AB Background: Increased preference for fat and sugar may have a role in
   overweight and obesity development. However, this effect is likely to
   vary across different food cultures. To date, few studies on this topic
   have been conducted in children and none have employed an international,
   multi-centre design.
   Objective: To document taste preferences for fat and sweet in children
   from eight European countries and to investigate their association with
   weight status and dietary habits.
   Design: A total of 1696 children aged 6-9 years from survey centres in
   Italy, Estonia, Cyprus, Belgium, Sweden, Germany, Hungary and Spain
   tasted and subsequently chose between a high-versus a low-fat cracker
   and a natural versus a sugar-sweetened apple juice. Children's
   consumption frequency of fatty and sweet foods and demographic variables
   were obtained from parental-reported questionnaires. Weight and height
   of the children were measured.
   Results: Fat and sweet taste preferences varied substantially across
   survey centres. Independent of survey centre, age, sex, parental
   education and parental BMI, overweight including obesity was positively
   associated with fat preference and sweet preference. Fat preference
   associations were stronger in girls. Girls-but not boys-with a combined
   preference for fat and sweet had an especially high probability of being
   overweight or obese. Adjusted models with BMI z-score as the dependent
   variable were consistent with results of the analyses with BMI
   categories, but with significant results only for fat preference in
   girls. Frequent consumption of fatty foods was related to fat preference
   in bivariate analyses; however, adjusting for survey centre attenuated
   the association. Sweet preference was not related to consumption of
   sweet foods, either in crude or in adjusted analyses.
   Conclusions: Fat and sweet taste preferences are related to weight
   status in European children across regions with varying food cultures.
   International Journal of Obesity (2012) 36, 27-34;
   doi:10.1038/ijo.2011.164; published online 16 August 2011
RI Moreno, Luis/S-1780-2019; Ahrens, Wolfgang/A-2740-2012
OI Moreno, Luis/0000-0003-0454-653X; Ahrens, Wolfgang/0000-0003-3777-570X
TC 101
ZS 2
Z8 0
ZR 0
ZB 48
ZA 0
Z9 102
U1 0
U2 37
SN 0307-0565
EI 1476-5497
UT WOS:000299306700004
PM 21844876
ER

PT J
AU Hughes, J. P.
   Quraishi, M. S.
TI YouTube resources for the otolaryngology trainee
SO JOURNAL OF LARYNGOLOGY AND OTOLOGY
VL 126
IS 1
BP 61
EP 62
DI 10.1017/S0022215111002337
PD JAN 2012
PY 2012
AB Contemporary surgical training faces many challenges. However, modern
   technology, including internet-based resources, provides the trainee
   with a wealth of materials to complement their traditional teaching.
   YouTube is an online repository of video clips, and contains many
   instructional resources of value to the otolaryngology trainee.
ZR 0
Z8 0
ZB 2
TC 14
ZA 0
ZS 0
Z9 14
U1 0
U2 1
SN 0022-2151
UT WOS:000299817200013
PM 21899784
ER

PT J
AU Cokely, Edward T.
   Galesic, Mirta
   Schulz, Eric
   Ghazal, Saima
   Garcia-Retamero, Rocio
TI Measuring Risk Literacy: The Berlin Numeracy Test
SO JUDGMENT AND DECISION MAKING
VL 7
IS 1
BP 25
EP 47
PD JAN 2012
PY 2012
AB We introduce the Berlin Numeracy Test, a new psychometrically sound
   instrument that quickly assesses statistical numeracy and risk literacy.
   We present 21 studies (n=5336) showing robust psychometric
   discriminability across 15 countries (e. g., Germany, Pakistan, Japan,
   USA) and diverse samples (e. g., medical professionals, general
   populations, Mechanical Turk web panels). Analyses demonstrate desirable
   patterns of convergent validity (e. g., numeracy, general cognitive
   abilities), discriminant validity (e. g., personality, motivation), and
   criterion validity (e. g., numerical and non-numerical questions about
   risk). The Berlin Numeracy Test was found to be the strongest predictor
   of comprehension of everyday risks (e. g., evaluating claims about
   products and treatments; interpreting forecasts), doubling the
   predictive power of other numeracy instruments and accounting for unique
   variance beyond other cognitive tests (e. g., cognitive reflection,
   working memory, intelligence). The Berlin Numeracy Test typically takes
   about three minutes to complete and is available in multiple languages
   and formats, including a computer adaptive test that automatically
   scores and reports data to researchers (www.riskliteracy.org). The
   online forum also provides interactive content for public outreach and
   education, and offers a recommendation system for test format selection.
   Discussion centers on construct validity of numeracy for risk literacy,
   underlying cognitive mechanisms, and applications in adaptive decision
   support.
RI Galesic, Mirta/B-8327-2012; Garcia-Retamero, Rocio/
OI Galesic, Mirta/0000-0002-3537-8359; Garcia-Retamero,
   Rocio/0000-0001-9140-8519
TC 383
ZB 66
ZA 0
ZS 3
ZR 1
Z8 0
Z9 385
U1 1
U2 111
SN 1930-2975
UT WOS:000300401900003
ER

PT J
AU Al-Jumah, Khalaf Ali
   Qureshi, Naseem Akhtar
TI Impact of pharmacist interventions on patients' adherence to
   antidepressants and patient-reported outcomes: a systematic review
SO PATIENT PREFERENCE AND ADHERENCE
VL 6
BP 87
EP 100
DI 10.2147/PPA.S27436
PD 2012
PY 2012
AB Background: Pharmacist intervention in improving patient adherence to
   antidepressants is coupled with better outcomes.
   Aims: The aim of this investigation was to systematically examine the
   published literature to explore different types of pharmacist
   interventions used for enhancing patient adherence to antidepressant
   medications. Three specific questions guided the review: what is the
   impact of pharmacist interventions on adherence to antidepressant
   medication? What is the impact of pharmacist interventions on
   patient-reported outcomes and patient satisfactions? What are the types
   of interventions used by pharmacists to enhance patients' adherence to
   antidepressants?
   Search strategies: A systematic review of the literature was conducted
   during August-November 2010 using PubMed, BIOSIS Previews (R) Web of
   Science, ScienceDirect, the Cochrane Library, PsycINFO (R),
   IngentaConnect (TM), Cambridge Journals Online, and Medscape databases.
   Key text words and medical subject headings included pharmacist
   intervention, medication intervention, depression, medication adherence,
   health-related quality of life, patient-reported outcomes, and
   antidepressants.
   Results: A total of 119 peer-reviewed papers were retrieved; 94 were
   excluded on the basis of abstract review and 13 after full-text
   analysis, resulting in twelve studies suitable for inclusion and
   intensive review. The most common intervention strategy that pharmacists
   utilized was a combination of patient education and drug monitoring. A
   cumulative patient adherence improvement in this review ranged from 15%
   to 27% attributed to utilization of different interventions and
   different combinations of interventions together with patient
   satisfaction with the treatment when depression improved.
   Conclusion: This review suggests that pharmacist intervention is
   effective in the improvement of patient adherence to antidepressants.
   This may be a basis for more studies examining the effectiveness of
   innovative interventions by pharmacists to enhance patient adherence to
   antidepressant medications.
ZB 8
ZS 2
Z8 1
ZA 0
ZR 0
TC 50
Z9 51
U1 0
U2 12
SN 1177-889X
UT WOS:000300165200001
PM 22346345
ER

PT J
AU Sandars, John
   Homer, Matthew
   Walsh, Kieran
   Rutherford, Alaster
TI Don't forget the learner: an essential aspect for developing effective
   hypermedia online learning in continuing medical education.
SO Education for primary care : an official publication of the Association
   of Course Organisers, National Association of GP Tutors, World
   Organisation of Family Doctors
VL 23
IS 2
BP 90
EP 4
PD 2012-Mar
PY 2012
AB There is increasing use of hypermedia online learning in continuing
   medical education (CME) that presents the learner with a wide range of
   different learning resources, requiring the learner to use
   self-regulated learning (SRL) skills. This study is the first to apply
   an SRL perspective  to understand how learners engage with hypermedia
   online learning in CME. We found that the main SRL skills used by
   learners were use of strategies and monitoring. The increasing use of
   strategies was associated with increasing interest in the topic and with
   increasing satisfaction with the  learning experience. Further research
   is recommended to understand SRL processes and its impact on learning in
   other aspects of hypermedia online learning across the different phases
   of medical education. Research is also recommended to implement and
   evaluate the learning impact of a variety  of approaches to develop the
   SRL skills of hypermedia online learners in CME.
OI Homer, Matt/0000-0002-1161-5938
ZA 0
ZS 0
ZB 0
ZR 0
Z8 1
TC 0
Z9 1
U1 0
U2 3
SN 1473-9879
UT MEDLINE:22449463
PM 22449463
ER

PT J
AU Farah, Sam
   Winter, Matthew
   Smith, Julian A.
TI Current medical students' understanding of Surgical Education and
   Training
SO ANZ JOURNAL OF SURGERY
VL 82
IS 1-2
BP 12
EP 16
DI 10.1111/j.1445-2197.2011.05944.x
PD JAN-FEB 2012
PY 2012
AB Background: The current Surgical Education and Training (SET) programme
   in Australia and New Zealand has been implemented to streamline surgical
   training. As applications to the SET programme can occur as early as the
   2nd post-graduate year, early preparation is vital to ensure a
   successful outcome in gaining a SET position. We wish to demonstrate to
   what degree medical students are aware of the SET structure and
   application requirements to determine if further assistance to future
   SET candidates is required.
   Methods: A standardized questionnaire was delivered to students of an
   Australian Medical School via an online medium. Ethics approval was
   granted, and all surveys were completed anonymously and voluntarily. One
   hundred eighty- two completed surveys were received.
   Results: Eighteen percent of surveyed participants felt they had a good
   understanding of the SET programme, with 82% stating they had minimal or
   no understanding of the programme. Fourteen percent felt they had the
   information needed to pursue a career in surgery. Fifty- three percent
   were unaware that the College outlined areas of core competencies
   required in their training, with 75% unable to name any core
   competencies.
   Conclusion: There are a large proportion of medical students potentially
   considering a career in surgery. However, only a small number feel that
   they have been adequately equipped throughout their medical course to
   understand the steps needed to build a strong application for SET.
OI Smith, Julian/0000-0003-1244-4277
Z8 0
ZA 0
ZR 0
ZS 0
ZB 0
TC 1
Z9 1
U1 0
U2 6
SN 1445-1433
UT WOS:000299774700007
PM 22507489
ER

PT J
AU Pernar, Luise I. M.
   Beleniski, Florencia
   Rosen, Heather
   Lipsitz, Stuart
   Hafler, Janet
   Breen, Elizabeth
TI Spaced Education Faculty Development May Not Improve Faculty Teaching
   Performance Ratings in a Surgery Department
SO JOURNAL OF SURGICAL EDUCATION
VL 69
IS 1
BP 52
EP 57
DI 10.1016/j.jsurg.2011.06.013
PD JAN-FEB 2012
PY 2012
AB OBJECTIVES: To determine the effectiveness of spaced education as a
   faculty development tool designed to improve teaching skills in a
   surgery department.
   DESIGN: Faculty members were randomized to receive either weekly spaced
   education e-mails with content designed to improve teaching skills
   (group A) or no e-mails (group B). Using qualitative and quantitative
   surveys, we assessed both medical students' perception of faculty
   members' teaching effectiveness and faculty members' perception of the
   usefulness of the spaced education e-mails.
   SETTING: Academic medical center.
   PARTICIPANTS: Twenty-nine surgery faculty members with teaching
   responsibility for medical students in their Core Surgery Clerkship.
   RESULTS: All 41 medical students who rotated through the Core Surgery
   Clerkship rated the quality of teaching for each faculty members; 172
   online rating surveys were completed. Overall, faculty members received
   high ratings on the teaching skills included on the surveys.
   Additionally, no significant differences were found between the
   perceived skill level of the faculty members who received the weekly
   e-mails and those who did not. Specifically, 53.8% and 54% (p = 0.47) of
   the faculty were felt to deliver feedback more than three times per
   week; 87.1% and 89.9% (p = 0.15) of faculty were felt to deliver useful
   feedback; 89.2% and 90.8% (p = 0.71) of faculty were perceived to
   encourage student autonomy; and 78.1% and 81.9% (p = 0.89) of faculty
   were felt to set clear learning expectations for students. Postprogram
   comments from faculty revealed they did not find the e-mails useful as a
   faculty development tool.
   CONCLUSIONS: Students perceived high levels of teaching skills among the
   clinical faculty. Faculty members who received e-mail-based spaced
   education-based faculty development were not rated to be more effective
   teachers on the student surveys. Electronically based faculty
   development does not satisfy faculty expectations. (J Surg 69:52-57. (C)
   2012 Association of Program Directors in Surgery. Published by Elsevier
   Inc. All rights reserved.)
RI Pernar, Luise I/ABC-9742-2020
OI Pernar, Luise I/0000-0002-2142-7252
ZA 0
ZR 0
TC 8
ZS 0
Z8 0
ZB 0
Z9 8
U1 0
U2 5
SN 1931-7204
UT WOS:000299460600011
PM 22208833
ER

PT J
AU Huang, Patty
   Kao, Trudy
   Curry, Allison E.
   Durbin, Dennis R.
TI Factors Associated With Driving in Teens With Autism Spectrum Disorders
SO JOURNAL OF DEVELOPMENTAL AND BEHAVIORAL PEDIATRICS
VL 33
IS 1
BP 70
EP 74
DI 10.1097/DBP.0b013e31823a43b7
PD JAN 2012
PY 2012
AB Objective: To compare the characteristics of driving and nondriving
   teens and explore the driving outcomes for teens with higher functioning
   autism spectrum disorders. Methods: Parents of teens aged 15 to 18 years
   with a parent-reported diagnosis of an autism spectrum disorder enrolled
   in Interactive Autism Network, an online research registry, were
   eligible for this cross-sectional study. An online survey was used for
   data collection. Results: A total of 297 parents completed the survey.
   Sixty-three percent of teens currently drive or plan to drive.
   Twenty-nine percent of the teens who are age-eligible to drive currently
   drive. Compared with age-eligible but nondriving teens, a greater
   proportion of driving teens were in full-time regular education (p <
   .005), planned to attend college (p < .001), and held a paid job (p =
   .008). A greater proportion of parents of driving teens had taught >= 1
   teen to drive previously (p <. 001). There were no differences in
   gender, autism subtype, attention deficit/hyperactivity disorder
   diagnosis, parental age or education, or access to public
   transportation. Driving predictors included individualized education
   plans with driving goals, indicators of functional status (classroom
   placement, college aspiration, and job experience), and parent
   experience with teaching teens to drive. Twelve percent of teens
   received driving citations, and 12% of teens had been involved in a
   motor vehicle crash. Conclusions: Although a significant proportion of
   teens with higher functioning autism spectrum disorders were driving or
   learning to drive, the fact that most driving teens' individualized
   education plans did not include driving goals suggests an area of
   opportunity for improvement in transition planning. Driving teens were
   more frequently in regular education settings with college aspirations,
   which could help schools identify potential drivers.
RI Durbin, Dennis/AAD-7829-2022; Curry, Allison/
OI Curry, Allison/0000-0001-7076-3538
ZA 0
Z8 1
ZR 0
TC 45
ZB 13
ZS 0
Z9 46
U1 0
U2 17
SN 0196-206X
EI 1536-7312
UT WOS:000299391700015
PM 22157351
ER

PT J
AU Saunders, L. L.
   Krause, J. S.
   Focht, K. L.
TI A longitudinal study of depression in survivors of spinal cord injury
SO SPINAL CORD
VL 50
IS 1
BP 72
EP 77
DI 10.1038/sc.2011.83
PD JAN 2012
PY 2012
AB Study design: Cohort study.
   Objectives: The objective of this study is to assess depression over a
   5-year period in persons with spinal cord injury (SCI) and to assess
   risk factors for depression over time.
   Setting: Rehabilitation hospitals in the Southeast and Midwest.
   Methods: Participants included 801 adults with residual effects from a
   traumatic SCI averaging over 15 years post injury. Participants
   responded to two questionnaires, one in 2002 (Time1) and another in 2008
   (Time 2). Probable major depression (PMD) was measured by the Older
   Adult Health and Mood Questionnaire.
   Results: In all, 22.1% of participants had PMD at Time 1 and 20.2% at
   Time 2. There was a nonsignificant trend for change in PMD status (P =
   0.058). Of those who had PMD at Time 1, 55.7% had PMD at Time 2. Between
   the two time points, the most change occurred in the group with
   clinically significant symptomatology. Demographic factors (race-gender,
   age, time since injury) and health behaviors (pain medication use, hours
   out of bed, days out of the house, exercise) were significantly
   associated with PMD over time. Socioeconomic factors (income, education)
   were significantly related to depression but were not significant after
   controlling for behavioral factors.
   Conclusion: Depression is fairly consistent over time in persons with
   SCI, with the majority of change coming from those in the clinically
   significant symptomatology group. Examining depression at multiple time
   points, our results underscore the importance of health behaviors in
   relation to PMD, even after controlling for demographic, injury and
   environmental factors. Spinal Cord (2012) 50, 72-77;
   doi:10.1038/sc.2011.83; published online 2 August 2011
TC 59
ZB 16
ZR 0
ZA 0
ZS 0
Z8 0
Z9 59
U1 1
U2 15
SN 1362-4393
UT WOS:000299314000014
PM 21808257
ER

PT J
AU Inuwa, Ibrahim Muhammad
   Taranikanti, Varna
   Al-Rawahy, Maimouna
   Habbal, Omar
TI Anatomy practical examinations: How does student performance on
   computerized evaluation compare with the traditional format?
SO ANATOMICAL SCIENCES EDUCATION
VL 5
IS 1
BP 27
EP 32
DI 10.1002/ase.254
PD JAN-FEB 2012
PY 2012
AB Practical examinations in anatomy are usually conducted on specimens in
   the anatomy laboratory (referred to here as the traditional method).
   Recently, we have started to administer similar examinations online
   using the quiz facility in Moodle(TM) In this study, we compare student
   scores between two assessment environments viz. online and traditional
   environments. We hypothesized that regardless of the examination medium
   (traditional or online) overall student performance would not be
   significantly different. For the online medium, radiological images,
   prosected specimens, and short video clips demonstrating muscle action
   were first acquired from resources used for teaching during anatomy
   practical classes. These were optimized for online viewing and then
   uploaded onto Moodle learning management software. With regards to the
   traditional format, actual specimens were usually laid out in a circular
   stream. Identification tags were then attached to specific spots on the
   specimens and questions asked regarding those identified spots. A cohort
   of students taking practical examinations in six courses was studied.
   The courses were divided into three pairs with each pair credit-weight
   matched. Each pair consisted of a course where the practical examination
   was conducted online and the other in the traditional format. There was
   no significant difference in the mean scores within each course pair. In
   addition, a significant positive correlation between score in
   traditional and online formats was found. We conclude that mean grades
   in anatomy practical examination conducted either online or in the
   traditional format were comparable. These findings should reassure
   teachers intending to use either format for their practical
   examinations. Anat Sci Educ. (C) 2011 American Association of
   Anatomists.
RI Taranikanti, Varna/AAF-4085-2020
OI Taranikanti, Varna/0000-0002-9319-1816
ZB 2
ZR 0
ZS 0
Z8 1
TC 47
ZA 0
Z9 48
U1 0
U2 15
SN 1935-9772
EI 1935-9780
UT WOS:000298980000005
PM 21916021
ER

PT J
AU Porta, Christopher R.
   Sebesta, James A.
   Brown, Tommy A.
   Steele, Scott R.
   Martin, Matthew J.
TI Training Surgeons and the Informed Consent Process Routine Disclosure of
   Trainee Participation and Its Effect on Patient Willingness and Consent
   Rates
SO ARCHIVES OF SURGERY
VL 147
IS 1
BP 57
EP 62
DI 10.1001/archsurg.2011.235
PD JAN 2012
PY 2012
AB Objectives: To examine patient perceptions and willingness to
   participate in resident education and to assess the effect on patient
   willingness and consent rates.
   Design: Anonymous questionnaire designed to capture demographics,
   overall opinions of teaching programs, and willingness to consent to
   various scenarios of trainee participation. Descriptive and univariate
   analyses were performed.
   Setting: Tertiary-level referral center.
   Patients: Three hundred sixteen individuals scheduled for elective
   surgery.
   Main Outcome Measures: Consent rates for various scenarios.
   Results: Of the 316 patients who completed the questionnaire, most
   expressed overall support of resident training: 91.2% opined that their
   care would be equivalent to or better than that of a private hospital,
   68.3% believed they derived benefit from participation, and most
   consented to having an intern (85.0%) or a resident (94.0%) participate
   in their surgical procedure. However, when given specific, realistic
   scenarios involving trainee participation, major variations in the
   consent rate were observed. Affirmative consent rates decreased from
   94.0% to 18.2% as the level of resident participation increased.
   Patients also were more willing to consent to the participation of a
   senior resident (83.1%) vs a junior resident (57.6%) or an intern
   (54.5%). Patients overwhelmingly opined that they should be informed of
   the level of resident participation and that this information could
   change their decision of whether to consent.
   Conclusions: Most patients expressed approval of teaching facilities and
   resident education. However, consent rates were significantly altered
   when more detailed information was provided and they declined with
   increasing levels of resident participation. Providing detailed informed
   consent is preferred by patients but it could adversely affect resident
   participation and training. Arch Surg. 2012; 147(1): 57-62. Published
   online September 19, 2011. doi: 10.1001/archsurg. 2011.235
RI Martin, Matthew/B-2676-2014
OI Martin, Matthew/0000-0002-9169-9069
ZS 0
ZB 5
TC 44
ZR 0
Z8 0
ZA 0
Z9 44
U1 0
U2 5
SN 0004-0010
UT WOS:000299126300015
PM 21930977
ER

PT J
AU Gur, Ilia
   Gur, Daniel
   Recabaren, James A.
TI The Computerized Synoptic Operative Report A Novel Tool in Surgical
   Residency Education
SO ARCHIVES OF SURGERY
VL 147
IS 1
BP 71
EP 74
DI 10.1001/archsurg.2011.228
PD JAN 2012
PY 2012
AB Hypothesis: As opposed to the traditional dictated report, the use of a
   computer-based synoptic operative report will mandate that the surgical
   resident have a better understanding of all facets of the procedure.
   Design: A prospective study over a 10-month period.
   Setting: A 636-bed community teaching hospital.
   Patients: A total of 57 consecutive patients and 60 operative procedures
   for breast cancer.
   Main Outcome Measures: A total of 60 consecutive breast cancer narrative
   operative reports, dictated by the attending surgeon, were compared with
   synoptic computerized operative reports filled by an operating resident.
   It included a total of 36 items containing data on demographics,
   preoperative history, diagnostic evaluation, and precise intraoperative
   findings. The 2 types of reports were compared for overall completeness
   and for the completeness of individual items.
   Results: Comparison of the narrative and synoptic reports showed that
   there was significant improvement in data completeness with the use of
   the synoptic report. The overall analysis showed that the synoptic
   operating report contained 94.7% of the preoperative and operative data,
   whereas the dictated operative report was able to capture only 66% of
   the data (P<.001). Eleven of 15 items in the general and preoperative
   sections of the dictated report and 6 of 21 items in the intraoperative
   section of the dictated report were underreported compared with those
   same items in the synoptic report (P=.004-.001).
   Conclusion: The computerized synoptic operative report is superior to
   the dictated report in the documentation of important preoperative and
   intraoperative data. Although checklists and templates are not new in
   medicine, the use of a synoptic operative report as a surgical
   educational tool is a novel concept. Each resident who participated in
   our study had to develop a better understanding of the operative
   procedure in order to complete a more accurate synoptic report. Arch
   Surg. 2012; 147(1): 71-74. Published online September 19, 2011. doi:
   10.1001/archsurg.2011.228
ZA 0
TC 35
Z8 0
ZS 0
ZR 0
ZB 3
Z9 35
U1 0
U2 2
SN 0004-0010
EI 1538-3644
UT WOS:000299126300019
PM 21930975
ER

PT J
AU Donovan, Elizabeth
   Wood, Mollie
   Frayjo, Kezia
   Black, Ryan A.
   Surette, Daniel A.
TI A randomized, controlled trial to test the efficacy of an online,
   parent-based intervention for reducing the risks associated with
   college-student alcohol use
SO ADDICTIVE BEHAVIORS
VL 37
IS 1
BP 25
EP 35
DI 10.1016/j.addbeh.2011.09.007
PD JAN 2012
PY 2012
AB Alcohol consumption among college students remains a major public health
   concern. Universal, Web-based interventions to reduce risks associated
   with student alcohol consumption have been found to be effective in
   changing their alcohol-related behavior. Recent studies also indicate
   that parent-based interventions, delivered in booklet form, are
   effective. A parent-based intervention that is also Web-based may be
   well suited to a dispersed parent population; however, no such tool is
   currently available.. The purpose of this study was to test the efficacy
   of an online parent-based intervention designed to (1) increase
   communication between parents and students about alcohol and (2) reduce
   risks associated with alcohol use to students. A total of 558
   participants, comprising 279 parent-teen dyads, were enrolled in the
   study. The findings suggested that parents who participated in the
   online intervention were more likely to discuss protective behavioral
   strategies, particularly those related to manner of drinking and
   stopping/limiting drinking, with their teens, as compared with parents
   in an e-newsletter control group. Moreover, students whose parents
   received the intervention were more likely to use a range of protective
   behavioral strategies, particularly those related to manner of drinking
   and stopping/limiting drinking, as compared with students whose parents
   did not receive the intervention. A universal, online, parent-based
   intervention to reduce risks associated with student alcohol consumption
   may be an efficient and effective component of a college's overall
   prevention strategy. (C) 2011 Elsevier Ltd. All rights reserved.
Z8 0
TC 25
ZB 4
ZA 0
ZS 1
ZR 0
Z9 26
U1 1
U2 15
SN 0306-4603
EI 1873-6327
UT WOS:000297532700003
PM 21963316
ER

PT J
AU Kumar, Supriya
   Quinn, Sandra Crouse
   Kim, Kevin H.
   Daniel, Laura H.
   Freimuth, Vicki S.
TI The Impact of Workplace Policies and Other Social Factors on
   Self-Reported Influenza-Like Illness Incidence During the 2009 H1N1
   Pandemic
SO AMERICAN JOURNAL OF PUBLIC HEALTH
VL 102
IS 1
BP 134
EP 140
DI 10.2105/AJPH.2011.300307
PD JAN 2012
PY 2012
AB Objectives. We assessed the impact of social determinants of potential
   exposure to H1N1 - which are unequally distributed by race/ethnicity in
   the United States on - incidence of influenza-like illness (ILI) during
   the 2009 H1N1 pandemic.
   Methods. In January 2010 we surveyed a nationally representative sample
   (n = 2079) of US adults from the Knowledge Networks online research
   panel, with Hispanic and African American oversamples. The completion
   rate was 56%.
   Results. Path analysis examining ILI incidence, race, and social
   determinants of potential exposure to H1N1 demonstrated that higher ILI
   incidence was related to workplace policies, such as lack of access to
   sick leave, and structural factors, such as number of children in the
   household. Hispanic ethnicity was related to a greater risk of ILI
   attributable to these social determinants, even after we controlled for
   income and education.
   Conclusions. The absence of certain workplace policies, such as paid
   sick leave, confers a population-attributable risk of 5 million
   additional cases of ILI in the general population and 1.2 million cases
   among Hispanics. Federal mandates for sick leave could have significant
   health impacts by reducing morbidity from ILI, especially in Hispanics.
   (Am J Public Health. 2012;102:134-140. doi:10.2105/AJPH.2011.300307)
OI Kumar, Supriya/0000-0001-8373-105X
ZS 1
Z8 0
ZB 32
ZR 0
ZA 0
TC 95
Z9 96
U1 0
U2 13
SN 0090-0036
EI 1541-0048
UT WOS:000298449400025
PM 22095353
ER

PT J
AU Omurtag, Kenan
   Jimenez, Patricia T.
   Ratts, Valerie
   Odem, Randall
   Cooper, Amber R.
TI The ART of social networking: how SART member clinics are connecting
   with patients online
SO FERTILITY AND STERILITY
VL 97
IS 1
BP 88
EP 94
DI 10.1016/j.fertnstert.2011.10.001
PD JAN 2012
PY 2012
AB Objective: To study and describe the use of social networking websites
   among Society for Assisted Reproductive Technology (SART) member
   clinics.
   Design: Cross-sectional study.
   Setting: University-based practice.
   Patient(s): Not applicable.
   Intervention(s): Not applicable.
   Main Outcome Measure(s): Prevalence of social networking websites among
   SART member clinics and evaluation of content, volume, and location
   (i.e., mandated state, region) using multivariate regression analysis.
   Result(s): A total of 384 SART-registered clinics and 1,382 social
   networking posts were evaluated. Of the clinics, 96% had a website and
   30% linked to a social networking website. The majority of clinics (89%)
   with social networking websites were affiliated with nonacademic
   centers. Social networking posts mostly provided information (31%)
   and/or advertising (28%), and the remaining offered support (19%) or
   were irrelevant (17%) to the target audience. Only 5% of posts involved
   patients requesting information. Clinic volume correlated with the
   presence of a clinic website and a social networking website.
   Conclusion(s): Almost all SART member clinics have a website. Nearly
   one-third of these clinics host a social networking website such as
   Facebook, Twitter, and/or a blog. Large-volume clinics commonly host
   social networking websites. These sites provide new ways to communicate
   with patients, but clinics should maintain policies on the incorporation
   of social networks into practice. (Fertil Steril (R) 2012;97:88-94. (C)
   2012 by American Society for Reproductive Medicine.)
ZB 4
ZA 0
ZR 0
TC 23
Z8 0
ZS 0
Z9 23
U1 0
U2 21
SN 0015-0282
EI 1556-5653
UT WOS:000298367600019
PM 22088209
ER

PT J
AU Bandukwala, Taha
   Arora, Sourabh
   Athreya, Sriharsha
TI Net Assets: Review of Online Radiology Resources. Part II. Organizations
   and Societies
SO RADIOLOGY
VL 262
IS 1
BP 19
EP 24
DI 10.1148/radiol.11101427
PD JAN 2012
PY 2012
ZR 0
Z8 0
TC 7
ZS 0
ZA 0
ZB 0
Z9 7
U1 0
U2 1
SN 0033-8419
UT WOS:000298611500006
PM 22190654
ER

PT J
AU Furnham, Adrian
   Leno, Virginia Carter
TI Psychiatric literacy and the conduct disorders
SO RESEARCH IN DEVELOPMENTAL DISABILITIES
VL 33
IS 1
BP 24
EP 31
DI 10.1016/j.ridd.2011.08.001
PD JAN-FEB 2012
PY 2012
AB Past research regarding mental health literacy has indicated that public
   knowledge is lamentably poor. This study aimed to examine the effect of
   demographics, experience and personality, as predictors for
   understanding conduct disorders. An opportunistic sample of 125
   participants with a mean age of 24.29 years completed an online
   questionnaire in which they were asked to describe and evaluate
   vignettes of 4 conduct disorders. They were asked for their view of what
   the diagnosis may be: "What is the main problem", confidence in their
   diagnosis, and how the person could be helped. The correct diagnosis was
   given by 42% of the participants in one case but only 8% in another. A
   content analysis suggested that five types of diagnosis were given:
   psychological/psychiatric, behavioural, parenting, socio-emotional and
   lifestyle.
   There were significant differences in what treatments were thought to be
   useful between the cases though psychotherapy was thought to be most
   useful. Limitations of this study are considered. (C) 2011 Elsevier Ltd.
   All rights reserved.
RI Furnham, Adrian/ABB-2072-2020
ZR 0
Z8 1
ZS 0
ZA 0
ZB 1
TC 12
Z9 13
U1 0
U2 4
SN 0891-4222
UT WOS:000297661500003
PM 22093644
ER

PT J
AU Lindenthal, Jacob Jay
   Delisa, Joel A
TI Promoting appreciation of the study and practice of medicine: inner
   workings of a Mini-Med program.
SO Advances in medical education and practice
VL 3
BP 73
EP 8
DI 10.2147/AMEP.S30495
PD 2012 Jun 18
PY 2012
AB Dissatisfaction with the restrictions of the health care system,
   diminished reliance on the word of health care professionals, increased
   costs of medical care, and access to information online have increased
   consumers' interest in their own health care as well as their thirst for
   medical literacy. Mini-Med programs run by medical schools offer a more
   reliable method of learning about disease and disorders than does the
   indiscriminate surfing of the Internet. This article describes the
   efforts of the University of Medicine and Dentistry of New Jersey - the
   largest public university of the health sciences in the nation - to run
   and maintain such a program. The Mini-Med course provides lay students
   with insight into what a student undergoes while studying medicine and
   guides them through complex topics that range from anatomy and basic
   life support to the latest in stem cell research. It also provides early
   guidance for potential medical students, addresses patients' concerns,
   and gives some insight into the levels of comprehension of current
   medical students.
ZS 0
ZR 0
TC 5
ZA 0
Z8 0
ZB 1
Z9 5
U1 0
U2 1
SN 1179-7258
UT MEDLINE:23762004
PM 23762004
ER

PT J
AU Schoendorfer, Niikee
   Emmett, David
TI Use of certainty-based marking in a second-year medical student cohort:
   a pilot study.
SO Advances in medical education and practice
VL 3
BP 139
EP 43
DI 10.2147/AMEP.S35972
PD 2012 Dec 20
PY 2012
AB BACKGROUND: Assessments which consider both competence and confidence
   attempt to provide insight into actual performance in order to optimize
   physician capabilities, providing motivation and direction for future
   learning. The aim of this project was to assess medical students'
   thoughts and opinions of the utility of a certainty-based marking (CBM)
   protocol with respect to improving their learning experiences.
   METHODS: Second-year medical students at the University of Queensland
   were provided with a series of optional online formative assessment
   tools, in the form of 10 sample questions, to support their current
   module learning outcomes. During four consecutive weeks, CBM was offered
   on weeks 1, 2, and 4, with week 3 being provided in the usual
   question-answer format. A mixed-method survey was distributed at the
   conclusion of the trial period to obtain feedback on the students'
   impressions of learning via this technique.
   RESULTS: Of the 400 students, 15%, 11%, 9%, and 8% used the resource
   over the four-week period, respectively. During the four-week module
   directly prior to the test module, 46%, 44%, 44%, and 40% of the
   students accessed the sample questions which were delivered in the usual
   multiple choice format. A majority of the students either agreed or
   strongly agreed that CBM was easy to understand (52%) and useful (57%),
   but took more time (67%) because they needed to consider their certainty
   level for every question (76%). A number of students (43%) also stated
   that CBM affected their attitudes toward decision-making, while 86%
   thought it would be most useful for revision as opposed to an
   examination format.
   DISCUSSION: Despite the inherent benefits of gaining experience in
   higher order thinking processes, students were less likely to
   participate in the CBM tasks than standard multiple choice, even though
   these did not count toward their final grades.
   CONCLUSION: Utilizing such practices at the beginning of an educational
   program may minimize apparent resistance and alter learning practices to
   become conducive to deeper levels of learning. This has been
   corroborated in other studies aiming to encourage similar higher order
   cognitive processes.
ZS 0
Z8 0
ZR 0
ZB 0
ZA 0
TC 7
Z9 7
U1 0
U2 1
SN 1179-7258
UT MEDLINE:23762012
PM 23762012
ER

PT C
AU Ribeiro, Raul C.
BE Quintana, Y
   Villalobos, AV
   May, D
TI Improving Survival of Children with Cancer Worldwide: the St. Jude
   International Outreach Program Approach
SO ADVANCING CANCER EDUCATION AND HEALTHY LIVING IN OUR COMMUNITIES:
   PUTTING VISIONS AND INNOVATIONS INTO ACTION
SE Studies in Health Technology and Informatics
VL 172
BP 9
EP 13
DI 10.3233/978-1-61499-088-8-9
PD 2012
PY 2012
AB The mission of the St. Jude International Outreach Program (IOP) is to
   improve the survival rate of children with cancer and other catastrophic
   diseases worldwide, through the sharing of knowledge, technology, and
   organizational skills. There are an estimated 160,000 newly diagnosed
   cases of childhood cancer worldwide each year, and cancer is emerging as
   a major cause of childhood death in the developing regions of Asia,
   South and Central America, northwest Africa, and the Middle East. Over
   the past 30 years improved therapy has dramatically increased survival
   rates for children with cancer, but still more than 70% of the world's
   children with cancer lack access to modern treatment. Although sick
   children from around the world have traveled to our hospital in Memphis,
   Tennessee, since its inception, treating children in their own countries
   is more efficient and less disruptive for them and their families. In
   the context of St. Jude's culture of sharing knowledge about the
   management of children with cancer, we now use modern technology to
   reach far more children than would ever be able to come to St. Jude
   Children's Research Hospital. St. Jude strives to address the needs of
   those children in countries that lack sufficient resources and to help
   them manage their own burden of cases effectively. By sharing knowledge
   and technology with the local governments, health care providers, and
   the private sector in these countries, St. Jude is improving diagnoses
   and treatments to increase the survival rates of children all across the
   globe. In addition to training medical teams locally, St. Jude
   Children's Research Hospital hosts many visiting fellows at our campus
   in Memphis. St. Jude helps partner medical institutions develop tailored
   evidence-based protocols for treating children with cancer and other
   catastrophic diseases. St. Jude physicians serve as mentors to
   physicians at our partner sites and consult on difficult cases. Nurses
   are trained on best practices in clinical care and pathologists on
   techniques for accurate diagnosis. We also partner with local
   fundraising foundations that support the medical programs. This model
   has proved to be highly effective in providing poor children in
   developing countries access to modern treatment and care. True to the
   commitment of St. Jude to sharing information with the worldwide medical
   community, in 2002 St. Jude launched Cure4Kids, a comprehensive online
   resource dedicated to supporting the care of children with cancer and
   other catastrophic diseases. Today Cure4Kids (www.Cure4Kids. org) has
   over 27,000 registered users in more than 175 countries. In 2006 St.
   Jude launched the Cancer Education for Children Program (Cure4Kids for
   Kids) that helps school children, their parents, and teachers understand
   the basic science and treatment of cancer. The IOP is ambitious, widely
   inclusive, and relentless in its pursuit of the dream of St. Jude's
   founder Danny Thomas that "no child should die in the dawn of life." No
   child, anywhere in the world.
CT St. Jude Cure4Kids Global Summit
CY JUN 09-11, 2011
CL St Jude Childrens Res Hosp, Memphis, TN
HO St Jude Childrens Res Hosp
ZR 0
TC 18
ZS 2
ZA 0
ZB 5
Z8 0
Z9 18
U1 0
U2 14
SN 0926-9630
BN 978-1-61499-088-8; 978-1-61499-087-1
UT WOS:000350282200002
PM 22910495
ER

PT J
AU Rosenberg, Roger N.
TI Online First All the Time and More Continuing Medical Education Credit
   Too!
SO ARCHIVES OF NEUROLOGY
VL 69
IS 1
BP 21
EP 21
DI 10.1001/archneurol.2011.2250
PD JAN 2012
PY 2012
Z8 0
TC 1
ZR 0
ZS 0
ZA 0
ZB 0
Z9 1
U1 0
U2 0
SN 0003-9942
UT WOS:000298944500002
PM 22213408
ER

PT J
AU Briggs, Andrew M
   Lee, Nadia
   Sim, Moira
   Leys, Toby J
   Yates, Piers J
TI Hospital discharge information after elective total hip or knee joint
   replacement surgery: A clinical audit of preferences among general
   practitioners.
SO The Australasian medical journal
VL 5
IS 10
BP 544
EP 50
DI 10.4066/AMJ.2012.1471
PD 2012
PY 2012
AB The demand for elective joint replacement (EJR) surgery for degenerative
   joint disease continues to rise in Australia, and relative to earlier
   practices, patients are discharged back to the care of their general
   practitioner (GP) and other community-based providers after a shorter
   hospital stay and potentially greater post-operative acuity. In order to
   coordinate safe and effective post-operative care, GPs rely on accurate,
   timely and clinically-informative information from hospitals when their
   patients are discharged. The aim of this project was to undertake an
   audit with GPs regarding their preferences about the components of
   information provided in discharge summaries for patients undergoing EJR
   surgery for the hip or knee.GPs in a defined catchment area were invited
   to respond to an online audit instrument, developed by an
   interdisciplinary group of clinicians with knowledge of orthopaedic
   surgery practices. The 15-item instrument required respondents to rank
   the importance of components of discharge information developed by the
   clinician working group, using a three-point rating scale.Fifty-three
   GPs and nine GP registrars responded to the audit invitation (11.0%
   response rate). All discharge information options were ranked as
   'essential' by a proportion of respondents, ranging from 14.8-88.5%.
   Essential information requested by the respondents included early
   post-operative actions required by the GP, medications prescribed,
   post-operative complications encountered and noting of any allergies.
   Non-essential information related to the prosthesis used. The provision
   of clinical guidelines was largely rated as 'useful' information
   (47.5-56.7%).GPs require a range of clinical information to safely and
   effectively care for their patients after discharge from hospital for
   EJR surgery. Implementation of changes to processes used to create
   discharge summaries will require engagement and collaboration between
   clinical staff, hospital administrators and information technology
   staff, supported in parallel by education provided to junior medical
   staff.
RI Sim, Moira/D-5120-2013
OI Sim, Moira/0000-0001-5962-6639
ZB 0
Z8 0
ZA 0
ZR 0
ZS 0
TC 6
Z9 6
U1 1
U2 2
EI 1836-1935
UT MEDLINE:23173019
PM 23173019
ER

PT J
AU Cooper, Simon
   Beauchamp, Alison
   Bogossian, Fiona
   Bucknall, Tracey
   Cant, Robyn
   Devries, Brett
   Endacott, Ruth
   Forbes, Helen
   Hill, Robyn
   Kinsman, Leigh
   Kain, Victoria J
   McKenna, Lisa
   Porter, Jo
   Phillips, Nicole
   Young, Susan
TI Managing patient deterioration: a protocol for enhancing undergraduate
   nursing students' competence through web-based simulation and feedback
   techniques.
SO BMC nursing
VL 11
IS 1
BP 18
EP 18
DI 10.1186/1472-6955-11-18
PD 2012 Sep 28
PY 2012
AB UNLABELLED: 
   AIMS: To describe a funded proposal for the development of an on-line
   evidence based educational program for the management of deteriorating
   patients.
   BACKGROUND: There are international concerns regarding the management of
   deteriorating patients with issues around the 'failure to rescue'. The
   primary response to these issues has been the development of medical
   emergency teams with little focus on the education of primary first
   responders.
   DESIGN/METHODS: A mixed methods triangulated convergent design.In this
   four phase proposal we plan to 1. examine nursing student team ability
   to manage deteriorating patients and based upon these findings 2.
   develop web based educational material, including interactive scenarios.
   This educational material will be tested and refined in the third Phase
   3, prior to evaluation and dissemination in the final phase.
   CONCLUSION: This project aims to enhance knowledge development for the
   management of deteriorating patients through rigorous assessment of team
   performance and to produce a contemporary evidence-based online training
   program.
RI McKenna, Lisa/K-2603-2013; Endacott, Ruth/B-1333-2013; Kinsman, Leigh D/F-5433-2015; Kinsman, Leigh/AAU-7848-2020; Bucknall, Tracey K/A-4055-2010; Kain, Victoria J/B-5148-2014; Forbes, Helen/F-1331-2015; Young, Susan/F-6152-2013; Cooper, Simon JR/K-5732-2013; Bogossian, Fiona E/F-2273-2010; Phillips, Nicole (Nikki)/; Cant, Robyn/; Beauchamp, Alison/; Forbes, Helen/; Porter, Joanne/
OI McKenna, Lisa/0000-0002-0437-6449; Endacott, Ruth/0000-0002-4352-4600;
   Kinsman, Leigh D/0000-0002-0790-5887; Kinsman,
   Leigh/0000-0002-0790-5887; Bucknall, Tracey K/0000-0001-9089-3583; Kain,
   Victoria J/0000-0001-8801-0040; Cooper, Simon JR/0000-0001-5561-3099;
   Bogossian, Fiona E/0000-0001-9909-5852; Phillips, Nicole
   (Nikki)/0000-0002-6821-4983; Cant, Robyn/0000-0001-5430-3275; Beauchamp,
   Alison/0000-0001-6555-6200; Forbes, Helen/0000-0001-8826-8156; Porter,
   Joanne/0000-0002-1784-3165
TC 19
Z8 0
ZS 0
ZA 0
ZR 0
ZB 1
Z9 19
U1 0
U2 6
SN 1472-6955
UT MEDLINE:23020906
PM 23020906
ER

PT J
AU Huisma, Felicity F.
   Potts, James E.
   Gibbs, Karen A.
   Sanatani, Shubhayan
TI Assessing the knowledge of sudden unexpected death in the young among
   Canadian medical students and recent graduates: a cross-sectional study
SO BMJ OPEN
VL 2
IS 6
AR qe001798
DI 10.1136/bmjopen-2012-001798
PD 2012
PY 2012
AB Objective: To determine the level of knowledge concerning Sudden
   Unexpected Death in the Young (SUDY) among Canadian medical students and
   recent graduates (<= 5 years after graduating).
   Design: A cross-sectional study was conducted by distributing a
   standardised, multiple choice, online questionnaire which assessed basic
   knowledge of SUDY.
   Setting: Canadian medical schools and residency training programmes.
   Participants: 614 Canadian medical students (in either their penultimate
   or final year) and recent graduates (<= 5 years after graduating)
   completed an anonymous online questionnaire.
   Primary and secondary outcome measures: The level of knowledge regarding
   molecular aetiology, clinical presentation, pharmacological management
   and modes of inheritance of six of the commonest conditions causing
   SUDY, including hypertrophic cardiomyopathy (HCM), arrhythmogenic right
   ventricular cardiomyopathy (ARVC), Brugada syndrome, catecholaminergic
   polymorphic ventricular tachycardia (CPVT), long QT syndrome (LQT) and
   Wolff-Parkinson White syndrome (WPW), were compared between medical
   students and recent graduates. Questions were broken down into basic
   knowledge and advanced categories and analysed as a secondary outcome
   measure.
   Results: Of 614 responses, approximately two-thirds were answered by
   recent graduates, who generally scored 10% higher on all subject
   categories than medical students. Overall, questions regarding HCM were
   best answered (40%), followed by WPW syndrome (32%), CPVT (30%), ARVC
   (23%), Brugada syndrome (21%) and LQT syndrome (17%). Questions
   categorised as basic knowledge were answered 30% and 39% correctly in
   medical student and recent graduate groups, respectively, and those in
   the advanced category were answered 20% and 25% correctly.
   Conclusions: Survey respondents fared poorly when answering questions
   regarding SUDY, which may be a reflection of inadequate medical
   education regarding these disorders. Standardised teaching regarding
   SUDY needs to occupy a stronger focus in Canadian medical curricula in
   order to prevent more unnecessary deaths by these syndromes in the
   future.
OI Sanatani, Shubhayan/0000-0001-9296-7400
Z8 1
TC 3
ZA 0
ZB 1
ZR 0
ZS 0
Z9 3
U1 0
U2 2
SN 2044-6055
UT WOS:000315081400100
PM 23242483
ER

PT J
AU Wallace, Sean
   Clark, Marcia
   White, Jonathan
TI 'It's on my iPhone': attitudes to the use of mobile computing devices in
   medical education, a mixed-methods study
SO BMJ OPEN
VL 2
IS 4
AR e001099
DI 10.1136/bmjopen-2012-001099
PD 2012
PY 2012
AB Objective: The last decade has seen the introduction of new technology
   which has transformed many aspects of our culture, commerce,
   communication and education. This study examined how medical teachers
   and learners are using mobile computing devices such as the iPhone in
   medical education and practice, and how they envision them being used in
   the future.
   Design: Semistructured interviews were conducted with medical students,
   residents and faculty to examine participants' attitudes about the
   current and future use of mobile computing devices in medical education
   and practice. A thematic approach was used to summarise ideas and
   concepts expressed, and to develop an online survey. A mixed methods
   approach was used to integrate qualitative and quantitative findings.
   Setting and participants: Medical students, residents and faculty at a
   large Canadian medical school in 2011.
   Results: Interviews were conducted with 18 participants ( 10 students, 7
   residents and 1 faculty member). Only 213 participants responded to the
   online survey ( 76 students, 65 residents and 41 faculty members). Over
   85% of participants reported using a mobile-computing device. The main
   uses described for mobile devices related to information management,
   communication and time management. Advantages identified were
   portability, flexibility, access to multimedia and the ability to look
   up information quickly. Challenges identified included: superficial
   learning, not understanding how to find good learning resources,
   distraction, inappropriate use and concerns about access and privacy.
   Both medical students and physicians expressed the view that the use of
   these devices in medical education and practice will increase in the
   future.
   Conclusions: This new technology offers the potential to enhance
   learning and patient care, but also has potential problems associated
   with its use. It is important for leadership in medical schools and
   healthcare organisations to set the agenda in this rapidly developing
   area to maximise the benefits of this powerful new technology while
   avoiding unintended consequences.
RI Clark, Marcia/T-5817-2019; White, Jonathan/
OI White, Jonathan/0000-0001-5254-506X
ZS 8
ZR 0
TC 220
ZA 0
Z8 0
ZB 18
Z9 227
U1 2
U2 34
SN 2044-6055
UT WOS:000315049300055
PM 22923627
ER

PT J
AU Ewen, Heidi H
   Carr, Dawn C
   Reynolds, Courtney
TI Tomorrow belongs to those who prepare for it today: gerontology doctoral
   students career aspirations.
SO Gerontology & geriatrics education
VL 33
IS 2
BP 166
EP 82
DI 10.1080/02701960.2012.661807
PD 2012
PY 2012
AB This research seeks to examine the characteristics and goals of students
   enrolled in gerontology doctoral education. The authors seek to identify
   the unique characteristics of scholars enrolled in the interdisciplinary
   study of aging and elicit discussion on the ways in which these scholars
   will contribute to the growth and development of the field. This article
   describes results from an ongoing longitudinal study examining the
   relationship between gerontology doctoral education and overarching
   frameworks that define and advance the field. Four cohorts of first-year
   doctoral students were invited to participate in an online survey.
   Results reveal three distinct typologies of gerontology doctoral
   students: traditional academics, applied specialists, and general
   educators. Traditional academics are seeking postdoc and tenure-track
   faculty positions upon completion of the doctoral degree whereas the
   applied specialists intend to pursue careers in allied health fields or
   within a government setting. Educators plan to seek academic positions
   within teaching intensive or balanced teaching-research institutions.
   Gerontology doctoral students are being trained to serve as leaders in
   practice and research by linking and integrating multiple perspectives.
   Doctoral education will continue to facilitate applications of research
   to practice, identify the meaning of being a "gerontologist," and to
   advance the field of gerontology. However, students are entering with
   diverse academic and professional backgrounds and have varied career
   goals.
RI Ewen, Heidi H/S-9285-2019; Carr, Dawn/K-5457-2019; Ewen, Heidi/; Carr, Dawn/
OI Ewen, Heidi/0000-0002-4215-6551; Carr, Dawn/0000-0003-1091-1759
ZB 0
ZR 0
TC 8
Z8 0
ZS 1
ZA 0
Z9 8
U1 0
U2 1
EI 1545-3847
UT MEDLINE:22490073
PM 22490073
ER

PT J
AU McMullen, Tara L
   Brown, Candace S
   Canham, Sarah L
   De Medeiros, Kate
TI How are gerontology doctoral graduates viewed in the academic job
   market? Findings from an exploratory study.
SO Gerontology & geriatrics education
VL 33
IS 2
BP 183
EP 97
DI 10.1080/02701960.2012.661809
PD 2012
PY 2012
AB Although doctorally trained gerontologists have unique types of
   expertise as a result of their interdisciplinary training, research
   exploring perceptions of their hirability in faculty positions is
   lacking. This exploratory study examined the perceptions of
   administrators and faculty at institutions identified as having a
   doctoral program in gerontology or a doctoral program in another
   aging-related area. A short, semistructured 27 question survey was
   disseminated online. Twenty-five (N=25) deans, associate deans, or other
   faculty participated in this study. Results indicate varying views of
   the attractiveness of hiring doctorally trained gerontologists, who or
   what is a gerontologist, and the value of having a doctorally trained
   gerontologist as a faculty member.
RI Canham, Sarah/J-2927-2019
OI Canham, Sarah/0000-0002-0421-2612
ZB 0
TC 2
ZR 0
Z8 0
ZS 0
ZA 0
Z9 2
U1 0
U2 0
EI 1545-3847
UT MEDLINE:22490074
PM 22490074
ER

PT J
AU Hietanen, Heidi
   Lyyra, Tiina-Mari
   Parkatti, Terttu
   Heikkinen, Eino
TI The current state and developments in higher education in gerontology in
   the nordic countries.
SO Gerontology & geriatrics education
VL 33
IS 2
BP 218
EP 31
DI 10.1080/02701960.2011.611555
PD 2012
PY 2012
AB The growing size of the older population challenges not only researchers
   but also higher education in gerontology. On the basis of an online
   survey the authors describe the situation of Nordic higher education in
   gerontology in 2008 and 2009 and also give some good examples of Nordic-
   and European-level collaboration. The survey results showed that
   gerontological education was given in every Nordic country, in 31
   universities and 60 other higher education institutions. Although
   separate aging-related courses and modules were relatively numerous,
   programs for majors were relatively few. Networking in the Nordic region
   offers a good example on how to further develop higher education in
   gerontology. Emphasis should be put on strengthening networking on the
   European and trans-Atlantic levels.
TC 2
ZB 0
Z8 0
ZS 0
ZR 0
ZA 0
Z9 2
U1 0
U2 0
EI 1545-3847
UT MEDLINE:22490076
PM 22490076
ER

PT J
AU Innes, Anthea
   Kelly, Fiona
   McCabe, Louise
TI An evaluation of an online postgraduate dementia studies program.
SO Gerontology & geriatrics education
VL 33
IS 4
BP 364
EP 82
DI 10.1080/02701960.2012.702166
PD 2012
PY 2012
AB Education is key to addressing the challenges of providing high-quality
   care to the ever growing number of people with dementia. Although
   dementia education is required for multiple professions and disciplines
   working with people with dementia and their families and friends, there
   is a gap in knowledge of students' views about university-level online
   dementia education. This article reports on an evaluation, via an online
   questionnaire, of student views of the delivery modes and learning
   impact for the first online postgraduate program in Dementia Studies
   worldwide. The majority of our respondents (65%) reported their
   participation in the Dementia Studies program as broadening their
   thinking, with 61% reporting that it broadened their practice. Students
   also reported on the utility of initial face-to-face teaching and the
   extent to which they are able to apply their learning to practice. The
   article concludes by suggesting that a blended learning approach,
   comprising online and face-to-face teaching with an emphasis on
   reflexivity has the potential to meet the global demand for skilled
   dementia care practitioners and to create leaders in the dementia care
   field.
RI Innes, Anthea/GLT-8871-2022; Innes, Anthea/
OI Innes, Anthea/0000-0002-5591-4083
ZA 0
ZB 0
ZS 0
ZR 0
Z8 1
TC 8
Z9 9
U1 1
U2 4
EI 1545-3847
UT MEDLINE:23095221
PM 23095221
ER

PT J
AU Tupesis, Janis P
   Babcock, Christine
   Char, Doug
   Alagappan, Kumar
   Hexom, Braden
   Kapur, G Bobby
TI Optimizing global health experiences in emergency medicine residency
   programs: a consensus statement from the Council of Emergency Medicine
   Residency Directors 2011 Academic Assembly global health specialty
   track.
SO International journal of emergency medicine
VL 5
IS 1
BP 43
EP 43
DI 10.1186/1865-1380-5-43
PD 2012 Nov 13
PY 2012
AB UNLABELLED: 
   BACKGROUND: An increasing number of emergency medicine (EM) residency
   training programs have residents interested in participating in clinical
   rotations in other countries. However, the policies that each individual
   training program applies to this process are different. To our
   knowledge, little has been done in the standardization of these
   experiences to help EM residency programs with the evaluation,
   administration and implementation of a successful global health clinical
   elective experience. The objective of this project was to assess the
   current status of EM global health electives at residency training
   programs and to establish recommendations from educators in EM on the
   best methodology to implement successful global health electives.
   METHODS: During the 2011 Council of Emergency Medicine Residency
   Directors (CORD) Academic Assembly, participants met to address this
   issue in a mediated discussion session and working group. Session
   participants examined data previously obtained via the CORD online
   listserve, discussed best practices in global health applications,
   evaluations and partnerships, and explored possible solutions to some of
   the challenges. In addition a survey was sent to CORD members prior to
   the 2011 Academic Assembly to evaluate the resources and processes for
   EM residents' global experiences.
   RESULTS: Recommendations included creating a global health working group
   within the organization, optimizing a clearinghouse of elective
   opportunities for residents and standardizing elective application
   materials, site evaluations and resident assessment/feedback methods.
   The survey showed that 71.4% of respondents have global health
   partnerships and electives. However, only 36.7% of programs require
   pre-departure training, and only 20% have formal competency requirements
   for these global health electives.
   CONCLUSIONS: A large number of EM training programs have global health
   experiences available, but these electives and the trainees may benefit
   from additional institutional support and formalized structure.
ZA 0
ZR 0
TC 20
ZS 0
ZB 3
Z8 0
Z9 20
U1 0
U2 1
EI 1865-1380
UT MEDLINE:23148459
PM 23148459
ER

PT J
AU Thompson, S. Anthony
TI Thrice disabling disability: enabling inclusive, socially just teacher
   education
SO INTERNATIONAL JOURNAL OF INCLUSIVE EDUCATION
VL 16
IS 1
BP 99
EP 117
DI 10.1080/13603111003671640
PD 2012
PY 2012
AB The goal of this inquiry was to create a social justice-oriented
   inclusive and enabling pedagogy by situating traditional individualised
   views of disability alongside three alternative understandings: a
   disability studies in education perspective, a First Nations view of
   disability and one based upon the autism pride/autism-as-culture
   movement. Using both these conventional and somewhat unconventional
   views of disability, a self-reflective case study was conducted in which
   the author attempted to facilitate an inclusive pedagogy in a university
   class, 'Working with Diversity and Difference'. At course conclusion,
   the author explored teacher candidates' notions of disablement and
   inclusive practices/strategies. Data sources included five focus group
   transcripts, 12 weeks of online discussion board postings and eight
   student assignments, namely inclusive teacher resource files. Data were
   triangulated and second-level member checks completed. Some students
   reported how the pedagogy enabled a reflective practice such that it
   disrupted their ableistic educational impulses, while others talked more
   about specific classroom implications to facilitate inclusion.
   Interestingly, when most students entered into the inclusive
   conversation beginning from a particular exceptionality, label, or
   diagnosis (such as intellectual disability), they tended to do so
   exclusively from an individualised medical model view of disability.
   Implications for inclusive teacher education pedagogies are discussed.
Z8 0
ZR 0
ZA 0
TC 8
ZS 0
ZB 0
Z9 8
U1 0
U2 11
SN 1360-3116
EI 1464-5173
UT WOS:000301949100007
ER

PT J
AU Cordier, Cristophe
   Lambert, Debby
   Voelckel, Marie-Antoinette
   Hosterey-Ugander, Ulrika
   Skirton, Heather
TI A profile of the genetic counsellor and genetic nurse profession in
   European countries.
SO Journal of community genetics
VL 3
IS 1
BP 19
EP 24
DI 10.1007/s12687-011-0073-x
PD 2012-Jan
PY 2012
AB Quality genetic healthcare services should be available throughout
   Europe. However, due to enhanced diagnostic and genetic testing options,
   the pressure on genetic counselling services has increased. It has been
   shown in many countries that appropriately trained genetic counsellors
   and genetic nurses can offer clinical care for patients seeking
   information or testing for a wide range of genetic conditions. The
   European Society of Human Genetics is setting up a system of
   accreditation for genetic counsellors, to ensure safe practice, however
   there has been little information about the practice and education of
   non-medical genetic counsellors in Europe. To collect baseline data, we
   approached key informants (leaders in national genetics organisations or
   experienced practitioners) to complete an online survey, reporting on
   the situation in their own country. Twenty-nine practitioners responded,
   providing data from 18 countries. The findings indicate huge variation
   in genetic counsellor numbers, roles, and education across Europe. For
   example, in UK and The Netherlands, there are more than four counsellors
   per million population, while in Germany, Hungary, Turkey, and Czech
   Republic, there are no non-medical counsellors. There are specific
   educational programmes for genetic counsellors in seven countries, but
   only France has a specific governing legal framework for genetic
   counsellors. In the post-genomic era, with added pressure on health
   systems due to increases in availability and use of genetic testing,
   these disparities are likely to result in inequalities in service
   provided to European citizens. This study underpins the need for a
   coherent European approach to accreditation of genetic counsellors.
OI Skirton, Heather/0000-0002-3639-5265; Lambert,
   Deborah/0000-0003-0967-0476
ZB 13
Z8 0
ZR 0
ZS 1
TC 29
ZA 0
Z9 29
U1 0
U2 6
EI 1868-6001
UT MEDLINE:22167623
PM 22167623
ER

PT J
AU Deorari, Ashok
   Thukral, Anu
   Aruna, V.
TI Online learning in newborn health: A distance learning model
SO NATIONAL MEDICAL JOURNAL OF INDIA
VL 25
IS 1
BP 31
EP 32
PD JAN-FEB 2012
PY 2012
ZS 0
ZA 0
TC 4
ZB 3
ZR 0
Z8 0
Z9 4
U1 1
U2 2
SN 0970-258X
UT WOS:000304687000008
PM 22680321
ER

PT J
AU Kumar, Gautam
   Ni, Andrew
   Lawrence, Sarah E.
   Doja, Asif
TI Incorporating CanMEDS and subspecialty training into paediatric
   residency programs: Why are we still deficient?
SO PAEDIATRICS & CHILD HEALTH
VL 17
IS 1
BP 9
EP 13
DI 10.1093/pch/17.1.e7
PD JAN 2012
PY 2012
AB BACKGROUND: The Royal College of Physician and Surgeons of Canada
   mandates that paediatric training programs in Canada incorporate
   subspecialty training and the teaching and evaluation of the seven
   CanMEDS roles into their curriculum. The literature suggests that newly
   practicing paediatricians feel inadequately prepared in many
   subspecialties and CanMEDS roles.
   HYPOTHESIS: That either current training programs underestimate the
   importance of these areas for future practice, or that residents
   themselves feel that these areas are less important.
   METHOD: An online survey of Canadian paediatric residents and paediatric
   residency program directors was conducted to determine their views on
   various subspecialty areas and CanMEDS roles.
   RESULTS: Fourteen of 16 Canadian paediatric programs participated, and
   127 of 486 (26%) paediatric residents completed the survey. Overall,
   trainees were satisfied with their current training (86%), and 90%
   believed they would be adequately prepared for independent practice.
   Forty-six residents (40%) believed training programs place less
   importance on 10 of the subspecialties that newly practicing
   paediatricians felt less comfortable with (from a previous study
   conducted in 2006). However, at least 25% of residents themselves placed
   less importance on nine of these 10 areas. Residents also place less
   importance on two CanMEDS competencies which practicing paediatricians
   felt less comfortable with, including the medical aspects of palliative
   care (medical expert) and managing an efficient office practice
   (manager).
   CONCLUSIONS: Residents and programs place less importance on specific
   areas of paediatric training, thus creating potential deficiencies in
   graduating paediatricians. Promotion of these topics during training may
   better prepare residents for future practice.
OI Doja, Asif/0000-0003-1457-071X
ZA 0
Z8 0
ZR 0
ZB 0
ZS 1
TC 8
Z9 8
U1 0
U2 0
SN 1205-7088
EI 1918-1485
UT WOS:000300041200003
PM 23277759
ER

PT C
AU Mazzoleni, M. Cristina
   Maugeri, Chiara
   Rognoni, Carla
   Cantoni, Alessio
   Imbriani, Marcello
BE Mantas, J
   Andersen, SK
   Mazzoleni, MC
   Blobel, B
   Quaglini, S
   Moen, A
TI Is it Worth Investing in Online Continuous Education for Healthcare
   Staff?
SO QUALITY OF LIFE THROUGH QUALITY OF INFORMATION
SE Studies in Health Technology and Informatics
VL 180
BP 939
EP 943
DI 10.3233/978-1-61499-101-4-939
PD 2012
PY 2012
AB Educational activities for hospital staff don't easily match with the
   congestive rhythm of healthcare personnel working life. Online learning
   could make it easier for healthcare personnel to attend courses, but
   there is still uncertainty about the feasibility of using distance
   learning to effectively meet education goals in healthcare institutions.
   Fondazione Salvatore Maugeri (FSM) started an online educational
   program, as pilot project, in October 2010. The present study hence is
   aimed at evaluating the impact of this initiative (in terms of extent
   and intensity of healthcare staff attendance; objective and subjective
   effectiveness) in order to take informed decisions for the future. In 15
   months, 5 elearning courses have been provided to 2261 potential users
   of 14 FSM hospitals, in parallel with traditional education. 1099 users
   from all the hospital have intensively attended the courses (58% of
   nurses, 50% of therapists, 44%, of technicians, 25% of physicians) for a
   total of 27459 CME credits. Effectiveness in terms of knowledge gain is
   satisfactory and subjective evaluation is good (more than 95% of
   satisfied users). Elearning is not appropriate for all the educational
   needs and is not a panacea, but the reported results point out that it
   may be an effective and economically convenient mean to support massive
   educational interventions reaching results hardly attainable with
   traditional education. Users should be better educated about how to
   exploit online education at best.
CT 24th Medical Informatics in Europe Conference (MIE)
CY AUG 26-29, 2012
CL Pisa, ITALY
SP European Federat Med Informat; Italian Med Informat Assoc; Italian E
   Hlth Community
RI Imbriani, Marcello/AAB-1171-2021; ROGNONI, CARLA/
OI Imbriani, Marcello/0000-0002-2752-1565; ROGNONI,
   CARLA/0000-0002-6330-0591
ZB 1
TC 8
ZR 0
ZA 0
ZS 0
Z8 0
Z9 8
U1 0
U2 7
SN 0926-9630
EI 1879-8365
BN 978-1-61499-101-4
UT WOS:000335219500182
PM 22874331
ER

PT C
AU Pakonstantinou, Despoina
   Poulymenopoulou, Mikaela
   Malamateniou, Flora
   Vassilacopoulos, George
BE Mantas, J
   Andersen, SK
   Mazzoleni, MC
   Blobel, B
   Quaglini, S
   Moen, A
TI Towards a mLearning Training Solution to the Adoption of a CPOE system
SO QUALITY OF LIFE THROUGH QUALITY OF INFORMATION
SE Studies in Health Technology and Informatics
VL 180
BP 973
EP 977
DI 10.3233/978-1-61499-101-4-973
PD 2012
PY 2012
AB Computerized Physician Order Entry (CPOE) has been introduced as a
   solution that can fundamentally change the way healthcare is provided,
   affecting all types of healthcare stakeholders and improving healthcare
   decisions, patient outcomes, patient safety and efficiency. However, a
   relatively small proportion of healthcare organizations have implemented
   CPOE systems, due to its technological complexity and to its low
   acceptance rate by healthcare professionals who largely disregard the
   value of CPOE in efficient healthcare delivery. An online training
   facility embedded within a CPOE service may increase the likelihood of
   its adoption by healthcare professionals as it offers them guidelines on
   how to perform each task of the CPOE service. In contrast to CPOE, on
   the other hand, handheld devices and other mobile technologies have
   showed an increased adoption rate. This paper considers a CPOE service
   that can be accessed by authorized healthcare professionals through
   their mobile devices anytime anywhere, and allows embedded training
   content, which has been developed through a learning management system
   (LMS) to be presented to the user automatically upon request.
CT 24th Medical Informatics in Europe Conference (MIE)
CY AUG 26-29, 2012
CL Pisa, ITALY
SP European Federat Med Informat; Italian Med Informat Assoc; Italian E
   Hlth Community
ZS 0
ZR 0
ZB 0
ZA 0
Z8 0
TC 1
Z9 1
U1 0
U2 4
SN 0926-9630
EI 1879-8365
BN 978-1-61499-101-4
UT WOS:000335219500189
PM 22874338
ER

PT C
AU Koh, Myungja
   Dev, Parvati
   Lee, Eun-Jung
   Koo, Byung-Ki
   Lee, Kyung-Oak
   Ha, Kukhwa
   Yang, Heesun
   Kang, Gilwon
   Lee, Youngsung
BE Mantas, J
   Andersen, SK
   Mazzoleni, MC
   Blobel, B
   Quaglini, S
   Moen, A
TI Development and Management of Public Health Education System Against
   Emerging Infectious Diseases
SO QUALITY OF LIFE THROUGH QUALITY OF INFORMATION
SE Studies in Health Technology and Informatics
VL 180
BP 1221
EP 1223
DI 10.3233/978-1-61499-101-4-1221
PD 2012
PY 2012
AB With recent spread of infectious diseases, worldwide emergency
   strategies against them have been made. As one of such efforts we
   planned to develop an educational program for public health manpower
   using IT, and produced 4 to 8 minute-long flash animations of the
   following subjects selected by Education Training Expert Committee:
   Self-care guideline on H1N1; Instruction for medical hospital;
   Prevention of hospital acquired infections; Method of sampling &
   transporting. Demonstrative education using an online education system
   was conducted targeting 10 doctors working in a rural health center to
   evaluate the developed animations. They received good marks in the
   factors of credibility and accuracy, but needed to improve in that of
   interaction with educatees. Our suggestion is that we use the result of
   our study as a prototype of education contents on infectious diseases,
   and modify its contents accordingly when a specific disease breaks out.
CT 24th Medical Informatics in Europe Conference (MIE)
CY AUG 26-29, 2012
CL Pisa, ITALY
SP European Federat Med Informat; Italian Med Informat Assoc; Italian E
   Hlth Community
Z8 1
ZA 0
ZR 0
TC 0
ZS 0
ZB 0
Z9 1
U1 0
U2 2
SN 0926-9630
EI 1879-8365
BN 978-1-61499-101-4
UT WOS:000335219500256
PM 22874407
ER

PT B
AU Baxendale, Steven
BA Hogan, R
TI The Pacific Open Learning Health Net: Providing Health Education in the
   Pacific
SO TRANSNATIONAL DISTANCE LEARNING AND BUILDING NEW MARKETS FOR
   UNIVERSITIES
BP 247
EP 258
DI 10.4018/978-1-4666-0206-9.ch015
PD 2012
PY 2012
AB Online learning offers the opportunity for health workers to improve
   their knowledge and skills while serving in remote locations. Through
   online continuing professional development, they are able to stay
   abreast of the latest developments in medicine. Convenient Internet
   access also provides the opportunity for health professionals to
   participate with the global medical community in research and consult
   with both peers and experts from around the world. This chapter
   describes the experiences of the Pacific Open Learning Health Net
   (POLHN) in providing online, face-to-face, and blended professional
   education to health professionals in 12 developing Pacific island
   countries. The chapter reviews the establishment of learning centers
   with Internet access in hospitals, nursing schools, and health centers.
Z8 0
TC 0
ZS 0
ZR 0
ZB 0
ZA 0
Z9 0
U1 0
U2 0
BN 978-1-4666-0207-6; 978-1-4666-0206-9
UT WOS:000363441600017
D2 10.4018/978-1-4666-0206-9
ER

PT J
AU Haaf, Gunter
TI [When simple meets false: challenges to science journalism].
FT Nach einfach kommt falsch: Herausforderungen im
   Wissenschaftsjournalismus.
SO Zeitschrift fur Evidenz, Fortbildung und Qualitat im Gesundheitswesen
VL 106
IS 3
BP 174
EP 84
DI 10.1016/j.zefq.2012.03.013
PD 2012
PY 2012
AB Science journalists working for public media are caught between the two
   poles of factual correctness ("Thou shalt not harm") and entertaining
   presentation ("Thou shalt not bore"). Writing about (in most cases)
   complex topics they need to stand their ground against the mass media,
   the consumption of which is--in contrast to science and technology
   media--inherently voluntary. Within the general framework of the mass
   media, science journalism has emerged from a "late department" to become
   an important, but by no means leading part of the press arena. The trend
   is moving away from interpreting towards critically accompanying
   science. Due to the strong support to high-quality science journalism
   that major foundations provided during the past thirty years, the
   numbers of better trained scientific journalists operating in Germany
   have considerably increased, but so have the requirements: higher levels
   of work stress and a higher demand for real-time information,
   particularly from online media, the risk of economic and other
   organisations taking control over information by intensifying their
   public relations campaigns.
ZS 0
ZA 0
Z8 0
ZB 0
ZR 0
TC 0
Z9 0
U1 0
U2 7
SN 1865-9217
UT MEDLINE:22682413
PM 22682413
ER

PT J
AU Shabi, Iwok N.
   Shabi, Olabode M.
   Akewukereke, Modupe A.
   Udofia, Emem P.
TI Physicians utilisation of internet medical databases at the tertiary
   health institutions in Osun State, South West, Nigeria
SO HEALTH INFORMATION AND LIBRARIES JOURNAL
VL 28
IS 4
BP 313
EP 320
DI 10.1111/j.1471-1842.2011.00962.x
PD DEC 2011
PY 2011
AB Objectives: To determine the extent, purpose, determinants and the
   impact of the utilization of Internet medical databases among the
   respondents.
   Methodology: A descriptive cross sectional survey of 540 randomly
   selected physicians at the two tertiary health institutions in Osun
   State, South west, Nigeria.
   Result: A total of 444 (82.2%) physicians completed the questionnaires.
   All the respondents have used the internet medical databases within the
   last 4 weeks of the study. Majority, (53.8%) used the internet resources
   at least once in 2 weeks, while 12.2% used the resources every day. The
   online resources are mainly sought for Routine patient care and for
   Research purposes. PUBMED (70.3%), HINARI (69.0%), and Free medical
   journals (60.1%) are the frequently used online databases/digital
   archives. The internet resources has positively impacted the Clinical
   practice (40.0%) and Research output (65.5%) of the physicians.
   Conclusion: There had been considerable increase in the extent and
   quality of utilization of online medical databases which has positively
   impacted on the Clinical practice and Research output of the physicians.
   Ease of finding the needed information and the availability of evidence
   based resources are the major determinants of the databases utilized.
ZA 0
ZB 2
Z8 0
ZR 0
TC 11
ZS 1
Z9 12
U1 0
U2 5
SN 1471-1834
EI 1471-1842
UT WOS:000297244600009
PM 22051130
ER

PT J
AU Baumann, Martin
   Perlitz, Volker
TI Can contextual online exams in practical biomedical education increase
   comprehension and motivation ? A pilot project
SO BIOMEDIZINISCHE TECHNIK
VL 56
IS 6
BP 351
EP 358
DI 10.1515/BMT.2011.027
PD DEC 2011
PY 2011
AB The exclusive reproduction of short-term learned and pool-based contents
   in examinations may impede development of in-depth understanding. This
   pilot project suggests an approach useful to overcome this shortcoming
   by enhancing students' motivation for comprehensive learning using
   automatically added contextual questions in electronic examinations.
   Installed in practical courses teaching pain physiology, digital data
   acquisition and examination work-stations were interlinked via a network
   connection. The data acquisition software was substantiated by
   algorithms that evaluated data acquired before their transmission to
   examination workstations. These data were used by the assessment
   software operating on these workstations to automatically compose new
   examination questions. Examinations thus combined pool questions with
   newly generated questions with authentic digitized data from the
   preceding course. This helped confront students with questions based on
   their individual data that had resulted from the courses examined.
   Formative evaluation showed an increase in motivation and alertness for
   practical tasks and acquired results. This suggests usefulness of this
   setting in examining the preparation and comprehension of course
   contents. There is reason to assume that this approach is suitable to be
   transferred to other practical courses using digital acquisition of
   practical and examination data.
RI Baumann, Martin/B-9333-2008
OI Baumann, Martin/0000-0002-0360-3005
ZA 0
TC 0
ZS 0
Z8 0
ZR 0
ZB 0
Z9 0
U1 0
U2 3
SN 0013-5585
UT WOS:000299936100007
PM 22149923
ER

PT J
AU Philip, K.E.J.
   Lee, A.
TI Online Public Health Education for Low and Middle-income Countries:
   Factors Influencing Successful Student Outcomes
SO International Journal of Emerging Technologies in Learning
VL 6
IS 4
BP 65
EP 9
DI 10.3991/ijet.v6i4.1797
PD Dec. 2011
PY 2011
AB Background: Affordable, online public health education could assist
   health and development in low and middle-income countries. The
   Peoples-uni (www.Peoples- uni.org ) aims to provide this through a fully
   accredited, low cost, online Masters in Public Health. Although
   literature exists relating to online learners in general, we lack
   research regarding the characteristics of successful learners in this
   new student group. This study assessed which readily available
   information on learners could predict success in course modules.
   Methods: A descriptive survey method was used to assess correlations
   between pass rates with students' personal characteristics (gender,
   nationality etc) and indicators of course engagement (discussion
   contributions, online profile etc). We sampled all students starting
   modules between September 2009 and March 2010 (n=218). Results: All
   indicators of engagement correlated strongly with pass rates,
   particularly online presence (photo/personal information on profile).
   Paying for modules correlated with higher pass rates than not.
   Interestingly, waiving fees correlated with lower pass rates than those
   who had not paid. Personal characteristics were not related to pass
   rates. Conclusion: Engagement is important for success, and indicators
   of which can predict pass rates, the personal characteristics
   investigated were not related to success. Further research is required
   to understand the nature of associations this study highlights.
RI Lee, Andrew CK/A-2153-2010; Philip, Keir/
OI Lee, Andrew CK/0000-0002-9795-3793; Philip, Keir/0000-0001-9614-3580
ZR 0
TC 3
Z8 0
ZA 0
ZS 0
ZB 0
Z9 3
U1 0
U2 0
SN 1863-0383
UT INSPEC:12494496
ER

PT J
AU Farrell, Timothy W.
TI Review of a Geriatric Health Literacy Workshop for Medical Students and
   Residents
SO JOURNAL OF THE AMERICAN GERIATRICS SOCIETY
VL 59
IS 12
BP 2347
EP 2349
DI 10.1111/j.1532-5415.2011.03720.x
PD DEC 2011
PY 2011
AB The Geriatric Health Literacy Workshop for Medical Students and
   Residents developed by Seema Limaye, MD, introduces medical students and
   residents to important concepts in communicating with older adults with
   low health literacy through a variety of teaching modalities. The
   workshop is available on the Portal of Geriatric Online Education
   (POGOe) and includes a didactic session, role-playing exercises, and a
   critique of patient education handouts. A preworkshop health literacy
   module and postworkshop clinical observation sessions reinforce the
   workshop content. The activity is designed to take approximately 2.5
   hours to administer to small groups of three to five learners and is
   also suitable for interdisciplinary teams of health professions
   trainees. This POGOe product review highlights important features of the
   workshop and suggests opportunities for improvement. J Am Geriatr Soc
   59: 2347-2349, 2011.
TC 3
ZS 0
ZA 0
ZB 0
Z8 0
ZR 0
Z9 3
U1 0
U2 4
SN 0002-8614
EI 1532-5415
UT WOS:000298600300022
PM 22092069
ER

PT J
AU DeCampli, William M.
TI Joint programmes in paediatric cardiothoracic surgery: a survey and
   descriptive analysis
SO CARDIOLOGY IN THE YOUNG
VL 21
BP 159
EP 164
DI 10.1017/S1047951111001740
SU 2
PD DEC 2011
PY 2011
AB Background: Joint programmes, as opposed to regionalisation of
   paediatric cardiac care, may improve outcomes while preserving
   accessibility. We determined the prevalence and nature of joint
   programmes. Methods: We sent an online survey to 125 paediatric cardiac
   surgeons in the United States in November, 2009 querying the past or
   present existence of a joint programme, its mission, structure,
   function, and perceived success. Results: A total of 65 surgeon
   responses from 65 institutions met the criteria for inclusion. Of the 65
   institutions, 22 currently or previously conducted a joint programme.
   Compared with primary institutions, partner institutions were less often
   children's hospitals (p=0.0004), had fewer paediatric beds (p=0.005),
   and performed fewer cardiac cases (p=0.03). Approximately 47% of partner
   hospitals performed fewer than 50 cases per year. The median distance
   range between hospitals was 41-60 miles, ranging from 5 to 1000 miles.
   Approximately 54% of partner hospitals had no surgeon working primarily
   on-site, and 31% of the programmes conducted joint conferences.
   Approximately 67% of the programmes limited the complexity of cases at
   the partner hospital, and 83% of the programmes had formal contracts
   between hospitals. Of the six programmes whose main mission was to
   increase referrals to the primary hospital, three were felt to have
   failed. Of the nine programmes whose mission was to increase regional
   quality, eight were felt to be successful. Conclusion: Joint programmes
   in paediatric cardiac surgery are common but are heterogeneous in
   structure and function. Programmes whose mission is to improve the
   quality of regional care seem more likely to succeed. Joint programmes
   may be a practical alternative to regionalisation to achieve better
   outcomes.
ZR 0
ZB 0
ZS 0
Z8 0
ZA 0
TC 1
Z9 1
U1 0
U2 1
SN 1047-9511
EI 1467-1107
UT WOS:000299264900021
PM 22152543
ER

PT J
AU Allen, Jason
   Montalto, Melissa
   Lovejoy, Jennifer
   Weber, Wendy
TI Detoxification in Naturopathic Medicine: A Survey
SO JOURNAL OF ALTERNATIVE AND COMPLEMENTARY MEDICINE
VL 17
IS 12
BP 1175
EP 1180
DI 10.1089/acm.2010.0572
PD DEC 2011
PY 2011
AB Objectives: This study sought to assess the use of clinical
   detoxification therapies used by licensed naturopathic doctors (NDs) in
   the United States.
   Design: This was a qualitative, descriptive, online survey of a
   convenience sample of NDs.
   Methods: An online survey was conducted of NDs who were licensed in the
   United States. Responses were analyzed descriptively regarding the use
   of clinical detoxification therapies. Respondents were recruited from a
   membership list provided by the American Association of Naturopathic
   Physicians, and from alumni e-mail lists of Council of Naturopathic
   Medical Education accredited naturopathic medical schools.
   Results: Surveys were sent out to 1442 e-mail addresses (261 were
   returned to sender); a total of 196 respondents completed the survey
   (16.6%). Ninety-two percent (92%) of respondents reported using clinical
   detoxification therapies. Over 75% of respondents utilized
   detoxification therapies primarily to treat patients for environmental
   exposures, general cleansing/preventive medicine, gastrointestinal
   disorders, and autoimmune disease. Regarding methods used, >75% reported
   using dietary measures, reducing environmental exposures, and using
   botanicals as detoxification therapies. Eighty-three percent (83%) of
   NDs surveyed reported using follow-up measurements to determine efficacy
   of detoxification therapies. The most common were patient symptom
   questionnaires (66%), patient medical histories (54%), and urinary
   provocative challenge testing (53%).
   Conclusions: The majority of NDs responding to this survey reported
   routine use of clinical detoxification therapies to treat a range of
   medical conditions utilizing multiple therapeutic approaches. Although
   the majority of NDs reported using some follow-up measurements after
   detoxification therapy, few of these are an objective means to determine
   treatment efficacy. Further research is needed in the field of
   complementary and alternative medicine clinical detoxification to
   determine the safety and efficacy of these approaches.
ZA 0
ZR 0
TC 8
ZB 6
ZS 1
Z8 0
Z9 10
U1 0
U2 11
SN 1075-5535
EI 1557-7708
UT WOS:000298156200015
PM 22103982
ER

PT J
AU Polich, Ann L.
   Etherton, Gale M.
   Knezevich, Jon T.
   Rousek, Justin B.
   Masek, Chris M.
   Hallbeck, M. Susan
TI Can Eliminating Risk Stratification Improve Medical Residents' Adherence
   to Venous Thromboembolism Prophylaxis?
SO ACADEMIC MEDICINE
VL 86
IS 12
BP 1518
EP 1524
DI 10.1097/ACM.0b013e318235c3f6
PD DEC 2011
PY 2011
AB Purpose
   Hospital-acquired venous thromboembolism (VTE) is a common and
   preventable adverse event that most patients are at risk of developing
   during their hospital stay. VTE prophylactic anticoagulation
   (chemoprophylaxis) is the preferred pharmacological assignment for
   reducing risk of VTE, but it is underused in current practices involving
   risk stratification (RS) for VTE prevention. The purpose of this study
   was to determine whether a protocol that eliminates the RS step (non-RS
   protocol) is more likely to lead residents to evidence-based VTE
   assignment than the currently used RS protocol. The non-RS protocol
   follows a methodology that reduces complexity by assuming that the risk
   of VTE is present and uses contraindications to determine appropriate
   VTE assignment.
   Method
   In 2009, 41 medicine residents at the Nebraska Western Iowa Veterans
   Affairs clinic participated in an online comparison of two different
   protocols (RS and non-RS) for assigning chemoprophylaxis for VTE. Six
   validated, hypothetical patient scenarios were used to compare
   appropriate (evidence-based) VTE assignments for VTE and completion
   times for each protocol.
   Results
   Statistical analyses found that the non-RS protocol produced
   significantly faster (P < .001) scenario completion times and
   significantly more (P < .001) appropriate VTE assignments than the RS
   protocol for four of the six patient scenarios.
   Conclusions
   This study used a new, streamlined protocol (non-RS), which improved VTE
   assignment and the use of chemoprophylaxis and simplified the process
   when compared with the use of a traditional RS protocol.
OI Hallbeck, Susan/0000-0002-1669-8058
ZB 0
ZA 0
Z8 0
ZR 0
ZS 0
TC 0
Z9 0
U1 0
U2 4
SN 1040-2446
EI 1938-808X
UT WOS:000298137900012
PM 22030760
ER

PT J
AU Chretien, Katherine C.
   Farnan, Jeanne M.
   Greysen, S. Ryan
   Kind, Terry
TI To Friend or Not to Friend? Social Networking and Faculty Perceptions of
   Online Professionalism
SO ACADEMIC MEDICINE
VL 86
IS 12
BP 1545
EP 1550
DI 10.1097/ACM.0b013e3182356128
PD DEC 2011
PY 2011
AB Purpose
   To assess faculty perceptions of professional boundaries and
   trainee-posted content on social networking sites (SNS).
   Method
   In June 2010, the Clerkship Directors in Internal Medicine conducted its
   annual survey of U. S. and Canadian member institutions. The survey
   included sections on demographics and social networking. The authors
   used descriptive statistics and tests of association to analyze the
   Likert scale responses and qualitatively analyzed the free-text
   responses.
   Results
   Of 110 institutional members, 82 (75%) responded to the survey. Of the
   40 respondents who reported current or past SNS use, 21 (53%) reported
   receiving a "friend request" from a current student and 25 (63%) from a
   current resident. Of these, 4 (19%) accepted the student request and 12
   (48%) accepted the resident request. Sixty-three of 80 (79%) felt it was
   inappropriate to send a friend request to a current student, 61 (76%) to
   accept a current student's request, 42 (53%) to become friends with a
   current resident, and 61 (81%) to become friends with a current patient.
   Becoming friends with a former student, former resident, or colleague
   was perceived as more appropriate. Younger respondents were less likely
   to deem specific student behaviors inappropriate (odds ratio [OR]
   0.18-0.79; adjusted OR 0.12-0.86, controlling for respondents' sex,
   rank, and SNS use), although none reached statistical significance.
   Conclusions
   Some internal medicine educators are using SNSs and interacting with
   trainees online. Their perceptions on the appropriateness of social
   networking behaviors provide some consensus for professional boundaries
   between faculty and trainees in the digital world.
OI Kind, Terry/0000-0002-3017-5683
ZR 0
ZB 9
ZA 0
ZS 0
Z8 0
TC 44
Z9 44
U1 1
U2 23
SN 1040-2446
EI 1938-808X
UT WOS:000298137900016
PM 22030752
ER

PT J
AU Seluakumaran, Kumar
   Jusof, Felicita Fedelis
   Ismail, Rosnah
   Husain, Ruby
TI Integrating an open-source course management system (Moodle) into the
   teaching of a first-year medical physiology course: a case study
SO ADVANCES IN PHYSIOLOGY EDUCATION
VL 35
IS 4
BP 369
EP 377
DI 10.1152/advan.00008.2011
PD DEC 2011
PY 2011
AB Seluakumaran K, Jusof FF, Ismail R, Husain R. Integrating an open-source
   course management system (Moodle) into the teaching of a first-year
   medical physiology course: a case study. Adv Physiol Educ 35: 369-377,
   2011; doi:10.1152/advan.00008.2011.-Educators in medical schools around
   the world are presently experimenting with innovative ways of using
   web-based learning to supplement the existing teaching and learning
   process. We have recently used a popular open-source course management
   system (CMS) called the modular object-oriented dynamic learning
   environment (Moodle) to construct an online site (DPhysiol) to
   facilitate our face-to-face teaching of physiology to a group of
   first-year students in the Bachelor of Medicine and Bachelor of Surgery
   program. The integration of the Moodle site into our teaching was
   assessed using online log activity, student examination marks, and
   feedback from students. The freely available Moodle platform was simple
   to use, helped to effectively deliver course materials, and has features
   that allowed cooperative learning. Students used the CMS throughout
   their academic year and commented favorably regarding its use as a
   complement to the face-to-face classroom sessions. The group of students
   who used the CMS obtained significantly higher scores in the final
   examination compared with the previous class that did not use the CMS.
   In addition, there was a significant correlation between student
   participation and performance in online quizzes and their final
   examination marks. However, students' overall online usage of the CMS
   did not correlate with their examination marks. We recommend Moodle as a
   useful tool for physiology educators who are interested in integrating
   web-based learning into their existing teaching curriculum.
RI Jusof, Felicita Fedelis/S-3174-2017; HUSAIN, RUBY/B-9636-2010; Ismail, Rosnah/B-9619-2010; Seluakumaran, Kumar/B-8814-2010
OI Jusof, Felicita Fedelis/0000-0002-7597-6601; 
ZA 0
TC 59
Z8 0
ZS 1
ZR 0
ZB 4
Z9 61
U1 0
U2 58
SN 1043-4046
EI 1522-1229
UT WOS:000298151300009
PM 22139773
ER

PT J
AU Rio, I.
   Castello-Pastor, A.
   del Val Sandin-Vazquez, M.
   Barona, C.
   Jane, M.
   Mas, R.
   Rebagliato, M.
   Bolumar, F.
TI Breastfeeding initiation in immigrant and non-immigrant women in Spain
SO EUROPEAN JOURNAL OF CLINICAL NUTRITION
VL 65
IS 12
BP 1345
EP 1347
DI 10.1038/ejcn.2011.121
PD DEC 2011
PY 2011
AB Research about inequities between native and immigrant women regarding
   the quality of health care is still scarce. Initiation of breastfeeding
   in hospital is considered a quality care indicator. In this study, we
   explore the association between the geographical origin of the women and
   the establishment of breastfeeding in Spanish hospitals. Prevalence of
   breastfeeding initiation is higher for women from Latin America, Eastern
   Europe, Maghreb or sub-Saharan Africa than for Spanish women, and lower
   for Chinese women. Compared with Spanish women the odds of not
   breastfeeding in hospital were lower in all these immigrant groups but
   more than five times higher for Chinese immigrants. Culturally adapted
   health services are necessary to maintain breastfeeding rates in most
   immigrant groups. Moreover, it seems urgent to identify the factors
   influencing patterns of breastfeeding in Chinese immigrants and to
   develop innovative strategies to encourage breastfeeding initiation in
   hospital. European Journal of Clinical Nutrition (2011) 65, 1345-1347;
   doi:10.1038/ejcn.2011.121; published online 29 June 2011
RI Mas, Rosa/AFR-7448-2022; Castello, Adela/C-3829-2014; Rebagliato, Marisa/L-6116-2018
OI Castello, Adela/0000-0002-1308-9927; Rebagliato,
   Marisa/0000-0001-5825-0190
ZA 0
Z8 0
ZR 0
ZB 1
ZS 1
TC 27
Z9 27
U1 0
U2 11
SN 0954-3007
EI 1476-5640
UT WOS:000298170300012
PM 21712837
ER

PT J
AU Choovuthayakorn, J.
   Hansapinyo, L.
   Ittipunkul, N.
   Patikulsila, D.
   Kunavisarut, P.
TI Predictive factors and outcomes of posterior segment intraocular foreign
   bodies
SO EYE
VL 25
IS 12
BP 1622
EP 1626
DI 10.1038/eye.2011.229
PD DEC 2011
PY 2011
AB Purpose To identify the predictive factors for anatomical and visual
   outcomes in posterior segment intraocular foreign body (IOFB) patients
   managed by pars plana vitrectomy (PPV).
   Methods A retrospective chart review was performed for 77 patients, who
   had PPV for IOFBs removal between January 2001 and July 2007. Univariate
   and multivariate analyses were conducted to evaluate the predictive
   factors.
   Results The mean age of the patients was 33.4 years. The nature of IOFBs
   was mainly metal, with injuries most commonly caused by an electric
   grass trimmer. The mean time interval between injury and IOFBs removal
   was 30.7 days. The mean preoperative visual acuity (VA) was 1.82
   logarithm of the minimal angle of resolution (logMAR), and mean final
   was VA 1.10 logMAR. From multivariate analysis, good visual outcome was
   correlated with the corneoscleral entry site, and poor visual outcome
   was correlated with the presence of relative afferent pupillary defect.
   Conclusions In noncombat IOFBs, most cases were work-related. Delayed
   IOFBs removal was acceptable when primary wounds were repaired
   appropriately and extensive antibiotics administered. Even though
   advancement in vitreoretinal surgery can reduce the frequency of
   blindness, further promotion and education on eye protection during work
   are needed. Eye (2011) 25, 1622-1626; doi:10.1038/eye.2011.229;
   published online 16 September 2011
OI Choovuthayakorn, Janejit/0000-0001-5972-0270; Hansapinyo,
   Linda/0000-0002-4718-798X; kunavisarut, paradee/0000-0003-4997-6285
TC 18
ZR 1
ZB 6
Z8 0
ZA 0
ZS 0
Z9 19
U1 0
U2 25
SN 0950-222X
UT WOS:000298152800016
PM 21921948
ER

PT J
AU Bell, Robert A.
   Hu, Xinyi
   Orrange, Sharon E.
   Kravitz, Richard L.
TI Lingering questions and doubts: Online information-seeking of support
   forum members following their medical visits
SO PATIENT EDUCATION AND COUNSELING
VL 85
IS 3
BP 525
EP 528
DI 10.1016/j.pec.2011.01.015
PD DEC 2011
PY 2011
AB Objective: To examine the prevalence and predictors of patients'
   post-appointment online health information-seeking and the reasons
   behind their information searches.
   Methods: Survey of 274 Internet support community members who had been
   seen by a physician within 30 days. The questionnaire included measures
   of trust in the physician, health worries, changes in amount of worrying
   following the visit, online health information-seeking, and standard
   demographic and visit characteristics.
   Results: A majority of respondents (68%) went online in search of
   information after their visits. In a logistic regression analysis, going
   online was associated with lower trust (P=.002), greater worrying
   (P=.049), and becoming more (P=.024) or less worried (P=.05) by the
   visit. Among those who went online, the most common reasons for doing so
   were sheer curiosity (71%) and disappointment with some aspect of the
   physician's behavior (32%).
   Conclusion: Patients in this online forum routinely turned to the
   Internet after their medical visits, but were especially likely to do so
   when trust in the physician was low, anxieties were high, and the visit
   altered (for better or worse) their anxiety levels.
   Practice Implications: Since many patients seek online information after
   their appointments, physicians should suggest credible websites suited
   to the circumstances of each patient. (C) 2011 Elsevier Ireland Ltd. All
   rights reserved.
RI Kravitz, Richard/AAF-7425-2021; Kravitz, Richard/
OI Kravitz, Richard/0000-0001-5575-529X
ZR 0
ZA 0
Z8 0
TC 51
ZB 6
ZS 1
Z9 51
U1 1
U2 37
SN 0738-3991
UT WOS:000298219800030
PM 21315538
ER

PT J
AU Tochel, C.
   Beggs, K.
   Haig, A.
   Roberts, J.
   Scott, H.
   Walker, K.
   Watson, M.
TI Use of web based systems to support postgraduate medical education
SO POSTGRADUATE MEDICAL JOURNAL
VL 87
IS 1034
BP 800
EP 806
DI 10.1136/postgradmedj-2011-130007
PD DEC 2011
PY 2011
AB Background To meet the demands of delivering the Foundation programme
   across a geographically diverse country, two web based systems
   (ePortfolio and eLearning) were developed to promote accessibility to
   training material and assessment tools on standardised platforms. This
   study evaluated the use of both tools throughout an entire academic
   year.
   Methods All Scottish Foundation trainees' online learning and assessment
   data in 2007/08 were analysed, providing a national breakdown of post
   specialty, completion rates of mandatory assessments (including summary
   analysis of anonymised scores), and trainees' use of non-mandatory
   learning tools. Independent verification of competence data was sought
   from Deaneries.
   Results There were high levels of engagement with both the ePortfolio
   (75-97% assessment completion) and eLearning systems (89-98% induction
   course completion), and the majority of trainees completed all required
   elements. There was extensive use of ePortfolio beyond mandatory levels
   for recording of learning events, including almost 20 000 personal
   learning records submitted by second year trainees. There was evidence
   that ePortfolio was used to record achievement of clinical competence
   rather than to track improvements towards competence (median workplace
   based assessment scores were 'high' or 'very high'). Online learning
   modules received positive feedback and its flexible format suited the
   trainees' working environment. External verification of formal
   assessment data revealed good correlation with locally stored outcomes,
   both indicating approximately 99% programme completion rates.
   Conclusions Core components of the Foundation programme have been
   delivered successfully to thousands of trainees across Scotland using
   web based systems to deliver and support education and assessment. There
   is great potential for further exploration of this carefully managed,
   rich dataset at individual, regional, and national levels to inform the
   future of medical education.
Z8 0
TC 8
ZB 2
ZS 0
ZA 0
ZR 0
Z9 8
U1 0
U2 16
SN 0032-5473
UT WOS:000298077800003
PM 21984741
ER

PT J
AU Cherny, Nathan I.
CA European Soc Med Oncology
TI Factors influencing the attitudes and behaviors of oncologists regarding
   the truthful disclosure of information to patients with advanced and
   incurable cancer
SO PSYCHO-ONCOLOGY
VL 20
IS 12
BP 1269
EP 1284
DI 10.1002/pon.1853
PD DEC 2011
PY 2011
AB Objective: To evaluate the attitudes of the European Oncologists to
   information disclosure to patients with advanced cancer, their
   self-reported behaviors, and the factors that influence both attitudes
   and behaviors.
   Methods: ESMO members were invited to complete an online questionnaire
   to evaluate both attitudes and clinical behaviors relating to the
   disclosure of information to patients with advanced cancer. Data were
   analyzed to evaluate demographic, educational and social factors
   influencing attitudes and behaviors.
   Results: Two hundred and ninety-eight completed surveys were returned.
   The survey demonstrated strong internal consistency construct validity.
   The responses indicate that individual clinicians generally display a
   range of behaviors including non-disclosive as well as disclosive
   behaviors depending on the dynamics of individual interactions between
   oncologist and specific patient. Although regional cultural norms
   influence oncologists' attitudes toward disclosure and, indirectly,
   their self-reported behaviors, the impact is influenced by other
   factors: in particular, perceived institutional professional norms, the
   degree of training in breaking bad news and the frequency of exposure to
   requests by family members to withhold information from the patient.
   Conclusions: Positive attitudes regarding disclosure of information to
   patients and disclosive behaviors can be encouraged, even in non-Western
   countries, by the development of strong professional norms and education
   in breaking bad news and coping with the emotional responses of
   patients. Copyright (C) 2010 John Wiley & Sons, Ltd.
RI Cherny, Nathan/C-3609-2013; GRIGORESCU, Alexandru Calin/M-7751-2018; Cherny, Nathan/
OI Cherny, Nathan/0000-0003-1976-8952
Z8 0
ZR 0
ZA 0
ZB 4
TC 22
ZS 0
Z9 22
U1 1
U2 22
SN 1057-9249
EI 1099-1611
UT WOS:000298169100004
PM 20878723
ER

PT J
AU Ooi, A. L.
   Julia, P. E.
TI The use of unconventional pressure redistributing cushion in spinal cord
   injured individuals
SO SPINAL CORD
VL 49
IS 12
BP 1203
EP 1205
DI 10.1038/sc.2011.81
PD DEC 2011
PY 2011
AB Study design: Case report.
   Objectives: To report an unconventional pressure-redistributing cushion
   used by spinal cord injured individuals.
   Setting: Department of Rehabilitation of Medicine, University Malaya,
   Kuala Lumpur, Malaysia.
   Methods: Description of three cases of persons with spinal cord injury
   (SCI) using unconventional pressure relieving cushions, and despite high
   pressure noted on pressure mapping they did not develop pressure ulcer.
   Conclusion: Education and awareness of pressure ulcer prevention is most
   important in SCI population, as technology is still an adjunct. Spinal
   Cord ( 2011) 49, 1203-1205; doi:10.1038/sc.2011.81; published online 26
   July 2011
RI Engkasan, Julia Patrick/M-5547-2018
OI Engkasan, Julia Patrick/0000-0003-0599-4908
Z8 0
ZS 0
TC 2
ZR 0
ZB 2
ZA 0
Z9 2
U1 0
U2 13
SN 1362-4393
UT WOS:000297939400011
PM 21788957
ER

PT J
AU Banfield, Michelle A.
   Griffiths, Kathleen M.
   Christensen, Helen M.
   Barney, Lisa J.
TI SCOPE for Research: mental health consumers' priorities for research
   compared with recent research in Australia
SO AUSTRALIAN AND NEW ZEALAND JOURNAL OF PSYCHIATRY
VL 45
IS 12
BP 1078
EP 1085
DI 10.3109/00048674.2011.624084
PD DEC 2011
PY 2011
AB Objective: The aim of this study was to identify consumer priorities for
   research on depression and bipolar disorder in Australia.
   Method: Australian consumers with personal experience of depression or
   bipolar disorder were surveyed online about research priorities for
   their condition using a questionnaire developed from an earlier
   qualitative phase of the SCOPE for Research project. Participants were
   asked to rate the importance of a number of broad research areas,
   specific research topics, target groups and settings in which to conduct
   research. These ratings were then compared to the content of relevant
   Australian research published between 1997 and 2006.
   Results: Consumers rated research into the management and treatment of
   depression and bipolar disorder of highest priority. Further, consumers
   rated those at risk of a mood disorder as the most important target
   groups for research and prioritized research conducted in health
   settings such as community mental health services ahead of research in
   other settings. There was some concordance between consumers' ratings of
   the broad topic areas and settings in which to conduct research and the
   amount of published research on these topic areas and settings. However,
   there was little published research on the highest ranked consumer-rated
   specific topics and target groups for research.
   Conclusions: Overall, there were substantial differences between the
   priorities of consumers and the recent research output, suggesting gaps
   in the Australian research base on mood disorders. The results of this
   study should be used to inform future research to ensure that it is
   guided by the priorities of the ultimate beneficiaries of the research,
   mental health consumers.
RI Griffiths, Kathleen/A-9872-2012; Christensen, Helen/
OI Christensen, Helen/0000-0003-0435-2065
ZB 1
TC 11
ZS 0
ZA 0
ZR 0
Z8 0
Z9 11
U1 0
U2 4
SN 0004-8674
UT WOS:000297469300012
PM 22034831
ER

PT J
AU Kavanaugh, Megan L.
   Carlin, Elizabeth E.
   Jones, Rachel K.
TI Patients' attitudes and experiences related to receiving contraception
   during abortion care
SO CONTRACEPTION
VL 84
IS 6
BP 585
EP 593
DI 10.1016/j.contraception.2011.03.009
PD DEC 2011
PY 2011
AB Background: High risk for additional unintended pregnancies among
   abortion patients makes the abortion care setting an ideal one for
   facilitating access to contraception. This study documents attitudes of
   abortion patients about contraceptive services during their receipt of
   abortion services and identifies patient characteristics associated with
   desire for contraception and interest in using a long-acting reversible
   contraceptive method (LARC).
   Study Design: Structured surveys were administered to 542 patients at
   five US abortion-providing facilities between March and June of 2010.
   Supplementary information was collected from 161 women who had had
   abortions in the past 5 years through an online survey.
   Results: Among abortion patients, two thirds reported wanting to leave
   their appointments with a contraceptive method and 69% felt that the
   abortion setting was an appropriate one for receiving contraceptive
   information. Having Medicaid and having ever used oral contraceptives
   were predictive of wanting to leave with a method. Women having a second
   or higher-order abortion were over twice as likely as women having a
   first abortion to indicate interest in LARC, while black women were half
   as likely as white women to indicate this interest. Conclusion: Many
   women are interested in learning about and obtaining contraceptive
   methods, including LARC, in the abortion care setting. (C) 2011 Elsevier
   Inc. All rights reserved.
OI Carlin, Elizabeth/0000-0002-5635-6239
ZA 0
ZS 1
Z8 0
ZR 0
TC 43
ZB 26
Z9 43
U1 0
U2 14
SN 0010-7824
UT WOS:000297714100008
PM 22078187
ER

PT J
AU Gradisar, Michael
   Dohnt, Hayley
   Gardner, Greg
   Paine, Sarah
   Starkey, Karina
   Menne, Annemarie
   Slater, Amy
   Wright, Helen
   Hudson, Jennifer L.
   Weaver, Edward
   Trenowden, Sophie
TI A Randomized Controlled Trial of Cognitive-Behavior Therapy Plus Bright
   Light Therapy for Adolescent Delayed Sleep Phase Disorder
SO SLEEP
VL 34
IS 12
BP 1671
EP 1680
DI 10.5665/sleep.1432
PD DEC 1 2011
PY 2011
AB Objective: To evaluate cognitive-behavior therapy plus bright light
   therapy (CBT plus BLT) for adolescents diagnosed with delayed sleep
   phase disorder (DSPD).
   Design: Randomized controlled trial of CBT plus BLT vs. waitlist (WL)
   control with comparisons at pre- and post-treatment. There was 6-month
   follow-up for the CBT plus BLT group only.
   Setting: Flinders University Child & Adolescent Sleep Clinic, Adelaide,
   South Australia.
   Patients: 49 adolescents (mean age 14.6 +/- 1.0 y, 53% males) diagnosed
   with DSPD; mean chronicity 4 y 8 months; 16% not attending school.
   Eighteen percent of adolescents dropped out of the study (CBT plus BLT:
   N = 23 vs WL: N = 17).
   Interventions: CBT plus BLT consisted of 6 individual sessions,
   including morning bright light therapy to advance adolescents' circadian
   rhythms, and cognitive restructuring and sleep education to target
   associated insomnia and sleep hygiene.
   Measurements and Results: DSPD diagnosis was performed via a clinical
   interview and 7-day sleep diary. Measurements at each time-point
   included online sleep diaries and scales measuring sleepiness, fatigue,
   and depression symptoms. Compared to WL, moderate-to-large improvements
   (d = 0.65-1.24) were found at post-treatment for CBT plus BLT
   adolescents, including reduced sleep latency, earlier sleep onset and
   rise times, total sleep time (school nights), wake after sleep onset,
   sleepiness, and fatigue. At 6-month follow-up (N = 15), small-to-large
   improvements (d = 0.24-1.53) continued for CBT plus BLT adolescents,
   with effects found for all measures. Significantly fewer adolescents
   receiving CBT plus BLT met DPSD criteria at post-treatment (WL = 82% vs.
   CBT plus BLT = 13%, P < 0.0001), yet 13% still met DSPD criteria at the
   6-month follow-up.
   Conclusions: CBT plus BLT for adolescent DSPD is effective for improving
   multiple sleep and daytime impairments in the immediate and long-term.
   Studies evaluating the treatment effectiveness of each treatment
   component are needed.
OI Slater, Amy/0000-0002-9413-2586; Hudson, Jennie/0000-0001-5778-2670; ,
   Michael/0000-0002-5146-2657
ZR 0
TC 116
Z8 0
ZS 3
ZA 1
ZB 27
Z9 119
U1 1
U2 39
EI 1550-9109
UT WOS:000297689800012
PM 22131604
ER

PT J
AU Wearne, Susan
   Greenhill, Jennene
   Berryman, Carolyn
   Sweet, Linda
   Tietz, Lori
TI An online course in clinical education Experiences of Australian
   clinicians
SO AUSTRALIAN FAMILY PHYSICIAN
VL 40
IS 12
BP 1000
EP 1003
PD DEC 2011
PY 2011
AB Aims
   We aimed to understand clinicians' experience of online training in the
   area of clinical education.
   Methods
   We conducted semistructured in-depth interviews with a purposive sample
   of 20 clinicians studying clinical education online. Interviews were
   transcribed verbatim into N-Vivo qualitative analysis software. Data
   were analysed against a template derived from open coding merged with a
   priori themes from a program logic model.
   Results
   Clinicians in this study found learning online convenient but there was
   a trade off between this convenience and developing an authentic online
   community of learners. Optional intensives were important for developing
   relationships with staff and other students. Clinicians faced
   significant time pressures when adding study to their busy workloads and
   lives. Protected study time, assistance with course fees, information
   technology support, facilitated discussion and a flexible approach to
   assignment submission dates were cited as useful.
   Conclusion
   Clinicians can develop as educators online if given appropriate time and
   support.
RI Sweet, Linda/X-9885-2019; Berryman, Carolyn/E-7917-2015; Wearne, Susan/; greenhill, jennene/
OI Berryman, Carolyn/0000-0002-5316-0847; Wearne,
   Susan/0000-0002-8079-9304; greenhill, jennene/0000-0001-8325-2139
ZS 0
Z8 1
ZA 0
TC 13
ZR 0
ZB 0
Z9 14
U1 0
U2 3
SN 0300-8495
UT WOS:000298065100013
PM 22146331
ER

PT J
AU Ho, Albert See Long
   Soh, Nerissa L.
   Walter, Garry
   Touyz, Stephen
TI Comparison of nutrition knowledge among health professionals, patients
   with eating disorders and the general population
SO NUTRITION & DIETETICS
VL 68
IS 4
BP 267
EP 272
DI 10.1111/j.1747-0080.2011.01549.x
PD DEC 2011
PY 2011
AB Aim: To investigate and compare the level of nutrition knowledge of
   health professionals, patients with eating disorders and individuals
   without an eating disorder as controls.
OI touyz, stephen/0000-0002-1290-6243
TC 11
ZS 0
ZA 0
ZB 3
ZR 0
Z8 0
Z9 11
U1 1
U2 16
SN 1446-6368
UT WOS:000298085500006
ER

PT J
AU Sanfey, Hilary
   Cofer, Joe
   Hiatt, Jonathan R.
   Hyser, Matthew
   Jakey, Colleen
   Markwell, Stephen
   Mellinger, John
   Sidwell, Richard
   Smink, Douglas
   Wise, Stephen
   Wohltman, Chris
   Dunnington, Gary
TI Service or Education In the Eye of the Beholder
SO ARCHIVES OF SURGERY
VL 146
IS 12
BP 1389
EP 1395
DI 10.1001/archsurg.2011.292
PD DEC 2011
PY 2011
AB Objectives: To elicit and compare surgical resident and program director
   (PD) perspectives on service and education in surgical training and the
   conditions that influence these opinions.
   Design: Cross-sectional, multi-institutional national study conducted
   through an online survey.
   Setting: General surgical residency programs in the United States.
   Participants: General surgical residents and PDs.
   Main Outcome Measures: Resident and PD perspectives on the
   circumstances, conditions, and context in which activities are perceived
   as service vs education.
   Results: Respondents scored 24 resident activities on 5-point Likert
   scales and commented on conditions that influenced these scores. From 17
   residency programs, 105 of 218 PDs (48.4%) responded, and 407 of 645
   residents (63.1%) responded. Compared with residents, PDs rated 21 of 24
   activities (87.5%) as more educational than service (P <= .05). In more
   than half these activities, notable minorities (>= 25%) of residents
   stated that these activities were service and educational, depending on
   factors that included the particular attending physician, case
   complexity, and experience with the activity. Postgraduate year
   seniority correlated with service and educational perceptions in 12
   activities (P < .05). Attending physician teaching and learning
   environment correlated positively (P < .05) with perception as
   educational in 8 and 5 activities, respectively.
   Conclusions: This study demonstrated significant differences in service
   and education definitions for PDs and residents. The implication that
   these activities are mutually exclusive may devalue residents'
   perceptions of the importance of patient care as an essential component
   of surgical competency. In an era of diminished work hours and
   continuity of care, educators must teach residents to appreciate the
   educational value in providing care for all patients and develop a sense
   of patient ownership in both faculty and residents.
OI Smink, Douglas/0000-0002-8240-9760; Mellinger, John/0000-0002-4230-311X
ZB 1
ZR 0
ZS 0
ZA 0
Z8 0
TC 25
Z9 25
U1 0
U2 7
SN 0004-0010
EI 1538-3644
UT WOS:000298256900014
PM 22184301
ER

PT J
AU Prochaska, Judith J.
   Benowitz, Neal L.
   Glantz, Stanton A.
   Hudmon, Karen Suchanek
   Grossman, William
TI Cardiology Rx for Change: Improving Clinical Attention to Tobacco Use
   and Secondhand Smoke Exposure in Cardiology
SO CLINICAL CARDIOLOGY
VL 34
IS 12
BP 738
EP 743
DI 10.1002/clc.20982
PD DEC 2011
PY 2011
AB Background: Heart disease is the leading cause of tobacco-related death
   in smokers and of deaths due to secondhand smoke (SHS) exposure in
   nonsmokers. This study centers on the development and evaluation of an
   evidence-based model curriculum for improving clinical attention to
   tobacco use and SHS exposure in cardiology.
   Hypothesis: We hypothesized that the curriculum would be associated with
   improvements in clinician tobacco-related knowledge, attitudes,
   confidence, and counseling behaviors from pre-to post-training and at
   the 3-month follow-up. Methods: The 1-hour Cardiology Rx for Change
   curriculum was evaluated with 22 cardiology fellows and 77 medical
   residents with consistent training effects observed between the 2
   groups.
   Results: Trainees' tobacco treatment knowledge increased significantly
   from pre-to post-training (t[81] = 6.51, P< 0.001), and perceived
   barriers to providing cessation treatment decreased significantly (t[81]
   = -3.97, P< 0.001). The changes, however, were not sustained at the
   3-month follow-up, suggesting the need for booster training efforts.
   From pretraining to 3-month follow-up, the training was associated with
   significant sustained gains in clinician confidence for treating tobacco
   dependence (t[61] = 3.69, P = 0.001) and with improvements in clinicians
   assessing patients' readiness to quit smoking (from 61% to 79%, t[59] =
   3.69, P< 0.001) and providing assistance with quitting (from 47% to 59%,
   t[59] = 2.12, P = 0.038). Asking patients about tobacco use, advising
   cessation, and arranging follow-up also increased over time, but not
   significantly. All participants (100%) recommended the curriculum for
   dissemination to other training programs.
   Conclusions: Available online via http:// rxforchange. ucsf. edu,
   Cardiology Rx for Change offers a packaged training tool for improving
   treatment of tobacco use and SHS exposure in cardiology care.
RI Prochaska, Judith J/I-4510-2013
OI Prochaska, Judith J/0000-0001-7925-326X
Z8 0
ZA 0
ZS 0
ZR 0
ZB 5
TC 11
Z9 11
U1 0
U2 4
SN 0160-9289
EI 1932-8737
UT WOS:000297632500003
PM 21987417
ER

PT J
AU Goodie, Jeffrey L.
   Williams, Pamela M.
   Kurzweil, Dina
   Marcellas, K. Beth
TI Can Blended Classroom and Distributed Learning Approaches be Used to
   Teach Medical Students How to Initiate Behavior Change Counseling During
   a Clinical Clerkship?
SO JOURNAL OF CLINICAL PSYCHOLOGY IN MEDICAL SETTINGS
VL 18
IS 4
BP 353
EP 360
DI 10.1007/s10880-011-9261-4
PD DEC 2011
PY 2011
AB Medical school curricula often provide insufficient time and instruction
   for health behavior change counseling. We examined the feasibility of
   blending classroom and distributed learning experiences to teach medical
   students how to initiate health behavior change counseling and analyzed
   the impact of this approach on their attitudes, knowledge, and skills.
   Usage patterns and pre- to post-class attitude and knowledge changes
   were assessed with self-report questions among 153 third year family
   medicine clerkship students. Most students viewed at least 90% of the
   online written content and took an average of 41 min (SD = 24 min 35 s)
   to view all of the content. Students' confidence in their ability to
   help patients change unhealthy behaviors significantly improved (p <
   .01). The blended learning curriculum facilitated learning of behavior
   change skills, encouraged interaction with course materials, and
   improved medical students' self confidence for using health behavior
   change skills.
RI Goodie, Jeffrey/AAU-1318-2020
Z8 0
TC 5
ZA 0
ZB 0
ZR 0
ZS 0
Z9 5
U1 0
U2 9
SN 1068-9583
EI 1573-3572
UT WOS:000297368000004
PM 21948183
ER

PT J
AU O'Neill, E.
   Stevens, N. T.
   Clarke, E.
   Cox, P.
   O'Malley, B.
   Humphreys, H.
TI Use of e-learning to enhance medical students' understanding and
   knowledge of healthcare-associated infection prevention and control
SO JOURNAL OF HOSPITAL INFECTION
VL 79
IS 4
BP 368
EP 370
DI 10.1016/j.jhin.2011.08.008
PD DEC 2011
PY 2011
AB An online infection prevention and control programme for medical
   students was developed and assessed. There was a statistically
   significant improvement (P < 0.0001) in the knowledge base among 517
   students after completing two modules. The majority of students who
   completed the evaluation were positive about the learning experience.
   (C) 2011 The Healthcare Infection Society. Published by Elsevier Ltd.
   All rights reserved.
RI Humphreys, Hilary/C-9918-2012; O'Neill, Eoghan/; Humphreys, Hilary/; Stevens, Niall/; Clarke, Eric/
OI O'Neill, Eoghan/0000-0001-5222-8339; Humphreys,
   Hilary/0000-0002-9646-2183; Stevens, Niall/0000-0002-1296-0717; Clarke,
   Eric/0000-0003-0375-6797
ZR 0
ZS 1
ZA 0
Z8 0
TC 21
ZB 7
Z9 22
U1 0
U2 5
SN 0195-6701
UT WOS:000296918200019
PM 21945066
ER

PT J
AU Motevalian, Seyed-Abbas
   Haddadi, Mashyaneh
   Akbari, Hesam
   Khorramirouz, Reza
   Saadat, Soheil
   Tehrani, Arash
   Rahimi-Movaghar, Vafa
TI Strengthening injury surveillance system in iran.
SO Chinese journal of traumatology = Zhonghua chuang shang za zhi
VL 14
IS 6
BP 348
EP 53
PD 2011
PY 2011
AB OBJECTIVE: To strengthen the current Injury Surveillance System (IS
   System) in order to better monitor injury conditions, improve protection
   ways and promote safety.
   METHODS: At first we carried out a study to evaluate the frameworks of
   IS System in the developed countries. Then all the available documents
   from World Health Organization, Eastern Mediterranean Regional
   Organization, as well as Minister of Health and Medical Education
   concerning Iran were reviewed. Later a national stakeholder's
   consultation was held to collect opinions and views. A national workshop
   was also intended for provincial representatives from 41 universities to
   identify the barriers and limitations of the existing program and
   further to strengthen injury surveillance.
   RESULTS: The evaluation of the current IS System revealed many problems,
   mainly presented as lack of accurate pre- and post-hospital death
   registry, need of precise injury data registry in outpatient medical
   centers, incomplete injury data registry in hospitals and lack of
   accuracy in definition of variables in injury registry. The five main
   characteristics of current IS System including flexibility,
   acceptability, simplicity, usefulness and timeliness were evaluated as
   moderate by experts.
   CONCLUSIONS: Major revisions must be considered in the current IS System
   in Iran. The following elements should be added to the questionnaire:
   identifier, manner of arrival to the hospital, situation of the injured
   patient, consumption of alcohol and opioids, other involved participants
   in the accident, intention, severity and site of injury, side effects of
   surgery and medication, as well as one month follow-up results. Data
   should be collected from 10% of all hospitals in Iran and analyzed every
   3 months. Simultaneously data should be online to be retrieved by
   researches.
RI Rahimi-Movaghar, Vafa/L-6339-2019; Saadat, Soheil/J-1595-2014; De Robbio, Antonella/G-6496-2010; Brunner, Paul H/A-9690-2013; Motevalian, Seyed Abbas/ABC-2213-2021; Tehrani-Banihashemi, Arash/L-5964-2018; Berndt, Chris C/D-1597-2014; Motevalian, Seyed Abbas/; Tehrani Banihashemi, Seyed Arash/; adibzadeh, amir/; Khorramirouz, Reza/
OI Saadat, Soheil/0000-0002-2744-7983; De Robbio,
   Antonella/0000-0001-6617-444X; Brunner, Paul H/0000-0003-0091-8236;
   Motevalian, Seyed Abbas/0000-0002-0404-4495; Tehrani Banihashemi, Seyed
   Arash/0000-0001-6911-9817; adibzadeh, amir/0000-0002-5703-0759;
   Khorramirouz, Reza/0000-0003-2143-6068
ZS 0
Z8 4
ZA 0
ZR 0
TC 8
ZB 0
Z9 8
U1 0
U2 1
SN 1008-1275
UT MEDLINE:22152138
PM 22152138
ER

PT J
AU Gosselink, Manon J
TI Medical weblogs: advocacy for positive cyber role models.
SO The clinical teacher
VL 8
IS 4
BP 245
EP 8
DI 10.1111/j.1743-498X.2011.00483.x
PD 2011-Dec
PY 2011
AB BACKGROUND: The development of empathy and of medical professionalism is
   important in medical education. Research has shown a decline in empathy
   during medical study. An important factor that may contribute to this
   decline is the lack of positive role models. Students identify positive
   and negative role models in the clinical ward and in classrooms.
   Positive clinical role models, showing good professionalism, will foster
   the student's professional growth.
   CONTEXT: Students base both knowledge and opinions on information they
   find on the internet, such as 'medical weblogs'. These weblogs may be
   regarded as a new aspect of the 'informal curriculum', even though they
   might be written by 'negative role models'. In our experience, students
   frequently require debriefing of the undifferentiated, frequently
   disrespectful, grotesque or unprofessional approaches they encounter in
   general, and in this aspect online in particular.
   INNOVATION: When written by appropriate professionals, medical weblogs
   can provide a unique opportunity for the medical student to follow the
   writings of positive role models. Would it be a worthwhile investment if
   globally distributed medical professionals from different specialties
   put time and effort into writing weblogs on their daily practice and
   reflections? These weblogs could be assembled on one international
   educational website, labelled as 'professionally approved' and made
   easily accessible. Medical students internationally would have access to
   the daily practice of medical professionals who are excellent positive
   role models. They could also be encouraged to discuss issues with them.
   We hypothesise that witnessing the encounters of these globally
   distributed doctors, and following their reflections, may add to the
   growth of empathy and professionalism in students.
TC 4
ZS 0
ZB 0
ZA 0
ZR 0
Z8 0
Z9 4
U1 0
U2 0
EI 1743-498X
UT MEDLINE:22085000
PM 22085000
ER

PT J
AU Ahearn, David
   Bhat, Sarita
   Lakinson, Tracey
   Baker, Paul
TI Maximising responses to quality assurance surveys.
SO The clinical teacher
VL 8
IS 4
BP 258
EP 62
DI 10.1111/j.1743-498X.2011.00477.x
PD 2011-Dec
PY 2011
AB BACKGROUND: In the UK all postgraduate trainees complete an annual
   online quality assurance survey. If the response rate is poor, then this
   has significant implications for the validity and usefulness of the data
   collected. In this article we address the issue of survey response
   rates, with particular reference to quality assurance surveys, although
   the principles can be applied generally.
   METHOD: We have employed mostly evidence-based techniques (predominantly
   from general survey literature rather than published medical education
   work). We list the techniques that we have employed. These include a
   five-stage process of repeated and incremental contact with those who do
   not complete the survey, backed up by personal contact with an
   influential figure. Stressing the importance of completing the survey,
   assuring responses are confidential and keeping the invitation email
   brief are examples of the techniques used.
   RESULTS: Over a 3-year period we have managed to improve the response
   rate from 57 per cent to over 80 per cent.
   DISCUSSION: We note that role models remain the single most important
   determinant of medical behaviour, and that if they embrace quality
   assurance, trainees will too. It is important to employ and build upon
   the existing literature within the survey methodology. By doing this we
   can enhance the response rate and validity of future quality assurance
   surveys, thus reinforcing their role as a key tool as we strive to
   maximise the effectiveness of interventions in postgraduate medical
   education.
TC 1
ZS 0
Z8 0
ZA 0
ZR 0
ZB 0
Z9 1
U1 0
U2 0
EI 1743-498X
UT MEDLINE:22085003
PM 22085003
ER

PT J
AU Sivakumar, Sharanya
   Weiland, Tracey J.
   Gerdtz, Marie F.
   Knott, Jonathon
   Jelinek, George A.
TI Mental health-related learning needs of clinicians working in Australian
   emergency departments: A national survey of self-reported confidence and
   knowledge
SO EMERGENCY MEDICINE AUSTRALASIA
VL 23
IS 6
BP 697
EP 711
DI 10.1111/j.1742-6723.2011.01472.x
PD DEC 2011
PY 2011
AB Objective: To identify the mental health-related learning needs of
   doctors and nurses working in Australian EDs.
   Methods: A purpose-designed survey was developed, and face validity was
   verified by 12 doctors and nurses. A cross-sectional survey of a
   national sample of nurses and senior doctors ( registrars and
   consultants) working in EDs across Australia was then undertaken. The
   survey consisted of 130 items and required approximately 20 min for
   completion. The survey was delivered online through email invitation by
   the College of Emergency Nurses Australasia or the Australasian College
   for Emergency Medicine. A hardcopy format of the survey was also
   delivered at a national conference.
   Results: Mental health presentations that involved a diagnosis of
   personality disorder, psychosis or behavioural disturbance, and the
   management of these conditions were patient factors that were considered
   problematic by up to 46.3% (118/255; 95% CI 40.26-52.40) of doctors and
   66.1% (72/109; 95% CI 56.74-74.28) of nurses. Determining care plans,
   conducting mental status examinations, assessing risk of self-harm,
   pharmacology for treatment and for chemical restraint, management of
   patient aggression or violence, and alcohol or drug intoxication were
   also found to be areas of knowledge deficit.
   Conclusion: Doctors and nurses reported deficits in confidence and
   knowledge in tasks and patient presentations that they might frequently
   be expected to manage. These data can be used to inform future curricula
   at both undergraduate and postgraduate levels. Ultimately, this might
   pave the way for improved care and management of patients with mental
   health problems presenting to the ED.
RI Weiland, Tracey/Y-2029-2018; gerdtz, marie/; Jelinek, George/
OI Weiland, Tracey/0000-0002-4053-5507; gerdtz, marie/0000-0002-2100-994X;
   Jelinek, George/0000-0001-6157-0910
ZR 0
TC 29
ZS 1
ZB 0
ZA 0
Z8 0
Z9 30
U1 1
U2 19
SN 1742-6731
UT WOS:000297930000006
PM 22151668
ER

PT J
AU McInnes, Nicholas
   Haglund, Bo J. A.
TI Readability of online health information: implications for health
   literacy
SO INFORMATICS FOR HEALTH & SOCIAL CARE
VL 36
IS 4
BP 173
EP 189
DI 10.3109/17538157.2010.542529
PD DEC 2011
PY 2011
AB Accessibility is one of six quality criteria articulated by the European
   Commission in its code of conduct for health websites. Readability plays
   an integral part in determining a website's accessibility. Health
   information that is hard to read may remain inaccessible to people with
   low health literacy. This study aimed to calculate the readability of
   websites on various causes of disease. The names of 22 health conditions
   were entered into five search engines, and the readability of the first
   10 results for each search were evaluated using Gunning FOG, SMOG,
   Flesch-Kincaid and Flesch Reading Ease tests (n = 352). Readability was
   stratified and assessed by search term, search term complexity,
   top-level domain and paragraph position. The mean reading grade was
   12.30, and the mean FRE was 46.08, scores considered 'difficult'.
   Websites on certain topics were found to be even harder to read than
   average. Where conditions had multiple names, searching for the simplest
   one led to the most readable results. Websites with .gov and .nhs TLDs
   were the most readable while .edu sites were the least. Within texts, a
   trend of increasing difficulty was found with concluding paragraphs
   being the hardest to read. It was also found that some of the most
   frequent search results (such as Wikipedia pages) were amongst the
   hardest to read. Health professionals, with the help of public and
   specialised libraries, need to create and direct patients towards
   high-quality, plain language health information in multiple languages.
TC 127
ZA 0
ZB 17
ZS 0
Z8 0
ZR 0
Z9 127
U1 2
U2 52
SN 1753-8157
EI 1753-8165
UT WOS:000296019100001
PM 21332302
ER

PT J
AU Dwyer, Drew
TI Experiences of registered nurses as managers and leaders in residential
   aged care facilities: a systematic review.
SO International journal of evidence-based healthcare
VL 9
IS 4
BP 388
EP 402
DI 10.1111/j.1744-1609.2011.00239.x
PD 2011-Dec
PY 2011
AB BACKGROUND: The phenomenon of an ageing population is being experienced
   globally, as countries struggle to change and improve residential models
   of care and provide services to the elderly. The role of the registered
   nurse (RN) is considered crucial to the clinical governance and
   management of care given. To date, however, no systematic review has
   examined the RN's experience in leadership and management.
   OBJECTIVES: The objective of this review is to critically appraise,
   synthesise and present best available evidence on the experiences of RNs
   as clinical leaders and managers in residential aged care facilities.
   INCLUSION CRITERIA: This review considered qualitative research papers
   that addressed the experiences of RNs as clinical leaders and managers
   in residential aged care facilities. Participants of interest were RNs,
   nurse leaders, nurses holding registration and or regulation under a
   board of nursing, nurses working in residential aged care and long-term
   care facilities. The diversity and use of language to describe nurses'
   roles and models of care for the elderly care environment were
   considered in the review.
   SEARCH STRATEGY: The search strategy sought to find both published
   studies and papers, limited to the English language and published
   between January 1997 and February 2011. An initial limited search was
   done in Medical Literature Analysis and Retrieval System Online
   (MEDLINE) and Cumulative Index to Nursing and Allied Health Literature
   databases to identify the key words contained in the title or abstract
   and index terms used to describe the relevant terms in the article. A
   second extensive search was undertaken and extended to other relevant
   databases using all identified keywords and index terms. The third step
   involved searching reference lists and bibliographies of chosen articles
   for additional studies.
   METHODOLOGICAL QUALITY: Each paper was assessed by two independent
   reviewers for methodological quality prior to inclusion in the review
   using an appropriate critical appraisal instrument from the System for
   the Unified Management, Assessment and Review of Information package. As
   both reviewers were in agreement on all studies included, a third
   reviewer was not required.
   RESULTS: A final total of eight papers, qualitative in nature, were
   included in the review. The majority of papers examined the experiences
   of nurses' leadership styles and the management characteristics within
   their organisations. The qualitative papers were analysed using The
   Joanna Briggs Institute-Qualitative Assessment and Review Instrument.The
   process of meta-synthesis embodied in this programme involves the
   aggregation or synthesis of findings or conclusions. Five syntheses were
   derived with key themes related to education, professional nursing
   development, positive attitudes to aged care and the need for a
   supportive environment.
   CONCLUSION: Nurses that work in the aged care environment show a strong
   motivation to work in care and provide the best outcomes in nursing the
   elderly. Geriatric nursing is considered a specialised and complex area
   of healthcare by the nursing profession. Nurses experience a lack of
   professional support and collaboration from allied health and medical
   colleagues. There is a lack of specific education that is focused in
   clinical leadership and health team management. There is no current
   structured pathway of learning and development for nursing careers in
   aged care. Nurses identify with their leadership role in residential
   aged care, and experience paradoxical feelings of being valued by the
   clients and devalued by the system at the same time. Organisational
   barriers are strong in preventing continuing education and skills
   development for nurse leaders in aged care environments.
   IMPLICATIONS FOR PRACTICE: Overall the themes presented in the review
   reported the negative experiences of nurses in residential aged care and
   geriatrics. Nurses will continue to be devalued if there is no
   professional identity and support for their roles and need to have a
   career pathway when making the decision to enter into aged and geriatric
   practice. Clinical leadership training is needed for nurses to
   transition through practice into specialised roles such as the RN team
   leader and Geriatric Nurse Practitioner (GNP). Providing a career
   structure and choice in the industry for the nurse to become a clinical
   leader or a manager of health services will improve recruitment and
   retention. IMPLICATION FOR RESEARCH: More research is needed to identify
   the skills gaps experienced by nurses in aged care and geriatric care.
   This research could lead to the design and implementation of a skills
   audit to identify candidates for specialised courses so that clinical
   leadership and governance in aged care are improved. More research is
   needed for role construction and the professional development of the
   GNP. Organisations can benefit from research currently being conducted
   on the role of the RN in aged care and geriatrics, by mapping the skills
   mix of candidate RNs to the key performance indicators in the role.
   Organisations must change their perception and value of RNs as clinical
   leaders in care teams.
ZB 2
TC 54
ZS 0
ZA 0
Z8 1
ZR 0
Z9 55
U1 0
U2 19
EI 1744-1609
UT MEDLINE:22093388
PM 22093388
ER

PT J
AU Estrada, Carlos A.
   Krishnamoorthy, Periyakaruppan
   Smith, Ann
   Staton, Lisa
   Korf, Michele J.
   Allison, Jeroan J.
   Houston, Thomas K.
TI Marketing to Increase Participation in a Web-Based Continuing Medical
   Education Cultural Competence Curriculum
SO JOURNAL OF CONTINUING EDUCATION IN THE HEALTH PROFESSIONS
VL 31
IS 1
BP 21
EP 27
DI 10.1002/chp.20097
PD WIN 2011
PY 2011
AB Introduction: CME providers may be interested in identifying effective
   marketing strategies to direct users to specific content. Online
   advertisements for recruiting participants into activities such as
   clinical trials, public health programs, and continuing medical
   education (CME) have been effective in some but not all studies. The
   purpose of this study was to compare the impact of 2 marketing
   strategies in the context of an online CME cultural competence
   curriculum (www.c-comp.org).
   Methods: In an interrupted time-series quasi-experimental design, 2
   marketing strategies were tested: (1) wide dissemination to relevant
   organizations over a period of approximately 4 months, and (2) Internet
   paid search using Google Ads (5 consecutive 8-week periods-control 1,
   cultural/CME advertisement, control 2, hypertension/content
   advertisement, control 3). Outcome measures were CME credit requests,
   Web traffic (visits per day, page views, pages viewed per visit), and
   cost.
   Results: Overall, the site was visited 19,156 times and 78,160 pages
   were viewed. During the wide dissemination phase, the proportion of
   visits requesting CME credit decreased between the first (5.3%) and
   second (3.3%) halves of this phase (p = .04). During the Internet paid
   search phase, the proportion of visits requesting CME credit was highest
   during the cultural/CME advertisement period (control 1, 1.4%;
   cultural/CME ad, 4.3%; control 2, 1.5%; hypertension/content ad, 0.6%;
   control 3, 0.8%; p < .001). All measures of Web traffic changed during
   the Internet paid search phase (p < .01); however, changes were
   independent of the advertisement periods. The incremental cost for the
   cultural advertisement per CME credit requested was US$0.64.
   Discussion: Internet advertisement focusing on cultural competence and
   CME was associated with about a threefold increase in requests for CME
   credit at an incremental cost of under US$1; however, Web traffic
   changes were independent of the advertisement strategy.
RI Houston, Thomas/F-2469-2013; Allison, Jeroan/
OI Allison, Jeroan/0000-0003-4472-2112
ZR 0
Z8 0
TC 9
ZA 0
ZB 1
ZS 0
Z9 9
U1 0
U2 4
SN 0894-1912
EI 1554-558X
UT WOS:000288611600004
PM 21425356
ER

PT J
AU Llambi, Laura
   Esteves, Elba
   Martinez, Elisa
   Forster, Thais
   Garcia, Sofia
   Miranda, Natalia
   Lopez Arredondo, Antonio
   Margolis, Alvaro
TI Teaching Tobacco Cessation Skills to Uruguayan Physicians Using
   Information and Communication Technologies
SO JOURNAL OF CONTINUING EDUCATION IN THE HEALTH PROFESSIONS
VL 31
IS 1
BP 43
EP 48
DI 10.1002/chp.20100
PD WIN 2011
PY 2011
AB Introduction: Since 2004, with the ratification of the Framework
   Convention on Tobacco Control, Uruguay has implemented a wide range of
   legal restrictions designed to reduce the devastating impacts of
   tobacco. This legal process generated an increase in demand for tobacco
   cessation treatment, which led to the need to train a large number of
   physicians. Information and Communication Technologies (ICTs) are
   evolving constantly, creating new opportunities to make online education
   more interactive. The evolution of ICTs presents an opportunity to
   develop innovative continuing medical education (CME) experiences to
   meet the increasing demand for this topic.
   Methods: A blended-learning course on tobacco cessation was developed
   and implemented, combining face-to-face and online activities.
   Educational strategy focused on (1) facilitating interaction among
   generalists and between generalists and experts, and (2) providing high
   impact CME incorporating multifaceted interventions with wiki-type
   collaborative construction of practical knowledge. Multiple-choice tests
   and commitments-to-change were used for evaluation.
   Results: Three hundred thirty-five health professionals participated in
   the course. Of these, 145 (43.3%) attended the on-site workshop, 216
   (64.5%) participated in the online activities, and 109 (32.5%) completed
   both phases. Fifty of the 105 (47.6%) participants completing the
   pretest had a passing score, while 78.1% received a passing score on the
   final test (p < .001). Differences between mean pretest and posttest
   scores among those who completed both phases compared with those who
   only did the online phase were statistically significant (p = .003 and p
   = .009, respectively).
   Discussion: The need to train physicians on tobacco cessation skills can
   be addressed via ICTs and educational activities that include
   participant interaction.
OI Margolis, Alvaro/0000-0002-2631-2323
ZA 0
Z8 0
ZB 1
TC 16
ZR 0
ZS 1
Z9 16
U1 0
U2 7
SN 0894-1912
EI 1554-558X
UT WOS:000288611600007
PM 21425359
ER

PT J
AU Demers, Anne L.
   Mamary, Edward
   Ebin, Vicki J.
TI Creating Opportunities for Training California's Public Health Workforce
SO JOURNAL OF CONTINUING EDUCATION IN THE HEALTH PROFESSIONS
VL 31
IS 1
BP 64
EP 69
DI 10.1002/chp.20102
PD WIN 2011
PY 2011
AB Introduction: Today there are significant challenges to public health,
   and effective responses to them will require complex approaches and
   strategies implemented by a qualified workforce. An adequately prepared
   workforce requires long-term development; however, local health
   departments have limited financial and staff resources. Schools and
   programs accredited by the Council for Education on Public Health (
   CEPH) are required to provide continuing education but are constrained
   by the lack of resources, limited time, and geography.
   Method: To meet these challenges, a statewide university/community
   collaborative model for delivering continuing education programs was
   developed. A needs assessment of California's public health workforce
   was conducted to identify areas of interest, and two continuing
   education trainings were developed and implemented using innovative
   distance education technology.
   Results: Thirty-six percent of the participants completed electronic
   evaluations of learning outcomes and use of the digital technology
   platform. Participants indicated a significant increase in knowledge,
   reported that the trainings were cost effective and convenient, and said
   that they would participate in future online trainings. Collaborative
   partners found that this model provides a cost-effective,
   environmentally sound, and institutionally sustainable method for
   providing continuing education to public health professionals.
   Discussion: Offering continuing education via distance technology
   requires substantial institutional infrastructure and resources that are
   often beyond what many public institutions can provide alone. This
   project provides a model for collaborating with community partners to
   provide trainings, using a digital technology platform that requires
   minimal training and allows presenters and participants to log on from
   anywhere there is Internet access.
Z8 1
ZR 0
TC 9
ZB 1
ZA 0
ZS 2
Z9 10
U1 0
U2 7
SN 0894-1912
EI 1554-558X
UT WOS:000288611600010
PM 21425362
ER

PT J
AU Sharif, Adnan
   Jawad, Haifaa
   Nightingale, Peter
   Hodson, James
   Lipkin, Graham
   Cockwell, Paul
   Ball, Simon
   Borrows, Richard
TI A Quantitative Survey of Western Muslim Attitudes to Solid Organ
   Donation
SO TRANSPLANTATION
VL 92
IS 10
BP 1108
EP 1114
DI 10.1097/TP.0b013e318231ea17
PD NOV 27 2011
PY 2011
AB Background. It is imperative for healthcare providers to examine Western
   Muslim attitudes on organ donation, because they are reluctant donors.
   We explored such opinion with the aid of a quantitative survey.
   Methods. Voluntary completion of an anonymous survey was promoted
   (online and paper sampling). For a population target of approximately
   1.6 billion, we targeted a completed sample size of 664 to achieve 5%
   error margins and 99% confidence intervals (assuming 50% response
   distribution). Logistic regression analysis was performed to assess
   independent predictors for organ donation approval.
   Results. In total, 891 global Muslims took the survey with 728 full
   completions (81.7% completion rate). Paper survey (14% of total)
   response rate was 62% (124 completed/200 distributed). Western Muslims
   comprised 76% of participants (n = 675) and formed the basis of the
   analysis. A total of 68.5% of Western Muslims agreed with organ
   donation, but just 39.3% believed it was compatible with Islam (only
   12.7% were registered donors). A total of 1.9% would refuse an organ
   transplant if required, with 72.4% happy to receive and 25.7% undecided.
   The main constraints cited by Western Muslims were interpretation of
   religious scripture (76.5%) and advice from local mosque (70.2%).
   Predictors for organ donation approval among all global Muslims included
   younger age, lesser degree of self-rated religiosity, awareness of organ
   shortages, higher education, and knowing someone with kidney
   disease/dialysis (all P<0.05).
   Conclusion. Concern exists among Western Muslims regarding organ
   donation. Our speculative work should form the basis of larger and more
   representative assessment of global Muslims to facilitate targeted
   initiatives to raise awareness.
OI Sharif, Adnan/0000-0002-7586-9136; Cockwell, Paul/0000-0003-1975-266X;
   Ball, Simon/0000-0001-7410-5268; Hodson, James/0000-0003-3487-0090
ZR 0
TC 35
ZA 0
Z8 0
ZS 0
ZB 6
Z9 35
U1 1
U2 6
SN 0041-1337
UT WOS:000296798100013
PM 21956200
ER

PT J
AU Boyce, Philip
   Spratt, Christine
   Davies, Mark
   McEvoy, Prue
TI Using entrustable professional activities to guide curriculum
   development in psychiatry training
SO BMC MEDICAL EDUCATION
VL 11
AR 96
DI 10.1186/1472-6920-11-96
PD NOV 23 2011
PY 2011
AB Background: Clinical activities that trainees can be trusted to perform
   with minimal or no supervision have been labelled as Entrustable
   Professional Activities (EPAs). We sought to examine what activities
   could be entrusted to psychiatry trainees in their first year of
   specialist training.
   Methods: We conducted an online survey of Fellows of the Royal
   Australian and New Zealand College of Psychiatrists (RANZCP).
   Results: The majority of respondents considered initiating patients with
   the common medications, discharging patient suffering from
   schizophrenia, bipolar disorder or following a crisis admission,
   conducting risk assessments and managing psychiatric emergencies were
   activities that trainees could be entrusted with by the end of the first
   stage of training.
   Conclusions: Four activities were identified that trainees should be
   entrusted with by the end of their first year of training. Each of these
   activities comprises a set of competencies in each of the CanMEDS roles.
   When a trainee is unable to satisfactorily perform an EPA, deficits in
   the underpinning competencies can be a focus for remediation. Further
   EPAs are being identified in areas of more specialised practice for use
   within more advanced training.
RI , Philip/N-8430-2019; Boyce, Philip M/B-6255-2012
OI Boyce, Philip M/0000-0002-9816-7356
ZS 0
ZR 0
ZA 0
TC 57
ZB 8
Z8 0
Z9 57
U1 0
U2 8
SN 1472-6920
UT WOS:000301449700001
ER

PT J
AU Blas, Magaly M.
   Alva, Isaac E.
   Cabello, Robinson
   Carcamo, Cesar
   Kurth, Ann E.
TI Risk Behaviors and Reasons for not Getting Tested for HIV among Men Who
   Have Sex with Men: An Online Survey in Peru
SO PLOS ONE
VL 6
IS 11
AR e27334
DI 10.1371/journal.pone.0027334
PD NOV 9 2011
PY 2011
AB Background: Men who have sex with men (MSM) account for the greatest
   burden of the HIV epidemic in Peru. Given that MSM are frequent users of
   the Internet, understanding the risk behaviors and the reasons for not
   getting tested among MSM who surf the Internet may improve the tailoring
   of future online behavioral interventions.
   Methods: From October 2007 to April 2008, we conducted an online survey
   among users of seven Peruvian gay websites.
   Results: We received 1,481 surveys, 1,301 of which were included in the
   analysis. The median age of the participants was 22.5 years (range 12 -
   71), 67% were homosexual, and the remainder was bisexual. Of survey
   respondents, 49.4% had never been tested for HIV and only 11.3% were
   contacted in-person during the last year by peer health educators from
   the Peruvian Ministry of Health and NGOs. Additionally, 50.8% had
   unprotected anal or vaginal sex at last intercourse, and a significant
   percentage reported a condom broken (22.1%), slipped (16.4%) or sexual
   intercourse initiated without wearing a condom (39.1%). The most common
   reasons for not getting tested for HIV among high-risk MSM were "I fear
   the consequences of a positive test result" (n = 55, 34.4%), and "I
   don't know where I can get tested" (n = 50, 31.3%).
   Conclusions: A small percentage of Peruvian MSM who answered our online
   survey, were reached by traditional peer-based education programs. Given
   that among high-risk MSM, fear of a positive test result and lack of
   awareness of places where to get tested are the most important reasons
   for not taking an HIV test, Internet interventions aimed at motivating
   HIV testing should work to reduce fear of testing and increase awareness
   of places that offer free HIV testing services to MSM.
RI Kurth, Ann E/A-1615-2013; Oliveira, Claudia DL/G-8618-2011
ZB 16
ZS 2
ZR 0
ZA 0
TC 31
Z8 0
Z9 32
U1 0
U2 2
SN 1932-6203
UT WOS:000297350800043
PM 22096551
ER

PT J
AU Kofranek, Jiri
   Matousek, Stanislav
   Rusz, Jan
   Stodulka, Petr
   Privitzer, Pavol
   Matejak, Marek
   Tribula, Martin
TI The Atlas of Physiology and Pathophysiology: Web-based multimedia
   enabled interactive simulations
SO COMPUTER METHODS AND PROGRAMS IN BIOMEDICINE
VL 104
IS 2
BP 143
EP 153
DI 10.1016/j.cmpb.2010.12.007
PD NOV 2011
PY 2011
AB The paper is a presentation of the current state of development for the
   Atlas of Physiology and Pathophysiology (Atlas). Our main aim is to
   provide a novel interactive multimedia application that can be used for
   biomedical education where (a) simulations are combined with tutorials
   and (b) the presentation layer is simplified while the underlying
   complexity of the model is retained. The development of the Atlas
   required the cooperation of many professionals including teachers,
   system analysts, artists, and programmers. During the design of the
   Atlas, tools were developed that allow for component-based creation of
   simulation models, creation of interactive multimedia and their final
   coordination into a compact unit based on the given design. The Atlas is
   a freely available online application, which can help to explain the
   function of individual physiological systems and the causes and symptoms
   of their disorders. (C) 2010 Elsevier Ireland Ltd. All rights reserved.
RI Rusz, Jan/S-2054-2018; Kofranek, Jiri/S-3812-2019; Kofranek, Jiri/C-6886-2011; Mateják, Marek/F-7112-2017; Rusz, Jan/X-5427-2019; Matousek, Stanislav/; Tribula, Martin/O-1103-2017
OI Rusz, Jan/0000-0002-1036-3054; Kofranek, Jiri/0000-0002-1183-2748;
   Mateják, Marek/0000-0002-8844-0937; Rusz, Jan/0000-0002-1036-3054;
   Matousek, Stanislav/0000-0002-5582-0722; Tribula,
   Martin/0000-0003-4045-5846
ZA 0
TC 9
ZB 4
ZS 0
Z8 0
ZR 0
Z9 9
U1 0
U2 7
SN 0169-2607
EI 1872-7565
UT WOS:000296945100013
PM 21232813
ER

PT J
AU Morrow, Cathleen E.
   Reed, Virginia A.
   Eliassen, Scottie
   Imset, Inger
TI Shared Decision Making: Skill Acquisition for Year III Medical Students
SO FAMILY MEDICINE
VL 43
IS 10
BP 721
EP 725
PD NOV-DEC 2011
PY 2011
AB BACKGROUND: A foundation of care within a Patient-centered Medical Home
   (PCMH) is respect for patients' values and preferences. Shared decision
   making (SDM) involves a set of principles and approaches to working with
   patients that integrates medical information and data with the
   preferences, values, and support systems of individual patients facing
   medical decisions. The value of SDM is increasingly evidenced by the
   incorporation of principles of SDM into the definitions of
   patient-centered care and PCMHs, accountable care organizations, and the
   language of the Health Reform Act of 2010.
   METHODS: We developed and integrated a curriculum on SDM in the
   third-year Family Medicine Clerkship at Dartmouth Medical School. The
   curriculum consisted of a mix of experiential, classroom, and online
   experiences designed to provide students with opportunities to learn
   content, practice skills, and share observations from their
   preceptorships.
   RESULTS: Student feedback was an important component of evaluating the
   SDM curriculum. Themes identified from students' reflections on their
   own behavior in a Simulated Patient Encounter included an increase in
   confidence and competence in their ability to use SDM, while noting the
   disconnect that may exist between what is taught in the clerkship and
   what they experience in their preceptorships.
   CONCLUSIONS: As this curriculum has developed, we have acquired a deep
   appreciation of the benefits and challenges of attempting to teach
   sophisticated communication and decision-making precepts to medical
   students who are working to master fundamentals of clinical work and who
   may or may not see such precepts reinforced in practice.
ZA 0
ZS 0
Z8 0
TC 22
ZR 0
ZB 1
Z9 22
U1 0
U2 16
SN 0742-3225
UT WOS:000306198200006
PM 22076715
ER

PT J
AU Karp, Julie K.
   Weston, Christine M.
   King, Karen E.
TI Transfusion medicine in American undergraduate medical education
SO TRANSFUSION
VL 51
IS 11
BP 2470
EP 2479
DI 10.1111/j.1537-2995.2011.03154.x
PD NOV 2011
PY 2011
AB BACKGROUND: Blood transfusion is the most common procedure performed in
   American hospitals, and transfusions are commonly ordered by physicians
   without formal training in transfusion medicine. Several transfusion
   medicine curricula have been proposed, including those developed through
   the Transfusion Medicine Academic Awards (TMAA). To our knowledge, no
   comprehensive study has assessed how transfusion medicine is
   incorporated into undergraduate medical education.
   STUDY DESIGN AND METHODS: We conducted an online survey to determine the
   manner in which transfusion medicine is incorporated into American
   undergraduate medical education. The survey was e-mailed to
   administrators of medical education at all of the 129 American medical
   schools accredited by the Association of American Medical Colleges.
   RESULTS: Eighty-six (67%) of the 129 identified medical school
   administrators responded. Seventy-one (83%) of the 86 administrators
   reported that their undergraduate medical education curriculum provides
   didactic lectures in transfusion medicine, with 48% of medical schools
   providing 1 or 2 hours of lecture-based instruction. A minority reported
   small group sessions devoted to transfusion medicine topics. While a
   slim majority reported the availability of transfusion medicine
   electives, only one of 84 administrators reported that such a rotation
   is required. Seventy-six of 83 (92%) administrators were unfamiliar with
   either the 1989 or the 1995 TMAA transfusion medicine curricula.
   CONCLUSION: Transfusion medicine content in American undergraduate
   medical education is variable and the influence of the TMAA program on
   contemporary medical school curricula is questionable. Future efforts in
   this area should focus on standardizing and improving undergraduate
   medical education in transfusion medicine.
OI Karp, Julie/0000-0002-5970-4585
ZR 0
ZA 0
TC 40
Z8 0
ZS 2
ZB 24
Z9 41
U1 0
U2 6
SN 0041-1132
UT WOS:000296371300026
PM 21542851
ER

PT J
AU Lenchus, Joshua D.
TI Strategies for Venous Thromboembolism Prophylaxis Programs
SO POSTGRADUATE MEDICINE
VL 123
IS 6
BP 91
EP 101
DI 10.3810/pgm.2011.11.2499
PD NOV 2011
PY 2011
AB Prevention of venous thromboembolism (VTE) is often overlooked in
   clinical practice, despite being a frequent and serious complication of
   various medical conditions and surgical procedures. The need to reduce
   hospital-acquired VIE is becoming increasingly recognized in the United
   States, and various quality-improvement initiatives have been developed.
   Prevention of VTE through evidence-based, practice-informed pathways
   includes assessing the patient's risk of VIE and provision of VIE at
   different stages: at admission, during hospitalization, and after
   hospital discharge. A multidisciplinary approach, involving physicians
   working with pharmacists, nurses, and other staff, can ensure that VTE
   prevention is routinely addressed. Patients admitted to hospitals should
   undergo VIE risk assessment, and the appropriate dose, type, and
   duration of medication should be administered with regular monitoring
   for VTE events and bleeding complications. Venous thromboembolism risk
   assessment should continue throughout hospitalization with appropriate
   prophylaxis when necessary. Patients may need to continue
   anticoagulation into the outpatient setting to achieve adequate
   prophylaxis duration. Useful approaches to ensure successful transition
   of care include patient education and support, with the accurate and
   timely transfer of information from the hospital to the primary care
   physician. Various strategies and tools are available to help physicians
   establish good VIE practices at each stage, including risk assessment
   models, reminders, clinical decision support systems, educational
   programs, and online resources, such as those from the Society of
   Hospital Medicine. Effective use of these strategies by physicians, with
   the engagement and support of nurses and pharmacists, should help to
   improve current practices and to reduce the considerable burden of VTE.
OI Lenchus, Joshua/0000-0003-1220-0803
ZA 0
ZR 0
ZS 0
Z8 0
TC 5
ZB 3
Z9 5
U1 0
U2 2
SN 0032-5481
EI 1941-9260
UT WOS:000303420000009
PM 22104458
ER

PT J
AU Stutchfield, B. M.
   Harrison, E. M.
   Wigmore, S. J.
   Parks, R. W.
   Garden, O. J.
TI Outcomes following a dedicated period of research during surgical
   training
SO SCOTTISH MEDICAL JOURNAL
VL 56
IS 4
BP 206
EP 209
DI 10.1258/smj.2011.011159
PD NOV 2011
PY 2011
AB With recent 'working-time'-related changes to surgical training
   structure, the value of dedicated research during surgical training has
   been questioned. Online survey examining career and academic outcomes
   following a period of surgically related dedicated research at a
   Scottish University between 1972 and 2007. Of 58 individuals identified,
   contact details were available for 49 and 43 (88%) responded.
   Ninety-five percent (n = 41) of respondents continue to pursue a career
   in surgery and 41% (n = 17) are currently in academic positions.
   Ninety-one percent (n = 39) had published one or more first-author
   peer-reviewed articles directly related to their research, with 53% (n =
   23) publishing three or more. Respondents with a clinical component to
   their research published significantly more papers than those with
   purely laboratory-based research (P = 0.04). Eighty-one percent (n = 35)
   thought that research was necessary for career progression, but only 42%
   (n = 18) felt research should be integral to training. In conclusion,
   the majority of surgical trainees completing a dedicated research
   period, published papers and continued to pursue a surgical career with
   a research interest. A period of dedicated research was thought
   necessary for career progression, but few thought dedicated research
   should be integral to surgical training.
RI Wigmore, Stephen/AAF-3562-2019; Harrison, Ewen/
OI Wigmore, Stephen/0000-0002-3614-8002; Harrison, Ewen/0000-0002-5018-3066
Z8 0
ZR 0
TC 2
ZS 0
ZB 1
ZA 0
Z9 2
U1 0
U2 1
SN 0036-9330
EI 2045-6441
UT WOS:000298830800006
PM 22089041
ER

PT J
AU Eissen, Marco
   Backhaus, Donata
TI Pharmaceuticals in the environment: an educational perspective
SO ENVIRONMENTAL SCIENCE AND POLLUTION RESEARCH
VL 18
IS 9
BP 1555
EP 1566
DI 10.1007/s11356-011-0512-6
PD NOV 2011
PY 2011
AB Purpose Pharmaceuticals are an integral part of a dignified life.
   However, a lack of degradability and threats to the welfare of living
   beings cause concern due to their emission into the environment. There
   is also a lack of knowledge about cause and consequence. Therefore, we
   intend to contribute to the development of educational programmes which
   should increasingly include the topic 'pharmaceuticals in the
   environment'.
   Methods Considering the current literature, we developed a corresponding
   series of worksheets (Online Resource) and sample solutions on an
   introductory level and integrated them into our curriculum.
   Results The material compiled for the worksheets was arranged in a
   logical order and considers several subtopics. The worksheets aim to
   support the examination of related aspects such as environmental
   effects, emissions, wastewater treatment plants, degradation,
   degradation by-products, advanced oxidation processes, hydraulic
   retention times, half-life times, biosolids, exposition pathways,
   precautionary principle, classification schemes for pharmaceuticals and,
   related to the structure-activity relationship, the design for
   degradability. The students managed to work on the tasks in an
   appropriate manner and received a good overview of the occurrence and
   fate of pharmaceuticals in the environment.
   Conclusions Tasks that were presented to students regarding the topic
   'pharmaceuticals in the environment' contributed to a better
   understanding of the possible risks of medical care on an introductory
   level. The tasks have been incorporated into a logic series of
   worksheets (Online Resource) with sample solutions available.
   Alternatively, the material would be appropriate for the preparation of
   a corresponding lecture on this topic.
ZS 0
Z8 1
ZA 0
TC 11
ZR 0
ZB 2
Z9 12
U1 0
U2 56
SN 0944-1344
EI 1614-7499
UT WOS:000298986200011
PM 21573924
ER

PT J
AU Armstrong, Kirk J.
   Weidner, Thomas G.
TI Preferences for and Barriers to Formal and Informal Athletic Training
   Continuing Education Activities
SO JOURNAL OF ATHLETIC TRAINING
VL 46
IS 6
BP 680
EP 687
PD NOV-DEC 2011
PY 2011
AB Context: Our previous research determined the frequency of participation
   and perceived effect of formal and informal continuing education (CE)
   activities. However, actual preferences for and barriers to CE must be
   characterized.
   Objective: To determine the types of formal and informal CE activities
   preferred by athletic trainers (ATs) and barriers to their participation
   in these activities.
   Design: Cross-sectional study.
   Setting: Athletic training practice settings.
   Patients or Other Participants: Of a geographically stratified random
   sample of 1000 ATs, 427 ATs (42.7%) completed the survey.
   Main Outcome Measure(s): As part of a larger study, the Survey of Formal
   and Informal Athletic Training Continuing Education Activities (FIATCEA)
   was developed and administered electronically. The FIATCEA consists of
   demographic characteristics and Likert scale items (1 = strongly
   disagree, 5 = strongly agree) about preferred CE activities and barriers
   to these activities. Internal consistency of survey items, as determined
   by Cronbach alpha, was 0.638 for preferred CE activities and 0.860 for
   barriers to these activities. Descriptive statistics were computed for
   all items. Differences between respondent demographic characteristics
   and preferred CE activities and barriers to these activities were
   determined via analysis of variance and dependent t tests. The alpha
   level was set at .05.
   Results: Hands-on clinical workshops and professional networking were
   the preferred formal and informal CE activities, respectively. The most
   frequently reported barriers to formal CE were the cost of attending and
   travel distance, whereas the most frequently reported barriers to
   informal CE were personal and job-specific factors. Differences were
   noted between both the cost of CE and travel distance to CE and all
   other barriers to CE participation (F-1,F-411 = 233.54, P < .001).
   Conclusions: Overall, ATs preferred formal CE activities. The same
   barriers (eg, cost, travel distance) to formal CE appeared to be
   universal to all ATs. Informal CE was highly valued by ATs because it
   could be individualized.
OI Armstrong, Kirk/0000-0002-4926-4846
ZS 0
TC 6
ZA 0
ZB 0
ZR 0
Z8 0
Z9 6
U1 0
U2 7
SN 1062-6050
EI 1938-162X
UT WOS:000298019200014
PM 22488195
ER

PT J
AU Devonshire, Elizabeth
   Siddall, Philip J.
TI Joining forces: Collaborating internationally to deliver high-quality,
   online postgraduate education in pain management
SO PAIN RESEARCH & MANAGEMENT
VL 16
IS 6
BP 411
EP 415
DI 10.1155/2011/762983
PD NOV-DEC 2011
PY 2011
AB The effective management of pain is a complex and costly global issue,
   requiring a range of innovative educational strategies to enable
   culturally appropriate and high-quality health care provision. In
   response to this issue, the Pain Management Research Institute at the
   University of Sydney (Sydney, Australia) has established several
   strategic alliances with other overseas universities to deliver online
   postgraduate education in pain management. The present article discusses
   the rationale for joining forces, and the approach adopted in creating
   and maintaining these alliances. It also provides insights into the
   benefits, challenges and opportunities associated with collaborative
   educational initiatives of this nature, from institutional, academic and
   student perspectives.
OI Devonshire, Elizabeth/0000-0003-4461-025X
ZA 0
ZS 0
ZB 0
ZR 0
TC 3
Z8 0
Z9 3
U1 0
U2 8
SN 1203-6765
EI 1918-1523
UT WOS:000298229500004
PM 22184549
ER

PT J
AU Bavan, Brindha
   Porzig, Ellen
   Baker, Valerie L.
TI An assessment of female university students' attitudes toward screening
   technologies for ovarian reserve
SO FERTILITY AND STERILITY
VL 96
IS 5
BP 1195
EP 1199
DI 10.1016/j.fertnstert.2011.08.018
PD NOV 2011
PY 2011
AB Objective: To assess female university students' attitudes toward
   screening technologies for ovarian reserve and their potential influence
   on career and family planning decisions.
   Design: Online survey.
   Setting: Not applicable.
   Patient(s): Respondents from 4 universities in Northern California.
   Intervention(s): None.
   Main Outcome Measure(s): Proportion with interest in screening
   technologies for ovarian reserve.
   Result(s): Of the 328 respondents, 79% were interested in learning about
   the current status of their ovarian reserve. Hypothetically, if informed
   that ovarian reserve was very low, 53% would consider oocyte
   cryopreservation (even when informed that it is experimental); however,
   only 29% would consider stopping educational or professional pursuits to
   focus on conceiving. Participants also demonstrated gaps in knowledge,
   believing that the decline in ovarian reserve starts later than it
   actually does, that diet and nutrition can preserve ovarian reserve, and
   that infertility treatments are highly effective regardless of how
   severe the depletion of the egg supply is.
   Conclusion(s): Women attending universities are interested in assessing
   their own ovarian reserve. Gaps in knowledge about ovarian reserve exist
   among these reproductive-aged women. (Fertil Steril (R) 2011; 96:
   1195-9. (C) 2011 by American Society for Reproductive Medicine.)
ZS 1
TC 37
ZR 0
ZB 13
ZA 0
Z8 0
Z9 37
U1 0
U2 7
SN 0015-0282
EI 1556-5653
UT WOS:000296572000031
PM 21924717
ER

PT J
AU Hallingbye, Thor
   Serafini, Mario
TI Assessment of the Quality of Postherpetic Neuralgia Treatment
   Information on the Internet
SO JOURNAL OF PAIN
VL 12
IS 11
BP 1149
EP 1154
DI 10.1016/j.jpain.2011.05.005
PD NOV 2011
PY 2011
AB The objective of this study was to assess the quality of websites
   presenting treatment information for postherpetic neuralgia. The term
   "postherpetic neuralgia treatment" was searched using the Google and
   Yahoo search engines. Fifty websites from each were evaluated using the
   Journal of the American Medical Association (JAMA) benchmarks, the
   Health on the Net (HON) seal, and the DISCERN instrument. The treatments
   suggested on each website were compared with 3 recognized first-line
   treatment options (antidepressants, anticonvulsants, and topical
   lidocaine). Less than half of the included websites fulfilled all JAMA
   benchmark requirements. Less than one-third of the websites displayed
   the HON seal. The DISCERN instrument evaluation revealed that most
   websites were of moderate quality. Commercial websites tended to be
   inferior in comparison to noncommercial websites. Most websites
   recommended at least 2 of the 3 recommended treatments as well as
   several second- and third-line treatments. One-third to one-half of
   websites recommended a nonbeneficial treatment. In conclusion, many
   different postherpetic neuralgia treatments are found on the Internet
   and patients may be left separating recommended treatments from
   nonrecommended treatments without help from their healthcare providers.
   Perspective: This study examined the quality of websites related to
   postherpetic neuralgia treatment. The results demonstrated that most
   websites offering advice on postherpetic neuralgia treatment are of only
   moderate quality and often offer treatment suggestions that are
   nonbeneficial. Patients and providers must use caution when taking
   advice from these sites. (C) 2011 by the American Pain Society
ZR 0
ZB 0
ZA 0
TC 11
Z8 0
ZS 0
Z9 11
U1 0
U2 2
SN 1526-5900
UT WOS:000297379800004
PM 21807567
ER

PT J
AU Megaw, R.
   Rane-Malcolm, T.
   Brannan, S.
   Smith, R.
   Sanders, R.
TI Revalidation and electronic cataract surgery audit: a Scottish survey on
   current practice and opinion
SO EYE
VL 25
IS 11
BP 1471
EP 1477
DI 10.1038/eye.2011.203
PD NOV 2011
PY 2011
AB Purpose To determine current knowledge and opinion on revalidation, and
   methods of cataract surgery audit in Scotland and to outline the current
   and future possibilities for electronic cataract surgery audit.
   Methods In 2010 we conducted a prospective, cross-sectional,
   Scottish-wide survey on revalidation knowledge and opinion, and cataract
   audit practice among all senior NHS ophthalmologists. Results were
   anonymised and recorded manually for analysis.
   Results In all, 61% of the ophthalmologists surveyed took part. Only 33%
   felt ready to take part in revalidation, whereas 76% felt they did not
   have adequate information about the process. Also, 71% did not feel
   revalidation would improve patient care, but 85% agreed that cataract
   surgery audit is essential for ophthalmic practice. In addition, 91%
   audit their cataract outcomes; 52% do so continuously. Further, 63%
   audit their subspecialist surgical results. Only 25% audit their
   cataract surgery practice electronically, and only 12% collect clinical
   data using a hospital PAS system. Funding and system incompatibility
   were the main reasons cited for the lack of electronic audit setup.
   Currently, eight separate hospital IT patient administration systems are
   used across 14 health boards in Scotland.
   Conclusion Revalidation is set to commence in 2012. The Royal College of
   Ophthalmologists will use cataract outcome audit as a tool to ensure
   surgical competency for the process. Retrospective manual auditing of
   cataract outcome is time consuming, and can be avoided with an
   electronic system. Scottish ophthalmologists view revalidation with
   scepticism and appear to have inadequate knowledge of the process.
   However, they strongly agree with the concept of cataract surgery audit.
   The existing and future electronic applications that may support
   surgical audit are commercial electronic records, web-based
   applications, centrally funded software applications, and robust NHS
   connections between community and hospital. Eye (2011) 25, 1471-1477;
   doi:10.1038/eye.2011.203; published online 26 August 2011
OI Megaw, Roly/0000-0001-5605-4540
ZB 0
TC 1
Z8 0
ZA 0
ZS 0
ZR 0
Z9 1
U1 0
U2 2
SN 0950-222X
UT WOS:000297209400012
PM 21869834
ER

PT J
AU Hart, Danielle
   Joing, Scott
TI The Millennial Generation and "The Lecture"
SO ACADEMIC EMERGENCY MEDICINE
VL 18
IS 11
BP 1186
EP 1187
DI 10.1111/j.1553-2712.2011.01215.x
PD NOV 2011
PY 2011
AB ACADEMIC EMERGENCY MEDICINE 2011; 18:11861187 (C) 2011 by the Society
   for Academic Emergency Medicine
ZA 0
TC 14
ZS 0
ZB 0
Z8 0
ZR 0
Z9 14
U1 0
U2 15
SN 1069-6563
EI 1553-2712
UT WOS:000297107800013
PM 22092900
ER

PT J
AU Worster, Andrew
   Kulasegaram, Kulamakan
   Carpenter, Christopher R.
   Vallera, Teresa
   Upadhye, Suneel
   Sherbino, Jonathan
   Haynes, R. Brian
TI Consensus Conference Follow-up: Inter-rater Reliability Assessment of
   the Best Evidence in Emergency Medicine (BEEM) Rater Scale, a Medical
   Literature Rating Tool for Emergency Physicians
SO ACADEMIC EMERGENCY MEDICINE
VL 18
IS 11
BP 1193
EP 1200
DI 10.1111/j.1553-2712.2011.01214.x
PD NOV 2011
PY 2011
AB Background: Studies published in general and specialty medical journals
   have the potential to improve emergency medicine (EM) practice, but
   there can be delayed awareness of this evidence because emergency
   physicians (EPs) are unlikely to read most of these journals. Also, not
   all published studies are intended for or ready for clinical practice
   application. The authors developed Best Evidence in Emergency Medicine
   (BEEM) to ameliorate these problems by searching for, identifying,
   appraising, and translating potentially practice-changing studies for
   EPs. An initial step in the BEEM process is the BEEM rater scale, a
   novel tool for EPs to collectively evaluate the relative clinical
   relevance of EM-related studies found in more than 120 journals. The
   BEEM rater process was designed to serve as a clinical relevance filter
   to identify those studies with the greatest potential to affect EM
   practice. Therefore, only those studies identified by BEEM raters as
   having the highest clinical relevance are selected for the subsequent
   critical appraisal process and, if found methodologically sound, are
   promoted as the best evidence in EM. Objectives: The primary objective
   was to measure inter-rater reliability (IRR) of the BEEM rater scale.
   Secondary objectives were to determine the minimum number of EP raters
   needed for the BEEM rater scale to achieve acceptable reliability and to
   compare performance of the scale against a previously published evidence
   rating system, the McMaster Online Rating of Evidence (MORE), in an EP
   population. Methods: The authors electronically distributed the title,
   conclusion, and a PubMed link for 23 recently published studies related
   to EM to a volunteer group of 134 EPs. The volunteers answered two
   demographic questions and rated the articles using one of two randomly
   assigned seven-point Likert scales, the BEEM rater scale (n = 68) or the
   MORE scale (n = 66), over two separate administrations. The IRR of each
   scale was measured using generalizability theory. Results: The IRR of
   the BEEM rater scale ranged between 0.90 (95% confidence interval [CI] =
   0.86 to 0.93) to 0.92 (95% CI = 0.89 to 0.94) across administrations.
   Decision studies showed a minimum of 12 raters is required for
   acceptable reliability of the BEEM rater scale. The IRR of the MORE
   scale was 0.82 to 0.84. Conclusions: The BEEM rater scale is a highly
   reliable, single-question tool for a small number of EPs to collectively
   rate the relative clinical relevance within the specialty of EM of
   recently published studies from a variety of medical journals. It
   compares favorably with the MORE system because it achieves a high IRR
   despite simply requiring raters to read each articles title and
   conclusion.
RI Kulasegaram, Kulamakan/H-6663-2016; Carpenter, Christopher R./E-3720-2013
OI Carpenter, Christopher R./0000-0002-2603-7157
ZB 0
ZA 0
ZS 0
TC 8
ZR 0
Z8 0
Z9 8
U1 0
U2 3
SN 1069-6563
UT WOS:000297107800017
PM 22092904
ER

PT J
AU Cox, LeeAnn M.
   Logio, Lia S.
TI Patient Safety Stories: A Project Utilizing Narratives in Resident
   Training
SO ACADEMIC MEDICINE
VL 86
IS 11
BP 1473
EP 1478
DI 10.1097/ACM.0b013e318230efaa
PD NOV 2011
PY 2011
AB Incident reports have traditionally been the vehicle for identifying,
   assessing, and responding to quality gaps in hospitals. Yet because of a
   variety of barriers, residents often fail to participate in this formal
   process. The authors created a project to engage residents in incident
   reporting through the use of an online, anonymous narrative format,
   faculty-facilitated discussion groups, and involvement of patient safety
   officers in the educational process. During three months, 36 residents
   submitted a total of 79 stories about patient care that did not "go as
   intended." The authors reviewed and scored each story for contributing
   factors and outcomes. The residents met monthly in small groups with
   trained faculty facilitators to analyze the stories, which were also
   shared with the patient safety officers. The stories, narratives of both
   personal involvement and observed events, ranged from near-misses to
   sentinel events. Key contributing factors included lapses of
   professionalism, decision errors, communication/information mishaps,
   transition mix-ups, and workload difficulties. The narrative format
   proved a feasible tool for collecting significant, previously
   unrecognized patient safety issues. Internal medicine residents were
   willing to discuss gaps in care when given the tools and opportunity for
   anonymous storytelling and blame-free dialogue.
ZS 1
ZA 0
TC 12
ZR 0
Z8 0
ZB 1
Z9 13
U1 0
U2 10
SN 1040-2446
UT WOS:000296624900060
PM 21952066
ER

PT J
AU Shaw, Graham P.
   Molnar, David
TI Non-native english language speakers benefit most from the use of
   lecture capture in medical school
SO BIOCHEMISTRY AND MOLECULAR BIOLOGY EDUCATION
VL 39
IS 6
BP 416
EP 420
DI 10.1002/bmb.20552
PD NOV-DEC 2011
PY 2011
AB Medical education in the United States and Canada continues to evolve.
   However, many of the changes in pedagogy are being made without
   appropriate evaluation. Here, we attempt to evaluate the effectiveness
   of lecture capture technology as a learning tool in Podiatric medical
   education. In this pilot project, student performance in an inaugural
   lecture capture-supported biochemistry course was compared to that in
   the previous academic year. To examine the impact of online lecture
   podcasts on student performance a within-subjects design was
   implemented, a two way ANCOVA with repeated measures. The use of lecture
   capture-supported pedagogy resulted in significantly higher student test
   scores, than achieved historically using traditional pedagogy. The
   overall course performance using this lecture capture-supported pedagogy
   was almost 6% higher than in the previous year. Non-native English
   language speakers benefitted more significantly from the lecture
   capture-supported pedagogy than native English language speakers, since
   their performance improved by 10.0 points. Given that underrepresented
   minority (URM) students, whose native language is not English, makes up
   a growing proportion of medical school matriculates, these observations
   support the use of lecture capture technology in other courses.
   Furthermore, this technology may also be used as part of an academic
   enrichment plan to improve performance on the American Podiatric Medical
   Licensing Examination, reduce the attrition of URM students and
   potentially address the predicted minority physician shortage in 2020.
   BIOCHEMISTRY AND MOLECULAR BIOLOGY EDUCATION Vol. 39, No. 6, pp. 416420,
   2011
ZB 1
TC 34
ZS 0
ZR 0
ZA 0
Z8 0
Z9 34
U1 2
U2 19
SN 1470-8175
EI 1539-3429
UT WOS:000297105000003
PM 22081545
ER

PT J
AU Smith, Colleen
   Gillham, David
   McCutcheon, Helen
   Ziaian, Tahereh
TI Scenariation: Scenario generation for online teaching in nursing and
   health sciences
SO BRITISH JOURNAL OF EDUCATIONAL TECHNOLOGY
VL 42
IS 6
BP 962
EP 972
DI 10.1111/j.1467-8535.2010.01105.x
PD NOV 2011
PY 2011
AB There are increased opportunities for online delivery innovation within
   the education sector because of rapid advances in Internet technology.
   This paper describes a unique and efficient approach to simulation
   called 'scenariation'. The scenariation project aimed to establish
   efficient processes for the development of scenariation content and
   evaluate the use of a specific scenariation nurse education module.
   Students were presented with video simulating the workplace and then
   prompted to make clinical decisions such as selecting treatment options.
   The scenariation approach was implemented with a group of 380 1st-year
   nursing students and evaluated using multifaceted online evaluation. The
   results of this qualitative evaluation highlight not just the potential
   of scenariation but also some of the difficulties associated with online
   delivery to large and diverse student groups. Students valued the
   relevance to practice and interactive nature of scenariation, but some
   reported technical difficulties. The paper concludes by extending the
   discussion of scenariation to the areas of inter-professional learning
   and the integration of scenariation with face-to-face high fidelity
   simulation.
RI Smith, Colleen/B-1758-2009; Ziaian, Tahereh/F-3745-2013
OI Smith, Colleen/0000-0002-4885-6823; Ziaian, Tahereh/0000-0003-3174-2405
TC 6
ZB 0
ZR 0
ZA 0
ZS 0
Z8 0
Z9 6
U1 1
U2 13
SN 0007-1013
EI 1467-8535
UT WOS:000296968800028
ER

PT J
AU Eloranta, A. M.
   Lindi, V.
   Schwab, U.
   Kiiskinen, S.
   Kalinkin, M.
   Lakka, H. M.
   Lakka, T. A.
TI Dietary factors and their associations with socioeconomic background in
   Finnish girls and boys 6-8 years of age: the PANIC Study
SO EUROPEAN JOURNAL OF CLINICAL NUTRITION
VL 65
IS 11
BP 1211
EP 1218
DI 10.1038/ejcn.2011.113
PD NOV 2011
PY 2011
AB Background/Objectives: To study nutrient intake, food consumption and
   meal pattern, and their associations with socioeconomic background in
   Finnish children.
   Subjects/Methods: The subjects were a population sample of 424 children
   (211 girls, 213 boys) 6-8 years of age. Nutrient intake and meal pattern
   were measured by food records, and food intake and socioeconomic
   characteristics were assessed by questionnaires.
   Results: Intakes of saturated fat, sucrose and salt were higher, and
   intakes of vitamin D, iron and fibre and unsaturated-to-saturated fat
   ratio lower than recommended. Less than 5% of children consumed
   vegetables, fruit and berries as recommended. Children with highest
   parental education more likely ate fish (odds ratio (OR) 2.20, 95%
   confidence interval (CI) 1.06-4.54), fibre-rich bread (OR 5.06, 95% CI
   1.80-14.29) and main meals (OR 2.54, 95% CI 1.34-4.83), but less likely
   used soft margarine (OR 0.43, 95% CI 0.20-0.94) as recommended than
   children with lowest parental education. Children with highest household
   income more likely consumed skimmed milk (OR 2.43, 95% CI 1.21-4.88) and
   fish (OR 2.21, 95% CI 1.12-4.36) as recommended than children with
   lowest household income. Only 34% of girls and 45% of boys ate all main
   meals daily. Snacks provided as much as 42% of total energy intake.
   Conclusions: Children do not meet recommendations in all important
   nutrients. Children from lowest socioeconomic position least likely
   consumed fish, skimmed milk and fibre-rich bread and ate main meals, but
   most likely used soft margarine as recommended. Less than half of
   children ate all main meals daily. European Journal of Clinical
   Nutrition (2011) 65, 1211-1218; doi: 10.1038/ejcn.2011.113; published
   online 22 June 2011
RI Lindi, Virpi/K-9008-2018; Eloranta, Aino-Maija/F-5170-2014; Lakka, Timo/
OI Lindi, Virpi/0000-0001-6257-7209; Lakka, Timo/0000-0002-9199-2871
ZR 0
Z8 0
TC 42
ZA 0
ZB 22
ZS 0
Z9 42
U1 0
U2 8
SN 0954-3007
EI 1476-5640
UT WOS:000296717300004
PM 21697818
ER

PT J
AU Foroudi, Farshad
   Wong, Jacky
   Kron, Tomas
   Rolfo, Aldo
   Haworth, Annetre
   Roxby, Paul
   Thomas, Jessica
   Herschtal, A.
   Pham, Daniel
   Williams, Scott
   Tai, Keen Hun
   Duchesne, Gillian
TI ONLINE ADAPTIVE RADIOTHERAPY FOR MUSCLE-INVASIVE BLADDER CANCER: RESULTS
   OF A PILOT STUDY
SO INTERNATIONAL JOURNAL OF RADIATION ONCOLOGY BIOLOGY PHYSICS
VL 81
IS 3
BP 765
EP 771
DI 10.1016/j.ijrobp.2010.06.061
PD NOV 1 2011
PY 2011
AB Purpose: To determine the advantages and disadvantages of daily online
   adaptive image-guided radiotherapy (RT) compared with conventional RT
   for muscle-invasive bladder cancer.
   Methods and Materials: Twenty-seven patients with T2-T4 transitional
   cell carcinoma of the bladder were treated with daily online adaptive
   image-guided RT using cone-beam computed tomography (CBCT). From day 1
   daily soft tissue based isocenter positioning was performed using CBCT
   images acquired before treatment. Using a composite of the initial
   planning CT and the first five daily CBCT scans, small, medium, and
   large adaptive plans were created. Each of these adaptive plans used a
   0.5-cm clinical target volume (CTV) to planning target volume expansion.
   For Fractions 8-32, treatment involved daily soft tissue based isocenter
   positioning and selection of suitable adaptive plan of the day. Treating
   radiation therapists completed a credentialing program, and one
   radiation oncologist performed all the contouring. Comparisons were made
   between adaptive and conventional treatment on the basis of CTV coverage
   and normal tissue sparing.
   Results: All 27 patients completed treatment per protocol. Bladder
   volume decreased with time or fraction number (p < 0.0001). For the
   adaptive component (Fractions 8-32) the small, medium, large, and
   conventional plans were used in 9.8%, 49.2%, 39.5%, and 1.5% of
   fractions, respectively. For the adaptive strategy, 2.7% of occasions
   resulted in a CTV V95 <99%, compared with 4.8% of occasions for the
   conventional approach (p = 0.42). Mean volume of normal tissue receiving
   a dose >45 Gy was 29% (95% confidence interval, 24-35%) less with
   adaptive RT compared with conventional RT. The mean volume of normal
   tissue receiving >5 Gy was 15% (95% confidence interval, 11-18%) less
   with adaptive RT compared with conventional RT.
   Conclusions: Online adaptive radiotherapy is feasible in an academic
   radiotherapy center. The volume of normal tissue irradiated can be
   significantly smaller without reducing CTV coverage. (C) 2011 Elsevier
   Inc.
RI Haworth, Annette/AAV-1028-2020; Kron, Tomas/A-7217-2010; Duchesne, Gillian/
OI Haworth, Annette/0000-0003-1382-7747; Kron, Tomas/0000-0002-5189-4046;
   Duchesne, Gillian/0000-0002-2390-3451
ZA 0
ZS 0
ZB 33
TC 94
Z8 0
ZR 0
Z9 94
U1 0
U2 5
SN 0360-3016
EI 1879-355X
UT WOS:000296115500023
PM 20932678
ER

PT J
AU Kuy, SreyRam
   Greenberg, Caprice C.
   Gusani, Niraj J.
   Dimick, Justin B.
   Kao, Lillian S.
   Brasel, Karen J.
TI Health Services Research Resources for Surgeons
SO JOURNAL OF SURGICAL RESEARCH
VL 171
IS 1
BP E69
EP E73
DI 10.1016/j.jss.2011.07.005
PD NOV 2011
PY 2011
AB Background. Health services research examines how people get access to
   health care, how much care costs, and what happens to patients as a
   result of this care. Some of the challenges to conducting
   methodologically rigorous health services research as a surgeon are
   support, training, funding, acquisition of data, and resources.
   Materials and Methods. A review of support, training, funding, data, and
   organizational resources useful for surgeons interested in health
   services research, with a focus on existing online resources relevant to
   surgical health services researchers.
   Results. Opportunities for research collaboration and mentoring are
   available through the Association for Academic Surgery, Society of
   University Surgeons, American College of Surgeons and surgical specialty
   societies. Advanced training is essential to performing high-impact
   health services research and is available through private foundations
   such as the Robert Wood Johnson Clinical Scholars program, the American
   College of Surgeons Fellowship, government funded fellowships, and
   institution hosted fellowships. Funding sources for health services
   research exist through academic surgical societies, private sector, and
   government sources. A variety of data sources for health services
   research are available, with different limitations, strengths, and ease
   of accessibility. Organizational resources in health services research
   include AcademyHealth, the Health Services Research Projects in Progress
   database, and the National Library of Medicine's Health Services
   Research Resources.
   Conclusions. The resources highlighted describe some of the
   opportunities available to surgeons pursuing health services research.
   It is valuable for surgeons to tap into the available resources and
   collaborate with existing expertise to facilitate methodologically
   rigorous surgical health services research. (C) 2011 Elsevier Inc. All
   rights reserved.
RI Gusani, Niraj J/C-8171-2013; Kao, Lillian/GOV-7076-2022
OI Gusani, Niraj J/0000-0002-7695-5108; 
TC 2
ZS 0
ZB 1
ZA 0
Z8 0
ZR 0
Z9 2
U1 0
U2 3
SN 0022-4804
UT WOS:000296368000010
PM 21920545
ER

PT J
AU Gobern, Joseph M.
   Novak, Christopher M.
   Lockrow, Ernest G.
TI Survey of Robotic Surgery Training in Obstetrics and Gynecology
   Residency
SO JOURNAL OF MINIMALLY INVASIVE GYNECOLOGY
VL 18
IS 6
BP 755
EP 760
DI 10.1016/j.jmig.2011.08.004
PD NOV-DEC 2011
PY 2011
AB To examine the status of resident training in robotic surgery in
   obstetrics and gynecology programs in the United States, an online
   survey was emailed to residency program directors of 247 accredited
   programs identified through the Accreditation Council for Graduate
   Medical Education website. Eighty-three of 247 program directors
   responded, representing a 34% response rate. Robotic surgical systems
   for gynecologic procedures were used at 65 (78%) institutions. Robotic
   surgery training was part of residency curriculum at 48 (58%) residency
   programs. Half of respondents were undecided on training effectiveness.
   Most program directors believed the role of robotic surgery would
   increase and play a more integral role in gynecologic surgery. Robotic
   surgery was widely reported in residency training hospitals with limited
   availability of effective resident training. Robotic surgery training in
   obstetrics and gynecology residency needs further assessment and may
   benefit from a structured curriculum. Journal of Minimally Invasive
   Gynecology (2011) 18,755-760 Published by Elsevier Inc. on behalf of
   AAGL.
Z8 0
ZA 0
ZR 0
ZS 0
ZB 2
TC 30
Z9 30
U1 0
U2 2
SN 1553-4650
UT WOS:000296942100013
PM 22024262
ER

PT J
AU Gordon, Morris
   Findley, Rebecca
TI Educational interventions to improve handover in health care: a
   systematic review
SO MEDICAL EDUCATION
VL 45
IS 11
BP 1081
EP 1089
DI 10.1111/j.1365-2923.2011.04049.x
PD NOV 2011
PY 2011
AB CONTEXT Effective handover within the health care setting is vital to
   patient safety. Despite published literature discussing strategies to
   improve handover, the extent to which educational interventions have
   been used and how such interventions relate to the published theoretical
   models of handover remain unclear. These issues were investigated
   through a systematic review of the literature.
   METHODS Any studies involving educational interventions to improve
   handover amongst undergraduate or postgraduate doctors or nurses were
   considered. A standardised search of online databases was carried out
   independently by both authors and consensus reached on the inclusion of
   studies. Data extraction and quality assessment were also completed
   independently, after which a content analysis of interventions was
   conducted and key themes extracted.
   RESULTS Ten studies met the inclusion criteria. Nine studies reported
   outcomes demonstrating improved attitudes or knowledge and skills, and
   one demonstrated transfer of skills to the workplace. Amongst the
   included studies, the strength of conclusions was variable. Poor
   reporting of interventions impeded replication. Analysis of available
   content revealed themes in three major areas: teamwork and leadership;
   professional responsibility with regard to error prevention, and
   information management systems. Methods used included exercises based on
   simulation and role- play, and group discussions or lectures focused on
   errors and patient safety.
   CONCLUSIONS There is a paucity of research describing educational
   interventions to improve handover and assessing their effectiveness. The
   quality of published studies is generally poor. Some evidence exists to
   demonstrate that skills can be transferred to the workplace, but none
   was found to demonstrate that interventions improve patient safety.
OI Gordon, Morris/0000-0002-1216-5158
Z8 0
ZA 0
ZS 4
ZR 0
TC 102
ZB 11
Z9 104
U1 0
U2 32
SN 0308-0110
EI 1365-2923
UT WOS:000296437100005
PM 21933243
ER

PT J
AU Underhill, Meghan L.
   Dickerson, Suzanne S.
TI Engaging in Medical Vigilance: Understanding the Personal Meaning of
   Breast Surveillance
SO ONCOLOGY NURSING FORUM
VL 38
IS 6
BP 686
EP 694
DI 10.1188/11.ONF.686-694
PD NOV 2011
PY 2011
AB Purpose/Objectives: To explore how women with a hereditary risk of
   breast cancer experience living with and managing that risk through
   surveillance.
   Research Approach: Hermeneutic phenomenology guided the qualitative
   research design.
   Setting: The Facing Our Risk of Cancer Empowered online organization.
   Participants: 9 women undergoing breast surveillance for hereditary
   breast cancer risk recruited through purposive sampling.
   Methodologic Approach: Data were collected through semistructured
   interviews lasting about an hour. A team approach guided data analysis
   of transcribed interview text based on a modified Diekelman, Allen, and
   Tanner method.
   Main Research Variables: Lived experience and personal meaning of
   hereditary breast cancer risk and surveillance.
   Findings: Hereditary risk of breast cancer involves a change in one's
   view of life and necessitates engaging in medical vigilance, often
   making these women feel ill when they are otherwise healthy. Most have
   personal family experiences of cancer and value surveillance, although
   they live with the "what if" of a cancer diagnosis when waiting for
   surveillance results. All women discussed a need for accurate
   information, support, and guidance from healthcare providers.
   Conclusions: Women became their own experts at living with and managing
   hereditary breast cancer risk. Experiences and interactions within the
   healthcare system influenced the meaning of breast surveillance.
   Interpretation: Nurses should be aware of the high level of knowledge
   among women living with hereditary risk and respect their knowledge by
   providing accurate and informed care. That can occur only through proper
   education of nurses and all healthcare professionals working with women
   at risk for hereditary breast cancer so that they understand current
   standards of care and how hereditary breast cancer risk-is defined and
   managed.
OI Underhill-Blazey, Meghan/0000-0002-1433-5915
ZR 0
TC 8
ZB 0
Z8 0
ZS 0
ZA 0
Z9 8
U1 2
U2 9
SN 0190-535X
EI 1538-0688
UT WOS:000296933100010
PM 22037331
ER

PT J
AU Robson, Jean
   de Wet, Carl
   McKay, John
   Bowie, Paul
TI Do we know what foundation year doctors think about patient safety
   incident reporting? Development of a web based tool to assess attitude
   and knowledge
SO POSTGRADUATE MEDICAL JOURNAL
VL 87
IS 1033
BP 750
EP 756
DI 10.1136/pgmj.2011.117366
PD NOV 2011
PY 2011
AB Background Making healthcare safer is an international priority. Patient
   safety modules are now taught in medical schools, and methods to assess
   related student knowledge and attitudes have been developed. However,
   little is known about the attitudes and knowledge which foundation
   doctors are developing to patient safety and incident reporting in the
   healthcare workplace, since a specific assessment tool appears to be
   lacking.
   Aims To develop, content validate and pilot test an online questionnaire
   survey to elicit foundation doctors' knowledge and experience of patient
   safety and incident reporting, and assess related attitudes and
   behaviours.
   Methods Questionnaire content validity was facilitated through: a
   steering group; literature review; feedback from foundation year doctors
   and consultant staff; a modified Delphi group; and completion of a
   content validity index by experts. In 2010 a cross-sectional online
   survey of 110 foundation year 1 and 2 doctors was then undertaken in
   three Scottish NHS board areas, utilising the developed 25 item
   questionnaire.
   Results The questionnaire was validated, and piloted among 69 foundation
   year doctors who responded to the questionnaire. The pilot has provided
   valuable insights into trainee attitudes and experience. For example, 32
   (48%) believed that most safety incidents were due to things that they
   could not do anything about; and 31 (43%) admitted to being involved in
   medication errors which were not formally reported.
   Conclusions The pilot study was successful in taking the first steps to
   developing a validated survey questionnaire for a key staff group,
   foundation year doctors, in a priority area. However, the findings raise
   concerns about trainee experience of and attitudes to reporting, and the
   frequency with which incidents go unreported.
ZS 0
ZR 0
TC 9
ZB 1
ZA 0
Z8 0
Z9 9
U1 0
U2 4
SN 0032-5473
UT WOS:000296728400004
PM 21803929
ER

PT J
AU Seden, Kay
   Back, David
TI Directly acting antivirals for hepatitis C and antiretrovirals:
   potential for drug-drug interactions
SO CURRENT OPINION IN HIV AND AIDS
VL 6
IS 6
BP 514
EP 526
DI 10.1097/COH.0b013e32834b54dc
PD NOV 2011
PY 2011
AB Purpose of review
   Boceprevir and telaprevir are directly acting antivirals (DAAs) that
   have recently been licensed for treatment of hepatitis C virus (HCV)
   infection. Data in both untreated and previously treated patients
   indicate a significantly increased sustained virological response (SVR)
   compared with that observed with conventional therapy. However, the
   advent of DAA therapy poses specific challenges for HCV treatment in
   terms of managing drug-drug interactions (DDIs). This review aims to
   provide a comprehensive summary of DDI with the recently licensed DAAs,
   including pharmacokinetic data and current recommendations made by the
   manufacturers and with particular reference to antiretrovirals.
   Potential for DDIs with the DAAs in clinical development and the
   mechanisms of interaction are also discussed.
   Recent findings
   Targeted pharmacokinetic drug interaction studies have demonstrated that
   both boceprevir and telaprevir are potent inhibitors of the metabolic
   enzyme cytochrome P4503A4, making them perpetrators of interactions with
   co-administered medications which are metabolized by this enzyme. In
   addition, co-administered medications may affect plasma levels of
   boceprevir and telaprevir via various mechanisms, some of which remain
   to be fully elucidated.
   Summary
   As a result of DDIs, the concomitant use of some medicines with DAA will
   be contraindicated, whereas other combinations may require caution,
   monitoring, or dose modification of the co-administered drug. Management
   of DDIs with these novel agents will pose a new challenge, and
   prescriber awareness of the potential for DDIs is fundamental for safe
   prescribing. Online resources are likely to play a key role in
   prescriber education and clinical decision-making.
OI Seden, Kay/0000-0001-6612-7344
Z8 0
ZS 2
ZB 18
ZA 0
ZR 0
TC 36
Z9 38
U1 0
U2 1
SN 1746-630X
EI 1746-6318
UT WOS:000296360000011
PM 22001895
ER

PT J
AU Singh, Daram G.
   Boudville, Neil
   Corderoy, Robert
   Ralston, Sue
   Tait, Clare P.
TI Impact on the dermatology educational experience of medical students
   with the introduction of online teaching support modules to help address
   the reduction in clinical teaching
SO AUSTRALASIAN JOURNAL OF DERMATOLOGY
VL 52
IS 4
BP 264
EP 269
DI 10.1111/j.1440-0960.2011.00804.x
PD NOV 2011
PY 2011
AB Background/Objectives: With increasing medical student numbers and
   decreasing clinical teaching opportunities, there has been a need to
   develop alternative learning resources. The aim of this study was to
   examine the effectiveness of a new dermatology online teaching resource,
   from a student perspective.
   Methods: The Australasian College of Dermatologists developed an
   undergraduate dermatology curriculum and subsequently created online
   teaching modules in partnership with the University of Sydney. These
   modules were introduced to final year medical students at the University
   of Western Australia in 2010. The dermatology learning experiences of
   these 142 students were compared with the 2009 medical student cohort
   who did not have access to this resource. A self-administered
   questionnaire, with a 5-point rating scale, was used.
   Results: The 2010 cohort described an improved educational experience
   using the online modules. Despite a reduction in the number of clinics
   attended, knowledge and skills gained were scored higher among the 2010
   cohort. The student's confidence in their ability to manage common
   dermatological conditions was also statistically higher in the cohort
   with the online teaching resource. The learning experience for
   dermatology compared to other sub-specialty teaching in medical school
   was ranked as a significantly more positive experience in the 2010
   cohort.
   Conclusions: Our results suggest that the introduction of the online
   modules described in this paper to support learning have improved the
   perceived educational experience of medical students and should be
   incorporated as a way to improve student teaching in the face of reduced
   clinic teaching.
RI Boudville, Neil/H-8864-2014; Tait, Clare/; Boudville, Neil/
OI Tait, Clare/0000-0002-3391-3127; Boudville, Neil/0000-0002-5884-640X
Z8 0
ZR 0
ZS 0
ZB 0
TC 24
ZA 0
Z9 24
U1 0
U2 6
SN 0004-8380
UT WOS:000296895700044
PM 22070700
ER

PT J
AU Desai, Tejas
   Christiano, Cynthia
   Ferris, Maria
TI Understanding the mobile internet to develop the next generation of
   online medical teaching tools
SO JOURNAL OF THE AMERICAN MEDICAL INFORMATICS ASSOCIATION
VL 18
IS 6
BP 875
EP 878
DI 10.1136/amiajnl-2011-000259
PD NOV 2011
PY 2011
AB Healthcare providers (HCPs) use online medical information for
   self-directed learning and patient care. Recently, the mobile internet
   has emerged as a new platform for accessing medical information as it
   allows mobile devices to access online information in a manner
   compatible with their restricted storage. We investigated mobile
   internet usage parameters to direct the future development of mobile
   internet teaching websites. Nephrology On-Demand Mobile (NODM)
   (http://www.nephrologyondemand.org) was made accessible to all mobile
   devices. From February 1 to December 31, 2010, HCP use of NODM was
   tracked using code inserted into the root files. Nephrology On-Demand
   received 15 258 visits, of which approximately 10% were made to NODM,
   with the majority coming from the USA. Most access to NODM was through
   the Apple iOS family of devices and cellular connections were the most
   frequently used. These findings provide a basis for the future
   development of mobile nephrology and medical teaching tools.
RI Maria, Ferris E/A-5143-2012; Christiano, Cynthia/
OI Maria, Ferris E/0000-0003-1694-886X; Christiano,
   Cynthia/0000-0002-0547-8359
ZA 0
ZS 0
ZR 0
TC 4
Z8 0
ZB 0
Z9 4
U1 0
U2 12
SN 1067-5027
EI 1527-974X
UT WOS:000296491600022
PM 21659443
ER

PT J
AU Kelley, Robin K.
   Wang, Grace
   Venook, Alan P.
TI Biomarker Use in Colorectal Cancer Therapy
SO JOURNAL OF THE NATIONAL COMPREHENSIVE CANCER NETWORK
VL 9
IS 11
BP 1293
EP 1302
DI 10.6004/jnccn.2011.0105
PD NOV 2011
PY 2011
AB Biomarkers reflective of the molecular and genetic heterogeneity in
   colorectal cancers now guide certain aspects of clinical management and
   offer great potential for enrichment, stratification, and identification
   of novel therapeutic targets in drug development. Using case-based
   examples, this article reviews biomarkers that have an established role
   in the clinical management of colorectal cancer: mismatch repair protein
   testing and KRAS and BRAF mutational analysis. A selection of biomarkers
   undergoing validation for future clinical application is presented, and
   the dynamic and challenging interface between biomarkers in research and
   clinical practice is discussed. (JNCCN 2011;9:1293-1303)
ZA 0
ZS 0
ZR 1
ZB 19
Z8 0
TC 28
Z9 30
U1 0
U2 8
SN 1540-1405
EI 1540-1413
UT WOS:000296853400006
PM 22056657
ER

PT J
AU Abrams, Gina Baral
   Kolligian, John, Jr.
   Mills, Douglas Lane
   DeJong, William
TI Failure of College Students to Complete an Online Alcohol Education
   Course as a Predictor of High-Risk Drinking That Requires Medical
   Attention
SO AMERICAN JOURNAL OF DRUG AND ALCOHOL ABUSE
VL 37
IS 6
BP 515
EP 519
DI 10.3109/00952990.2011.600383
PD NOV 2011
PY 2011
AB Background: AlcoholEdu (R) for College and other computer-based
   education programs have been developed to reduce alcohol use and related
   problems among students. Objectives: This study investigated whether the
   failure of incoming first-year students to complete AlcoholEdu predicts
   future high-risk drinking that requires medical attention. Methods: A
   review of clinical records kept by a single university's health service
   identified 684 undergraduates (classes of 2007-2011) who had presented
   for an alcohol event (September 2003 through June 2008). We used
   survival analysis to determine whether students who partially completed
   the course or failed to take it were disproportionately represented
   among student patients who presented with elevated blood alcohol
   concentration (BAC). Results: Students who failed to take the online
   course were 4.64 times more likely than those who completed it to
   experience an alcohol event (p < .0001), while those students who had
   partially completed the course were 1.52 times more likely (p < .0001).
   Amount of online alcohol education and gender were not significantly
   related to students' measured BAC level. Conclusion: Students who had
   completed AlcoholEdu were less likely to present for an alcohol event
   than were students who partially completed or failed to take the course.
   Campus administrators should consider whether students who fail to
   complete an online alcohol course should be flagged for more focused
   interventions (e. g., brief motivational interview, mandatory education
   classes). Scientific Significance: This is the first study to show a
   relationship between first-year college students' non-completion of an
   online alcohol course and subsequent high-risk drinking that requires
   medical attention.
OI DeJong, William/0000-0003-4964-0466
ZA 0
Z8 0
ZR 0
ZB 2
TC 6
ZS 0
Z9 6
U1 0
U2 3
SN 0095-2990
EI 1097-9891
UT WOS:000295884600006
PM 21846304
ER

PT J
AU Postel, Marloes G.
   de Haan, Hein A.
   ter Huurne, Elke D.
   Becker, Eni S.
   de Jong, Cor A. J.
TI Characteristics of Problem Drinkers in E-therapy versus Face-to-Face
   Treatment
SO AMERICAN JOURNAL OF DRUG AND ALCOHOL ABUSE
VL 37
IS 6
BP 537
EP 542
DI 10.3109/00952990.2011.600388
PD NOV 2011
PY 2011
AB Background: The availability of online treatment programs offers the
   potential to reach more problem drinkers. This study compared the client
   populations of an e-therapy program (asynchronous client-therapist
   communication via the Internet) and a face-to-face treatment program.
   Objective: To determine whether e-therapy and face-to-face groups
   differed from each other and changed over time. Methods: We compared the
   baseline characteristics of four naturalistic groups (N = 4593): two
   e-therapy groups (2005-2006 and 2008-2009) and two consecutive series of
   ambulant face-to-face clients admitted for treatment as usual. The
   characteristics we were interested in were gender, age, education level,
   working situation, and earlier treatment for drinking problems. Results:
   The results showed that the baseline characteristics of e-therapy and
   face-to-face clients differed by gender, education level, work
   situation, prior alcohol treatment, and age. We also found that both
   e-therapy groups differed over time by gender, work situation, and prior
   alcohol treatment. Conclusions: The e-therapy program successfully
   attracted clients who were different from those who were represented in
   regular face-to-face alcohol treatment services. This indicates that
   e-therapy decreases the barriers to treatment facilities and enhances
   the accessibility. However, the e-therapy population changed over time.
   Although the e-therapy program still reached an important new group of
   clients in 2008-2009, this group showed more overlap with the
   traditional face-to-face group of clients probably as a result of
   improved acceptance of e-therapy in the general population. Scientific
   Significance: Although e-therapy seems to be better accepted in the
   general population, anonymous treatment seems necessary to reach a
   broader range of problem drinkers.
RI DeJong, Cornelis A.J./G-3957-2012; Becker, Eni S/A-2668-2010; ter Huurne, Elke/; Postel, Marloes/
OI Becker, Eni S/0000-0003-3524-426X; ter Huurne, Elke/0000-0002-9489-6770;
   Postel, Marloes/0000-0002-4027-6867
TC 10
ZA 0
ZB 2
ZS 0
ZR 0
Z8 0
Z9 10
U1 0
U2 9
SN 0095-2990
UT WOS:000295884600010
PM 21797813
ER

PT J
AU Phelps, Andrew
   Naeger, David M.
   MacKenzie, John
   Qayyum, Aliya
TI Educating Radiology Residents in the New Era: Implementation and
   Evaluation of Online End-of-Rotation Examinations
SO ACADEMIC RADIOLOGY
VL 18
IS 11
BP 1442
EP 1446
DI 10.1016/j.acra.2011.07.005
PD NOV 2011
PY 2011
AB Rationale and Objectives: The aim of this report is to describe
   preliminary experience with an educational tool implemented to improve
   radiology education and documentation, in anticipation of upcoming
   changes from the American Board of Radiology and the Accreditation
   Council for Graduate Medical Education.
   Materials and Methods: Monthly online end-of-rotation examinations were
   developed for junior radiology residents. Examinations were administered
   over a period of 6 months, after which satisfaction surveys were
   administered to residents and faculty members.
   Results: Satisfaction with end-of-rotation examinations was high for
   residents and faculty members, but the level of resident satisfaction
   was not statistically different when compared to that of residents who
   had taken fewer examinations.
   Conclusions: End-of-rotation examinations are relatively straightforward
   to implement and facilitate recurring, structured, and meaningful
   resident evaluation and feedback. Future studies will explore whether
   examinations such as these result in improved clinical competency.
OI Naeger, David/0000-0002-1884-280X
ZS 0
ZR 0
ZB 0
ZA 0
TC 5
Z8 0
Z9 5
U1 0
U2 2
SN 1076-6332
EI 1878-4046
UT WOS:000296042800015
PM 21971261
ER

PT J
AU Promberger, Marianne
   Brown, Rebecca C. H.
   Ashcroft, Richard E.
   Marteau, Theresa M.
TI Acceptability of financial incentives to improve health outcomes in UK
   and US samples
SO JOURNAL OF MEDICAL ETHICS
VL 37
IS 11
BP 682
EP 687
DI 10.1136/jme.2010.039347
PD NOV 2011
PY 2011
AB In an online study conducted separately in the UK and the US,
   participants rated the acceptability and fairness of four interventions:
   two types of financial incentives (rewards and penalties) and two types
   of medical interventions (pills and injections). These were stated to be
   equally effective in improving outcomes in five contexts: (a) weight
   loss and (b) smoking cessation programmes, and adherence in treatment
   programmes for (c) drug addiction, (d) serious mental illness and (e)
   physiotherapy after surgery. Financial incentives (weekly rewards and
   penalties) were judged less acceptable and to be less fair than medical
   interventions (weekly pill or injection) across all five contexts.
   Context moderated the relative preference between rewards and penalties:
   participants from both countries favoured rewards over penalties in
   weight loss and treatment for serious mental illness. Only among US
   participants was this relative preference moderated by perceived
   responsibility of the target group. Overall, participants supported
   funding more strongly for interventions when they judged members of the
   target group to be less responsible for their condition, and vice versa.
   These results reveal a striking similarity in negative attitudes towards
   the use of financial incentives, rewards as well as penalties, in
   improving outcomes across a range of contexts, in the UK and the USA.
   The basis for such negative attitudes awaits further study.
OI Marteau, Theresa/0000-0003-3025-1129
Z8 0
ZR 0
ZA 0
ZS 1
ZB 21
TC 64
Z9 65
U1 0
U2 8
SN 0306-6800
UT WOS:000296202900010
PM 21670321
ER

PT J
AU Bandukwala, Taha
   Arora, Sourabh
   Athreya, Sriharsha
TI Net Assets: Review of Online Radiology Resources. Part I. Educational
   Resources
SO RADIOLOGY
VL 261
IS 2
BP 350
EP 356
DI 10.1148/radiol.11101426
PD NOV 2011
PY 2011
ZR 0
ZS 0
ZA 0
ZB 1
Z8 0
TC 9
Z9 9
U1 0
U2 1
SN 0033-8419
UT WOS:000296524600005
PM 22012902
ER

PT J
AU Roux, X.
   Puyade, M.
   Aumaitre, O.
CA Amicale Jeunes Internistes
TI Training in internal medicine: The young internists' point of view
SO REVUE DE MEDECINE INTERNE
VL 32
IS 11
BP 714
EP 716
DI 10.1016/j.revmed.2011.07.006
PD NOV 2011
PY 2011
AB In France, internal medicine is a speciality obtained after 5 years of
   theoretical and practical training, often completed by additional years.
   The last version of the official training program was released in 2004
   and was characterised by its polyvalence. After the reform of medical
   studies was announced, the French young internists group decided to
   carry out a survey in order to know the vision of the young internist
   about their initial theoretical and practical training. This survey was
   done online using a questionnaire from February 10th to April 8th, 2010.
   One hundred and twenty-three young internists under training completed
   the questionnaire. The results showed that a high number of trainees
   chose a subspeciality and took a complementary training afterwards.
   About 63% of them would rather have more theoretical training through
   lectures (72%) and oral presentations (58%). Eighty-eight per cent of
   young internists would rather have a national frame of reference with a
   common training program. According to 73% of the young internists who
   completed the survey, the practical training is adapted but 95% of them
   would like to be given the opportunity to have some consultation during
   their initial training. Seventy-nine per cent of the young internists
   seem to be interested in the clinical research but most of them (89%)
   think to be not well trained enough to do it. (C) 2011 Societe nationale
   francaise de medecine interne (SNFMI). Published by Elsevier Masson SAS.
   All rights reserved.
RI Roux, Xavier/AAQ-6414-2021; Puyade, Mathieu/AGK-5305-2022; roux, xavier/Y-9661-2019
OI Puyade, Mathieu/0000-0002-5639-0138; 
Z8 0
ZB 0
TC 4
ZR 0
ZS 0
ZA 0
Z9 4
U1 0
U2 4
SN 0248-8663
UT WOS:000297180000012
PM 21852024
ER

PT J
AU Lagasse, Lisa P.
   Rimal, Rajiv N.
   Smith, Katherine C.
   Storey, J. Douglas
   Rhoades, Elizabeth
   Barnett, Daniel J.
   Omer, Saad B.
   Links, Jonathan
TI How Accessible Was Information about H1N1 Flu? Literacy Assessments of
   CDC Guidance Documents for Different Audiences
SO PLOS ONE
VL 6
IS 10
AR e23583
DI 10.1371/journal.pone.0023583
PD OCT 25 2011
PY 2011
AB We assessed the literacy level and readability of online communications
   about H1N1/09 influenza issued by the Centers for Disease Control and
   Prevention (CDC) during the first month of outbreak. Documents were
   classified as targeting one of six audiences ranging in technical
   expertise. Flesch-Kincaid (FK) measure assessed literacy level for each
   group of documents. ANOVA models tested for differences in FK scores
   across target audiences and over time. Readability was assessed for
   documents targeting non-technical audiences using the Suitability
   Assessment of Materials (SAM). Overall, there was a main-effect by
   audience, F(5, 82) = 29.72, P<.001, but FK scores did not vary over
   time, F(2, 82) = .34, P>.05. A time-by-audience interaction was
   significant, F(10, 82) = 2.11, P<.05. Documents targeting non-technical
   audiences were found to be text-heavy and densely-formatted. The
   vocabulary and writing style were found to adequately reflect audience
   needs. The reading level of CDC guidance documents about H1N1/09
   influenza varied appropriately according to the intended audience;
   sub-optimal formatting and layout may have rendered some text difficult
   to comprehend.
RI Omer, Saad B/K-1182-2012; Barnett, Daniel/
OI Omer, Saad B/0000-0002-5383-3474; Barnett, Daniel/0000-0003-1382-6197
Z8 0
TC 29
ZR 0
ZB 3
ZA 0
ZS 1
Z9 29
U1 0
U2 11
SN 1932-6203
UT WOS:000296517000002
PM 22039401
ER

PT J
AU Schopf, Thomas
   Flytkjaer, Vibeke
TI Doctors and nurses benefit from interprofessional online education in
   dermatology
SO BMC MEDICAL EDUCATION
VL 11
AR 84
DI 10.1186/1472-6920-11-84
PD OCT 14 2011
PY 2011
AB Background: Benefits of online learning in the health sector have been
   demonstrated in previous studies. We examined the potential benefits of
   a joint web-based curriculum on atopic eczema for health personnel.
   Methods: Enrolled doctors and nurses had access to the curriculum for 8
   weeks. After the course learners completed a questionnaire. Two
   dermatologists rated the quality of the submitted homework assignments.
   Based on data from the project's budget and the Norwegian Medical
   Association, we estimated the saved travel expenses.
   Results: Eighty-eight learners (46 doctors) registered for the course.
   We received 55 questionnaires (response rate 63%). Twenty-seven learners
   (31%; 16 doctors, 11 nurses; chi(2) = 0.03; P = 0.87) used the
   discussion forum. We found no significant differences in the total
   questionnaire scores between doctors and nurses. The homework
   assignments were given an average score of 3.6 for doctors and 3.5 for
   nurses (P = 0.8) by rater 1. Rater 2 scored 3.9 and 3.6 for doctors and
   nurses respectively (P = 0.2). The break-even between travel/hotel
   expenses and course development costs occurred at 135 saved travel
   refund applications.
   Conclusions: Doctors and nurses were equally satisfied with a joint
   web-based course on atopic eczema. The use of an online discussion forum
   was limited but similar between doctors and nurses. There were no
   significant differences in the quality of submitted homework
   assignments. The cost of developing the course was 716 841 NOK and the
   first 86 learners saved 455 198 NOK in travel expenses.
ZS 0
ZR 0
ZB 1
Z8 0
ZA 0
TC 8
Z9 8
U1 0
U2 6
EI 1472-6920
UT WOS:000296777200001
PM 21999114
ER

PT J
AU Jansen, L.
   Hoffmeister, M.
   Chang-Claude, J.
   Brenner, H.
   Arndt, V.
TI Benefit finding and post-traumatic growth in long-term colorectal cancer
   survivors: prevalence, determinants, and associations with quality of
   life
SO BRITISH JOURNAL OF CANCER
VL 105
IS 8
BP 1158
EP 1165
DI 10.1038/bjc.2011.335
PD OCT 11 2011
PY 2011
AB BACKGROUND: As research on quality of life of colorectal cancer (CRC)
   survivors has mainly focused on downsides of cancer survivorship, the
   aim of this study is to investigate benefit finding (BF) and
   post-traumatic growth (PTG) in long-term CRC survivors.
   METHODS: Benefit finding, PTG, and quality of life were assessed 5 years
   after diagnosis in a population-based cohort of 483 CRC patients using
   the benefit finding scale, the post-traumatic growth inventory, and the
   EORTC QLQ-C30. Prevalence of BF and PTG, determinants of
   moderate-to-high BF and PTG, and the association between BF, PTG, and
   quality of life were investigated.
   RESULTS: Moderate to high levels of BF and PTG were experienced by 64%
   and 46% of the survivors, respectively. Survivors with the highest level
   of education and with higher depression scores reported less BF and PTG.
   The PTG increased with increasing stage and self-reported burden of
   diagnosis. Quality of life only correlated weakly with PTG (Pearson's r
   = 0.1180, P = 0.0112) and not with BF (r = 0.0537, P = 0.2456).
   CONCLUSION: Many long-term CRC survivors experience BF and PTG. As these
   constructs were not strongly correlated with quality of life, focusing
   solely on quality of life after cancer misses an important aspect of
   survivorship. British Journal of Cancer (2011) 105, 1158-1165.
   doi:10.1038/bjc.2011.335 www.bjcancer.com Published online 30 August
   2011 (C) 2011 Cancer Research UK
RI Brenner, Hermann/ABE-6383-2020; Hoffmeister, Michael/T-7187-2019; Arndt, Volker/B-4999-2014; /AAM-5330-2020; Brenner, Hermann/B-4627-2017; Arndt, Volker/AAI-7282-2020; Hoffmeister, Michael/AAB-2321-2022; Jansen, Lina/D-7255-2016; Hoffmeister, Michael/B-5745-2012
OI Brenner, Hermann/0000-0002-6129-1572; Hoffmeister,
   Michael/0000-0002-8307-3197; Arndt, Volker/0000-0001-9320-8684; Brenner,
   Hermann/0000-0002-6129-1572; Arndt, Volker/0000-0001-9320-8684;
   Hoffmeister, Michael/0000-0002-8307-3197; Jansen,
   Lina/0000-0001-8004-4940; Hoffmeister, Michael/0000-0002-8307-3197
ZB 16
ZR 0
TC 96
ZS 0
ZA 0
Z8 1
Z9 97
U1 0
U2 30
SN 0007-0920
EI 1532-1827
UT WOS:000296144900009
PM 21878935
ER

PT J
AU Escudier, M. P.
   Newton, T. J.
   Cox, M. J.
   Reynolds, P. A.
   Odell, E. W.
TI University students' attainment and perceptions of computer delivered
   assessment; a comparison between computer-based and traditional tests in
   a 'high-stakes' examination
SO JOURNAL OF COMPUTER ASSISTED LEARNING
VL 27
IS 5
BP 440
EP 447
DI 10.1111/j.1365-2729.2011.00409.x
PD OCT 2011
PY 2011
AB This study compared higher education dental undergraduate student
   performance in online assessments with performance in traditional
   paper-based tests and investigated students' perceptions of the fairness
   and acceptability of online tests, and showed performance to be
   comparable. The project design involved two parallel cross-over trials,
   one in Year 3 (n = 132) of the dental curriculum, one in Year 5 (n =
   134). A total of 266 students undertook related tests of the same
   knowledge base in both online and traditional paper formats. Order of
   presentation of the test form was randomized. One hundred and thirty-two
   students in Year 3 additionally completed questions concerning their
   perceptions of the acceptability and fairness of the online examination
   process. Focus group discussions were held with groups of students (n =
   30) from both Year 3 and 5 to explore their perceptions of the online
   format. The online tests were created using the commercial software
   package MaxExam (Bristol, UK). The results were analysed using repeated
   measures analysis of variance (ANOVA) with the order of presentation
   being entered as a variable in the analysis. The results of the study
   showed that for both Years 3 and 5 students there was a high degree of
   consistency in performance between the two versions of the tests,
   although a minority of students performed better in the online version
   of the test. Over 70% of students rated the online test as acceptable,
   and 90% felt that the online format did not disadvantage them even in a
   'high-stakes' situation. From these results, we conclude that online
   assessment does not confer any disadvantage to students. Students
   perceive such assessment to be both fair and acceptable, and to have
   some advantages over the traditional paper-based methods of assessment.
RI Newton, Jonathon T/B-7015-2009; odell, edward w/E-9920-2012; Newton, Jonathon Timothy/; Reynolds, Patricia/; Cox, Margaret/
OI odell, edward w/0000-0001-8435-0048; Newton, Jonathon
   Timothy/0000-0003-4082-6942; Reynolds, Patricia/0000-0002-9185-4161;
   Cox, Margaret/0000-0002-7002-808X
TC 17
ZA 0
ZB 0
ZR 0
ZS 0
Z8 0
Z9 17
U1 0
U2 28
SN 0266-4909
UT WOS:000295004900006
ER

PT J
AU Gupta, Samir
   Wan, Flora T.
   Newton, David
   Bhattacharyya, Onil K.
   Chignell, Mark H.
   Straus, Sharon E.
TI WikiBuild: A New Online Collaboration Process For Multistakeholder Tool
   Development and Consensus Building
SO JOURNAL OF MEDICAL INTERNET RESEARCH
VL 13
IS 4
AR e108
DI 10.2196/jmir.1833
PD OCT-DEC 2011
PY 2011
AB Background: Production of media such as patient education tools requires
   methods that can integrate multiple stakeholder perspectives. Existing
   consensus techniques are poorly suited to design of visual media, can be
   expensive and logistically demanding, and are subject to caveats arising
   from group dynamics such as participant hierarchies.
   Objective: Our objective was to develop a method that enables
   multistakeholder tool building while averting these difficulties.
   Methods: We developed a wiki-inspired method and tested this through the
   collaborative design of an asthma action plan (AAP). In the development
   stage, we developed the Web-based tool by (1) establishing AAP content
   and format options, (2) building a Web-based application capable of
   representing each content and format permutation, (3) testing this tool
   among stakeholders, and (4) revising this tool based on stakeholder
   feedback. In the wiki stage, groups of participants used the revised
   tool in three separate 1-week "wiki" periods during which each group
   collaboratively authored an AAP by making multiple online selections.
   Results: In the development stage, we recruited 16 participants (9/16
   male) (4 pulmonologists, 4 primary care physicians, 3 certified asthma
   educators, and 5 patients) for system testing. The mean System Usability
   Scale (SUS) score for the tool used in testing was 72.2 (SD 10.2). In
   the wiki stage, we recruited 41 participants (15/41 male) (9
   pulmonologists, 6 primary care physicians, 5 certified asthma educators,
   and 21 patients) from diverse locations. The mean SUS score for the
   revised tool was 75.9 (SD 19.6). Users made 872, 466, and 599 successful
   changes to the AAP in weeks 1, 2, and 3, respectively. The site was used
   actively for a mean of 32.0 hours per week, of which 3.1 hours per week
   (9.7%) constituted synchronous multiuser use (2-4 users at the same
   time). Participants averaged 23 (SD 33) minutes of login time and made
   7.7 (SD 15) changes to the AAP per day. Among participants, 28/35 (80%)
   were satisfied with the final AAP, and only 3/34 (9%) perceived
   interstakeholder group hierarchies.
   Conclusion: Use of a wiki-inspired method allowed for effective
   collaborative design of content and format aspects of an AAP while
   minimizing logistical requirements, maximizing geographical
   representation, and mitigating hierarchical group dynamics. Our method
   faced unique software and hardware challenges, and raises certain
   questions regarding its effect on group functioning. Potential uses of
   our method are broad, and further studies are required.
RI Chignell, Mark/AAQ-8314-2020; Newton, David/
OI Chignell, Mark/0000-0001-8120-6905; Newton, David/0000-0001-9680-2726
TC 30
ZA 0
ZS 0
ZR 0
ZB 5
Z8 0
Z9 30
U1 0
U2 14
SN 1438-8871
UT WOS:000299313300047
PM 22155694
ER

PT J
AU Paul, Christine Louise
   Carey, Mariko Leanne
   Hall, Alix Edna
   Lynagh, Marita Clare
   Sanson-Fisher, Robert W.
   Henskens, Frans Alexander
TI Improving Access to Information and Support for Patients With Less
   Common Cancers: Hematologic Cancer Patients' Views About Web-Based
   Approaches
SO JOURNAL OF MEDICAL INTERNET RESEARCH
VL 13
IS 4
AR e112
DI 10.2196/jmir.1894
PD OCT-DEC 2011
PY 2011
AB Background: Meeting the psychosocial needs of vulnerable groups such as
   cancer survivors remains an ongoing challenge. This is particularly so
   for those who have less access to the usual forms of medical specialist
   and in-person support networks. Internet-based approaches offer an
   opportunity to better meet patients' information and support needs by
   overcoming the barrier of geographic isolation.
   Objective: The aim of the study was to assess the reported level of
   access to the Internet, preferred sources of information, and preferred
   sources of support among survivors of hematologic cancers.
   Method: A population-based, Australian state cancer registry invited
   eligible survivors to complete a survey about psychosocial needs,
   including items measuring Internet access and patterns of use. Of the
   732 eligible survivors invited to participate, 268 (36.6%) completed and
   returned the pen-and-paper-based survey.
   Results: The majority of participants (186/254, 73.2%) reported a high
   level of access to the Internet, with higher Internet access associated
   with a higher level of education, larger household, younger age, and
   being married or employed. A total of 62.2% (156/251) of survivors
   indicated they were likely to use the Internet for accessing
   information, with the percentage much lower (69/251, 28%) for accessing
   support via the Internet. Likelihood of using the Internet for support
   was associated with feeling anxious and being employed.
   Conclusions: While the Internet appears to offer promise in increasing
   equitable access to information and support for cancer survivors for
   both metropolitan and regional areas, it is viewed less favorably for
   support and by particular subgroups (eg, older people and those without
   a university degree) within the survivor population. Promoting greater
   understanding of this mode of support may be required to achieve its
   potential. Information and support options other than Web-based
   approaches may continue to be needed by vulnerable groups of cancer
   survivors.
RI HALL, ALIX/AAX-8626-2021; LYNAGH, MARITA/G-6984-2013; CAREY, MARIKO/ABC-2842-2021; Sanson-Fisher, Rob/; Henskens, Frans/
OI HALL, ALIX/0000-0002-1043-6110; CAREY, MARIKO/0000-0002-0549-1115;
   Sanson-Fisher, Rob/0000-0001-6022-2949; Henskens,
   Frans/0000-0003-2358-5630
ZR 0
TC 18
Z8 1
ZB 2
ZS 0
ZA 0
Z9 19
U1 0
U2 6
SN 1438-8871
UT WOS:000299313300034
PM 22189354
ER

PT J
AU Wangberg, Silje C.
   Nilsen, Olav
   Antypas, Konstantinos
   Gram, Inger Torhild
TI Effect of Tailoring in an Internet-Based Intervention for Smoking
   Cessation: Randomized Controlled Trial
SO JOURNAL OF MEDICAL INTERNET RESEARCH
VL 13
IS 4
AR e121
DI 10.2196/jmir.1605
PD OCT-DEC 2011
PY 2011
AB Background: Studies suggest that tailored materials are superior to
   nontailored materials in supporting health behavioral change. Several
   trials on tailored Internet-based interventions for smoking cessation
   have shown good effects. There have, however, been few attempts to
   isolate the effect of the tailoring component of an Internet-based
   intervention for smoking cessation and to compare it with the
   effectiveness of the other components.
   Objective: The study aim was to isolate the effect of tailored emails in
   an Internet-based intervention for smoking cessation by comparing two
   versions of the intervention, with and without tailored content.
   Methods: We conducted a two-arm, randomized controlled trial of the open
   and free Norwegian 12-month follow-up, fully automated Internet-based
   intervention for smoking cessation, slutta.no. We collected information
   online on demographics, smoking, self-efficacy, use of the website, and
   participant evaluation at enrollment and subsequently at 1, 3, and 12
   months. Altogether, 2298 self-selected participants aged 16 years or
   older registered at the website between August 15, 2006 and December 7,
   2007 and were randomly assigned to either a multicomponent, nontailored
   Internet-based intervention for smoking cessation (control) or a version
   of the same Internet-based intervention with tailored content delivered
   on the website and via email.
   Results: Of the randomly assigned participants, 116 (of 419, response
   rate = 27.7%) in the intervention group and 128 (of 428, response rate =
   29.9%) in the control group had participated over the 12 months and
   responded at the end of follow-up. The 7-day intention-to-treat
   abstinence rate at 1 month was 15.2% (149/982) among those receiving the
   tailored intervention, compared with 9.4% (94/999) among those who
   received the nontailored intervention (P < .001). The corresponding
   figures at 3 months were 13.5% (122/902) and 9.4% (84/896, P = .006) and
   at 12 months were 11.2% (47/419) and 11.7% (50/428, P = .91). Likewise,
   the intervention group had higher self-efficacy and perceived tailoring
   at 1 and 3 months. Self-efficacy was found to partially mediate the
   effect of the intervention.
   Conclusion: Tailoring an Internet-based intervention for smoking
   cessation seems to increase the success rates in the short term, but not
   in the long term.
OI Wangberg, Silje/0000-0001-9501-0989; Nilsen, Olav/0000-0003-0777-2997
ZA 0
ZB 7
Z8 2
TC 46
ZS 0
ZR 0
Z9 48
U1 0
U2 14
SN 1438-8871
UT WOS:000299313300013
PM 22169631
ER

PT J
AU Postel, Marloes G.
   de Haan, Hein A.
   ter Huurne, Elke D.
   van der Palen, Job
   Becker, Eni S.
   de Jong, Cor A. J.
TI Attrition in Web-Based Treatment for Problem Drinkers
SO JOURNAL OF MEDICAL INTERNET RESEARCH
VL 13
IS 4
AR e117
DI 10.2196/jmir.1811
PD OCT-DEC 2011
PY 2011
AB Background: Web-based interventions for problem drinking are effective
   but characterized by high rates of attrition. There is a need to better
   understand attrition rates in order to improve the completion rates and
   the success of Web-based treatment programs.
   Objective: The objectives of our study were to (1) examine attrition
   prevalence and pretreatment predictors of attrition in a sample of
   open-access users of a Web-based program for problem drinkers, and (2)
   to further explore attrition data from our randomized controlled trial
   (RCT) of the Web-based program.
   Methods: Attrition data from two groups of Dutch-speaking problem
   drinkers were collected: (1) open-access participants enrolled in the
   program in 2009 (n = 885), and (2) RCT participants (n = 156).
   Participants were classified as noncompleters if they did not complete
   all 12 treatment sessions (9 assignments and 3 assessments). In both
   samples we assessed prevalence of attrition and pretreatment predictors
   of treatment completion. Logistic regression analysis was used to
   explore predictors of treatment completion. In the RCT sample, we
   additionally measured reasons for noncompletion and participants'
   suggestions to enhance treatment adherence. The qualitative data were
   analyzed using thematic analysis.
   Results: The open-access and RCT group differed significantly in the
   percentage of treatment completers (273/780, 35.0% vs 65/144, 45%,
   chi(2)(1) = 5.4, P = .02). Logistic regression analysis revealed a
   significant contribution of treatment readiness, gender, education
   level, age, baseline alcohol consumption, and readiness to change to
   predict treatment completion. The key reasons for noncompletion were
   personal reasons, dissatisfaction with the intervention, and
   satisfaction with their own improvement. The main suggestions for
   boosting strategies involved email notification and more flexibility in
   the intervention.
   Conclusions: The challenge of Web-based alcohol treatment programs no
   longer seems to be their effectiveness but keeping participants involved
   until the end of the treatment program. Further research should
   investigate whether the suggested strategies to improve adherence
   decrease attrition rates in Web-based interventions. If we can succeed
   in improving attrition rates, the success of Web-based alcohol
   interventions will also improve and, as a consequence, their public
   health impact will increase.
RI DeJong, Cornelis A.J./G-3957-2012; Becker, Eni S/A-2668-2010; ter Huurne, Elke/; van der Palen, Job/; Postel, Marloes/
OI Becker, Eni S/0000-0003-3524-426X; ter Huurne, Elke/0000-0002-9489-6770;
   van der Palen, Job/0000-0003-1071-6769; Postel,
   Marloes/0000-0002-4027-6867
ZR 0
ZS 1
Z8 0
ZB 12
ZA 0
TC 49
Z9 49
U1 1
U2 24
SN 1438-8871
UT WOS:000299313300012
PM 22201703
ER

PT J
AU van der Vaart, Rosalie
   van Deursen, Alexander J. A. M.
   Drossaert, Constance H. C.
   Taal, Erik
   van Dijk, Jan A. M. G.
   van de Laar, Mart A. F. J.
TI Does the eHealth Literacy Scale (eHEALS) Measure What it Intends to
   Measure? Validation of a Dutch Version of the eHEALS in Two Adult
   Populations
SO JOURNAL OF MEDICAL INTERNET RESEARCH
VL 13
IS 4
AR e86
DI 10.2196/jmir.1840
PD OCT-DEC 2011
PY 2011
AB Background: The Internet increases the availability of health
   information, which consequently expands the amount of skills that health
   care consumers must have to obtain and evaluate health information.
   Norman and Skinner in 2006 developed an 8-item self-report eHealth
   literacy scale to measure these skills: the eHealth Literacy Scale
   (eHEALS). This instrument has been available only in English and there
   are no data on its validity.
   Objectives: The objective of our study was to assess the internal
   consistency and the construct and predictive validity of a Dutch
   translation of the eHEALS in two populations.
   Methods: We examined the translated scale in a sample of patients with
   rheumatic diseases (n = 189; study 1) and in a stratified sample of the
   Dutch population (n = 88; study 2). We determined Cronbach alpha
   coefficients and analyzed the principal components. Convergent validity
   was determined by studying correlations with age, education, and current
   (health-related) Internet use. Furthermore, in study 2 we assessed the
   predictive validity of the instrument by comparing scores on the eHEALS
   with an actual performance test.
   Results: The internal consistency of the scale was sufficient: alpha =
   .93 in study 1 and alpha = .92 in study 2. In both studies the 8 items
   loaded on 1 single component (respectively 67% and 63% of variance).
   Correlations between eHEALS and age and education were not found.
   Significant, though weak, correlations were found between the eHEALS and
   quantity of Internet use (r = .24, P = .001 and r = .24, P = .02,
   respectively). Contrary to expectations, correlations between the eHEALS
   and successfully completed tasks on a performance test were weak and
   nonsignificant: r = .18 (P = .09). The t tests showed no significant
   differences in scores on the eHEALS between participants who scored
   below and above median scores of the performance test.
   Conclusions: The eHEALS was assessed as unidimensional in a principal
   component analysis and the internal consistency of the scale was high,
   which makes the reliability adequate. However, findings suggest that the
   validity of the eHEALS instrument requires further study, since the
   relationship with Internet use was weak and expected relationships with
   age, education, and actual performance were not significant. Further
   research to develop a self-report instrument with high correlations with
   people's actual eHealth literacy skills is warranted.
RI Tang, Zeng/G-8085-2012; van Dijk, Jan/AAP-7922-2020; van Deursen, Alexander J.A.M./AAF-7076-2021; Taal, Erik/F-2827-2010; Deursen, Alexander v/A-6730-2015; Drossaert, Constance/; van der Vaart, Rosalie/
OI van Deursen, Alexander J.A.M./0000-0002-0225-2637; Taal,
   Erik/0000-0002-9822-4488; Drossaert, Constance/0000-0002-7083-3169; van
   der Vaart, Rosalie/0000-0002-8787-4186
Z8 0
ZS 3
ZR 0
TC 170
ZB 10
ZA 0
Z9 170
U1 7
U2 95
SN 1438-8871
UT WOS:000299313300036
PM 22071338
ER

PT J
AU DuHamel, Martha B.
   Hirnle, Constance
   Karvonen, Colleen
   Sayre, Cindy
   Wyant, Sheryl
   Smith, Nancy Colobong
   Keener, Sheila
   Barrett, Shannon
   Whitney, JoAnne D.
TI Enhancing Medical-Surgical Nursing Practice: Using Practice Tests and
   Clinical Examples to Promote Active Learning and Program Evaluation
SO JOURNAL OF CONTINUING EDUCATION IN NURSING
VL 42
IS 10
BP 457
EP 462
DI 10.3928/00220124-20110701-01
PD OCT 2011
PY 2011
AB In a 14-week medical-surgical nursing review course, two teaching
   strategies are used to promote active learning and assess the transfer
   of knowledge to nursing practice. Practice tests and clinical examples
   provide opportunities for participants to engage in self-assessment and
   reflective learning and enhance their nursing knowledge, skills, and
   practice. These strategies also contribute to program evaluation and are
   adaptable to a variety of course formats, including traditional
   classroom, web conference, and online self-study. J Contin Educ Nurs
   2011;42(10):457-462.
CT 37th Annual National Conference on Professional Nursing Education and
   Development - Gateway to Innovation and Creativity in Nursing
   Education/Professional Nurse Educators Group (PNEG)
CY OCT 21-24, 2010
CL Baltimore, MD
TC 2
ZA 0
Z8 0
ZB 0
ZR 0
ZS 0
Z9 2
U1 0
U2 2
SN 0022-0124
UT WOS:000299738000006
PM 21736250
ER

PT J
AU Schaefer, Michael
TI PAIN EDUCATION - a modular learning approach
SO CURRENT MEDICAL RESEARCH AND OPINION
VL 27
IS 10
BP 2081
EP 2082
DI 10.1185/03007995.2011.619450
PD OCT 2011
PY 2011
RI Schäfer, Michael/AAB-1395-2020; Schaefer, Michael/
OI Schaefer, Michael/0000-0002-1581-706X
TC 0
ZS 0
ZB 0
ZR 0
Z8 0
ZA 0
Z9 0
U1 0
U2 3
SN 0300-7995
UT WOS:000295081700029
PM 21929438
ER

PT J
AU Ritter, M.
   Sacu, S.
   Matt, G.
   Dunavoelgyi, R.
   Buehl, W.
   Pruente, C.
   Schmidt-Erfurth, U.
TI Continuing Medical Education: Use of systemic steroid after successful
   macular surgery in eyes with epiretinal membrane: a randomized,
   controlled clinical study
SO EYE
VL 25
IS 10
BP 1284
EP 1293
DI 10.1038/eye.2011.190
PD OCT 2011
PY 2011
AB Purpose To evaluate the functional and morphological outcomes of
   postoperative systemic steroid therapy after successful macular surgery
   in eyes with macular edema due to idiopathic macular epiretinal
   membranes (ERMs).
   Design Prospective, randomized, investigator-masked, controlled clinical
   study.
   Methods Twenty-eight patients scheduled for 23-gauge vitrectomy combined
   with ERM and inner limiting membrane (ILM) peeling for macular edema due
   to ERM were included in this single center trial. Patients were
   randomized to receive oral steroid therapy (Prednisolone, 100 mg per day
   for 5 days) or no oral steroid (control group) after surgery. Main
   outcome measures included best corrected visual acuity (BCVA; Early
   Treatment Diabetic Retinopathy Study), central retinal thickness (CRT),
   retinal volume (RV), and macular morphology as determined by spectral
   domain optical coherence tomography (SD-OCT, Cirrus). Examinations were
   carried out preoperatively and at week 1, at months 1 and 3,
   postoperatively.
   Results At month 3, mean BCVA improved to a eight-letter gain in each
   study group (P<0.01 compared with baseline for both groups), showing no
   statistically significant difference between both the groups (P = 0.19).
   Morphologically, retinal surface folds resolved within 1 month after
   surgery in both treatment groups, followed by a progressive recovery of
   retinal layer integrity and a statistical significant (P<0.01) decrease
   in CRT and RV without significant differences between both groups (P =
   0.62, P = 0.13, respectively, ANOVA between the groups).
   Conclusion The early postoperative use of systemic steroid treatment
   after successful vitrectomy combined with ERM and ILM peeling does not
   seem to improve significantly the anatomic and functional outcomes in
   eyes with ERM. Eye (2011) 25, 1284-1293; doi:10.1038/eye.2011.190;
   published online 2 September 2011
OI Schmidt-Erfurth, Ursula/0000-0002-7788-7311; Dunavoelgyi,
   Roman/0000-0002-1842-240X; Ritter, Markus/0000-0003-1406-8340
ZA 0
TC 12
Z8 0
ZB 4
ZR 1
ZS 0
Z9 13
U1 0
U2 3
SN 0950-222X
UT WOS:000296558100005
PM 21886189
ER

PT J
AU Tan, C. S. H.
   Chan, Y. H.
   Wong, T. Y.
   Gazzard, G.
   Niti, M.
   Ng, T-P
   Saw, S. M.
TI Prevalence and risk factors for refractive errors and ocular biometry
   parameters in an elderly Asian population: the Singapore Longitudinal
   Aging Study (SLAS)
SO EYE
VL 25
IS 10
BP 1294
EP 1301
DI 10.1038/eye.2011.144
PD OCT 2011
PY 2011
AB Purpose To determine the prevalence rates of refractive errors and
   pattern of ocular biometry in a multi-ethnic elderly Asian population.
   Methods A population-based study of 1835 residents aged 55-85 years,
   evaluating the refractive error and ocular biometry parameters,
   including axial length (AL) and anterior chamber depth.
   Results The age-standardized prevalence of myopia, hyperopia,
   astigmatism, and anisometropia were 30.0% (95% confidence interval (CI):
   29.6, 30.4), 41.5% (95% CI: 41.1, 41.9), 43.5% (95% CI: 43.1, 44.0), and
   22.1% (95% CI: 21.7, 22.4), respectively. Male gender (P = 0.02), age >=
   75 years (P = 0.033), and higher educational level (P<0.001) were
   significantly associated with higher rates of myopia in multivariate
   analyses. The prevalence of astigmatism was higher in persons with
   diabetes (odds ratio (OR) 1.4, 95% CI: 1.03, 1.90, P - 0.031). AL was
   longer in Chinese than other ethnic groups (23.7 vs 23.4 mm, P = 0.018),
   and in men compared with women (24.2 vs 23.4 mm, P<0.001). AL was
   associated with increasing height (AL increased by 0.3 mm for every 10
   cm increase in height, P<0.001).
   Conclusion There is a high prevalence of myopia in elderly Singaporeans,
   consistent with trends seen in younger populations in Asia. Male gender
   and higher education were independent risk factors for myopia. These
   data suggest that higher rates of myopia in East Asians compared with
   Caucasians may not be a recent phenomenon. Eye (2011) 25, 1294-1301;
   doi:10.1038/eye.2011.144; published online 1 July 2011
RI Wong, Tien Y/AAC-9724-2020; Tan, Colin S/K-8972-2012; Gazzard, Gus/
OI Wong, Tien Y/0000-0002-8448-1264; Tan, Colin S/0000-0003-3088-5690;
   Gazzard, Gus/0000-0003-1982-5005
TC 47
ZS 1
ZR 0
ZB 17
ZA 0
Z8 1
Z9 49
U1 2
U2 7
SN 0950-222X
UT WOS:000296558100006
PM 21720418
ER

PT J
AU Sadiq, S. A.
   Usmani, H. A.
   Saeed, S. R.
TI Effectiveness of a multidisciplinary facial function clinic
SO EYE
VL 25
IS 10
BP 1360
EP 1364
DI 10.1038/eye.2011.183
PD OCT 2011
PY 2011
AB Objectives To analyse the usefulness of a multidisciplinary facial
   function clinic (FFC). Design Retrospective case-note review. Setting
   The FFC was established in July 2006 at the Manchester Royal Eye
   Hospital with attending consultants from Ophthalmology, Skull-Base
   Otolaryngology, Plastic Surgery, and Physiotherapy.
   Participants We retrospectively reviewed the case notes for 59
   consecutive patients seen at the FFC from July 2006 to February 2009.
   Main outcome measures We documented demographic data, including distance
   travelled and average journey time.
   Results The 59 patients (mean age 46 years) made a total of 106 clinical
   visits (mean 1.8). The mean distance travelled by a patient was 31.9
   miles with an estimated journey time of 47 min, each way. At
   presentation the average House-Brackmann grade of facial nerve weakness
   was IV. Ophthalmologist's advice was needed for 58 (98.3%),
   otolaryngologist's for 57 (96.6%), plastic surgeon for 49 (83.0%),
   physiotherapist for 58 (98.3%), and 4 (6.8%) were referred for
   psychological counselling. In all, 47 (79.7%) of our patients needed
   input from all four consultants during their visit at the FFC. By
   combining the presence of several consultants in one clinic, we saved an
   average of 5.1 visits (325.4 miles; 8 h travel time) for each patient.
   Conclusion We and our patients feel our multidisciplinary facial
   function clinic has been an effective service and has continued to work.
   Eye (2011) 25, 1360-1364; doi:10.1038/eye.2011.183; published online 29
   July 2011
OI Saeed, Shakeel/0000-0002-2316-5655; Sadiq, Saghir
   Ahmed/0000-0003-1888-9170
TC 2
ZS 0
Z8 0
ZB 1
ZR 0
ZA 0
Z9 2
U1 0
U2 8
SN 0950-222X
EI 1476-5454
UT WOS:000296558100017
PM 21799520
ER

PT J
AU Sinha, S. K.
   Astbury, N.
TI Evaluation of the effectiveness of ophthalmic assistants as screeners
   for glaucoma in North India
SO EYE
VL 25
IS 10
BP 1310
EP 1316
DI 10.1038/eye.2011.154
PD OCT 2011
PY 2011
AB Aim To assess whether ophthalmic assistants are effective in screening
   people for glaucoma in India.
   Methodology The study subjects were examined by both trained ophthalmic
   assistants and an ophthalmologist in both hospital and community
   settings. Specific tests for the diagnosis of glaucoma suspects included
   visual field examination using frequency doubling technology perimetry,
   intraocular pressure measurement (Tonopen), A-scan central anterior
   chamber depth measurement and dilated optic disc examination. The
   findings recorded by the ophthalmic assistants were masked to the
   ophthalmologist to avoid measurement bias.
   Results In the hospital setting, there was a substantial level of
   agreement between the ophthalmic assistants and the ophthalmologist in
   the diagnosis of glaucoma suspects (89.29%, k = 0.7, 95% confidence
   interval (CI) = 0.54-0.86). The diagnostic accuracy of the ophthalmic
   assistants in detecting glaucoma suspects was high for sensitivity
   (95.2%, 95% CI = 91.4-97.7%) but lower for specificity at 71.4% (95% CI
   = 60.0-78.7%). In the community setting, there was a moderate level of
   agreement between the ophthalmic assistants and the ophthalmologist in
   the diagnosis of glaucoma suspects (78.23%, k = 0.50, 95% CI =
   0.37-0.64). The diagnostic accuracy of the ophthalmic assistants in
   detecting glaucoma suspects was moderate for sensitivity (82.9, 95% CI =
   69.7-91.5%) but lower for specificity at 76.8% (95% CI = 72.7-79.5%).
   Conclusion Ophthalmic assistants can be used for opportunistic case
   detection of glaucoma suspects in the community. Structured training of
   the ophthalmic assistants together with enhanced clinical experience
   would improve their performance in detecting glaucoma suspects in the
   community. Eye (2011) 25, 1310-1316; doi:10.1038/eye.2011.154; published
   online 1 July 2011
OI Astbury, Nicholas/0000-0002-8123-4823
TC 2
Z8 0
ZR 0
ZS 0
ZB 0
ZA 0
Z9 2
U1 0
U2 2
SN 0950-222X
EI 1476-5454
UT WOS:000296558100008
PM 21720416
ER

PT J
AU Keswani, Rajesh N.
   Taft, Tiffany H.
   Cote, Gregory A.
   Keefer, Laurie
TI Increased Levels of Stress and Burnout Are Related to Decreased
   Physician Experience and to Interventional Gastroenterology Career
   Choice: Findings From a US Survey of Endoscopists
SO AMERICAN JOURNAL OF GASTROENTEROLOGY
VL 106
IS 10
BP 1734
EP 1740
DI 10.1038/ajg.2011.148
PD OCT 2011
PY 2011
AB OBJECTIVES: Physician stress and burnout can decrease job satisfaction,
   increase medical errors, and reduce quality of life. Gastrointestinal
   endoscopic practice is increasing in complexity, with an associated
   increase in complications. These factors may result in more stress and
   burnout in younger gastroenterologists (GEs) and interventional GEs
   (IGEs) who perform more complex endoscopic procedures. We aimed to
   create a valid measure of GE endoscopic practice stress and to evaluate
   stress and burnout related to endoscopist experience and IGE versus
   non-IGE practice.
   METHODS: We used both a qualitative and a cross-sectional correlation
   design. Semistructured interviews were conducted and thematically coded
   to create a measure of stressors in GE practice, the Gastroenterologist
   Stress Inventory (GESI). Gastroenterology fellows and attending
   physicians were approached to participate. Four GEs were interviewed,
   and 489 completed the online survey. Endoscopists completed the Maslach
   Burnout Inventory, the GESI, and demographic, training, and practice
   data.
   RESULTS: The GESI met reliability standards. Junior IGEs and junior
   non-IGEs reported more stress related to endoscopic practice than senior
   attendings. All GEs reported moderate levels of burnout; decreased
   physician experience was a predictor of burnout for IGEs.
   CONCLUSIONS: GEs report moderate levels of stress and burnout. IGEs and
   those who have experienced an endoscopic complication report
   significantly more stress. Less experience is related to more stress and
   burnout, with junior IGEs reporting the highest levels.
RI Taft, Tiffany/AAF-2060-2020
OI Taft, Tiffany/0000-0002-4670-2441
ZB 13
Z8 0
ZS 0
ZR 0
ZA 0
TC 46
Z9 46
U1 0
U2 9
SN 0002-9270
EI 1572-0241
UT WOS:000295926600001
PM 21979198
ER

PT J
AU Fremeaux, A. E.
   Mallam, K. M.
   Metcalf, B. S.
   Hosking, J.
   Voss, L. D.
   Wilkin, T. J.
TI The impact of school-time activity on total physical activity: the
   activitystat hypothesis (EarlyBird 46)
SO INTERNATIONAL JOURNAL OF OBESITY
VL 35
IS 10
BP 1277
EP 1283
DI 10.1038/ijo.2011.52
PD OCT 2011
PY 2011
AB Objectives: To explore the activitystat hypothesis in primary school
   children by asking whether more physical activity (PA) in school time is
   compensated for by less PA at other times.
   Study Design: Observational, repeated measures (four consecutive
   occasions over a 12-month period).
   Setting: South-west England.
   Participants: A total of 206 children (115 boys, aged 8-10 years) from 3
   primary schools (S1, S2 and S3), which recorded large differences in PA
   during school time.
   Measurements: Total PA (TPA) and its moderate-and-vigorous component
   were recorded weekly by accelerometry, in school and out of school, and
   adjusted for local daily rainfall and daylight hours. Habitual PA was
   assessed by linear mixed-effects modelling on repeated measures.
   Results: S1 children recorded 64% more in-school PA, but S2 and S3
   children compensated with correspondingly more out-of-school PA, so that
   TPA between the three schools was no different: 35.6 (34.3-36.9), 37.3
   (36.0-38.6) and 36.2 (34.9-37.5) Units, respectively (P=0.38).
   Conclusions: The PA of children seems to compensate in such a way that
   more activity at one time is met with less activity at another. The
   failure of PA programmes to reduce childhood obesity could be
   attributable to this compensation. International Journal of Obesity
   (2011) 35, 1277-1283; doi: 10.1038/ijo.2011.52; published online 15
   March 2011
RI Frémeaux, Alissa/AAK-9154-2021; Fremeaux, Alissa/
OI Fremeaux, Alissa/0000-0002-0626-5646
ZS 0
ZA 0
ZR 0
ZB 18
Z8 0
TC 68
Z9 68
U1 0
U2 10
SN 0307-0565
UT WOS:000296061600004
PM 21407175
ER

PT J
AU Jaaskelainen, A.
   Pussinen, J.
   Nuutinen, O.
   Schwab, U.
   Pirkola, J.
   Kolehmainen, M.
   Jarvelin, M-R
   Laitinen, J.
TI Intergenerational transmission of overweight among Finnish adolescents
   and their parents: a 16-year follow-up study
SO INTERNATIONAL JOURNAL OF OBESITY
VL 35
IS 10
BP 1289
EP 1294
DI 10.1038/ijo.2011.150
PD OCT 2011
PY 2011
AB Objective: Previous studies have shown strong parental influences on
   adolescent overweight. However, longitudinal data is scarce on
   gender-specific effects of parental body mass index (BMI) on offspring
   overweight. The objective of this study was to examine the associations
   of parental pre-pregnancy BMI, weight change, BMI and BMI class
   transition 16 years after pregnancy with the BMI of their 16-year-old
   children.
   Subjects and methods: The study population was derived from the general
   population-based Northern Finland Birth Cohort 1986. A total of 4788
   child-mother-father trios (2325 boys, 2463 girls) were analysed. Weight
   and height of the adolescents were measured and overweight and obesity
   defined according to the International Obesity Task Force. For the
   parents, self-reported data were obtained and overweight and obesity
   defined according to the World Health Organization. Associations of
   parental BMI status and weight change with offspring BMI were assessed
   using binary logistic regression analyses stratified by gender and
   adjusted for parental age and education.
   Results: Children whose both parents were overweight or obese both
   before pregnancy and after 16-year follow-up had a strikingly high risk
   of overweight at age 16 years (boys odds ratio (OR) 5.66 95% confidence
   interval (CI) 3.12, 10.27; girls OR 14.84 95% CI 7.41, 29.73). Parental
   pre-pregnancy obesity strongly predicted offspring overweight
   (mother-son OR 4.36 95% CI 2.50, 7.59; mother-daughter OR 3.95 95% CI
   2.34, 6.68; father-son OR 3.17 95% CI 1.70, 5.92; father-daughter OR
   5.58 95% CI 3.09, 10.07).
   Conclusion: Parental overweight conveys a major risk for overweight in
   children for which both parents' long-term overweight (BMI >= 25 kg
   m(-2) before pregnancy and after 16-year follow-up) was the strongest
   single predictor. Preventing intergenerational transmission of obesity
   by helping parents to maintain a healthy weight is an essential target
   for public health. International Journal of Obesity (2011) 35,
   1289-1294; doi: 10.1038/ijo.2011.150; published online 9 August 2011
OI Jarvelin, Marjo-Riitta/0000-0002-2149-0630
TC 61
ZA 0
ZB 29
ZR 0
ZS 1
Z8 1
Z9 62
U1 0
U2 13
SN 0307-0565
EI 1476-5497
UT WOS:000296061600006
PM 21829157
ER

PT J
AU Baig, Samir
   Cunningham, Michael J.
TI Otolaryngology Education in Family Medicine and Communication Sciences
   Training
SO ARCHIVES OF OTOLARYNGOLOGY-HEAD & NECK SURGERY
VL 137
IS 10
BP 984
EP 988
DI 10.1001/archoto.2011.159
PD OCT 2011
PY 2011
AB Objectives: To characterize the extent and format of otolaryngology
   instruction during family medicine and communication disorders training
   and to determine the comfort level of graduate trainees to assess
   specific hearing disorders.
   Design: Online surveys were sent to program directors in the fields of
   family medicine, audiology, and speech pathology. Directors were asked
   to delineate methods of teaching otolaryngology-related material and to
   define how often otolaryngologists were involved in their curricula.
   They were also asked to rate their graduate trainees' ability to manage
   3 clinical scenarios involving pediatric hearing impairment.
   Participants: A total of 682 surveys were sent using e-mail addresses
   from the American Medical Association and the Council of Academic
   Programs in Communication Sciences and Disorders.
   Results: Response rates were 20% for family medicine programs and 30%
   for each of the communication science disciplines. Virtually all
   respondent family medicine programs have dedicated instruction in
   otolaryngology, typically in the form of a clinical rotation (98%).
   Ninety-five percent of audiology programs involve an otolaryngologist in
   teaching compared with 55% of speech pathology programs.
   Otolaryngology-related diagnostic examination skills are taught by most
   programs in all 3 disciplines; confirmation of skills acquisition,
   however, is lacking. Directors rated the competence of their trainees to
   manage hearing disorders at an average of 3.4 for audiology, 2.7 for
   speech pathology, and 2.6 for family medicine graduates on a 4-point
   scale.
   Conclusions: Respondent directors from all 3 disciplines make a
   concerted effort to teach otolaryngology-related topics. A greater
   emphasis on those otolaryngology disorders requiring multidisciplinary
   care appears necessary, as does more formal instruction in and
   competency evaluation of diagnostic examination skills.
ZS 0
TC 2
ZB 0
ZA 0
ZR 0
Z8 0
Z9 2
U1 0
U2 3
SN 0886-4470
UT WOS:000295940400002
PM 21930974
ER

PT J
AU Carriero, A.
   Zobel, B. Beomonte
   Bonomo, L.
   Meloni, G.
   Cotroneo, A.
   Cova, M.
   Ettorre, G. C.
   Fugazzola, C.
   Garlaschi, G.
   Macarini, L.
   Mucelli, R. Pozzi
   Sironi, S.
[truncated: 692,158 more chars]
