# Supplementary material for: The impact of COVID-19 on online medical education: a knowledge graph analysis based on co-term analysis
Source: BMC Med Educ. 2023 Apr 1;23:203. doi: 10.1186/s12909-023-04193-5 (PMC10067015; doi:10.1186/s12909-023-04193-5)
Supplement: Supplementary file 1 — Additional file 1. [file 12909_2023_4193_MOESM1_ESM.zip › wos/16.txt]

FN Clarivate Analytics Web of Science
VR 1.0
PT J
AU Chorney, Elizabeth T.
   Lewis, Petra J.
TI Integrating a Radiology Curriculum Into Clinical Clerkships Using Case
   Oriented Radiology Education
SO JOURNAL OF THE AMERICAN COLLEGE OF RADIOLOGY
VL 8
IS 1
BP 58
EP 64
DI 10.1016/j.jacr.2010.08.018
PD JAN 2011
PY 2011
AB Rationale and Objectives: In an effort to expose all medical students to
   a standardized radiology curriculum, the authors developed and used an
   online case-based teaching tool called Case Oriented Radiology Education
   (CORE) to teach medical students radiology during clinical clerkships.
   This paper discusses the authors' experience with the development and
   use of CORE as an educational tool.
   Methods: The Alliance of Medical Student Educators in Radiology medical
   student curriculum was used as the foundation for CORE cases. CORE cases
   were published using the CASUS authoring system, incorporating text,
   interactive questions, hyperlinks, and multimedia in a Web-based format.
   CORE cases are presented as clinical scenarios introducing students to
   simulated patients who undergo various radiologic imaging procedures
   during the course of their diseases and complications.
   Results: Since 2005, 14 cases have been published. CORE incorporates
   more than 75% of the Alliance of Medical Student Educators in Radiology
   curriculum, with cases covering chest imaging, pediatric radiology,
   abdominal imaging, women's imaging, neuroradiology, and musculoskeletal
   imaging. CORE cases are taken during medicine, surgery, obstetrics and
   gynecology, and neurology clerkships by third-year and fourth-year
   medical students. The majority of students surveyed agreed or strongly
   agreed that CORE cases made good use of their self-directed study time
   (84%), provided useful resources (73%), were appropriate for their level
   of training (86%), and expanded their knowledge and understanding of
   radiology (88%).
   Conclusions: The integration of CORE cases into clinical clerkships
   provides medical students with the opportunity to learn a standardized
   radiology curriculum in an interactive, online, and case-based format
   tailored specifically for medical students. To date, 14 cases have been
   published and are used by students on clinical clerkships in their third
   and fourth years of medical school.
Z8 0
ZS 2
ZR 0
ZA 0
ZB 1
TC 21
Z9 23
U1 0
U2 7
SN 1546-1440
UT WOS:000305361100013
PM 21211766
ER

PT J
AU Gibson, Kerri
   O'Donnell, Susan
   Coulson, Heather
   Kakepetum-Schultz, Tina
TI Mental health professionals' perspectives of telemental health with
   remote and rural First Nations communities
SO JOURNAL OF TELEMEDICINE AND TELECARE
VL 17
IS 5
BP 263
EP 267
DI 10.1258/jtt.2011.101011
PD 2011
PY 2011
AB We conducted an online survey and interviews amongst mental health
   workers in Canada who reported experience in working with rural and
   remote First Nations (although not necessarily telemental health).
   Sixty-three respondents (of the 164) to the online survey reported
   experience in working with clients in remote and rural First Nations.
   Only 16 of the online survey respondents with remote and rural First
   Nations experience reported having received training in
   videoconferencing use. When asked how frequently they used
   videoconferencing with clients, 51% reported never using it, 19% used it
   once every few months and 10% reported using it a few times a month.
   Approximately 50% of participants reported finding it useful.
   Approximately 38% found the technology easy or very easy to use, and 15%
   found it very difficult. Individual in-depth interviews were also
   conducted with professionals who had First Nations telemental health
   experience specifically (n = 5). A quantitative data analysis was used
   to explore their perceptions of usefulness and ease of use of telemental
   health, as well as the relationships among these constructs. Advantages,
   disadvantages and challenges in using the technology were identified
   from the qualitative data. Promising ways forward include incorporating
   traditional practices and the Seven Teachings into telemental health
   services.
RI Livingstone, Norma/A-6389-2012
TC 38
ZR 0
ZS 0
ZB 1
ZA 0
Z8 0
Z9 38
U1 0
U2 12
SN 1357-633X
EI 1758-1109
UT WOS:000294312600010
PM 21824967
ER

PT J
AU Kaufman, David
   Sauve, Louise
   Renaud, Lise
TI ENHANCING LEARNING THROUGH AN ONLINE SECONDARY SCHOOL EDUCATIONAL GAME
SO JOURNAL OF EDUCATIONAL COMPUTING RESEARCH
VL 44
IS 4
BP 409
EP 428
DI 10.2190/EC.44.4.c
PD 2011
PY 2011
AB This article consists of four sections: (1) the problems associated with
   asthma in the province of Quebec and across Canada; (2) the theoretical
   framework for the learning enhanced by our online educational game
   entitled Asthme: 1,2,3 ... Respirez! (Asthma: 1,2,3 ... Breath!),
   created by adapting the popular board game Parcheesi, and intended for
   students in a senior secondary school health education program (14 to 18
   years old); (3) the methods employed, including a description of the
   educational game, the quasi-experimental research protocol, the sample,
   the variables being studied, the measurement instruments, the pilot
   study, the procedures, and the data analysis; and (4) the results of the
   study and discussion of the results. The results of the paired t-tests
   showed significant improvements in a variety of cognitive skills after
   students played the game on laptops in their classrooms for 40-60
   minutes. No differences were found between males and females. These
   results are encouraging for teachers who wish to use educational digital
   games in their classrooms.
RI Liang, Ting-chih/A-8858-2010
ZS 0
ZB 1
Z8 0
ZA 0
TC 5
ZR 0
Z9 5
U1 0
U2 14
SN 0735-6331
EI 1541-4140
UT WOS:000294793700003
ER

PT C
AU Xu Hui Yu
   Chen Zhi Wei
   Wu Yan Min
BE William, Z
   Xiong, F
TI Clinical immunology and inspection information network construction and
   application
SO COMPUTATIONAL MATERIALS SCIENCE, PTS 1-3
SE Advanced Materials Research
VL 268-270
BP 1476
EP 1479
DI 10.4028/www.scientific.net/AMR.268-270.1476
PN 1-3
PD 2011
PY 2011
AB The aim would clinical immunology and inspection content and network. Is
   connected, enable medical students more convenient and more vividly
   understanding, then learning this course, motivate the study interest.
   Methods: Using webpage making software FrontPage 2003 and animation
   software (flash and photo editing software (Photoshop) vivid teaching
   content on the website will be displayed, and the form of peer
   appraisal, students through questionnaire survey of software evaluating.
   Results: Using FrontPage software will book knowledge into a web page
   making mode of learning in the student to study independently receive a
   good result, also added "online self-test" edition piece, more effective
   inspection study effect, student feedback is good. Conclusion: This
   study pattern application of student learning, for students to deepen
   the understanding of this course and improve the learning efficiency,
   arouse the interest in learning has very good effect.
CT International Conference on Computational Materials Science (CMS 2011)
CY APR 17-18, 2011
CL Guangzhou, PEOPLES R CHINA
TC 0
Z8 0
ZR 0
ZS 0
ZA 0
ZB 0
Z9 0
U1 0
U2 0
SN 1022-6680
BN 978-3-03785-155-5
UT WOS:000303850201021
ER

PT J
AU Anderson-Bill, Eileen Smith
   Winett, Richard A.
   Wojcik, Janet R.
   Winett, Sheila G.
TI Web-Based Guide to Health: Relationship of Theoretical Variables to
   Change in Physical Activity, Nutrition and Weight at 16-Months
SO JOURNAL OF MEDICAL INTERNET RESEARCH
VL 13
IS 1
AR e27
DI 10.2196/jmir.1614
PD JAN-MAR 2011
PY 2011
AB Background: Evaluation of online health interventions should investigate
   the function of theoretical mechanisms of behavior change in this new
   milieu.
   Objectives: To expand our understanding of how Web-based interventions
   influence behavior, we examined how changes at 6 months in participants'
   psychosocial characteristics contributed to improvements at 16 months in
   nutrition, physical activity (PA), and weight management as a result of
   the online, social cognitive theory (SCT)-based Guide to Health
   intervention (WB-GTH).
   Methods: We conducted recruitment, enrollment, and assessments online
   with 272 of 655 (41.5%) participants enrolling in WB-GTH who also
   completed 6- and 16-month follow-up assessments. Participants' mean age
   was 43.68 years, 86% were female, 92% were white, mean education was
   17.45 years, median income was US $85,000, 84% were overweight or obese,
   and 73% were inactive. Participants received one of two equally
   effective versions of WB-GTH. Structural equation analysis of
   theoretical models evaluated whether psychosocial constructs targeted by
   WB-GTH contributed to observed health behavior changes.
   Results: The longitudinal model provided good fit to the data (root mean
   square error of approximation < .05). Participants' weight loss at 16
   months was predicted by improvements in their PA (beta(total) = -.34, P
   = .01), consumption of fruits and vegetables (F&V) (beta(total) = -.20,
   P = .03) and calorie intake (beta(total) = .15, P = .04). Improvements
   at 6 months in PA self-efficacy (beta(total) = -.10, P = .03), PA
   self-regulation (beta(total) = -.15, P = .01), nutrition social support
   (beta(total) = -.08, P = .03), and nutrition outcome expectations
   (beta(total) = .08, P =.03) also contributed to weight loss. WB-GTH
   users with increased social support (beta(total) =.26, P =.04),
   self-efficacy (beta(total) = .30, P = .01), and self-regulation
   (beta(total) = .45, P = .004) also exhibited improved PA levels.
   Decreased fat and sugar consumption followed improved social support
   (beta(total) = -.10, P = .02), outcome expectations (beta(total) = .15,
   P = .007), and self-regulation (beta(total) = -.14, P = .008). Decreased
   calorie intake followed increased social support (beta(total) = -.30, P
   < .001). Increased F& V intake followed improved self-efficacy
   (beta(total) = .20, P = .01), outcome expectations (beta(total) = -.29,
   P = .002), and self-regulation (beta(total) = .27, P = .009). Theorized
   indirect effects within SCT variables were also supported.
   Conclusions: The WB-GTH influenced behavior and weight loss in a manner
   largely consistent with SCT. Improving social support, self-efficacy,
   outcome expectations, and self-regulation, in varying combinations, led
   to healthier diet and exercise habits and concomitant weight loss. High
   initial levels of self-efficacy may be characteristic of Web-health
   users interested in online interventions and may alter the function of
   SCT in these programs. Researchers may find that, although increased
   self-efficacy enhances program outcomes, participants whose
   self-efficacy is tempered by online interventions may still benefit.
   Trial Registration: Clinicaltrials.gov NCT00128570;
   http://clinicaltrials.gov/ct2/show/NCT00128570 (Archived by WebCite at
   http://www.webcitation.org/5vgcygBII)
RI Wojcik, Janet R./J-5140-2016
OI Wojcik, Janet R./0000-0002-5039-0882
ZS 1
ZR 0
TC 46
ZB 7
ZA 0
Z8 0
Z9 46
U1 3
U2 41
SN 1438-8871
UT WOS:000303670800006
PM 21447470
ER

PT J
AU Hansen, Margaret
   Oosthuizen, George
   Windsor, John
   Doherty, Iain
   Greig, Samuel
   McHardy, Karina
   McCann, Lloyd
TI Enhancement of Medical Interns' Levels of Clinical Skills Competence and
   Self-Confidence Levels via Video iPods: Pilot Randomized Controlled
   Trial
SO JOURNAL OF MEDICAL INTERNET RESEARCH
VL 13
IS 1
AR e29
DI 10.2196/jmir.1596
PD JAN-MAR 2011
PY 2011
AB Background: Designing and delivering evidence-based medical practice for
   students requires careful consideration from medical science educators.
   Social Web (Web 2.0) applications are a part of today's educational
   technology milieu; however, empirical research is lacking to support the
   impact of interactive Web 2.0 mobile applications on medical educational
   outcomes.
   Objectives: The aim of our study was to determine whether instructional
   videos provided by iPod regarding female and male urinary catheter
   insertion would increase students' confidence levels and enhance skill
   competencies.
   Methods: We conducted a prospective study with medical trainee intern
   (TI) participants: 10 control participants (no technological
   intervention) and 11 intervention participants (video iPods). Before
   taking part in a skills course, they completed a questionnaire regarding
   previous exposure to male and female urinary catheterization and their
   level of confidence in performing the skills. Directly following the
   questionnaire, medical faculty provided a 40-minute skills demonstration
   in the Advanced Clinical Skills Centre (ACSC) laboratory at the
   University of Auckland, New Zealand. All participants practiced the
   skills following the demonstrations and were immediately evaluated by
   the same faculty using an assessment rubric. Following the clinical
   skill evaluation, participants completed a postcourse questionnaire
   regarding skill confidence levels. At the end of the skills course, the
   intervention group were provided video iPods and viewed a male and a
   female urinary catheterization video during the next 3 consecutive
   months. The control group did not receive educational technology
   interventions during the 3-month period. At the end of 3 months,
   participants completed a follow-up questionnaire and a clinical
   assessment of urinary catheterization skills at the ACSC lab.
   Results: The results indicate a decline in skill competency over time
   among the control group for both male and female catheterizations,
   whereas the competency level was stable among the experimental group for
   both procedures. Interaction results for competency scores indicate a
   significant level by group and time (P = .03) and procedure and group (P
   = .02). The experimental group's confidence level for performing the
   female catheterization procedure differed significantly over time (P <
   .001). Furthermore, confidence scores in performing female
   catheterizations increased for both groups over time. However, the
   confidence levels for both groups in performing the male catheterization
   decreased over time.
   Conclusions: Video iPods offer a novel pedagogical approach to enhance
   medical students' medical skill competencies and self-confidence levels.
   The outcomes illustrate a need for further investigation in order to
   generalize to the medical school population.
RI Oosthuizen, George/AAC-5856-2022
Z8 2
ZB 3
ZA 0
ZR 0
TC 35
ZS 2
Z9 39
U1 0
U2 11
SN 1438-8871
UT WOS:000303670800008
PM 21447471
ER

PT J
AU Blackburn, Steven
   Brownsell, Simon
   Hawley, Mark S.
TI A systematic review of digital interactive television systems and their
   applications in the health and social care fields
SO JOURNAL OF TELEMEDICINE AND TELECARE
VL 17
IS 4
BP 168
EP 176
DI 10.1258/jtt.2010.100610
PD 2011
PY 2011
AB We conducted a systematic review of the applications and technical
   features of digital interactive television (DITV) in the health and
   social care fields. The Web of Knowledge and IEEE Xplore databases were
   searched for articles published between January 2000 and March 2010
   which related to DITV systems facilitating the communication of
   information to/from an individual's home with either a health or social
   care application. Out of 1679 articles retrieved, 42 met the inclusion
   criteria and were selected for review. An additional 20 articles were
   obtained from online grey literature sources. Twenty-five DITV systems
   operating in health and social care were identified, including seven
   commercial systems. The most common applications were related to health
   care, such as vital signs monitoring (68% of systems) and health
   information or advice (56% of systems). The most common technical
   features of DITV systems were two-way communication (88%), medical
   peripherals (68%), on-screen messaging (48%) and video communication
   (36%). Digital interactive television has the potential to deliver
   health and social care to people in their own homes. However, the
   requirement for a high-bandwidth communications infrastructure, the
   usability of the systems, their level of personalisation and the lack of
   evidence regarding clinical and cost-effectiveness will all need to be
   addressed if this approach is to flourish.
RI Blackburn, Steven/AAP-7422-2021; Akalugwu, Kenneth/F-4815-2014; Hawley, Mark/; BROWNSELL, SIMON,JAMES/
OI Blackburn, Steven/0000-0002-2629-3126; Hawley, Mark/0000-0002-2349-4491;
   BROWNSELL, SIMON,JAMES/0000-0002-5127-7128
Z8 0
ZB 1
ZS 0
TC 20
ZA 0
ZR 0
Z9 20
U1 0
U2 10
SN 1357-633X
EI 1758-1109
UT WOS:000292121400002
PM 21398387
ER

PT C
AU Kyriazos, George K.
   Gerostathopoulos, Ilias Th.
   Kolias, Vassileios D.
   Stoitsis, John S.
   Nikita, Konstantina S.
GP IEEE
TI A semantically-aided approach for online annotation and retrieval of
   medical images
SO 2011 ANNUAL INTERNATIONAL CONFERENCE OF THE IEEE ENGINEERING IN MEDICINE
   AND BIOLOGY SOCIETY (EMBC)
SE IEEE Engineering in Medicine and Biology Society Conference Proceedings
BP 2372
EP 2375
PD 2011
PY 2011
AB The need for annotating the continuously increasing volume of medical
   image data is recognized from medical experts for a variety of purposes,
   regardless if this is medical practice, research or education. The rich
   information content latent in medical images can be made explicit and
   formal with the use of well-defined ontologies. Evolution of the
   Semantic Web now offers a unique opportunity of a web-based,
   service-oriented approach. Remote access to FMA and ICD-10 reference
   ontologies provides the ontological annotation framework. The proposed
   system utilizes this infrastructure to provide a customizable and robust
   annotation procedure. It also provides an intelligent search mechanism
   indicating the advantages of semantic over keyword search. The common
   representation layer discussed facilitates interoperability between
   institutions and systems, while semantic content enables inference and
   knowledge integration.
CT 33rd Annual International Conference of the IEEE
   Engineering-in-Medicine-and-Biology-Society (EMBS)
CY AUG 30-SEP 03, 2011
CL Boston, MA
SP IEEE; Engn Med & Biol Soc (EMBS)
OI Gerostathopoulos, Ilias/0000-0001-9333-7101; Nikita,
   Konstantina/0000-0001-8255-4354
TC 7
ZA 0
ZR 0
ZS 0
Z8 0
ZB 2
Z9 7
U1 0
U2 3
SN 1557-170X
EI 1558-4615
BN 978-1-4244-4122-8
UT WOS:000298810002029
PM 22254818
ER

PT J
AU Braverman, Julia
   Samsonov, Dmitry V.
TI A study of online consultations for paediatric renal patients in Russia
SO JOURNAL OF TELEMEDICINE AND TELECARE
VL 17
IS 2
BP 99
EP 104
DI 10.1258/jtt.2010.100410
PD 2011
PY 2011
AB We developed an educational website for parents of paediatric patients
   with kidney diseases in Russia. Parents could ask questions regarding
   their child's illness and submit information, including medical
   summaries and scanned or electronic images. A US-trained specialist in
   paediatric nephrology reviewed the information provided and advised
   about further evaluation or referral, as well as discussing possible
   treatment plans. In the first nine months, 141 distinct users
   communicated through the website. Fifty-eight percent of patients were
   female. An analysis of 70 cases suggested that in 45% there had been
   overdiagnosis of common paediatric problems, such as urinary tract
   infection and pyelonephritis. Users completed an anonymous satisfaction
   survey. The response rate was 84% (n = 59/70). The majority of
   respondents found the consultation useful (mean = 4.6 on a 5-point
   scale). The online consultation answered the questions of most
   respondents, provided useful information and relieved uncertainty
   regarding a follow-up. The majority of the respondents (>90%) confirmed
   that they trusted the online consultation and would recommend the
   technique to other parents. Online consultation for parents can provide
   reliable information that results in improved parental satisfaction and
   education. This approach may be useful in improving care and providing
   patient education in underserved areas in the USA and elsewhere.
TC 9
ZB 2
ZS 0
Z8 0
ZA 0
ZR 0
Z9 9
U1 0
U2 2
SN 1357-633X
EI 1758-1109
UT WOS:000290119500008
PM 21163814
ER

PT J
AU Vrontos, Emily B.
   Kuhn, Catherine H.
   Brittain, Kristy L.
TI Impact of Interprofessional Activities on Health Professions Students'
   Knowledge of Community Pharmacists' Role and Services
SO AMERICAN JOURNAL OF PHARMACEUTICAL EDUCATION
VL 75
IS 8
AR 152
DI 10.5688/ajpe758152
PD 2011
PY 2011
AB Objectives. To determine the impact of health professions students'
   participation in interprofessional activities on their knowledge of the
   roles of community pharmacists and community pharmacist-provided
   services.
   Methods. Students at the Medical University of South Carolina were
   surveyed via a self-administered online survey tool to determine their
   participation in interprofessional activities as well as their knowledge
   of the role of community pharmacists and community pharmacist-provided
   services.
   Results. Over 600 students completed the survey instrument. Nonpharmacy
   students who attended the university-sponsored Interprofessional Day
   were more knowledgeable of pharmacist-provided services. Previous
   interaction with a pharmacist increased nonpharmacy students' awareness
   of the services that pharmacists provide.
   Conclusion. Participation in interprofessional activities increased
   health professions students' awareness of the role of pharmacists.
   Continued education among healthcare professions about the role of and
   services provided by pharmacists is needed to ensure that pharmacists
   have the greatest possible impact on patient care.
ZB 1
ZA 0
Z8 0
TC 13
ZS 0
ZR 0
Z9 13
U1 0
U2 2
SN 0002-9459
EI 1553-6467
UT WOS:000296159300005
PM 22102742
ER

PT J
AU Dean, E.H.
TI An Analysis of Online Resources for Women with Polycystic Ovary Syndrome
SO Journal of Consumer Health on the Internet
VL 15
IS 4
BP 361
EP 9
DI 10.1080/15398285.2011.623580
PD Oct.-Dec. 2011
PY 2011
AB Polycystic ovary syndrome (PCOS) is a chronic endocrine disorder
   affecting women and girls of reproductive age. Management of the
   condition requires information, which women often seek on the Internet.
   Sites providing information to individuals diagnosed with PCOS, their
   families, friends, caregivers, and health professionals are prevalent on
   the Internet, often including relevant information about the syndrome as
   well as resources for support. The author conducted a survey of online
   informational and support resources on the topic of PCOS with the goal
   of identifying the range of resources available and evaluating the
   content and quality of these sites.
ZS 0
ZB 1
TC 3
ZR 0
ZA 0
Z8 0
Z9 3
U1 0
U2 0
SN 1539-8285
UT INSPEC:13052167
ER

PT J
AU Burtis, A.
TI New Zealand Ministry of Health
SO Journal of Consumer Health on the Internet
VL 15
IS 4
BP 379
EP 88
DI 10.1080/15398285.2011.623588
PD Oct.-Dec. 2011
PY 2011
AB The New Zealand Ministry of Health coordinates New Zealand's health and
   disability system. In addition, the Ministry of Health seeks to he a
   "trusted and respected source of reliable and useful information about
   health and disability matters for all New Zealanders and the wider
   international community. " To meet that goal, the Ministry of Health's
   website provides a number of useful consumer health resources.
   Highlights include the following sections: Health Topics A-Z, Data and
   Statistics, Consumer Health Information, and a Health Education Resource
   Catalog. Better promotion on the home page of the Ministry of Health's
   newly redesigned website and on social media platforms could help
   increase the public's awareness of these useful resources.
TC 1
ZA 0
ZS 0
Z8 0
ZB 0
ZR 0
Z9 1
U1 0
U2 0
SN 1539-8285
UT INSPEC:13069420
ER

PT J
AU Manahan, Melissa N.
   Soyer, H. Peter
   Nissen, Lisa M.
TI Teledermatology in pharmacies: a pilot study
SO JOURNAL OF TELEMEDICINE AND TELECARE
VL 17
IS 7
BP 392
EP 396
DI 10.1258/jtt.2011.110315
PD 2011
PY 2011
AB We investigated community pharmacists' management of skin conditions in
   order to identify a need for further educational support. Twenty
   community pharmacists in Queensland completed a questionnaire regarding
   their management of skin conditions and their opinions regarding the
   usefulness of a potential teledermatology service. The pharmacists'
   accuracy in managing skin conditions was tested by a dermatologist who
   reviewed the pharmacists' advice in 33 cases obtained by 14 pharmacists.
   Overall agreement between the pharmacists and the dermatologist was
   moderate, with a kappa statistic of 0.58 (P < 0.05) The uptake of a
   potential teledermatology service was investigated in one pharmacy over
   one month. Five patients were offered the teledermatology service. Of
   these, two patients consented and three refused. All pharmacists (n =
   20) indicated a desire for further education and supported the idea of a
   teledermatology service.
RI Nissen, Lisa M/C-3403-2008; Soyer, H. Peter/W-3791-2017; Nissen, Lisa/N-9476-2019; Soyer, H. Peter/E-6000-2010
OI Nissen, Lisa M/0000-0001-5826-4605; Soyer, H. Peter/0000-0002-4770-561X;
   Nissen, Lisa/0000-0001-5826-4605; Soyer, H. Peter/0000-0002-4770-561X
ZS 0
TC 4
ZR 0
Z8 0
ZB 0
ZA 0
Z9 4
U1 0
U2 4
SN 1357-633X
EI 1758-1109
UT WOS:000296483200010
PM 21968001
ER

PT J
AU Snodgrass, Suzanne
TI Wiki activities in blended learning for health professional students:
   Enhancing critical thinking and clinical reasoning skills
SO AUSTRALASIAN JOURNAL OF EDUCATIONAL TECHNOLOGY
VL 27
IS 4
BP 563
EP 580
PD 2011
PY 2011
AB Health professionals use critical thinking, a key problem solving skill,
   for clinical reasoning which is defined as the use of knowledge and
   reflective inquiry to diagnose a clinical problem. Teaching these skills
   in traditional settings with growing class sizes is challenging, and
   students increasingly expect learning that is flexible and interactive.
   This paper describes the implementation and evaluation of a blended
   method for teaching clinical reasoning using a wiki. Groups of
   undergraduate physiotherapy students presented a patient case to their
   peers in class and on a wiki. Evaluation included student surveys, focus
   groups, and online participation. Students were actively involved in the
   wiki (mean contribution of 21.0 web pages (IQR 7.5-34.5). Most students
   (74%) agreed the in-class sessions were valuable, compared to 48% for
   the wiki. From the educator's perspective, the wiki facilitated
   collaboration, ensuring demonstrated reasoning skills in class.
   Combining wiki with in-class activities enhances student collaboration
   and learning of critical thinking skills.
RI , Suzanne/AAP-9050-2020
OI , Suzanne/0000-0003-3515-4758
ZB 1
ZA 0
TC 19
Z8 0
ZR 0
ZS 0
Z9 19
U1 0
U2 28
SN 1449-3098
EI 1449-5554
UT WOS:000294662400002
ER

PT J
AU Johnston, Jennifer Laura
   Cupples, Margaret Elizabeth
   McGlade, Kieran John
   Steele, Keith
TI Medical students' attitudes to professionalism: an opportunity for the
   GP tutor?
SO Education for primary care : an official publication of the Association
   of Course Organisers, National Association of GP Tutors, World
   Organisation of Family Doctors
VL 22
IS 5
BP 321
EP 7
PD 2011-Sep
PY 2011
AB OBJECTIVES: Using a novel tool based on General Medical Council (GMC)
   standards, this cross-sectional survey aimed to assess UK medical
   students' professional attitudes at different stages of the curriculum,
   and to investigate the influence of the hidden curriculum on these
   attitudes through exposure to unprofessional behaviour during the
   medical course.
   METHODS: An anonymous online questionnaire was developed, reflecting
   core professional competences outlined in Good Medical Practice. First,
   third and fifth year students received Section 1: 'Attitudes to
   professionalism'; third and fifth year students also received Section 2:
   'Exposure to unprofessional behaviour'. 'Professionalism score' (Section
   1) and 'Exposure score' (Section 2) were analysed using ANOVA. Thematic
   analysis was used to analyse free text.
   RESULTS: Response rate was 50.8% (363/714). Female (F=18.24, p < 0.001)
   and first year students (F=12.22, p < 0.001) had significantly higher
   Professionalism scores. Professionalism scores for male students showed
   a significant stepwise decline from first year to fifth year. Fifth year
   students had significantly higher Exposure scores (F=23.4, p < 0.001).
   Qualitative themes included bullying, lack of accountability and sexism.
   CONCLUSION: Sensitivity to professionalism, as defined by the GMC, was
   higher and exposure to unprofessional behaviour lower in first year
   compared to fifth year. Addressing the hidden curriculum is crucial to
   protect professional development; GP teachers should be aware of these
   findings and are ideally placed to provide mentorship and support to
   medical students.
OI Cupples, Margaret/0000-0002-4248-9700
ZA 0
ZS 0
ZB 0
Z8 0
TC 14
ZR 0
Z9 14
U1 0
U2 1
SN 1473-9879
UT MEDLINE:22005490
PM 22005490
ER

PT J
AU Peddie, Valerie L.
   Denton, Jane
   Barnett, Victoria
TI Toward developing a training pathway for fertility nurses: report of the
   2010 training and educational survey
SO HUMAN FERTILITY
VL 14
IS 3
BP 167
EP 178
DI 10.3109/14647273.2011.596893
PD 2011
PY 2011
AB Fertility nursing and its role extension has increasingly been referred
   to as 'specialist' or 'advanced nursing practice'. Nevertheless,
   Government initiatives have prompted a review of 'Advanced Nursing
   Practice' and the Nursing & Midwifery Council (NMC) has taken steps to
   address the disparity of roles, job titles, training and competence of
   nurse practitioners, concluding that advanced nursing practice should be
   subject to revalidation in the same way as professional registration.
   Fertility nurses form an integral part of the multidisciplinary team.
   Yet no formal or nationally recognised framework or training pathway
   exists. In this paper, we present the findings of a recent online survey
   of training and educational needs of fertility nurses; its aim being to
   work toward developing a national training pathway. Our findings
   identify the relationship between fertility nurse competencies, advanced
   nursing practice and medical sub-specialist training, at the same time,
   highlighting the difference in accessibility, funding and levels of
   training, as well as assessment and expertise within clinical practice.
   We conclude that it is essential to protect role extension through
   regonised Higher Educational Institution (HEI) accreditation, by
   appropriate, role-focussed training. Notwithstanding a national review,
   the diverse list of job titles also needs to be addressed adequately to
   encompass and respect role extension.
ZR 0
ZB 1
ZA 0
Z8 0
TC 3
ZS 0
Z9 3
U1 0
U2 5
SN 1464-7273
UT WOS:000294491700005
PM 21870990
ER

PT J
AU Deldar, Kolsum
   Marouzi, Parviz
   Assadi, Reza
TI Teleconsultation via the web: an analysis of the type of questions that
   Iranian patients ask
SO JOURNAL OF TELEMEDICINE AND TELECARE
VL 17
IS 6
BP 324
EP 327
DI 10.1258/jtt.2011.101206
PD 2011
PY 2011
AB We evaluated an ask-the-doctor service which was set up as one of the
   accessory services of a health education website in Iran. The study
   lasted for five months. A total of 500 enquiries were submitted to the
   question and answer system. Eighty enquiries were excluded because they
   were duplicated submissions, not replied to by doctors or gave
   insufficient information for a reply. Most enquirers (33%) were female
   and aged 21-35 years. The most frequently asked questions were about
   embarrassing and sensitive topics, particularly on women's health and
   mental health. The majority of the questions were submitted on behalf of
   the enquirers themselves, with only 13% asking for others (children,
   parents, friends). Although there are various problems associated with
   online consultation, it does at least overcome one of the great
   drawbacks of some cultures, where people are reluctant to talk openly
   about certain matters, even with their doctors.
RI deldar, kolsoum/H-3338-2016; assadi, reza/AAT-6629-2020; marouzi, parviz/O-9449-2018; assadi, reza/AAI-1124-2021; Assadi, Reza/
OI deldar, kolsoum/0000-0002-5615-491X; marouzi,
   parviz/0000-0002-4639-8072; Assadi, Reza/0000-0002-5016-2994
ZB 3
ZA 0
ZR 0
Z8 0
TC 6
ZS 0
Z9 6
U1 0
U2 4
SN 1357-633X
EI 1758-1109
UT WOS:000295196900010
PM 21844170
ER

PT J
AU Wilson, Wayne A.
   Henry, Matthew K.
   Ewing, Glenna
   Rehmann, Jamie
   Canby, Craig A.
   Gray, Jeffrey T.
   Finnerty, Edward P.
TI A Prematriculation Intervention to Improve the Adjustment of Students to
   Medical School
SO TEACHING AND LEARNING IN MEDICINE
VL 23
IS 3
BP 256
EP 262
DI 10.1080/10401334.2011.586923
PD 2011
PY 2011
AB Background and purpose: The transition from a baccalaureate program to a
   medical curriculum can be a difficult period for some students. Our
   study asked whether providing students with review materials and a means
   of assessing their degree of preparedness prior to matriculation
   influenced actual and perceived performance in 1st-year basic science
   courses. Methods: Didactic review materials in basic science subjects
   encountered in the 1st year were made available to prematriculants
   online. Access to materials for each subject was contingent upon
   completion of a pretest. Prematriculants were free to use the materials
   as they saw fit. Once students matriculated, performance in basic
   science subjects was compared between those who had accessed the
   materials and those who had not. Students who accessed the materials
   were also surveyed to determine if they perceived any benefit from their
   use. Results: More than half of matriculants chose to access the
   intervention materials. There was no significant difference in MCAT,
   prerequisite grade point average, or total grade point average between
   those students who chose to access the intervention materials and those
   who did not. Students who accessed the intervention materials reported
   gains in confidence in their ability to perform well in medical school.
   Those students who accessed the intervention materials had significantly
   higher examination scores in an early basic science course than those
   who did not. Conclusions: An online prematriculation intervention can
   provide useful background material to interested students. Access to
   this material increased performance in a 1st-year basic science course
   and was perceived as valuable by students.
OI Wilson, Wayne/0000-0003-2417-5756
ZB 1
ZR 0
ZA 0
TC 12
ZS 0
Z8 0
Z9 12
U1 0
U2 8
SN 1040-1334
UT WOS:000299781900008
PM 21745061
ER

PT J
AU Puljak, Livia
   Sapunar, Damir
TI Web-Based Elective Courses for Medical Students: An Example in Pain
SO PAIN MEDICINE
VL 12
IS 6
BP 854
EP 863
DI 10.1111/j.1526-4637.2011.01104.x
PD 2011
PY 2011
AB Objective. Online learning is an efficient new educational method that
   is able to link teachers with geographically dispersed students and
   capture the interest of students with interactive materials. Our
   objective was to describe curricula of new Web-based electives about
   pain for undergraduate medical education.
   Design. We created three interactive Web-based elective courses about
   pain targeted to medical and dental students. "The Puzzle of Pain"
   course introduced basic concepts of pain and neurobiology of pain. The
   humanities-based curriculum of "Empathy and Pain" taught students about
   emotional aspects of pain and empathetic responses. "The Cochrane
   Library and Pain" course introduced students to the concept of
   evidence-based medicine, critical appraisal of the literature, and the
   hierarchy of evidence in medicine.
   Outcome Measures. We measured program effectiveness with a
   pretest/posttest instrument and student satisfaction survey.
   Results. Mean knowledge scores increased significantly after the program
   and overall evaluations were positive.
   Conclusions. Delivering the pain electives for medical students in an
   online format was an efficient educational method, with high student
   satisfaction scores. Medical educators should consider online electives
   for medical students in pain studies as well as in other content areas.
RI Sapunar, Damir/E-7247-2010; Puljak, Livia/D-5080-2017
OI Sapunar, Damir/0000-0002-8352-4402; Puljak, Livia/0000-0002-8467-6061
ZB 3
Z8 0
ZS 0
ZR 0
ZA 0
TC 16
Z9 16
U1 1
U2 11
SN 1526-2375
EI 1526-4637
UT WOS:000292653300003
PM 21481172
ER

PT J
AU Gamage, Deepa G.
   Sidat, Mohsin
   Read, Tim
   Cummings, Rosey
   Bradshaw, Catriona S.
   Howley, Kerri
   Fehler, Glenda
   Sze, Jun Kit
   Chen, Marcus
   Fairley, Christopher K.
TI Evaluation of Health Map: a patient-centred web-based service for
   supporting HIV-infected patients
SO SEXUAL HEALTH
VL 8
IS 2
BP 194
EP 198
DI 10.1071/SH10072
PD 2011
PY 2011
AB Background: Our aim was to describe the use of and responses to a
   self-management website, 'Health Map', established to address the key
   chronic health issues of HIV-positive people. Methods: Health Map
   assessed health issues against current recommendations for: treatment
   adherence, monitoring CD4 counts and viral load, psychological health
   and physical activity, vaccination, cholesterol, fasting blood sugar,
   blood pressure, alcohol consumption, smoking, body mass index, and
   cervical screening for women and sexually transmissible infection (STI)
   screening for men who have sex with men (MSM). Results: A total of 552
   people, with a mean age of 37 years, completed the full 'Health Map'
   program, of whom 536 (97%) were Australian, 425 (77%) were male,
   including 268 (63%) MSM. Online responses to several health indices were
   of concern: 49% missed at least one dose of antiretroviral therapy per
   month and only 41% had had an HIV viral load test in the 4 months prior.
   Only 43% reported regular physical activity, and 49% and 61% reported
   vaccination for hepatitis A and B. The proportion tested within the
   recommended periods for fasting cholesterol (40%), fasting blood sugar
   (35%) and cervical screening (43%) in women or STI screening for MSM
   (53%) were low. Conclusions: A substantial proportion of individuals
   completing the online survey reported information that would suggest
   their HIV and more general health care is suboptimal. These data are
   consistent with community surveys and indicate the need for improvement
   in the chronic management of HIV.
RI Gamage, Deepa/AAF-7543-2020; Christopher, Fairley/; Sidat, Mohsin/; bradshaw, catriona/
OI Gamage, Deepa/0000-0002-7131-7932; Christopher,
   Fairley/0000-0001-9081-1664; Sidat, Mohsin/0000-0002-8378-2014;
   bradshaw, catriona/0000-0002-6643-5678
ZA 0
ZR 0
ZB 1
TC 3
Z8 0
ZS 0
Z9 3
U1 0
U2 5
SN 1448-5028
UT WOS:000290771500009
PM 21592433
ER

PT J
AU Dawson, Shane
   Macfadyen, Leah
   Lockyer, Lori
   Mazzochi-Jones, David
TI Using social network metrics to assess the effectiveness of broad based
   admission practices
SO AUSTRALASIAN JOURNAL OF EDUCATIONAL TECHNOLOGY
VL 27
IS 1
BP 16
EP 27
PD 2011
PY 2011
AB Notions of what it is to be knowledgeable and skilled in one's
   profession have evolved in recent decades. For instance, medical
   practitioners are expected to think critically and creatively,
   communicate effectively, and to be a professional and community leader.
   While these attributes have always been well regarded, it is only
   relatively recently that higher education institutions are actively
   incorporating these skills and attributes into student admissions
   criteria. In parallel, methods of instruction and course delivery have
   also changed over time with respect to these driving social paradigms.
   Today's medical schools are expected to both select and develop students
   in terms of these qualities through socially based pedagogical
   practices. This paper investigates the admissions criteria that best
   predict student engagement in a social learning environment and thus the
   related attributes such as communication, creativity, and leadership.
   The paper frames this investigation in the scholarship related to 21st
   century skills and achievement orientations.
RI Dawson, Shane/F-3946-2013; Lockyer, Lori/C-7180-2018; Macfadyen, Leah/
OI Dawson, Shane/0000-0003-2435-2193; Lockyer, Lori/0000-0003-1517-2342;
   Macfadyen, Leah/0000-0001-9019-7756
ZB 0
ZS 0
ZR 0
TC 21
Z8 0
ZA 0
Z9 21
U1 0
U2 11
SN 1449-3098
EI 1449-5554
UT WOS:000288761900003
ER

PT J
AU Zuberi, Faisal Faiyaz
   Zuberi, Bader Faiyaz
   Salahuddin, Moiz
TI Asthma and Myths: An online survey
SO PAKISTAN JOURNAL OF MEDICAL SCIENCES
VL 27
IS 1
BP 157
EP 161
PD JAN-MAR 2011
PY 2011
AB Objective: To determine the information about myths regarding asthma
   among Internet users.
   Methodology: An open access internet based close ended survey was hosted
   on a website which included questions related to common myths regarding
   asthma. Data was entered automatically into a database at the hosting
   servers. The survey invitations were sent by email by the authors with
   request to forward to the contact lists of recipients. After closure of
   survey, data from responses were recoded into new variables as correct
   and incorrect using the key made by the authors. Frequencies of correct
   responses were reported and analyzed on the basis of gender, educational
   status and profession.
   Results: A total of 782 complete responses were submitted out of which
   498 (63.7%) were submitted by males and 284 (36.3%) by females. Majority
   of the participants were graduate (36.1%) and postgraduates (44.8%),
   while the most common profession of the participants was doctor (49.9%)
   followed by non-medical students (17.1%). Frequency of correct responses
   was better in males. Lowest correct responses were given by unemployed
   and best responses were given by doctors. Self-employed persons fared
   better than bankers and people associated with education. Surprisingly
   non-medical students fared better than medical students.
   Conclusion: There is a need to increase public awareness regarding
   asthma, as the status of relatively educated Internet users is also
   inadequate.
RI Roncada, Cristian/O-2772-2013; Zuberi, Bader Faiyaz/B-7380-2009; Zuberi, Faisal Faiyaz/
OI Zuberi, Bader Faiyaz/0000-0001-7695-3922; Zuberi, Faisal
   Faiyaz/0000-0001-9067-0021
ZA 0
TC 1
ZS 0
ZR 0
ZB 1
Z8 0
Z9 1
U1 0
U2 1
SN 1682-024X
EI 1681-715X
UT WOS:000287892300037
ER

PT J
AU Van Dusen, Virgil
TI Liability and Litigation Risks for Colleges and Schools of Pharmacy
SO AMERICAN JOURNAL OF PHARMACEUTICAL EDUCATION
VL 75
IS 3
AR 52
DI 10.5688/ajpe75352
PD 2011
PY 2011
AB The potential for legal liability involving faculty members and students
   in higher education settings is a topic that warrants serious attention
   by administrators. Specific areas identified as high risk include
   dismissal of a faculty member, denial of tenure, misappropriation of
   grant-funding, intellectual property conflicts, Family and Medical Leave
   Act (FMLA) issues, sexual harassment, student suspension, disabilities,
   and student privacy issues. Examples of litigation in the
   higher-education setting are presented, along with a list of online
   resources for additional information. It is important for higher
   education administrators, faculty members, staff members, and students
   to recognize the currently accepted legal rights and responsibilities
   associated with these high-risk areas.
ZR 0
ZA 0
ZB 1
ZS 0
Z8 0
TC 1
Z9 1
U1 1
U2 4
SN 0002-9459
UT WOS:000290750300012
PM 21655406
ER

PT J
AU Thompson, Britta M.
   Searle, Nancy S.
   Gruppen, Larry D.
   Hatem, Charles J.
   Nelson, Elizabeth A.
TI A national survey of medical education fellowships
SO MEDICAL EDUCATION ONLINE
VL 16
AR 5642
DI 10.3402/meo.v16i0.5642
PD 2011
PY 2011
AB Purpose: The purpose of our study was to determine the prevalence,
   focus, time commitment, graduation requirements and programme evaluation
   methods of medical education fellowships throughout the United States.
   Medical education fellowships are defined as a single cohort of medical
   teaching faculty who participate in an extended faculty development
   programme.
   Methods: A 26-item online questionnaire was distributed to all US
   medical schools (n = 127) in 2005 and 2006. The questionnaire asked each
   school if it had a medical education fellowship and the characteristics
   of the fellowship programme.
   Results: Almost half (n = 55) of the participating schools (n = 120,
   response rate 94.5 %) reported having fellowships. Duration (10-584
   hours) and length (<1 month-48 months) varied; most focused on teaching
   skills, scholarly dissemination and curriculum design, and required the
   completion of a scholarly project. A majority collected participant
   satisfaction; few used other programme evaluation strategies.
   Conclusions: The number of medical education fellowships increased
   rapidly during the 1990s and 2000s. Across the US, programmes are
   similar in participant characteristics and curricular focus but unique
   in completion requirements. Fellowships collect limited programme
   evaluation data, indicating a need for better outcome data. These
   results provide benchmark data for those implementing or revising
   existing medical education fellowships.
OI Gruppen, Larry/0000-0002-2107-0126
ZA 0
ZR 0
ZB 1
ZS 0
TC 25
Z8 0
Z9 25
U1 0
U2 5
SN 1087-2981
UT WOS:000208700000003
PM 21475643
ER

PT J
AU Kibble, Jonathan D.
   Johnson, Teresa R.
   Khalil, Mohammed K.
   Nelson, Loren D.
   Riggs, Garrett H.
   Borrero, Jose L.
   Payer, Andrew F.
TI Insights Gained from the Analysis of Performance and Participation in
   Online Formative Assessment
SO TEACHING AND LEARNING IN MEDICINE
VL 23
IS 2
BP 125
EP 129
AR PII 936796868
DI 10.1080/10401334.2011.561687
PD 2011
PY 2011
AB Background: Online quizzes are simple, cost-effective methods to provide
   formative assessment, but their effectiveness in enhancing learning and
   performance in medical education is unclear. Purpose: The purpose of
   this article is to determine the extent to which online quiz performance
   and participation enhances students' performance on summative
   examinations. Methods: A retrospective case study investigating
   relationships between formative and summative assessment in terms of use
   and outcomes. Results: Online quiz scores and the rates of quiz
   participation were significantly correlated with corresponding
   performance on summative examinations. However, correlations were not
   dependent on the specific quiz content, and changes in patterns of quiz
   use were not reflected in corresponding changes in summative examination
   performance. Conclusions: The voluntary use of online quizzes, as well
   as the score attained, provides a useful general indicator of student
   performance but is unlikely to be sensitive enough to direct an
   individual student's learning plan.
RI Khalil, Mohammed K./AAE-3336-2020; Kibble, Jonathan/; Johnson, Teresa/
OI Khalil, Mohammed K./0000-0001-6474-0460; Kibble,
   Jonathan/0000-0001-7634-8044; Johnson, Teresa/0000-0001-7468-6947
ZR 0
Z8 0
ZS 0
TC 24
ZB 2
ZA 0
Z9 24
U1 1
U2 18
SN 1040-1334
UT WOS:000289795800004
PM 21516598
ER

PT J
AU Kumar, Shweta
   Dee, Fred
   Kumar, Rakesh
   Velan, Gary
TI Benefits of Testable Concept Maps for Learning About Pathogenesis of
   Disease
SO TEACHING AND LEARNING IN MEDICINE
VL 23
IS 2
BP 137
EP 143
AR PII 936796361
DI 10.1080/10401334.2011.561700
PD 2011
PY 2011
AB Background: Concept maps can assist learning by integrating new
   information with existing cognitive structure to facilitate meaningful
   understanding. The benefits of testable concept maps to illustrate
   cause-and-effect sequences in the pathogenesis of disease have not yet
   been determined. Purpose: A controlled trial was employed to evaluate
   the learning benefits of testable pathogenesis maps. Methods:
   Consecutive cohorts of junior medical students allocated to control and
   study groups participated in case-based pathology practical classes.
   Online testable pathogenesis maps were integrated into classes for the
   study group. An online quiz and questionnaire were used to evaluate
   outcomes. Results: The study group scored significantly higher on the
   quiz (p= .014), including significantly better performance in topics
   covered by pathogenesis maps (p= .049). The study group's questionnaire
   responses regarding pathogenesis maps were overwhelmingly positive.
   Conclusions: Testable pathogenesis maps significantly improved medical
   students' understanding of the pathogenesis of disease. Wider use of
   such maps should be explored.
RI Kumar, Rakesh K/J-6124-2012; Velan, Gary/
OI Kumar, Rakesh K/0000-0002-9531-8411; Velan, Gary/0000-0002-4535-6663
ZR 0
ZB 2
ZS 0
TC 21
ZA 0
Z8 0
Z9 21
U1 0
U2 5
SN 1040-1334
UT WOS:000289795800006
PM 21516600
ER

PT J
AU Bo, Kari
   Bratland-Sanda, Solfrid
   Sundgot-Borgen, Jorunn
TI Urinary Incontinence Among Group Fitness Instructors Including Yoga and
   Pilates Teachers
SO NEUROUROLOGY AND URODYNAMICS
VL 30
IS 3
BP 370
EP 373
DI 10.1002/nau.21006
PD 2011
PY 2011
AB Aims: Controversies exist on the role of physical activity on urinary
   incontinence (UI), and search on PubMed revealed no studies on UI in
   fitness instructors. The aim of this study was to investigate the
   prevalence of UI among female group fitness instructors, including
   Pilates and yoga teachers. Methods: This was a cross-sectional study of
   1,473 instructors representing three of the largest fitness companies
   recruited from 59 fitness centers in Norway. They filled in an online
   survey (Questback) about general health, educational background, and
   number of hours teaching per week. Prevalence of UI was evaluated by the
   International Consensus on Incontinence Questionnaire, short form
   (ICIQ-UI SF). Results: Three out of 152 men (2%) reported UI. Six
   hundred eighty-five women, mean age 32.7 years (range 18-68) answered
   the questionnaire. 26.3% of all the female instructors reported to have
   UI, with 21.4% reporting leakage >= once a week, 3.2% 2-3 times/week and
   1.7% >= once per day. 24.4% reported the leakage to be small to moderate
   and the bother score was 4.6 (SD 2.4) out of 21. 15.3% reported leakage
   during physical activity and 10.9% when coughing/sneezing. 25.9% of yoga
   and Pilates instructors reported UI. Conclusions: This is the first
   report on UI among fitness instructors and the results indicate that UI
   is prevalent among female fitness instructors, including yoga and
   Pilates teachers. More information about this topic seems to be
   important in the basic education of fitness instructors. Neurourol.
   Urodynam. 30:370-373, 2011. (C) 2011 Wiley-Liss, Inc.
RI Bratland-Sanda, Solfrid/H-4580-2019
OI Bratland-Sanda, Solfrid/0000-0002-4202-5439
Z8 0
ZB 8
TC 37
ZR 0
ZS 2
ZA 0
Z9 37
U1 0
U2 33
SN 0733-2467
EI 1520-6777
UT WOS:000288398400020
PM 21305592
ER

PT J
AU Compton-Griffith, Kelsi N.
   Cicirello, Nancy A.
   Turner, Anne
TI Physical Therapists' Perceptions of Providing Services to Adults With
   Childhood-Onset Neuromotor Disabilities
SO PHYSICAL & OCCUPATIONAL THERAPY IN PEDIATRICS
VL 31
IS 1
BP 19
EP 30
DI 10.3109/01942638.2010.529006
PD 2011
PY 2011
AB Adults with childhood-onset neuromotor disabilities face problems
   accessing health care services. There are often challenges finding
   primary care providers or specialized providers, such as physical
   therapists, who are knowledgeable about neuromotor disabilities. The
   purpose of this study was to determine the perceptions of physical
   therapists regarding (a) barriers to providing therapy to adults with
   childhood-onset neuromotor disabilities and (b) resources that would be
   beneficial for improving and/or providing these services. An online
   questionnaire was sent to 1,250 therapists licensed in Oregon and
   Southwest Washington. One hundred fifty-two physical therapists
   responded resulting in a 12% response rate. The top three barriers to
   providing therapy were extra time for complex patients, lack of
   insurance coverage, and lack of experience. The three most frequently
   cited resource needs included information on equipment, continuing
   education, and written educational materials. These findings suggest
   that physical therapists may benefit from further education in working
   with adults with childhood-onset neuromotor disabilities.
ZS 0
ZB 0
ZR 0
TC 5
ZA 0
Z8 0
Z9 5
U1 1
U2 2
SN 0194-2638
EI 1541-3144
UT WOS:000294498500004
PM 21174564
ER

PT J
AU Tanna, Gemini V.
   Sood, Manish M.
   Schiff, Jeffrey
   Schwartz, Daniel
   Naimark, David M.
TI Do E-mail Alerts of New Research Increase Knowledge Translation? A
   "Nephrology Now" Randomized Control Trial
SO ACADEMIC MEDICINE
VL 86
IS 1
BP 132
EP 138
DI 10.1097/ACM.0b013e3181ffe89e
PD JAN 2011
PY 2011
AB Purpose
   As the volume of medical literature increases exponentially, maintaining
   current clinical practice is becoming more difficult. Multiple,
   Internet-based journal clubs and alert services have recently emerged.
   The purpose of this study is to determine whether the use of the e-mail
   alert service, Nephrology Now, increases knowledge translation regarding
   current nephrology literature.
   Method
   Nephrology Now is a nonprofit, monthly e-mail alert service that
   highlights clinically relevant articles in nephrology. In 2007-2008, the
   authors randomized 1,683 subscribers into two different groups receiving
   select intervention articles, and then they used an online survey to
   assess both groups on their familiarity with the articles and their
   acquisition of knowledge.
   Results
   Of the randomized subscribers, 803 (47.7%) completed surveys, and the
   two groups had a similar number of responses (401 and 402,
   respectively). The authors noted no differences in baseline
   characteristics between the two groups. Familiarity increased as a
   result of the Nephrology Now alerts (0.23 +/- 0.087 units on a
   familiarity scale; 95% confidence interval [CI]: 0.06-0.41; P = .007)
   especially in physicians (multivariate odds ratio 1.83; P = .0002). No
   detectable improvement in knowledge occurred (0.03 +/- 0.083 units on a
   knowledge scale; 95% CI: -0.13 to 0.20; P = .687).
   Conclusions
   An e-mail alert service of new literature improved a component of
   knowledge translation-familiarity-but not knowledge acquisition in a
   large, randomized, international population.
RI Sood, Manish M/H-3134-2019; Naimark, David Malcolm Joseph/
OI Sood, Manish M/0000-0002-9146-2344; Naimark, David Malcolm
   Joseph/0000-0002-0621-0637
TC 8
ZB 0
ZR 0
Z8 0
ZA 0
ZS 0
Z9 8
U1 0
U2 10
SN 1040-2446
EI 1938-808X
UT WOS:000285725900034
PM 21099399
ER

PT J
AU Atri, Ashutosh
   Matorin, Anu
   Ruiz, Pedro
TI Integration of International Medical Graduates in U.S. Psychiatry: The
   Role of Acculturation and Social Support
SO ACADEMIC PSYCHIATRY
VL 35
IS 1
BP 21
EP 26
DI 10.1176/appi.ap.35.1.21
PD JAN-FEB 2011
PY 2011
AB Objective: The authors investigated whether social support and
   acculturation could predict the mental health of international medical
   graduates pursuing psychiatric residencies in the United States.
   Methods: A 55-item online survey was assembled by combining three
   validated instruments for mental health, social support, and
   acculturation. A link to the survey was e-mailed to training directors
   of all psychiatric residency and fellowship programs. Directors were
   requested to forward the survey to their international medical graduate
   residents for completion between December 2008 and February 2009.
   Results: One hundred eight international medical graduates from 70
   different psychiatric residencies and fellowships completed the entire
   survey. Respondents' mental health scores were normally distributed. The
   vast majority scored very high on survey items related to mental health.
   Acculturation, social support, and postgraduate training year were
   significant predictors of mental health.
   Conclusion: Residency training programs should attempt to incorporate
   measures that would help boost the social support and acculturation of
   international medical graduates (especially junior-level trainees).
   Acculturation could be improved by language training and courses in
   American history, culture, and customs, and social support could be
   expanded by mentoring relationships.
Z8 0
ZR 0
ZA 0
TC 20
ZS 0
ZB 1
Z9 20
U1 0
U2 17
SN 1042-9670
UT WOS:000285918600006
PM 21209403
ER

PT J
AU Schmitz, Connie C.
   Risucci, Donald
   Plass, Jan
   Jones, Andrew
   DaRosa, Debra A.
TI Preimplementation predictors of website use: preliminary findings from
   the SCORE Portal Pilot Study
SO AMERICAN JOURNAL OF SURGERY
VL 201
IS 1
BP 7
EP 15
DI 10.1016/j.amjsurg.2010.05.011
PD JAN 2011
PY 2011
AB BACKGROUND: In 2008, the Surgical Council on Resident Education selected
   33 residency programs to pilot its General Surgery Resident Curriculum
   Website Portal. The portal aims to reduce program variability in
   curricula, align teaching and learning with essential content, and
   improve resident study and performance.
   METHODS: Two online surveys were sent to all program directors and their
   residents before releasing the portal. Data from 32 programs and 899
   residents (84%) were analyzed to determine the extent to which
   preimplementation characteristics supported the portal's rationale and
   illuminated barriers to its use and impact on learning.
   RESULTS: The need for curriculum content and access to online texts
   varied markedly across programs. Residents had easy onsite access to the
   Internet and used it heavily for immediate purposes. Fewer residents
   used the Web for planned activities and proactive study. On average,
   residents reported studying an hour or less a day.
   CONCLUSIONS: The portal appears to serve curricular resource needs and
   may better direct resident study. Programs are advised to consciously
   integrate the SCORE curriculum and portal into residency training and
   faculty development. (C) 2011 Elsevier Inc. All rights reserved.
RI Plass, Jan L./H-8435-2019; Jones, Andrew/
OI Plass, Jan L./0000-0001-5161-6989; Jones, Andrew/0000-0001-7369-4937
Z8 0
ZB 0
ZR 0
ZA 0
ZS 0
TC 7
Z9 7
U1 0
U2 8
SN 0002-9610
UT WOS:000286088200005
PM 21167360
ER

PT J
AU Bussieres, J. -F.
   Lebel, D.
   Voytenko, S.
   Marquis, C.
   Bailey, B.
TI A pilot study to assess an online training module to quickly identify
   drugs on resuscitation trays
SO ANNALES FRANCAISES D ANESTHESIE ET DE REANIMATION
VL 30
IS 1
BP 31
EP 36
DI 10.1016/j.annfar.2010.11.002
PD JAN 2011
PY 2011
AB Objective. - To measure the median time required for healthcare
   professionals to identify drugs on resuscitation trays and to assess the
   usefulness of an online training module used to identify drugs on
   resuscitation trays.
   Study design. - This is a descriptive pilot study conducted in a
   mother-child university hospital center with a convenience sample of
   physicians, residents, nurses, pharmacists, pharmacy students or
   pharmacy technicians (10/group).
   Method. - Participants were given a questionnaire before and after using
   a simulation module to identify drugs on resuscitation drug trays (30
   questions on the full trays with 43 drugs and 15 questions on the
   partial trays with 21 drugs). The identification times were measured for
   each drug and for each tray.
   Results. - The median time to identify the drugs varied from 4 s (range
   2-46) for dextrose to 18 s (range 4-78) for epinephrine. The median
   times to locate a drug on full and partial trays were, respectively:
   pharmacists 7 (2-103) and 6 (1-31), physicians 10 (3-78) and 7 (2-61)
   and nurses 10 (3-83) and 7 (2-53). All 60 participants strongly agreed
   that the online simulation module was a good tool for healthcare staff
   and that it would allow them to locate drugs more quickly in emergency
   situations.
   Conclusion. - The online simulation module can be used by various groups
   of professionals and it can allow them to locate drugs on resuscitation
   tray more rapidly during an emergency. (C) 2010 Elsevier Masson SAS. All
   rights reserved.
RI Lebel, Denis/AAA-1626-2020
OI Lebel, Denis/0000-0001-8431-1700
ZR 0
Z8 0
ZS 0
TC 0
ZA 0
ZB 0
Z9 0
U1 0
U2 2
SN 0750-7658
UT WOS:000287620200008
PM 21146350
ER

PT B
AU Doyle, D. John
BA Shukla, A
   Tiwari, R
TI E-Medical Education: An Overview
SO BIOMEDICAL ENGINEERING AND INFORMATION SYSTEMS: TECHNOLOGIES, TOOLS AND
   APPLICATIONS
BP 219
EP 238
DI 10.4018/978-1-61692-004-3.ch012
PD 2011
PY 2011
AB The World Wide Web has made available a large variety of medical
   information and education resources only dreamed of two decades ago.
   This review discusses a number of Web-based e-Medical education concepts
   and resources likely to be of interest to the medical education
   community as well as a number of other groups. The resources described
   focus especially on those that are free and those that have an
   interactive component. The importance of interactivity and its role in
   the "constructivist" approach to education is emphasized. Problem-based
   learning in medical education is also discussed. In addition, the
   importance of "Web 2.0" and related developments is discussed, along
   with an overview of Web-based medical simulation software that can
   complement medical education programs. The importance of podcasts and
   videocasts as an educational resource are also emphasized. Other
   concepts such as mashups and the semantic Web are briefly described.
   Intellectual property issues are also discussed, such as Creative
   Commons license arrangements, as well as the concept of "information
   philanthropy". Finally, the importance of peer-review and technology
   evaluation for online educational materials is discussed.
ZS 0
Z8 0
ZB 0
TC 1
ZA 0
ZR 0
Z9 1
U1 0
U2 0
BN 978-1-61692-005-0; 978-1-61692-004-3
UT WOS:000364152200013
D2 10.4018/978-1-61692-004-3
ER

PT J
AU Holmes, Lewis B.
TI Human Teratogens: Update 2010
SO BIRTH DEFECTS RESEARCH PART A-CLINICAL AND MOLECULAR TERATOLOGY
VL 91
IS 1
BP 1
EP 7
DI 10.1002/bdra.20748
PD JAN 2011
PY 2011
AB A wide variety of human teratogens have been identified. The
   characteristics of human teratogens can be used in the assessment of
   apparent "new" teratogens, when postulated. Information is available
   through online databases, such as TERIS and Reprotox, telephone-based
   counseling resources (e. g., Organization of Teratogen Information
   Systems [OTIS] and European Network Teratology Information Services
   [ENTIS]), reference books, annual meetings of the Teratology Society,
   and published articles. There are significant deficiencies in the
   information available: (1) lack of knowledge about the molecular and
   cellular basis for most teratogenic effects; (2) the inability to
   genetically identify more susceptible women before pregnancy; (3) little
   information is available on dermal and airborne exposures during
   pregnancy; and (4) most clinicians receive little, if any, training in
   the identification of or counseling for exposure to potential
   teratogens. There are many current dilemmas in counseling about
   exposures in pregnancy, including: (1) Is exposure to specific drugs,
   such as selected serotonin re-uptake inhibitors (SSRIs) and the
   inhibitors of tumor necrosis factor-alpha, teratogenic in the first
   trimester of pregnancy? (2) Are the increased risks of birth defects
   associated with assisted reproductive technology due, in part, to
   epigenetic effects? (3) What are the "safe" levels of exposure to the
   plasticizers phthalates during pregnancy? (4) How do we convince busy
   physicians, nurses, and pharmacists not to use the drug categories A, B,
   C, D, and X in counseling and to use more accurate sources? There is a
   need for a national advisory center for pregnancy registries to provide
   guidance when new registries are being developed. Birth Defects Research
   (Part A) 91:1-7, 2011. (C) 2011 Wiley-Liss, Inc.
Z8 0
ZR 2
ZB 12
ZA 0
ZS 2
TC 29
Z9 31
U1 1
U2 19
SN 1542-0752
EI 1542-0760
UT WOS:000286401700001
PM 21254353
ER

PT J
AU Weber, Martin
   Schmiedel, Sven
   Nauck, Friedemann
   Alt-Epping, Bernd
TI Knowledge and attitude of final-year medical students in Germany towards
   palliative care - an interinstitutional questionnaire-based study
SO BMC PALLIATIVE CARE
VL 10
AR 19
DI 10.1186/1472-684X-10-19
PD 2011
PY 2011
AB Background: To care for terminally ill and dying patients requires a
   thorough medical education, encompassing skills, knowledge, and
   attitudes in the field of palliative care. Undergraduate medical
   students in Germany will receive mandatory teaching in palliative care
   in the near future driven by recent changes in the Medical Licensure
   Act. Before new curricula can be implemented, the knowledge of medical
   students with respect to palliative care, their confidence to handle
   palliative care situations correctly, their therapeutic attitude, and
   their subjective assessment about previous teaching practices have to be
   better understood.
   Method: We designed a composite, three-step questionnaire (self
   estimation of confidence, knowledge questions, and opinion on the actual
   and future medical curriculum) conducted online of final - year medical
   students at two universities in Germany.
   Results: From a total of 318 enrolled students, 101 responded and
   described limited confidence in dealing with specific palliative care
   issues, except for pain therapy. With regard to questions examining
   their knowledge base in palliative care, only one third of the students
   (33%) answered more than half of the questions correctly. Only a small
   percentage of students stated they had gained sufficient knowledge and
   experience in palliative care during their studies, and the vast
   majority supported the introduction of palliative care as a mandatory
   part of the undergraduate curriculum.
   Conclusion: This study identifies medical students' limited confidence
   and knowledge base in palliative care in 2 German universities, and
   underlines the importance of providing a mandatory palliative care
   curriculum.
RI Alt-Epping, Bernd/AAX-4113-2020; Weber, Martin/GPW-6095-2022
ZS 0
ZR 0
TC 46
Z8 0
ZB 4
ZA 0
Z9 46
U1 0
U2 13
SN 1472-684X
UT WOS:000208619300019
ER

PT J
AU Dhanda, Jagtar
   Opie, Niel
   Webster, Keith
   Tanday, Ajit
   Mumtaz, Shadaab
   Visram, Semina
TI Impact of Modernising Medical Careers on basic surgical training and
   experience of oral and maxillofacial higher surgical trainees
SO BRITISH JOURNAL OF ORAL & MAXILLOFACIAL SURGERY
VL 49
IS 1
BP 62
EP 64
DI 10.1016/j.bjoms.2010.02.007
PD JAN 2011
PY 2011
AB Modernising Medical Careers (MMC) is a programme for change that aims to
   improve the quality of patients' care through improvement in
   postgraduate medical education and training. Its introduction had far
   reaching affects and many shortcoming due to its failure to take into
   account the craft specialties. The aim of this paper is to illustrate
   the impact of MMC on oral and maxillofacial surgical (OMFS) training. An
   online questionnaire was distributed to OMFS trainees, and data were
   gathered about current position, year of training, duration and
   specialties worked during basic surgical training, stage of completion
   of examinations and courses, and overall satisfaction with training.
   Comparisons were made between those who had been trained before and
   after MMC was introduced. Ninety-five trainees (68%) responded. Of these
   66 (69%) had basic surgical training before the introduction of MMC and
   29 (31%) afterwards. MMC shortened overall time spent on basic surgical
   training of OMFS trainees by half, to only I year. There were
   similarities between the two groups in terms of the range of specialties
   experienced. MMC also resulted in more trainees starting higher surgical
   training without their Membership of the Royal College of Surgeons.
   There was greater satisfaction with BST for the pre-MMC group than the
   post-MMC group. It is hoped that the recent changes to training that
   were implemented after this study will address some of the shortcomings
   that we have identified. (C) 2010 Published by Elsevier Ltd on behalf of
   The British Association of Oral and Maxillofacial Surgeons.
RI Mumtaz, Shadaab/T-5880-2019; Tanday, Ajit/
OI Mumtaz, Shadaab/0000-0003-1916-5924; Tanday, Ajit/0000-0002-6624-1435
ZB 0
ZS 0
TC 8
ZA 0
ZR 0
Z8 0
Z9 8
U1 0
U2 1
SN 0266-4356
UT WOS:000287071800013
PM 20303201
ER

PT J
AU Denault, Andre Y.
   Rochon, Antoine G.
TI Transesophageal echocardiography training: looking forward to the next
   step
SO CANADIAN JOURNAL OF ANESTHESIA-JOURNAL CANADIEN D ANESTHESIE
VL 58
IS 1
BP 1
EP 7
DI 10.1007/s12630-010-9411-4
PD JAN 2011
PY 2011
ZR 0
ZB 1
ZA 0
TC 3
ZS 0
Z8 0
Z9 3
U1 0
U2 1
SN 0832-610X
UT WOS:000286102300001
PM 21076951
ER

PT J
AU Jerath, Angela
   Vegas, Annette
   Meineri, Massimiliano
   Silversides, Candice
   Feindel, Christopher
   Beattie, Scott
   Corrin, Michael
   Tait, Gordon
TI An interactive online 3D model of the heart assists in learning standard
   transesophageal echocardiography views
SO CANADIAN JOURNAL OF ANESTHESIA-JOURNAL CANADIEN D ANESTHESIE
VL 58
IS 1
BP 14
EP 21
DI 10.1007/s12630-010-9410-5
PD JAN 2011
PY 2011
AB Transesophageal echocardiography (TEE) is becoming a standard imaging
   tool during cardiac surgery as well as an important diagnostic tool in
   cardiology and in intensive care, resulting in an increasing demand for
   TEE training. To address the problem of limited time for learning during
   TEE studies, we have developed a novel online application that allows
   users to visualize each of the 20 standard diagnostic TEE views in
   conjunction with a three-dimensional (3D) heart model that can be
   rotated and "cut away" above the echo plane to reveal the internal
   cardiac structures. This study is an evaluation of the educational
   benefit of this application.
   The application was evaluated using a pre-test/post-test design
   assessing the improvement of subjects' test scores following three days
   of access to the application. The subjects were postgraduate fellows in
   anesthesia, cardiology, and cardiac surgery.
   Ten subjects showed a significant increase (31%) in their test scores
   after an average of 130 min of access to the application over a
   three-day period (P < 0.001, effect size = 1.9). Using five-point Likert
   scales, the users indicated that the application was a useful addition
   to their training (4.7), they would recommend the application to their
   colleagues (4.9), and they found the application easy to use (4.4).
   The large improvement in test scores during a short period of study and
   the high level of satisfaction across all of the disciplines indicates
   that the application is a useful adjunctive tool for learning TEE. It is
   now being used in TEE training worldwide.
RI Silversides, Candice K/D-8967-2017; Beattie, William Scott/A-4352-2008; Feindel, Chris/AAF-2410-2021
TC 23
ZB 7
ZS 0
Z8 0
ZR 0
ZA 0
Z9 23
U1 1
U2 5
SN 0832-610X
EI 1496-8975
UT WOS:000286102300003
PM 21069586
ER

PT J
AU Murray, Suzanne
   Lazure, Patrice
   Pullen, Carolyn
   Maltais, Paule
   Dorian, Paul
TI Atrial Fibrillation Care: Challenges in Clinical Practice and
   Educational Needs Assessment
SO CANADIAN JOURNAL OF CARDIOLOGY
VL 27
IS 1
SI SI
BP 98
EP 104
DI 10.1016/j.cjca.2010.12.006
PD JAN-FEB 2011
PY 2011
AB Background: Current debates around the choice of management strategy for
   patients with atrial fibrillation (AF) combined with limited efficacy
   and frequent adverse effects of current pharmacotherapies cause
   uncertainty and confusion, challenging optimal care delivery to AF
   patients.
   Objectives: To determine gaps in knowledge, skill, and competencies of
   Canadian physicians caring for patients with AF as well as underlying
   causes of these gaps.
   Methods: A mixed-method approach consisting of qualitative
   (semi-structured Interviews) and quantitative data collection techniques
   (on-line survey) was conducted. Findings were triangulated to ensure the
   reliability and trustworthiness of findings. The combined sample (n =
   161) included 43 family physicians/general practitioners, 23 internal
   medicine specialists, 48 cardiologists, 28 emergency physicians, 14
   neurologists, and 5 patients.
   Results: Gaps and barriers Impeding optimal care were related to an
   unclear definition of AF, uncertainty of its pathophysiology, and
   knowledge gaps across the care continuum, including screening,
   diagnosis, and treatment. Clinical decision-making, individualized
   patient therapy, communication with patients and between professionals,
   and application of guidelines were found to be particularly challenging.
   These issues are discussed in the context of the newly revised Canadian
   Cardiovascular Society (CCS) AF Guidelines.
   Conclusions: Educational gaps exist across the entire continuum of care.
   Results from this study, along with the 2011 CCS guidelines for AF
   management, provide direction for solutions through physician education
   and professional development.
OI Lazure, Patrice/0000-0002-9278-1718
ZA 0
ZS 0
ZB 6
Z8 1
ZR 0
TC 22
Z9 22
U1 0
U2 6
SN 0828-282X
EI 1916-7075
UT WOS:000288583800014
PM 21329867
ER

PT J
AU Swadron, Stuart P.
   Herbert, Mel
TI How do I effectively use electronic continuing medical education?
SO CANADIAN JOURNAL OF EMERGENCY MEDICINE
VL 13
IS 1
BP 40
EP 43
DI 10.2310/8000.2011.100377
PD JAN 2011
PY 2011
ZR 0
TC 0
Z8 0
ZB 0
ZA 0
ZS 0
Z9 0
U1 0
U2 2
SN 1481-8035
UT WOS:000289442800007
PM 21324296
ER

PT B
AU Yu, Chong Ho
   DiGangi, Samuel
   Jannasch-Pennell, Angel
BA Tripathi, P
   Mukerji, S
TI Using Text Mining for Improving Student Experience Management in Higher
   Education
SO CASES ON INNOVATIONS IN EDUCATIONAL MARKETING: TRANSNATIONAL AND
   TECHNOLOGICAL STRATEGIES
BP 196
EP 213
DI 10.4018/978-1-60960-599-5.ch012
PD 2011
PY 2011
AB The objective of this case study is to illustrate how text mining of
   open-ended responses from a student survey could yield valuable
   information for improving student experience management (SEM). The
   concept of student SEM was borrowed from the notion of customer
   experience management (CEM), which aims for ongoing improvement of
   customer relations through understanding of the customer's point of view
   (Pine & Gilmore 1998). With the advance of text mining technology,
   textual data that were previously underutilized are found to be valuable
   in CEM. To illustrate how text mining can be applied to SEM, we discuss
   an example from a campus-wide survey conducted at Arizona State
   University. The purpose of this survey was to better understand student
   experiences with instructional technology in order for administrators to
   make data-driven decisions on its implementation. Rather than imposing
   the researchers' preconceived suppositions on the students by using
   force-option survey items, researchers on this project chose to use
   open-ended questions in order to elicit a free emergence of themes from
   the students. The most valuable lesson learned from this study is that
   students perceive an ideal environment as a web of mutually supporting
   systems. Specifically, online access should be augmented by use of
   laptops and availability of course materials, whereas virtual classes
   should be balanced by human interactions.
ZS 0
Z8 0
ZR 0
TC 2
ZB 0
ZA 0
Z9 2
U1 1
U2 2
BN 978-1-60960-600-8; 978-1-60960-599-5
UT WOS:000363580000014
D2 10.4018/978-1-60960-599-5
ER

PT J
AU Yang, Xi
   Gao, Xiaoling
TI Role of dendritic cells: a step forward for the hygiene hypothesis
SO CELLULAR & MOLECULAR IMMUNOLOGY
VL 8
IS 1
BP 12
EP 18
DI 10.1038/cmi.2010.51
PD JAN 2011
PY 2011
AB The hygiene hypothesis was proposed more than two decades ago, but its
   mechanism remains unclear. This review focuses on recent advances in the
   field, especially on the role played by dendritic cells (DCs) and their
   modulating effects on various infections and allergic diseases,
   including allergic asthma. DCs isolated from mice long after the
   resolution of an infection were reported to have a significant
   modulating effect on allergen-specific Th2 responses in both in vitro
   and in vivo systems. These DCs showed DC1-like and/or tolerogenic DC
   capacity, which allowed for the inhibition of allergic responses by
   immune deviation (enhancing Th1 response) and immune regulation (through
   regulatory T-cell and Th2 hyporesponsiveness) mechanisms. These findings
   represented a significant advance in the elucidation of the mechanisms
   underlying the hygiene hypothesis. Further investigation on the
   mechanisms by which DCs are 'educated' by infectious agents and the
   influence of the type, time, and extent of infections on this
   'education' process will help us understand immune regulation in disease
   settings and in the rational design of preventive/therapeutic approaches
   to allergy/asthma and infections. Cellular & Molecular Immunology (2011)
   8, 12-18; doi:10.1038/cmi.2010.51; published online 8 November 2010
RI Gao, xiao ling/GQI-2790-2022; Yang, Xi/
OI Yang, Xi/0000-0002-8831-7488
ZS 0
ZA 0
TC 23
ZB 16
ZR 0
Z8 1
Z9 23
U1 0
U2 7
SN 1672-7681
EI 2042-0226
UT WOS:000285871400002
PM 21200379
ER

PT J
AU Silva, Cristiana Silveira
   Souza, Murilo Barreto
   Silva Filho, Roberto Silveira
   de Medeiros, Luciana Molina
   Criado, Paulo Ricardo
TI E-learning program for medical students in dermatology
SO CLINICS
VL 66
IS 4
BP 619
EP 622
DI 10.1590/S1807-59322011000400016
PD 2011
PY 2011
AB INTRODUCTION: Dermatological disorders are common in medical practice.
   In medical school, however, the time devoted to teaching dermatology is
   usually very limited. Therefore, online educational systems have
   increasingly been used in medical education settings to enhance exposure
   to dermatology.
   OBJECTIVE: The present study was designed to develop a e-learning
   program for medical students in dermatology and evaluate the impact of
   this program on learning.
   METHODS: This prospective study included second year medical students at
   the University of Technology and Science, Salvador, Brazil. All students
   attended discussion seminars and practical activities, and half of the
   students had adjunct online seminars (blended learning). Tests were
   given to all students before and after the courses, and test scores were
   evaluated.
   RESULTS: Students who participated in online discussions associated with
   face-to-face activities (blended learning) had significantly higher
   posttest scores (9.0 +/- 0.8) than those who only participated in
   classes (7.75 +/- 1.8, p < 0.01).
   CONCLUSIONS: The results indicate that an associated online course might
   improve the learning of medical students in dermatology.
RI Criado, Paulo/D-5369-2009
OI Criado, Paulo/0000-0001-9785-6099
ZR 0
ZA 0
ZB 2
Z8 0
ZS 6
TC 25
Z9 31
U1 1
U2 11
SN 1807-5932
EI 1980-5322
UT WOS:000291312100016
PM 21655756
ER

PT C
AU Kregar, Mirjana
   Marcun, Tomaz
   Dovzan, Irma
   Cehovin, Lojzka
BE StoicuTivader, L
   Blobel, B
   Marcun, T
   Orel, A
TI The Role of Basic Data Registers in Cross-Border Interconnection of
   eHealth Solutions
SO E-HEALTH ACROSS BORDERS WITHOUT BOUNDARIES: E-SALUS TRANS CONFINIA SINE
   FINIBUS
SE Studies in Health Technology and Informatics
VL 165
BP 155
EP 160
DI 10.3233/978-1-60750-735-2-155
PD 2011
PY 2011
AB The increasingly closer international business cooperation in the areas
   of production, trade, transport and activities such as tourism and
   education is promoting the mobility of people. This increases the need
   for the provision of health care services across borders. In order to
   provide increasingly safer and effective treatment that is of ever
   higher quality in these cases as well, it is necessary to ensure that
   data accompanies patients even when they travel to other regions,
   countries or continents. eHealth solutions are one of the key tools for
   achieving such objectives. When building these solutions, it is
   necessary to take into account the different aspects and limitations
   brought about by the differences in the environments where such a
   treatment of a patient takes place. In the debates on the various types
   of cross-border interoperability of eHealth solutions, it is necessary
   to bring to attention the necessity of suitable management and
   interconnection of data registers that form the basis of every
   information system: data on patients, health care service providers and
   basic code tables. It is necessary to promote well-arranged and quality
   data in the patient's domestic environment and the best possible options
   for transferring and using those data in the foreign environment where
   the patient is receiving medical care at a particular moment. Many of
   the discussions dealing with conditions for the interoperability of
   health care information systems actually start with questions of how to
   ensure the interconnectivity of basic data registers.
CT 11th European-Federation-of-Medical-Informatics (EFMI) Special Topic
   Conference (STC)
CY APR 14-15, 2011
CL Lasko, SLOVENIA
SP European Federat Med Informat; Slovenian Med Informat Soc
ZB 0
Z8 0
ZR 0
ZA 0
TC 0
ZS 0
Z9 0
U1 0
U2 2
SN 0926-9630
BN 978-1-60750-735-2
UT WOS:000392233300024
PM 21685602
ER

PT J
AU Koetsier, Eva
   Boer, Christa
   Loer, Stephan A.
TI Complaints and incident reports related to anaesthesia service are
   foremost attributed to nontechnical skills
SO EUROPEAN JOURNAL OF ANAESTHESIOLOGY
VL 28
IS 1
BP 29
EP 33
DI 10.1097/EJA.0b013e32833e364c
PD JAN 2011
PY 2011
AB Background and objectives While anaesthesiology is still perceived as a
   rather technical specialty, nontechnical skills of anaesthesiologists
   become increasingly important. In this context, we hypothesised that
   complaints and incident reports about anaesthesia service are often
   related to nontechnical skills. To test this hypothesis, we attributed
   complaints and incident reports to the seven roles of CanMEDS (Canadian
   Medical Educational Directives for Specialists), which are the role of
   'medical expert', 'communicator', 'collaborator', 'health advocate',
   'manager', 'scholar' and the role of 'professional'.
   Methods All complaints and incidents reported to the Anaesthesiology
   Department of the VU University Medical Centre Amsterdam (2001-2007)
   were analysed and attributed to the seven CanMEDS roles.
   Results In total, 169 reports could be identified, of which the majority
   were related to changes in operating room schedules (24%), teeth damage
   during laryngoscopy (9%), insufficient information about anaesthetic
   procedures (9%) or insufficient communication with other professionals
   (9%). Most reports were attributed to the roles of medical expert (39%)
   or manager (38%), followed by reports about the roles as professional
   (9%) and communicator (8%).
   Conclusion Our data suggest an increased importance of nontechnical
   skills in addition to medical expertise in anaesthesia service. We
   propose to take this aspect into consideration in postgraduate training
   programmes of anaesthesiologists to improve satisfaction of patients as
   well as colleagues. Eur J Anaesthesiol 2011;28:29-33 Published online 24
   August 2010
RI Koetsier MD PhD, Eva/ABG-1802-2020; Boer, Christa/
OI Koetsier MD PhD, Eva/0000-0002-8786-0665; Boer,
   Christa/0000-0002-7781-6951
ZR 0
Z8 0
ZS 0
ZA 0
TC 11
ZB 3
Z9 11
U1 0
U2 4
SN 0265-0215
EI 1365-2346
UT WOS:000284869800007
PM 20733498
ER

PT J
AU Struhal, Walter
   Falup-Pecurariu, Cristian
   Sztriha, Laszlo K.
   Grisold, Wolfgang
   Sellner, Johann
TI European Association of Young Neurologists and Trainees: Position Paper
   on Teaching Courses for Generation Y
SO EUROPEAN NEUROLOGY
VL 65
IS 6
BP 352
EP 354
DI 10.1159/000327696
PD 2011
PY 2011
AB The European Association of Young Neurologists and Trainees (EAYNT) is a
   non-profit organization which acts on behalf of young neurologists in
   Europe and concertedly exerts influence on the formation of a new
   generation of neurologists [Struhal et al.: Eur J Neurol
   2009;16:e146-e148]. This concerns particularly the Generation Y (Gen Y),
   also known as Millennial Generation, Digital Natives or Generation Next,
   a demographic cohort defined by birth between 1981 and 1999 [Elkind:
   Neurology 2009;72:657-663]. A unifying feature is the increased use and
   familiarity with online media and digital technologies. Online social
   networks and interactive communication have not only shaped this cohort
   but necessitate a different approach towards educational matters. This
   position paper aims to address the changing needs for Gen Yers in the
   context of education. Copyright (C) 2011 S. Karger AG, Basel
RI Selllner, Johann/AAB-1263-2019; Falup-Pecurariu, Cristian/AAP-9286-2020; Sztriha, Laszlo/
OI Sztriha, Laszlo/0000-0003-4639-3180
ZB 1
ZR 0
Z8 0
TC 3
ZS 0
ZA 0
Z9 3
U1 0
U2 3
SN 0014-3022
EI 1421-9913
UT WOS:000292424800008
PM 21625140
ER

PT J
AU Horn, F. K.
   Mardin, C. Y.
   Bendschneider, D.
   Juenemann, A. G.
   Adler, W.
   Tornow, R. P.
TI Continuing Medical Education: Frequency doubling technique perimetry and
   spectral domain optical coherence tomography in patients with early
   glaucoma
SO EYE
VL 25
IS 1
BP 17
EP 29
DI 10.1038/eye.2010.155
PD JAN 2011
PY 2011
AB Purpose To assess the combined diagnostic power of frequency-doubling
   technique (FDT)-perimetry and retinal nerve fibre layer (RNFL) thickness
   measurements with spectral domain optical coherence tomography (SDOCT).
   Methods The study included 330 experienced participants in five
   age-related groups: 77 'preperimetric' open-angle glaucoma (OAG)
   patients, 52 'early' OAG, 50 'moderate' OAG, 54 ocular
   hypertensivepatients, and 97 healthy subjects. For glaucoma assessment
   in all subjects conventional perimetry, evaluation of fundus
   photographs, FDT-perimetry and RNFL thickness measurement with SDOCT was
   done. Glaucomatous visual field defects were classified using the
   Glaucoma Staging System. FDT evaluation used a published method with
   casewise calculation of an 'FDT-score', including all missed localized
   probability levels. SDOCT evaluation used mean RNFL thickness and a new
   individual SDOCT-score considering normal confidence limits in 32
   sectors of a peripapillary circular scan. To examine the joined value of
   both methods a combined score was introduced. Significance of the
   difference between Receiver-operating-characteristic (ROC) curves was
   calculated for a specificity of 96%.
   Results Sensitivity in the preperimetric glaucoma group was 44% for
   SDOCT-score, 25% for FDT-score, and 44% for combined score, in the early
   glaucoma group 83, 81, and 89%, respectively, and in the moderate
   glaucoma group 94, 94, and 98%, respectively, all at a specificity of
   96%. ROC performance of the newly developed combined score is
   significantly above single ROC curves of FDT-score in preperimetric and
   early OAG and above RNFL thickness in moderate OAG.
   Conclusion Combination of function and morphology by using the FDT-score
   and the SDOCT-score performs equal or even better than each single
   method alone. Eye (2011) 25, 17-29; doi: 10.1038/eye.2010.155; published
   online 19 November 2010
RI Jünemann, Anselm Gerhard Maria/GPK-8482-2022; Adler, Werner/
OI Adler, Werner/0000-0001-9791-5407
ZB 9
ZS 0
ZA 0
TC 16
ZR 1
Z8 0
Z9 19
U1 0
U2 1
SN 0950-222X
EI 1476-5454
UT WOS:000286178400002
PM 21102494
ER

PT C
AU Elliott, Kristine
   Judd, Terry
   McColl, Geoff
BE Hansen, DP
   Maeder, AJ
   Schaper, LK
TI A Student-Centred Electronic Health Record System for Clinical Education
SO HEALTH INFORMATICS: THE TRANSFORMATIVE POWER OF INNOVATION
SE Studies in Health Technology and Informatics
VL 168
BP 57
EP 64
DI 10.3233/978-1-60750-791-8-57
PD 2011
PY 2011
AB Introduction. Electronic Health Record (EHR) systems are an increasingly
   important feature of the national healthcare system [1]. However, little
   research has investigated the impact this will have on medical students'
   learning. As part of an innovative technology platform for a new masters
   level program in medicine, we are developing a student-centred EHR
   system for clinical education. A prototype was trialed with medical
   students over several weeks during 2010. This paper reports on the
   findings of the trial, which had the overall aim of assisting our
   understanding of how trainee doctors might use an EHR system for
   learning and communication in a clinical setting. Background. In primary
   care and hospital settings, EHR systems offer potential benefits to
   medical students' learning: Longitudinal tracking of clinical progress
   towards established learning objectives [2]; Capacity to search across a
   substantial body of records [3]; Integration with online medical
   databases [3]; Development of expertise in creating, accessing and
   managing high quality EHRs [4]. While concerns have been raised that EHR
   systems may alter the interaction between teachers and students [3], and
   may negatively influence physician-patient communication [6], there is
   general consensus that the EHR is changing the current practice
   environment and teaching practice needs to respond. Methods. Final year
   medical students on clinical placement at a large university teaching
   hospital were recruited for the trial. Following a four-week period of
   use, semi-structured interviews were conducted with 10 participants.
   Audio-recorded interviews were transcribed and data analysed for
   emerging themes. Study participants were also surveyed about the
   importance of EHR systems in general, their familiarity with them, and
   general perceptions of sharing patient records. Conclusions. Medical
   students in this pilot study identified a number of educational,
   practical and administrative advantages that the student-centred EHR
   system offered over their existing ad-hoc procedures for recording
   patient encounters. Findings from this preliminary study point to the
   need to introduce and instruct students' on the use of EHR systems from
   their earliest clinical encounters, and to closely integrate learning
   activities based on the EHR system with established learning objectives.
   Further research is required to evaluate the impact of student-centred
   EHR systems on learning outcomes.
CT 19th Australian National Health Informatics Conference (HIC)
CY AUG 01-04, 2011
CL Hlth Informat Soc Australia (HISA), Brisbane, AUSTRALIA
HO Hlth Informat Soc Australia (HISA)
RI McColl, Geoffrey J/C-5358-2015; Judd, Terry/; Elliott, Kristine/
OI McColl, Geoffrey J/0000-0003-2741-5233; Judd, Terry/0000-0002-4692-6701;
   Elliott, Kristine/0000-0002-7599-0358
ZA 0
ZB 1
ZR 0
TC 12
Z8 0
ZS 0
Z9 12
U1 0
U2 7
SN 0926-9630
BN 978-1-60750-791-8
UT WOS:000320867000008
PM 21893912
ER

PT J
AU Kaldoudi, Eleni
   Dovrolis, Nikolas
   Konstantinidis, Stathis Th.
   Bamidis, Panagiotis D.
TI Depicting Educational Content Repurposing Context and Inheritance
SO IEEE TRANSACTIONS ON INFORMATION TECHNOLOGY IN BIOMEDICINE
VL 15
IS 1
BP 164
EP 170
DI 10.1109/TITB.2010.2092442
PD JAN 2011
PY 2011
AB Educational content is often shared among different educators and is
   enriched, adapted, and, in general, repurposed so that it can be reused
   in different contexts. This paper discusses educational content and
   content repurposing in medical education, presenting different
   repurposing contexts. Finally, it proposes a novel approach to content
   repurposing via Web 2.0 social networking of learning resources. The
   proposed social network is augmented by a graphical representation
   module in order to capture and depict the relationships among different
   repurposed medical educational resources, based on educational resource
   "families" and inheritance. The ultimate goal is to provide a
   conceptually different approach to educational resource organization and
   retrieval via "social" associations among learning resources.
RI Bamidis, Panagiotis/AAK-3556-2020; Kaldoudi, Eleni/AAH-6807-2021; Konstantinidis, Stathis/; Dovrolis, Nikolas/
OI Bamidis, Panagiotis/0000-0002-9936-5805; Kaldoudi,
   Eleni/0000-0002-6054-4961; Konstantinidis, Stathis/0000-0002-3680-4559;
   Dovrolis, Nikolas/0000-0003-3832-9939
ZB 0
Z8 0
ZS 0
ZA 0
TC 6
ZR 0
Z9 6
U1 0
U2 2
SN 1089-7771
EI 1558-0032
UT WOS:000286009500021
PM 21134819
ER

PT J
AU Hutchinson, Dana
   Freeman, Lisa M.
   Schreiner, Karen E.
   Terkla, Dawn Geronimo
TI Survey of Opinions About Nutritional Requirements of Senior Dogs and
   Analysis of Nutrient Profiles of Commercially Available Diets for Senior
   Dogs
SO INTERNATIONAL JOURNAL OF APPLIED RESEARCH IN VETERINARY MEDICINE
VL 9
IS 1
BP 68
EP 79
PD 2011
PY 2011
AB A survey containing questions regarding respondents' background, dog
   ownership, and opinions regarding senior dogs' nutritional requirements
   was completed online by 1309 adults. Average nutrient analysis for
   calories, protein, fat, fiber, sodium, and phosphorus for senior canine
   diets also was obtained to determine whether respondent perceptions were
   consistent with actual profiles. Of respondents who owned a senior dog,
   42.8% fed a senior diet. However, only 33.1% of these fed a senior diet
   based on a veterinarian's recommendation. From the options provided, 63%
   of respondents reported that ingredients were the most important factor
   in choosing a senior dog food. Most respondents answered that senior
   dogs have different nutritional needs than adults and that senior diets
   were lower in calories, fat, sodium, protein, and carbohydrates.
   Comparison of 37 commercial senior diets revealed wide variation in
   nutrient profiles which were not consistent with respondents' opinions
   for all nutrients evaluated. These results highlight discrepancies
   between perceived needs of senior dogs and actual diet composition.
TC 7
ZR 0
ZS 0
ZA 0
ZB 7
Z8 0
Z9 7
U1 1
U2 47
SN 1542-2666
EI 1559-470X
UT WOS:000288582900008
ER

PT J
AU Svensson, V.
   Jacobsson, J. A.
   Fredriksson, R.
   Danielsson, P.
   Sobko, T.
   Schioth, H. B.
   Marcus, C.
TI Associations between severity of obesity in childhood and adolescence,
   obesity onset and parental BMI: a longitudinal cohort study
SO INTERNATIONAL JOURNAL OF OBESITY
VL 35
IS 1
BP 46
EP 52
DI 10.1038/ijo.2010.189
PD JAN 2011
PY 2011
AB Objective: To explore the relationship between severity of obesity at
   age 7 and age 15, age at onset of obesity, and parental body mass index
   (BMI) in obese children and adolescents.
   Design: Longitudinal cohort study.
   Subjects: Obese children (n = 231) and their parents (n = 462) from the
   Swedish National Childhood Obesity Centre.
   Methods: Multivariate regression analyses were applied with severity of
   obesity (BMI standard deviation score (BMI SDS)) and onset of obesity as
   dependent variables. The effect of parental BMI was evaluated and in the
   final models adjusted for gender, parental education, age at onset of
   obesity, severity of obesity at age 7 and obesity treatment.
   Results: For severity of obesity at age 7, a positive correlation with
   maternal BMI was indicated (P = 0.05). Severity of obesity at this age
   also showed a strong negative correlation with the age at onset of
   obesity. Severity of obesity at age 15 was significantly correlated with
   both maternal and paternal BMI (P<0.01). In addition, BMI SDS at age 15
   differed by gender (higher for boys) and was positively correlated with
   severity of obesity at age 7 and negatively correlated with treatment.
   Also, a negative correlation was indicated at this age for parental
   education. No correlation with age at onset was found at age 15. For age
   at onset of obesity there was no relevant correlation with parental BMI.
   Children within the highest tertile of the BMI SDS range were more
   likely to have two obese parents.
   Conclusion: The impact of parental BMI on the severity of obesity in
   children is strengthened as the child grows into adolescence, whereas
   the age at onset is probably of less importance than previously thought.
   The influence of parental relative weight primarily affects the severity
   of childhood obesity and not the timing. International Journal of
   Obesity (2011) 35, 46-52; doi:10.1038/ijo.2010.189; published online 21
   September 2010
RI Marcus, Claude/ABE-1177-2020; Schioth, Helgi/AAQ-7239-2020; Fredriksson, Robert/AAH-3921-2019; Danielsson, Pernilla/ABD-9660-2020; Sobko, Tanja/J-1865-2015
OI Marcus, Claude/0000-0003-0890-2650; Fredriksson,
   Robert/0000-0002-2810-3226; Danielsson, Pernilla/0000-0002-4674-2638;
   Sobko, Tanja/0000-0003-1133-3655
ZB 20
ZA 0
Z8 1
ZS 3
ZR 0
TC 48
Z9 50
U1 6
U2 53
SN 0307-0565
UT WOS:000286094900006
PM 20856258
ER

PT J
AU Hahn, Elizabeth A.
   Choi, Seung W.
   Griffith, James W.
   Yost, Kathleen J.
   Baker, David W.
TI Health Literacy Assessment Using Talking Touchscreen Technology (Health
   LiTT): A New Item Response Theory-Based Measure of Health Literacy
SO JOURNAL OF HEALTH COMMUNICATION
VL 16
SI SI
BP 150
EP 162
DI 10.1080/10810730.2011.605434
SU 3
PD 2011
PY 2011
AB The importance of health literacy has grown considerably among
   researchers, clinicians, patients, and policymakers. Better instruments
   and measurement strategies are needed. Our objective was to develop a
   new health literacy instrument using novel health information technology
   and modern psychometrics. We designed Health LiTT as a self-administered
   multimedia touchscreen test based on item response theory (IRT)
   principles. We enrolled a diverse group of 619 English-speaking, primary
   care patients in clinics for underserved patients. We tested three item
   types (prose, document, quantitative) that worked well together to
   reliably measure a single dimension of health literacy. The Health LiTT
   score meets psychometric standards (reliability of 0.90 or higher) for
   measurement of individual respondents in the low to middle range. Mean
   Health LiTT scores were associated with age, race/ethnicity, education,
   income, and prior computer use (p<.05). We created an IRT-calibrated
   item bank of 82 items. Standard setting needs to be performed to
   classify and map items onto the construct and to identify measurement
   gaps. We are incorporating Health LiTT into an existing online research
   management tool. This will enable administration of Health LiTT on the
   same touchscreen used for other patient-reported outcomes, as well as
   real-time scoring and reporting of health literacy scores.
ZA 0
ZR 1
Z8 0
ZS 1
TC 44
ZB 8
Z9 46
U1 0
U2 15
SN 1081-0730
EI 1087-0415
UT WOS:000299952500014
PM 21951249
ER

PT J
AU Eliason, Michele J.
   Dibble, Suzanne L.
   Robertson, Patricia A.
TI Lesbian, Gay, Bisexual, and Transgender (LGBT) Physicians' Experiences
   in the Workplace
SO JOURNAL OF HOMOSEXUALITY
VL 58
IS 10
BP 1355
EP 1371
DI 10.1080/00918369.2011.614902
PD 2011
PY 2011
AB Little is known about the experiences of lesbian, gay, bisexual, and
   transgender (LGBT) physicians in the workplace. There is little formal
   education in medical school about LGBT issues, and some heterosexual
   physicians have negative attitudes about caring for LGBT patients or
   working with LGBT coworkers, setting the stage for an exclusive and
   unwelcoming workplace. The current study used an online survey to assess
   a convenience sample of 427 LGBT physicians from a database of a
   national LGBT healthcare organization, as well as a snowball sample
   generated from the members of the database. Although rates of
   discriminatory behaviors had decreased since earlier reports, 10%
   reported that they were denied referrals from heterosexual colleagues,
   15% had been harassed by a colleague, 22% had been socially ostracized,
   65% had heard derogatory comments about LGBT individuals, 34% had
   witnessed discriminatory care of an LGBT patient, 36% had witnessed
   disrespect toward an LGBT patient's partner, and 27% had witnessed
   discriminatory treatment of an LGBT coworker. Few had received any
   formal education on LGBT issues in medical school or residency. It
   appears that medical schools and health care workplaces continue to
   ignore LGBT issues and operate in discriminatory fashion far too often.
RI Eliason, Michele/W-9229-2019
ZA 0
ZR 0
TC 136
ZB 13
ZS 4
Z8 0
Z9 139
U1 4
U2 63
SN 0091-8369
EI 1540-3602
UT WOS:000297499300001
PM 22029561
ER

PT J
AU Jackson, L. E.
   Lim, M. W.
TI Knowledge and practice of confidential data handling in the Welsh
   Deanery: a brief report
SO JOURNAL OF MEDICAL ETHICS
VL 37
IS 1
BP 58
EP 60
DI 10.1136/jme.2010.036533
PD JAN 2011
PY 2011
AB Recent large-scale personal data loss incidents highlighted the need for
   public bodies to more securely handle confidential data. We surveyed
   trainees from all specialties in the Welsh Deanery for their knowledge
   and practice. All registered trainees were invited to participate in an
   online anonymised survey. There were 880 completed and non-duplicated
   responses (52.9% response rate). Responses were analysed using Microsoft
   Access. Over 40% (388/880 (44.1%)) did not use formal guidelines on
   storage or disposal of confidential data. The majority appeared to
   dispose of confidential paper documents securely, that is, using
   shredders and white shredder bags. However, there were significant
   numbers of unmarked responses. Clinical documents, such as theatre
   lists, were taken home by 281/880 (31.9%) of trainees. The majority
   secured their computers (569/871 (65.3%)) by either not keeping patient
   identifiable data on them or using encryption. However, 302/871 (34.7%)
   did not adequately secure their computers. The surgical and anaesthetic
   specialties were least aware of formal confidentiality guidelines
   (95/178 (53.4%)) and 52/102 (51.0%) respectively) and least secured
   their computers (106/178 (59.6%) and 63/102 (61.8%) respectively).
   Education is needed to improve knowledge and practice of confidential
   data handling. This may be delivered through workshops during induction
   programmes or as part of European Computer Driving Licence (ECDL)
   modules. Training is especially indicated for the surgical and
   anaesthetic specialties.
ZB 0
ZS 0
ZA 0
ZR 0
TC 1
Z8 0
Z9 1
U1 0
U2 2
SN 0306-6800
EI 1473-4257
UT WOS:000285190600012
PM 21149322
ER

PT J
AU Fernandez-Luque, Luis
   Karlsen, Randi
   Bonander, Jason
TI Review of Extracting Information From the Social Web for Health
   Personalization
SO JOURNAL OF MEDICAL INTERNET RESEARCH
VL 13
IS 1
BP 138
EP 152
AR e15
DI 10.2196/jmir.1432
PD JAN-MAR 2011
PY 2011
AB In recent years the Web has come into its own as a social platform where
   health consumers are actively creating and consuming Web content.
   Moreover, as the Web matures, consumers are gaining access to
   personalized applications adapted to their health needs and interests.
   The creation of personalized Web applications relies on extracted
   information about the users and the content to personalize. The Social
   Web itself provides many sources of information that can be used to
   extract information for personalization apart from traditional Web forms
   and questionnaires. This paper provides a review of different approaches
   for extracting information from the Social Web for health
   personalization. We reviewed research literature across different fields
   addressing the disclosure of health information in the Social Web,
   techniques to extract that information, and examples of personalized
   health applications. In addition, the paper includes a discussion of
   technical and socioethical challenges related to the extraction of
   information for health personalization.
RI Fernandez-Luque, Luis/C-6723-2011
OI Fernandez-Luque, Luis/0000-0001-8165-9904
TC 37
ZB 2
Z8 0
ZR 0
ZS 1
ZA 0
Z9 37
U1 3
U2 29
SN 1438-8871
UT WOS:000287447100011
PM 21278049
ER

PT J
AU Heilman, James M.
   Kemmann, Eckhard
   Bonert, Michael
   Chatterjee, Anwesh
   Ragar, Brent
   Beards, Graham M.
   Iberri, David J.
   Harvey, Matthew
   Thomas, Brendan
   Stomp, Wouter
   Martone, Michael F.
   Lodge, Daniel J.
   Vondracek, Andrea
   de Wolff, Jacob F.
   Liber, Casimir
   Grover, Samir C.
   Vickers, Tim J.
   Mesko, Bertalan
   Laurent, Michael R.
TI Wikipedia: A Key Tool for Global Public Health Promotion
SO JOURNAL OF MEDICAL INTERNET RESEARCH
VL 13
IS 1
BP 153
EP 164
AR e14
DI 10.2196/jmir.1589
PD JAN-MAR 2011
PY 2011
AB The Internet has become an important health information resource for
   patients and the general public. Wikipedia, a collaboratively written
   Web-based encyclopedia, has become the dominant online reference work.
   It is usually among the top results of search engine queries, including
   when medical information is sought. Since April 2004, editors have
   formed a group called WikiProject Medicine to coordinate and discuss the
   English-language Wikipedia's medical content. This paper, written by
   members of the WikiProject Medicine, discusses the intricacies,
   strengths, and weaknesses of Wikipedia as a source of health information
   and compares it with other medical wikis. Medical professionals, their
   societies, patient groups, and institutions can help improve Wikipedia's
   health-related entries. Several examples of partnerships already show
   that there is enthusiasm to strengthen Wikipedia's biomedical content.
   Given its unique global reach, we believe its possibilities for use as a
   tool for worldwide health promotion are underestimated. We invite the
   medical community to join in editing Wikipedia, with the goal of
   providing people with free access to reliable, understandable, and
   up-to-date health information.
RI Laurent, Michaël R./D-5748-2011; Beards, Graham/CAG-7864-2022; Beards, Graham/; Heilman, James/; Mesko, Bertalan/
OI Laurent, Michaël R./0000-0001-9681-8330; Beards,
   Graham/0000-0002-9928-1302; Heilman, James/0000-0002-1347-7700; Mesko,
   Bertalan/0000-0002-7005-7083
ZA 0
ZS 3
ZB 24
ZR 1
TC 142
Z8 0
Z9 144
U1 1
U2 34
SN 1438-8871
UT WOS:000287447100012
PM 21282098
ER

PT J
AU Brehaut, Jamie C.
   Santesso, Nancy
   O'Connor, Annette M.
   Lott, Alison
   Lindgaard, Gitte
   Syrowatka, Ania
   Graham, Ian D.
   Tugwell, Peter S.
TI Presenting Evidence to Patients Online: What Do Web Users Think of
   Consumer Summaries of Cochrane Musculoskeletal Reviews?
SO JOURNAL OF MEDICAL INTERNET RESEARCH
VL 13
IS 1
BP 227
EP 241
AR e5
DI 10.2196/jmir.1532
PD JAN-MAR 2011
PY 2011
AB Background: The Internet has the potential to be an effective medium for
   delivering health care knowledge to consumers. While computer usability
   research makes recommendations about how to present Web-based
   information generally, there remains no clear guidance on how to present
   specific forms of health care research evidence online in a way that
   facilitates understanding and good health care decision making.
   Objective: The two goals of this study were to describe the Cochrane
   Musculoskeletal Group's (CMSG's) process for developing online
   patient-focused summaries of systematic reviews and to evaluate the
   impressions of these summaries formed by users.
   Methods: A process for summarizing the results of systematic reviews via
   consumer summaries has evolved over 15 years. An evaluation of this
   approach took the form of Internet surveys on the Arthritis Society of
   Canada website and surveys of members of the Canadian Arthritis Patient
   Alliance (CAPA). Respondents provided information on background,
   relationship to the decision, their satisfaction with and preparation
   for decision making, and suggestions for improvements to the summaries.
   Survey data were collected between August 1, 2005, and February 28,
   2006.
   Results: A total of 261 respondents completed the survey. The majority
   (226/261 or 87%) of respondents reported having an arthritis-related
   condition. The consumer summary approach was generally reviewed
   favorably by respondents, with most agreeing that the summary provided
   appropriate information (177/261 or 68%), would be useful to others
   (160/261 or 61%), was well laid out (159/261 or 61%), was easy to learn
   from (157/261 or 60%), and was useful to the reader (153/261 or 59%).
   Areas of potential improvement were indicated by relatively fewer
   respondents agreeing that they could easily find all the information
   they wanted (118/261 or 45%), by a substantial proportion being unable
   to judge whether the providers of the information are reliable (80/261
   or 31%), and by a similar proportion being unable to determine whether
   the information presented was the best available (68/261 or 26%).
   Conclusions: The CMSG has developed an approach to summarizing the
   results of often-technical systematic reviews into public-friendly
   consumer summaries. Our online survey showed that this approach was
   generally well liked but identified specific areas for improvement.
   Feedback from this survey will help to reshape and improve the current
   template for consumer summaries used by the CMSG.
RI Tugwell, Peter/AFD-8076-2022; Graham, Ian D./ABD-5259-2021; Lindgaard, Gitte/
OI Tugwell, Peter/0000-0001-5062-0556; Graham, Ian D./0000-0002-3669-1216;
   Lindgaard, Gitte/0000-0001-5890-2419
Z8 0
ZA 0
ZR 0
ZS 0
TC 8
ZB 2
Z9 8
U1 0
U2 7
SN 1438-8871
UT WOS:000287447100018
PM 21247863
ER

PT J
AU Taggarshe, Deepa
   Mittal, Vijay
TI Improving Surgical Resident's Performance In the American Board of
   Surgery in Training Examination (ABSITE) - Do Review Courses Help? The
   Program Directors' Perspective
SO JOURNAL OF SURGICAL EDUCATION
VL 68
IS 1
BP 24
EP 28
DI 10.1016/j.jsurg.2010.09.002
PD JAN-FEB 2011
PY 2011
AB BACKGROUND: The implementation of the 80-hour week compounded by the
   need for the current trainee to be well versed technically with the
   newer developments in surgery has resulted in limited time for didactic
   education. Commercial American Board of Surgery in Training examination
   (ABSITE) review courses are flourishing and may seem to be filling the
   gap in didactic education.
   OBJECTIVE: This study ascertained the opinion of the general surgery
   program directors across the country on the role of the review courses
   in the ABSITE performance of a surgical resident.
   METHODS: A questionnaire was designed and sent out to all program
   directors using online survey.
   RESULTS: Sixty-five of 242 program directors completed the
   questionnaire. Fifty-seven percent belonged to university-based surgical
   residency programs. Seventy-two percent used ABSITE performance as a
   measure while evaluating the resident for promotion. Although 60% agreed
   that review courses help the performance of the residents, 80% did not
   have any institutional or regional review courses. Ninety percent
   allowed their residents to attend commercial review courses but 60% did
   not reimburse them.
   CONCLUSIONS: Program directors do feel that ABSITE by itself is
   important in evaluating the progression of surgical residents and has a
   correlation with the boards' pass percentile. Due to the limited hours
   available for didactics in current surgical residency, intensive review
   course over a 2- to 3-day period may help the surgical residents to
   perform better. In the current economy, review courses offered by a
   consortium of programs geared toward improving ABSITE performance and
   conducted by the surgical faculty may be of essence. (J Surg 68:24-28.
   (C) 2011 Association of Program Directors in Surgery. Published by
   Elsevier Inc. All rights reserved.)
ZR 0
ZS 0
Z8 0
TC 8
ZB 1
ZA 0
Z9 8
U1 0
U2 0
SN 1931-7204
EI 1878-7452
UT WOS:000287424900006
PM 21292211
ER

PT J
AU Boyd, C. Trenton
TI The lost history of American veterinary medicine: the need for
   preservation
SO JOURNAL OF THE MEDICAL LIBRARY ASSOCIATION
VL 99
IS 1
BP 8
EP 14
DI 10.3163/1536-5050.99.1.004
PD JAN 2011
PY 2011
AB Objective: The objective of this study was to survey holdings of
   ephemeral veterinary literature.
   Methods: WorldCat OCLC catalog, the Library of Congress online catalog,
   the US National Agricultural Library online catalog, and the Dictionary
   Catalog of the National Agricultural Library, 1862-1965, were used to
   determine current library holdings of materials published by veterinary
   schools that are no longer in existence and veterinary associations that
   are defunct, veterinary supply catalogs, veterinary house organs, patent
   medicine publications, and veterinary advertisements. Individual library
   catalogs were also consulted. In addition, the practice of removing
   advertisements from bound volumes was examined.
   Results: There are many gaps in the cataloged library holdings of
   primary source materials relating to the history of the education of
   veterinarians in the United States.
   Conclusions: A proactive action plan needs to be designed and activated
   to locate, catalog, and preserve this primary source material of
   veterinary medicine for posterity.
ZA 0
ZB 0
ZS 0
Z8 0
TC 2
ZR 0
Z9 2
U1 0
U2 7
SN 1536-5050
UT WOS:000288700700004
PM 21243050
ER

PT J
AU Beaudoin, Denise E.
   Longo, Nicola
   Logan, Robert A.
   Jones, Jason P.
   Mitchell, Joyce A.
TI Using information prescriptions to refer patients with metabolic
   conditions to the Genetics Home Reference website
SO JOURNAL OF THE MEDICAL LIBRARY ASSOCIATION
VL 99
IS 1
BP 70
EP 76
DI 10.3163/1536-5050.99.1.012
PD JAN 2011
PY 2011
AB Objectives: The objectives of this study were to assess the reactions of
   adult patients and parents of children with metabolic conditions to
   receipt of an "information prescription" (IP) to visit Genetics Home
   Reference (GHR), a National Institutes of Health/National Library of
   Medicine online resource, and evaluate the perceived utility of
   information found on the site.
   Methods: Patients seen at the University of Utah Metabolic Service
   Clinic were invited to participate in the study and asked to complete an
   initial survey to gather demographic data and an online survey six weeks
   later to obtain information about user experience.
   Results: Fifty-three of 82 individuals completed both surveys, for an
   overall response rate of 64.6%. Most respondents (88.7%) agreed that
   receiving the IP was a "good idea," and nearly all used the IP to visit
   GHR. More than three-quarters (79.6%) agreed that information on GHR
   supplemented a physician's advice; 60.4% reported an improved
   understanding of a health condition; and 41.5% either looked for or
   would consider looking for additional information. Eighty-six percent of
   respondents were satisfied with the information found on GHR, and 80%
   would recommend the site.
   Conclusions: Use of an IP to direct patients to GHR was well received,
   and retrieved information was perceived as useful in key areas. The high
   level of satisfaction with GHR argues for expanded use of the IP
   approach in this patient population.
ZR 0
ZB 1
TC 10
ZS 0
ZA 0
Z8 0
Z9 10
U1 0
U2 11
SN 1536-5050
UT WOS:000288700700012
PM 21243058
ER

PT J
AU Backes, Carl H.
   Reber, Kris M.
   Trittmann, Jennifer K. B.
   Huang, Hong
   Tomblin, Jordanna
   Moorehead, Pamela A.
   Bauer, John A.
   Smith, Charles V.
   Mahan, John D.
TI Fellows as teachers: a model to enhance pediatric resident education
SO MEDICAL EDUCATION ONLINE
VL 16
AR 7205
DI 10.3402/meo.v16i0.7205
PD 2011
PY 2011
AB Objective: Pressures on academic faculty to perform beyond their role as
   educators has stimulated interest in complementary approaches in
   resident medical education. While fellows are often believed to detract
   from resident learning and experience, we describe our preliminary
   investigations utilizing clinical fellows as a positive force in
   pediatric resident education. Our objectives were to implement a
   practical approach to engage fellows in resident education, evaluate the
   impact of a fellow-led education program on pediatric resident and
   fellow experience, and investigate if growth of a fellowship program
   detracts from resident procedural experience.
   Methods: This study was conducted in a neonatal intensive care unit
   (NICU) where fellows designed and implemented an education program
   consisting of daily didactic teaching sessions before morning clinical
   rounds. The impact of a fellow-led education program on resident
   satisfaction with their NICU experience was assessed via anonymous
   student evaluations. The potential value of the program for
   participating fellows was also evaluated using an anonymous survey.
   Results: The online evaluation was completed by 105 residents. Scores
   were markedly higher after the program was implemented in areas of
   teaching excellence (4.44 out of 5 versus 4.67, p<0.05) and overall
   resident learning (3.60 out of 5 versus 4.61, p<0.001). Fellows rated
   the acquisition of teaching skills and enhanced knowledge of neonatal
   pathophysiology as the most valuable aspects of their participation in
   the education program. The anonymous survey revealed that 87.5% of
   participating residents believed that NICU fellows were very important
   to their overall training and education.
   Conclusions: While fellows are often believed to be a detracting factor
   to residency training, we found that pediatric resident attitudes toward
   the fellows were generally positive. In our experience, in the specialty
   of neonatology a fellow-led education program can positively contribute
   to both resident and fellow learning and satisfaction. Further
   investigation into the value of utilizing fellows as a positive force in
   resident education in other medical specialties appears warranted.
RI Reber, Kristina/E-3933-2011; Mahan, John/E-3574-2011
ZB 3
Z8 0
ZA 0
ZS 0
ZR 0
TC 16
Z9 16
U1 0
U2 1
SN 1087-2981
UT WOS:000208700000015
PM 21912479
ER

PT J
AU Masunaga, Hiromi
   Hitchcock, Maurice A.
TI Aligning teaching practices with an understanding of quality teaching: A
   faculty development agenda
SO MEDICAL TEACHER
VL 33
IS 2
BP 124
EP 130
DI 10.3109/0142159X.2010.498489
PD 2011
PY 2011
AB Background: To guide the future faculty development practices in a
   better manner, it is important to determine how clinical teachers
   perceive their own skill development.
   Aim: The objective of this study was to examine the extent to which
   clinical teachers aligned their teaching practices, as measured with a
   self-rating instrument, with their understanding of what constitutes
   good clinical teaching.
   Method: A sample of 1523 residents and 737 faculty members completed the
   clinical teaching perception inventory (CTPI) online and ranked 28
   single-word descriptors that characterized clinical teachers along a
   seven-point scale in two measures, ""My Ideal Teacher"" and ""Myself as
   a Teacher.""
   Results: Faculty and residents showed strikingly similar discrepancies,
   in both their magnitudes and directions, between their ratings of ""My
   Ideal Teacher"" and those of ""Myself as a Teacher."" Both residents and
   faculty found it most difficult to develop the stimulating, well-read,
   and innovative nature to meet their own standards.
   Conclusions: Data did not support our hypothesis that faculty would
   demonstrate stronger congruence between ""My Ideal Teacher"" and
   ""Myself as a Teacher"" than residents. Medical faculty would benefit
   from future faculty development practices that are designed to assist
   them in becoming stimulating, well-read, and innovative teachers, while
   using less control and caution in their teaching.
ZR 0
ZB 0
ZA 0
ZS 0
TC 5
Z8 0
Z9 5
U1 0
U2 3
SN 0142-159X
EI 1466-187X
UT WOS:000286928300014
PM 21070116
ER

PT J
AU Khogali, S. E. O.
   Davies, D. A.
   Donnan, P. T.
   Gray, A.
   Harden, R. M.
   Mcdonald, J.
   Pippard, M. J.
   Pringle, S. D.
   Yu, N.
TI Integration of e-learning resources into a medical school curriculum
SO MEDICAL TEACHER
VL 33
IS 4
SI SI
BP 311
EP 318
DI 10.3109/0142159X.2011.540270
PD 2011
PY 2011
AB Background: E-learning has the potential to make important contributions
   to medical education, but there has been limited study of a blended
   approach in which the digital resources are introduced alongside
   traditional teaching methods such as lectures.
   Methods: We describe the successful embedding of an e-learning resource
   into 3 of the 5 weeks of cardiovascular system teaching for 164
   first-year medical students by providing scheduled slots in the
   timetables. A questionnaire completed by the students at the end of the
   5 weeks had a response rate of 66%. Students varied in how they made use
   of the resource, some systematically working through it and others
   browsing and studying sections felt to be personally most relevant.
   Results: Almost all (96%) rated the e-learning resources as probably or
   definitely of value: they particularly valued interactive activities,
   animations, video demonstrations, video clips of experts and
   self-assessment exercises. Graduate students had a significantly more
   favourable assessment of the e-learning resources than their
   undergraduate colleagues, while female students felt the value in
   supporting existing learning opportunities more strongly than male
   students.
   Conclusions: It should not be assumed that all students will choose to
   use an e-learning resource in the same way and instructional design
   should enable alternative approaches. The sequence in which the
   e-learning resource is used in relation to the other learning
   opportunities, such as lectures and PBL group discussions, may be
   important and merits further consideration. The experiences reported in
   this study provide encouragement and pointers for others engaged in the
   integration of e-learning in their curriculum.
RI Davies, David/A-1534-2014
OI Davies, David/0000-0002-7573-2762
Z8 1
ZA 0
ZR 0
TC 61
ZS 4
ZB 3
Z9 66
U1 0
U2 31
SN 0142-159X
EI 1466-187X
UT WOS:000289164100017
PM 21456989
ER

PT J
AU Baldwin, Andrew
   Webb, Richard
   Gainsborough, Nicola
   Howlett, David
   Inglis, Celine
TI Provision of electronic learning resources by UK medical schools for
   final year students
SO MEDICAL TEACHER
VL 33
IS 4
SI SI
BP 325
EP 327
DI 10.3109/0142159X.2010.513718
PD 2011
PY 2011
AB The widespread availability of the internet and development of online
   learning technology has seen electronic learning become a key part of
   medical education. This study examines the current situation in the
   delivery of e-learning solely to final year medical students by UK
   medical schools. A total of 25 UK medical schools were surveyed with
   responses received from 21. Seventy-one percent of respondents provided
   e-learning to final year students (15/21). Requirements for this form of
   educational delivery are likely to increase but further analysis of
   their use is required.
ZA 1
Z8 0
ZR 0
ZB 0
TC 3
ZS 0
Z9 4
U1 0
U2 3
SN 0142-159X
EI 1466-187X
UT WOS:000289164100019
PM 21456991
ER

PT J
AU Grant, Janet
   Owen, Heather
   Sandars, John
   Walsh, Kieran
   Richardson, Judith
   Rutherford, Alaster
   Siddiqi, Kamran
   Ibison, Judith
   Maxted, Mairead
TI The challenge of integrating new online education packages into existing
   curricula: A new model
SO MEDICAL TEACHER
VL 33
IS 4
SI SI
BP 328
EP 330
DI 10.3109/0142159X.2011.540266
PD 2011
PY 2011
AB Background: In 2009, The National Institute for Health and Clinical
   Excellence (NICE) developed an undergraduate online learning package on
   the practical application of evidence-based medicine with the intention
   that it would be integrated into existing medical curricula.
   Methods: Complementary methodologies were used to yield a diversity of
   quantitative and qualitative data on how the online learning package was
   integrated.
   Results: The modules of the online learning package received an overall
   positive reaction from the users but uptake of the modules was lower
   than expected. Even though some curriculum integration occurred, several
   students were unaware that the package existed, some lacked the time to
   use the package and others would have preferred to have had the package
   earlier in their course.
   Conclusions: A new model for the effective integration of online
   education packages into existing undergraduate medical curricula is
   proposed, especially when developed by external organisations. This new
   model should enable educationalists to better reveal and overcome the
   contextual and process challenges, barriers and solutions to
   implementing effective flexible learning approaches. When introducing
   new learning resources into a curriculum, many factors are important,
   especially the learners' perceived needs and how these vary at different
   stages of their course.
RI Siddiqi, Kamran/AAD-8801-2021
OI Siddiqi, Kamran/0000-0003-1529-7778
ZR 0
Z8 0
ZB 0
TC 10
ZA 0
ZS 0
Z9 10
U1 1
U2 5
SN 0142-159X
UT WOS:000289164100020
PM 21456992
ER

PT J
AU Halbert, Caitlin
   Kriebel, Richard
   Cuzzolino, Robert
   Coughlin, Patrick
   Fresa-Dillon, Kerin
TI Self-assessed learning style correlates to use of supplemental learning
   materials in an online course management system
SO MEDICAL TEACHER
VL 33
IS 4
SI SI
BP 331
EP 333
DI 10.3109/0142159X.2011.542209
PD 2011
PY 2011
AB Background: The benefit of online learning materials in medical
   education is not well defined.
   Aim: The study correlated certain self-identified learning styles with
   the use of self-selected online learning materials.
   Methods: First-year osteopathic medical students were given access to
   review and/or summary materials via an online course management system
   (CMS) while enrolled in a pre-clinical course. At the end of the course,
   students completed a self-assessment of learning style based on the
   Index of Learning Styles and a brief survey regarding their usage and
   perceived advantage of the online learning materials.
   Results: Students who accessed the online materials earned equivalent
   grades to those who did not. However, the study found that students who
   described their learning styles as active, intuitive, global, and/or
   visual were more likely to use online educational resources than those
   who identified their learning style as reflective, sensing, sequential,
   and/or verbal.
   Conclusions: Identification of a student's learning style can help
   medical educators direct students to learning resources that best suit
   their individual needs.
RI Halbert, Caitlin/AAD-6957-2020; Halbert, Caitlin/
OI Halbert, Caitlin/0000-0003-1427-5390
ZR 1
ZS 0
ZA 0
Z8 0
ZB 2
TC 11
Z9 12
U1 0
U2 13
SN 0142-159X
UT WOS:000289164100021
PM 21456993
ER

PT J
AU Rudland, Joy R.
   Schwartz, Peter
   Ali, Anthony
TI Moving a formative test from a paper-based to a computer-based format. A
   student viewpoint
SO MEDICAL TEACHER
VL 33
IS 9
BP 738
EP 743
DI 10.3109/0142159X.2011.577119
PD 2011
PY 2011
AB Background: A paper-based test was changed to a computer-based format.
   Students completed the test over a 2-week period on any computer with
   internet access.
   Aim: To determine the acceptability to students of the computer-based
   format, whether resources were used by students during the test, the
   value of receiving an immediate score, positive aspects of the computer
   format and areas for improvement.
   Methods: Students completed an online survey containing closed questions
   (Likert scale) and free text questions.
   Results: A large majority of respondents had easy access to a computer,
   found it easy to complete the test in the time given and did not use
   resources to answer the test questions. The most cited benefits were
   flexibility and convenience in being able to choose both the location
   and time for taking the test. A smaller majority found it useful to get
   immediate feedback. The possibility of students 'cheating' because of
   the ability to use resources during the test was seen as problematic.
   Some students felt that the test appeared to lack importance because of
   the flexibility permitted.
   Conclusions: From a student perspective, the computer was an acceptable
   platform for delivering a formative assessment comprising multiple
   choice questions (MCQs).
RI Rudland, Joy/AHB-1517-2022
OI Rudland, Joy/0000-0002-7516-1728
ZB 0
TC 6
ZS 0
Z8 0
ZA 0
ZR 0
Z9 6
U1 0
U2 11
SN 0142-159X
UT WOS:000294065800015
PM 21592016
ER

PT J
AU Davidson, Lindsay K.
TI A 3-year experience implementing blended TBL: Active instructional
   methods can shift student attitudes to learning
SO MEDICAL TEACHER
VL 33
IS 9
BP 750
EP 753
DI 10.3109/0142159X.2011.558948
PD 2011
PY 2011
AB Medical educators have been encouraged to adopt active instructional
   strategies that require learners to engage in and direct their own
   learning. These innovations may be seen as disruptive and face early
   challenges due to student resistance. We report 3 years of experience
   implementing a blend of team-based learning (TBL) and online learning
   modules in an undergraduate medical course. Three sequential cohorts of
   first year medical students were surveyed exploring how they valued
   different instructional methods during a period of evolving curricular
   design. In addition to a demonstrated increase in acceptance of new
   teaching methods, there was a shift in student perceptions of the
   relative merits of didactic, online and TBL teaching. Medical students'
   appreciations of different instructional methods are influenced by the
   maturity of instructional design. Educational change is best viewed
   through a longer term lens, acknowledging the necessity for teachers to
   develop experience in implementing new methods in the context of their
   institution.
RI Herring, Anna L/L-7859-2014
ZS 0
TC 38
ZA 1
Z8 0
ZR 0
ZB 1
Z9 39
U1 0
U2 19
SN 0142-159X
UT WOS:000294065800017
PM 21592018
ER

PT J
AU White, J. S.
   Sharma, N.
   Boora, P.
TI Surgery 101: Evaluating the use of podcasting in a general surgery
   clerkship
SO MEDICAL TEACHER
VL 33
IS 11
BP 941
EP 943
DI 10.3109/0142159X.2011.588975
PD 2011
PY 2011
AB Background: Provision of learning resources online is rapidly becoming a
   feature of medical education.
   Aims: This study set out to determine how medical students engaged in a
   6-week clerkship in General Surgery would make use of a series of audio
   podcasts designed to meet their educational objectives.
   Methods: Patterns of use and student learning styles were determined
   using an anonymous survey.
   Results: Of the 112 students, 93 responded to the survey (83%); 68% of
   students reported listening to at least one podcast (average number:
   six). While students reported listening in a variety of time and places,
   the majority of students reported listening on a computer in dedicated
   study time. Of the listeners, 84% agreed the podcasts helped them learn
   core topics, and over 80% found the recordings interesting and engaging.
   Conclusions: This study demonstrates that podcasts are an acceptable
   learning resource for medical students engaged in a surgery clerkship,
   and can be integrated into existing study habits. We believe that
   podcasting can help us cater to busy students with a range of learning
   styles. We have also shown that a free online resource developed by one
   school can reach a global audience many times larger than its intended
   target: to date, the 'Surgery 101' podcast series has been downloaded
   more than 160,000 times worldwide.
Z8 0
TC 29
ZA 0
ZS 1
ZB 2
ZR 0
Z9 30
U1 0
U2 11
SN 0142-159X
UT WOS:000296154600019
PM 22022905
ER

PT J
AU Ellaway, Rachel
TI eMedical Teacher
SO MEDICAL TEACHER
VL 33
IS 12
BP 1038
EP 1040
DI 10.3109/0142159X.2011.653230
PD 2011
PY 2011
RI Ellaway, Rachel/L-6746-2013
OI Ellaway, Rachel/0000-0002-3759-6624
ZB 0
ZA 0
TC 2
ZR 0
Z8 0
ZS 0
Z9 2
U1 0
U2 0
SN 0142-159X
EI 1466-187X
UT WOS:000298882900021
PM 22225443
ER

PT J
AU Gormley, Gerard J. c
   Mcglade, Kieran
   Thomson, Clare
   Mcgill, Maria
   Sun, Julia
TI A virtual surgery in general practice: Evaluation of a novel
   undergraduate virtual patient learning package
SO MEDICAL TEACHER
VL 33
IS 10
BP E522
EP E527
DI 10.3109/0142159X.2011.599889
PD 2011
PY 2011
AB Background: A suite of 10 online virtual patients developed using the
   IVIMEDS 'Riverside' authoring tool has been introduced into our
   undergraduate general practice clerkship. These cases provide a
   multimedia-rich experience to students. Their interactive nature
   promotes the development of clinical reasoning skills such as
   discriminating key clinical features, integrating information from a
   variety of sources and forming diagnoses and management plans.
   Aims: To evaluate the usefulness and usability of a set of online
   virtual patients in an undergraduate general practice clerkship.
   Method: Online questionnaire completed by students after their general
   practice placement incorporating the System Usability Scale
   questionnaire.
   Results: There was a 57% response rate. Ninety-five per cent of students
   agreed that the online package was a useful learning tool and ranked
   virtual patients third out of six learning modalities. Questions and
   answers and the use of images and videos were all rated highly by
   students as useful learning methods. The package was perceived to have a
   high level of usability among respondents.
   Conclusion: Feedback from students suggest that this implementation of
   virtual patients, set in primary care, is user friendly and rated as a
   valuable adjunct to their learning. The cost of production of such
   learning resources demands close attention to design.
OI Thomson, Clare/0000-0002-8608-4801
TC 11
ZB 1
ZR 1
ZS 0
ZA 0
Z8 0
Z9 12
U1 0
U2 7
SN 0142-159X
UT WOS:000295218300002
PM 21942488
ER

PT J
AU Lazarou, Jason
   Hopyan, Julia
   Panisko, Danny
   Tai, Peter
TI Neurology for internal medicine residents: Working towards a national
   Canadian curriculum consensus
SO MEDICAL TEACHER
VL 33
IS 2
BP e65
EP e68
DI 10.3109/0142159X.2010.535868
PD 2011
PY 2011
AB Background: Partly due to the absence of a standardized neurology
   curriculum, internal medicine residents often perceive neurology lowest
   in terms of the level of knowledge and clinical confidence.
   Aims: To compare the learning needs of internal medicine residents with
   the perceived learning needs of neurology and internal medicine program
   directors and to integrate these needs by developing a focused
   nationwide neurology curriculum for internal medicine residents rotating
   through neurology.
   Methods: Medical residents and neurology and internal medicine program
   directors from programs across the Canada were asked to complete an
   online survey and to rank an exhaustive list of neurology topics. A
   modified Delphi approach was used to obtain consensus on the top 20
   topics to include in the curriculum.
   Results: Over 80%% of residents felt their competency in neurology was
   average or below after completing their neurology rotation. There was
   very high correlation between the topics ranked by residents and staff.
   We were able to achieve consensus on 20 topics to be included in a
   neurology curriculum for internal medicine residents.
   Conclusion: Through a modified Delphi approach we were able to produce a
   neurology curriculum for internal medicine residents rotating through
   neurology based on the input of program directors across the country.
OI Tai, Peter/0000-0001-9261-4832
ZB 1
ZR 0
TC 9
ZS 0
Z8 0
ZA 0
Z9 9
U1 0
U2 9
SN 0142-159X
UT WOS:000286928300002
PM 21275535
ER

PT J
AU Potts, Henry W. W.
TI Student experiences of creating and sharing material in online learning
SO MEDICAL TEACHER
VL 33
IS 11
BP E607
EP E614
DI 10.3109/0142159X.2011.610839
PD 2011
PY 2011
AB Background: User-generated content in an online environment has
   significant implications in both education and health. Instead of a
   model of knowledge being something transferred from the expert to the
   student or to the patient, Web 2.0 technologies offer the hope of making
   learning, and healthcare delivery, a more collaborative and
   participative process. However, some evidence suggests that this
   supposed democratisation of production is not entirely democratic and,
   in an educational context, many students are uncomfortable about sharing
   material they create with their peers.
   Aim: To understand students' affective and other experiences of
   generating content to be shared online with peers (e.g. in online
   discussions).
   Methods: Online interviews, face-to-face focus groups and further
   methods with two student groups in medical education, one undergraduate
   and one postgraduate.
   Results: Students were broadly positive about creating and sharing
   material online, but were also quite anxious about doing so. Many
   practical issues, including around course design, student workload and
   assessment pressures, were barriers to students creating and sharing
   material. Group size is also important, with self-sustaining activity
   less likely in small groups.
   Conclusion: Successfully introducing user-generated content into medical
   education requires attention to practical details and an awareness of
   the student anxiety that can arise.
RI Potts, Henry WW/B-9597-2008
OI Potts, Henry WW/0000-0002-6200-8804
ZB 2
ZR 0
TC 11
ZS 0
Z8 0
ZA 0
Z9 12
U1 0
U2 11
SN 0142-159X
EI 1466-187X
UT WOS:000296154600005
PM 22022914
ER

PT J
AU Rudland, Joy
   Tordoff, Rebecca
   Reid, Jim
   Farry, Pat
TI The clinical skills experience of rural immersion medical students and
   traditional hospital placement students: A student perspective
SO MEDICAL TEACHER
VL 33
IS 8
BP E435
EP E439
DI 10.3109/0142159X.2011.586745
PD 2011
PY 2011
AB Background: Recent decades have seen an international trend for the
   development of undergraduate medical programmes in rural locations.
   These have been considered educationally equivalent alternatives to
   traditional hospital-based programmes. A pilot Rural Medical Immersion
   Programme (RMIP) was launched at the University of Otago.
   Aims: To examine the clinical skills experience of RMIP students and to
   compare it to that of fifth-year students based in the traditional,
   often urban and hospital-based, rotations.
   Methods: An online questionnaire was completed by 23 medical students:
   six RMIP students and 17 hospital-based students. Students rated their
   level of experience in a variety of skills and their self-perceived
   competence for performing these skills after their fifth year. Total
   experience and confidence was compared using Mann-Whitney U test, as
   were subsets of skills.
   Results: There was no difference found in the total clinical skills
   experience and confidence between RMIP and traditional students. RMIP
   students reported greater experience of patient examination and patient
   education skills; traditional students reported greater experience and
   confidence in investigation and interpretative skills.
   Conclusion: Clinical skills experience of the RMIP students is at least
   equivalent to that of their peers in the tertiary hospital setting.
   However, attention may be needed in the development of 'investigative
   and interpretative skills' for rural immersion students.
RI Rudland, Joy/AHB-1517-2022
OI Rudland, Joy/0000-0002-7516-1728
Z8 0
TC 6
ZB 1
ZR 0
ZA 0
ZS 0
Z9 6
U1 0
U2 3
SN 0142-159X
UT WOS:000292928600005
PM 21774640
ER

PT J
AU Sastre, Elizabeth Ann
   Denny, Joshua C.
   McCoy, Jacob A.
   McCoy, Allison B.
   Spickard, Anderson, III
TI Teaching evidence-based medicine: Impact on students' literature use and
   inpatient clinical documentation
SO MEDICAL TEACHER
VL 33
IS 6
BP E306
EP E312
DI 10.3109/0142159X.2011.565827
PD 2011
PY 2011
AB Background: Effective teaching of evidence-based medicine (EBM) to
   medical students is important for lifelong self-directed learning.
   Aims: We implemented a brief workshop designed to teach literature
   searching skills to third-year medical students. We assessed its impact
   on students' utilization of EBM resources during their clinical rotation
   and the quality of EBM integration in inpatient notes.
   Methods: We developed a physician-led, hands-on workshop to introduce
   EBM resources to all internal medicine clerks. Pre- and post-workshop
   measures included student's attitudes to EBM, citations of EBM resources
   in their clinical notes, and quality of the EBM component of the
   discussion in the note. Computer log analysis recorded students' online
   search attempts.
   Results: After the workshop, students reported improved comfort using
   EBM and increased utilization of EBM resources. EBM integration into the
   discussion component of the notes also showed significant improvement.
   Computer log analysis of students' searches demonstrated increased
   utilization of EBM resources following the workshop.
   Conclusions: We describe the successful implementation of a workshop
   designed to teach third-year medical students how to perform an
   efficient EBM literature search. We demonstrated improvements in
   students' confidence regarding EBM, increased utilization of EBM
   resources, and improved integration of EBM into inpatient notes.
RI McCoy, Allison B/B-6143-2011; Denny, Josh/AAL-3359-2021; McCoy, Allison/I-1951-2013
OI McCoy, Allison B/0000-0003-2292-9147; Denny, Josh/0000-0002-3049-7332;
   McCoy, Allison/0000-0003-2292-9147
ZA 0
TC 27
ZB 5
Z8 0
ZS 1
ZR 0
Z9 28
U1 0
U2 13
SN 0142-159X
UT WOS:000290955300003
PM 21609166
ER

PT C
AU Bergeron, Bryan
   Cline, Andrew
BE Westwood, JD
   Westwood, SW
   FellanderTsai, L
   Haluck, RS
   Hoffman, HM
   Robb, RA
   Senger, S
   Vosburgh, KG
TI An Adaptive Signal-Processing Approach to Online Adaptive Tutoring
SO MEDICINE MEETS VIRTUAL REALITY 18
SE Studies in Health Technology and Informatics
VL 163
BP 60
EP 64
DI 10.3233/978-1-60750-706-2-60
PD 2011
PY 2011
AB Conventional intelligent or adaptive tutoring online systems rely on
   domain-specific models of learner behavior based on rules, deep domain
   knowledge, and other resource-intensive methods. We have developed and
   studied a domain-independent methodology of adaptive tutoring based on
   domain-independent signal-processing approaches that obviate the need
   for the construction of explicit expert and student models. A key
   advantage of our method over conventional approaches is a lower barrier
   to entry for educators who want to develop adaptive online learning
   materials.
CT 18th Medicine Meets Virtual Reality Conference / NextMed Conference
CY FEB, 2011
CL Newport Beach, CA
ZS 0
Z8 0
TC 0
ZB 0
ZR 0
ZA 0
Z9 0
U1 0
U2 1
SN 0926-9630
EI 1879-8365
BN 978-1-60750-706-2
UT WOS:000392219500012
PM 21335759
ER

PT C
AU Dev, Parvati
   Heinrichs, W. LeRoy
   Youngblood, Patricia
BE Westwood, JD
   Westwood, SW
   FellanderTsai, L
   Haluck, RS
   Hoffman, HM
   Robb, RA
   Senger, S
   Vosburgh, KG
TI CliniSpace TM: A Multiperson 3D Online Immersive Training Environment
   Accessible through a Browser
SO MEDICINE MEETS VIRTUAL REALITY 18
SE Studies in Health Technology and Informatics
VL 163
BP 173
EP 179
DI 10.3233/978-1-60750-706-2-173
PD 2011
PY 2011
AB Immersive online medical environments, with dynamic virtual patients,
   have been shown to be effective for scenario-based learning (1).
   However, ease of use and ease of access have been barriers to their use.
   We used feedback from prior evaluation of these projects to design and
   develop CliniSpace. To improve usability, we retained the richness of
   prior virtual environments but modified the user interface. To improve
   access, we used a Software-as-a-Service (SaaS) approach to present a
   richly immersive 3D environment within a web browser.
CT 18th Medicine Meets Virtual Reality Conference / NextMed Conference
CY FEB, 2011
CL Newport Beach, CA
TC 30
ZB 0
ZA 0
ZS 0
ZR 0
Z8 0
Z9 30
U1 0
U2 2
SN 0926-9630
EI 1879-8365
BN 978-1-60750-706-2
UT WOS:000392219500037
PM 21335784
ER

PT C
AU Rizzoa, Albert A.
   Lange, Belinda
   Buckwalter, John G.
   Forbell, Eric
   Kim, Julia
   Sagae, Kenji
   Williams, Josh
   Rothbaum, Barbara O.
   Difede, JoAnn
   Reger, Greg
   Parsons, Thomas
   Kenny, Patrick
BE Westwood, JD
   Westwood, SW
   FellanderTsai, L
   Haluck, RS
   Hoffman, HM
   Robb, RA
   Senger, S
   Vosburgh, KG
TI An Intelligent Virtual Human System for Providing Healthcare Information
   and Support
SO MEDICINE MEETS VIRTUAL REALITY 18
SE Studies in Health Technology and Informatics
VL 163
BP 503
EP 509
DI 10.3233/978-1-60750-706-2-503
PD 2011
PY 2011
AB Over the last 15 years, a virtual revolution has taken place in the use
   of Virtual Reality simulation technology for clinical purposes. Shifts
   in the social and scientific landscape have now set the stage for the
   next major movement in Clinical Virtual Reality with the "birth" of
   intelligent virtual humans. Seminal research and development has
   appeared in the creation of highly interactive, artificially intelligent
   and natural language capable virtual human agents that can engage real
   human users in a credible fashion. No longer at the level of a prop to
   add context or minimal faux interaction in a virtual world, virtual
   humans can be designed to perceive and act in a 3D virtual world, engage
   in spoken dialogues with real users and can be capable of exhibiting
   human-like emotional reactions. This paper will present an overview of
   the SimCoach project that aims to develop virtual human support agents
   to serve as online guides for promoting access to psychological
   healthcare information and for assisting military personnel and family
   members in breaking down barriers to initiating care. The SimCoach
   experience is being designed to attract and engage military Service
   Members, Veterans and their significant others who might not otherwise
   seek help with a live healthcare provider. It is expected that this
   experience will motivate users to take the first step - to empower
   themselves to seek advice and information regarding their healthcare and
   general personal welfare and encourage them to take the next step
   towards seeking more formal resources if needed.
CT 18th Medicine Meets Virtual Reality Conference / NextMed Conference
CY FEB, 2011
CL Newport Beach, CA
RI Lange, Belinda/GPW-9678-2022; Lange, Belinda/; Parsons, Thomas/
OI Lange, Belinda/0000-0002-2330-2699; Parsons, Thomas/0000-0003-0331-5019
ZA 0
ZS 0
TC 29
Z8 0
ZR 0
ZB 1
Z9 29
U1 1
U2 4
SN 0926-9630
BN 978-1-60750-706-2
UT WOS:000392219500100
PM 21335847
ER

PT J
AU Haux, R.
   Aronsky, D.
   Leong, T. Y.
   McCray, A. T.
TI Methods in Year 50: Preserving the Past and Preparing for the Future
SO METHODS OF INFORMATION IN MEDICINE
VL 50
IS 1
BP 1
EP 6
DI 10.3414/ME10-05-0005
PD 2011
PY 2011
AB Background: Founded in 1962 and, therefore, the oldest international
   journal in medical informatics, Methods of Information in Medicine will
   publish its 50th volume in 2011. At the start of the journal's sixth
   decade, a discussion on the journal's profile seems appropriate.
   Objectives: To report on the new opportunities for online access to
   Methods publications as well as on the recent strategic decisions
   regarding the journal's aims and editorial policies.
   Methods: Describing and analyzing the journal's aims and scope.
   Reflecting on recent publications and on the journal's development
   during the last decade.
   Results: From 2011 forward all articles of Methods from 1962 until the
   present can be accessed online. Methods of Information in Medicine
   stresses the basic methodology and scientific fundamentals of processing
   data, information and knowledge in medicine and health care. Although
   the journal's major focus is on publications in medical informatics, it
   has never been restricted to publications only in this discipline. For
   example, articles in medical biometry, in or close to biomedical
   engineering, and, later, articles in bioinformatics continue to be a
   part of this journal.
   Conclusions: There is a continuous and, as it seems, ever growing
   overlap in the research methodology and application areas of the
   mentioned disciplines. As there is a continuing and even growing need
   for such a publication forum, Methods of Information in Medicine will
   keep its broad scope. As an organizational consequence, the journal's
   number of associate editors has increased accordingly.
RI LEONG, Tze Yun/H-1142-2015; Leong, Tze Yun/
OI Leong, Tze Yun/0000-0002-1139-803X
ZA 0
ZB 0
ZR 0
ZS 0
Z8 0
TC 12
Z9 12
U1 0
U2 6
SN 0026-1270
UT WOS:000286799500001
PM 21229185
ER

PT J
AU Filipiak, Krystyna
   Malinska, Agnieszka
   Nowicki, Michal
   Krupa, Dariusz
   Zabel, Maciej
TI INNOVATIVE METHODS OF ARCHIVING, PRESENTATION AND PROVIDING ACCESS TO
   HISTOLOGICAL SECTIONS AT THE EXAMPLE OF THE CENTER OF MORPHOLOGIC IMAGES
   ARCHIVIZATION AND DIGITAL DATABASE OF MICROSCOPIC PICTURES OPERATING IN
   POZNAN UNIVERSITY OF MEDICAL SCIENCES
SO POSTEPY BIOLOGII KOMORKI
VL 38
IS 3
BP 475
EP 489
PD 2011
PY 2011
AB The dynamic development of technical sciences and information technology
   allows now for acquisition of microscopic images of histological
   sections, not only using digital cameras, but also through specialized
   devices called scanners. The images obtained using scanners and stored
   in a computer storage device are called virtual slides and, together
   with special software, are known as virtual microscopy. The virtual
   slides can be analyzed on a computer monitor by panoramic viewing or
   using a detailed image examination at higher magnification. In many
   research and education institutions in both the US and Europe, the
   virtual microscopy is used for teaching and training purposes. In the
   academic year of 2009/2010, Department of Histology and Embryology,
   University of Medical Sciences in Poznan, as one of the first in Poland,
   has created a virtual database for educational purposes. This database
   has resulted from archiving the traditional images of histological
   slides in the form of digital images. So far, more than 130 virtual
   slides have been acquired and catalogued in 24 thematic folders,
   available for medical students participating in histology, embryology
   and cell biology courses. Telepathology is the second branch which use
   virtual microscopy. Virtual microscope allows to discuss and resolve
   medical/diagnostic problems with the use of telecommunication systems
   and information technology. The existing interne platforms offer access
   to virtual microscopes and virtual slides. In June, 2011 the Center of
   Morphologic Images Archivization and Digital Database of Microscopic
   Pictures in the Department of Histology and Embryology, Poznan
   University of Medical Sciences launch an online platform (www.caom.pl),
   aimed at providing a central database of scanned histological sections
   with images of physiological tissues, and pathological, rare and unusual
   lesions, including tumors.
ZB 0
ZR 0
Z8 0
TC 0
ZS 0
ZA 0
Z9 0
U1 0
U2 11
SN 0324-833X
UT WOS:000296109600009
ER

PT J
AU Perry, Erica E.
   Zheng, Kai
   Ferris, Maria E.
   Torres, Leticia
   Bickford, Kristi
   Segal, Jonathan H.
TI Invited Manuscript Poster on Renal-Related Education American Society of
   Nephrology, Nov. 16-21, 2010 Adolescents with Chronic Kidney Disease and
   Their Need for Online Peer Mentoring: A Qualitative Investigation of
   Social Support and Healthcare Transition
SO RENAL FAILURE
VL 33
IS 7
BP 663
EP 668
DI 10.3109/0886022X.2011.589949
PD 2011
PY 2011
AB Adolescents with chronic kidney disease (CKD) tend to be isolated from
   peers who also have CKD, develop non-adherent behavior with treatment
   recommendations, and consequently are at higher risk for poor health
   outcomes such as transplant rejection. At the same time, patients in
   this age group tend to be technologically savvy and well-versed in using
   Internet-based communication tools to connect with other people. In this
   study, we conducted semi-structured interviews among adolescents with
   CKD to assess their information needs and their interest in using a
   CKD-oriented peer-mentoring website that we are developing, kTalk.org.
   We interviewed 17 adolescents with CKD, ages 14--18 years old, to learn
   about (1) any concerns regarding transition from pediatric to adult care
   teams; and (2) their interest in using the Internet as a source for
   disease-related information and as a social networking tool for finding
   and interacting with their peers. The interviews were digitally
   recorded, transcribed, and qualitatively analyzed. Results showed that
   (1) the adolescent participants are commonly concerned about
   transitioning to an adult clinic; (2) they are isolated from peers with
   the same medical condition who are of similar age; (3) they are frequent
   Facebook users and are highly interested in exploring the possibility of
   using an online community website, such as kTalk.org, to discover and
   communicate with peers and peer mentors; and (4) there exist divergent
   opinions regarding if an online community of adolescent CKD patients
   should be open to the public.
RI Maria, Ferris E/A-5143-2012; Segal, Jonathan/
OI Maria, Ferris E/0000-0003-1694-886X; Segal, Jonathan/0000-0002-8509-4784
TC 7
ZR 0
ZS 1
ZA 0
ZB 3
Z8 0
Z9 8
U1 1
U2 16
SN 0886-022X
UT WOS:000293096800003
PM 21787155
ER

PT J
AU Desai, Tejas
   Talento, Romualdo, II
   Christiano, Cynthia
   Ferris, Maria
   Hewan-Lowe, Karlene
TI Web-Based Nephropathology Teaching Modules and User Satisfaction: The
   Nephrology On-Demand Experience
SO RENAL FAILURE
VL 33
IS 10
BP 1046
EP 1048
DI 10.3109/0886022X.2011.618968
PD 2011
PY 2011
AB Nephropathology is an integral component of nephrology education. Online
   teaching sites provide valuable educational materials to learners, but
   learner satisfaction has not been measured. We developed a
   nephropathology website and measured learners' satisfaction. The
   Nephrology On-Demand Histopathology website
   (http://blog.ecu.edu/sites/nephrologyondemand/?page_id=4502) provided
   nephropathologic specimens with explanations. Users were asked to
   complete a Likert-based survey (1-strongly agree ... 5-strongly
   disagree) regarding four key areas of content quality: accuracy,
   currency, objectivity, and usefulness. Learners of all training levels
   perceived the content quality favorably. The mean (+/-SD) for accuracy
   was 1.70 (0.89), currency 1.62 (0.90), objectivity 1.80 (1.01), and
   usefulness 1.72 (0.95). Nephrology On-Demand Histopathology is a
   well-received teaching tool to learners of all training levels.
   Educators may consider using it, as well as other online nephropathology
   sites, as adjunctive teaching tools.
RI Maria, Ferris E/A-5143-2012; Christiano, Cynthia/
OI Maria, Ferris E/0000-0003-1694-886X; Christiano,
   Cynthia/0000-0002-0547-8359
ZR 0
ZA 0
ZS 0
TC 5
ZB 0
Z8 0
Z9 5
U1 0
U2 3
SN 0886-022X
UT WOS:000296091000021
PM 22013941
ER

PT J
AU Moore, Crystal Dea
   Cook, Kevin M.
TI Promoting and Measuring Family Caregiver Self-Efficacy in
   Caregiver-Physician Interactions
SO SOCIAL WORK IN HEALTH CARE
VL 50
IS 10
BP 801
EP 814
DI 10.1080/00981389.2011.580835
PD 2011
PY 2011
AB This article describes the development of a 5-item scale that assesses
   family caregivers' self-efficacy in communicating with physicians about
   ill family members (Perceived Efficacy in Caregiver-Physician
   Interactions-PECPI) in the context of an evaluation study of an online
   training in health care communication skills for caregivers. A national
   sample of 197 self-identified family caregivers participated in an
   online webinar and completed a brief evaluation instrument before and
   immediately after the training. Results indicated that the webinar was
   effective in increasing perceived self-efficacy and self-reported
   knowledge about and level of preparation for medical visits. Principal
   component analysis indicates that the PECPI is unidimensional with a
   Cronbach's alpha of .91.
RI Cook, Kevin M/A-3891-2019
OI Cook, Kevin M/0000-0003-0843-8165
TC 5
ZS 0
ZA 0
Z8 0
ZR 0
ZB 0
Z9 5
U1 0
U2 9
SN 0098-1389
EI 1541-034X
UT WOS:000300017400004
PM 22136346
ER

PT J
AU Thietje, R.
   Giese, R.
   Pouw, M.
   Kaphengst, C.
   Hosman, A.
   Kienast, B.
   van de Meent, H.
   Hirschfeld, S.
TI How does knowledge about spinal cord injury-related complications
   develop in subjects with spinal cord injury? A descriptive analysis in
   214 patients
SO SPINAL CORD
VL 49
IS 1
BP 43
EP 48
DI 10.1038/sc.2010.96
PD JAN 2011
PY 2011
AB Study design: Monocentric cohort study.
   Objective: To investigate the acquisition of knowledge about spinal cord
   injury (SCI)-related complications in SCI patients.
   Setting: Level 1 trauma center.
   Methods: All patients with a traumatic or non-traumatic SCI were
   included in the study. Data were collected at admission, post-admission
   at 1 and 3 months and post-discharge at 6, 18 and 30 months. The
   discharge of all patients was between 3 and 6 months post-admission.
   Knowledge about pressure ulcers and bladder management was tested using
   the 'Knowledge' score. This score has a minimum and maximum of 0 and 20
   points. To detect differences across the multiple time intervals, the
   Friedman test was used. Differences in the number of patients with poor
   (0-8), average (9-12) and good knowledge (13-20) between the different
   age classifications (age at injury) were calculated using a chi(2)-test.
   Results: A total of 214 patients were included. At discharge subjects
   had increased their knowledge score to 11.2 compared with 5.4 on
   admission (P<0.001). After 30 months, however, the mean score decreased
   to 10.8 points. At the time of discharge, the number of patients who
   achieved poor, average or good knowledge were 48 (22.4%), 65 (30.4%) and
   101 (47.2%), respectively. Subjects of similar to 50 years old and
   tetraplegics had better (P<0.001) knowledge compared with subjects of
   similar to 50 years old and paraplegics, respectively.
   Conclusion: In this study, less than 50% of SCI patients had good
   knowledge about bladder management and pressure ulcers after being
   discharged. Spinal Cord (2011) 49, 43-48; doi: 10.1038/sc.2010.96;
   published online 7 September 2010
RI Schulz, Arndt P./AAV-7099-2020; Schulz, Arndt P/E-2907-2010; Hosman, A.J.F./L-4393-2015; Meent, H./L-4509-2015
OI Schulz, Arndt P./0000-0002-4927-549X; Schulz, Arndt
   P/0000-0002-4927-549X; 
ZR 0
ZA 0
ZB 0
TC 13
ZS 0
Z8 0
Z9 13
U1 0
U2 1
SN 1362-4393
EI 1476-5624
UT WOS:000285996800007
PM 20820180
ER

PT J
AU Karana-Zebari, D.
   de Leon, M. B.
   Kalpakjian, C. Z.
TI Predictors of marital longevity after new spinal cord injury
SO SPINAL CORD
VL 49
IS 1
BP 120
EP 124
DI 10.1038/sc.2010.63
PD JAN 2011
PY 2011
AB Study design: Prospective cohort design of married persons with new
   spinal cord injury (SCI).
   Objectives: To examine the relationship of demographic and injury
   characteristics, self-rated health, physical functioning, and life
   satisfaction to the duration of marriage 1 to 15 years after SCI among
   individuals who were married at the time of injury.
   Setting: United States.
   Methods: Survival analysis was chosen to determine the predictors
   related to marital longevity, which is defined as non-occurrence of
   divorce after injury. In all, 2327 subjects were included in the
   analyses. Predictors were demographics and injury characteristics, level
   of handicap, self-perceived health, and functional independence.
   Results: Age at injury, being Caucasian vs African American, having a
   college education vs high school, having 'other' employment status vs
   being unemployed, having higher social integration and improved or
   stable self-rated health vs poor health were all significant factors
   that delayed the time of divorce after injury. Contrary to expectations,
   level of injury, function, mobility and independence were not
   significant predictors of marriage longevity.
   Conclusion: Social integration and health perception, the most powerful
   indicators of marriage longevity, can be addressed and facilitated by
   health care providers and rehabilitation programs. Spinal Cord (2011)
   49, 120-124; doi: 10.1038/sc.2010.63; published online 1 June 2010
OI Kalpakjian, Claire/0000-0001-6652-1245
ZA 0
ZR 0
TC 11
Z8 0
ZS 0
ZB 1
Z9 11
U1 0
U2 8
SN 1362-4393
UT WOS:000285996800020
PM 20514055
ER

PT J
AU Luxton, David D.
   June, Jennifer D.
   Kinn, Julie T.
TI Technology-Based Suicide Prevention: Current Applications and Future
   Directions
SO TELEMEDICINE AND E-HEALTH
VL 17
IS 1
BP 50
EP 54
DI 10.1089/tmj.2010.0091
PD JAN-FEB 2011
PY 2011
AB This review reports on current and emerging technologies for suicide
   prevention. Technology-based programs discussed include interactive
   educational and social networking Web sites, e-mail outreach, and
   programs that use mobile devices and texting. We describe innovative
   applications such as virtual worlds, gaming, and text analysis that are
   currently being developed and applied to suicide prevention and outreach
   programs. We also discuss the benefits and limitations of
   technology-based applications and discuss future directions for their
   use.
OI Luxton, David/0000-0002-8234-0011
ZB 9
Z8 0
TC 68
ZS 2
ZR 0
ZA 0
Z9 72
U1 3
U2 27
SN 1530-5627
UT WOS:000292194800011
PM 21214382
ER

PT C
AU Pletneva, Natalia
   Cruchet, Sarah
   Simonet, Maria-Ana
   Kajiwara, Maki
   Boyer, Celia
BE Moen, A
   Andersen, SK
   Aarts, J
   Hurlen, P
TI Results of the 10th HON Survey on Health and Medical Internet Use
SO USER CENTRED NETWORKED HEALTH CARE
SE Studies in Health Technology and Informatics
VL 169
BP 73
EP 77
DI 10.3233/978-1-60750-806-9-73
PD 2011
PY 2011
AB The Internet is increasingly being used as a means to search and
   communicate health information. As the mission of Health on the Net
   Foundation (HON) is to guide healthcare consumers and professionals to
   trustworthy online information, we have been interested in seeing the
   trend of the attitudes towards Internet use for health purposes since
   1996. This article presents the results of the 10th HON survey conducted
   in July-August 2010 (in English and French). It was hosted on the HON
   site with links from Facebook and Twitter and from HONcode certified web
   sites. There were 524 participants coming mainly from France (28%), the
   UK (18%) and the USA (18%). 65% of participants represented the "general
   public", while the remaining 35% were professionals. Information quality
   remains the main barrier users encounter while looking for health
   information online; at the same time, 79% believe they critically assess
   online content. Both patients and physicians consider the Internet to be
   helpful in facilitating their communication during consultations,
   although professionals are more sceptic than the general public. These
   results justify the continuing efforts of HON to raise public awareness
   regarding online health information and the ethical, quality and
   transparency issues, and to educate and guide users towards trustworthy
   health information.
CT 23 rd Conference of the European Federation of Medical Informatics (MIE)
CY AUG 28-31, 2011
CL Forum Databehandling Helsesektoren, Oslo, NORWAY
HO Forum Databehandling Helsesektoren
SP European Federat Med Informat
RI Boyer, Celia/AAT-9282-2020
ZR 0
ZS 2
Z8 1
ZA 0
ZB 1
TC 15
Z9 18
U1 0
U2 4
SN 0926-9630
BN 978-1-60750-806-9
UT WOS:000335401700015
PM 21893717
ER

PT C
AU Papakonstantinou, D.
   Poulymenopoulou, M.
   Malamateniou, F.
   Vassilacopoulos, G.
BE Moen, A
   Andersen, SK
   Aarts, J
   Hurlen, P
TI A Cloud-Based Semantic Wiki for User Training in Healthcare Process
   Management
SO USER CENTRED NETWORKED HEALTH CARE
SE Studies in Health Technology and Informatics
VL 169
BP 93
EP 97
DI 10.3233/978-1-60750-806-9-93
PD 2011
PY 2011
AB Successful healthcare process design requires active participation of
   users who are familiar with the cooperative and collaborative nature of
   healthcare delivery, expressed in terms of healthcare processes. Hence,
   a reusable, flexible, agile and adaptable training material is needed
   with the objective to enable users instill their knowledge and expertise
   in healthcare process management and ( re) configuration activities. To
   this end, social software, such as a wiki, could be used as it supports
   cooperation and collaboration anytime, anywhere and combined with
   semantic web technology that enables structuring pieces of information
   for easy retrieval, reuse and exchange between different systems and
   tools. In this paper a semantic wiki is presented as a means for
   developing training material for healthcare providers regarding
   healthcare process management. The semantic wiki should act as a
   collective online memory containing training material that is accessible
   to authorized users, thus enhancing the training process with
   collaboration and cooperation capabilities. It is proposed that the wiki
   is stored in a secure virtual private cloud that is accessible from
   anywhere, be it an excessively open environment, while meeting the
   requirements of redundancy, high performance and autoscaling.
CT 23 rd Conference of the European Federation of Medical Informatics (MIE)
CY AUG 28-31, 2011
CL Forum Databehandling Helsesektoren, Oslo, NORWAY
HO Forum Databehandling Helsesektoren
SP European Federat Med Informat
TC 5
ZS 0
ZB 0
ZA 0
Z8 0
ZR 0
Z9 5
U1 1
U2 5
SN 0926-9630
EI 1879-8365
BN 978-1-60750-806-9
UT WOS:000335401700019
PM 21893721
ER

PT C
AU Mazzoleni, M. Cristina
   Rognoni, Carla
   Finozzi, Enrico
   Giorgi, Ines
   Pagani, Marco
   Imbriani, Marcello
BE Moen, A
   Andersen, SK
   Aarts, J
   Hurlen, P
TI Online CME Usage Patterns
SO USER CENTRED NETWORKED HEALTH CARE
SE Studies in Health Technology and Informatics
VL 169
BP 238
EP 242
DI 10.3233/978-1-60750-806-9-238
PD 2011
PY 2011
AB The paper reports the findings of the analysis of a sample of 829 online
   Continuous Medical Education (CME) enrolments aimed at inspecting users'
   preferences and behaviours. The contents of the analyzed course are
   provided as online SCORM (Sharable Content Object Reference Model)
   resources together with the corresponding Pdf downloadable versions
   allowing different usage patterns (online only, Pdf only, online AND
   Pdf, mixed online OR Pdf). The results point out that there is not a
   specific preference for one of the four patterns and that most of the
   users access both navigable modules and Pdf documents. Demographic
   characteristics and initial knowledge level do not influence the choice
   of a specific usage pattern that probably depends on internal or context
   factors. From the point of view of knowledge acquisition, the four
   patterns are equivalent. As regards users' behaviour, the analysis has
   pointed out two issues: 1) the attitude to conclude the course in a
   short time and to reach good test scores, but not the excellence; 2)
   learning activity tracing data were not available for all the
   enrolments. Cues for discussion are proposed.
CT 23 rd Conference of the European Federation of Medical Informatics (MIE)
CY AUG 28-31, 2011
CL Forum Databehandling Helsesektoren, Oslo, NORWAY
HO Forum Databehandling Helsesektoren
SP European Federat Med Informat
RI Imbriani, Marcello/AAB-1171-2021; Giorgi, Ines/; ROGNONI, CARLA/
OI Imbriani, Marcello/0000-0002-2752-1565; Giorgi,
   Ines/0000-0001-9076-3607; ROGNONI, CARLA/0000-0002-6330-0591
ZR 0
ZS 0
Z8 0
TC 2
ZB 0
ZA 0
Z9 2
U1 0
U2 2
SN 0926-9630
BN 978-1-60750-806-9
UT WOS:000335401700047
PM 21893749
ER

PT C
AU Luukkonen, Irmeli
   Saranto, Kaija
   Korpela, Mikko
BE Moen, A
   Andersen, SK
   Aarts, J
   Hurlen, P
TI Assessing the Role of a Site Visit in Adopting Activity Driven Methods
SO USER CENTRED NETWORKED HEALTH CARE
SE Studies in Health Technology and Informatics
VL 169
BP 422
EP 426
DI 10.3233/978-1-60750-806-9-422
PD 2011
PY 2011
AB Healthcare activities rely heavily on socio-technical information
   systems. Such systems should be developed according to a socio-technical
   approach. The Activity Driven (AD) approach has been developed to
   contribute to the early phases of information system development in
   healthcare. Multi-professional and multi-disciplinary education in teams
   has been used to introduce the approach to prospective analysts,
   including "lay" healthcare professionals. 'Almost real life cases' have
   been emphasized as promoters of learning. This paper reports on a study
   on site visits as a crucial element for adopting socio-technical methods
   of analysis in healthcare. The paper presents feedback collected from an
   intensive course on health information systems development held in
   Mozambique. The results indicate the high importance of site visits -
   not only as a starting point of system analysis but also as a crucial
   promoter to learning socio-technical methods. Based on the results,
   needs for improvements are identified to the usability of AD tools and
   to the practical arrangements of site visits.
CT 23 rd Conference of the European Federation of Medical Informatics (MIE)
CY AUG 28-31, 2011
CL Forum Databehandling Helsesektoren, Oslo, NORWAY
HO Forum Databehandling Helsesektoren
SP European Federat Med Informat
OI Korpela, Mikko/0000-0001-7863-3471
TC 0
ZB 0
Z8 0
ZR 0
ZA 0
ZS 0
Z9 0
U1 0
U2 0
SN 0926-9630
BN 978-1-60750-806-9
UT WOS:000335401700083
PM 21893785
ER

PT J
AU Baker, William True
   Slone, Donnie E.
   Lynch, Timothy M.
   Johnson, Christopher R.
   Baker, William A.
TI Racing and Sales Performance after Unilateral or Bilateral Single
   Transphyseal Screw Insertion for Varus Angular Limb Deformities of the
   Carpus in 53 Thoroughbreds
SO VETERINARY SURGERY
VL 40
IS 1
BP 124
EP 128
DI 10.1111/j.1532-950X.2010.00769.x
PD JAN 2011
PY 2011
AB Objective
   To evaluate the racing and sales performance of Thoroughbred horses with
   varus angular limb deformities of the carpus treated by unilateral or
   bilateral single transphyseal screw (STS) placement.
   Study Design
   Case series.
   Animals
   Thoroughbred horses (n=53).
   Methods
   Medical records (January 1, 2005-December 31, 2006) of yearling
   Thoroughbreds treated for carpal angular limb deformity by transphyseal
   screw insertion in the distal aspect of the radius were reviewed.
   Retrieved data were sex, surgery, and screw removal dates, surgical
   site, appearance, limb(s) affected, type of angular limb deformity, and
   degree of angular deviation measured by a goniometer. Racing and sales
   data were collected for analysis from an online racing site for all
   treated horses and their maternal siblings.
   Results
   No significant differences were identified between treated horses and
   their maternal siblings in yearling sale price, 2-year-olds in training
   sale price, percent starters, percent winners, and starts, earnings, and
   earnings/start made during the 2- and 3-year old years.
   Conclusions
   No deleterious effects on sales or racing performance were identified
   after use of STS in the distal aspect of the radius of Thoroughbreds for
   the treatment of varus angular limb deformities of the carpus.
ZA 0
ZR 0
ZS 0
ZB 5
TC 11
Z8 0
Z9 11
U1 0
U2 20
SN 0161-3499
UT WOS:000285833600021
PM 21175691
ER

PT J
AU Bosse, Hans Martin
   Dambe, Renato
   Juenger, Jana
   Kadmon, Martina
TI An interdisciplinary and interactive online tool to manage the
   continuous development of learning objectives in a curriculum.
SO Zeitschrift fur Evidenz, Fortbildung und Qualitat im Gesundheitswesen
VL 105
IS 2
BP 116
EP 23
DI 10.1016/j.zefq.2010.11.001
PD 2011
PY 2011
AB BACKGROUND: The last decades have brought about an unprecedented
   proliferation of scientific knowledge necessitating a structuring and
   standardization of content for the training of novices and junior staff
   in all academic disciplines. In medicine, great effort has been expended
   by individual faculties to compile learning objectives, yet one
   disadvantage is common to almost all of these catalogues: their static
   structure limits search options and impedes an ongoing development.
   METHODS: The learning objectives of all individual disciplines of the
   Heidelberg Curriculum Medicinale (HeiCuMed) were merged and assigned to
   levels and attributes of competency. In order to achieve easy access and
   to offer optimal search options to students, teaching staff and
   curriculum coordinators, the generated Heidelberg Catalogue of Learning
   Objectives (HCLO) was established as an online portal.
   RESULTS: The easy to handle online interface of the learning objectives
   catalogue allows for an individualized search for items with an
   unlimited combination of text and/or attributes. Thus, students and
   teaching staff may use the tool as a discipline-based guide for learning
   and teaching as well as an outcome oriented tool defining the intended
   competence of a graduate. Curriculum designers can continuously update
   the catalogue to map the currently intended course contents, thus
   ensuring fast adaptation to changing needs and rendering a dynamic
   feature to the HCLO.
   CONCLUSIONS: All members of the academic community may benefit from the
   presented model. Students are offered the opportunity to prepare for
   upcoming courses and examinations and to monitor their progress of
   competencies over the entire curriculum. Teaching staff and curriculum
   designers are supported in developing intended learning spirals and
   aligning learning objectives, course content and examination modalities.
   In its immediacy the HCLO provides the base for an advanced and fast
   adaptation in curriculum design as opposed to the static catalogues of
   objectives collecting dust. With this tool we would like to contribute
   to ongoing activities of curriculum designers in creating
   well-engineered and efficient tools to manage learning objectives.
RI Bosse, Hans Martin/AAS-5652-2021
OI Bosse, Hans Martin/0000-0001-7888-9434
ZS 0
ZB 0
ZA 0
TC 4
ZR 0
Z8 0
Z9 4
U1 0
U2 0
SN 1865-9217
UT MEDLINE:21496780
PM 21496780
ER

PT J
AU Chiasson, Mary Ann
   Hirshfield, Sabina
   Rietmeijer, Cornelis
TI HIV Prevention and Care in the Digital Age
SO JAIDS-JOURNAL OF ACQUIRED IMMUNE DEFICIENCY SYNDROMES
VL 55
BP S94
EP S97
DI 10.1097/QAI.0b013e3181fcb878
SU 2
PD DEC 15 2010
PY 2010
AB Objectives: To describe the technologic advances in the digital media,
   including computers, mobile phones, and the Internet, that have greatly
   expanded opportunities to deliver evidence-based HIV education,
   prevention, and treatment programs.
   Methods: This article examines the use of digital media in the United
   States and its potential role in HIV prevention and care.
   Results: Although the "digital divide" is shrinking, access varies by
   age, race/ethnicity, and education. The Internet is an important medium
   for delivering universal and targeted HIV education and prevention,
   especially for men who have sex with men, who report going online to
   seek health information online and for social and sexual networking.
   Online and off-line behavioral interventions using digital media range
   from computerized multimedia interventions that take into account
   individual behaviors to brief untailored video interventions. Numerous
   Web sites facilitate access to care by providing a variety of services,
   including location of and linkage to HIV testing and treatment sites.
   HIV treatment and adherence programs that use online medical records
   text messaging, paging, and tablet computer based counseling tools are
   also being developed.
   Conclusions: HIV prevention and care programs using digital media have
   great potential to cost-effectively meet the complex needs of diverse
   and often underserved populations living with or at high risk of HIV.
RI Hirshfield, Sabina/AAE-4412-2021
OI Hirshfield, Sabina/0000-0002-2649-469X
TC 54
Z8 0
ZR 0
ZA 0
ZS 1
ZB 10
Z9 54
U1 1
U2 16
SN 1525-4135
EI 1077-9450
UT WOS:000284966100009
PM 21406996
ER

PT J
AU Ajjawi, Rola
   Thistlethwaite, Jill E.
   Aslani, Parisa
   Cooling, Nick B.
TI What are the perceived learning needs of Australian general practice
   registrars for quality prescribing?
SO BMC MEDICAL EDUCATION
VL 10
AR 92
DI 10.1186/1472-6920-10-92
PD DEC 9 2010
PY 2010
AB Background: Little is known about the perceived learning needs of
   Australian general practice (GP) registrars in relation to the quality
   use of medicines (QUM) or the difficulties experienced when learning to
   prescribe. This study aimed to address this gap.
   Methods: GP registrars' perceived learning needs were investigated
   through an online national survey, interviews and focus groups. Medical
   educators' perceptions were canvassed in semi-structured interviews in
   order to gain a broader perspective of the registrars' needs.
   Qualitative data analysis was informed by a systematic framework method
   involving a number of stages. Survey data were analysed descriptively.
   Results: The two most commonly attended QUM educational activities took
   place in the workplace and through regional training providers. Outside
   of these structured educational activities, registrars learned to
   prescribe mainly through social and situated means. Difficulties
   encountered by GP registrars included the transition from hospital
   prescribing to prescribing in the GP context, judging how well they were
   prescribing and identifying appropriate and efficient sources of
   information at the point of care.
   Conclusions: GP registrars learn to prescribe primarily and
   opportunistically in the workplace. Despite many resources being
   expended on the provision of guidelines, decision-support systems and
   training, GP registrars expressed difficulties related to QUM. Ways of
   easing the transition into GP and of managing the information 'overload'
   related to medicines (and prescribing) in an evidence-guided, efficient
   and timely manner are needed. GP registrars should be provided with
   explicit feedback about the process and outcomes of prescribing
   decisions, including the use of audits, in order to improve their
   ability to judge their own prescribing.
RI Thistlethwaite, Jill/D-7966-2011; Ajjawi, Rola/; Thistlethwaite, Jill/
OI Ajjawi, Rola/0000-0003-0651-3870; Thistlethwaite,
   Jill/0000-0001-8122-4679
ZS 0
ZB 0
Z8 0
TC 11
ZA 0
ZR 0
Z9 11
U1 1
U2 5
EI 1472-6920
UT WOS:000286001600001
PM 21143939
ER

PT J
AU Bovey, Mark
   Lorenc, Ava
   Robinson, Nicola
TI Extent of acupuncture practice for infertility in the United Kingdom:
   experiences and perceptions of the practitioners
SO FERTILITY AND STERILITY
VL 94
IS 7
BP 2569
EP 2573
DI 10.1016/j.fertnstert.2010.03.072
PD DEC 2010
PY 2010
AB Objective: To investigate acupuncture practitioners' experience and
   perceptions of supporting patients presenting with fertility issues.
   Design: Questionnaire survey.
   Setting: British Acupuncture Council.
   Patient(s): British Acupuncture Council acupuncture practitioners.
   Intervention(s): Questionnaire designed for the study, by post and
   online.
   Main Outcome Measure(s): Questions on education and training, size and
   nature of practice, liaison with conventional care, and perceptions
   about use of acupuncture for fertility issues.
   Result(s): Questionnaires were sent to 2,580 practitioners. Of 861
   responses, 15% of practitioners supporting fertility issues said this
   constituted a large proportion of their case load. Eighty percent of
   practitioners reported most fertility work was related to assisted
   conception. More than 60% had specialist training. Practitioners'
   perceived benefits included stress reduction, relaxation, regulation of
   menstrual cycle, and emotional support. Emotional burden on both
   patients and practitioners was recognized and the limits of therapy.
   Point-specific acupuncture protocols were common (70%). Thirteen percent
   reported problems working with physicians. Use of acupuncture for male
   fertility issues was uncommon.
   Conclusion(s): A minority of acupuncturists have become specialists in
   supporting fertility issues. The use of an acupuncture protocol is
   common but does not conform to traditional acupuncture as it is taught
   and practiced for other conditions. (Fertil Steril (R) 2010;94:2569-73.
   (C) 2010 by American Society for Reproductive Medicine.)
OI Lorenc, Ava/0000-0002-3254-004X; Robinson, Nicola/0000-0001-5256-4527
TC 29
ZR 0
ZB 6
ZA 0
Z8 4
ZS 0
Z9 30
U1 0
U2 26
SN 0015-0282
EI 1556-5653
UT WOS:000284573700018
PM 20452588
ER

PT J
AU Yasmeen, R.
   Rathore, F. A.
   Ashraf, K.
   Butt, A. W.
TI How do patients with chronic spinal injury in Pakistan manage their
   bowels? A cross-sectional survey of 50 patients
SO SPINAL CORD
VL 48
IS 12
BP 872
EP 875
DI 10.1038/sc.2010.46
PD DEC 2010
PY 2010
AB Study design: A cross-sectional survey.
   Objectives: To document bowel care practices of chronic spinal cord
   injury (SCI) patients in Pakistan.
   Settings: Outpatient Department, Armed Forces Institute of
   Rehabilitation Medicine, Rawalpindi, Pakistan.
   Methods: A total of 50 adult patients (18-65 years) with SCI of duration
   > 12 months were sampled by convenience sampling. Medical record was
   reviewed, detailed neurological examination was performed and
   face-to-face semistructured interviews were conducted. Data were
   collected and analysed using SPSS v10. Frequencies and descriptive
   statistics were calculated for the various variables.
   Results: Most of the patients (29) were males. The mean age was 33 +/-
   11 years. Majority of the patients (76%) had thoracic-level injury. In
   all, 43 patients gave a history of occasional or regular faecal
   incontinence. In addition, 17 patients reported the regular use of
   laxatives whereas 22 used bulk-forming agents on a regular basis.
   Majority of the patients (56%) had at least one bowel evacuation daily.
   In addition, 31 patients required 16-30 min to complete the bowel
   evacuation. Approximately half (54%) required assistance in bowel
   evacuation.
   Conclusion: A large number of patients with chronic SCI in Pakistan had
   faecal incontinence. A majority of patients used methods such as
   suppositories, laxatives and bulk-forming agents to control the
   frequency and duration of the bowel programme. Adherence to standard
   bowel care programme and practices are influenced by sociocultural
   factors and lack of education on the part of the patients. Spinal Cord
   (2010) 48, 872-875; doi:10.1038/sc.2010.46; published online 4 May 2010
RI Rathore, Farooq Azam/B-8232-2008
OI Rathore, Farooq Azam/0000-0002-4759-0453
Z8 1
ZS 0
TC 10
ZB 5
ZA 0
ZR 0
Z9 11
U1 0
U2 2
SN 1362-4393
EI 1476-5624
UT WOS:000284875100007
PM 20440300
ER

PT J
AU Jorm, Anthony F.
   Kitchener, Betty A.
   Fischer, Julie-Anne
   Cvetkovski, Stefan
TI Mental health first aid training by e-learning: a randomized controlled
   trial
SO AUSTRALIAN AND NEW ZEALAND JOURNAL OF PSYCHIATRY
VL 44
IS 12
BP 1072
EP 1081
DI 10.3109/00048674.2010.516426
PD DEC 2010
PY 2010
AB Objective: Mental Health First Aid training is a course for the public
   that teaches how to give initial help to a person developing a mental
   health problem or in a mental health crisis. The present study evaluated
   the effects of Mental Health First Aid training delivered by e-learning
   on knowledge about mental disorders, stigmatizing attitudes and helping
   behaviour.
   Method: A randomized controlled trial was carried out with 262 members
   of the Australian public. Participants were randomly assigned to
   complete an e-learning CD, read a Mental Health First Aid manual or be
   in a waiting list control group. The effects of the interventions were
   evaluated using online questionnaires pre- and post-training and at
   6-months follow up. The questionnaires covered mental health knowledge,
   stigmatizing attitudes, confidence in providing help to others, actions
   taken to implement mental health first aid and participant mental
   health.
   Results: Both e-learning and the printed manual increased aspects of
   knowledge, reduced stigma and increased confidence compared to waiting
   list. E-learning also improved first aid actions taken more than waiting
   list, and was superior to the printed manual in reducing stigma and
   disability due to mental ill health.
   Conclusions: Mental Health First Aid information received by either
   e-learning or printed manual had positive effects, but e-learning was
   better at reducing stigma.
RI Jorm, Anthony F/B-5555-2009; Fischer, Julie/
OI Jorm, Anthony F/0000-0002-1424-4116; Fischer, Julie/0000-0002-3443-1058
ZA 0
TC 67
Z8 0
ZR 0
ZS 0
ZB 11
Z9 67
U1 0
U2 34
SN 0004-8674
UT WOS:000284114100003
PM 21070103
ER

PT J
AU Eskildsen, Manuel A.
TI Review of Web-Based Module to Train and Assess Competency in
   Systems-Based Practice
SO JOURNAL OF THE AMERICAN GERIATRICS SOCIETY
VL 58
IS 12
BP 2412
EP 2413
DI 10.1111/j.1532-5415.2010.03167.x
PD DEC 2010
PY 2010
AB This module has a goal of increasing learners' understanding of the care
   transitions process through an online, interactive interface that can be
   completed in approximately 30 minutes. The teaching is case-based, using
   a hypothetical patient to walk learners through the main elements that
   the author is emphasizing: highlighting the importance of communication
   during the discharge process, including the preparation of complete
   discharge summaries; explaining the sources of payment for elderly
   patients moving through the healthcare system; and discharge sites
   according to type and amount of therapy that patients can expect to
   receive.
ZB 2
Z8 0
ZA 0
ZS 0
TC 11
ZR 0
Z9 11
U1 0
U2 4
SN 0002-8614
UT WOS:000285156500022
PM 21070196
ER

PT J
AU Vereecken, Carine Anna
   Vandervorst, Stephanie
   Nicklas, Theresa
   Covents, Marc
   Maes, Lea
TI Test-retest reliability and comparison of children's reports with
   parents' reports of young children's fruit and vegetable preferences
SO APPETITE
VL 55
IS 3
BP 574
EP 581
DI 10.1016/j.appet.2010.09.006
PD DEC 2010
PY 2010
AB The aim of this study is to investigate the test-retest reliability of a
   short computerized assessment of young children's fruit (F) and
   vegetable (V) preferences, and to compare children's responses with
   their parents' responses. A paper-and-pencil F and V preference and F
   and V food frequency questionnaire was completed by 194 parents. Data on
   139 preschoolers was available for test and retest of F preferences and
   data on 135 children for V. F and V preference scales were computed,
   including the ten most commonly consumed F and the ten most commonly
   consumed V. Alpha reliabilities were good (F = 0.78; V = 0.76) and
   test-retest intraclass correlations were high (ICC for F = 0.74; V =
   0.75). Agreement between parents' and children's reports was moderate
   (F: ICC = 0.48, V: ICC = 0.41). Children reported more often to have
   never consumed an item, and less often the midcategory "not yummy, not
   yucky but ok". Covariance analysis indicated differences in agreement by
   school and mothers' education level with a lower agreement for those of
   lower social status. A weak, but significant association was found
   between children's reported preferences and children's consumption (F: r
   = 0.19, V: r = 0.25). The results are promising, but additional
   validation is needed in a representative sample and should further
   explore the sources of disagreements. (C) 2010 Elsevier Ltd. All rights
   reserved.
RI Maes, Lea/D-6014-2013
ZS 0
Z8 0
ZB 4
TC 17
ZA 0
ZR 0
Z9 17
U1 0
U2 12
SN 0195-6663
UT WOS:000285988900029
PM 20851728
ER

PT J
AU Liu, Catherine
   Schwartz, Brian S.
   Vallabhaneni, Snigdha
   Nixon, Michael
   Chin-Hong, Peter V.
   Miller, Steven A.
   Chiu, Charles
   Damon, Lloyd
   Drew, W. Lawrence
TI Pandemic (H1N1) 2009 Infection in Patients with Hematologic Malignancy
SO EMERGING INFECTIOUS DISEASES
VL 16
IS 12
BP 1910
EP 1917
DI 10.3201/eid1612.100772
PD DEC 2010
PY 2010
AB Medscape LLC is pleased to provide online continuing medical education
   (CME) for this journal article allowing clinicians the opportunity to
   earn CME credit This activity has been planned and implemented in
   accordance with the Essential Areas and policies of the Accreditation
   Council for Continuing Medical Education through the joint sponsorship
   of Medscape LLC and Emerging Infectious Diseases Medscape LLC is
   accredited by the ACCME to provide continuing medical education for
   physicians Medscape LLC designates this educational activity for a
   maximum of 0 5 AMA PRA Category 1 Credits (TM) Physicians should only
   claim credit commensurate with the extent of their participation in the
   activity All other clinicians completing this activity will be issued a
   certificate of participation To participate in this journal CME activity
   (1) review the learning objectives and author disclosures, (2) study the
   education content (3) take the post test and/or complete the evaluation
   at www medscapecme com/journal/eid (4) view/print certificate
OI Chiu, Charles/0000-0003-2915-2094
ZB 9
ZA 0
ZR 0
TC 14
Z8 0
ZS 0
Z9 14
U1 0
U2 1
SN 1080-6040
EI 1080-6059
UT WOS:000285031100012
PM 21122221
ER

PT J
AU McNulty, John A.
   Gruener, Gregory
   Chandrasekhar, Arcot
   Espiritu, Baltazar
   Hoyt, Amy
   Ensminger, David
TI Are online student evaluations of faculty influenced by the timing of
   evaluations?
SO ADVANCES IN PHYSIOLOGY EDUCATION
VL 34
IS 4
BP 213
EP 216
DI 10.1152/advan.00079.2010
PD DEC 2010
PY 2010
AB McNulty JA, Gruener G, Chandrasekhar A, Espiritu B, Hoyt A, Ensminger D.
   Are online student evaluations of faculty influenced by the timing of
   evaluations?. Adv Physiol Educ 34: 213-216, 2010;
   doi:10.1152/advan.00079.2010.-Student evaluations of faculty are
   important components of the medical curriculum and faculty development.
   To improve the effectiveness and timeliness of student evaluations of
   faculty in the physiology course, we investigated whether evaluations
   submitted during the course differed from those submitted after
   completion of the course. A secure web-based system was developed to
   collect student evaluations that included numerical rankings (1-5) of
   faculty performance and a section for comments. The grades that students
   received in the course were added to the data, which were sorted
   according to the time of submission of the evaluations and analyzed by
   Pearson's correlation and Student's t-test. Only 26% of students elected
   to submit evaluations before completion of the course, and the average
   faculty ratings of these evaluations were highly correlated [r(14) =
   0.91] with the evaluations submitted after completion of the course.
   Faculty evaluations were also significantly correlated with the previous
   year [r(14) = 0.88]. Concurrent evaluators provided more comments that
   were statistically longer and subjectively scored as more "substantive."
   Students who submitted their evaluations during the course and who
   included comments had significantly higher final grades in the course.
   In conclusion, the numeric ratings that faculty received were not
   influenced by the timing of student evaluations. However, students who
   submitted early evaluations tended to be more engaged as evidenced by
   their more substantive comments and their better performance on exams.
   The consistency of faculty evaluations from year to year and concurrent
   versus at the end of the course suggest that faculty tend not to make
   significant adjustments to student evaluations.
ZB 0
ZS 0
TC 8
Z8 0
ZA 1
ZR 0
Z9 9
U1 1
U2 19
SN 1043-4046
EI 1522-1229
UT WOS:000284533400009
PM 21098389
ER

PT J
AU Peery, A. F.
   Shaheen, N. J.
   Dellon, E. S.
TI Practice patterns for the evaluation and treatment of eosinophilic
   oesophagitis
SO ALIMENTARY PHARMACOLOGY & THERAPEUTICS
VL 32
IS 11-12
BP 1373
EP 1382
DI 10.1111/j.1365-2036.2010.04476.x
PD DEC 1 2010
PY 2010
AB Background
   Although consensus guidelines for eosinophilic oesophagitis have been
   published, it remains unclear whether gastroenterologists follow these
   recommendations.
   Aim
   To assess academic and community practice patterns for the evaluation
   and treatment of eosinophilic oesophagitis and to compare these
   practices with current guidelines.
   Methods
   This was a prospective study of academic and community
   gastroenterologists using a self-administered online survey.
   Results
   A total of 60% (34 of 57) of academic and 29% (38 of 133) of community
   gastroenterologists completed the survey. Only 24% of academic and 3% of
   community gastroenterologists follow consensus guidelines to diagnose
   eosinophilic oesophagitis (P = 0.007). A proton pump inhibitor trial or
   negative pH study prior to diagnosis was required by just 25% of all
   gastroenterologists. A majority (60%) do not use the recommended
   threshold of 15 eosinophils per high powered field to diagnosis
   eosinophilic oesophagitis. Half (51%) mistakenly require a positive
   endoscopic finding. For first-line treatment, about half of the
   gastroenterologists surveyed treat with a swallowed topical steroid (53%
   academic, 56% community; P = N.S.), consistent with the guidelines.
   Conclusions
   There is variability in practice patterns for both diagnosis and
   treatment of eosinophilic oesophagitis. Ongoing education and research
   concerning diagnosis and treatment are needed.
RI Shaheen, Nicholas J/A-1898-2013
TC 46
ZR 1
ZS 0
ZA 0
ZB 21
Z8 0
Z9 48
U1 0
U2 1
SN 0269-2813
EI 1365-2036
UT WOS:000283948000010
PM 21050240
ER

PT J
AU Ladd, Elissa C.
   Mahoney, Diane Feeney
   Emani, Srinivas
TI "Under the Radar": Nurse Practitioner Prescribers and Pharmaceutical
   Industry Promotions
SO AMERICAN JOURNAL OF MANAGED CARE
VL 16
IS 12
BP E358
EP E362
PD DEC 2010
PY 2010
AB Objectives: To assess nurse practitioners' interactions with
   pharmaceutical industry promotional activities and their perception of
   information reliability and self-reported prescribing behaviors.
   Study Design: Self-administered online survey.
   Methods: A nationally randomized sample of nurse practitioner
   prescribers was surveyed. Eligibility criteria included current clinical
   practice and licensure to prescribe medications in their state of
   practice.
   Results: A total of 263 responses were analyzed. Almost all respondents
   (96%) reported regular contact with pharmaceutical sales
   representatives, and most (71%) reported receiving information on new
   drugs directly from pharmaceutical sales representatives some or most of
   the time. A large portion (66%) dispensed drug samples regularly to
   their patients, and 73% believed that samples were somewhat or very
   helpful in learning about new drugs. Eighty-one percent of respondents
   thought that it was ethically acceptable to give out samples to anyone,
   and 90% believed that it was acceptable to attend lunch and dinner
   events sponsored by the pharmaceutical industry. Almost half (48%)
   stated that they were more likely to prescribe a drug that was
   highlighted during a lunch or dinner event. Most respondents stated that
   it was ethically acceptable for speakers to be paid by industry.
   Conclusions: Nurse practitioner prescribers had extensive contact with
   pharmaceutical industry promotional activities such as pharmaceutical
   representative contact, receipt of drug samples, and regular attendance
   at industry-sponsored meal events and continuing education programs.
   They reported that industry interface with nurse practitioner
   prescribers in the form of sponsored meals, education events, and paid
   speakers was ethically acceptable. (Am J Manag Care. 2010; 16(12):
   e358-e362)
OI Mahoney, Diane/0000-0002-6415-475X
TC 12
ZB 4
ZR 0
ZA 0
Z8 0
ZS 0
Z9 12
U1 0
U2 6
SN 1088-0224
UT WOS:000285683000004
PM 21291293
ER

PT J
AU Wing, Rena R.
   Crane, Melissa M.
   Thomas, J. Graham
   Kumar, Rajiv
   Weinberg, Brad
TI Improving Weight Loss Outcomes of Community Interventions by
   Incorporating Behavioral Strategies
SO AMERICAN JOURNAL OF PUBLIC HEALTH
VL 100
IS 12
BP 2513
EP 2519
DI 10.2105/AJPH.2009.183616
PD DEC 2010
PY 2010
AB Objectives We examined whether adding behavioral weight loss strategies
   could improve the outcomes of a community weight loss campaign
   Methods Shape Up RI is a 12 week online team based program for health
   improvement in Rhode Island In study 1 we randomly assigned participants
   to the standard Shape Up RI program or to the program plus video lessons
   on weight loss In study 2 we randomly assigned participants to the
   standard program or to the program plus video lessons daily self
   monitoring of weight eating and exercise and computer generated feedback
   Results Adding video lessons alone (study 1) did not result in
   significantly improved weight loss (2 0 +/- 2 8 kg vs 1 4 +/- 2 9 kg P=
   15) However when the video lessons were supplemented with self
   monitoring and feedback (study 2) the average weight loss more than
   doubled (3 5 +/- 3 8 kg vs 1 4 +/- 2 7 kg P< 01) and the proportion of
   individuals achieving a weight loss of 5% or more tripled (40 5% vs 13
   2% P< 01) Participants in study 2 submitted self monitoring records on
   78% of days and adherence was significantly related to outcome
   Conclusions Adding behavioral strategies to community campaigns may
   improve weight loss outcomes with minimal additional cost (Am J Public
   Health 2010 100 2513-2519 doi 10 2105/AJPH 2009 183616)
OI Crane, Melissa/0000-0002-1458-2692
ZB 5
ZA 0
TC 46
ZS 0
Z8 0
ZR 0
Z9 46
U1 0
U2 5
SN 0090-0036
EI 1541-0048
UT WOS:000284563300037
PM 20966375
ER

PT J
AU Copertino, Nicolas
   Blackham, Ruth
   Hamdorf, Jeffrey M.
TI A short course for surgical supervisors and trainers: effecting
   behavioural change
SO ANZ JOURNAL OF SURGERY
VL 80
IS 12
BP 896
EP 901
DI 10.1111/j.1445-2197.2010.05523.x
PD DEC 2010
PY 2010
AB Background:
   The Supervisors and Trainers for the Surgical Education and Training
   (SAT SET) course was developed to assist surgical trainers in Australia
   and New Zealand with the transition to the new Surgical Education and
   Training framework. The aim of this study was to assess whether
   attendance at the course translated into behavioural change in surgical
   trainers and supervisors.
   Methods:
   An online survey tool was distributed to registered participants in the
   SAT SET Course. Demographic data, attitudes towards the course and
   perceived behavioural change since attendance was measured. Data was
   collected using a 5-point Likert Scale with room for occasional free
   text comments.
   Results:
   A 35% response rate was achieved for the study. Most thought the course
   was well designed, easy to follow and met its key aims. The majority
   felt more comfortable with the use of the new in-training assessment
   tools and had gained a more structured approach to analyse their
   trainees' performance. Most felt their roles as supervisors had been
   improved by attending the SAT SET course. Informal feedback to trainees
   had increased; however, structured feedback rates remained low. Fears
   that the new system would increase the workload on supervisors did not
   seem to have materialized. Of the respondents, 43% considered that
   objective assessment of trainees had improved without fear of legal
   implications.
   Conclusions:
   The SAT SET course appears to have been well received and has helped
   better inform participants of their roles and has resulted in an
   appreciable positive behavioural change in their practice as surgical
   supervisors.
Z8 0
ZA 0
TC 2
ZB 0
ZR 0
ZS 0
Z9 2
U1 0
U2 4
SN 1445-1433
UT WOS:000284767700012
PM 21114729
ER

PT J
AU Jones, Oliver
   Saunders, Helen
   Mires, Gary
TI The E-learning revolution in obstetrics and gynaecology
SO BEST PRACTICE & RESEARCH CLINICAL OBSTETRICS & GYNAECOLOGY
VL 24
IS 6
BP 731
EP 746
DI 10.1016/j.bpobgyn.2010.04.009
PD DEC 2010
PY 2010
AB The explosion of information technology has created new opportunities
   and tools to assist the trainee in the process of learning. This chapter
   describes how the Royal College of Obstetricians and Gynaecologists
   (RCOG) is embracing the opportunities provided by this technology to
   create interactive and engaging learning programmes designed to support
   trainees in achieving the knowledge, skills and attitudes required to
   practise. It considers how the RCOG has developed a number of online
   initiatives to support training, the drivers for doing so and presents
   some ideas for future developments. (C) 2010 Elsevier Ltd. All rights
   reserved.
ZR 1
ZA 0
ZS 0
TC 8
Z8 0
ZB 2
Z9 9
U1 0
U2 3
SN 1521-6934
UT WOS:000283914900005
PM 20655808
ER

PT J
AU Ng, Kai-Ling
   Yazer, Jo
   Abdolell, Mohammed
   Brown, Peter
TI National Survey to Identify Subspecialties at Risk for Physician
   Shortages in Canadian Academic Radiology Departments
SO CANADIAN ASSOCIATION OF RADIOLOGISTS JOURNAL-JOURNAL DE L ASSOCIATION
   CANADIENNE DES RADIOLOGISTES
VL 61
IS 5
BP 252
EP 257
DI 10.1016/j.carj.2010.02.007
PD DEC 2010
PY 2010
AB Purpose: To identify subspecialty fields in Canadian academic radiology
   departments that are at risk for future manpower shortages. To determine
   reasons for the potential shortages and suggest potential solutions.
   Methods: An anonymous online survey was sent by e-mail to radiology
   residents and academic radiology department heads in Canada. The survey
   was open from April 1 to August 1, 2006. Statistical analysis by using
   the SAS Frequency Procedure was performed on the results.
   Results: Interventional radiology, neuroradiology, mammography, cardiac
   imaging, and pediatric radiology were identified as areas in which there
   will be increasing workforce demands. Mammography, pediatric radiology,
   and cardiac imaging were identified as areas in which there will be a
   potential decrease in supply. Of the residents, 65.83% intended on
   pursuing subspecialty training. Priorities were interesting work, job
   availability, and work schedule. Nuclear medicine, mammography,
   pediatric radiology, and interventional radiology were identified as the
   top 4 areas in which residents specifically did not want to pursue
   further subspecialty training. Only 15% of resident respondents received
   career counseling during residency, and only 50% of those residents
   thought it was adequate.
   Conclusions: Our survey results indicate that mammography, cardiac
   imaging, and pediatric radiology are at risk for manpower shortages, and
   interventional radiology may be at risk. Increased efforts to recruit
   trainees may be necessary to ensure that these subspecialties maintain
   their presence in the future. Only 15% of the surveyed residents
   received career counseling during residency. This is a relatively
   untapped forum that academic staff could use to help recruit new
   trainees into these underserved subspecialties.
TC 11
Z8 0
ZS 0
ZA 0
ZR 0
ZB 0
Z9 11
U1 0
U2 1
SN 0846-5371
EI 1488-2361
UT WOS:000284675300002
PM 20382499
ER

PT J
AU Gadsby, R.
   Hall, H. E.
   Court, R. A.
TI Medical information about diabetes-how to keep up to date
SO DIABETIC MEDICINE
VL 27
IS 12
BP 1335
EP 1340
DI 10.1111/j.1464-5491.2010.03129.x
PD DEC 2010
PY 2010
AB P>There is a vast amount of new medical information published on
   diabetes each year; the number of systematic reviews on diabetes is also
   increasing rapidly. It is therefore difficult for clinicians keep up to
   date with the new evidence. It is suggested that reading the full
   National Institute for Clinical Excellence (NICE) guidelines on diabetes
   will bring you up to date with information as at the date of the
   evidence cut-off, which is usually approximately 1 year before
   publication. Also regularly visiting 'NHS Evidence-diabetes', an online
   resource that offers a foraging service, surveying the literature and
   alerting clinicians to all the new important and useful information,
   enables the busy clinician to manage information overload and help keep
   up to date.
RI Hall, Beth/L-7834-2015; Court, Rachel/
OI Hall, Beth/0000-0003-4980-3720; Court, Rachel/0000-0002-4567-2586
ZS 1
ZR 0
Z8 0
TC 3
ZA 0
ZB 0
Z9 4
U1 0
U2 3
SN 0742-3071
EI 1464-5491
UT WOS:000284070400001
PM 21059084
ER

PT J
AU Gray, T. A.
   Fenerty, C.
   Harper, R.
   Lee, A.
   Spencer, A. F.
   Campbell, M.
   Henson, D. B.
   Waterman, H.
TI Preliminary survey of educational support for patients prescribed ocular
   hypotensive therapy
SO EYE
VL 24
IS 12
BP 1777
EP 1786
DI 10.1038/eye.2010.121
PD DEC 2010
PY 2010
AB Purpose To establish the impact of educational support on patients'
   knowledge of glaucoma and adherence, in preparation for an intervention
   study.
   Methods Structured observation encapsulated the educational support
   provided during clinical consultations and patient interviews captured
   the depth of glaucoma knowledge, problems associated with glaucoma
   therapy, and adherence issues.
   Results One hundred and thirty-eight patients completed the study.
   Education was didactic in nature, limited for many patients and
   inconsistent across clinics. Patients showed generally poor knowledge of
   glaucoma with a median score of 6 (range 0-16). A significant
   association was found between educational support and knowledge for
   newly prescribed patients (Kendall's tau =0.30, P = 0.003), but no
   association was found for follow-up patients (Kendall's tau = 0.11, P =
   0.174). Only five (6%) patients admitted to a doctor that they did not
   adhere to their drop regimen, yet 75 (94%) reported at interview that
   they missed drops.
   Conclusions Although important, knowledge alone may not sufficiently
   improve adherence: a patient-centred approach based on ongoing support
   according to need may provide a more effective solution for this patient
   group. Eye (2010) 24, 1777-1786; doi:10.1038/eye.2010.121; published
   online 10 September 2010
RI Waterman, Heather/I-6049-2014; Gray, Trish/O-8790-2014; Campbell, Malcolm/D-3925-2011; Harper, Robert/; Henson, David/
OI Waterman, Heather/0000-0001-7052-2734; Gray, Trish/0000-0002-8088-0698;
   Campbell, Malcolm/0000-0002-6125-5731; Harper,
   Robert/0000-0001-5437-2553; Henson, David/0000-0002-9272-7295
ZB 1
Z8 0
TC 16
ZA 0
ZS 0
ZR 0
Z9 16
U1 0
U2 4
SN 0950-222X
EI 1476-5454
UT WOS:000285138500005
PM 20829888
ER

PT J
AU Robinson, Christie
   Graham, Joy
TI Perceived Internet health literacy of HIV-positive people through the
   provision of a computer and Internet health education intervention
SO HEALTH INFORMATION AND LIBRARIES JOURNAL
VL 27
IS 4
BP 295
EP 303
DI 10.1111/j.1471-1842.2010.00898.x
PD DEC 2010
PY 2010
AB Objective: The objective of this study was to assess perceived Internet
   health literacy of HIV-positive people before and after an Internet
   health information educational intervention.
   Methods: We developed a 50-min educational intervention on basic
   computer skills and online health information evaluation. We
   administered a demographic survey and a validated health literacy survey
   (eHEALS) at baseline, immediately after, and 3 months the class. Changes
   in scores between the surveys were analysed.
   Results: Eighteen HIV-positive participants were included in the final
   analysis. Before the intervention, most respondents' assessment of their
   ability to access Internet health information was unfavourable.
   Post-intervention, the majority of respondents agreed or strongly agreed
   they were able to access and identify Internet health information
   resources. The increase in self-assessed skill level was statistically
   significant for all eight items eHEALS (P < 0.05). Scores for the
   3-month follow-up survey remained higher than pre-intervention scores
   for most items.
   Conclusions: Providing an interdisciplinary brief introductory Internet
   health information educational intervention HIV-positive people with
   baseline low perceived Internet health literacy significantly improves
   confidence in finding and using Internet health information resources.
   Studies with larger numbers of participants should be undertaken to
   determine if brief interventions improve self-care, patient outcomes and
   use of emergency services.
Z8 0
ZR 0
ZB 5
ZS 3
ZA 0
TC 49
Z9 52
U1 0
U2 19
SN 1471-1834
UT WOS:000283981500006
PM 21050372
ER

PT J
AU Warren-Findlow, Jan
   Price, Anna E.
   Hochhalter, Angela K.
   Laditka, James N.
TI Primary care providers' sources and preferences for cognitive health
   information in the United States
SO HEALTH PROMOTION INTERNATIONAL
VL 25
IS 4
BP 464
EP 473
DI 10.1093/heapro/daq043
PD DEC 2010
PY 2010
AB In most countries, physicians and other health-care providers play key
   roles in promoting health. Accumulating scientific evidence suggests
   that providers may soon want to include cognitive health among the areas
   they promote. Cognitive health is the maintenance of cognitive abilities
   that enable social connectedness, foster a sense of purpose, promote
   independent living, allow recovery from illness or injury and promote
   effective coping with functional deficits. The US Centers for Disease
   Control and Prevention has established health promotion about cognitive
   health as a policy priority, with health providers included as one key
   group to participate in this effort. This study presents results from
   focus groups and interviews with primary care physicians (n = 28) and
   midlevel health-care providers (physician assistants and nurse
   practitioners, n = 21) in three states of the US. Providers were asked
   about their sources of information on cognitive health and for their
   ideas on how best to communicate with primary care providers about
   research on cognitive health. In results, providers cited online
   sources, popular media and continuing medical education as their most
   common sources of information about cognitive health. Popular media
   sources were used both proactively and reactively to respond to patient
   inquiries. Differences in sources of information were noted for
   physicians as compared with midlevel providers, and for rural and urban
   providers. Several potential ways to disseminate information about
   cognitive health were identified. Effective messaging is likely to
   require multiple strategies to reach diverse groups of primary care
   providers, and to include continuing medical education.
OI Warren-Findlow, Jan/0000-0002-4855-8260
TC 13
ZR 0
Z8 0
ZA 0
ZS 0
ZB 1
Z9 13
U1 1
U2 15
SN 0957-4824
EI 1460-2245
UT WOS:000284164900010
PM 20624751
ER

PT J
AU Plotnikoff, R. C.
   Eves, N.
   Jung, M.
   Sigal, R. J.
   Padwal, R.
   Karunamuni, N.
TI Multicomponent, home-based resistance training for obese adults with
   type 2 diabetes: a randomized controlled trial
SO INTERNATIONAL JOURNAL OF OBESITY
VL 34
IS 12
BP 1733
EP 1741
DI 10.1038/ijo.2010.109
PD DEC 2010
PY 2010
AB Purpose: To investigate whether a home-based resistance training (RT)
   program that supplied high-quality equipment and qualified exercise
   specialists could provide benefits to obese patients with type 2
   diabetes.
   Methods: A total of 48 obese individuals with type 2 diabetes were
   randomly assigned to either an RT (n=27) or a control group (n=21).
   Those in the RT group received a multigym and dumbbells and performed RT
   3 days per week for 16 weeks at home. A qualified exercise specialist
   supervised training, with supervision being gradually decreased
   throughout the study. Primary outcome measures included strength and
   hemoglobin-A1C, whereas secondary outcome measures included other
   cardiovascular risk markers, key social-cognitive constructs and
   health-related quality of life.
   Results: Intention-to-treat analyses indicated a significant increase in
   upper and lower body strength for the RT group compared with controls
   (20-37% mean increases in the RT group). No significant reduction in A1C
   levels was observed. The RT group had unchanged high-density lipoprotein
   cholesterol levels in comparison to declines in the control group.
   Significant reductions in fasting insulin, and increases in RT-related
   self-efficacy and intentions, were also observed in the RT group.
   Conclusions: Supervised home-based RT with high-quality equipment was
   effective for improving strength, along with other secondary outcomes in
   obese patients with type 2 diabetes. International Journal of Obesity
   (2010) 34, 1733-1741; doi:10.1038/ijo.2010.109; published online 8 June
   2010
RI Sigal, Ron/AAK-7627-2020; Sigal, Ronald/AAU-6081-2020; Padwal, Raj/G-6903-2016
OI Padwal, Raj/0000-0003-3541-2817
ZS 1
Z8 0
ZB 6
ZR 0
TC 40
ZA 0
Z9 40
U1 0
U2 16
SN 0307-0565
EI 1476-5497
UT WOS:000285242900007
PM 20531348
ER

PT J
AU Parker, Patricia A.
   Ross, Alicia C.
   Polansky, Maura N.
   Palmer, J. Lynn
   Rodriguez, M. Alma
   Baile, Walter F.
TI Communicating with Cancer Patients: What Areas do Physician Assistants
   Find Most Challenging?
SO JOURNAL OF CANCER EDUCATION
VL 25
IS 4
BP 524
EP 529
DI 10.1007/s13187-010-0110-1
PD DEC 2010
PY 2010
AB Physician assistants (PAs) and other midlevel practitioners have been
   taking on increasing clinical roles in oncology settings. Little is
   known about the communication needs and skills of oncology PAs. PAs
   working in oncology (n = 301) completed an online survey that included
   questions about their perceived skill and difficulty on several key
   communication tasks. Overall, PAs rated these communication tasks as
   "somewhat" to "moderately" difficult and their skill level in these
   areas as "average" to "good." Areas of most perceived difficulty were
   intervening with angry patients or those in denial and breaking bad
   news. Highest perceived skills were in communicating with patients from
   cultures and religions different than your own and telling patient
   he/she has cancer or disease has progressed, and the lowest perceived
   skills were in discussing do not resuscitate orders. There are areas in
   which enhancement of communication skills may be needed, and educational
   opportunities should be developed for PAs working in oncology.
RI Polansky, Maura/GWC-7267-2022
ZA 0
ZS 0
TC 4
ZR 0
Z8 0
ZB 0
Z9 4
U1 1
U2 7
SN 0885-8195
EI 1543-0154
UT WOS:000284652800012
PM 20383673
ER

PT J
AU Yuen, Hon K.
   Fallis, Michelle
   Martin-Harris, Bonnie
TI A Survey of Head and Neck Cancer Curriculum in United States Speech
   Language Pathology Masters Programs
SO JOURNAL OF CANCER EDUCATION
VL 25
IS 4
BP 556
EP 559
DI 10.1007/s13187-010-0106-x
PD DEC 2010
PY 2010
AB We surveyed speech language pathology (SLP) programs for head and neck
   cancer (HNC) training. Program directors of 242 American
   Speech-Language-Hearing Association accredited masters programs for SLP
   were contacted regarding curricular HNC material. Directors (n = 120)
   responded online: six included a required course in HNC, and all but two
   programs with no required HNC course included HNC topics in other
   required courses. Thirty-two programs were affiliated with a medical
   center and/or a teaching hospital. Programs that offered either a
   required course in HNC or elective courses on HNC were more likely to be
   affiliated with a medical center and/or a teaching hospital than
   programs that did not offer a required course in HNC (P=0.043) or
   elective courses on HNC (P=0.007), respectively. Few programs offer a
   required HNC course but most programs integrate HNC content into the
   required coursework. Potential strategies to incorporate HNC exposure
   into formal SLP programs are identified.
RI yuen/AAB-6219-2021
OI yuen/0000-0001-5696-1845
ZB 0
TC 5
Z8 0
ZA 0
ZR 0
ZS 0
Z9 5
U1 0
U2 3
SN 0885-8195
UT WOS:000284652800017
PM 20354835
ER

PT J
AU Harris, John M., Jr.
   Sklar, Bernard M.
   Amend, Robert W.
   Novalis-Marine, Cheryl
TI The Growth, Characteristics, and Future of Online CME
SO JOURNAL OF CONTINUING EDUCATION IN THE HEALTH PROFESSIONS
VL 30
IS 1
BP 3
EP 10
DI 10.1002/chp.20050
PD WIN 2010
PY 2010
AB Introduction: Physician use of online continuing medical education (CME)
   is growing, but there are conflicting data on the uptake of online CME
   and few details on this market.
   Methods: Analyses of 11 years of data from the Accreditation Council for
   Continuing Medical Education (ACCME) and a survey of 272 publicly
   available CME Web sites.
   Results: The data suggest that online CME was 6.9%-8.8% of CME consumed
   in 2008. If previous exponential growth continues, online CME is likely
   to be 50% of all CME consumed within 7-10 years. Most (60%) online CME
   is produced by medical publishing and education companies. The online
   CME marketplace is consolidating, with 16% of surveyed sites providing
   76% of available credits. Currently, 70% of online CME is offered at $10
   or less per credit. Most online CME uses low-technology educational
   approaches, such as pure text and repurposed live lectures.
   Discussion: Online CME use is growing rapidly and is likely to be half
   of all CME consumed by practicing physicians within a few years. The
   pattern is consistent with Christensen's model of "disruptive
   innovation," whereby an innovative technology eventually displaces an
   incumbent technology by first providing a relatively low-quality,
   low-cost product that meets the needs of unserved customers. The
   technologies being developed for online CME may facilitate broader
   changes in medical education as well.
ZB 4
ZA 0
Z8 0
TC 59
ZR 0
ZS 2
Z9 60
U1 0
U2 8
SN 0894-1912
EI 1554-558X
UT WOS:000283239800002
PM 20222035
ER

PT J
AU Langille, Angela D.
   Catano, Victor M.
   Boran, Thomas L.
   Cunningham, Donald P.
TI The Dental Values Scale: Development and Validation
SO JOURNAL OF DENTAL EDUCATION
VL 74
IS 12
BP 1282
EP 1293
PD DEC 2010
PY 2010
AB The purpose of this study was to produce a valid scale for use in
   measuring the values of dental students and practitioners the lack of
   which has impeded research on professionalism in dentistry Following
   standard scale development procedures, we had focus groups of dental
   practitioners (N=23) develop a ninety-nine-item pool of value terms
   related to dentistry Next, Canadian dentists (N=449) rated the relevance
   of each item through an online survey They also rated the values in a
   generic values measure, Schwartz's Values Scale Exploratory and
   confirmatory factor analyses identified twenty-five items representing
   five values Altruism, Personal Satisfaction, Conscientiousness, Quality
   of Life, and Professional Status These values correlate with related
   dimensions from Schwartz's measure, they also correspond to the values
   in the American Dental Education Association's statement on
   professionalism We then administered the new Dental Values Scale to
   dental students (N=96) to determine the relationship between
   practitioner and student values First-year students were higher in
   Conscientiousness, Altruism. and Personal Satisfaction than
   practitioners. but these values decreased over time to those held by the
   dentists We discuss the implication of these results and the potential
   value of the new scale for dental education
ZR 0
TC 7
Z8 0
ZS 0
ZB 1
ZA 0
Z9 7
U1 0
U2 6
SN 0022-0337
EI 1930-7837
UT WOS:000285080800003
PM 21123496
ER

PT J
AU Rosenquist, Ashley
   Best, Brookie M.
   Miller, Teresa A.
   Gilmer, Todd P.
   Hirsch, Jan D.
TI Medication therapy management services in community pharmacy: a pilot
   programme in HIV specialty pharmacies
SO JOURNAL OF EVALUATION IN CLINICAL PRACTICE
VL 16
IS 6
BP 1142
EP 1146
DI 10.1111/j.1365-2753.2009.01283.x
PD DEC 2010
PY 2010
AB Rationale, aims and objectives
   Pharmacist-provided medication therapy management services (MTMS) have
   been shown to increase patient's adherence to medications, improve
   health outcomes and reduce overall medical costs. The purpose of this
   study was to describe a pilot programme that provided pharmacy-based
   MTMS for patients with HIV/AIDS in the state of California, USA.
   Method
   Pharmacists from the 10 pilot pharmacies were surveyed using an online
   data collection tool. Information was collected to describe the types of
   MTMS offered, proportion of patients actively using specific MTMS,
   pharmacist beliefs regarding effect on patient outcomes and barriers to
   providing MTMS, ability to offer MTMS without pilot programme funding
   and specialized pharmacist or staff training.
   Results
   Each responding pharmacy (7 of 10) varied in the number of HIV/AIDS
   patients served and prescription volume. All pharmacists had completed
   HIV/AIDS-related continuing education programmes, and some had other
   advanced training. The type of MTMS being offered varied at each
   pharmacy with 'individualized counselling by a pharmacist when overuse
   or underuse was detected' and 'refill reminders by telephone' being
   actively used by the largest proportion of patients. Most, but not all,
   pharmacists cited reimbursement as a barrier to MTMS provision.
   Pharmacists believed the MTMS they provide resulted in improved
   satisfaction (patient and provider), medication usage, therapeutics
   response and patient quality of life.
   Conclusion
   The type of MTMS offered, and proportion of patients actively using,
   varied among participating pilot pharmacies.
   Pharmacists believed MTMS improved medication usage and patient
   outcomes, although availability of reimbursement to sustain MTMS was a
   concern. Further study of objective outcomes data is ongoing.
ZB 4
ZR 0
TC 18
ZA 0
ZS 0
Z8 0
Z9 18
U1 0
U2 3
SN 1356-1294
EI 1365-2753
UT WOS:000285763900020
PM 21143346
ER

PT J
AU Jain, A.
   Agarwal, R.
   Chawla, D.
   Paul, V.
   Deorari, A.
TI Tele-education vs classroom training of neonatal resuscitation: a
   randomized trial
SO JOURNAL OF PERINATOLOGY
VL 30
IS 12
BP 773
EP 779
DI 10.1038/jp.2010.42
PD DEC 2010
PY 2010
AB Objective: To compare gain in knowledge and skills of neonatal
   resuscitation using tele-education instruction vs conventional classroom
   teaching.
   Study Design: This randomized controlled trial was conducted in the
   tele-education facility of a tertiary care center. In-service staff
   nurses were randomized to receive training by tele-education instruction
   (TI, n = 26) or classroom teaching (CT, n = 22) method from two
   neonatology instructors using a standardized teaching module on neonatal
   resuscitation. Gain in knowledge and skill scores of neonatal
   resuscitation were measured using objective assessment methods.
   Result: Age, educational qualification and professional experience of
   the participants in two groups were comparable. Pre-training mean
   knowledge scores were higher in TI group (8.3 +/- 1.7 vs 6.6 +/- 1.4, P
   = 0.004). However, skill scores were comparable in the two groups (11.7
   +/- 3 vs 10.3 +/- 2.9, P = 0.13). Training resulted in a significant and
   comparable gain in knowledge scores (4.2 +/- 2.2 vs 5.3 +/- 1.7; P =
   0.06) and skills scores (4.5 +/- 3.3 vs 5.0 +/- 3.1, P = 0.62) in both
   the groups. The post-training knowledge scores (TI: 12.5 +/- 1.7 vs CT:
   12.0 +/- 1.7, P = 0.37) and the post-training skill scores (TI: 16.0 +/-
   0.5 vs CT: 15.6 +/- 2.5, P = 0.55) were comparable in the two groups.
   However, the post-training scores, adjusted for baseline knowledge
   scores, were statistically higher in the in-person group compared with
   the telemedicine group (knowledge: 12.46 +/- 0.03 vs 12.16 +/- 0.01, P =
   0.00; skills: 15.6 +/- 2.5 vs 16.0 +/- 2.8, P = 0.00). The quantum of
   lower scores in the telemedicine group was only 2% for knowledge and 6%
   for skills. This difference was felt to be of only marginal importance.
   Satisfaction scores among trainees and instructors were comparable in
   the two groups.
   Conclusion: Tele-education offers a feasible and effective alternative
   to conventional training in neonatal resuscitation among health-care
   providers. Journal of Perinatology (2010) 30, 773-779; doi:
   10.1038/jp.2010.42; published online 1 April 2010
RI JAIN, ASHISH/AAE-9315-2020; Agarwal, Ramesh/; Chawla, Deepak/
OI JAIN, ASHISH/0000-0002-8413-5687; Agarwal, Ramesh/0000-0001-6208-3057;
   Chawla, Deepak/0000-0001-8458-037X
ZS 1
TC 42
ZR 0
Z8 2
ZB 12
ZA 0
Z9 44
U1 0
U2 7
SN 0743-8346
EI 1476-5543
UT WOS:000284693200003
PM 20357810
ER

PT J
AU Johansen, Kirsten L.
   Chertow, Glenn M.
   Kutner, Nancy G.
   Dalrymple, Lorien S.
   Grimes, Barbara A.
   Kaysen, George A.
TI Low level of self-reported physical activity in ambulatory patients new
   to dialysis
SO KIDNEY INTERNATIONAL
VL 78
IS 11
BP 1164
EP 1170
DI 10.1038/ki.2010.312
PD DEC 2010
PY 2010
AB Physical inactivity contributes to the frailty and the decline in
   function that develops over time among patients with end-stage renal
   disease. We assessed physical activity among 1547 ambulatory patients
   new to dialysis in the United States Renal Data System Comprehensive
   Dialysis Study. We used a self-reporting Human Activity Profile that
   included Maximal and Adjusted Activity Scores and compared results to
   established norms by age and gender. Physical activity was found to be
   extremely low with scores for all age and gender categories below the
   5th percentile of healthy individuals and 95% of patients had scores
   consonant with low fitness. Older age, female gender, diabetes,
   atherosclerotic disease, and a low level of education were associated
   with lower activity scores assessed by univariate and multivariable
   linear regression analysis. Higher serum albumin, creatinine, and lower
   body mass index, but not hemoglobin levels, were associated with greater
   physical activity. By multivariable analysis, patients on hemodialysis
   using a catheter reported lower levels of physical activity compared to
   those on peritoneal dialysis, hemodialysis using an arteriovenous
   fistula, or with a graft. Lower Maximal and Adjusted Activity Scores
   were associated with poor physical function and mental health. Hence,
   physical activity is distressingly low among patients new to dialysis.
   Thus, strategies to enhance activity in these patients should be
   explored. Kidney International (2010) 78, 1164-1170; doi:
   10.1038/ki.2010.312; published online 1 September 2010
OI Chertow, Glenn/0000-0002-7599-0534
TC 116
ZB 41
Z8 2
ZS 3
ZR 0
ZA 0
Z9 121
U1 1
U2 24
SN 0085-2538
UT WOS:000284173300015
PM 20811334
ER

PT J
AU Sethi, Sidharth Kumar
   Desai, Tejas P.
   Jhaveri, Kenar D.
TI Online blogging during conferences: an innovative way of e-learning
SO KIDNEY INTERNATIONAL
VL 78
IS 12
BP 1199
EP 1201
DI 10.1038/ki.2010.395
PD DEC 2010
PY 2010
RI Jhaveri, Kenar D./X-4851-2019
Z8 0
ZS 0
ZA 0
TC 11
ZB 1
ZR 0
Z9 11
U1 1
U2 1
SN 0085-2538
EI 1523-1755
UT WOS:000284752900001
PM 21116268
ER

PT J
AU Howarth, Helena
   Sommer, Volker
   Jordan, Fiona M.
TI Visual depictions of female genitalia differ depending on source
SO MEDICAL HUMANITIES
VL 36
IS 2
BP 75
EP 79
DI 10.1136/jmh.2009.003707
PD DEC 2010
PY 2010
AB Very little research has attempted to describe normal human variation in
   female genitalia, and no studies have compared the visual images that
   women might use in constructing their ideas of average and acceptable
   genital morphology to see if there are any systematic differences. The
   objective of the present work was to determine if visual depictions of
   the vulva differed according to their source so as to alert medical
   professionals and their patients to how these depictions might capture
   variation and thus influence perceptions of 'normality'. A comparative
   analysis was conducted by measuring (a) published visual materials from
   human anatomy textbooks in a university library, (b) feminist
   publications (print and online) depicting vulval morphology and (c)
   online pornography, focusing on the most visited and freely accessible
   sites in the UK. Post hoc tests showed that labial protuberance was
   significantly less (p<0.001, equivalent to approximately 7 mm) in images
   from online pornography compared to feminist publications. All five
   measures taken of vulval features were significantly correlated
   (p<0.001) in the online pornography sample, indicating a less varied
   range of differences in organ proportions than the other sources where
   not all measures were correlated. Women and health professionals should
   be aware that specific sources of imagery may depict different types of
   genital morphology and may not accurately reflect true variation in the
   population, and consultations for genital surgeries should include
   discussion about the actual and perceived range of variation in female
   genital morphology.
ZB 2
ZS 0
ZR 0
TC 23
ZA 0
Z8 1
Z9 25
U1 0
U2 10
SN 1468-215X
EI 1473-4265
UT WOS:000285827500005
PM 21393286
ER

PT J
AU Minen, Mia T.
   Duquaine, Damon
   Marx, Melissa A.
   Weiss, Don
TI A Survey of Knowledge, Attitudes, and Beliefs of Medical Students
   Concerning Antimicrobial Use and Resistance
SO MICROBIAL DRUG RESISTANCE
VL 16
IS 4
BP 285
EP 289
DI 10.1089/mdr.2010.0009
PD DEC 2010
PY 2010
AB Physicians who are insufficiently prepared to make choices on antibiotic
   selection may use antibiotics inappropriately. We surveyed medical
   students' perceptions and attitudes about their training on
   antimicrobial use to identify gaps in medical education. Medical
   students at an urban medical school in the northeast were e-mailed a
   link to an online survey. The survey was online for 1 week, after which
   time the survey responses were downloaded and analyzed. Thirty percent
   of medical students responded to the survey (n = 304). The majority of
   third-and fourth-year medical students believe that antibiotics are
   overused in the hospital and in outpatient areas. Over three quarters of
   the students would like more education on antibiotic selection, and 83%
   wanted this education to be during the third year of medical school. The
   resources they used the most for antibiotic selection included other
   physicians and handheld programs such as Epocrates, but no clear
   resource emerged as the dominant preference. Medical students recognized
   the importance of judicious antibiotic use and would like greater
   instruction on how to choose antibiotics appropriately. Medical school
   curricula should be expanded in the third year of medical school to
   provide students with additional training timed with their clinical
   rotations.
OI Marx, Melissa/0000-0001-9735-6342
TC 78
ZB 39
ZR 0
ZS 3
ZA 0
Z8 0
Z9 80
U1 1
U2 10
SN 1076-6294
EI 1931-8448
UT WOS:000284867300007
PM 20624097
ER

PT J
AU Devaskar, Sherin U.
   Hueppi, Petra S.
TI The State of the Journal-Pediatric Research: The Last Seven Years-Where
   We Were and How Far We Have Come
SO PEDIATRIC RESEARCH
VL 68
IS 6
BP 461
EP 461
DI 10.1203/PDR.0b013e318201a73f
PD DEC 2010
PY 2010
RI Huppi, Petra S/A-4079-2009; Huppi, Petra/A-4079-2009
OI Huppi, Petra S/0000-0002-7383-6648; Huppi, Petra/0000-0002-7063-4215
ZB 1
TC 1
Z8 0
ZA 0
ZR 0
ZS 0
Z9 1
U1 0
U2 0
SN 0031-3998
UT WOS:000284515400001
PM 21799323
ER

PT J
AU Kobelt, A.
   Karpinski, N.
   Petermann, F.
TI Internet-based Assessment in Medical Rehabilitation: Patient's
   Acceptance
SO PHYSIKALISCHE MEDIZIN REHABILITATIONSMEDIZIN KURORTMEDIZIN
VL 20
IS 6
BP 316
EP 321
DI 10.1055/s-0030-1267243
PD DEC 2010
PY 2010
AB Background: Internet as an instrument for diagnostic and follow-ups in
   rehabilitation measures offers a large potential for development.
   Therefore, it is important to examine whether patients in rehabilitation
   programs have technical knowledge to use the internet or computers and
   are willing to participate in computer- or internet-based processes.
   Methods: In a pilot-study 189 rehabilitation-patients (75 female) aged
   between 18-64 years from 6 outpatient rehabilitation clinics were
   questioned regarding their knowledge of computers and their acceptance
   of an internet-based assessment was examined.
   Results: The majority of patients have experience in using computers.
   84.1% patients have their own computer, 72.5% patients were able to use
   a computer before the study. No significant differences were found
   concerning education (chi(2) = 0.79, p = 0.85) or private use of the
   internet (chi(2) = 0.48, p = 0.92). No gender-related (computer owners:
   chi(2) = 0.20, p = 0.85; Internet users: chi(2) = 0.08, p = 0.77) or
   age-specific differences (chi(2) = 0.77, p = 0.86; Internet users:
   chi(2) = 0.39, p = 0.94) were found. Multivariate analyses regarding
   understanding and acceptance of an internet-based assessment demonstrate
   large contentment with this method. Also, no differences regarding
   education, gender or age of the patients could be found.
   Conclusion: The results show that an internet-based patient
   questionnaire can be carried out successfully and is accepted by the
   rehabilitation-patients.
TC 3
ZR 0
ZA 0
ZS 0
ZB 0
Z8 0
Z9 3
U1 0
U2 0
SN 0940-6689
EI 1439-085X
UT WOS:000284934600002
ER

PT J
AU Jouriles, Ernest N.
   Brown, Alan S.
   Rosenfield, David
   McDonald, Renee
   Croft, Kathryn
   Leahy, Matthew M.
   Walters, Scott T.
TI Improving the Effectiveness of Computer-Delivered Personalized Drinking
   Feedback Interventions for College Students
SO PSYCHOLOGY OF ADDICTIVE BEHAVIORS
VL 24
IS 4
BP 592
EP 599
DI 10.1037/a0020830
PD DEC 2010
PY 2010
AB This study evaluated methods of enhancing college students retention of
   information provided to them in a computer-delivered personalized
   drinking feedback intervention and whether enhanced retention reduced
   alcohol consumption during the two-week period following the
   intervention. Participants were 98 college students who reported at
   least one heavy drinking episode in the past two weeks. After
   participating in an online, personalized drinking feedback intervention,
   students were randomly assigned to one of three experimental conditions:
   1) typical, in which they were simply sent home, 2) reading, in which
   they were asked to spend the next 20 minutes re-reading the feedback.
   and 3) recall, in which they were asked to spend the next 20 minutes
   writing down as much of the information from the feedback as they could
   remember. Two weeks following the intervention, participants completed a
   recall test and provided information on their alcohol use during the
   previous two weeks. Results indicated that participants in the reading
   and recall conditions retained more of the feedback information than did
   participants in the typical condition. In addition. participants in the
   reading and recall conditions reported reduced alcohol consumption in
   the two-week period following the intervention, compared to those in the
   typical condition. Information retention partially mediated the effects
   of the reading and recall conditions on drinking outcomes.
RI McDonald, Renee/G-3120-2011; Duran, Bonnie m/A-3029-2009; Walters, Scott/
OI Walters, Scott/0000-0003-4074-6141
ZR 0
ZA 0
ZS 0
ZB 6
TC 20
Z8 0
Z9 20
U1 0
U2 5
SN 0893-164X
EI 1939-1501
UT WOS:000286171100005
PM 21198222
ER

PT J
AU Frederiksen, B. L.
   Jorgensen, T.
   Brasso, K.
   Holten, I.
   Osler, M.
TI Socioeconomic position and participation in colorectal cancer screening
SO BRITISH JOURNAL OF CANCER
VL 103
IS 10
BP 1496
EP 1501
DI 10.1038/sj.bjc.6605962
PD NOV 9 2010
PY 2010
AB BACKGROUND: Colorectal cancer (CRC) screening with faecal occult blood
   test (FOBT) has the potential to reduce the incidence and mortality of
   CRC. Screening uptake is known to be inferior in people with low
   socioeconomic position (SEP) when compared with those with high
   position; however, the results of most previous studies have limited
   value because they are based on recall or area-based measures of
   socioeconomic position, and might thus be subject to selective
   participation and misclassification. In this study we investigated
   differences in CRC screening participation using register-based
   individual information on education, employment, and income to encompass
   different but related aspects of socioeconomic stratification. Also, the
   impact of ethnicity and cohabiting status was analysed.
   METHODS: A feasibility study on CRC screening was conducted in two
   Danish counties in 2005 and 2006. Screening consisted of a
   self-administered FOBT kit mailed to 177 114 inhabitants aged 50-74
   years. Information on individual socioeconomic status was obtained from
   Statistics Denmark.
   RESULTS: A total of 85 374 (48%) of the invited returned the FOBT kits.
   Participation was significantly higher in women than in men (OR=1.58
   (1.55-1.61)), when all socioeconomic and demographic variables were
   included in the statistical model. Participation also increased with
   increasing level of education, with OR=1.38 (1.33-1.43) in those with a
   higher education compared with short education. Also, participation
   increased with increasing income levels, with OR=1.94 (1.87-2.01) in the
   highest vs lowest quintile. Individuals with a disability pension, the
   unemployed and self-employed people were significantly less likely to
   participate (OR=0.77 (0.74-0.80), OR=0.83 (0.80-0.87), and OR=0.85
   (0.81-0.89), respectively). Non-western immigrants were less likely to
   participate (OR=0.62 (0.59-0.66)) in a model controlling for age, sex,
   and county; however, this difference might be attributed to low SEP in
   these ethnic groups ((OR=0.93 (0.87-0.99), when adjusting for SEP
   indicators).
   CONCLUSION: This study based on individual information on several
   socioeconomic dimensions in a large, unselected population allowed for
   identification of several specific subgroups within the population with
   low CRC screening participation. Improved understanding is needed on the
   effect of targeted information and other strategies in order to reduce
   socioeconomic inequalities in screening. British Journal of Cancer
   (2010) 103, 1496-1501. doi:10.1038/sj.bjc.6605962 www.bjcancer.com
   Published online 19 October 2010 (C) 2010 Cancer Research UK
RI Jørgensen, Torben/Z-1335-2018; Osler, Merete/AAF-7885-2019; Osler, Merete/; Jorgensen, Torben/
OI Osler, Merete/0000-0002-6921-220X; Jorgensen, Torben/0000-0001-9453-2830
ZS 0
TC 100
ZA 0
ZB 45
ZR 0
Z8 0
Z9 100
U1 0
U2 8
SN 0007-0920
EI 1532-1827
UT WOS:000286119700005
PM 20959827
ER

PT J
AU Kasparian, N. A.
   McLoone, J. K.
   Meiser, B.
   Butow, P. N.
   Simpson, J. M.
   Mann, G. J.
TI Skin cancer screening behaviours among individuals with a strong family
   history of malignant melanoma
SO BRITISH JOURNAL OF CANCER
VL 103
IS 10
BP 1502
EP 1509
DI 10.1038/sj.bjc.6605942
PD NOV 9 2010
PY 2010
AB BACKGROUND: This study examined the prevalence and correlates of skin
   cancer screening behaviours among individuals at high risk of developing
   melanoma due to strong family history.
   METHODS: A total of 120 individuals with a known family-specific CDKN2A
   mutation (72% response rate) completed a self-report questionnaire
   assessing annual frequency of skin self-examination (SSE), clinical skin
   examination (CSE) and a variety of potential demographic, clinical and
   psychosocial correlates.
   RESULTS: In the past 12 months, 50% of participants reported engaging in
   SSE at least four times, and 43% of participants had undergone at least
   one CSE. Engagement in SSE was associated with doctor recommendation
   (beta=1.77, P=0.001), confidence in one's ability to perform SSE
   (beta=1.44, P<0.0001), positive beliefs about melanoma treatment
   (beta=0.77, P=0.002) and intention to perform SSE in the future
   (beta=1.69, P<0.0001). These variables accounted for 59% of the variance
   in SSE behaviour. Further, information-seeking style moderated the
   relationship between anxiety and SSE (beta=1.02, P=0.004). Annual uptake
   of CSE was associated with doctor recommendation (beta=2.21, P<0.0001)
   and intention to undergo CSE in the future (beta=1.19, P=0.001).
   CONCLUSION: In comparison with clinical guidelines, it appears that
   individuals at high risk of developing melanoma engage in suboptimal
   levels of skin surveillance. Improved doctor-patient communication, as
   well as psycho-education and behavioural support, may be viable means of
   improving early skin cancer detection behaviours in this high-risk
   population. British Journal of Cancer (2010) 103, 1502-1509.
   doi:10.1038/sj.bjc.6605942 www.bjcancer.com Published online 26 October
   2010 (C) 2010 Cancer Research UK
RI Kasparian, Nadine A/N-8939-2017; McLoone, Jordana/U-8742-2019; Kasparian, Nadine/Q-9470-2019; Mann, Graham J/G-4758-2014; Meiser, Bettina/AAG-5480-2021
OI Kasparian, Nadine A/0000-0001-8075-6817; McLoone,
   Jordana/0000-0002-2604-9975; Kasparian, Nadine/0000-0001-8075-6817;
   Mann, Graham J/0000-0003-1301-405X; 
Z8 0
ZS 0
ZR 0
ZB 4
ZA 0
TC 19
Z9 19
U1 0
U2 1
SN 0007-0920
UT WOS:000286119700006
PM 20978504
ER

PT J
AU Torke, Alexia M.
   Holtz, Laura R.
   Hui, Siu
   Castelluccio, Peter
   Connor, Stephen
   Eaton, Matthew A.
   Sachs, Greg A.
TI Palliative Care for Patients with Dementia: A National Survey
SO JOURNAL OF THE AMERICAN GERIATRICS SOCIETY
VL 58
IS 11
BP 2114
EP 2121
DI 10.1111/j.1532-5415.2010.03141.x
PD NOV 2010
PY 2010
AB OBJECTIVES: To determine the extent to which hospice and nonhospice
   palliative care (PC) programs provide services to patients with dementia
   and to describe barriers and facilitators to providing nonhospice PC.
   DESIGN: Telephone and Web-based surveys.
   SETTING: U. S. hospice and PC programs from the National Hospice and
   Palliative Care Organization's program list.
   PARTICIPANTS: Executive directors of 240 hospice programs, 173 programs
   providing hospice and nonhospice PC, and 13 programs providing
   nonhospice PC.
   MEASUREMENTS: A telephone survey of hospice and PC providers followed by
   an online survey of programs providing nonhospice PC.
   RESULTS: Ninety-four percent of hospices and 72% of PC programs had
   served at least one patient with a primary diagnosis of dementia within
   the past year. Based on 80 responses to the online survey, the most
   highly rated barriers to providing PC were lack of awareness of PC by
   families and referring providers, need for respite services, and
   reimbursement policies. Highly rated needs were family information,
   assistance with caregiver burden, and behavioral symptoms. Strategies
   critical for success were an interdisciplinary team, collaboration with
   community organizations, and alternatives to aggressive end-of-life
   care.
   CONCLUSION: Almost all hospices and a majority of nonhospice PC programs
   serve patients with dementia. Education and policy efforts should focus
   on education for families and providers, support for caregivers, and
   reforming reimbursement structures to provide coverage for
   interdisciplinary PC earlier in the disease, when patients have high
   needs but are not hospice eligible. J Am Geriatr Soc 58:2114-2121, 2010.
RI Connor, Stephen R/B-3353-2009; Torke, Alexia/
OI Connor, Stephen R/0000-0003-0332-2067; Torke, Alexia/0000-0001-9609-714X
ZA 0
ZR 0
Z8 0
ZS 0
ZB 6
TC 37
Z9 37
U1 0
U2 15
SN 0002-8614
EI 1532-5415
UT WOS:000283950100009
PM 21054292
ER

PT J
AU Ruiz, Jorge G.
   Tunuguntla, Renuka
   Charlin, Bernard
   Ouslander, Joseph G.
   Symes, Stephen N.
   Gagnon, Robert
   Phancao, Francois
   Roos, Bernard A.
TI The Script Concordance Test as a Measure of Clinical Reasoning Skills in
   Geriatric Urinary Incontinence
SO JOURNAL OF THE AMERICAN GERIATRICS SOCIETY
VL 58
IS 11
BP 2178
EP 2184
DI 10.1111/j.1532-5415.2010.03136.x
PD NOV 2010
PY 2010
AB OBJECTIVES: To validate the use of a script concordance test (SCT), a
   tool to assess clinical reasoning in contexts of uncertainty, which are
   common in clinical geriatrics practice, on geriatric urinary
   incontinence (UI) to discriminate levels of expertise in this content
   area.
   DESIGN: A reference panel (15 geriatricians) and 12 respondents (10
   senior geriatrics fellows and 2 interns) completed an online 100-item
   SCT test covering major topics in UI. The test was then optimized by
   discarding items with negative item-total correlation; the remaining 70
   questions covered all major topics in UI. The test was then administered
   to a second group of participants with different levels of experience,
   mostly from the University of Miami: eight geriatricians, nine junior
   geriatrics fellows, 53 internal medicine residents, and 26 medical
   students. Investigators assessed test reliability and construct validity
   (to discriminate between levels of expertise).
   SETTING: Tertiary academic medical center and affiliated medical school.
   PARTICIPANTS: Medical students, internal medicine residents, geriatric
   medicine fellows, and practicing geriatricians.
   MEASUREMENTS: Seventy-item SCT.
   RESULTS: The Cronbach alpha for the 70-item test was 0.72. Mean scores
   were 75.3 +/- 7.9 for geriatricians (n = 23), 69.0 +/- 9.3 for senior
   geriatrics fellows (n = 10), 66.4 +/- 6.8 for junior geriatrics fellows
   n = (9), 66.1 +/- 5.7 for residents (n = 53), and 65.6 +/- 8.5 for
   students (n = 26). Using analysis of variance, significant differences
   were found between the mean scores of the geriatricians and all other
   participants except senior fellows.
   CONCLUSION: The geriatric UI SCT demonstrated moderate reliability and
   evidence of construct validity, discriminating between experienced and
   nonexperienced physicians. J Am Geriatr Soc 58:2178-2184, 2010.
RI Tunuguntla, Renuka/AAN-9019-2021; RUIZ, JORGE/
OI Tunuguntla, Renuka/0000-0003-2582-0331; RUIZ, JORGE/0000-0003-3069-8502
TC 12
ZB 1
Z8 0
ZR 0
ZS 1
ZA 0
Z9 12
U1 0
U2 4
SN 0002-8614
UT WOS:000283950100019
PM 21054299
ER

PT J
AU Kerfoot, B. Price
   Lawler, Elizabeth V.
   Sokolovskaya, Galina
   Gagnon, David
   Conlin, Paul R.
TI Durable Improvements in Prostate Cancer Screening from Online Spaced
   Education A Randomized Controlled Trial
SO AMERICAN JOURNAL OF PREVENTIVE MEDICINE
VL 39
IS 5
BP 472
EP 478
DI 10.1016/j.amepre.2010.07.016
PD NOV 2010
PY 2010
AB Context: Prostate cancer screening with prostate-specific antigen (PSA)
   is frequently performed, counter to clinical practice guidelines.
   Background: It was hypothesized that an e-mail-based intervention termed
   "spaced education" could reduce clinicians' inappropriate screening for
   prostate cancer.
   Design: The study was conducted as an RCT.
   Setting/participants: The study involved 95 primary care clinicians in
   eight Veterans Affairs medical centers from January 2007 to February
   2009.
   Intervention: Participants were randomized into two cohorts: spaced
   education clinicians received four isomorphic cycles of nine e-mails
   over 36 weeks (zero to two e-mails per week), whereas control clinicians
   received no intervention. Each e-mail presented a clinical scenario and
   asked whether it was appropriate to obtain a PSA test. Participants
   received immediate feedback after submitting their answers.
   Main outcome measures: The primary outcome was the number and percentage
   of inappropriate PSA screening tests ordered. Inappropriate testing was
   defined as use of PSA for prostate cancer screening in patients aged >76
   or <40 years. Appropriateness of screening was dichotomized based on
   patient age at time of screening. Patients with PSA testing for
   non-screening reasons were excluded using a validated protocol. Logistic
   regression with adjustment for patient clustering by clinician was
   performed. Analyses were conducted in 2009.
   Results: During the intervention period (Weeks 1-36), clinicians
   receiving spaced education e-mails ordered significantly fewer
   inappropriate PSA screening tests than control clinicians (10.5% vs
   14.2%, p=0.041). Over the 72-week period following the intervention
   (Weeks 37-108), spaced education clinicians continued to order fewer
   inappropriate tests compared to controls (7.8% vs 13.1%, respectively,
   p=0.011), representing a 40% relative reduction in inappropriate
   screening.
   Conclusions: Spaced education durably improves the prostate cancer
   screening behaviors of clinicians and represents a promising new
   methodology to improve patient care across healthcare systems. (Am J
   Prev Med 2010;39(5):472-478) Published by Elsevier Inc. on behalf of
   American Journal of Preventive Medicine
OI Gagnon, David/0000-0002-6367-3179
TC 49
ZA 0
ZS 0
ZR 0
Z8 0
ZB 10
Z9 50
U1 0
U2 10
SN 0749-3797
EI 1873-2607
UT WOS:000283058800013
PM 20965387
ER

PT J
AU Ghirardelli, Alyssa
   Quinn, Valerie
   Foerster, Susan B.
TI Using Geographic Information Systems and Local Food Store Data in
   California's Low-Income Neighborhoods to Inform Community Initiatives
   and Resources
SO AMERICAN JOURNAL OF PUBLIC HEALTH
VL 100
IS 11
BP 2156
EP 2162
DI 10.2105/AJPH.2010.192757
PD NOV 2010
PY 2010
AB Objectives. We examined conditions in California low-income
   neighborhoods that affect obesity to inform program planning, nutrition
   education, community participation, investment of resources, and
   involvement of stakeholders.
   Methods. Staff members in 18 local health departments were trained to
   use an online geographic information system (GIS) and conduct field
   surveys. GIS data were aggregated from 68 low-income neighborhoods of 1
   or more census tracts. Data were collected in 2007 to 2009 from 473
   grocery stores in 62 neighborhoods.
   Results. Thirty-one percent of neighborhoods mapped had no supermarket
   within any of their census tract boundaries, but health department staff
   members estimated that 74.2% of residents had access to a large grocery
   store within 1 mile. Eighty-one percent of small markets sold produce,
   and 67.6% offered 4 or more types of fresh vegetables.
   Conclusions. Small markets and corner stores in California's low-income
   neighborhoods often have fresh produce available for sale. Stores
   providing healthy options in typically underserved areas can be part of
   community efforts to promote healthy eating behaviors. (Am J Public
   Health. 2010;100:2156-2162. doi:10.2105/AJPH.2010.192757)
TC 31
ZR 0
ZB 3
Z8 0
ZS 0
ZA 0
Z9 31
U1 0
U2 18
SN 0090-0036
EI 1541-0048
UT WOS:000283807600034
PM 20864701
ER

PT J
AU Rudolf, M. C. J.
   Hunt, C.
   George, J.
   Hajibagheri, K.
   Blair, M.
TI HENRY: development, pilot and long-term evaluation of a programme to
   help practitioners work more effectively with parents of babies and
   pre-school children to prevent childhood obesity
SO CHILD CARE HEALTH AND DEVELOPMENT
VL 36
IS 6
BP 850
EP 857
DI 10.1111/j.1365-2214.2010.01116.x
PD NOV 2010
PY 2010
AB Background
   Despite epidemic numbers of obese and overweight pre-school children,
   professionals report a lack of confidence and self-efficacy in working
   with parents around lifestyle change. HENRY - Health Exercise Nutrition
   for the Really Young - trains health and community practitioners to work
   more sensitively and effectively with parents of babies and pre-school
   children around obesity and lifestyle concerns. Underpinned by the
   Family Partnership Model, reflective practice and solution-focused
   techniques, it offers face-to-face training and e-learning. This paper
   describes the development, pilot and evaluation of HENRY Sure Start
   Children's Centres.
   Methods
   Twelve Children's Centres in Oxfordshire took part in the pilot
   involving 137 staff. Questionnaires were administered at the end of
   training courses. Self-reported confidence ratings were obtained before
   and after training. Postal questionnaires were sent to Centre managers
   2-6 months later to ascertain long-term effects. Nine managers
   participated in in-depth interviews. A further 535 learners completed
   the e-learning course and online feedback.
   Results
   One hundred and thirty-one staff (96%) completed the training course and
   valued it as a way of enhancing skills and knowledge. Mean (+/- SD)
   self-reported confidence ratings increased (4.1 +/- 0.7 to 7.2 +/- 0.7;
   P < 0.00001). An influence on personal as well as professional lives was
   apparent. Long-term follow-up indicated ongoing impact attributed to
   HENRY on both Centres and staff. All 535 e-learners successfully
   completed: 98% would recommend HENRY; 94% thought it enhanced their
   skills as well as knowledge.
   Conclusions
   HENRY is an innovative approach that offers some promise in tackling
   obesity through training community and health practitioners to work more
   effectively with parents of very young children. It appears to have an
   effect on participants' personal lives as well as professional work. A
   large-scale long-term study would be required to ascertain if there is
   the desired impact on young children's lifestyles and risk of obesity.
RI Blair, Mitch/D-5612-2013; Blair, Mitch/
OI Blair, Mitch/0000-0001-7442-0188
TC 24
ZR 0
ZS 1
ZB 1
Z8 0
ZA 0
Z9 25
U1 0
U2 27
SN 0305-1862
EI 1365-2214
UT WOS:000282816600012
PM 20637028
ER

PT J
AU White, Jeremy
   Toy, Patrick
   Gibbs, Parker
   Enneking, William
   Scarborough, Mark
TI The Current Practice of Orthopaedic Oncology in North America
SO CLINICAL ORTHOPAEDICS AND RELATED RESEARCH
VL 468
IS 11
BP 2840
EP 2853
DI 10.1007/s11999-010-1413-6
PD NOV 2010
PY 2010
AB Background The field of orthopaedic oncology in North America has been
   formalized over the past 30 years with the development of the
   Musculoskeletal Tumor Society (MSTS) and fellowship education
   opportunities.
   Questions/purposes To characterize current practices we assessed the
   fellowship education, practice setting, constitution of clinical
   practice, bone and soft tissue sarcoma treatment volume, perceived
   challenges and rewards of the career, and the nonclinical activities of
   orthopaedic oncologists.
   Methods Members of the MSTS and attendees of the 2009 AAOS-MSTS
   Specialty Day meeting were invited to participate in a twenty-three
   question online survey. One hundred and four surgeons including 99 of
   the 192 (52%) MSTS members completed the online survey.
   Results Sixty-nine of the 104 (66%) responding surgeons completed a
   1-year musculoskeletal oncology fellowship. Thirty-eight (37%) completed
   an additional orthopaedic subspecialty fellowship. Seventy-four (79%)
   work in an academic practice and 70 (+/- 16) % of clinical time is spent
   practicing musculoskeletal oncology. An average of 20 (+/- 16) bone and
   40 (+/- 36) soft tissue sarcomas were treated annually. Insufficient
   institutional support, reimbursement, and emotional stresses were
   perceived as the most important challenges in a musculoskeletal oncology
   practice. Sixty-seven (64%) of the surgeons reported serving in a
   leadership position at the departmental or national level.
   Conclusions Professional time distribution is similar to other academic
   orthopaedists. The members of the MSTS are responsible for the treatment
   of more than two-thirds of bone and soft tissue sarcomas in the United
   States.
CT Combined Meeting of the International-Society-of-Limb-Salvage
   (ISOLS)/Musculoskeletal-Tumor-Society (MSTS)
CY SEP, 2009
CL Boston, MA
SP Int Soc Limb Salvage (ISOLS); Musculoskeletal Tumor Soc (MSTS)
RI Enneking, William/GQZ-4625-2022
ZS 0
ZR 0
ZA 0
ZB 1
TC 18
Z8 0
Z9 18
U1 0
U2 1
SN 0009-921X
UT WOS:000288439900004
PM 20532714
ER

PT J
AU van Uden-Kraan, Cornelia F.
   Drossaert, Constance H. C.
   Taal, Erik
   Smit, Wim M.
   Seydel, Erwin R.
   van de Laar, Mart A. F. J.
TI Experiences and attitudes of Dutch rheumatologists and oncologists with
   regard to their patients' health-related Internet use
SO CLINICAL RHEUMATOLOGY
VL 29
IS 11
BP 1229
EP 1236
DI 10.1007/s10067-010-1435-1
PD NOV 2010
PY 2010
AB The objective of this study is to explore the experiences and attitudes
   of rheumatologists and oncologists with regard to their patients'
   health-related Internet use. In addition, we explored how often
   physicians referred their patients to health-related Internet sites. We
   sent a questionnaire to all the rheumatologists and oncologists in the
   Netherlands. The questionnaire included questions concerning
   demographics, experiences with patients' health-related Internet use,
   referral behavior, and attitudes to the consequences of patients'
   health-related Internet use (for patients themselves, the
   physician-patient relationship and the health care). The response rate
   was 46% (N = 238). Of these respondents, 134 practiced as a
   rheumatologist and 104 as an oncologist. Almost all physicians
   encountered their patients raising information from the Internet during
   a consultation. They were not, however, confronted with their patients'
   health-related Internet use on a daily basis. Physicians had a
   moderately positive attitude towards the consequences of patients'
   health-related Internet use, the physician-patient relationship and the
   health care. Oncologists were significantly less positive than
   rheumatologists about the consequences of health-related Internet use.
   Most of the physicians had never (32%) or only sometimes (42%) referred
   a patient to a health-related Internet site. Most physicians (53%) found
   it difficult to stay up-to-date with reliable Internet sites for
   patients. Physicians are moderately positive about their patients'
   health-related Internet use but only seldom refer them to relevant
   sites. Offering an up-to-date site with accredited websites for patients
   might help physicians refer their patients.
RI Taal, Erik/F-2827-2010; van Uden-Kraan, Cornelia/AAH-4093-2021; Drossaert, Constance/
OI Taal, Erik/0000-0002-9822-4488; Drossaert, Constance/0000-0002-7083-3169
ZB 2
ZR 0
Z8 0
ZS 2
TC 23
ZA 0
Z9 23
U1 0
U2 2
SN 0770-3198
UT WOS:000282046000004
PM 20383731
ER

PT J
AU Baars, Judith E.
   Siegel, Corey A.
   van't Spijker, Adriaan
   Markus, Tineke
   Kuipers, Ernst J.
   van der Woude, C. Janneke
TI Inflammatory bowel disease-patients are insufficiently educated about
   the basic characteristics of their disease and the associated risk of
   colorectal cancer
SO DIGESTIVE AND LIVER DISEASE
VL 42
IS 11
BP 777
EP 784
DI 10.1016/j.dld.2010.03.023
PD NOV 2010
PY 2010
AB Background/aim: Limited data are available about inflammatory bowel
   disease-patients' knowledge of disease and associated risks. We assessed
   patients' knowledge of disease and its associated risks/complications,
   and their perspectives on current recommendations for colectomy when
   low-grade dysplasia is found.
   Methods: Inflammatory bowel disease-patients at a regional
   patient-information-day were asked to anonymously complete a survey
   (group-A). A 2nd group was recruited online through the Dutch
   inflammatory bowel disease-patients' association (group-B).
   Results: In group-A, 109 inflammatory bowel disease-patients completed
   the survey (76% Crohn's disease, 24% ulcerative colitis, 78% female).
   Thirty-three patients (30%) were unaware of their disease-localization;
   30% thought inflammatory bowel disease shortened their life-expectancy;
   26% thought it was likely for a severe complication to occur during
   colonoscopy. Patients estimated their 10-year colorectal carcinoma-risk
   at 25%. Mean perceived colorectal carcinoma-associated mortality-risk
   was 13%. Patients would agree to colectomy if their current colorectal
   carcinoma-risk was at least 53% and 70% would refuse physicians'
   recommendation for colectomy if dysplasia were detected with a 20% risk
   of concomitant colorectal carcinoma. Group-B (n = 393 inflammatory bowel
   disease-patients) verified the results above. However, fewer patients
   (52%) would refuse physicians' recommendation for colectomy, p=0.01.
   Conclusion: Inflammatory bowel disease-patients are ill-informed about
   their disease and its associated risks. Improvement of patient-education
   is necessary to appropriately involve patients in the decision-making
   process. (C) 2010 Editrice Gastroenterologica Italiana S.r.l. Published
   by Elsevier Ltd. All rights reserved.
RI Kuipers, Ernst J/H-3293-2019; van der Woude, Christien Janneke/H-6384-2011; van der Woude, C.Janneke/
OI Kuipers, Ernst J/0000-0002-0633-3098; van der Woude,
   C.Janneke/0000-0003-3875-6957
ZB 6
TC 29
ZS 0
Z8 2
ZR 0
ZA 0
Z9 31
U1 0
U2 2
SN 1590-8658
UT WOS:000284516200006
PM 20472518
ER

PT J
AU Deloron, Philippe
   Bertin, Gwladys
   Briand, Valerie
   Massougbodji, Achille
   Cot, Michel
TI Sulfadoxine/Pyrimethamine Intermittent Preventive Treatment for Malaria
   during Pregnancy
SO EMERGING INFECTIOUS DISEASES
VL 16
IS 11
BP 1666
EP 1670
DI 10.3201/eid1611.101064
PD NOV 2010
PY 2010
AB Medscape, LLC is pleased to provide online continuing medical education
   (CME) for this journal article, allowing clinicians the opportunity to
   earn CME credit. This activity has been planned and implemented in
   accordance with the Essential Areas and policies of the Accreditation
   Council for Continuing Medical Education through the joint sponsorship
   of Medscape, LLC and Emerging Infectious Diseases. Medscape, LLC is
   accredited by the ACCME to provide continuing medical education for
   physicians. Medscape, LLC designates this educational activity for a
   maximum of 0.5 AMA PRA Category 1 Credits (TM). Physicians should only
   claim credit commensurate with the extent of their participation in the
   activity. All other clinicians completing this activity will be issued a
   certificate of participation. To participate in this journal CME
   activity: (1) review the learning objectives and author disclosures; (2)
   study the education content; (3) take the post-test and/or complete the
   evaluation at www.medscapecme.com/journal/eid; (4) view/print
   certificate.
RI Deloron, Philippe/G-6305-2010; Cot, Michel/E-7633-2011; Bertin, Gwladys/; Briand, Valerie/S-9398-2019
OI Deloron, Philippe/0000-0003-4705-2484; Cot, Michel/0000-0003-3014-4294;
   Bertin, Gwladys/0000-0002-2218-9591; Briand, Valerie/0000-0001-7927-1855
TC 13
ZA 0
ZR 0
Z8 0
ZB 5
ZS 0
Z9 13
U1 0
U2 3
SN 1080-6040
EI 1080-6059
UT WOS:000283699700002
PM 21029522
ER

PT J
AU Tsang, Clarisse A.
   Anderson, Shoana M.
   Imholte, Sara B.
   Erhart, Laura M.
   Chen, Sanny
   Park, Benjamin J.
   Christ, Cara
   Komatsu, Kenneth K.
   Chiller, Tom
   Sunenshine, Rebecca H.
TI Enhanced Surveillance of Coccidioidomycosis, Arizona, USA, 2007-2008
SO EMERGING INFECTIOUS DISEASES
VL 16
IS 11
BP 1738
EP 1744
DI 10.3201/eid1611.100475
PD NOV 2010
PY 2010
AB Medscape, LLC is pleased to provide online continuing medical education
   (CME) for this journal article, allowing clinicians the opportunity to
   earn CME credit. This activity has been planned and implemented in
   accordance with the Essential Areas and policies of the Accreditation
   Council for Continuing Medical Education through the joint sponsorship
   of Medscape, LLC and Emerging Infectious Diseases. Medscape, LLC is
   accredited by the ACCME to provide continuing medical education for
   physicians. Medscape, LLC designates this educational activity for a
   maximum of 0.5 AMA PRA Category 1 Credits (TM). Physicians should only
   claim credit commensurate with the extent of their participation in the
   activity. All other clinicians completing this activity will be issued a
   certificate of participation. To participate in this journal CME
   activity: (1) review the learning objectives and author disclosures; (2)
   study the education content; (3) take the post-test and/or complete the
   evaluation at www.medscapecme.com/journal/eid; (4) view/print
   certificate.
RI Johnston, Sara/AAU-6742-2020
ZA 0
ZR 0
Z8 0
ZB 52
ZS 1
TC 86
Z9 87
U1 0
U2 3
SN 1080-6040
EI 1080-6059
UT WOS:000283699700012
PM 21029532
ER

PT J
AU Welch, J.
   Vani, A.
   Cackett, P.
   Vallance, J.
   Cobb, C.
   Devlin, H.
   Sanders, R.
TI Glaucoma surgery: trainee outcomes and implications for future training:
   southeast Scotland
SO EYE
VL 24
IS 11
BP 1700
EP 1707
DI 10.1038/eye.2010.135
PD NOV 2010
PY 2010
AB Aim Postoperative outcome of trainee glaucoma surgery compared with
   glaucoma specialist consultant surgery. Survey of Scottish consultant
   ophthalmologists' views on trainee surgery.
   Method Retrospective analysis of 128 trainee and 176 consultant
   trabeculectomies, with minimum postoperative follow-up of 2 years.
   Prospective postal survey of 80 Scottish consultant ophthalmologists.
   Results Trainees operated mainly on cases of chronic open angle
   glaucoma, while consultants operated on significantly more complicated
   glaucomas (P = 0.0004). Trainee cases had more bleb leaks (P = 0.01),
   hypotony (P = 0.05), early (P = 0.01) and late (P = 0.03) return to
   theatre, and bleb interventions (P = 0.01). Trainee mitomycin
   trabeculectomies were associated with higher rates of return to theatre
   (P = 0.002), and cataract extraction within the first postoperative year
   (P = 0.002). Trainee cases of pseudoexfoliation had more early
   complications (P = 0.024), and trainee cases of low tension required
   more bleb interventions (P = 0.05). There was no significant difference
   (P > 0.05) between average intra-ocular pressure control (IOP) at
   postoperative visit year 1 between consultant (14.3 mm Hg) and trainee
   (13.9 mm Hg) cases. More than 50% of the 80 Scottish ophthalmology
   consultants surveyed, indicated that glaucoma surgery training
   requirements should be retained.
   Conclusions Trainee trabeculectomy cases showed significantly higher
   rates of early complications, return to theatres, and bleb interventions
   compared with consultant cases. Satisfactory IOP control was achieved in
   both groups at postoperative year 1. Trainee cases require careful
   preoperative selection, avoiding complicated glaucomas including
   pseudoexfoliation and low tension, and those that require mitomycin. The
   majority of Scottish consultants wish to retain glaucoma surgery within
   the remit of generic training. Eye (2010) 24, 1700-1707; doi:
   10.1038/eye.2010.135; published online 8 October 2010
ZB 4
TC 11
ZS 0
Z8 0
ZR 0
ZA 0
Z9 11
U1 0
U2 0
SN 0950-222X
EI 1476-5454
UT WOS:000284112900010
PM 20930853
ER

PT J
AU Mostaghimi, Arash
   Crotty, Bradley H.
   Landon, Bruce E.
TI The Availability and Nature of Physician Information on the Internet
SO JOURNAL OF GENERAL INTERNAL MEDICINE
VL 25
IS 11
BP 1152
EP 1156
DI 10.1007/s11606-010-1425-7
PD NOV 2010
PY 2010
AB BACKGROUND: Although patients are commonly using the Internet to find
   healthcare information, the amount of personal and professional
   physician information and patient-generated ratings freely accessible
   online is unknown.
   OBJECTIVE: To characterize the nature of online professional and
   personal information available to the average patient searching for
   physician information through a standardized web search.
   DESIGN, SETTING, AND PARTICIPANTS: We studied 250 randomly selected
   internal medicine physicians registered with the Massachusetts Board of
   Registration in Medicine in 2008. For each physician, standardized
   searches via the Google search engine were performed using a sequential
   search strategy. The top 20 search results were analyzed, and websites
   that referred to the study subject were recorded and categorized.
   Physician rating sites were further investigated to determine the number
   of patient-entered reviews.
   MAIN MEASURES: Number and content of websites attributable to specific
   physicians.
   KEY RESULTS: Websites containing personal or professional information
   were identified for 93.6% of physicians. Among those with any web sites
   identified, 92.8% had professional information and 32.4% had personal
   information available online. Female physicians were more likely to have
   professional information available on the Internet than male physicians
   (97.5% vs. 91.7%, p = 0.03), but had similar rates of available personal
   information (32.5% vs. 32.5%, p = ns). Among personal sites, the most
   common categories included social networking sites such as Facebook
   (10.8% of physicians), hobbies (10.0%), charitable or political
   donations (9.6%), and family information (8.8%). Physician rating sites
   were identified for 86.4% of providers, but only three physicians had
   more than five reviews on any given rating site.
   CONCLUSIONS: Personal and professional physician information is widely
   available on the Internet, and often not under direct control of the
   individual physician. The availability of such information has
   implications for physician-patient relationships and suggests that
   physicians should monitor their online information.
RI Roundtree, Aimee/B-8838-2012; Crotty, Bradley/E-6332-2015; Mostaghimi, Arash/
OI Crotty, Bradley/0000-0001-6271-4816; Mostaghimi,
   Arash/0000-0002-6084-5617
ZA 0
TC 54
ZR 0
ZS 0
ZB 9
Z8 0
Z9 56
U1 0
U2 13
SN 0884-8734
EI 1525-1497
UT WOS:000283624000006
PM 20544300
ER

PT J
AU Greysen, S. Ryan
   Kind, Terry
   Chretien, Katherine C.
TI Online Professionalism and the Mirror of Social Media
SO JOURNAL OF GENERAL INTERNAL MEDICINE
VL 25
IS 11
BP 1227
EP 1229
DI 10.1007/s11606-010-1447-1
PD NOV 2010
PY 2010
AB The rise of social media content created by Internet users and hosted by
   popular sites such as Facebook, Twitter, You Tube, and Wikipedia, and
   blogs-has brought several new hazards for medical professionalism.
   First, many physicians may find applying principles for medical
   professionalism to the online environment challenging in certain
   contexts. Second, physicians may not consider the potential impact of
   their online content on their patients and the public. Third, a
   momentary lapse in judgment by an individual physician to create
   unprofessional content online can reflect poorly on the entire
   profession. To overcome these challenges, we encourage individual
   physicians to realize that as they "tread" through the World Wide Web,
   they leave behind a "footprint" that may have unintended negative
   consequences for them and for the profession at large. We also recommend
   that institutions take a proactive approach to engage users of social
   media in setting consensus-based standards for "online professionalism."
   Finally, given that professionalism encompasses more than the avoidance
   of negative behaviors, we conclude with examples of more positive
   applications for this technology. Much like a mirror, social media can
   reflect the best and worst aspects of the content placed before it for
   all to see.
RI Roundtree, Aimee/B-8838-2012; Kind, Terry/
OI Kind, Terry/0000-0002-3017-5683
ZA 1
Z8 0
ZB 20
ZR 0
TC 164
ZS 4
Z9 169
U1 2
U2 70
SN 0884-8734
EI 1525-1497
UT WOS:000283624000017
PM 20632121
ER

PT J
AU DeLegge, Mark H.
   Alger-Mayer, Sharon
   Van Way, Charles W., III
   Gramlich, Leah
TI Specialty Residency Training in Medical Nutrition Education: History and
   Proposal for Improvement
SO JOURNAL OF PARENTERAL AND ENTERAL NUTRITION
VL 34
BP 47S
EP 56S
DI 10.1177/0148607110378017
SU 6
PD NOV 2010
PY 2010
AB Nutrition education among residents in training is at a critical
   juncture. There is a general lack of a unified curriculum, a lack of
   nutrition physician mentors, and a failure to properly train physicians
   about nutrition. In surveys, residents in training have acknowledged
   their minimal nutrition education. Published data and training
   experiences suggest the importance of creating physician mentors in
   nutrition who are embedded in residency training programs. The
   development of recurrent short-term nutrition credentialing courses and
   online nutrition tool kits is also thought to be important in future
   residency training.
ZB 4
ZS 0
ZR 0
ZA 0
TC 11
Z8 0
Z9 11
U1 1
U2 6
SN 0148-6071
EI 1941-2444
UT WOS:000209823600005
PM 21149835
ER

PT J
AU Cantrell, Kathryn
   Fischer, Amy
   Bouzaher, Alisha
   Bers, Marina
TI The Role of E-Mentorship in a Virtual World for Youth Transplant
   Recipients
SO JOURNAL OF PEDIATRIC ONCOLOGY NURSING
VL 27
IS 6
BP 344
EP 355
DI 10.1177/1043454210372617
PD NOV-DEC 2010
PY 2010
AB Because of geographic distances, many youth transplant recipients do not
   have the opportunity to meet and form relationships with peers who have
   undergone similar experiences. This article explores the role of
   E-mentorship in virtual environments. Most specifically, by analyzing
   data from a study conducted with the Zora virtual world with pediatric
   transplant recipients, suggestions and recommendations are given for
   conceiving the role of virtual mentors and allocating the needed
   resources. Zora is a graphical virtual world designed to create a
   community that offers psychoeducational support and the possibility of
   participating in virtual activities following a curriculum explicitly
   designed to address issues of school transition and medical adherence.
   Activities are designed to foster relationships, teach technological
   skills, and facilitate the formation of a support network of peers and
   mentors. This article addresses the research question, "What makes a
   successful E-mentorship model in virtual worlds for children with
   serious illnesses?" by looking at E-mentoring patterns such as time
   spent online, chat analysis, initiation of conversation, initiation of
   activities, and out-of-world contact.
ZS 0
Z8 0
ZR 0
ZB 1
ZA 0
TC 18
Z9 18
U1 0
U2 8
SN 1043-4542
EI 1532-8457
UT WOS:000283296300006
PM 20966162
ER

PT J
AU Foster, Kevin N.
   Neidert, Gregory P. M.
   Brubaker-Rimmer, Ruth
   Artalejo, Diana
   Caruso, Daniel M.
TI A Psychological Profile of Surgeons and Surgical Residents
SO JOURNAL OF SURGICAL EDUCATION
VL 67
IS 6
BP 359
EP 370
DI 10.1016/j.jsurg.2010.07.007
PD NOV-DEC 2010
PY 2010
AB BACKGROUND: Approximately 20 percent of general surgery residents never
   complete their original residency programs. The psychological,
   programmatic, and financial costs for this attrition are substantial for
   both the residents, who spend valuable time and money pursuing
   incompatible career paths, and the residency programs, which also lose
   valuable time and money invested in these residents. There is a large
   amount of information in the field about the performance dimensions and
   skill sets of surgeons and surgical residents. To dare, however, no
   research has been conducted on important process and content dimensions,
   which are critical in determining good person-job fit.
   METHODS: A research ream from the Department of Psychology at Arizona
   State University and Maricopa Medical Center conducted descriptive
   research to determine the work-related personality and interest
   variables of attending surgeons and surgical residents. Sixty-three
   surgical residents and 27 attending/teaching surgeons completed 2
   sections (interests and personality scales) of the World of Work
   Inventory Online (WOWI Online). This multidimensional assessment was
   offered to all attending/teaching surgeons and surgical residents at
   Maricopa Medical Center.
   RESULTS: All members of the Department of Surgery participated in the
   trial. Based on the attending/teaching and high-performing resident
   profiles, a stable interest and personality profile emerged, which
   highlights the unique characteristics necessary to identify those who
   would be most satisfied with and suitable for work as surgeons. The
   profiles of the attending/teaching surgeons and the high-performing
   residents were similar. This contrasted with the interest and
   personality profiles of low-performing residents. The differences in the
   2 groups' profiles provide insight into low performance and possible
   incompatibility with surgical residency, and possibly with general
   surgery as a profession choice.
   CONCLUSIONS: The WOWI Online assessment tool provides a stable profile
   of successful surgeons. This tool also demonstrates differences in the
   interest and personality profiles between high and low performing
   surgical residents. It may be useful as an indicator of success in
   surgical residency and in surgery as a profession. (J Surg 67:359-370.
   (C) 2010 Association of Program Directors in Surgery. Published by
   Elsevier Inc. All rights reserved.)
ZB 4
ZA 0
ZR 0
TC 15
ZS 0
Z8 0
Z9 15
U1 0
U2 8
SN 1931-7204
EI 1878-7452
UT WOS:000286350700003
PM 21156292
ER

PT J
AU Kim, Michael J.
   Fleming, Fergal J.
   Peters, Jeffrey H.
   Salloum, Rabih M.
   Monson, John R.
   Eghbali, Manizheh E.
TI Improvement in Educational Effectiveness of Morbidity and Mortality
   Conferences with Structured Presentation and Analysis of Complications
SO JOURNAL OF SURGICAL EDUCATION
VL 67
IS 6
BP 400
EP 405
DI 10.1016/j.jsurg.2010.04.005
PD NOV-DEC 2010
PY 2010
AB PURPOSE: Although morbidity and mortality (M & M) conferences are
   cornerstones of surgical teaching, they are not consistent in their
   educational quality. The current study examines the content and process
   of M & M presentations by surgical residents and hypothesizes that a
   structured format for these presentations can improve teaching and
   learning.
   METHODS: The educational effectiveness of M & M conferences was assessed
   through the observation of case presentations, questionnaires to
   residents measuring learning from presentations, and an anonymous survey
   of residents regarding perceptions of the effectiveness of conferences.
   A structured presentation format was devised to address the deficits
   noted from these assessments and subsequently introduced to all
   residents and faculty. M & M conferences were then reassessed using the
   3 methods.
   RESULTS: Forty M & M presentations by surgical residents were observed
   before the implementation of the standardized format, and 35
   presentations were observed after the changes. Observation of
   presentations noted significant changes in residents clearly presenting
   causes of complications and proposing strategies for practice change.
   Questionnaires of residents demonstrated improved ability to specify the
   causes of complications after implementation of-the new format (mean
   rating, 4.56 vs 3.11, p < 0.05) as well as to identify specific ways to
   avoid the complication in the future (mean, 4.31 vs 3.42, p < 0.05).
   Online survey results also demonstrated improved resident perception of
   the specificity of content covered during M & M conferences as well as
   in their opinions regarding the discussion process.
   CONCLUSIONS: A structured format for M & M presentations is a practical
   tool to help residents analyze complications systematically and identify
   steps for potential changes consistently in clinical practice. Such a
   format also leads to improved learning for other residents participating
   in these conferences. Without structured presentations, M & M
   conferences fail to deliver clear educational messages regarding
   surgical complications. (J Surg 67: 400-405. (C) 2010 Association of
   Program Directors in Surgery. Published by Elsevier Inc. All rights
   reserved.)
RI Fleming, Fergal/C-3735-2013; Kim, Michael Joon/ABB-2067-2020; Fleming, Fergal/
OI Kim, Michael Joon/0000-0001-6969-1370; Fleming,
   Fergal/0000-0003-0553-1591
TC 33
ZR 0
ZB 4
Z8 0
ZA 0
ZS 0
Z9 33
U1 0
U2 3
SN 1931-7204
EI 1878-7452
UT WOS:000286350700009
PM 21156298
ER

PT J
AU Sticca, Robert P.
   MacGregor, Jay M.
   Szlabick, Randolph E.
TI Is The Accreditation Council for Graduate Medical Education (ACGME)
   Resident/Fellow Survey A Valid Tool to Assess General Surgery Residency
   Programs Compliance With Work Hours Regulations?
SO JOURNAL OF SURGICAL EDUCATION
VL 67
IS 6
BP 406
EP 411
DI 10.1016/j.jsurg.2010.09.007
PD NOV-DEC 2010
PY 2010
AB The Accreditation Council for Graduate Medical Education (ACGME) uses
   the resident/fellow survey to assess residency programs compliance with
   ACGME work hours regulations. Survey results can have significant
   consequences for residency programs including ACGME letters of warning,
   shortened program accreditation cycle,, immediate full program and
   institutional site visits, or administrative withdrawal of a program's
   accreditation. Survey validity was assessed by direct query of general
   surgery residents who answer the survey each year.
   A multiple-choice survey was created to assess all US general surgery
   residents' interpretation and understanding of the ACGME survey. The
   survey was distributed to all surgery residency program directors in the
   US in 2009. Responses were compiled via an online survey program.
   Statistical analysis was performed in aggregate and between junior and
   senior residents.
   Nine hundred sixty-five (13.2%) general surgical residents responded
   with 961 (99.6%) completing all questions. All responding residents had
   taken the ACGME survey at least once with 634 (66%) having taken it more
   than once. Nineteen percent of residents had difficulty understanding
   the questions with senior residents (23%) reporting difficulty more than
   junior residents (14%), p < 0.001. Thirty-five percent of residents had
   discussed the survey with their faculty or program director prior to
   taking it, while 17% were instructed on how to answer the survey. One
   hundred thirty-three residents (14%) admitted to not answering the
   questions truthfully while 352 (37%) of residents felt that the survey
   did not provide an accurate evaluation of their work hours in residency
   training.
   An evaluation tool in which 1 in 7 residents admit to answering the
   questions falsely and 1 in 5 residents had difficulty interpreting the
   questions may not be a valid method to evaluate compliance with work
   hours regulations. Evaluation of work hours regulations compliance
   should be based on actual work hours data rather than an anonymous
   survey. (J Surg 67: 406-411. (C) 2010 Association of Program Directors
   in Surgery. Published by Elsevier Inc. All rights reserved.)
TC 12
ZR 0
ZB 1
Z8 0
ZS 0
ZA 0
Z9 12
U1 0
U2 1
SN 1931-7204
UT WOS:000286350700010
PM 21156299
ER

PT J
AU Swanson, Jennifer A.
   Antonoff, Mara B.
   D'Cunha, Jonathan
   Maddaus, Michael A.
TI Personality Profiling of the Modern Surgical Trainee: Insights into
   Generation X
SO JOURNAL OF SURGICAL EDUCATION
VL 67
IS 6
BP 417
EP 420
DI 10.1016/j.jsurg.2010.07.017
PD NOV-DEC 2010
PY 2010
AB PURPOSE: Surgical education is undergoing a revolution in its approach
   to training. Duty-hour limitations, the need for strong teamwork, and
   increased cross-coverage have all impacted the culture of a surgical
   residency. This, combined with the profound shift in our culture at
   large has led to the suggestion that our specialty is attracting a
   different or more "modern" trainee (Generation X) with personality
   attributes that differ considerably from previous surgical residents.
   Historically, personality profiling of surgeons (Myers-Briggs Type
   Indicator (MBTI)) has favored the ESTJ personality type [extroversion
   (E), sensing (S), thinking (T), and judging (J)]. We hypothesized that
   the changing surgical training paradigms are attracting a different
   personality profile. To test this, we administered the MBTI examination
   to a large cohort of surgical trainees in one academic surgical training
   program.
   METHODS: In 2009, with Institutional Review Board (IRB) approval, we
   administered online MBTI Step I form M tests to all 41 categorical
   surgery residents from our Accreditation Council for Graduate Medical
   Education (ACGME)-accredited general surgery program. The test results
   were distributed by a certified MBTI consultant and compared with
   previously published data of staff surgeons. The data were analyzed
   using a chi(2) analysis to determine differences between groups (alpha =
   0.05).
   RESULTS: Of the 41 categorical surgery residents, 39 (95%) residents
   completed the MBTI assessment, (54% male). The most frequent
   preferential personality type of the resident surgeon was ISTJ
   [introversion (I)], 30.8%, n = 12. When the results were compared with
   previously published personality profiles of practicing surgeons, there
   was a significant difference (p = 0.009) between E and I, contrasting
   the 2 groups (Table 1). However, the preferences of sensing, thinking,
   and judging (STJ) over all others was not significantly different (p =
   0.203).
   CONCLUSION: Most current surgical trainees demonstrate the I personality
   type. This finding contrasts with established literature, which showed a
   preference for the E personality type among surgeons trained under the
   apprenticeship model of residency. As surgical training continues to
   evolve, it is imperative that we consider the personality traits of the
   modern trainee and how they might impact the development and
   implementation of our educational objectives and affect relationships
   among staff and resident trainees. (J Surg 67:417-420. (C) 2010
   Association of Program Directors in Surgery. Published by Elsevier Inc.
   All rights reserved.)
ZR 0
Z8 0
TC 32
ZS 0
ZA 0
ZB 6
Z9 32
U1 0
U2 14
SN 1931-7204
UT WOS:000286350700012
PM 21156301
ER

PT J
AU Tanner, Christine A
TI Transforming prelicensure nursing education: preparing the new nurse to
   meet emerging health care needs.
SO Nursing education perspectives
VL 31
IS 6
BP 347
EP 53
PD 2010 Nov-Dec
PY 2010
AB The Carnegie Foundation for the Advancement of Teaching joins a chorus
   of calls for transformation of prelicensure nursing education (Benner,
   Sutphen, Leonard, & Day, 2009). Citing the shift of significant
   responsibility to nurses for managing complex medical regimens, as well
   as the increasing complexity of community-based practices, Benner and
   colleagues concluded that nurses entering the field are not equipped
   with the essential knowledge and skills for today's practice nor
   prepared to continue learning for tomorrow's nursing (p. 31). They
   found: a) weak curricula in natural sciences, technology, social
   sciences, and humanities, and in developing cultural competency; b) weak
   classroom instruction and limited integration between classroom and
   clinical experiences; c) limited strategies in helping students develop
   habits of inquiry, raising clinical questions, seeking evidence for
   practices; d) faculty and student perception that students are ill
   prepared for their first job and dissatisfaction with the teaching
   preparation of current nursing faculty; and e) multiple pathways to
   eligibility for the licensure examination, with tremendous variability
   in prerequisites, curricular requirements, and the quality of offerings.
ZA 0
TC 40
ZS 3
Z8 0
ZB 2
ZR 0
Z9 42
U1 0
U2 1
SN 1536-5026
UT MEDLINE:21280438
PM 21280438
ER

PT J
AU Huber, J.
   Peters, T.
   Kessler, A.
   Ihrig, A.
   Huber, C. G.
   Hadaschik, B.
   Pahernik, S.
   Hohenfellner, M.
TI Online support groups for localized prostate cancer. Qualitative
   analysis of decision making
SO UROLOGE
VL 49
IS 11
BP 1377
EP 1384
DI 10.1007/s00120-010-2363-z
PD NOV 2010
PY 2010
AB Background. In localized prostate cancer individual treatment decisions
   cannot be reached relying exclusively on medical data. Therefore, social
   interaction is of considerable importance and online support groups
   allow us to get to know a facet of this communication.
   Material and methods. We investigated 82 thematically relevant threads
   representing 5% of the largest German online support group on prostate
   cancer (http://forum.prostatakrebs-bps.de). Two independent
   investigators used methods derived from grounded theory and linguistic
   conversation analysis to characterize the sample.
   Results. Users report on personal experience and provide subjective
   recommendations. At the same time those seeking advice are encouraged to
   weigh the information and to decide for themselves. Some urologists
   contribute to the discussion and seem to have a corrective influence,
   but their involvement is judged diversely. As mainly lay people with
   different levels of knowledge are involved in the discussion, a
   tentative language style is frequently used. The disease itself appears
   to be a linguistic taboo. Besides treatment recommendations, emotional
   support is of major concern. Being personally affected establishes a
   sense of unity, which adds to the subjective value of the communication.
   Conclusions. Patients readily receive information, advice and emotional
   support in online support groups. Knowledge of such online services is
   useful in ensuring good counselling for our patients.
RI Huber, Christian/A-4413-2009; Huber, Johannes/AAF-5514-2020; Hadaschik, Boris/
OI Huber, Christian/0000-0002-2246-9008; Huber,
   Johannes/0000-0001-7243-8958; Hadaschik, Boris/0000-0002-1052-2692
ZR 0
ZB 3
ZA 0
Z8 0
ZS 0
TC 5
Z9 5
U1 1
U2 11
SN 0340-2592
EI 1433-0563
UT WOS:000284241500006
PM 20824267
ER

PT J
AU Al-Jasmi, Fatma
   Moldovan, Laura
   Clarke, Joe T. R.
TI Hunter disease eClinic: interactive, computer-assisted, problem-based
   approach to independent learning about a rare genetic disease
SO BMC MEDICAL EDUCATION
VL 10
AR 72
DI 10.1186/1472-6920-10-72
PD OCT 25 2010
PY 2010
AB Background: Computer-based teaching (CBT) is a well-known educational
   device, but it has never been applied systematically to the teaching of
   a complex, rare, genetic disease, such as Hunter disease (MPS II).
   Aim: To develop interactive teaching software functioning as a virtual
   clinic for the management of MPS II.
   Implementation and Results: The Hunter disease eClinic, a self-training,
   user-friendly educational software program, available at the Lysosomal
   Storage Research Group (http://www.lysosomalstorageresearch.ca), was
   developed using the Adobe Flash multimedia platform. It was designed to
   function both to provide a realistic, interactive virtual clinic and
   instantaneous access to supporting literature on Hunter disease. The
   Hunter disease eClinic consists of an eBook and an eClinic. The eClinic
   is the interactive virtual clinic component of the software. Within an
   environment resembling a real clinic, the trainee is instructed to
   perform a medical history, to examine the patient, and to order
   appropriate investigation. The program provides clinical data derived
   from the management of actual patients with Hunter disease. The eBook
   provides instantaneous, electronic access to a vast collection of
   reference information to provide detailed background clinical and basic
   science, including relevant biochemistry, physiology, and genetics. In
   the eClinic, the trainee is presented with quizzes designed to provide
   immediate feedback on both trainee effectiveness and efficiency. User
   feedback on the merits of the program was collected at several seminars
   and formal clinical rounds at several medical centres, primarily in
   Canada. In addition, online usage statistics were documented for a
   2-year period. Feedback was consistently positive and confirmed the
   practical benefit of the program. The online English-language version is
   accessed daily by users from all over the world; a Japanese translation
   of the program is also available.
   Conclusions: The Hunter disease eClinic employs a CBT model providing
   the trainee with realistic clinical problems, coupled with comprehensive
   basic and clinical reference information by instantaneous access to an
   electronic textbook, the eBook. The program was rated highly by
   attendees at national and international presentations. It provides a
   potential model for use as an educational approach to other rare genetic
   diseases.
ZR 0
TC 6
Z8 0
ZA 0
ZS 1
ZB 1
Z9 7
U1 0
U2 20
EI 1472-6920
UT WOS:000284850000001
PM 20973983
ER

PT J
AU Bozorgmehr, Kayvan
   Schubert, Kirsten
   Menzel-Severing, Johannes
   Tinnemann, Peter
TI Global Health Education: a cross-sectional study among German medical
   students to identify needs, deficits and potential benefits (Part 1 of
   2: Mobility patterns & educational needs and demands)
SO BMC MEDICAL EDUCATION
VL 10
AR 66
DI 10.1186/1472-6920-10-66
PD OCT 8 2010
PY 2010
AB Background: In recent years, education and training in global health has
   been the subject of recurring debate in many countries. However, in
   Germany, there has been no analysis of the educational needs or demands
   of medical students, or the educational deficits or potential benefits
   involved in global health education. Our purpose is to analyse
   international health elective patterns of medical students enrolled at
   German universities and assess whether or how they prepare for their
   electives abroad. We examine the exposure of medical students enrolled
   at German universities to training courses in tropical medicine or
   global health and assess students' perceived needs and demands for
   education in global health.
   Methods: Cross-sectional study among medical students in Germany
   including all 36 medical schools during the second half of the year
   2007. All registered medical students were eligible to participate in
   the study. Recruitment occurred via electronic mailing-lists of
   students' unions. We developed a web-based, semi-structured
   questionnaire to capture students' international mobility patterns,
   preparation before electives, destination countries, exposure to and
   demand for global health learning opportunities.
   Results: 1126 online-replies were received and analysed from all
   registered medical students in Germany (N = 78.067). 33.0% of all
   respondents (370/1126) declared at least one international health
   elective and of these, 36.0% (133/370) completed their electives in
   developing countries. 36.0% (131/363) did not prepare specifically at
   all, 59.0% (214/363) prepared either by self-study or declared a
   participation in specific preparation programmes. 87.8% of 5(th) and
   6(th) year students had never participated in a global health course and
   72.6% (209/288) had not completed a course in tropical medicine. 94.0%
   (861/916) endorsed the idea of introducing global health into medical
   education.
   Conclusion: Students in our sample are highly mobile during their
   studies. International health electives are common, also in developing
   countries. Formal preparation beyond self-study is virtually
   non-existent amongst our sample and the participation rate in courses of
   tropical medicine or global health is appallingly low. We have
   identified unmet perceived needs and the demand for more learning
   opportunities in global health in our sample, urging for reforms to
   adjust curricula to a globalising world.
OI Tinnemann, Peter/0000-0003-3071-9772; Bozorgmehr,
   Kayvan/0000-0002-1411-1209
TC 27
ZA 0
Z8 0
ZR 0
ZB 1
ZS 0
Z9 27
U1 0
U2 11
EI 1472-6920
UT WOS:000284849200001
PM 20932277
ER

PT J
AU Bozorgmehr, Kayvan
   Menzel-Severing, Johannes
   Schubert, Kirsten
   Tinnemann, Peter
TI Global Health Education: a cross-sectional study among German medical
   students to identify needs, deficits and potential benefits (Part 2 of
   2: Knowledge gaps and potential benefits)
SO BMC MEDICAL EDUCATION
VL 10
AR 67
DI 10.1186/1472-6920-10-67
PD OCT 8 2010
PY 2010
AB Background: In Germany, educational deficits or potential benefits
   involved in global health education have not been analysed till now.
   Objective: We assess the importance medical students place on learning
   about social determinants of health (SDH) and assess their knowledge of
   global health topics in relation to (i) mobility patterns, their
   education in (ii) tropical medicine or (iii) global health.
   Methods: Cross-sectional study among medical students from all 36
   medical schools in Germany using a web-based, semi-structured
   questionnaire. Participants were recruited via mailing-lists of
   students' unions, all medical students registered in 2007 were eligible
   to participate in the study. We captured international mobility
   patterns, exposure to global health learning opportunities and attitudes
   to learning about SDH. Both an objective and subjective knowledge
   assessment were performed.
   Results: 1126 online-replies were received and analysed. International
   health electives in developing countries correlated significantly with a
   higher importance placed on all provided SDH (p <= 0.006). Participation
   in tropical medicine (p < 0.03) and global health courses (p < 0.02)
   were significantly associated with a higher rating of 'culture, language
   and religion' and the 'economic system'. Global health trainings
   correlated with significantly higher ratings of the 'educational system'
   (p = 0.007) and the 'health system structure' (p = 0.007), while the
   item 'politics' was marginally significant (p = 0.053). In the knowledge
   assessment students achieved an average score of 3.6 (SD 1.5; Mdn 4.0),
   75% achieved a score of 4.0 or less (Q(25) = 3.0; Q(75) = 4.0) from a
   maximum achievable score of 8.0. A better performance was associated
   with international health electives (p = 0.032), participation in
   tropical medicine (p = 0.038) and global health (p = 0.258) courses.
   Conclusion: The importance medical students in our sample placed on
   learning about SDH strongly interacts with students' mobility, and
   participation in tropical medicine and global health courses. The
   knowledge assessment revealed deficits and outlined needs to further
   analyse education gaps in global health. Developing concerted
   educational interventions aimed at fostering students' engagement with
   SDH could make full use of synergy effects inherent in student mobility,
   tropical medicine and global health education.
OI Tinnemann, Peter/0000-0003-3071-9772; Bozorgmehr,
   Kayvan/0000-0002-1411-1209
Z8 1
ZR 0
ZS 0
TC 16
ZB 0
ZA 0
Z9 17
U1 1
U2 9
EI 1472-6920
UT WOS:000284849200002
PM 20932278
ER

PT J
AU Ryan, James G.
   Barlas, David
   Sharma, Manish
TI Direct Observation Evaluations by Emergency Medicine Faculty Do Not
   Provide Data That Enhance Resident Assessment When Compared to Summative
   Quarterly Evaluations
SO ACADEMIC EMERGENCY MEDICINE
VL 17
IS 10
BP S72
EP S77
DI 10.1111/j.1553-2712.2010.00878.x
SU 2
PD OCT 2010
PY 2010
AB Objectives:
   The purpose of this study was to compare quarterly global evaluations
   with direct observation evaluations to determine if direct observation
   evaluations provide unique data compared to those obtained from
   quarterly global evaluations.
   Methods:
   This observational, cohort study was performed at a 3-year emergency
   medicine (EM) residency program with 10 residents per year. Faculty used
   an online Web-based evaluation system to complete quarterly global
   evaluations and patient-specific direct observation evaluations. Two
   scores were collected for each resident within each quarterly evaluation
   period: 1) the quarterly evaluation score was the mean score across all
   faculty who performed a quarterly evaluation and, 2) the direct
   observation score was the mean score across all faculty who performed a
   direct observation evaluation. Pearson correlation coefficients were
   performed across these two groups of evaluations.
   Results:
   Over the 4-year period of the study 296 complete data sets were
   available for the analysis. When the quarterly evaluation score was
   correlated with the direct observation score for each resident at the
   same evaluation period, we found a very high correlation for each of the
   eight evaluation questions (r = 0.95-0.96, p < 0.0001). When these
   evaluations were stratified based on the number of direct observation
   evaluations that were performed during the evaluation period of
   interest, the correlation between the quarterly evaluation and the
   direct observation scores increased as the number of direct observations
   in the evaluation period increased. The evaluation scores from the
   faculty who had performed both direct observation and quarterly
   evaluation methods during the same resident evaluation period were
   highly correlated even with small numbers of evaluators.
   Conclusions:
   Direct observations are highly correlated with quarterly evaluations
   when there are greater than three direct observation evaluations
   completed; however, this correlation drops significantly when the number
   of direct observations is lower. Direct observation evaluations provide
   similar data when compared with data obtained from quarterly global
   evaluations.
   ACADEMIC EMERGENCY MEDICINE 2010; 17:S72-S77 (C) 2010 by the Society for
   Academic Emergency Medicine.
CT Annual Meeting of the Society-for-Academic-Emergency-Medicine
CY MAY 13-17, 2009
CL New Orleans, LA
SP Soc Acad Emergency Med
ZA 0
ZB 0
ZS 0
ZR 0
Z8 0
TC 0
Z9 0
U1 0
U2 4
SN 1069-6563
UT WOS:000282877900014
PM 21199088
ER

PT J
AU McNeill, Helen
   Brown, Jeremy M.
   Shaw, Nigel J.
TI First year specialist trainees' engagement with reflective practice in
   the e-portfolio
SO ADVANCES IN HEALTH SCIENCES EDUCATION
VL 15
IS 4
BP 547
EP 558
DI 10.1007/s10459-009-9217-8
PD OCT 2010
PY 2010
AB Doctors in specialist training posts in the Mersey Deanery are expected
   to reflect on their clinical practice and to document their learning
   experiences in an e-portfolio. This study aims specifically to explore
   how they have engaged in reflection on their practice and how they
   utilise their learning portfolio to document evidence of this. A
   modified Delphi technique was used to develop a grading system to
   indentify the level of reflection recorded by participants in the
   e-portfolio. Transcripts of the reflective accounts were then analysed
   using a qualitative approach which involved coding and categorising the
   data. This study demonstrated a wide variation in both the quantity and
   quality of reflection. Of particular note in the qualitative data
   analysis were themes relating to clinical knowledge and skills, learning
   in practice, communication, feelings, types of learning experience
   reflected on and wider aspects of medical practice. Findings indicate
   there is variation is the extent to which doctors both engage in and
   document evidence of reflection. Further research is needed to explore
   factors that enable or inhibit the use of the e-portfolio for reflection
   and whether recorded reflection is a true picture of the cognitive
   process involved.
OI McNeill, Helen/0000-0002-8874-5685; Brown, Jeremy/0000-0002-0653-4615
Z8 0
TC 29
ZS 0
ZA 0
ZR 0
ZB 1
Z9 29
U1 0
U2 13
SN 1382-4996
EI 1573-1677
UT WOS:000283556200007
PM 20058073
ER

PT J
AU Linnan, Laura A.
   Steckler, Allan
   Maman, Suzanne
   Ellenson, Meg
   French, Elizabeth
   Blanchard, Lynn
   Bowling, Mike
   Yamanis, Nina
   Succop, Stacey
   Davenport, Amy
   Moracco, Beth
TI Engaging Key Stakeholders to Assess and Improve the Professional
   Preparation of MPH Health Educators
SO AMERICAN JOURNAL OF PUBLIC HEALTH
VL 100
IS 10
BP 1993
EP 1999
DI 10.2105/AJPH.2009.177709
PD OCT 2010
PY 2010
AB Objectives. We described the process of engaging key stakeholders in a
   systematic review of requirements for a master of public health (MPH)
   degree within the Department of Health Behavior and Health Education,
   University of North Carolina Gillings School of Global Public Health,
   and summarized resulting changes.
   Methods. A benchmarking study of 11 peer institutions was completed. Key
   stakeholders (i.e., current students, alumni, faculty, staff, employers,
   and practicum preceptors) received online or print surveys. A faculty
   retreat was convened to process results and reach consensus on program
   revisions.
   Results. MPH program changes included (1) improved advising and
   mentoring program, (2) elimination of research and practice track
   options, (3) increased elective and decreased required credit hours, (4)
   replacement of master's paper requirement with "deliverables" (written
   products such as reports, documents, and forms) produced as part of the
   required "Capstone" course, (5) extended community field experience to 2
   semesters and moved it to year 2 of the program, and (6) allowed
   practica of either 200, 300, or 400 hours.
   Conclusions. Engaging key stakeholders in the program review process
   yielded important changes to the MPH degree program requirements. Others
   may consider this approach when undertaking curriculum reviews. (Am J
   Public Health. 2010;100:1993-1999. doi:10.2105/AJPH.2009.177709)
RI Maman, Suzanne/A-3802-2016; Yamanis, Thespina/
OI Yamanis, Thespina/0000-0001-9611-1714
Z8 0
ZR 0
ZA 0
TC 3
ZB 0
ZS 0
Z9 3
U1 0
U2 5
SN 0090-0036
UT WOS:000282355900034
PM 20395575
ER

PT J
AU McQueen, Daniel S.
   Begg, Michael J.
   Maxwell, Simon R. J.
TI eDrugCalc: an online self-assessment package to enhance medical
   students' drug dose calculation skills
SO BRITISH JOURNAL OF CLINICAL PHARMACOLOGY
VL 70
IS 4
BP 492
EP 499
DI 10.1111/j.1365-2125.2010.03609.x
PD OCT 2010
PY 2010
AB center dot Dose calculation errors are an important cause of some of the
   most serious medication incidents in advanced healthcare systems.
   center dot A number of small studies have shown that dose calculations
   are poorly performed by hospital doctors, nurses and medical students.
   WHAT THIS PAPER ADDS
   center dot The performance of dose calculations was highly variable
   amongst a large cohort of medical students from a leading UK medical
   school.
   center dot Calculations that involved converting concentrations
   expressed as percentage or calculating infusion rates were identified as
   major weaknesses.
   center dot The availability of an online self-assessment and education
   package, coupled with encouragement and twice-yearly formative
   assessment, led to a significant improvement in performance.
   AIMS
   Dose calculation errors can cause serious life-threatening clinical
   incidents. We designed eDrugCalc as an online self-assessment tool to
   develop and evaluate calculation skills among medical students.
   METHODS
   We undertook a prospective uncontrolled study involving 1727 medical
   students in years 1-5 at the University of Edinburgh. Students had
   continuous access to eDrugCalc and were encouraged to practise.
   Voluntary self-assessment was undertaken by answering the 20 questions
   on six occasions over 30 months. Questions remained fixed but numerical
   variables changed so each visit required a fresh calculation. Feedback
   was provided following each answer.
   RESULTS
   Final-year students had a significantly higher mean score in test 6
   compared with test 1 [16.6, 95% confidence interval (CI) 16.2, 17.0 vs.
   12.6, 95% CI 11.9, 13.4; n = 173, P < 0.0001 Wilcoxon matched pairs
   test] and made a median of three vs. seven errors. Performance was
   highly variable in all tests with 2.7% of final-year students scoring <
   10/20 in test 6. Graduating students in 2009 (30 months' exposure)
   achieved significantly better scores than those in 2007 (only 6 months):
   mean 16.5, 95% CI 16.0, 17.0, n = 184 vs. 15.1, 95% CI 14.5, 15.6, n =
   187; P < 0.0001, Mann-Whitney test. Calculations based on percentage
   concentrations and infusion rates were poorly performed. Feedback showed
   that eDrugCalc increased confidence in calculating doses and was highly
   rated as a learning tool.
   CONCLUSIONS
   Medical student performance of dose calculations improved significantly
   after repeated exposure to an online formative dose-calculation package
   and encouragement to develop their numeracy. Further research is
   required to establish whether eDrugCalc reduces calculation errors made
   in clinical practice.
Z8 0
ZS 0
ZB 7
ZR 0
TC 13
ZA 0
Z9 13
U1 1
U2 8
SN 0306-5251
EI 1365-2125
UT WOS:000281855100004
PM 20840441
ER

PT J
AU Krakower, Douglas
   Kwan, Candice K.
   Yassa, David S.
   Colvin, Richard A.
TI iAIDS: HIV-Related Internet Resources for the Practicing Clinician
SO CLINICAL INFECTIOUS DISEASES
VL 51
IS 7
BP 813
EP 822
DI 10.1086/656237
PD OCT 1 2010
PY 2010
AB In this review, we collate 25 clinically useful human immunodeficiency
   virus (HIV)-related Web sites to facilitate efficient access to online
   resources according to themes of clinical inquiry: (1) comprehensive
   clinical information, (2) opportunistic infections, (3) antiretroviral
   drug interactions, (4) care of HIV-infected women and children, and (5)
   continuing medical education. We evaluated these Web sites for clinical
   content and quality using criteria including the currency of
   information, inclusion of references, sponsors, whether the site is
   useful in resource-limited settings, ease of navigation, and content
   specific for each theme. Using the specified criteria, we provided
   overall ratings for each Web site. We conclude that the Web sites listed
   in this review can help extend knowledge about best practices and
   provide real-time patient care support to clinicians.
OI Yassa, David/0000-0001-5348-2777
ZR 0
ZB 5
TC 10
Z8 0
ZS 0
ZA 0
Z9 10
U1 0
U2 1
SN 1058-4838
UT WOS:000281583000010
PM 20738185
ER

PT J
AU Brownstein, Catherine A.
   Wicks, Paul
TI The Potential Research Impact of Patient Reported Outcomes on
   Osteogenesis Imperfecta
SO CLINICAL ORTHOPAEDICS AND RELATED RESEARCH
VL 468
IS 10
BP 2581
EP 2585
DI 10.1007/s11999-010-1373-x
PD OCT 2010
PY 2010
AB Osteogenesis imperfecta (OI) is an inherited connective tissue disorder
   with many phenotypic presentations ranging from mild to severe. It is
   often called "brittle bone disease." Treatment consists of physical
   therapy, surgical interventions, medications and, in some cases,
   experimental therapies. Because treatment is not standardized and is
   often experimental, information on the success of different methods is
   usually not available or well documented.
   We therefore asked if social networking can make OI patients' lives
   better. How would a bone disorder community work? Is it possible for
   patients to know how well they are doing in comparison to others like
   them, and if they are getting the most successful treatment for their
   disease?
   An evaluation of how PatientsLikeMeA (R), a personal research and social
   networking website and database for patients with life changing
   illnesses, can aid in improving patient outcomes through the anonymous
   sharing of medical information.
   PatientsLikeMeA (R) could help patients answer the question, "Given my
   condition, what is the best outcome I could hope to achieve, and how do
   I get there?" Participants could record their real-time day-to-day
   progress in achieving their treatment goals, such as preventing
   fractures, and share that with the community to help patients,
   caregivers, researchers and industry learn more about OI.
   Social networking can change the lives of Osteogenesis Imperfecta
   patients for the better, and make them a part of the treatment discovery
   process. Here we present a possible OI online community and demonstrate
   its potential utility for patients and medical professionals alike.
RI Wicks, Paul/C-6128-2011; Brownstein, Catherine/
OI Wicks, Paul/0000-0002-2293-9284; Brownstein,
   Catherine/0000-0002-7371-0340
ZB 1
TC 5
ZR 0
ZA 0
ZS 0
Z8 0
Z9 5
U1 0
U2 5
SN 0009-921X
EI 1528-1132
UT WOS:000281843200004
PM 20458644
ER

PT J
AU Eisen, Lewis A.
   Leung, Sharon
   Gallagher, Annemarie E.
   Kvetan, Vladimir
TI Barriers to ultrasound training in critical care medicine fellowships: A
   survey of program directors
SO CRITICAL CARE MEDICINE
VL 38
IS 10
BP 1978
EP 1983
DI 10.1097/CCM.0b013e3181eeda53
PD OCT 2010
PY 2010
AB Objective: Ultrasonography is an effective tool for making quick
   diagnoses and guiding therapeutic procedures. National organizations
   have advocated increasing the use of critical care ultrasonography. The
   purpose of this study was to investigate the prevalence of teaching of
   critical care ultrasonography in fellowship programs. In addition, we
   hoped to identify barriers to establishment of ultrasound training
   programs.
   Design: All pulmonary/critical care and critical care medicine (CCM)
   program directors in the United States were invited to participate in an
   online survey. We asked respondents for demographic information about
   their programs and perceived barriers to training, as well as current
   training opportunities for their fellows in five aspects of critical
   care ultrasonography. A five-point Likert scale was used for survey
   answers.
   Setting: Web-based survey.
   Subjects: Pulmonary/critical care and CCM program directors in the
   United States.
   Interventions: Web-based survey.
   Measurements and Main Results: Ninety (66%) of 136 program directors
   responded. Ultrasonography training was offered by fellowship programs
   in the following areas: vascular access (98%), lung and pleural (74%),
   cardiac (55%), vascular diagnostic (33%), and abdominal (37%).
   Ninety-two percent of respondents agreed or strongly agreed that
   ultrasound training is useful, and 80% were interested in getting their
   fellows trained. Forty-one percent indicated that they lacked sufficient
   faculty trained in ultrasound use. Eighty-four percent agreed or
   strongly agreed that fellow turnover was an impediment to training.
   Forty-eight percent believed that cardiac echocardiography required a
   long training time.
   Conclusions: Although ultrasound training in vascular access was nearly
   universal, training in other aspects of ultrasound was less prevalent.
   We identified several barriers, including fellow turnover, insufficient
   faculty training, and perceived length of time required for
   echocardiography training. (Crit Care Med 2010; 38: 1978-1983)
TC 62
ZR 0
ZB 9
ZA 0
ZS 2
Z8 1
Z9 63
U1 0
U2 3
SN 0090-3493
UT WOS:000282043800008
PM 20657275
ER

PT J
AU Pelucchi, C.
   Galeone, C.
   Negri, E.
   La Vecchia, C.
TI Trends in adherence to the Mediterranean diet in an Italian population
   between 1991 and 2006
SO EUROPEAN JOURNAL OF CLINICAL NUTRITION
VL 64
IS 10
BP 1052
EP 1056
DI 10.1038/ejcn.2010.158
PD OCT 2010
PY 2010
AB Background/Objectives: The aim of this study is to investigate whether
   adherence to the Mediterranean diet changed during the period 1991-2006
   in an Italian population.
   Subjects/Methods: We derived data from the comparison groups of a
   network of case-control studies on cancer and acute myocardial
   infarction conducted in the greater Milan area between 1991 and 2006.
   Subjects were 3247 adults (1969 women, 1278 men; median age 59 years)
   admitted to major teaching and general hospitals for a wide spectrum of
   acute conditions unrelated to long-term modifications of diet. Trained
   interviewers collected data on selected socioeconomic and demographic
   characteristics, lifestyle habits and other personal and familial
   factors. Information on diet was collected through an
   interviewer-administered, reproducible and validated food-frequency
   questionnaire. We computed a Mediterranean diet score (MDS) on the basis
   of nine a priori defined peculiar characteristics of the Mediterranean
   dietary pattern.
   Results: In multiple linear regression models, adjusted for age,
   education, place of birth and residence, and total energy intake, there
   was no significant association between the period of interview and MDS
   in both sexes. Subjects aged 55-64 years, those with high education, and
   those born in central and southern Italy showed the highest adherence to
   the Mediterranean diet in both sexes.
   Conclusions: In this population, adherence to the Mediterranean diet
   showed no significant change over the last 15 years. European Journal of
   Clinical Nutrition (2010) 64, 1052-1056; doi:10.1038/ejcn.2010.158;
   published online 18 August 2010
RI Negri, Eva Vanna Lorenza/AAC-5698-2019; Negri, Eva/B-7244-2013; Galeone, Carlotta/; La Vecchia, Carlo/; Pelucchi, Claudio/
OI Negri, Eva Vanna Lorenza/0000-0001-9712-8526; Negri,
   Eva/0000-0001-9712-8526; Galeone, Carlotta/0000-0003-1934-5167; La
   Vecchia, Carlo/0000-0003-1441-897X; Pelucchi,
   Claudio/0000-0003-1425-8945
Z8 0
TC 42
ZS 1
ZR 0
ZA 0
ZB 22
Z9 42
U1 0
U2 8
SN 0954-3007
EI 1476-5640
UT WOS:000282573700003
PM 20717133
ER

PT J
AU Arnaud, J.
   Touvier, M.
   Galan, P.
   Andriollo-Sanchez, M.
   Ruffieux, D.
   Roussel, A-M
   Hercberg, S.
   Favier, A.
TI Determinants of serum zinc concentrations in a population of French
   middle-age subjects (SU.VI.MAX cohort)
SO EUROPEAN JOURNAL OF CLINICAL NUTRITION
VL 64
IS 10
BP 1057
EP 1064
DI 10.1038/ejcn.2010.118
PD OCT 2010
PY 2010
AB Background/Objectives: Few studies have been conducted on determinants
   of serum zinc concentration, especially in France. The aim of this study
   was to investigate the relationships between serum zinc concentrations,
   and age, education, living area and life style in a large sample cohort
   of French adults.
   Subjects/Methods: Blood samples were collected after 12-h fasting in
   French adults (7448 women, 35-65 years old and 4926 men, 45-65 years
   old) participating to the SUpplementation in AntioXidant VItamins and
   Minerals cohort at enrolment. Serum zinc was determined by flame atomic
   absorption.
   Results: Serum zinc concentration was lower in women (mean: 12.9 mu
   mol/l, 95% confidence interval: 9.2-16.6 mu mol/l) compared with men
   (mean: 13.4 mu mol/l, 95% confidence interval: 9.7-17.1 mu mol/l,
   P<0.0001). In total, 10% of the women showed serum zinc values <10.7 mu
   mol/l and 10% of the men showed serum zinc values <11.3 mu mol/l. Age
   was negatively associated with serum zinc only in men (P=0.001). In
   women, a positive association between smoking and serum zinc
   concentration (P=0.0003), and a negative relationship between highest
   education level and serum zinc concentration (P=0.01) were observed.
   With regard to geographical areas, the highest serum zinc concentrations
   were found in the Center, and the lowest in the Southwest of France for
   both men and women. The association between serum zinc concentrations
   and food categories or macronutrient intake disappeared after
   stratifying by gender.
   Conclusions: Age, gender and geographic area seem the main determinants
   of serum zinc concentrations in this study. European Journal of Clinical
   Nutrition (2010) 64, 1057-1064; doi:10.1038/ejcn.2010.118; published
   online 28 July 2010
RI HERCBERG, Serge/B-4429-2008; Touvier, Mathilde/E-8817-2017; Pilar, Galan/F-2908-2017; Serge, Hercberg/F-3038-2017
OI HERCBERG, Serge/0000-0002-3168-1350; Touvier,
   Mathilde/0000-0002-8322-8857; Pilar, Galan/0000-0003-1706-3107; Serge,
   Hercberg/0000-0002-3168-1350
TC 25
ZB 13
Z8 2
ZR 0
ZS 0
ZA 0
Z9 27
U1 0
U2 7
SN 0954-3007
EI 1476-5640
UT WOS:000282573700004
PM 20664619
ER

PT J
AU Fekadu, S.
   Yigzaw, M.
   Alemu, S.
   Dessie, A.
   Fieldhouse, H.
   Girma, T.
   Trimble, E. R.
   Phillips, D. I. W.
   Parry, E. H. O.
TI Insulin-requiring diabetes in Ethiopia: associations with poverty, early
   undernutrition and anthropometric disproportion
SO EUROPEAN JOURNAL OF CLINICAL NUTRITION
VL 64
IS 10
BP 1192
EP 1198
DI 10.1038/ejcn.2010.143
PD OCT 2010
PY 2010
AB Background/Objectives: Most insulin-requiring diabetes patients in
   Ethiopia have an atypical form of the disease, which resembles previous
   descriptions of malnutrition-related diabetes. As so little is known
   about its aetiology, we have carried out a case-control study to
   evaluate its social and nutritional determinants.
   Subjects/Methods: Men and women with insulin-requiring diabetes (n =
   107), aged 18-40 years, were recruited in two centres, Gondar and Jimma,
   750 km northwest and 330 km southwest of the capital, Addis Ababa,
   respectively. Controls of similar age and sex (n = 110) were recruited
   from patients attending other hospital clinics.
   Results: Diabetes was strongly associated with subsistence farming, odds
   ratio = 3.5 (95% confidence interval: 1.5-7.8) and illiteracy/low levels
   of education, odds ratio = 4.0 (2.0-8.0). Diabetes was also linked with
   a history of childhood malnutrition, odds ratio -5.5 (1.0-29.0) the
   mother's death during childhood, odds ratio -3.9 (1.0-14.8), and markers
   of poverty including poorer access to sanitation (P = 0.004), clean
   water (P = 0.009), greater overcrowding (P = 0.04), increased distance
   from the clinic (P = 0.01) and having fewer possessions (P = 0.01).
   Compared with controls, people with diabetes had low mid upper arm
   circumference, body mass index (BMI) and fat/lean body mass (P<0.01). In
   addition, men with the disease tended to be shorter, were lighter (P =
   0.001), with reduced sitting height (P = 0.015) and reduced biacromial
   (P = 0.003) and bitrochanteric (P = 0.008) diameters.
   Conclusions: Insulin-requiring diabetes in Ethiopia is strongly linked
   with poor education and markers of poverty. Men with the disease have
   associated disproportionate skeletal growth. These findings point
   towards a nutritional aetiology for this condition although the nature
   of the nutritional deficiency and its timing during growth and
   development remains obscure. European Journal of Clinical Nutrition
   (2010) 64, 1192-1198; doi:10.1038/ejcn.2010.143; published online 28
   July 2010
TC 35
Z8 0
ZR 0
ZS 1
ZB 12
ZA 0
Z9 35
U1 0
U2 8
SN 0954-3007
EI 1476-5640
UT WOS:000282573700022
PM 20664624
ER

PT J
AU Cousens, Nicole E.
   Gaff, Clara L.
   Metcalfe, Sylvia A.
   Delatycki, Martin B.
TI Carrier screening for Beta-thalassaemia: a review of international
   practice
SO EUROPEAN JOURNAL OF HUMAN GENETICS
VL 18
IS 10
BP 1077
EP 1083
DI 10.1038/ejhg.2010.90
PD OCT 2010
PY 2010
AB beta-thalassaemia is one of the most common single-gene inherited
   conditions in the world, and thalassaemia carrier screening is the most
   widely performed genetic screening test, occurring in many different
   countries. beta-thalassaemia carrier screening programmes provide a
   unique opportunity to compare the delivery of carrier screening
   programmes carried out in different cultural, religious and social
   contexts. This review compares the key characteristics of
   beta-thalassaemia carrier screening programmes implemented in countries
   across the world so that the differences and similarities between the
   programmes can be assessed. The manner in which thalassaemia carrier
   screening programmes are structured among different populations varies
   greatly in several aspects, including whether the programmes are
   mandatory or voluntary, the education and counselling provided and
   whether screening is offered pre-pregnancy or antenatally. National and
   international guidelines make recommendations on the most appropriate
   ways in which genetic carrier screening programmes should be conducted;
   however, these recommendations are not followed in many programmes. We
   discuss the implications for the ethical and acceptable implementation
   of population carrier screening and identify a paucity of research into
   the outcomes of thalassaemia screening programmes, despite the fact that
   thalassaemia screening is so commonly conducted. European Journal of
   Human Genetics (2010) 18, 1077-1083; doi: 10.1038/ejhg.2010.90;
   published online 23 June 2010
RI Delatycki, Martin B/A-5409-2013; Metcalfe, Sylvia A/B-5303-2014; Gaff, Clara/ABD-5691-2021; Gaff, Clara/
OI Gaff, Clara/0000-0003-0160-4159
ZS 2
TC 135
ZR 4
ZA 0
ZB 50
Z8 2
Z9 142
U1 0
U2 24
SN 1018-4813
EI 1476-5438
UT WOS:000282089600002
PM 20571509
ER

PT J
AU McClaren, Belinda J.
   Metcalfe, Sylvia A.
   Aitken, MaryAnne
   Massie, R. John
   Ukoumunne, Obioha C.
   Amor, David J.
TI Uptake of carrier testing in families after cystic fibrosis diagnosis
   through newborn screening
SO EUROPEAN JOURNAL OF HUMAN GENETICS
VL 18
IS 10
BP 1084
EP 1089
DI 10.1038/ejhg.2010.78
PD OCT 2010
PY 2010
AB Newborn screening (NBS) for cystic fibrosis (CF) provides the
   opportunity for cascade carrier testing of relatives. Uptake of testing
   by adult non-parent relatives of children diagnosed with CF through NBS
   has not been previously described, and this study describes uptake by
   both parents and adult non-parent relatives in Victoria, Australia.
   Pedigrees were taken from parents of children who were born in 2000-2004
   and diagnosed with CF. A total of 40 families were eligible for the
   study and 30 (75%) were recruited. In all, 716 non-parent relatives were
   identified from the pedigrees as eligible for carrier testing, and 82
   (adjusted uptake percentage: 11.8%; 95% confidence interval 8.0-15.7)
   have had carrier testing by March 2009. On average, 2.7 non-parent
   relatives per family had CF carrier testing after diagnosis through NBS.
   The odds of being tested were greater for females than males (adjusted
   odds ratio 1.61; 95% confidence interval 1.11-2.33; P=0.01) and greater
   for those more closely related to the child with CF (adjusted odds ratio
   5.17; 95% confidence interval 2.38-11.24; P<0.001). Most relatives who
   undergo testing are tested immediately after the baby's diagnosis;
   however, some testing is undertaken up to 8 years later. These results
   indicate that in a clinical setting, the diagnosis of a baby with CF by
   NBS does not lead to carrier testing for the majority of the baby's
   non-parent relatives. We suggest re-contact with parents to offer
   cascade carrier testing. European Journal of Human Genetics (2010) 18,
   1084-1089; doi: 10.1038/ejhg.2010.78; published online 26 May 2010
RI Amor, David J/A-6478-2018; Metcalfe, Sylvia A/B-5303-2014; McClaren, Belinda/
OI Amor, David J/0000-0001-7191-8511; McClaren, Belinda/0000-0002-1372-8258
ZR 0
ZS 0
ZB 10
TC 28
Z8 0
ZA 0
Z9 28
U1 0
U2 7
SN 1018-4813
UT WOS:000282089600003
PM 20512163
ER

PT J
AU Ulph, Fiona
   Leong, James
   Glazebrook, Cris
   Townsend, Ellen
TI A qualitative study exploring genetic counsellors' experiences of
   counselling children
SO EUROPEAN JOURNAL OF HUMAN GENETICS
VL 18
IS 10
BP 1090
EP 1094
DI 10.1038/ejhg.2010.86
PD OCT 2010
PY 2010
AB The identification of healthy carriers by newborn screening programmes
   raises questions about how and when the carrier results will be conveyed
   to child. There is currently a lack of information concerning how best
   to convey carrier information to children. This is a serious gap in the
   literature and practice. This study examined genetic counsellors'
   experiences of counselling children to explore how to support and inform
   children about their carrier result. Practising members of the United
   Kingdom (UK) Association of Genetic Nurses and Counsellors took part in
   semi-structured telephone interviews. Respondents described the
   communication process and identified barriers and facilitators of
   communication. Age, illness experience and maturity were variously
   discussed as facilitators; all of which are integral to psychological
   theories of children's understanding of illness. Adaptive family
   communication, school tuition and educational materials were also seen
   as influencing counselling efficacy. Relevant materials that children
   could keep were also seen as important to enhance children's autonomy.
   Yet, such resources were rare, constituting a barrier to communication.
   Counsellors reported communication was further impeded by maladaptive
   family communication and resistance from children to engaging in
   counselling. By exploring the facilitators and barriers inherent in
   communicating genetic information to children, guidance can be offered
   to counsellors, researchers and parents. This study indicates that some
   factors (eg illness experiences) previously identified by psychological
   theories may act in complex ways within this setting. Importantly, the
   factors identified as being most influential when communicating with
   children about genetics are amenable to change through interventions,
   support and training. European Journal of Human Genetics (2010) 18,
   1090-1094; doi: 10.1038/ejhg.2010.86; published online 9 June 2010
RI Ulph, Fiona/AAD-5905-2022; Townsend, Ellen/M-6266-2015; Glazebrook, Cristine/; Ulph, Fiona/
OI Glazebrook, Cristine/0000-0002-7459-9445; Ulph,
   Fiona/0000-0003-3590-6542
ZB 4
Z8 0
ZA 0
ZS 0
TC 12
ZR 0
Z9 12
U1 0
U2 16
SN 1018-4813
EI 1476-5438
UT WOS:000282089600004
PM 20531440
ER

PT J
AU Martins, Henrique M. G.
TI Why management and leadership education for internists?
SO EUROPEAN JOURNAL OF INTERNAL MEDICINE
VL 21
IS 5
BP 374
EP 376
DI 10.1016/j.ejim.2010.04.014
PD OCT 2010
PY 2010
AB Around the world, there is an increasing need for more efficiency in
   healthcare alongside cost containment. Internal medicine physicians are
   in a pivotal position in this regard. In many countries, they act as
   bridges between ambulatory/continuity of care systems and hospital-based
   intensive care and sophisticated therapies. Within the medical field,
   they often bridge gaps between many specialities increasingly required
   to provide modern medical care. These skills of managing complex
   environments, being sensitive to health economics and using large
   amounts of information, are not normally taught or developed in
   programmes of internal medicine. While some skills are natural and
   acquired through practice, other skills would benefit from insights from
   the fields of management. On the other hand, it seems critical to have
   internists playing a leading role in the future care of aging
   populations, and they are the most likely to understand the needs of
   these multi-pathology cases. On a practical level, internists face the
   daily challenges of engaging and leading as many people as possible to
   provide the best care; this requires very good leadership, negotiation,
   team-working and change-management skills, all of which can be vastly
   enhanced with specific education initiatives that are targeted and
   customised to physicians' needs. Management education for internists
   should be "spiral", starting from medical school and expanding to
   incorporate issues as the physician maturates into new activities and
   responsibilities. In practical terms, current internists and residents
   of internal medicine can be brought into contact with such education by
   a combination of workshops as well as residential and online courses.
   (C) 2010 European Federation of Internal Medicine. Published by Elsevier
   B.V. All rights reserved.
RI martins, henrique/AAF-3993-2021
OI martins, henrique/0000-0001-7535-5103
TC 0
ZR 0
ZS 0
Z8 0
ZB 0
ZA 0
Z9 0
U1 0
U2 7
SN 0953-6205
UT WOS:000281603900005
PM 20816587
ER

PT J
AU Iaria, Giuseppe
   Barton, Jason J. S.
TI Developmental topographical disorientation: a newly discovered cognitive
   disorder
SO EXPERIMENTAL BRAIN RESEARCH
VL 206
IS 2
SI SI
BP 189
EP 196
DI 10.1007/s00221-010-2256-9
PD OCT 2010
PY 2010
AB A variety of lesions in different cerebral regions may affect the human
   ability to orient in the environment, resulting in 'topographical
   disorientation'. In a recent study, we documented the first case of
   Developmental Topographical Disorientation (DTD), in a person with a
   life-long inability to orient despite otherwise well-preserved cognitive
   functions, and in the absence of a cerebral injury/malformation or other
   neurological condition. This selective topographical disorientation was
   due to her inability to form a 'cognitive map', a mental representation
   of the environment, which in turn impaired her ability to orient in both
   familiar and unfamiliar surroundings. Here, we describe 120 new cases of
   DTD recruited via the internet and assessed with an online battery
   testing their cognitive and orientation skills. We found that people
   with DTD differ from matched (age, gender and education) healthy
   controls only in those skills confined to the orientation/navigation
   domain, among which the ability to form a cognitive map was the most
   significant factor that distinguished a person affected by DTD from
   control subjects.
RI Barton, Jason JS/A-6362-2012; Iaria, Giuseppe/
OI Iaria, Giuseppe/0000-0002-5987-6491
ZR 0
TC 67
ZB 30
ZA 0
ZS 0
Z8 0
Z9 67
U1 0
U2 15
SN 0014-4819
UT WOS:000281948300010
PM 20431873
ER

PT J
AU Pilling, R. F.
   Lloyd, I. C.
   Huson, S.
TI Utility of optic pathway glioma screening in young children with
   neurofibromatosis type I: questions generated by a clinical audit
SO EYE
VL 24
IS 10
BP 1603
EP 1605
DI 10.1038/eye.2010.99
PD OCT 2010
PY 2010
AB Aim Neurofibromatosis type I (NFI) is a phakomatosis that affects
   approximately 1 per 3000 live births. About 15% children with NFI
   develop optic pathway glioma (OPG). The Neurofibromatosis UK society
   recommend annual ophthalmic screening to identify those children who may
   have OPG affecting vision and refer for investigation and treatment as
   necessary.
   Methods We undertook a retrospective audit with three aims: (1) to
   elicit if departmental screening practice of children with NFI for OPG
   meets current guidelines, (2) to document the age at which tests of
   visual function are useful in the diagnosis and screening of OPG, and
   (3) to document the contribution eye screening has made to the diagnosis
   of OPG.
   Results A total of 37 children were identified from the clinic register.
   Overall 43% children met the criterion for an appropriate number of
   screening episodes. All the children met the visual acuity and optic
   disc assessment criteria; 84% met the pupil-testing criterion. No child
   was mature enough to perform visual fields or colour vision testing.
   Conclusion Further education is required to encourage patients to attend
   eye clinic for screening as the majority of patients failing to reach
   the standard were due to non-attendances. No OPGs were detected during
   128 screening episodes over approximately 7 years of screening. The
   authors question the usefulness of including visual field and colour
   vision assessment in the protocol for this age group. Eye (2010) 24,
   1603-1605; doi:10.1038/eye.2010.99; published online 6 August 2010
TC 9
ZS 0
ZB 4
Z8 0
ZA 0
ZR 0
Z9 9
U1 0
U2 1
SN 0950-222X
UT WOS:000282956200010
PM 20689568
ER

PT J
AU Jo, Heui Sug
   Hwang, Moon-Sun
   Lee, HeyJean
TI Market segmentation of health information use on the Internet in Korea
SO INTERNATIONAL JOURNAL OF MEDICAL INFORMATICS
VL 79
IS 10
BP 707
EP 715
DI 10.1016/j.ijmedinf.2010.07.006
PD OCT 2010
PY 2010
AB Background: Internet is the common way to access all kind of
   information, thus it becomes to have highly influential place on the
   range of health care as well. More and more people have been using
   Internet to get the latest information on the health-related matters.
   However, it is very important but not easy to find the correct data and
   select it efficiently among the enormous amount of information. To
   identify the information seekers and understand their needs or purposes,
   they would be very effective for the providers to give high-quality
   health information for the Internet users.
   Objectives: The purpose of this study is to reveal the patterns of
   utilization of health information on the Internet. The subjects of the
   survey were randomly selected among the local residents by their age and
   gender. It was conducted in Gangwon, the province and Incheon, the
   metropolitan city at the same time. To investigate the similar amount of
   population, 0.5% of Gangwon and 0.3% of Incheon dwellers were chosen.
   Methods: 10,325 people were responded to the telephone poll and the
   investigation had been conducted from July to October 2006. 8656 from
   10,325 completed the survey and 1665 (19.2%) of them had used Internet
   to get health information in last 1-year. The use of health information
   on the Internet was classified into four categories as follows: general
   health tips, disease specific information, shopping for health
   commodities, and selection of hospitals. The questionnaire included
   articles regarding socio-demographic characteristics such as age,
   gender, income, education, dwelling area, health status and behaviors
   such as cigarette smoking and alcohol consumption.
   Results: Of all 1665 respondents, 726 (17.2%) men (total 4210) and 939
   (21.1%) women (total 4446) had used Internet for health information in
   last 1-year. The health information that people wanted from Internet was
   as follows: general health tips (64.2%), disease specific information
   (32.0%), shopping for health commodities (23.7%), and selection of
   hospitals (19.3%). The people of higher education and higher income
   level tended to use Internet more often for health information.
   Metropolitan city dwellers used health information on the Internet more
   than people from province did. Personal health status appeared to be the
   most important factor to search the information about general health
   tips from the Internet. Healthy people (68.3%) used the Internet more
   than people with diseases (44.4%) who used Internet most frequently for
   disease specific information (62.6%). Residence area was the most
   important factor of online shopping for health commodities. While 31.8%
   of city dwellers used the Internet, only 19.0% of metropolitan or county
   dwellers used it for the same purpose. Determinant factors for the
   utilization of the Internet for hospital selection were residence area,
   age, and health examination.
ZR 0
ZB 3
Z8 0
TC 9
ZS 0
ZA 0
Z9 9
U1 1
U2 14
SN 1386-5056
EI 1872-8243
UT WOS:000282100900005
PM 20810307
ER

PT J
AU Gubbels, J. S.
   Kremers, S. P. J.
   Stafleu, A.
   Dagnelie, P. C.
   de Vries, N. K.
   van Buuren, S.
   Thijs, C.
TI Child-care use and the association with body mass index and overweight
   in children from 7 months to 2 years of age
SO INTERNATIONAL JOURNAL OF OBESITY
VL 34
IS 10
BP 1480
EP 1486
DI 10.1038/ijo.2010.100
PD OCT 2010
PY 2010
AB Objectives: Studies regarding the association of child-care use with
   body mass index (BMI), overweight or obesity development show
   contradictory results. This study examined the relationship between
   child-care use and BMI z-scores and overweight, as well as associates of
   child-care use in children up to 2 years old.
   Methods: Longitudinal data originated from the Dutch KOALA Birth Cohort
   Study. Questionnaires assessed child-care use at ages 7 months and 1 and
   2 years (N=2396). Height and weight assessed at 1 and 2 years were used
   to calculate BMI z-scores. Overweight was defined as a BMI z-score of >=
   85th percentile. The influence of child-care use on weight development
   was tested using backward linear and logistic regression analyses.
   Outcomes were: (1) BMI z-score at 1 and 2 years; (2) change in BMI
   z-score between 1 and 2 years; (3) overweight vs non-overweight at 1 and
   2 years; and (4) change from normal weight to overweight vs remaining
   normal weight between 1 and 2 years. The association between child-care
   use and parental background characteristics was tested using backward
   logistic regression analyses.
   Results: Child-care use (no/yes) at 1 and 2 years positively predicted
   BMI z-scores at age 2 years, as well as change in BMI z-score between 1
   and 2 years. These associations were adjusted for various covariates
   (for example, parental working hours). Furthermore, child-care use
   significantly increased the odds of being overweight at age 1year. There
   were few differences in BMI or overweight between intensive (>16 h per
   week) and limited child-care use (<= 16 h). Child-care use was
   positively associated with various parental characteristics, including
   parental working hours and maternal educational level.
   Conclusion: The findings suggest a small influence of child-care use on
   weight development in very young children. The child-care setting could
   have an important role in preventive interventions against overweight
   and obesity development in young children. International Journal of
   Obesity (2010) 34, 1480-1486; doi:10.1038/ijo.2010.100; published online
   25 May 2010
RI Thijs, Carel/H-8340-2019; van Buuren, Stef/; Gubbels, Jessica Sophia/
OI Thijs, Carel/0000-0001-6646-5458; van Buuren, Stef/0000-0003-1098-2119;
   Gubbels, Jessica Sophia/0000-0002-9284-1725
ZA 0
ZS 1
ZR 0
Z8 0
ZB 15
TC 52
Z9 53
U1 0
U2 11
SN 0307-0565
UT WOS:000282727000004
PM 20498654
ER

PT J
AU Martins, D.
   Maia, J.
   Seabra, A.
   Garganta, R.
   Lopes, V.
   Katzmarzyk, P.
   Beunen, G.
TI Correlates of changes in BMI of children from the Azores islands
SO INTERNATIONAL JOURNAL OF OBESITY
VL 34
IS 10
BP 1487
EP 1493
DI 10.1038/ijo.2010.56
PD OCT 2010
PY 2010
AB Objective: To model changes in body mass index (BMI), including its
   stability, and to investigate the association between physical activity,
   1-mile run/walk and levels of gross motor coordination and BMI during 5
   consecutive years.
   Design: A longitudinal study of children 6 years of age at baseline
   followed at annual intervals over 5 years.
   Subjects: A total of 285 children (143 boys and 142 girls) were enrolled
   in grade 1 (age 6 years) and followed through grade 5 (age 10 years).
   Measurements: BMI was recorded and physical activity was assessed by
   questionnaire, aerobic fitness was evaluated with the 1-mile run/walk
   and gross motor coordination was measured with the KTK test battery
   (Korperkoordination test fur Kinder). Multilevel modelling techniques
   were for the primary analysis.
   Results: Changes in BMI showed similar curvilinear trends in boys and
   girls, with ample inter-individual crossing trajectories that is, low
   tracking. Longitudinal changes in physical activity (PA) and aerobic
   fitness were not significantly associated with BMI-changes during the 5
   years. Children who were more proficient in their motor coordination
   showed lower values of BMI during the 5 years.
   Conclusions: BMI trajectories of both boys and girls show low tracking
   of BMI-values. Considerable inter-individual variation exists both in
   baseline BMI-values and changes (velocity and acceleration) over time.
   PA and fitness were not associated with BMI-changes, but gross motor
   function was negatively associated with BMI-changes. No gender-specific
   associations were found. If confirmed in other populations these
   observations could be translated in the promotion of physical activities
   that improve gross motor function in children aged 6-10 years. This
   seems to be of major importance for the physical education curriculum of
   primary school children. International Journal of Obesity (2010) 34,
   1487-1493; doi:10.1038/ijo.2010.56; published online 13 April 2010
RI Lopes, Vitor P./D-1774-2011; seabra, andre/L-8770-2013; Katzmarzyk, Peter/N-1974-2017; Maia, Jose/
OI Lopes, Vitor P./0000-0003-1599-2180; seabra, andre/0000-0002-6788-4555;
   Katzmarzyk, Peter/0000-0002-9280-6022; Maia, Jose/0000-0002-3273-0046
Z8 0
ZS 3
TC 34
ZR 0
ZB 12
ZA 0
Z9 35
U1 0
U2 12
SN 0307-0565
EI 1476-5497
UT WOS:000282727000005
PM 20386549
ER

PT J
AU Bruce, A. S.
   Holsen, L. M.
   Chambers, R. J.
   Martin, L. E.
   Brooks, W. M.
   Zarcone, J. R.
   Butler, M. G.
   Savage, C. R.
TI Obese children show hyperactivation to food pictures in brain networks
   linked to motivation, reward and cognitive control
SO INTERNATIONAL JOURNAL OF OBESITY
VL 34
IS 10
BP 1494
EP 1500
DI 10.1038/ijo.2010.84
PD OCT 2010
PY 2010
AB Objective: To investigate the neural mechanisms of food motivation in
   children and adolescents, and examine brain activation differences
   between healthy weight (HW) and obese participants.
   Subjects: Ten HW children (ages 11-16; BMI < 85% ile) and 10 obese
   children (ages 10-17; BMI > 95% ile) matched for age, gender and years
   of education.
   Measurements: Functional magnetic resonance imaging (fMRI) scans were
   conducted twice: when participants were hungry (pre-meal) and
   immediately after a standardized meal (post-meal). During the fMRI
   scans, the participants passively viewed blocked images of food,
   non-food (animals) and blurred baseline control.
   Results: Both groups of children showed brain activation to food images
   in the limbic and paralimbic regions (PFC/OFC). The obese group showed
   significantly greater activation to food pictures in the PFC (pre-meal)
   and OFC (post-meal) than the HW group. In addition, the obese group
   showed less post-meal reduction of activation (vs pre-meal) in the PFC,
   limbic and the reward-processing regions, including the nucleus
   accumbens.
   Conclusion: Limbic and paralimbic activation in high food motivation
   states was noted in both groups of participants. However, obese children
   were hyper-responsive to food stimuli as compared with HW children. In
   addition, unlike HW children, brain activations in response to food
   stimuli in obese children failed to diminish significantly after eating.
   This study provides initial evidence that obesity, even among children,
   is associated with abnormalities in neural networks involved in food
   motivation, and that the origins of neural circuitry dysfunction
   associated with obesity may begin early in life. International Journal
   of Obesity (2010) 34, 1494-1500; doi:10.1038/ijo.2010.84; published
   online 4 May 2010
RI Holsen, Laura M/I-9186-2014; brooks, william/
OI Holsen, Laura M/0000-0003-1292-7789; brooks, william/0000-0001-6227-7636
ZA 0
ZB 95
Z8 4
ZS 1
ZR 0
TC 176
Z9 181
U1 0
U2 41
SN 0307-0565
EI 1476-5497
UT WOS:000282727000006
PM 20440296
ER

PT J
AU Kessler, Chad
   Bhandarkar, Stephen
TI Ultrasound Training for Medical Students and Internal Medicine
   Residents-A Needs Assessment
SO JOURNAL OF CLINICAL ULTRASOUND
VL 38
IS 8
BP 401
EP 408
DI 10.1002/jcu.20719
PD OCT 2010
PY 2010
AB Purpose. While sonography has been a mainstay of certain medical
   specialties, such as obstetrics and gynecology, internal medicine has
   been slower to integrate this technology into practice. No standardized
   training in sonography exists for either medical students or internal
   medicine residents, and little is known about the current competency and
   utilization of ultrasound among these groups. The goal of this article
   is to examine the present state of ultrasound education among internal
   medicine residents and medical students at a major university hospital.
   Methods. Third-year medical students from the University of Illinois at
   Chicago and senior medicine residents from University of Illinois at
   Chicago and Northwestern University were invited to complete a
   Likert-type survey regarding their attitudes, competence, and interest
   in ultrasound, the nature of previous training, and areas where
   incorporation of ultrasound would be useful.
   Results. One hundred sixty-three students and 40 residents participated
   (81.8% response rate). Students and residents generally felt incompetent
   in the use of ultrasound; objective competency in the resident group, as
   evaluated by an emergency physician certified by the American College of
   Emergency Physicians, was equally low. However, interest in additional
   training was high. Nearly 50% of the respondents had no prior sonography
   training; however, those with previous training rated it highly. Areas
   in which sonography was most sought-after include central line
   placement, paracentesis, and thoracentesis.
   Conclusions. There is a clear desire for training in sonography among
   the medical students and internal medicine residents surveyed. As
   ultrasound is further integrated into clinical practice, students and
   residents would strongly benefit from formal didactic and hands-on
   training in the modality. (C) 2010 Wiley Periodicals, Inc. J Clin
   Ultrasound 38:401-408, 2010; Published online in Wiley Online Library
   (wileyonlinelibrary.com). DOI: 10.1002/jcu.20719
TC 58
ZS 2
Z8 1
ZA 0
ZR 0
ZB 5
Z9 60
U1 0
U2 5
SN 0091-2751
EI 1097-0096
UT WOS:000282110700001
PM 20572065
ER

PT J
AU Mitov, Gergo
   Dillschneider, Timo
   Abed, Mohammad Rabbo
   Hohenberg, Gregor
   Pospiech, Peter
TI Introducing and Evaluating MorphDent, a Web-Based Learning Program in
   Dental Morphology
SO JOURNAL OF DENTAL EDUCATION
VL 74
IS 10
BP 1133
EP 1139
PD OCT 2010
PY 2010
AB MorphoDent, a computer-assisted learning program designed to teach the
   anatomy of the adult dentition, was introduced into the curriculum of
   dentistry at the University of Saarland in Homburg, Germany. Thirty-six
   second-year students of the School of Dentistry were introduced to
   morphoDent alongside the traditional lectures of dental anatomy.
   Questionnaires that evaluated the students' perceptions of virtual
   learning as well as aspects of the functionality of the program
   educational objectives were developed and distributed to the students.
   Online tests were performed and compared with a traditional examination.
   All questionnaires were returned. A wide variety of aspects dealing the
   pedagogic implications of e-learning were evaluated by the students,
   with the overall result being that students are aware of the needed
   hardware and technical skills and expect the quality of their studies to
   improve by implementation of e-learning. All sophomores except one felt
   that morphoDent had helped them in learning dental morphology and
   reported enjoying the virtual anatomical examination. One-third reported
   technical difficulties in operating the program. The average exam score
   was 2.53 (SD: 0.66) for the traditional and 2.23 (SD: 0.59) for the
   online dental anatomy test. Students expressed their positive attitude
   towards e-learning in general and indicated that the use of
   photorealistic 3D models of human teeth supported the process of
   individual learning of dental anatomy. The online test could be rated as
   a good option for students' self-performance rating.
ZB 1
ZR 0
ZA 0
TC 24
ZS 2
Z8 0
Z9 25
U1 0
U2 9
SN 0022-0337
EI 1930-7837
UT WOS:000283028300009
PM 20930244
ER

PT J
AU Mookherjee, Somnath
   Vidyarthi, Arpana R.
   Ranji, Sumant R.
   Maselli, Judy
   Wachter, Robert M.
   Baron, Robert B.
TI Potential Unintended Consequences Due to Medicare's "No Pay for Errors
   Rule"? A Randomized Controlled Trial of an Educational Intervention with
   Internal Medicine Residents
SO JOURNAL OF GENERAL INTERNAL MEDICINE
VL 25
IS 10
BP 1097
EP 1101
DI 10.1007/s11606-010-1395-9
PD OCT 2010
PY 2010
AB Medicare has selected 10 hospital-acquired conditions for which it will
   not reimburse hospitals unless the condition was documented as "present
   on admission." This "no pay for errors" rule may have a profound effect
   on the clinical practice of physicians.
   To determine how physicians might change their behavior after learning
   about the Medicare rule.
   We conducted a randomized trial of a brief educational intervention
   embedded in an online survey, using clinical vignettes to estimate
   behavioral changes.
   At a university-based internal medicine residency program, 168 internal
   medicine residents were eligible to participate.
   Residents were randomized to receive a one-page description of
   Medicare's "no pay for errors" rule with pre-vignette reminders
   (intervention group) or no information (control group). Residents
   responded to five clinical vignettes in which "no pay for errors"
   conditions might be present on admission.
   Primary outcome was selection of the single most clinically appropriate
   option from three clinical practice choices presented for each clinical
   vignette.
   Survey administered from December 2008 to March 2009. There were 119
   responses (71%). In four of five vignettes, the intervention group was
   less likely to select the most clinically appropriate response. This was
   statistically significant in two of the cases. Most residents were aware
   of the rule but not its impact and specifics. Residents acknowledged
   responsibility to know Medicare documentation rules but felt poorly
   trained to do so. Residents educated about the Medicare's "no pay for
   errors" were less likely to select the most clinically appropriate
   responses to clinical vignettes. Such choices, if implemented in
   practice, have the potential for causing patient harm through
   unnecessary tests, procedures, and other interventions.
ZR 0
ZS 0
TC 7
Z8 0
ZB 1
ZA 0
Z9 7
U1 0
U2 2
SN 0884-8734
UT WOS:000282051400018
PM 20532660
ER

PT J
AU Postel, Marloes G.
   de Haan, Hein A.
   ter Huurne, Elke D.
   Becker, Eni S.
   de Jong, Cor A. J.
TI Effectiveness of a Web-based Intervention for Problem Drinkers and
   Reasons for Dropout: Randomized Controlled Trial
SO JOURNAL OF MEDICAL INTERNET RESEARCH
VL 12
IS 4
BP 11
EP 22
AR e68
DI 10.2196/jmir.1642
PD OCT-DEC 2010
PY 2010
AB Background: Online self-help interventions for problem drinkers show
   promising results, but the effectiveness of online therapy with active
   involvement of a therapist via the Internet only has not been examined.
   Objective: The objective of our study was to evaluate an e-therapy
   program with active therapeutic involvement for problem drinkers, with
   the hypotheses that e-therapy would (1) reduce weekly alcohol
   consumption, and (2) improve health status. Reasons for dropout were
   also systematically investigated.
   Method: In an open randomized controlled trial, Dutch-speaking problem
   drinkers in the general population were randomly assigned (in blocks of
   8, according to a computer-generated random list) to the 3-month
   e-therapy program (n = 78) or the waiting list control group (n = 78).
   The e-therapy program consisted of a structured 2-part online treatment
   program in which the participant and the therapist communicated
   asynchronously, via the Internet only. Participants in the waiting list
   control group received "no-reply" email messages once every 2 weeks. The
   primary outcome measures were (1) the difference in the score on weekly
   alcohol consumption, and (2) the proportion of participants drinking
   under the problem drinking limit. Intention-to-treat analyses were
   performed using multiple imputations to deal with loss to follow-up. A
   dropout questionnaire was sent to anyone who did not complete the
   3-month assessment. Reasons for dropout were independently assessed by
   the first and third author.
   Results: Of the 156 individuals who were randomly assigned, 102 (65%)
   completed assessment at 3 months. In the intention-to-treat analyses,
   the e-therapy group (n = 78) showed a significantly greater decrease in
   alcohol consumption than those in the control group (n = 78) at 3
   months. The e-therapy group decreased their mean weekly alcohol
   consumption by 28.8 units compared with 3.1 units in the control group,
   a difference in means of 25.6 units on a weekly basis (95% confidence
   interval 15.69-35.80, P < .001). The between-group effect size (pooled
   SD) was large (d = 1.21). The results also showed that 68% (53/78) of
   the e-therapy group was drinking less than 15 (females) or 22 (males)
   units a week, compared with 15% (12/78) in the control group (OR 12.0,
   number needed to treat 1.9, P < .001). Dropout analysis showed that the
   main reasons for dropouts (n = 54) were personal reasons unrelated to
   the e-therapy program, discomfort with the treatment protocol, and
   satisfaction with the positive results achieved.
   Conclusions: E-therapy for problem drinking is an effective intervention
   that can be delivered to a large population who otherwise do not seek
   help for their drinking problem. Insight into reasons for dropout can
   help improve e-therapy programs to decrease the number of dropouts.
   Additional research is needed to directly compare the effectiveness of
   the e-therapy program with a face-to-face treatment program.
RI Becker, Eni S/A-2668-2010; DeJong, Cornelis A.J./G-3957-2012; Postel, Marloes/; ter Huurne, Elke/
OI Becker, Eni S/0000-0003-3524-426X; Postel, Marloes/0000-0002-4027-6867;
   ter Huurne, Elke/0000-0002-9489-6770
ZA 0
TC 74
ZB 16
Z8 0
ZS 0
ZR 0
Z9 76
U1 0
U2 29
SN 1438-8871
UT WOS:000285637900002
PM 21163776
ER

PT J
AU Neve, Melinda J.
   Collins, Clare E.
   Morgan, Philip J.
TI Dropout, Nonusage Attrition, and Pretreatment Predictors of Nonusage
   Attrition in a Commercial Web-Based Weight Loss Program
SO JOURNAL OF MEDICAL INTERNET RESEARCH
VL 12
IS 4
BP 81
EP 96
AR e69
DI 10.2196/jmir.1640
PD OCT-DEC 2010
PY 2010
AB Background: An understanding of the factors that predict retention and
   website use are critical to the development of effective Web-based
   weight loss interventions. However, poor retention (dropout attrition)
   and website utilization (nonusage attrition) are major inhibitors to the
   effectiveness of Web-based programs.
   Objective: The study aimed to (1) describe the prevalence of dropout and
   nonusage attrition and (2) examine pretreatment predictors of nonusage
   attrition in a cohort of commercial Web-based weight loss program
   participants.
   Methods: Participants enrolled in the online program, The Biggest Loser
   Club, Australia, from August 15, 2007, to May 31, 2008. Only those who
   subscribed for 12 or 52 weeks were included in this study. All data were
   collected by the program proprietors, SP Health Co Pty Ltd (Sydney,
   Australia), and provided in "deidentified" form. Data collected included
   responses to a pretreatment survey (sociodemographic and behavioral
   characteristics), subscription history (date of enrollment and
   subscription end), and website use (log-ins, food and exercise diary
   entries, weigh-ins, and forum posts). Participants were classified as a
   member of the program at 12 or 52 weeks if they held an active
   subscription plan at that point in time. Participants were classified as
   nonusers at 12 or 52 weeks if they had stopped using all of the website
   features and had not returned. Predictors of nonusage attrition were
   explored using Cox proportional hazards regression analysis.
   Results: Of the 9599 eligible participants, 6943 (72%) subscribed to the
   program for 12 weeks, and 2656 (28%) subscribed for 52 weeks. Of all
   participants, 31% (2975/9599) were classified as overweight, 61%
   (5866/9599) were classified as obese, 86% (8279/9599) were female, and
   participants' mean (SD) age was 35.7 (9.5) years. The 12 week and 52
   week subscribers' retention rates were 97% and 77% respectively. Of 12
   week subscribers, 35% were classified as program "users" after 12 weeks,
   and 30% of 52 week subscribers were classified as "users" after 52
   weeks. Significant predictors of nonusage attrition among 12 week
   subscribers included age (hazard ratio for 45 to 55 years of age = 0.83,
   95% confidence interval [CI] 0.73-0.93, P = .001; hazard ratio for 55 to
   65 years of age = 0.80, 95% CI 0.66-0.99, P = .04), exercise level
   (hazard ratio = 0.76, 95% CI 0.72-0.81, P < .001), emotional eating
   (hazard ratio = 1.11, 95% CI 1.04-1.18, P = .001), eating breakfast
   (hazard ratio = 0.88, 95% CI 0.82-0.95, P = .001), and skipping meals
   (hazard ratio = 1.12, 95% CI 1.04-1.19, P = .001). For 52 week
   subscribers, eating breakfast (hazard ratio = 0.88, 95% CI 0.79-0.99, P
   = .04) and not drinking tea or coffee with sugar (hazard ratio = 1.23,
   95% CI 1.11-1.37, P < .001) were the pretreatment characteristics that
   significantly decreased risk of nonusage attrition.
   Conclusions: The findings demonstrate a high prevalence of nonusage
   attrition among a cohort of commercial Web-based weight loss program
   participants. Several sociodemographic and behavioral factors were shown
   to independently predict nonusage attrition.
RI Hutchesson, Melinda J/G-7737-2013; COLLINS, CLARE/AAO-9933-2020; Morgan, Philip J/G-7072-2013
OI Hutchesson, Melinda J/0000-0002-1851-0661; COLLINS,
   CLARE/0000-0003-3298-756X; Morgan, Philip J/0000-0002-5632-8529
ZS 1
Z8 0
ZA 0
ZB 11
TC 91
ZR 0
Z9 91
U1 0
U2 16
SN 1438-8871
UT WOS:000285637900008
PM 21156470
ER

PT J
AU Yardley, Lucy
   Joseph, Judith
   Michie, Susan
   Weal, Mark
   Wills, Gary
   Little, Paul
TI Evaluation of a Web-based Intervention Providing Tailored Advice for
   Self-management of Minor Respiratory Symptoms: Exploratory Randomized
   Controlled Trial
SO JOURNAL OF MEDICAL INTERNET RESEARCH
VL 12
IS 4
BP 97
EP 108
AR e66
DI 10.2196/jmir.1599
PD OCT-DEC 2010
PY 2010
AB Background: There has been relatively little research on the role of
   web-based support for self-care in the management of minor, acute
   symptoms, in contrast to the wealth of recent research into Internet
   interventions to support self-management of long-term conditions.
   Objective: This study was designed as an evaluation of the usage and
   effects of the "Internet Doctor" website providing tailored advice on
   self-management of minor respiratory symptoms (eg, cough, sore throat,
   fever, runny nose), in preparation for a definitive trial of clinical
   effectiveness. The first aim was to evaluate the effects of using the
   Internet Doctor webpages on patient enablement and use of health
   services, to test whether the tailored, theory-based advice provided by
   the Internet Doctor was superior to providing a static webpage providing
   the best existing patient information (the control condition). The
   second aim was to gain an understanding of the processes that might
   mediate any change in intentions to consult the doctor, by comparing
   changes in relevant beliefs and illness perceptions in the intervention
   and control groups, and by analyzing usage of the Internet Doctor
   webpages and predictors of intention change.
   Methods: Participants (N = 714) completed baseline measures of beliefs
   about their symptoms and self-care online, and were then automatically
   randomized to the Internet Doctor or control group. These measures were
   completed again by 332 participants after 48 hours. Four weeks later,
   214 participants completed measures of enablement and health service
   use.
   Results: The Internet Doctor resulted in higher levels of satisfaction
   than the control information (mean 6.58 and 5.86, respectively; P =
   .002) and resulted in higher levels of enablement a month later (median
   3 and 2, respectively; P = .03). Understanding of illness improved in
   the 48 hours following use of the Internet Doctor webpages, whereas it
   did not improve in the control group (mean change from baseline 0.21 and
   -0.06, respectively, P = .05). Decline in intentions to consult the
   doctor between baseline and follow-up was predicted by age (beta = .10,
   P = .003), believing before accessing the website that consultation was
   necessary for recovery (beta = .19, P < .001), poor understanding of
   illness (beta = .11, P = .004), emotional reactions to illness (beta =
   .15, P <. 001), and use of the Diagnostic section of the Internet Doctor
   website (beta = .09, P = .007).
   Conclusions: Our findings provide initial evidence that tailored
   web-based advice could help patients self-manage minor symptoms to a
   greater extent. These findings constitute a sound foundation and
   rationale for future research. In particular, our study provides the
   evidence required to justify carrying out much larger trials in
   representative population samples comparing tailored web-based advice
   with routine care, to obtain a definitive evaluation of the impact on
   self-management and health service use.
RI Wills, Gary/; Yardley, Lucy/; Michie, Susan/A-1745-2010; Joseph, Judith/; Little, Paul/
OI Wills, Gary/0000-0001-5771-4088; Yardley, Lucy/0000-0002-3853-883X;
   Michie, Susan/0000-0003-0063-6378; Joseph, Judith/0000-0002-0835-882X;
   Little, Paul/0000-0003-3664-1873
TC 23
ZB 3
ZR 0
ZS 0
Z8 0
ZA 0
Z9 23
U1 1
U2 26
SN 1438-8871
UT WOS:000285637900009
PM 21159599
ER

PT J
AU Richardson, Caroline R.
   Buis, Lorraine R.
   Janney, Adrienne W.
   Goodrich, David E.
   Sen, Ananda
   Hess, Michael L.
   Mehari, Kathleen S.
   Fortlage, Laurie A.
   Resnick, Paul J.
   Zikmund-Fisher, Brian J.
   Strecher, Victor J.
   Piette, John D.
TI An Online Community Improves Adherence in an Internet-Mediated Walking
   Program. Part 1: Results of a Randomized Controlled Trial
SO JOURNAL OF MEDICAL INTERNET RESEARCH
VL 12
IS 4
BP 138
EP 153
AR e71
DI 10.2196/jmir.1338
PD OCT-DEC 2010
PY 2010
AB Background: Approximately half of American adults do not meet
   recommended physical activity guidelines. Face-to-face lifestyle
   interventions improve health outcomes but are unlikely to yield
   population-level improvements because they can be difficult to
   disseminate, expensive to maintain, and inconvenient for the recipient.
   In contrast, Internet-based behavior change interventions can be
   disseminated widely at a lower cost. However, the impact of some
   Internet-mediated programs is limited by high attrition rates. Online
   communities that allow participants to communicate with each other by
   posting and reading messages may decrease participant attrition.
   Objective: Our objective was to measure the impact of adding online
   community features to an Internet-mediated walking program on
   participant attrition and average daily step counts.
   Methods: This randomized controlled trial included sedentary, ambulatory
   adults who used email regularly and had at least 1 of the following:
   overweight (body mass index [BMI] >= 25), type 2 diabetes, or coronary
   artery disease. All participants (n = 324) wore enhanced pedometers
   throughout the 16-week intervention and uploaded step-count data to the
   study server. Participants could log in to the study website to view
   graphs of their walking progress, individually-tailored motivational
   messages, and weekly calculated goals. Participants were randomized to 1
   of 2 versions of a Web-based walking program. Those randomized to the
   "online community" arm could post and read messages with other
   participants while those randomized to the "no online community" arm
   could not read or post messages. The main outcome measures were
   participant attrition and average daily step counts over 16 weeks.
   Multiple regression analyses assessed the effect of the online community
   access controlling for age, sex, disease status, BMI, and baseline step
   counts.
   Results: Both arms significantly increased their average daily steps
   between baseline and the end of the intervention period, but there were
   no significant differences in increase in step counts between arms using
   either intention-to-treat or completers analysis. In the
   intention-to-treat analysis, the average step count increase across both
   arms was 1888 +/- 2400 steps. The percentage of completers was 13%
   higher in the online community arm than the no online community arm
   (online community arm, 79%, no online community arm, 66%, P = .02). In
   addition, online community arm participants remained engaged in the
   program longer than no online community arm participants (hazard ratio =
   0.47, 95% CI = 0.25-0.90, P = .02). Participants with lower baseline
   social support posted more messages to the online community (P < .001)
   and viewed more posts (P < .001) than participants with higher baseline
   social support.
   Conclusion: Adding online community features to an Internet-mediated
   walking program did not increase average daily step counts but did
   reduce participant attrition. Participants with low baseline social
   support used the online community features more than those with high
   baseline social support. Thus, online communities may be a promising
   approach to reducing attrition from online health behavior change
   interventions, particularly in populations with low social support.
RI Richardson, Caroline R/A-9237-2009; Zikmund-Fisher, Brian J./A-7677-2009; Richardson, Caroline/; Buis, Lorraine/; Resnick, Paul J./; Goodrich, David/; Zikmund-Fisher, Brian/
OI Richardson, Caroline/0000-0002-1945-6046; Buis,
   Lorraine/0000-0001-5855-9972; Resnick, Paul J./0000-0001-8368-0600;
   Goodrich, David/0000-0003-3232-2189; Zikmund-Fisher,
   Brian/0000-0002-1637-4176
ZA 0
ZS 1
ZR 0
TC 148
ZB 13
Z8 1
Z9 149
U1 0
U2 66
SN 1438-8871
UT WOS:000285637900012
PM 21169160
ER

PT J
AU Resnick, Paul J.
   Janney, Adrienne W.
   Buis, Lorraine R.
   Richardson, Caroline R.
TI Adding an Online Community to an Internet-Mediated Walking Program. Part
   2: Strategies for Encouraging Community Participation
SO JOURNAL OF MEDICAL INTERNET RESEARCH
VL 12
IS 4
BP 154
EP 164
AR e72
DI 10.2196/jmir.1339
PD OCT-DEC 2010
PY 2010
AB Starting a new online community with a limited number of members who
   have not self-selected for participation in the community is
   challenging. The space must appear active to lure visitors to return;
   when the pool of participants is small, a large fraction must be
   converted from lurkers to contributors, and contributors must receive
   responses quickly to encourage continued participation. We report on
   strategies for overcoming these challenges and our experience
   implementing them within an online community add-on to an existing
   Internet-mediated walking program. Concentrated study recruitment
   increased the effective membership size. Having few conversation spaces
   rather than many specialized ones, staff seeding of the forums before
   members were invited to visit, and staff posting of new topics when
   there were conversation lulls, all helped to make the forums appear
   active. In retrospect, using even fewer separate spaces and displaying a
   flat rather than nested reply structure would have made the forums
   appear even more active. Contests with small prizes around participation
   in the forums and around meeting walking goals generated a lot of
   discussion; a contest for first-time posters was especially effective at
   moving lurkers to post. Staff efforts to elicit participation by asking
   questions had mixed success. Staff replies to posts that had not
   received member replies created a feeling of responsiveness despite
   limited membership.
RI Richardson, Caroline R/A-9237-2009; Buis, Lorraine/; Resnick, Paul J./; Richardson, Caroline/
OI Buis, Lorraine/0000-0001-5855-9972; Resnick, Paul
   J./0000-0001-8368-0600; Richardson, Caroline/0000-0002-1945-6046
ZB 9
ZR 0
ZA 0
ZS 0
Z8 0
TC 39
Z9 39
U1 1
U2 12
SN 1438-8871
UT WOS:000285637900013
PM 21169161
ER

PT J
AU Sbicca, Jennifer A.
   Gorell, Emily S.
   Kanzler, Matthew H.
   Lane, Alfred T.
TI The integrity of the dermatology National Resident Matching Program:
   Results of a national study
SO JOURNAL OF THE AMERICAN ACADEMY OF DERMATOLOGY
VL 63
IS 4
BP 594
EP 601
DI 10.1016/j.jaad.2009.11.009
PD OCT 2010
PY 2010
AB Background: National Resident Matching Program (NRMP) policy outlines
   the conduct expected by both program directors and residency applicants.
   However, recent studies and personal experiences have introduced the
   possibility that NRMP policy is violated during the residency
   application process.
   Objective: To investigate the communications that occur between
   dermatology applicants and dermatology programs during the residency
   application process.
   Methods: From April to July 2009, we surveyed 2009 Stanford dermatology
   applicants, current US dermatology residents, and US dermatology program
   directors. The survey was anonymous and available online. The main
   outcome measures were the frequency and incidence of dermatology NRMP
   policy violations.
   Results: Thirty-one percent of Stanford applicants and 19% of US
   dermatology residents felt pressured to reveal to programs how they
   ranked them before match day. Seventeen percent of Stanford applicants
   and 14% of US dermatology residents witnessed behavior that made them
   feel uncomfortable or that they thought was a possible ethical
   infraction of NRMP policy.
   Limitations: Response rates were as follows: 43% of Stanford applicants,
   46% of residents, and 61% of program directors.
   Conclusions: Our data suggest that some dermatology program directors
   violate NRMP policy during their communications with applicants. The
   most widespread violation is pressuring applicants into revealing how
   they intend to rank programs. Other violations include apparent sexual
   discrimination and reserving NRMP positions for preselected applicants.
   Additional studies should be clone in order to determine the incidence
   of dermatology applicants violating NRMP policy. (J Am Acad Dermatol
   2010;63:594-601.)
RI Gorell, Emily/AAF-4966-2021
OI Gorell, Emily/0000-0002-2813-3089
ZS 0
ZB 6
ZA 0
Z8 0
TC 15
ZR 0
Z9 15
U1 0
U2 4
SN 0190-9622
UT WOS:000282069400006
PM 20599295
ER

PT J
AU Le, Brian
   Mickelson, Jennie
   Gossett, Dana
   Kim, Dae
   Stoltz, Rachel Stork
   York, Sloane
   Sharma, Vidit
   Maizels, Max
TI Residency Training in Neonatal Circumcision: A Pilot Study and Needs
   Assessment
SO JOURNAL OF UROLOGY
VL 184
IS 4
BP 1754
EP 1757
DI 10.1016/j.juro.2010.03.077
SU 1
PD OCT 2010
PY 2010
AB Purpose: Routine neonatal circumcision is one of the most commonly
   performed procedures in a neonate. Residents are expected to acquire the
   skills to properly evaluate the neonate and gain proficiency in
   performing circumcision despite significant variability in training. We
   performed a needs assessment to evaluate obstetric-gynecology residency
   training in neonatal circumcision.
   Materials and Methods: We performed an online self-assessment survey of
   obstetric-gynecology residents at Prentice Hospital, Chicago, from
   November 2008 to February 2009. Using images of uncircumcised penises
   residents were asked to identify which patients were candidates for
   routine neonatal circumcision.
   Results: Of 36 obstetric-gynecology residents 27 responded to the
   survey. Most respondents planned to perform neonatal circumcision when
   in practice, 44% had no formal training in circumcision and most were
   comfortable performing routine neonatal circumcision. Overall
   respondents were less comfortable evaluating whether the a newborn penis
   could undergo circumcision safely. When presented with 10 pictures of
   penises and asked to determine whether the neonate should undergo
   circumcision, 0% of respondents correctly identified all
   contraindications to neonatal circumcision with an average of 42% of
   contraindications identified correctly. Of the respondents 77% listed
   practical experience as the first choice to learn a procedure with an
   online module preferred by 55% as the second choice.
   Conclusions: Although most residents feel competent to technically
   perform the procedure, they are not confident in their ability to judge
   the appropriate contraindications to neonatal circumcision. This needs
   assessment highlights the necessity for further curriculum development
   and formalized training in this domain.
RI Gossett, Dana/AAI-2929-2021; Gossett, Dana/
OI Gossett, Dana/0000-0002-7306-3606
Z8 0
TC 8
ZB 0
ZA 0
ZR 0
ZS 0
Z9 8
U1 0
U2 0
SN 0022-5347
EI 1527-3792
UT WOS:000282618600059
PM 20728165
ER

PT J
AU Zafar, Iram
   Ravichandran, Kameswaran
   Belibi, Franck A.
   Doctor, R. Brian
   Edelstein, Charles L.
TI Sirolimus attenuates disease progression in an orthologous mouse model
   of human autosomal dominant polycystic kidney disease
SO KIDNEY INTERNATIONAL
VL 78
IS 8
BP 754
EP 761
DI 10.1038/ki.2010.250
PD OCT 2010
PY 2010
AB In autosomal dominant polycystic kidney disease (ADPKD), abnormal
   proliferation of tubular cells drives cyst development and growth.
   Sirolimus, an inhibitor of the protein kinase mammalian target of
   rapamycin (mTOR) and a potent anti-proliferative agent, decreases cyst
   growth in several genetically distinct rodent models of polycystic
   kidney disease (PKD). We determined here the effect of sirolimus on
   renal cyst growth in Pkd2WS25/- mice; an ortholog of human ADPKD
   involving mutation of the Pkd2 gene. In Pkd2WS25/- mice treated with
   sirolimus, both the two kidney/total body weight (2K/TBW) ratio and the
   cyst volume density (CVD) were significantly decreased by over half
   compared with untreated mice suffering with PKD. However, there was no
   effect on the increased blood urea nitrogen (BUN) levels as an index of
   kidney function. There are two distinct complexes containing mTOR
   depending on its binding partners: mTORC1 and mTORC2. Western blot
   analysis of whole kidney lysates and immunohistochemistry of the cysts
   found that phospho-S6 ribosomal protein, a marker of mTORC1 activity,
   was increased in Pkd2WS25/- mice and its phosphorylation was decreased
   by sirolimus treatment. Phospho-Akt at serine 473, a marker associated
   with mTORC2 activity, was not different between Pkd2WS25/- mice and
   normal littermate controls. Hence, our study found that inhibition of
   mTORC1 by sirolimus correlated with decreased renal cyst growth in this
   model of human ADPKD but had no effect on the decline in renal function.
   Kidney International (2010) 78, 754-761; doi: 10.1038/ki.2010.250;
   published online 4 August 2010
RI RAVICHANDRAN, KAMESWARAN/Y-6920-2019
OI RAVICHANDRAN, KAMESWARAN/0000-0002-0596-2044
Z8 2
ZR 0
ZS 0
ZA 0
TC 67
ZB 49
Z9 69
U1 1
U2 4
SN 0085-2538
EI 1523-1755
UT WOS:000282276200006
PM 20686448
ER

PT J
AU Lyons, Oliver T. A.
   Smith, Colette
   Winston, Joel S.
   Geranmayeh, Fatemeh
   Behjati, Sam
   Kingston, Olivia
   Pollara, Gabriele
TI Impact of UK academic foundation programmes on aspirations to pursue a
   career in academia
SO MEDICAL EDUCATION
VL 44
IS 10
BP 996
EP 1005
DI 10.1111/j.1365-2923.2010.03787.x
PD OCT 2010
PY 2010
AB OBJECTIVES This study aimed to determine the role played by academic
   foundation programmes in influencing junior doctors' desire to pursue a
   career in academic medicine.
   METHODS We conducted an online questionnaire-based study of doctors who
   were enrolled on or had completed academic foundation programmes in the
   UK. There were 92 respondents (44 men, 48 women). Of these, 32 (35%)
   possessed a higher degree and 73 (79%) had undertaken a 4-month academic
   placement during Foundation Year 2. Outcomes were measured using Likert
   scale-based ordinal response data.
   RESULTS From a cohort of 115 academic foundation trainees directly
   contacted, 46 replies were obtained (40% response rate). A further 46
   responses were obtained via indirect notification through local
   programme directors. From the combined responses, the majority (77%)
   wished to pursue a career in academia at the end of the academic
   Foundation Year (acFY) programme. Feeling well informed about academic
   careers (odds ratio [OR] 16.9, p = 0.005) and possessing a higher degree
   (OR 31.1, p = 0.013) were independently associated with an increased
   desire to continue in academia. Concern about reduced clinical
   experience whilst in academic training dissuaded from continuing in
   academia (OR 0.15, p = 0.026). Many respondents expressed concerns about
   autonomy, the organisation of the programme and the quantity and quality
   of academic teaching received. However, choice of work carried out
   during the academic block was the only variable independently associated
   with increasing the desire of respondents to pursue a career in academia
   following their experiences in the acFY programme (OR 6.3, p = 0.007).
   CONCLUSIONS The results support the provision of well-organised academic
   training programmes that assist junior clinical academics in achieving
   clinical competencies whilst providing protected academic time,
   information about further academic training pathways and autonomy in
   their choice of academic work.
RI Winston, Joel S/F-6180-2010; Geranmayeh, Fatemeh/; Smith, Colette/; Lyons, Oliver/
OI Winston, Joel S/0000-0002-3957-0612; Geranmayeh,
   Fatemeh/0000-0003-1112-786X; Smith, Colette/0000-0003-2847-3355; Lyons,
   Oliver/0000-0002-7731-7343
ZS 0
Z8 0
ZA 0
TC 19
ZR 0
ZB 0
Z9 19
U1 0
U2 6
SN 0308-0110
EI 1365-2923
UT WOS:000282541000009
PM 20880369
ER

PT J
AU Adams, Kelly M.
   Kohlmeier, Martin
   Powell, Margo
   Zeisel, Steven H.
TI Nutrition in Medicine: Nutrition Education for Medical Students and
   Residents
SO NUTRITION IN CLINICAL PRACTICE
VL 25
IS 5
BP 471
EP 480
DI 10.1177/0884533610379606
PD OCT 2010
PY 2010
AB Proper nutrition plays a key role in disease prevention and treatment.
   Many patients understand this link and look to physicians for guidance
   diet and physical activity. Actual physician practice, however, is often
   inadequate in addressing the nutrition aspects of diseases such as
   cancer, obesity, and diabetes. Physicians do not feel comfortable,
   confident, or adequately prepared to provide nutrition counseling, which
   may be related to suboptimal knowledge of basic nutrition science facts
   and understanding of potential nutrition interventions. Historically,
   nutrition education has been underrepresented at many medical schools
   and residency programs. Our surveys over a decade show that most medical
   schools in the United States are still not ensuring adequate nutrition
   education, and they are not producing graduates with the nutrition
   competencies required in medical practice. Physicians, residents, and
   medical students clearly need more training in nutrition assessment and
   intervention. The Nutrition in Medicine (NIM) project, established to
   develop and distribute a core nutrition curriculum for medical students,
   offers a comprehensive online set of courses free of charge to medical
   schools. The NIM medical school curriculum is widely used in the United
   States and abroad. A new initiative, Nutrition Education for Practicing
   Physicians, offers an innovative online medical nutrition education
   program for residents and other physicians-in-training, but with
   targeted, practice-based educational units designed to be completed in
   15 minutes or less. The NIM project is strengthening medical nutrition
   practice by providing a free, comprehensive, online nutrition curriculum
   with clinically relevant, evidence-based medical education for
   undergraduate and postgraduate learners. (Nutr Clin Pract. 2010;
   25:471-480)
ZS 0
TC 98
Z8 1
ZB 23
ZR 0
ZA 0
Z9 99
U1 2
U2 35
SN 0884-5336
UT WOS:000284844500005
PM 20962306
ER

PT J
AU Racaniello, Vincent R.
TI Social Media and Microbiology Education
SO PLOS PATHOGENS
VL 6
IS 10
AR e1001095
DI 10.1371/journal.ppat.1001095
PD OCT 2010
PY 2010
ZR 0
TC 10
ZS 0
ZB 3
ZA 0
Z8 0
Z9 10
U1 0
U2 7
SN 1553-7366
UT WOS:000283652200004
PM 20975949
ER

PT J
AU Heinrichs, Wm LeRoy
   Youngblood, Patricia
   Harter, Phillip
   Kusumoto, Laura
   Dev, Parvati
TI Training Healthcare Personnel for Mass-Casualty Incidents in a Virtual
   Emergency Department: VED II
SO PREHOSPITAL AND DISASTER MEDICINE
VL 25
IS 5
BP 424
EP 432
DI 10.1017/S1049023X00008517
PD OCT 2010
PY 2010
AB Introduction: Training emergency personnel on the clinical management of
   a mass-casualty incident (MCI) with prior chemical, biological,
   radioactive, nuclear, or explosives (CBRNE)-exposed patients is a
   component of hospital preparedness procedures.
   Objective: The objective of this research was to determine whether a
   Virtual Emergency Department (VED), designed after the Stanford
   University Medical Center's Emergency Department (ED) and populated with
   10 virtual patient victims who suffered from a dirty bomb blast
   (radiological) and 10 who suffered from exposure to a nerve toxin
   (chemical), is an effective clinical environment for training ED
   physicians and nurses for such MCIs.
   Methods: Ten physicians with an average of four years of post-training
   experience, and 12 nurses with an average of 9.5 years of post-graduate
   experience at Stanford University Medical Center and San Mateo County
   Medical Center participated in this IRB-approved study. All individuals
   were provided electronic information about the clinical features of
   patients exposed to a nerve toxin or radioactive blast before the study
   date and an orientation to the "game" interface, including an
   opportunity to practice using it immediately prior to the study. An exit
   questionnaire was conducted using a Likert Scale test instrument.
   Results: Among these 22 trainees, two-thirds of whom had prior Code
   Triage (multiple casualty incident) training, and one-half had prior
   CBRNE training, about two-thirds felt immersed in the virtual world much
   or all of the time. Prior to the training, only four trainees (18%) were
   confident about managing CBRNE MCIs. After the training, 19 (86%) felt
   either "confident" or "very confident", with 13 (59%) attributing this
   change to practicing in the virtual ED. Twenty-one (95%) of the trainees
   reported that the scenarios were useful for improving healthcare team
   skills training, the primary objective for creating them. Eighteen
   trainees (82%) believed that the cases also were instructive in learning
   about clinical skills management of such incidents.
   Conclusions: These data suggest that training healthcare teams in
   online, virtual environments with dynamic virtual patients is an
   effective method of training for management of MCIs, particularly for
   uncommonly occurring incidents.
ZA 0
ZR 0
Z8 1
ZB 3
TC 42
ZS 0
Z9 43
U1 0
U2 4
SN 1049-023X
EI 1945-1938
UT WOS:000445101300009
PM 21053190
ER

PT J
AU Neimeyer, Greg J.
   Taylor, Jennifer Marie
   Philip, Daniel
TI Continuing Education in Psychology: Patterns of Participation and
   Perceived Outcomes Among Mandated and Nonmandated Psychologists
SO PROFESSIONAL PSYCHOLOGY-RESEARCH AND PRACTICE
VL 41
IS 5
BP 435
EP 441
DI 10.1037/a0021120
PD OCT 2010
PY 2010
AB How much continuing education (CE) do professional psychologists
   complete each year, and how do they perceive it as affecting their
   competencies and practices? In a national survey, 1,146 licensed
   psychologists reported on their patterns of CE participation and their
   perceived outcomes in relation to those experiences. Overall,
   psychologists reported highly favorable perceptions of their CE
   experiences and outcomes, both in relation to the amount that they
   learned and the translation of that learning into more effective
   practice. Significant differences were found between psychologists from
   CE-mandating and nonmandating states, however, in relation to the format
   of the CE they participated in (e.g., on-site, online) and, especially,
   in relation to their levels of CE participation. Overall, nonmandated
   psychologists reported completing one-third fewer CE credits per year
   and were less supportive of CE mandates, as well. These and other
   results are discussed in relation to the developing empirical
   literatures on CE and professional competencies in psychology.
OI Neimeyer, Greg/0000-0001-5314-9827
Z8 0
ZB 1
ZS 0
ZR 0
ZA 0
TC 27
Z9 27
U1 0
U2 5
SN 0735-7028
UT WOS:000283473900011
ER

PT J
AU Pokhrel, A.
   Martikainen, P.
   Pukkala, E.
   Rautalahti, M.
   Seppa, K.
   Hakulinen, T.
TI Education, survival and avoidable deaths in cancer patients in Finland
SO BRITISH JOURNAL OF CANCER
VL 103
IS 7
BP 1109
EP 1114
DI 10.1038/sj.bjc.6605861
PD SEP 28 2010
PY 2010
AB BACKGROUND: Relative survival after cancer in Finland is at the highest
   level observed in Europe and has, in general, been on a steady increase.
   The aim of this study is to assess whether the high survival is equally
   shared by different population subgroups and to estimate the possible
   gains that might be achieved if equity prevailed.
   MATERIALS AND METHODS: The educational level and occupation before the
   cancer diagnosis of patients diagnosed in Finland in 1971-2005 was
   derived from an antecedent population census. The cancers were divided
   into 27 site categories. Cancer (cause)-specific 5-year survival
   proportions were calculated for three patient categories based on the
   educational level and for an occupational group of potentially
   health-conscious patients (physicians, nurses, teachers etc.).
   Proportions of avoidable deaths were derived by assuming that the
   patients from the two lower education categories would have the same
   mortality owing to cancer, as those from the highest educational
   category. Estimates were also made by additionally assuming that even
   the mortalities owing to other causes of death were all equal to those
   in the highest category.
   RESULTS: For almost all the sites considered, survival was consistently
   highest for patients with the highest education and lowest for those
   with only basic education. The potentially health-conscious patients had
   an even higher survival. The differences were, in part, attributable to
   less favourable distributions of tumour stages in the lower education
   categories. In 1996-2005, 4-7% of the deaths in Finnish cancer patients
   could have potentially been avoided during the first 5-year period after
   diagnosis, if all the patients had the same cancer mortality as the
   patients with the highest educational background. The proportion would
   have also been much higher, 8-11%, if, in addition, the mortality from
   other causes had been the same as that in the highest educational
   category.
   INTERPRETATION: Even in a potentially equitable society with high health
   care standards, marked inequalities persist in cancer survival. Earlier
   cancer diagnosis and the ability to cope within the health care system
   may be a partly relevant explanation, but personal habits and lifestyles
   also have a role, particularly for the cancer patients' mortality from
   other causes of death than cancer. British Journal of Cancer (2010) 103,
   1109-1114. doi: 10.1038/sj.bjc.6605861 www.bjcancer.com Published online
   17 August 2010 (c) 2010 Cancer Research UK
OI Martikainen, Pekka/0000-0001-9374-1438
ZR 0
TC 51
ZB 32
ZA 0
Z8 0
ZS 0
Z9 52
U1 1
U2 8
SN 0007-0920
EI 1532-1827
UT WOS:000282222000026
PM 20717112
ER

PT J
AU de Vathaire, F.
   Drozdovitch, V.
   Brindel, P.
   Rachedi, F.
   Boissin, J-L
   Sebbag, J.
   Shan, L.
   Bost-Bezeaud, F.
   Petitdidier, P.
   Paoaafaite, J.
   Teuri, J.
   Iltis, J.
   Bouville, A.
   Cardis, E.
   Hill, C.
   Doyon, F.
TI Thyroid cancer following nuclear tests in French Polynesia
SO BRITISH JOURNAL OF CANCER
VL 103
IS 7
BP 1115
EP 1121
DI 10.1038/sj.bjc.6605862
PD SEP 28 2010
PY 2010
AB BACKGROUND: Between 1966 and 1974, France conducted 41 atmospheric
   nuclear tests in Polynesia, but their potential health effects have not
   previously been investigated.
   METHODS: In a case-control study, we compared the radiation exposure of
   almost all the French Polynesians diagnosed with differentiated thyroid
   carcinoma between 1981 and 2003 (n = 229) to the exposure of 373 French
   Polynesian control individuals without cancer from the general
   population. Radiation exposures were estimated using measurements after
   the nuclear tests, age at time of each test, residential and dietary
   information.
   RESULTS: The average thyroid dose before 15 years of age was about 1.8
   mGy, and 5% of the cases and 3% of the controls received a dose above 10
   mGy. Despite this low level of dose, and after adjusting for ethnic
   group, level of education, body surface area, family history of thyroid
   cancer and number of pregnancies for women, we observed an increasing
   risk (P = 0.04) of thyroid cancer with increasing thyroid dose received
   before age of 15 years, which remained after excluding non-aggressive
   differentiated thyroid micro-carcinomas. This increase of risk per unit
   of thyroid radiation dose was higher (P = 0.03) in women who later
   experienced four or more pregnancies than among other women.
   CONCLUSION: The risk estimate is low, but is based on limited exposure
   data. The release of information on exposure, currently classified,
   would greatly improve the reliability of the risk estimation. British
   Journal of Cancer (2010) 103, 1115-1121. doi: 10.1038/sj.bjc.6605862
   www.bjcancer.com Published online 31 August 2010 (c) 2010 Cancer
   Research UK
RI Cardis, Elisabeth/C-3904-2017; de Vathaire, Florent/L-2983-2016; Drozdovitch, Vladimir/
OI Cardis, Elisabeth/0000-0003-0999-6839; Drozdovitch,
   Vladimir/0000-0002-7952-379X
ZB 10
TC 26
ZA 0
ZR 1
ZS 0
Z8 0
Z9 27
U1 0
U2 5
SN 0007-0920
EI 1532-1827
UT WOS:000282222000027
PM 20808313
ER

PT J
AU Spanou, Clio
   Simpson, Sharon A.
   Hood, Kerry
   Edwards, Adrian
   Cohen, David
   Rollnick, Stephen
   Carter, Ben
   McCambridge, Jim
   Moore, Laurence
   Randell, Elizabeth
   Pickles, Timothy
   Smith, Christine
   Lane, Claire
   Wood, Fiona
   Thornton, Hazel
   Butler, Chris C.
TI Preventing disease through opportunistic, rapid engagement by primary
   care teams using behaviour change counselling (PRE-EMPT): protocol for a
   general practice-based cluster randomised trial
SO BMC FAMILY PRACTICE
VL 11
AR 11
DI 10.1186/1471-2296-11-69
PD SEP 21 2010
PY 2010
AB Background: Smoking, excessive alcohol consumption, lack of exercise and
   an unhealthy diet are the key modifiable factors contributing to
   premature morbidity and mortality in the developed world. Brief
   interventions in health care consultations can be effective in changing
   single health behaviours. General Practice holds considerable potential
   for primary prevention through modifying patients' multiple risk
   behaviours, but feasible, acceptable and effective interventions are
   poorly developed, and uptake by practitioners is low. Through a process
   of theoretical development, modeling and exploratory trials, we have
   developed an intervention called Behaviour Change Counselling (BCC)
   derived from Motivational Interviewing (MI). This paper describes the
   protocol for an evaluation of a training intervention (the Talking
   Lifestyles Programme) which will enable practitioners to routinely use
   BCC during consultations for the above four risk behaviours.
   Methods/Design: This cluster randomised controlled efficacy trial (RCT)
   will evaluate the outcomes and costs of this training intervention for
   General Practitioners (GPs) and nurses. Training methods will include: a
   practice-based seminar, online self-directed learning, and reflecting on
   video recorded and simulated consultations. The intervention will be
   evaluated in 29 practices in Wales, UK; two clinicians will take part
   (one GP and one nurse) from each practice. In intervention practices
   both clinicians will receive training. The aim is to recruit 2000
   patients into the study with an expected 30% drop out. The primary
   outcome will be the proportion of patients making changes in one or more
   of the four behaviours at three months. Results will be compared for
[truncated: 638,221 more chars]
