# Supplementary material for: The impact of COVID-19 on online medical education: a knowledge graph analysis based on co-term analysis
Source: BMC Med Educ. 2023 Apr 1;23:203. doi: 10.1186/s12909-023-04193-5 (PMC10067015; doi:10.1186/s12909-023-04193-5)
Supplement: Supplementary file 1 — Additional file 1. [file 12909_2023_4193_MOESM1_ESM.zip › wos/2.txt]

FN Clarivate Analytics Web of Science
VR 1.0
PT J
AU McNicholl, Adrian G.
   Amador, Javier
   Ricote, Mercedes
   Canones-Garzon, Pedro J.
   Gene, Emili
   Calvet, Xavier
   Gisbert, Javier P.
CA Spanish Primary Care Soc SEMFyC
   SEMERGEN
   SEMG
   Spanish Assoc Gastroenterology
   OPTICARE Long-Term Educ Project
TI Spanish primary care survey on the management of Helicobacter pylori
   infection and dyspepsia: Information, attitudes, and decisions
SO HELICOBACTER
VL 24
IS 4
AR e12593
DI 10.1111/hel.12593
PD AUG 2019
PY 2019
AB Introduction Dyspepsia and Helicobacter pylori are two of the most
   relevant digestive conditions in primary care. Several consensuses on
   the subject have been published, but the assimilation/implementation of
   these guidelines is uncertain. Aims and Methods To evaluate the
   attitudes, perceptions, limitations, and adherence to recommendations of
   Spanish primary care physicians using an open online survey. Responses
   were anonymously codified. Estimated margin of error was 3.4%. Responses
   were weighted by province, gender, age, and type of practice. Survey was
   performed using the AEG-REDCap platform. Results A total of 1445
   responses, received between December 2017 and April 2018, were analyzed.
   Women represented 54%, and the average age was 48 years; 59% were from
   urban context, 20% from semi-urban, and 21% from rural; 93% provided
   public practice. Over 40% had read at least one Maastricht consensus
   (24% Maastricht V), and 34% had attended a course related to H. pylori.
   16% reported no direct access to any validated diagnostic method, only
   44% to urea breath test, and 33% did not systematically refer to
   eradication confirmation test. The first-line treatment of choice was
   standard triple therapy in 56%, followed by concomitant therapy (28%).
   Only 20% of physicians had optimal adherence to recommendations.
   Conclusion Even though some improvements from guidelines have been
   partially incorporated, the level of penetration of recommendations is
   still poor and delayed. To provide optimal primary care, the barriers
   for implementation, access to diagnostic tests and to continuous medical
   education, should be removed. Rigorous dissemination, implementation,
   and evaluation programs are desired in future consensuses.
RI Gisbert, Javier P/GRY-2719-2022; Gisbert, Javier P/ABB-7531-2021; McNicholl, Adrian Gerald/E-1804-2014
OI Gisbert, Javier P/0000-0003-2090-3445; McNicholl, Adrian
   Gerald/0000-0002-1503-9085
ZR 0
ZS 0
ZB 6
TC 13
Z8 0
ZA 0
Z9 13
U1 1
U2 2
SN 1083-4389
EI 1523-5378
UT WOS:000473988400014
PM 31111627
ER

PT J
AU Isbej, Lorena
   Uribe, Javier
   Carrasco, Olga
   Villarroel, Isaac
   Pizarro, Margarita
   Isabel Jiron, Maria
   Sanhueza, Edgar
   Alvarez-Lobos, Manuel
   Hernandez-Rocha, Cristian
   Rollan, Antonio
   Monsalve, Ximena
   Antonio Diaz, Luis
   Alejandra Cerda, Maria
   Kramer, Tomas
   Munizaga, Fernando
   Riquelme, Arnoldo
TI Experience of continuing online education in gastroenterology for non
   specialist medical doctors
SO REVISTA MEDICA DE CHILE
VL 147
IS 8
BP 1059
EP 1066
PD AUG 2019
PY 2019
AB Background: Continuing education is essential for health professions and
   online courses can be a good way for professional development. Aim: To
   describe the experience with online courses for continuing education in
   hepatology and gastroenterology and to analyze their educational impact.
   Material and Methods: A three years' experience in courses on liver
   diseases and digestive tract is described. Their curricular design,
   methodology, and the educational impact was analyzed using the four
   levels of the Kirkpatrick's model. Results: On average, there were 321
   students per course (2015-2017). 94% were Chilean and 6% from abroad (20
   countries). In the educational impact analysis, in level 1 "reaction":
   93% said that the course fulfilled their expectations and 92% would
   recommend it. In level 2 "learning": 42% approved the courses. Level 3
   "behavior" was not evaluated and level 4 "organizational change"
   highlighted that the traditional face-to-face continuing education model
   of Chilean Gastroenterology Society (SChG) changed to full distance
   model in these three courses, with 1284 students from South America,
   Asia and Europe, in a 3-years-period. Additionally, these programs were
   included in the Medical Society of Santiago (SMS) continuing education
   agenda. Conclusions: The alliance between the SMS and the SChG generated
   on line courses that meet the educational needs of physicians and
   medical students, with excellent results and student perception.
RI Díaz, Luis Antonio/AGQ-5278-2022; Isbej, Lorena/
OI Isbej, Lorena/0000-0002-4272-8484
ZB 0
TC 0
ZS 0
Z8 0
ZR 0
ZA 0
Z9 0
U1 2
U2 6
SN 0034-9887
EI 0717-6163
UT WOS:000493302200015
PM 31859972
ER

PT J
AU Chamberlain, Diane
   Hegney, Desley
   Harvey, Clare
   Knight, Bruce
   Garrahy, Anne
   Tsai, Lily Pei-San
TI The factors influencing the effective early career and rapid transition
   to a nursing specialty in differing contexts of practice: a modified
   Delphi consensus study
SO BMJ OPEN
VL 9
IS 8
DI 10.1136/bmjopen-2018-028541
PD AUG 2019
PY 2019
AB Objectives This study aimed to test and further develop the 'Early
   Career and Rapid Transition to a Nursing Specialty' (TRANSPEC) model to
   a nursing specialty developed from a systematic review. Semi-structured
   interviews of specialist clinically based nurses and a consensus Delphi
   study with an expert panel were used to expand and achieve consensus,
   agreement, reliability and stability of the model.
   Design A modified Delphi, two rounds (64 and 52 Likert items) of
   reiterative online questionnaires and one round as a nominal group
   technique, was informed by qualitative thematic analysis of
   semi-structured interviews.
   Setting and participants Interviews with 14 specialists clinical
   practicing registered nurses and a panel of 25 national experts
   participated in the Delphi study.
   Results The interview participants experienced 14 rapid transitions and
   three were early career transition. The overarching themes from the
   preliminary model were confirmed and further expanded. These were the
   self (personal and professional); the transition processes (final and
   informal); a sense of belonging; and the overarching context of practice
   over a time continuum. In the Delphi, the highest rating item was
   'Specialty work colleagues respect, include, support, and accept
   specialist nurse on completion of transition processes'. Pre-entry was
   highlighted as an important time point prior to transition. All items
   reaching consensus were included in the final model. Cronbach alpha
   increased from 0.725 to 0.875 for the final model.
   Conclusions The TRANSPEC model is a valid and reliable evidence-based
   tool for use in the career pathway and development of nursing
   specialists. Using the Benner model 'Novice to Expert' after the novice
   incomer phase is achieved, further lifelong learning development will
   transform the novice specialist over time continuum.
RI Harvey, Clare/N-1679-2019; Tsai, Lily/; Chamberlain, Diane/; Hegney, Desley/
OI Harvey, Clare/0000-0001-9016-8840; Tsai, Lily/0000-0003-2368-4145;
   Chamberlain, Diane/0000-0002-4157-9966; Hegney,
   Desley/0000-0003-1267-1760
ZS 0
Z8 0
ZR 0
TC 8
ZB 0
ZA 0
Z9 8
U1 5
U2 10
SN 2044-6055
UT WOS:000502537200179
PM 31462470
ER

PT J
AU Courtenay, Molly
   Lim, Rosemary
   Deslandes, Rhian
   Ferriday, Rebecca
   Gillespie, David
   Hodson, Karen
   Reid, Nicholas
   Thomas, Neil
   Chater, Angel
TI Theory-based electronic learning intervention to support appropriate
   antibiotic prescribing by nurses and pharmacists: intervention
   development and feasibility study protocol
SO BMJ OPEN
VL 9
IS 8
DI 10.1136/bmjopen-2018-028326
PD AUG 2019
PY 2019
AB Introduction Nurse and pharmacist independent prescribers manage
   patients with respiratory tract infections and are responsible for
   around 8% of all primary care antibiotic prescriptions. A range of
   factors influence the prescribing behaviour of these professionals,
   however, there are no interventions available specifically to support
   appropriate antibiotic prescribing behaviour by these groups. The aims
   of this paper are to describe (1) the development of an intervention to
   support appropriate antibiotic prescribing by nurse and pharmacist
   independent prescribers and (2) an acceptability and feasibility study
   designed to test its implementation with these prescribers.
   Method and analysisDevelopment of intervention: a three-stage,
   eight-step method was used to identify relevant determinants of
   behaviour change and intervention components based on the Behaviour
   Change Wheel. The intervention is an online resource comprising
   underpinning knowledge and an interactive animation with a variety of
   open and closed questions to assess understanding. Acceptability and
   feasibility of intervention: nurse and pharmacist prescribers (n=12-15)
   will use the intervention. Evaluation includes semi-structured
   interviews to capture information about how the user reacts to the
   design, delivery and content of the intervention and influences on
   understanding and engagement, and a pre-post survey to assess
   participants' perceptions of the impact of the intervention on
   knowledge, confidence and usefulness in terms of application to
   practice. Taking an initial inductive approach, data from interview
   transcripts will be coded and then analysed to derive themes. These
   themes will then be deductively mapped to the Capability, Opportunity,
   Motivation-Behaviour model. Descriptive statistics will be used to
   analyse the survey data, and trends identified.
   Ethics and dissemination Ethical approval for the study has been
   provided by the School of Healthcare Sciences Research Governance and
   Ethics Committee, Cardiff University. The findings will be disseminated
   via publication in peer-reviewed journals and through conference
   presentations.
OI Gillespie, David/0000-0002-6934-2928; Lim, Rosemary/0000-0003-1705-1480;
   Chater, Angel Marie/0000-0002-9043-2565
ZS 0
ZR 0
ZA 0
Z8 0
TC 4
ZB 1
Z9 4
U1 1
U2 1
SN 2044-6055
UT WOS:000502537200163
PM 31427324
ER

PT J
AU Grummer-Strawn, Laurence M.
   Holliday, Faire
   Jungo, Katharina Tabea
   Rollins, Nigel
TI Sponsorship of national and regional professional paediatrics
   associations by companies that make breast-milk substitutes: evidence
   from a review of official websites
SO BMJ OPEN
VL 9
IS 8
DI 10.1136/bmjopen-2019-029035
PD AUG 2019
PY 2019
AB Objectives Professional paediatrics associations play an important role
   in promoting the highest standard of care for women and children.
   Education and guidelines must be made in the best interests of patients.
   Given the importance of breastfeeding for the health, development and
   survival of infants, children and mothers, paediatric associations have
   a particular responsibility to avoid conflicts of interest with
   companies that manufacture breast-milk substitutes (BMSs). The objective
   of this study was to investigate the extent to which national and
   regional paediatric associations are sponsored by BMS companies.
   Methods Data were collected on national paediatric associations based on
   online searches of websites and Facebook pages. Sites were examined for
   evidence of financial sponsorship by the BMS industry, including funding
   of journals, newsletters or other publications, conferences and events,
   scholarships, fellowship, grants and awards. Payment for services, such
   as exhibitor space at conferences or events and paid advertisements in
   publications, was also noted.
   Results Overall, 68 (60%) of the 114 paediatric associations with a
   website or Facebook account documented receiving financial support from
   BMS companies. Sponsorship, particularly of conferences or other events,
   was the most common type of financial support. The prevalence of
   conference sponsorship is highest in Europe and the Americas, where
   about half of the associations have BMS company-sponsored conferences.
   Thirty-one associations (27%) indicated that they received funding from
   BMS companies as payment for advertisements or exhibitor space. Only 18
   associations (16%) have conflict of interest policies, guidelines, or
   criteria posted online.
   Conclusion Despite the well-documented importance of breastfeeding and
   the widespread recognition that commercial influences can shape the
   behaviours of healthcare professionals, national and regional paediatric
   associations commonly accept funding from companies that manufacture and
   distribute BMS. Paediatric associations should function without the
   influence of commercial interests.
RI Jungo, Katharina Tabea/L-8856-2019
OI Jungo, Katharina Tabea/0000-0002-1782-1345
ZR 0
ZA 0
TC 19
Z8 0
ZS 1
ZB 4
Z9 19
U1 0
U2 0
SN 2044-6055
UT WOS:000502537200224
PM 31401600
ER

PT J
AU Sharma, Maulina
   Murphy, Ruth
   Doody, Gillian A.
TI Do we need a core curriculum for medical students? A scoping review
SO BMJ OPEN
VL 9
IS 8
AR e027369
DI 10.1136/bmjopen-2018-027369
PD AUG 2019
PY 2019
AB Objective The General Medical Council (GMC) recommends medical schools
   to develop and implement curricula enabling students to achieve the
   required learning outcomes. UK medical schools follow the GMC's Outcomes
   for graduates, which are generic. GMC plans to introduce a national
   Medical Licensing Assessment (MLA) for the medical graduates wanting to
   practise medicine in the UK in 2022. With no standardised or unified
   undergraduate (UG) curriculum in UK, various specialties have expressed
   concerns about not being represented in medical schools and developed
   specialty-specific core curricula. The aim of this review was to
   identify learned bodies who have developed a core curriculum for UK
   medical schools and highlight the drivers, gaps and future approaches to
   curricular development and implementation.
   Methods A literature search was conducted using online databases
   (EMBASE, MEDLINE, ERIC, HMIC, PubMed and CDSR), search engines and
   related websites (Google and Google Scholar, Department of Health, GMC
   and BMA) for relevant articles from 1996 to 5 March 2019 (20 years). A
   methodological framework to map the key concepts of UG medical
   curriculum was followed. Any relevant body with a core curriculum for UK
   medical UGs was included.
   Results A total of 1283 articles were analysed with 31 articles included
   in the qualitative synthesis, comprising 26 specialties (clinical n=18,
   foundation subjects n=4 and professionalism related n=4). WHO, European
   and national (eg, Royal Colleges of UK) specialty bodies provided
   specific core learning outcomes for the medical graduates. Patient
   safety, disease burden, needs of society and inadequate preparedness of
   medical graduates were drivers for the development of these curricula.
   Conclusions This is the first comprehensive review of literature on UG
   core curricula recommending minimum standards on knowledge and skills,
   in alignment with GMC's Outcomes for graduates for all the UK medical
   students. Adopting and assessing unified standards would help reduce
   variability across UK medical schools for both generic and
   specialty-specific competencies.
OI doody, gillian/0000-0002-3494-438X
TC 12
ZS 0
ZA 0
ZB 2
Z8 0
ZR 0
Z9 12
U1 0
U2 3
SN 2044-6055
UT WOS:000502537200110
PM 31473611
ER

PT J
AU Valtis, Yannis K.
   Rosenberg, Julie D.
   Wachter, Keri
   Kisenge, Rodrick
   Mashili, Fredirick
   Mallya, Rehema Chande
   Walker, Timothy David
   Kabakambira, J. Damascene
   Egide, Abahuje
   Ntacyabukura, Blaise
   Weintraub, Rebecca
TI Better evidence: prospective cohort study assessing the utility of an
   evidence-based clinical resource at the University of Rwanda
SO BMJ OPEN
VL 9
IS 8
DI 10.1136/bmjopen-2018-026947
PD AUG 2019
PY 2019
AB Objective Evidence-based clinical resources (EBCRs) have the potential
   to improve diagnostic and therapeutic accuracy. The majority of US
   teaching medical institutions have incorporated them into clinical
   training. Many EBCRs are subscription based, and their cost is
   prohibitive for most clinicians and trainees in low-income and
   middle-income countries. We sought to determine the utility of EBCRs in
   an East African medical school.
   Setting The University of Rwanda (UR), a medical school located in East
   Africa.
   Participants Medical students and faculty members at UR.
   Interventions We offered medical students and faculty at UR free access
   to UpToDate, a leading EBCR and conducted a cohort study to assess its
   uptake and usage. Students completed two surveys on their study habits
   and gave us permission to access their activity on UpToDate and their
   grades.
   Results Of the 980 medical students invited to enrol over 2years, 547
   did (56%). Of eligible final year students, 88% enrolled. At baseline,
   92% of students reported ownership of an internet-capable device, and
   the majority indicated using free online resources frequently for
   medical education. Enrolled final year students viewed, on average, 1.24
   topics per day and continued to use UpToDate frequently after graduation
   from medical school. Graduating class exam performance was better after
   introduction of UpToDate than in previous years.
   Conclusions Removal of the cost barrier was sufficient to generate high
   uptake of a leading EBCR by senior medical students and habituate them
   to continued usage after graduation.
RI Ntacyabukura, Blaise/AAY-1126-2021; Mashili, Fredirick/
OI Ntacyabukura, Blaise/0000-0002-4584-5686; Mashili,
   Fredirick/0000-0002-5306-6703
ZR 0
TC 3
ZA 0
ZS 0
ZB 1
Z8 0
Z9 3
U1 2
U2 3
SN 2044-6055
UT WOS:000502537200084
PM 31399450
ER

PT J
AU Scott, Erin M.
   Fallah, Parisa N.
   Blitzer, David N.
   NeMoyer, Rachel E.
   Sifri, Ziad
   Surgery, Global
   Hanna, Joseph S.
   Peck, Gregory L.
TI Next Generation of Global Surgeons: Aligning Interest With Early Access
   to Global Surgery Education
SO JOURNAL OF SURGICAL RESEARCH
VL 240
BP 219
EP 226
DI 10.1016/j.jss.2019.03.009
PD AUG 2019
PY 2019
AB Background: Although interest in global surgery is increasing among
   medical students,(1) several questions remain unanswered such as: the
   association of demographics with said interest, the extent that global
   surgical burden education has been integrated into medical education,
   and the availability of global surgery electives. This study aimed to
   assess the current state of global surgery education in the United
   States (U.S.) to support recommendations for future curriculum
   development.
   Materials and methods: An anonymous online survey was distributed to
   medical students currently enrolled in the U.S. Descriptive data were
   compiled regarding interest in and access to global surgery programs;
   demographic data were analyzed using chi-squared testing for categorical
   variables.
   Results: A total of 754 students from 18 medical schools throughout the
   U.S. responded to the survey. Only complete responses were included in
   final analysis (n = 658). Most of the respondents (66%) reported
   interest in global surgery, with a higher proportion of those interested
   being in their preclinical years. However, the majority (79%) reported
   that global surgery issues are rarely or never addressed in their
   required curriculum. Over half of respondents were unaware of whether
   their school even offers such programs.
   Conclusions: Although interest in global surgery is on the rise among
   medical students, results suggest that many currently lack exposure to
   global surgery concepts in their medical education. To that end, early
   exposure may be most effective during the preclinical years, so that the
   next generation may align global surgery participation with clinical
   aspirations, with the ultimate goal of addressing global disparities.
   (C) 2019 Elsevier Inc. All rights reserved.
RI Giles, Andrew/AAD-2029-2022; Jayaram, Anusha/; Alty, Isaac/; Hamilton, Charles/; Hauser, Blake/; Kim, Raymond/; Beck, Nicole/; Ottesen, Taylor/; Still, Megan/; Rehman, Shahyan/
OI Giles, Andrew/0000-0002-9956-0694; Jayaram, Anusha/0000-0003-3776-7419;
   Alty, Isaac/0000-0002-4867-1167; Hamilton, Charles/0000-0003-1042-9575;
   Hauser, Blake/0000-0002-0100-1684; Kim, Raymond/0000-0003-4229-904X;
   Beck, Nicole/0000-0002-5270-1402; Ottesen, Taylor/0000-0002-3777-1955;
   Still, Megan/0000-0002-7665-2692; Rehman, Shahyan/0000-0002-9667-3255
ZA 0
Z8 0
ZR 0
ZS 0
TC 20
ZB 3
Z9 20
U1 0
U2 1
SN 0022-4804
EI 1095-8673
UT WOS:000468740900025
PM 30986637
ER

PT J
AU Zong, Weiyan
   Zhang, Junyi
TI Use of smartphone applications and its impacts on urban life: A survey
   and random forest analysis in Japan
SO SUSTAINABLE CITIES AND SOCIETY
VL 49
AR 101589
DI 10.1016/j.scs.2019.101589
PD AUG 2019
PY 2019
AB This study investigates how various smartphone applications are used,
   and how that use leads to changes in various aspects of urban life.
   Different types of applications and the scope of their impacts on urban
   life are captured based on a life-oriented approach. Data were collected
   via an online survey of 1000 residents living in different cities of
   Japan in December 2017. It was found that 75.1% of respondents owned a
   smartphone and used 3.5 applications on average. Among the users of
   smartphone application(s), 45.4% experienced at least one life change.
   Applying a random forest approach, this study examined the relative
   influence of application usage on urban life as compared to
   built-environment, individual, and household attributes, as well as
   interdependencies across life changes, by building 37 forests with 37000
   trees. It was revealed that applications of "game", "photo, video",
   "utility, tool, efficiency", "shopping", "healthcare, sports, beauty",
   "touring", "education", "book, comic", and "navigation, and map" induce
   changes in work, study, daily trip making, talks between family members,
   time use, sleeping, expenditure, physical exercise, and shopping in a
   complicated manner, even though the built environment attributes are the
   most important predictors to the life changes as a whole.
RI Zhang, Junyi/B-4865-2012
OI Zhang, Junyi/0000-0002-3267-542X
Z8 0
ZR 0
TC 11
ZS 1
ZB 1
ZA 0
Z9 11
U1 4
U2 40
SN 2210-6707
EI 2210-6715
UT WOS:000475860700012
ER

PT J
AU van Schaik, Paul
   Thornhill, Ema
   Davies, Mark
   Flynn, Darren
   Kusev, Petko
TI The use of information in online healthcare provider choice
SO INTERNATIONAL JOURNAL OF HUMAN-COMPUTER STUDIES
VL 128
BP 41
EP 60
DI 10.1016/j.ijhcs.2019.01.005
PD AUG 2019
PY 2019
AB In order to evaluate and facilitate the provision of health information
   online, we must first understand how it is perceived by those who use
   it. Two important considerations in research on patients' information
   use in online healthcare provider choice are the need for a conceptual
   framework for studying information types and methods for studying
   information use. Therefore, our first contribution lies in using
   Donabedian's structure-process-outcome model of healthcare quality to
   identify specific patterns of preference and information use in online
   healthcare provider choice, and differences in information use between
   two healthcare provider types. Our second contribution lies in
   identifying differences in results between data collection methods
   (importance rating/selection, concurrent self-report of online
   information use and retrospective information use) in relation to choice
   tasks. In a mixed-methods design, provider type (primary and secondary
   care) was systematically varied during participants' use of the
   infomediary NHS Choices. Participants preferred process topics over
   structure topics, in contrast with the results of concurrent and
   retrospective self-report. We conclude that the differences in results
   between the types of data collection method reflect underlying
   differences in choice task. Future research should address the use of
   novel infomediary user-interfaces, and infomediaries in relation to the
   use of other information sources and (e-)health literacy.
RI van+Schaik, Paul/AAG-3412-2019; Thornhill, Ema/; Flynn, Darren/; Kusev, Petko/
OI Thornhill, Ema/0000-0002-9677-8188; Flynn, Darren/0000-0001-7390-632X;
   Kusev, Petko/0000-0002-0308-927X
TC 1
ZA 0
ZB 0
Z8 0
ZS 0
ZR 0
Z9 1
U1 4
U2 26
SN 1071-5819
EI 1095-9300
UT WOS:000470944000004
ER

PT J
AU Edinger, Zachariah S.
   Powers, Kelly A.
   Jordan, Kathleen S.
   Callaway, David W.
TI Evaluation of an Online Educational Intervention to Increase Knowledge
   and Self-efficacy in Disaster Responders and Critical Care Transporters
   Caring for Individuals with Developmental Disabilities
SO DISASTER MEDICINE AND PUBLIC HEALTH PREPAREDNESS
VL 13
IS 4
BP 677
EP 681
AR PII S1935789318001295
DI 10.1017/dmp.2018.129
PD AUG 2019
PY 2019
AB Objective Disability-related education is essential for disaster
   responders and critical care transporters to ensure positive patient
   outcomes. This pilot study evaluated the effect of an online educational
   intervention on disaster responders and critical care transporters'
   knowledge of and feelings of self-efficacy about caring for individuals
   with developmental disabilities. Methods A 1-group, pretest-posttest,
   quasi-experimental design was used. A convenience sample of 33 disaster
   responders and critical care transporters participated. Results Of the
   33 participants, only 24% had received prior education on this topic,
   and 88% stated that such education would be beneficial to their care of
   patients. Nineteen participants completed both the pretest and posttest,
   and overall performance on knowledge items improved from 66% correct to
   81% correct. Self-efficacy for caring for developmentally disabled
   individuals improved, with all 10 items showing a statistically
   significant improvement. Conclusion Online education is recommended to
   improve the knowledge and self-efficacy of disaster responders and
   critical care transporters who care for this vulnerable population after
   disasters and emergencies. (Disaster Med Public Health Preparedness.
   2019;13:677-681)
OI Powers, Kelly/0000-0003-2413-4962
ZA 0
ZS 0
TC 0
ZB 0
Z8 0
ZR 0
Z9 0
U1 2
U2 13
SN 1935-7893
EI 1938-744X
UT WOS:000486170500006
PM 30602398
ER

PT J
AU Spence, Kelsey L.
   Slater, Josh
   Rosanowski, Sarah M.
   Cardwell, Jacqueline M.
TI A cross-sectional study of horse owners' awareness and perceived risk of
   exotic diseases in the United Kingdom
SO PREVENTIVE VETERINARY MEDICINE
VL 169
AR 104706
DI 10.1016/j.prevetmed.2019.104706
PD AUG 1 2019
PY 2019
AB The international nature of the equine industry provides opportunities
   for the spread of infectious diseases between countries. While
   incursions of exotic diseases into the United Kingdom (UK) equine
   population have been rare, the potential socioeconomic and welfare
   impacts are a significant concern. However, little is known about
   leisure horse owners' ability or willingness to prepare for an exotic
   disease incursion. The objectives of this study were to describe UK
   leisure horse owners' awareness and perceptions of exotic diseases, and
   to identify clusters of horse owners characterised by their awareness
   and perceived risk of exotic diseases. A cross-sectional study of
   leisure horse owners in the UK was conducted between April and July
   2018. Participants (n = 403) completed an online questionnaire with
   questions pertaining to demographics, experiences with endemic diseases,
   and awareness and perceptions of exotic diseases. Hierarchical cluster
   analysis was used to identify groups of participants that were similar
   in regard to their awareness and perceived risk of exotic diseases.
   Participants identified a median of 3 (IQR 2-4) exotic diseases, with
   the most recognised exotic diseases being African horse sickness and
   West Nile virus. The most frequently mentioned clinical signs that
   participants thought were associated with exotic diseases included high
   temperature (57.2%), discharge (46.5%), and lack of energy (41.2%).
   Hierarchical cluster analysis identified three clusters of participants:
   1) those who were aware of exotic diseases and perceived a high amount
   of risk (n = 78); 2) those who were aware of exotic diseases but
   perceived a low amount of risk (n = 111); and 3) those who were less
   aware of exotic diseases and perceived a low amount of risk (n = 214).
   Efforts to communicate the relevance and consequences of exotic diseases
   to horse owners should consider the potential difference in
   receptiveness among horse owners in each cluster. Further investigations
   are required to determine the implications of horse owners' perceived
   risk on exotic disease preparedness.
RI Rosanowski, Sarah/H-5374-2016
OI Rosanowski, Sarah/0000-0002-7950-0029
ZA 0
TC 3
ZB 1
Z8 0
ZR 0
ZS 0
Z9 3
U1 0
U2 8
SN 0167-5877
EI 1873-1716
UT WOS:000483424900014
PM 31311639
ER

PT J
AU Venkat, Heather
   Yaglom, Hayley D.
   Adams, Laura
TI Knowledge, attitudes, and practices relevant to zoonotic disease
   reporting and infection prevention practices among veterinarians -
   Arizona, 2015
SO PREVENTIVE VETERINARY MEDICINE
VL 169
AR 104711
DI 10.1016/j.prevetmed.2019.104711
PD AUG 1 2019
PY 2019
AB Veterinarians play a crucial role in zoonotic disease detection in
   animals and prevention of disease transmission; reporting these zoonoses
   to public health officials is an important first step to protect human
   and animal health. Evidence suggests veterinarians and their staff are
   at higher risk for exposure to zoonoses because of possible interactions
   with infected animals. We examined the knowledge, attitudes, and
   practices of veterinarians regarding zoonotic disease reporting to
   public health agencies and associated infection prevention (IP)
   practices such as personal protective equipment (PPE) use, and the need
   for targeted education and outreach for veterinarians in Arizona. An
   online questionnaire was developed and distributed by email in September
   2015 and was available through November 2015 to all 1,100 members of the
   Arizona Veterinary Medical Association. Chi-square and logistic
   regression analyses were performed. In total, 298 (27%) veterinarians
   from all 15 Arizona counties completed the survey; the majority (70%)
   were female, practiced small animal medicine (84%), and reported
   practicing veterinary medicine for >= 10 years (75%). Only 57% reported
   they knew when to report a suspected zoonotic disease and 60% reported
   they knew how to make that type of report. The majority said they would
   report rabies (97%), plague (96%), and highly pathogenic avian influenza
   (91%) to a state agency. Most respondents reported using PPE (e.g.,
   masks, face shields, and gloves) when performing a surgical procedure
   (96%) or necropsy (94%), although fewer reported using PPE for handling
   clinically ill animals (37%) or healthy animals (17%). Approximately 70%
   reported always using PPE when in contact with animal birthing fluids,
   urine, or feces, and 47% for contact with animal blood, saliva, or other
   body fluids. Veterinarians who agreed that they knew the appropriate
   actions to protect themselves from zoonotic disease exposures were more
   likely to report always washing their hands before eating or drinking at
   work (OR = 3.81, 95% confidence interval (CI) [1.97-7.35], P < 0.01).
   Responses for when to make a report and how to report were not
   significantly different by gender, years of practice, or holding
   additional degrees, but did differ by practice type, age, and number of
   veterinarians in the practice. Small animal veterinarians were less
   likely to report knowing when to make a report compared to other
   veterinarians (P < 0.01). Respondents demonstrated suboptimal zoonotic
   disease reporting and IP practices, including PPE use. Public health
   agencies should improve outreach and education to veterinarians to
   facilitate better zoonotic disease prevention practices and reporting.
ZS 0
ZR 0
ZB 3
TC 5
ZA 0
Z8 0
Z9 5
U1 0
U2 13
SN 0167-5877
EI 1873-1716
UT WOS:000483424900018
PM 31311640
ER

PT J
AU Veldhuijzen, Govert
   van Esch, Aura A.
   Klemt-Kropp, Michael
   Droste, Jochim S. Terhaar Sive
   Drenth, Joost P. H.
TI E-Patient Counseling Trial (E-PACO): Computer Based Education versus
   Nurse Counseling for Patients to Prepare for Colonoscopy
SO JOVE-JOURNAL OF VISUALIZED EXPERIMENTS
IS 150
AR e58798
DI 10.3791/58798
PD AUG 2019
PY 2019
AB Improving patient education focusing on bowel preparation before a
   colonoscopy leads to cleaner colons. Endoscopy units must obtain
   informed consent and perform a risk assessment for sedative use prior to
   a colonoscopy. The current practice in the Netherlands to achieve these
   goals is nurse counseling in an outpatient setting. This is costly and
   has disadvantages in terms of uniformity and time consumption for both
   the patient and the hospital. The hypothesis is that computer-based
   education with use of video and 3D animations may replace nurse
   counseling in most cases, without losing quality of bowel cleanliness
   during colonoscopy.
   This multicenter, randomized, endoscopist blinded clinical trial
   evaluates a primary outcome measure (bowel preparation) during
   colonoscopy. Secondary outcome measures are sickness absence, patient
   anxiety after instruction and prior to colonoscopy, patient satisfaction
   and information re-call. The study will be performed in four endoscopy
   units of different levels (rural, urban, and tertiary). Inclusion
   criteria are adult age and referral for complete colonoscopy. Exclusion
   criteria are Dutch illiteracy, audiovisual handicaps or mental
   disabilities and no (peers with) internet access.
   This trial aims to establish online computer-based education as tool for
   patient education prior to a colonoscopy. By choosing a direct
   comparison with the standard of care (nurse counseling), both endoscopic
   quality measures and patient related outcome measures can be evaluated.
ZR 0
Z8 0
ZS 0
TC 1
ZA 0
ZB 0
Z9 1
U1 1
U2 5
SN 1940-087X
UT WOS:000486589800011
PM 31424431
ER

PT J
AU Schneider, Philip J.
   Pedersen, Craig A.
   Ganio, Michael C.
   Scheckelhoff, Douglas J.
TI ASHP national survey of pharmacy practice in hospital settings:
   Workforce-2018
SO AMERICAN JOURNAL OF HEALTH-SYSTEM PHARMACY
VL 76
IS 15
BP 1127
EP 1141
DI 10.1093/ajhp/zxz102
PD AUG 1 2019
PY 2019
AB Purpose. Results of the 2018 ASHP national survey of pharmacy practice
   in hospital settings pertaining to the pharmacy workforce are presented.
   Methods. Pharmacy directors at 4,897 general and children's
   medical-surgical hospitals in the United States were surveyed using a
   mixed-mode method of contact by mail and email. Survey completion was
   online. IMS Health supplied data on hospital characteristics; the survey
   sample was drawn from the IMS hospital database.
   Results. The survey response rate was 16.6%. The results indicate that
   inpatient staffing has increased for both pharmacists and pharmacy
   technicians. More than half of the respondents reported shortages of
   pharmacy managers, experienced technicians, and experienced pharmacy
   technicians with sterile compounding experience. More than half of the
   respondents reported an excess of entry-level frontline pharmacists. The
   perceived shortage of pharmacists is in decline, while the perceived
   shortage of pharmacy technicians, especially those with years of
   experience, is increasing. Pharmacists commonly chair multidisciplinary
   committees within health systems, and pharmacy leaders often report
   directly to the chief executive officer or chief operating officer; they
   are often responsible for reporting quality information associated with
   medication use to the health system's board. The use of a pharmacist
   credentialing and privileging process beyond licensure has increased
   over the past 4 years. Attention is being devoted to stress in the work
   place and addressing burnout among healthcare professionals, including
   pharmacists.
   Conclusion. The profession is fostering a workforce that is appropriate
   in composition, sufficient in number, and has the competence to improve
   the value and safety of medication use.
RI Schneider, Philip/AAA-8196-2022
OI Schneider, Philip/0000-0001-8740-809X
ZS 0
TC 24
ZB 1
ZA 0
ZR 0
Z8 2
Z9 26
U1 1
U2 5
SN 1079-2082
EI 1535-2900
UT WOS:000490459600007
PM 31361871
ER

PT J
AU Ferwerda, James
TI The FechDeck: A Hand Tool for Exploring Psychophysics
SO ACM TRANSACTIONS ON APPLIED PERCEPTION
VL 16
IS 2
AR 9
DI 10.1145/3313186
PD AUG 2019
PY 2019
AB Learning the methods of psychophysics is an essential part of training
   for perceptual experimentation, and hands-on experience is vital, but
   gaining this experience is difficult because good tools for learning are
   not available. The FechDeck is an ordinary deck of playing cards that
   has been modified to support learning the methods of psychophysics. Card
   backs are printed with noise patterns that span a range of densities.
   Faces are augmented with line segments arranged in "L" patterns. Jokers
   are printed with ruled faces and with backs that serve as standards.
   Instructions provided with the FechDeck allow users to perform threshold
   experiments using Fechner's methods of adjustment, limits, and constant
   stimuli; scaling experiments using Thurstone's ranking, paired
   comparison, and successive categories methods; and Stevens's magnitude
   estimation method. Spreadsheets provided with the deck support easy data
   entry and meaningful data analysis. An online repository supporting the
   FechDeck has been established to facilitate dissemination and to
   encourage open source development of the deck.
ZA 0
Z8 0
ZR 0
TC 0
ZB 0
ZS 0
Z9 0
U1 0
U2 5
SN 1544-3558
EI 1544-3965
UT WOS:000489551500003
ER

PT J
AU Bekdache, Gharid Nourallah
   Berndl, Anne
TI Women with physical disability in pregnancy resident education: a
   national survey as a needs assessment for curriculum improvement in
   obstetrics and gynaecology in Canada
SO BMJ OPEN
VL 9
IS 7
AR e024505
DI 10.1136/bmjopen-2018-024505
PD AUG 2019
PY 2019
AB Objectives To explore the current status to which Canadian obstetrics
   and gynaecology (Ob-Gyn) programmes teach residents about pregnancy in
   patients with physical disabilities, and to assess the level of
   interested in providing formal education sessions in this field. This
   study also assesses the residents' perception of their knowledge and
   their comfort level caring for women with physical disabilities (WWPD),
   which will further determine the need for incorporation of this topic
   into the residency curriculum.
   Design Cross-sectional survey.
   Setting All Canadian English accredited Ob-Gyn residency programmes.
   Participants Programme directors and residents.
   Main outcome measures The current self-reported education and exposure
   Canadian Ob-Gyn residents have surrounding WWPD in pregnancy, and if
   there is an interest in further education in this area.
   Methods An online survey was developed and distributed to all Canadian
   English accredited Ob-Gyn residency programme directors and residents.
   Answers were collected over a 2-month period in 2017, which consisted of
   an initial email and two email reminders. Questions were in three key
   areas: demographic characteristics, knowledge gap and level of interest
   in a formal method of education.
   Results Eighty-four residents and nine programme directors participated
   in the surveys. Eighty-six per cent of residents and all programme
   directors responded that there are no formal scheduled training sessions
   on WWPD as part of the residency curriculum. Two-thirds of the residents
   reported being uncomfortable with the management issues surrounding a
   woman with a disability in pregnancy. A vast majority of residents
   (91.67%) and all programme directors have an interest in incorporating
   this topic into the residency curriculum to meet the need of pregnant
   women with disabilities.
   Conclusions This survey indicated that there is both a need for and
   interest in education in the area of pregnancy and physical disability
   in the Canadian Ob-Gyn residency programme. This information suggests
   that the development of educational materials in this area should be
   considered to address an unmet need with the ultimate goal of improving
   the care provided to WWPD in pregnancy. Future projects in this area
   should focus on content development taking into account the CanMEDS and
   competency-based medical education framework.
OI Nourallah Bekdache, Gharid/0000-0002-2419-6832
ZS 0
ZR 0
Z8 0
ZB 0
TC 7
ZA 0
Z9 7
U1 0
U2 1
SN 2044-6055
UT WOS:000485269700289
PM 31292174
ER

PT J
AU Edwards, Louisa
   Monro, Melody
   Butterfield, Yaron
   Johl, Ravin
   Loftsgard, Kent Cadogan
   Pelletier, Hayley
   McGavin, Colleen
   Lavergne, M. Ruth
TI What matters most to patients about primary healthcare: mixed-methods
   patient priority setting exercises within the PREFeR (PRioritiEs For
   Research) project
SO BMJ OPEN
VL 9
IS 7
AR e025954
DI 10.1136/bmjopen-2018-025954
PD AUG 2019
PY 2019
AB Objectives To identify patient-generated priority topics for future
   primary care research in British Columbia (BC), Canada within a diverse
   patient population.
   Design Mixed-methods priority setting exercises framed by the dialogue
   model, using the nominal group technique (rank-ordered scoring) and
   province-wide online surveys capturing importance ratings of the top 10
   primary healthcare topics from patients and primary care providers.
   Setting BC, Canada.
   Participants Topic identification was completed by 10 patient partners
   (7 female, 3 male) from the BC Primary Health Care Research Network
   Patient Advisory; online surveys were completed by 464 patients and 173
   primary care providers.
   Results The 10 members recruited to the patient advisory provided over
   80 experiences of what stood out for them in BC primary care, which were
   grouped thematically into 18 topics, 10 of which were retained in
   province-wide surveys. Top-rated survey topics for both patients (n=464)
   and providers (n=173) included being unable to find a regular family
   doctor/other primary healthcare provider, support for living with
   chronic conditions, mental health resources and information sharing,
   including electronic medical records. However, all 10 topics were rated
   important, on average, by both groups.
   Conclusions The current project activities demonstrate the feasibility
   of including patients in priority setting exercises for primary
   healthcare in general, rather than focusing on a condition-specific
   population or disease area. There was considerable overlap between
   patient-generated topics and topics previously identified by other
   stakeholders, but patients identified two additional topics (mental
   health resources, improve and strengthen patient-provider
   communication). More similarities than differences in topic importance
   between patients and providers emerged in the online surveys. The
   project activities that follow (rapid literature reviews,
   multistakeholder dialogue) will highlight under-researched topics and
   inform the development of specific research questions.
OI Edwards, Louisa/0000-0001-9371-2805
ZA 0
ZR 0
TC 7
Z8 0
ZB 0
ZS 0
Z9 7
U1 0
U2 1
SN 2044-6055
UT WOS:000485269700284
PM 31292175
ER

PT J
AU Picco, Louisa
   Chang, Sherilyn
   Abdin, Edimansyah
   Chua, Boon Yiang
   Yuan, Qi
   Vaingankar, Janhavi Ajit
   Ong, Samantha
   Yow, Kah Lai
   Chua, Hong Choon
   Chong, Siow Ann
   Subramaniam, Mythily
TI Associative stigma among mental health professionals in Singapore: a
   cross-sectional study
SO BMJ OPEN
VL 9
IS 7
AR e028179
DI 10.1136/bmjopen-2018-028179
PD AUG 2019
PY 2019
AB Objectives (1) Investigate and explore whether different classes of
   associative stigma (the process by which a person experiences
   stigmatisation as a result of an association with another stigmatised
   person) could be identified using latent class analysis; (2) determine
   the sociodemographic and employment-related correlates of associative
   stigma and (3) examine the relationship between associative stigma and
   job satisfaction, among mental health professionals.
   Design Cross-sectional online survey.
   Participants Doctors, nurses and allied health staff, working in
   Singapore.
   Methods Staff (n= 462) completed an online survey, which comprised 11
   associative stigma items and also captured sociodemographic and job
   satisfaction-related information. Latent class analysis was used to
   classify associative stigma on patterns of observed categorical
   variables. Multinomial logistic regression was used to examine
   associations between sociodemographic and employment-related factors and
   the different classes, while multiple linear regression analyses were
   used to examine the relationship between associative stigma and job
   satisfaction.
   Results The latent class analysis revealed that items formed a
   three-class model where the classes were classified as 'no/low
   associative stigma', 'moderate associative stigma' and 'high associative
   stigma'. 48.7%, 40.5% and 10.8% of the population comprised no/low,
   moderate and high associative stigma classes, respectively. Multinomial
   logistic regression showed that years of service and occupation were
   significantly associated with moderate associative stigma, while factors
   associated with high associative stigma were education, ethnicity and
   occupation. Multiple linear regression analyses revealed that high
   associative stigma was significantly associated with lower job
   satisfaction scores.
   Conclusion Associative stigma was not uncommon among mental health
   professionals and was associated with sociodemographic factors and
   poorer job satisfaction. Associative stigma has received comparatively
   little attention from empirical researchers and continued efforts to
   address this understudied yet important construct in conjunction with
   future efforts to dispel misconceptions related to mental illnesses are
   needed.
RI Abdin, Edimansyah/E-6451-2011; Picco, Louisa/AAD-6236-2022; Picco, Louisa/; YUAN, Qi/
OI Abdin, Edimansyah/0000-0002-1016-3298; Picco,
   Louisa/0000-0001-7593-3209; YUAN, Qi/0000-0002-5271-6954
ZB 0
TC 8
ZR 0
ZA 0
Z8 0
ZS 0
Z9 8
U1 0
U2 6
SN 2044-6055
UT WOS:000485269700255
PM 31300500
ER

PT J
AU Wootton, Angie R.
   Legnitto, Dominique A.
   Gruber, Valerie A.
   Dawson-Rose, Carol
   Neilands, Torsten B.
   Johnson, Mallory O.
   Saberi, Parya
TI Telehealth and texting intervention to improve HIV care engagement,
   mental health and substance use outcomes in youth living with HIV: a
   pilot feasibility and acceptability study protocol
SO BMJ OPEN
VL 9
IS 7
AR e028522
DI 10.1136/bmjopen-2018-028522
PD AUG 2019
PY 2019
AB Introduction Youth and young adults living with HIV (YLWH) experience
   worse clinical outcomes than adults and high rates of behavioural health
   challenges that impact their engagement in care and adherence to
   antiretroviral therapy. This study in the San Francisco Bay area aims to
   evaluate the feasibility, acceptability and preliminary clinical
   outcomes of a 12-session telehealth counselling series provided to 80
   YLWH, including education, motivational enhancement and problemsolving
   around HIV care, mental health, substance use and other challenges.
   Findings will provide information about benefits and challenges of
   telehealth counselling for YLWH and will guide the development of new
   technology-based strategies for care.
   Methods and analysis The Youth to Telehealth and Text to Improve
   Engagement in Care study is a pilot randomised, crossover trial
   examining the feasibility and acceptability of a telehealth counselling
   intervention consisting of twelve 2030 min weekly sessions focused on
   identifying and problemsolving around barriers to HIV care access and
   adherence and on addressing mental health, substance use and/or other
   issues. Participants also receive text messages for checkins,
   appointment reminders and to improve engagement. Participants complete
   quantitative online surveys at baseline, 4 and 8 months and qualitative
   exit interviews. Clinical outcomes, including plasma HIV RNA and CD4+
   cell count, are collected from medical records. Study staff will explore
   outcomes of the intervention using quantitative and qualitative methods.
   Ethics and dissemination This study and its protocols have been approved
   by the University of California, San Francisco (UCSF) Institutional
   Review Board. Study staff will work with the UCSF Center for AIDS
   Prevention Studies' Community Engagement Core and the Youth Advisory
   Panel to disseminate results to the community, participants and the
   academic community.
OI Wootton, Angie/0000-0003-1689-4793
ZA 0
Z8 0
TC 12
ZB 1
ZS 0
ZR 0
Z9 12
U1 0
U2 5
SN 2044-6055
UT WOS:000485269700231
PM 31315868
ER

PT J
AU Parikh, Sagar V.
   Bostwick, Jolene R.
   Taubman, Danielle S.
TI Videoconferencing Technology to Facilitate a Pilot Training Course in
   Advanced Psychopharmacology for Psychiatrists
SO ACADEMIC PSYCHIATRY
VL 43
IS 4
BP 411
EP 416
DI 10.1007/s40596-019-01050-w
PD AUG 2019
PY 2019
AB ObjectivePsychopharmacology requires practitioners to continually
   upgrade knowledge and skills, but attendance at live continuing medical
   education events presents many barriers. In addition, technology has
   generated new learning approaches. In response, a videoconference-based
   course on psychopharmacology was developed and evaluated for feasibility
   and acceptability. Specific goals included whether learners would engage
   and whether the technology would work well for both learners and
   instructors. Additional aims included providing guideline-concordant
   psychopharmacology training, enhancing patient safety, and fostering
   case discussion.MethodsThe course used BlueJeans (R) videoconferencing
   technology. Each of the six weekly sessions was taught by a facilitator
   and a speaker. Every class incorporated a 1-h interactive didactic
   presentation, followed by 1h for case reviews. Topics included six major
   psychiatric disorders, managing key drug interactions, and
   pharmacogenomics. Three types of online self-report evaluations were
   conducted-individual session evaluation, overall evaluation, and faculty
   speaker evaluation.ResultsNineteen participants enrolled, with 85% of
   respondents reporting course objectives were met as very good or
   excellent. Moreover, 92% of respondents rated the course as very good or
   excellent. Sixty percent of the faculty were somewhat satisfied and 40%
   were extremely satisfied with the videoconferencing tool. Qualitative
   responses from both participants and faculty were positive
   overall.ConclusionsThis course provides preliminary evidence that an
   online, live longitudinal course in psychopharmacology is both
   acceptable and effective, both for CME learners and teachers. The
   authors plan to disseminate this model of CME to other institutions
   while extending the reach of the present course to more diverse
   practitioners.
OI Bostwick, Jolene/0000-0003-4587-7773
TC 2
ZS 0
ZR 0
ZB 0
Z8 0
ZA 0
Z9 2
U1 0
U2 0
SN 1042-9670
EI 1545-7230
UT WOS:000486905000011
PM 30891683
ER

PT J
AU Bushuven, Stefan
   Weidenbusch, Marc
   Mohr, Stefan
   Delis, Achilles
   Fischer, Martin R.
   Juenger, Jana
   Dettenkofer, Markus
TI Cognitive bias in professional hand hygiene and feedback: A national
   online-survey on overconfidence in Germany
SO INFECTION CONTROL AND HOSPITAL EPIDEMIOLOGY
VL 40
IS 8
BP 943
EP 946
AR PII S0899823X19001569
DI 10.1017/ice.2019.156
PD AUG 2019
PY 2019
AB To evaluate learning motivation barriers in infection control and
   feedback competences, we conducted a national online survey in Germany.
   Among 767 healthcare workers, overconfidence effects could be detected
   independent from age, gender, profession, education, and hospital-size.
   The identified effects may impair learning motivation relevant for
   supervisors and educators in infection control.
RI Anders, Hans-Joachim/ABD-6247-2021; Bushuven, Stefan/
OI Bushuven, Stefan/0000-0001-6272-0714
Z8 0
ZA 0
ZB 2
ZR 0
TC 3
ZS 0
Z9 3
U1 0
U2 1
SN 0899-823X
EI 1559-6834
UT WOS:000475673200018
PM 31294685
ER

PT J
AU Beehler, Sarah
   Boulger, James
   Friedrichsen, Samantha C.
   Onello, Emily C.
TI Teaching Community Health Needs Assessment to First Year Medical
   Students: Integrating with Longitudinal Clinical Experience in Rural
   Communities
SO JOURNAL OF COMMUNITY HEALTH
VL 44
IS 4
BP 784
EP 789
DI 10.1007/s10900-019-00651-8
PD AUG 2019
PY 2019
AB Community health education is especially important for physicians who
   will practice in rural communities. However, the majority of efforts to
   teach community and population health in medical school appear in later
   years and focus on non-rural contexts. This article presents data from a
   formative evaluation of a newly developed curricular component on
   population health and community health assessment for first year medical
   students in a rural longitudinal clinical preceptorship. Curricular
   elements included: a classroom lecture and review of online community
   health databases, an individual homework assignment and a classroom
   debriefing session. In a sample of 210 students, pre- and post-course
   surveys and exam questions assessed gains in awareness and skills over
   the course period. Analyses of data aggregated over four academic years
   (2013-2014 to 2016-2017) showed that first year medical students
   reported significant increases in familiarity with online resources
   (29.5% pre vs. 94.8% post, p<.001), understanding the importance of
   community health assessments (67.5% pre vs. 96.7%, p<.001), knowing how
   to plan a community health assessment (20.0% pre vs. 90.5%, p<.001), and
   awareness of Affordable Care Act expectations for community health
   assessments (12.4% pre vs. 82.4% post, p<.001). Further, students
   performed well on exam questions and reported that this component fit
   well with the objectives of the rural longitudinal clinical
   preceptorship course. Later-year education should reinforce early
   learnings and future studies involving long-term follow-up of physicians
   could assess the impact of early exposure to community health education
   on physician behaviors.
OI Friedrichsen, Samantha/0000-0002-8865-2876
ZB 0
Z8 0
ZA 0
ZR 0
TC 1
ZS 0
Z9 1
U1 0
U2 3
SN 0094-5145
EI 1573-3610
UT WOS:000474569200019
PM 30903327
ER

PT J
AU Norris, J. M.
   Heller, J.
   Gibson, J. S.
   Hardefeldt, L. Y.
   Hyndman, T. H.
   Nielsen, T. D.
   Ward, M. P.
   Govendir, M.
   Chambers, J. P.
   Browning, G. F.
   Wingett, K.
   Britton, S.
TI Development of a veterinary antimicrobial stewardship online training
   program for Australian veterinarians: a national collaborative effort
SO AUSTRALIAN VETERINARY JOURNAL
VL 97
IS 8
BP 290
EP 291
DI 10.1111/avj.12821
PD AUG 2019
PY 2019
CT Australian Veterinary Antimicrobial Stewardship Conference
CY NOV 11-13, 2018
CL AUSTRALIA
RI Ward, Michael/C-5758-2009; Gibson, Justine S/C-2909-2014; Ward, Michael Patrick/W-1897-2019; Heller, Jane/H-9596-2016; Chambers, Paul/; Norris, Jacqueline/; Wingett, Kate/; Hardefeldt, Laura/; Browning, Glenn/P-4459-2014
OI Ward, Michael/0000-0002-9921-4986; Gibson, Justine
   S/0000-0003-2202-8082; Heller, Jane/0000-0003-3993-0160; Chambers,
   Paul/0000-0001-5190-9386; Norris, Jacqueline/0000-0002-0003-6930;
   Wingett, Kate/0000-0002-4519-6946; Hardefeldt,
   Laura/0000-0001-5780-7567; Browning, Glenn/0000-0002-0903-2469
ZA 0
ZB 1
Z8 0
TC 1
ZS 0
ZR 0
Z9 1
U1 0
U2 10
SN 0005-0423
EI 1751-0813
UT WOS:000477911000014
PM 31286468
ER

PT J
AU Ismailov, Rovshan M.
   Khasanova, Zaytuna D.
   Gascon, Pere
TI Knowledge and awareness of biosimilars among oncology patients in
   Colorado, USA
SO FUTURE ONCOLOGY
VL 15
IS 22
BP 2577
EP 2584
DI 10.2217/fon-2019-0194
PD AUG 2019
PY 2019
AB Aim: We aimed to improve oncology patients' knowledge and awareness of
   biosimilars. Subsequently, we conducted an assessment of this knowledge
   by use of an anonymous online survey. Patients & methods: Printed
   materials discussing major topics related to biosimilars were developed
   during Phase I of our educational initiative. The brochures contained a
   link to the online survey. Results: A total of 79 patients responded to
   our survey. More than 70% of survey participants selected the correct
   definition of biosimilars and nearly 80% did so on questions focused on
   regulation, adverse reactions reporting and cost issues related to
   biosimilars. Conclusion: Our results indicate a good level of both
   knowledge and awareness of major topics concerning biosimilars among our
   survey participants.
ZS 0
ZB 2
ZR 0
ZA 0
TC 4
Z8 0
Z9 4
U1 0
U2 2
SN 1479-6694
EI 1744-8301
UT WOS:000485189300004
PM 31339051
ER

PT J
AU Darras, Kathryn E.
   van Merrienboer, Jeroen J. G.
   Toom, Matthew
   Roberson, Nathan D.
   de Bruin, Anique B. H.
   Nicolaou, Savvas
   Forster, Bruce B.
TI Developing the Evidence Base for M-Learning in Undergraduate Radiology
   Education: Identifying Learner Preferences for Mobile Apps
SO CANADIAN ASSOCIATION OF RADIOLOGISTS JOURNAL-JOURNAL DE L ASSOCIATION
   CANADIENNE DES RADIOLOGISTES
VL 70
IS 3
BP 320
EP 326
DI 10.1016/j.carj.2019.03.007
PD AUG 2019
PY 2019
AB Purpose: There is a lack of evidence for developing radiology mobile
   apps for medical students. This study identifies the characteristics
   which students perceive as most valuable to teaching radiology with
   mobile apps (m-learning).
   Methods: An online anonymous survey was administered to second- to
   fourth-year medical students at a single institution. The survey, which
   was based on established theoretical framework, collected students'
   preferred content organization, content presentation, and delivery
   strategies. The Copeland method was used to rank student preferences and
   a 2-tailed t test was used to determine if student responses were
   related to their clinical experience, with statistical significance at P
   < .05.
   Results: The response rate was 25.6% (163/635). For content
   organization, image interpretation (66.9%), imaging anatomy (61.3%), and
   common pathological conditions (50.3%) were selected as the most
   important. For content presentation, quizzes (49.1%) and case
   presentations (46.0%) were selected as the most useful. Students with
   clinical experience rated algorithms as more important (P < .01) and
   quizzes as less important (P = .03). For delivery strategies, ease of
   use (92.6%), navigation (90.8%), and gestural design (74.8%) were deemed
   the most applicable.
   Conclusion: This study documents medical students' preferences for
   m-learning in radiology. Although learner preferences are not the only
   feature to consider in the development of educational technology, these
   provide the initial framework for radiologists wishing to develop and
   incorporate mobile apps into their teaching. (C) 2019 Canadian
   Association of Radiologists. All rights reserved.
TC 4
Z8 0
ZB 0
ZA 0
ZS 1
ZR 2
Z9 7
U1 1
U2 5
SN 0846-5371
EI 1488-2361
UT WOS:000484651000016
PM 31300315
ER

PT J
AU Evans, Danika K.
   Thiessen, Molly E. W.
TI Novel Approach to Introducing an Ultrasonography Curriculum With Limited
   Instructor Resources
SO JOURNAL OF THE AMERICAN OSTEOPATHIC ASSOCIATION
VL 119
IS 8
BP 533
EP 540
DI 10.7556/jaoa.2019.095
PD AUG 2019
PY 2019
AB Context: Ultrasonography is becoming more prevalent in clinical
   practice, but medical schools looking to implement preclinical training
   are limited by financial and faculty resources.
   Objective: To design a single-instructor model to save faculty resources
   and to determine whether this model is effective at teaching
   ultrasonography to preclinical medical students.
   Methods: This single-instructor model included 3 components: (1) flipped
   classroom, where students watched an online lecture covering examination
   techniques; (2) in-person scanning sessions, where students scanned each
   other after the instructor went through lecture content and pathologic
   images, a video camera to show probe placement and examination
   technique, and a live feed from an ultrasonography demonstration; and
   (3) feedback on written examination questions and course evaluations.
   Results: When compared with a traditional ultrasonography curriculum,
   which requires approximately 600 instruction hours annually, this
   program required 96 hours. Students reported appreciation of exposure to
   ultrasonography but expressed desire for smaller group sizes and greater
   individual instruction. Students performed well on written test
   questions, with the first-year class answering 88% correctly and the
   second-year class answering 90.6% correctly.
   Conclusions: Although this educational format was used successfully to
   teach introductory ultrasonography to preclinical students, feedback
   suggested that students would prefer more individual instruction. The
   authors look toward implementing a peer-instructor format, forming
   smaller laboratory groups, and improving skill assessment.
ZS 0
Z8 0
TC 0
ZB 0
ZR 0
ZA 0
Z9 0
U1 0
U2 6
SN 0098-6151
EI 1945-1997
UT WOS:000483340100008
PM 31355892
ER

PT J
AU Luster, Fern R.
   Baum, Robin Camhi
   Zou, Christopher
   Risucci, Don
   Ly, Anhphan
   Reiter, Harold
   Miller, D. Douglas
   Dore, Kelly L.
TI Addressing the Diversity-Validity Dilemma Using Situational Judgment
   Tests
SO ACADEMIC MEDICINE
VL 94
IS 8
BP 1197
EP 1203
DI 10.1097/ACM.0000000000002769
PD AUG 2019
PY 2019
AB Purpose To examine the magnitudes of score differences across different
   demographic groups for three academic (grade point average [GPA], old
   Medical College Admission Test [MCAT], and MCAT 2015) and one
   nonacademic (situational judgment test [SJT]) screening measures and one
   nonacademic (multiple mini-interview [MMI]) interview measure (analysis
   1), and the demographic implications of including an SJT in the
   screening stage for the pool of applicants who are invited to interview
   (analysis 2). Method The authors ran the analyses using data from New
   York Medical College School of Medicine applicants from the 2015-2016
   admissions cycle. For analysis 1, effect sizes (Cohen d) were calculated
   for GPA, old MCAT, MCAT 2015, CASPer (an online SJT), and MMI.
   Comparisons were made across gender, race, ethnicity (African American,
   Hispanic/Latino), and socioeconomic status (SES). For analysis 2, a
   series of simulations were conducted to estimate the number of
   underrepresented in medicine (UIM) applicants who would have been
   invited to interview with different weightings of GPA, MCAT, and CASPer
   scores. Results A total of 9,096 applicants were included in analysis 1.
   Group differences were significantly smaller or reversed for CASPer and
   MMI compared with the academic assessments (MCAT, GPA) across nearly all
   demographic variables/indicators. The simulations suggested that a
   higher weighting of CASPer may help increase gender, racial, and ethnic
   diversity in the interview pool; results for low-SES applicants were
   mixed. Conclusions The inclusion of an SJT in the admissions process has
   the potential to widen access to medical education for a number of UIM
   groups.
ZA 0
Z8 0
ZR 0
TC 17
ZB 0
ZS 0
Z9 17
U1 2
U2 15
SN 1040-2446
EI 1938-808X
UT WOS:000482301800033
PM 31033603
ER

PT J
AU Harris, Amanda
   Chandramohan, Suganya
   Awali, Reda A.
   Grewal, Mehr
   Tillotson, Glenn
   Chopra, Teena
TI Physicians' attitude and knowledge regarding antibiotic use and
   resistance in ambulatory settings
SO AMERICAN JOURNAL OF INFECTION CONTROL
VL 47
IS 8
BP 864
EP 868
DI 10.1016/j.ajic.2019.02.009
PD AUG 2019
PY 2019
AB Background: The aim of this survey was to assess the attitudes of
   physicians toward antibiotic prescribing and explore their knowledge
   about antimicrobial resistance (AMR) in ambulatory care settings.
   Methods: We conducted a cross-sectional survey that was administered to
   physicians who work primarily in ambulatory care settings in the United
   States. The survey was self-administered, voluntary, and anonymous, and
   was delivered through electronic mail and online forums using a 35-item
   questionnaire.
   Results: The survey was completed by 323 physicians. Ninety-nine percent
   of respondents agreed that AMR is a national problem, but only 63%
   agreed that AMR is a local problem within their own facilities.
   Ninety-four percent of the respondents reported that each antibiotic
   prescription can impact AMR; however, 23% still believed that aggressive
   prescribing is necessary to avoid clinical failures. Factor perceived to
   have a low to moderate impact on the physicians' choice of antibiotic
   was the presence of prescription guidelines (54%). Top measures reported
   to be effective in reducing the emergence of AMR were institution
   specific guidelines (94%), institution specific antibiogram (92%),
   educating health care providers (87%), and regular audits and feedback
   on antibiotic prescribing (86%).
   Conclusions: AMR awareness campaigns and antibiotic stewardships
   incorporating interactive education and feedback, along with input of
   local experts, are critically needed to address the problem of AMR in
   both inpatient and ambulatory settings. (C) 2019 Association for
   Professionals in Infection Control and Epidemiology, Inc. Published by
   Elsevier Inc. All rights reserved.
ZA 0
ZB 2
ZR 0
TC 5
Z8 0
ZS 0
Z9 5
U1 0
U2 4
SN 0196-6553
EI 1527-3296
UT WOS:000476877100003
PM 30926215
ER

PT J
AU Farrington, Rebecca
   Collins, Lisa
   Fisher, Pip
   Danquah, Adam
   Sergeant, Jamie
TI Clinical Debrief: learning and well-being together
SO CLINICAL TEACHER
VL 16
IS 4
SI SI
BP 329
EP 334
DI 10.1111/tct.13055
PD AUG 2019
PY 2019
AB BackgroundClinical environments can be so stressful to medical students
   as to be detrimental to their learning and well-being. Our intervention,
   Clinical Debrief, integrates learning through clinical experience with
   the development of positive coping strategies. Students shared cases and
   experiences during weekly small group classroom discussions, facilitated
   by general practitioners (from outside their current hospital
   placement), throughout two consecutive 12-week blocks of their first
   clinical year. Alongside enquiry-based and clinical reasoning learning,
   we gave students a safe space to reflect on their affect. Our aim was to
   critically examine students' views in Clinical Debrief.
   MethodAnonymised quantitative and qualitative evaluation data were
   collected over 3years using online questionnaires on completion of each
   12-week block. The data relating to psychological supervision were
   analysed independently and in parallel, using thematic analysis for
   qualitative data.
   ResultsA total of 1857 evaluations were extracted (response rate 67%).
   The median (interquartile range) overall rating for Clinical Debrief
   sessions was 9 (8-10), where 10 indicates excellent' and 1 indicates
   significant improvement needed'. The rating for the supervisory aspects
   of the sessions and free-text comments were positive. Students
   appreciated safe environments, the session structure, facilitator role
   modelling, transitional support and processing of emotional experiences.
   DiscussionMandatory integrated longitudinal supervision, using trained
   clinician facilitators, was positively received by students in
   transition to clinical placements. Normalising the emotional impact of
   medical work destigmatises distress. Linking clinical reasoning with
   affective state awareness to contextualise case management, following
   Mezirow's transformative learning theory, brings added benefit to
   learning and well-being. Student demand for the expansion of Clinical
   Debrief is evidence of success.
OI Farrington, Rebecca/0000-0001-6555-3704; Collins,
   Lisa/0000-0001-9435-5555; Fisher, Jean/0000-0003-4510-0665
ZB 1
TC 10
ZS 0
ZA 0
Z8 0
ZR 0
Z9 10
U1 0
U2 2
SN 1743-4971
EI 1743-498X
UT WOS:000482269600006
PM 31309726
ER

PT J
AU Chan, Linda
   Dennis, Ashley A.
TI Resilience: insights from medical educators
SO CLINICAL TEACHER
VL 16
IS 4
SI SI
BP 384
EP 389
DI 10.1111/tct.13058
PD AUG 2019
PY 2019
AB BackgroundEducators have unique opportunities to cultivate resilience in
   themselves and in their learners across the medical education continuum
   through the formal, informal and hidden curricula. Yet, there is a
   dearth of research exploring how medical educators conceptualise
   resilience, and how they foster learner resilience in medical education.
   MethodsThematic framework analysis was conducted on data collected
   through an online questionnaire, which was part of a larger study
   exploring resilience in medical educators. Open-ended questions examined
   educators' conceptualisations of resilience and how they reported
   supporting resilience in their learners. Sociodemographic
   characteristics were also collected to describe the sample of
   participants.
   FindingsA total of 244 medical educators participated from across the
   UK. They predominantly conceptualised resilience as an individual
   process. Participants mostly reported approaches to fostering learner
   resilience that aligned with the formal and informal curricula.
   Approaches addressing the hidden curriculum were seldom mentioned.
   DiscussionOpportunities exist for faculty development around
   multidimensional conceptualisations of resilience, and for medical
   educators to critically reflect on how their concepts of resilience may
   be influencing their approach to fostering learner resilience.
   Furthermore, the hidden curriculum could be featured as one of the
   multifaceted strategies to support resilience in learners.
OI Dennis, Ashley/0000-0002-2744-423X; Chan, Linda/0000-0002-9802-5059
ZS 0
ZB 0
ZR 0
TC 2
ZA 0
Z8 0
Z9 2
U1 1
U2 5
SN 1743-4971
EI 1743-498X
UT WOS:000482269600016
PM 31397101
ER

PT J
AU Schoen, Lucy E.
   Bogetz, Alyssa L.
   Hom, Melanie A.
   Bernert, Rebecca A.
TI Suicide Risk Assessment and Management Training Practices in Pediatric
   Residency Programs: A Nationwide Needs Assessment Survey
SO JOURNAL OF ADOLESCENT HEALTH
VL 65
IS 2
BP 280
EP 288
DI 10.1016/j.jadohealth.2019.02.012
PD AUG 2019
PY 2019
AB Purpose: Youth suicide is a public health emergency, and its prevention
   is a national imperative. Pediatric providers are critical to risk
   assessment, triage, and intervention, yet little is known about the
   content, quality, and perceived adequacy of suicide prevention pediatric
   residency training. We thus sought to (1) characterize suicide risk
   assessment and management training practices in pediatric residency
   programs nationwide and (2) assess areas of training need to guide
   curricular development.
   Methods: An online nationwide needs assessment was distributed to all
   204 pediatric residency program directors (PDs) and 494 pediatric chief
   residents (CRs) through the Association of Pediatric Program Directors
   listservs (May to June 2017). Descriptive statistics and comparisons
   between PDs and CRs are reported.
   Results: Ninety-five PDs and 210 CRs (47% and 43% response rate,
   respectively) completed the survey. Although 82% of respondents rated
   suicide prevention training in residency as "very" or "extremely"
   important, a minority (18% PDs and 10% CRs) reported adequate
   preparation relative to need. Formal training was not universal (66% PDs
   and 45% CRs) and practices varied across programs (PD median = 3 hours
   [interquartile range: 1-4.5 hours], CR median = 1.5 hours [interquartile
   range: 0-3 hours]). Top-ranked educational priorities included
   interviewing adolescents about risk, risk factor identification, and
   locating community resources. Training barriers included limited time,
   lack of training resources, and need for additional expert faculty to
   guide training.
   Conclusions: PDs and CRs reported constraints to suicide prevention
   training for pediatric residents despite high perceived importance and
   need. Programs may benefit from explicit guidelines and standardized
   curricula that emphasize educational priorities, building on these
   findings. (C) 2019 Society for Adolescent Health and Medicine. All
   rights reserved.
TC 6
ZS 0
ZA 0
Z8 0
ZB 0
ZR 0
Z9 6
U1 1
U2 8
SN 1054-139X
EI 1879-1972
UT WOS:000476483300021
PM 31129034
ER

PT J
AU Aubrey, V.
   Hon, Y.
   Shaw, C.
   Burden, S.
TI Healthy eating interventions in adults living with and beyond colorectal
   cancer: a systematic review
SO JOURNAL OF HUMAN NUTRITION AND DIETETICS
VL 32
IS 4
BP 501
EP 511
DI 10.1111/jhn.12651
PD AUG 2019
PY 2019
AB Background Rates of cancer survival are increasing, with more people
   living with and beyond cancer. Lifestyle recommendations for cancer
   survivors are based largely on extrapolation from cancer prevention
   recommendations. The present study aimed to systematically review the
   literature on randomised controlled trials (RCTs) focusing on healthy
   eating interventions in people with colorectal cancer (CRC). Methods A
   structured search of electronic databases was conducted in March 2018
   using medical subject headings (MeSH) and text words related to CRC and
   diet. The results of the literature searches were uploaded to online
   software for data management. Titles and abstracts were screened based
   on the inclusion and exclusion criteria and data were extracted. Quality
   of data was assessed using the Cochrane Handbook. Results Seven studies
   were identified, including six RCTs and one RCT protocol, with a total
   of 2233 participants from six studies, of whom 1010 (45%) had CRC. Three
   studies assessed anthropometrics demonstrating participants who received
   dietary intervention had a greater reduction in measurements. Six
   studies assessed changes in dietary components; however, only one
   demonstrated an increase in dietary fibre. Two studies reported
   improvements in quality of life favouring dietary intervention groups.
   Conclusions The quality of identified studies was variable, with limited
   evidence to support dietary intervention improving dietary intake in
   people living with or after CRC. Studies to date have not been based on
   robust study design that has combined all dietary interventions linked
   to CRC. As a result of the heterogeneity of the studies identified, it
   was difficult to draw strong conclusions.
OI Nelson, Victoria/0000-0003-1800-7051; Hon, YiWen/0000-0002-6105-1309
ZB 3
ZA 0
ZS 0
Z8 0
ZR 0
TC 7
Z9 7
U1 0
U2 10
SN 0952-3871
EI 1365-277X
UT WOS:000475982100010
PM 30941834
ER

PT J
AU Alshaikh, Eman A.
   Almedimigh, Abdulaziz F.
   Alruwaili, Abdulmajeed M.
   Almajnoni, Abdullah H.
   Alhajiahmed, Ali
   Almalki, Thamer S.
   Alfaraj, Sukayna Z.
   Pines, Jesse M.
TI Patient-Focused Online Resources for Melanoma: Highly Variable Content
   and Quality
SO JOURNAL OF CANCER EDUCATION
VL 34
IS 4
BP 775
EP 781
DI 10.1007/s13187-018-1372-2
PD AUG 2019
PY 2019
AB When patients are diagnosed or concerned with the diagnosis of melanoma,
   they commonly use the Internet for information. We assessed the content
   of patient-focused websites about melanoma. We searched for "melanoma"
   in four search engines then assessed the first 30 websites in each
   search. Among included sites, we describe potentially useful content
   about melanoma: website quality, readability, popularity, and social
   media sharing. In 31 included websites, > 80% mentioned the definition
   and risk factors for melanoma, when to seek medical help, how to
   diagnose, and treatment options, and > 70% described preventive
   measures. However, website quality was variable: 61% of websites had
   disclosures, 54% were dated, 41% had a clear author, and 41% had
   references. Average readability ranged from 8th to 12th grade, which is
   above recommended reading levels for patient websites. Despite this
   variation and high reading levels, we identified many high-quality
   melanoma websites for patients.
ZS 0
ZB 0
Z8 0
TC 4
ZR 0
ZA 0
Z9 4
U1 0
U2 1
SN 0885-8195
EI 1543-0154
UT WOS:000482450900023
PM 29732480
ER

PT J
AU Alnaim, Lamya
TI Evaluation Breast Cancer Information on The Internet in Arabic
SO JOURNAL OF CANCER EDUCATION
VL 34
IS 4
BP 810
EP 818
DI 10.1007/s13187-018-1378-9
PD AUG 2019
PY 2019
AB Nowadays, medical information regarding various diseases and disorders
   is available online. The Internet has become the first choice for the
   patient when it comes to gathering detailed information about a disease
   or problem. Therefore, in view of this frequent occurrence, the
   information that is provided online needs to be accurate; providing
   comprehensive facts, transparency, and quality. A study was carried out
   to determine the accuracy of information related to breast cancer on
   various websites. Websites which share information online about breast
   cancer, in the Arabic language, were selected. The quality of the
   websites was to be evaluated; however, there is no standard method for
   evaluating the quality of health websites. Hence, a rating form was
   developed for this study, to determine the completeness and transparency
   of a specific number of websites using three popular search engines. A
   16-item questionnaire was prepared and validated to determine the
   quality of individual websites in addition to using the DISCERN
   instrument for assessing consumer health information. Most of the
   websites (approximately 47%) were deemed to be commercial in nature.
   Thirty-three percent were developed by non-profit organizations. They
   disseminated information concerning the risk factors (93%), screening,
   mammography (93%), surgical treatment (93%), chemotherapy (89%),
   radiotherapy (93%), and complementary medicine (0%) surrounding the
   treatment of breast cancer. About 67% of the websites were estimated to
   give completely correct information. Incidentally, only five websites
   had a healthcare professional or expert as the author, while nine of
   them had no author. Although numerous breast cancer-related websites
   exist, most do a poor job in providing Arabic-speaking women with
   comprehensive information about breast cancer surgery. Providing
   easily-accessible, high-quality online information has the potential to
   significantly improve patients' experiences.
RI alnaim, lamya/J-9743-2019
OI alnaim, lamya/0000-0001-6442-1646
ZS 0
TC 4
ZA 0
ZB 0
Z8 0
ZR 0
Z9 4
U1 0
U2 3
SN 0885-8195
EI 1543-0154
UT WOS:000482450900028
PM 29923058
ER

PT J
AU Zhao, Shixi
   Chen, Wei-Ju
   Dhar, Shweta U.
   Eble, Tanya N.
   Kwok, Oi-Man
   Chen, Lei-Shih
TI Needs assessment in genetic testing education: A survey of parents of
   children with autism spectrum disorder in the united states
SO AUTISM RESEARCH
VL 12
IS 8
BP 1162
EP 1170
DI 10.1002/aur.2152
PD AUG 2019
PY 2019
AB Understanding parents' educational needs concerning genetic testing for
   their children with autism spectrum disorder (ASD) is important in
   developing tailored, evidence-based health education materials for
   clinical use. Since research is lacking in this area, to bridge the gap,
   we examined genetic testing education needs using a nationwide sample of
   parents of biological children with ASD in the United States.
   Prospective participants were recruited from the interactive autism
   network, and 552 parents of biological children with ASD completed the
   online survey. Most participants (73.7%) were interested in receiving
   health education about genetic testing. Yet, the majority of them
   (64.7%) reported that they did not receive the information needed from
   physicians. Parents who identified as racial/ethnic minorities (P =
   0.029), who had an education degree below college (P = 0.002), or
   displayed low/no awareness of genetic testing (P = 0.003) were more
   interested in receiving health education regarding genetic testing.
   Parents' most desired topics for health education include the accuracy
   of genetic testing (88.4%), cost (85.9%), relevant benefits of such
   testing (83.8%), testing procedure (77.8%), eligibility to undergo
   genetic testing for their children with ASD (62.4%), potential harms
   caused by genetic testing (56.1%), previous use and experience among
   individuals affected by ASD (50.8%), and confidentiality issues (48.0%).
   Furthermore, web-based education was the preferable approach (85.4%).
   Our findings can help develop health education programs and/or materials
   regarding genetic testing for parents and physicians to facilitate
   better physician-parent communication and assist parents in making
   informed medical decisions regarding genetic testing. Autism Res 2019,
   12: 1162-1170. (c) 2019 International Society for Autism Research, Wiley
   Periodicals, Inc. Lay Summary This study examined educational needs on
   genetic testing among 552 American parents of children with autism
   spectrum disorder (ASD). Results showed that most parents expressed
   interests in receiving health education regarding genetic testing
   (73.7%) and favored online education resources (85.4%). Preferred topics
   included accuracy, cost, and testing benefits. Our findings can help
   develop genetic testing related health education programs and materials
   for parents of children with ASD.
RI Chen, Wei-Ju/AAE-6048-2022; Kwok, Oiman/; Zhao, Shixi/
OI Chen, Wei-Ju/0000-0002-5424-7047; Kwok, Oiman/0000-0002-4617-4562; Zhao,
   Shixi/0000-0002-7758-0918
ZB 4
ZR 0
Z8 0
ZS 0
ZA 0
TC 11
Z9 11
U1 2
U2 10
SN 1939-3792
EI 1939-3806
UT WOS:000480592600004
PM 31165588
ER

PT J
AU Dodson, Kelley M.
   Appelbaum, Nital P.
   Lee, Nathaniel
   Amendola, Michael
   Kaplan, Brian
TI Otolaryngology Resident Well-Being and Perceptions of the Clinical
   Learning Environment
SO ENT-EAR NOSE & THROAT JOURNAL
VL 98
IS 7
BP 409
EP 415
DI 10.1177/0145561319840125
PD AUG 2019
PY 2019
AB Objective: To measure the current state of organizational and well-being
   factors in otolaryngology residency programs and associate these
   perceptions with demographics, pursuit of subspecialty fellowships, and
   performance on the Otolaryngology Training Examination (OTE). Materials
   and Methods: Anonymous mail and online survey study of otolaryngology
   residents from the Southern, Mid-Atlantic, and East South-Central
   Regions of the United States. Summary of Results: A total of 46
   otolaryngology residents across 14 residency training programs (22%
   resident response rate) completed our survey. Residents who scored above
   the 80th percentile on the OTE perceived greater organizational support
   (median = 3.84) than residents who scored below the 40th percentile
   (median = 3.31), U = 48.00, P = .047, eta(2) = 0.14. Residents
   interested in fellowship reported less burnout (median = 2.44) compared
   to those who did not plan to pursue fellowship (median = 3.56), U =
   105.00, P = .010, eta(2) = 0.05. Residents pursuing fellowship also
   reported less work-life strain (median = 2.56) than those forgoing
   fellowship (median = 2.89), U = 126.00, P = .044, eta(2) = 0.10.
   Residents with children reported greater work-life strain (median =
   3.11) compared to those without (median = 2.56), U = 60.50, P = .008,
   eta(2) = 0.15. Conclusion: For otolaryngology residents in this survey
   sample, the perception of organizational support and well-being may
   influence resident performance (on OTE examinations) and ultimate career
   goals (fellowship applications). Program directors and coordinators can
   use this information to strengthen the perceptions of organizational
   support as well as improve the clinical learning environment to optimize
   training conditions for their residents. Residency program directors can
   also use the identified study measures to assess resident perceptions of
   the clinical learning environment and well-being for annual evaluation
   and improvement purposes.
RI Appelbaum, Nital/AAY-9435-2020
TC 5
Z8 0
ZR 0
ZB 0
ZA 0
ZS 0
Z9 5
U1 1
U2 4
SN 0145-5613
EI 1942-7522
UT WOS:000482427700014
PM 30974991
ER

PT J
AU Niermeyer, Weston L.
   Philips, Ramez H. W.
   Essig, Garth F.
   Moberly, Aaron C.
TI Diagnostic accuracy and confidence for otoscopy: Are medical students
   receiving sufficient training?
SO LARYNGOSCOPE
VL 129
IS 8
BP 1891
EP 1897
DI 10.1002/lary.27550
PD AUG 2019
PY 2019
AB Objectives/Hypothesis To assess the confidence and abilities of medical
   students to diagnose specific types of otologic pathology, and to
   determine how different training experiences in medical school impact
   these outcomes. Study Design Survey analysis. Methods Sixty third- and
   fourth-year medical students completed a computerized online survey.
   Participants answered questions about their otoscopic training
   experience and confidence, and provided diagnoses for 72 digital images
   taken with a high-definition video otoscope that showed common otologic
   pathologies of the tympanic membrane and middle ear space. Results Most
   participants (65%) had received less exposure to otoscopic training in
   medical school than they expected. Confidence in diagnostic ability was
   low. For diagnostic ability, the mean percent correct across pathologies
   was 54% +/- 7.7%. Medical school year (P = .006), intended specialty (P
   = .022), and total number of otolaryngology rotations (P = .048) were
   predictive of diagnostic accuracy on univariable logistic regression
   analyses, but medical school year (P = .039) was the only significant
   independent predictor in multivariable analysis. Intended specialty (P =
   .047) and total number of otolaryngology rotations (P = .035) were
   predictive of prequiz diagnostic confidence on univariable logistic
   regression analyses. Conclusions Medical students were not satisfied
   with their exposure to otoscopic training. Intended specialty, total
   number of otolaryngology rotations, and year in medical school predicted
   diagnostic accuracy. Intended specialty and total number of
   otolaryngology rotations predicted diagnostic confidence. Additional
   studies are needed to investigate how training experiences can be
   improved to optimize otoscopy training during medical school. Level of
   Evidence NA Laryngoscope, 129:1891-1897, 2019
OI Niermeyer, Weston/0000-0001-7580-8731; Philips,
   Ramez/0000-0003-3899-6678
ZR 0
ZA 0
ZS 0
TC 12
ZB 4
Z8 1
Z9 13
U1 1
U2 2
SN 0023-852X
EI 1531-4995
UT WOS:000481836100033
PM 30329157
ER

PT J
AU Dalrymple, Jenny
   McAloney-Kocaman, Kareena
   Flowers, Paul
   McDaid, Lisa M.
   Frankis, Jamie Scott
TI Age-related factors influence HIV testing within subpopulations: a
   cross-sectional survey of MSM within the Celtic nations
SO SEXUALLY TRANSMITTED INFECTIONS
VL 95
IS 5
BP 351
EP 357
DI 10.1136/sextrans-2018-053935
PD AUG 2019
PY 2019
AB Objectives Despite a recent fall in the incidence of HIV within the UK,
   men who have sex with men (MSM) continue to be disproportionately
   affected. As biomedical prevention technologies including pre-exposure
   prophylaxis are increasingly taken up to reduce transmission, the role
   of HIV testing has become central to the management of risk. Against a
   background of lower testing rates among older MSM, this study aimed to
   identify age-related factors influencing recent (<= 12 months) HIV
   testing. Methods Cross-sectional subpopulation data from an online
   survey of sexually active MSM in the Celtic nations-Scotland, Wales,
   Northern Ireland and Ireland (n=2436)-were analysed to compare
   demographic, behavioural and sociocultural factors influencing HIV
   testing between MSM aged 16-25 (n=447), 26-45 (n=1092) and >= 46
   (n=897). Results Multivariate logistic regression demonstrated that for
   men aged >= 46, not identifying as gay (OR 0.62, CI 0.41 to 0.95),
   location (Wales) (OR 0.49, CI 0.32 to 0.76) and scoring higher on the
   personalised Stigma Scale (OR 0.97, CI 0.94 to 1.00) significantly
   reduced the odds for HIV testing in the preceding year. Men aged 26-45
   who did not identify as gay (OR 0.61, CI 0.41 to 0.92) were also
   significantly less likely to have recently tested for HIV. For men aged
   16-25, not having a degree (OR 0.48, CI 0.29 to 0.79), location
   (Republic of Ireland) (OR 0.55, CI 0.30 to 1.00) and scoring higher on
   emotional competence (OR 0.57, CI 0.42 to 0.77) were also significantly
   associated with not having recently tested for HIV. Conclusion Key
   differences in age-related factors influencing HIV testing suggest
   health improvement interventions should accommodate the wide diversities
   among MSM populations across the life course. Future research should
   seek to identify barriers and enablers to HIV testing among the oldest
   and youngest MSM, with specific focus on education and stigma.
CT Medical Sociology Conference of the British-Sociological-Association
CY SEP, 2018
CL Glasgow Caledonian Univ, Glasgow, SCOTLAND
HO Glasgow Caledonian Univ
SP British Sociol Assoc
RI Flowers, Paul/H-5174-2019; Frankis, Jamie/; McDaid, Lisa/; McAloney-Kocaman, Kareena/
OI Flowers, Paul/0000-0001-6239-5616; Frankis, Jamie/0000-0003-3350-5892;
   McDaid, Lisa/0000-0002-7711-8723; McAloney-Kocaman,
   Kareena/0000-0003-4561-9619
Z8 0
ZA 0
ZB 1
ZR 0
ZS 0
TC 5
Z9 5
U1 1
U2 5
SN 1368-4973
EI 1472-3263
UT WOS:000478904200007
PM 31201278
ER

PT J
AU Musits, Andrew N.
   Phrampus, Paul E.
   Lutz, John W.
   Bear, Todd M.
   Maximous, Stephanie, I
   Mrkva, Andrew J.
   O'Donnell, John M.
TI Physician Versus Nonphysician Instruction Evaluating an Expert
   Curriculum-Competent Facilitator Model for Simulation-Based Central
   Venous Catheter Training
SO SIMULATION IN HEALTHCARE-JOURNAL OF THE SOCIETY FOR SIMULATION IN
   HEALTHCARE
VL 14
IS 4
BP 228
EP 234
DI 10.1097/SIH.0000000000000374
PD AUG 2019
PY 2019
AB Introduction Healthcare simulation supports educational opportunities
   while maintaining patient safety. To reduce costs and increase the
   availability of training, a randomized controlled study evaluated
   central venous catheter (CVC) insertion training in the simulation
   laboratory with nonphysician competent facilitators (NPCFs) as
   instructors. Method A group of learners naive to central line placement
   participated in a blended curriculum consisting of interactive online
   materials and simulation-based training. Learners were randomized to
   training with NPCFs or attending physician faculty. The primary outcome
   was simulated CVC insertion task performance, graded with a validated
   checklist by blinded physician reviewers. Learner knowledge and
   satisfaction were also evaluated. Analysis was conducted using
   noninferiority testing. Results Eighty-five students, 11 attending
   physicians, and 7 NPCFs voluntarily participated. Noninferiority testing
   of the difference in CVC insertion performance between NPCF-trained
   learners versus physician-trained learners found no significant
   difference [rejecting the null hypothesis of inferiority using an 8%
   noninferiority margin (P < 0.01)]. In addition, there was no difference
   found between the 2 groups on pre/post knowledge scores, self-reported
   learner comfort, course satisfaction, or instructor satisfaction.
   Conclusions An introductory CVC curriculum can be taught to novice
   learners by carefully trained and supported NPCFs and achieve skill and
   knowledge outcomes similar to learners taught by physicians.
OI Bear, Todd/0000-0001-5252-6926
ZR 0
ZA 0
ZB 0
ZS 0
TC 3
Z8 0
Z9 3
U1 2
U2 6
SN 1559-2332
EI 1559-713X
UT WOS:000481449100005
PM 31116170
ER

PT J
AU Salles, Arghavan
   Milam, Laurel
   Sevdalis, Nick
   Alseidi, Adnan
   Mellinger, John
   Stefanidis, Dimitrios
   Nahmias, Jeffry
   Kulaylat, Afif N.
   Kim, Roger H.
   Falcone, John L.
   Arora, Tania K.
   Phitayakorn, Roy
   Cochran, Amalia
TI Multi-institutional Surgical Education Interventions A Scoping Review
SO ANNALS OF SURGERY
VL 270
IS 2
BP 257
EP 269
DI 10.1097/SLA.0000000000003203
PD AUG 2019
PY 2019
AB Objective: The aim of the study was to identify and evaluate scholarship
   in multi-institutional interventional surgical education trials.
   Summary Background Data: Most research on interventions in surgical
   education occurs at individual institutions. These studies typically
   involve a small number of learners in a unique environment, thereby
   limiting their generalizability. The status of multi-institutional
   studies in surgical education remains unknown.
   Methods: We searched the Pubmed, ERIC, PsycINFO, SCOPUS, and CINAHL
   databases for all English language articles published from January 1,
   2000 to December 31, 2015 using the keywords "medical education,''
   "surgical education,'' "multi-institutional,'' "multi-center,'' and
   related terms. Articles published in an English language peer-reviewed
   journal that described an educational intervention conducted at more
   than one institution and involving surgeons were included.
   Results: Of 3511 identified articles, 53 met criteria for full-text
   review and inclusion in this review. The median number of institutional
   sites was 4, with a range of 2 to 54. The 2 most common areas of focus
   were technical skills (43% of studies) and clinical knowledge (32% of
   studies). These were also the 2 most commonly measured outcomes
   (technical skills 32% of studies, clinical knowledge 21% of studies).
   Thirteen percentage of studies measured only learner attitudes and
   perceptions rather than learning outcomes.
   Conclusions: Multi-institutional surgical education studies do not
   uniformly incorporate characteristics of high quality research,
   particularly related to study design, measurable outcomes, and
   assessment tools used. Coordinated support, including grant funding,
   that addresses the challenging nature of multi-institutional surgical
   education research may improve the quality of these studies.
RI Nahmias, Jeffry/ABA-1850-2020; Sevdalis, Nick/AAJ-6280-2020; Kim, Roger/; Cochran, Amalia/; Kulaylat, Afif/
OI Nahmias, Jeffry/0000-0003-0094-571X; Sevdalis, Nick/0000-0001-7560-8924;
   Kim, Roger/0000-0003-0718-7376; Cochran, Amalia/0000-0003-4285-8630;
   Kulaylat, Afif/0000-0001-6334-1791
ZS 0
Z8 0
ZR 0
ZA 0
ZB 2
TC 5
Z9 5
U1 1
U2 5
SN 0003-4932
EI 1528-1140
UT WOS:000480739600064
PM 31306156
ER

PT J
AU Sarkies, Mitchell N.
   Maloney, Stephen
   Symmons, Mark
   Haines, Terry P.
TI Video strategies improved health professional knowledge across different
   contexts: a helix counterbalanced randomized controlled study
SO JOURNAL OF CLINICAL EPIDEMIOLOGY
VL 112
BP 1
EP 11
DI 10.1016/j.jclinepi.2019.04.003
PD AUG 2019
PY 2019
AB Objective: This study aimed to apply a novel helix counterbalanced
   randomized controlled trial design to evaluate the effectiveness of
   video vs. written knowledge translation strategies for improving health
   professional knowledge of evidence provided in scientific journal
   articles.
   Study Design and Setting: A Helix counterbalanced randomized controlled
   trial was used to compare the impact of delivering research information
   via video or written modalities compared to a no-information control
   across three health contexts. Interventions were delivered and data
   collected via an online survey to nursing and allied health
   professionals across five hospitals within a public health service in
   Melbourne, Australia. A knowledge test measuring alignment between
   respondent perceived benefit of the intervention and conclusions listed
   in the journal article was the primary outcome.
   Results: There were 119 participants recruited with n = 13 incomplete
   responses. Exposure to the video increased the likelihood of a knowledge
   test response that was aligned with the research evidence compared to
   the no-information control (OR 2.61; 95% CI 1.40, 4.89; P = 0.003), but
   this was not the case for exposure to the written modality (OR 1.39; 95%
   CI 0.75, 2.57; P = 0.294).
   Conclusion: Providing video knowledge translation strategies to nursing
   and allied health professionals increases the likelihood they will
   understand the main findings from scientific journal articles. (C) 2019
   Elsevier Inc. All rights reserved.
RI Sarkies, Mitchell N/O-1029-2018; Maloney, Stephen/
OI Sarkies, Mitchell N/0000-0001-7318-3598; Maloney,
   Stephen/0000-0003-2612-5162
TC 9
Z8 0
ZS 0
ZR 0
ZA 0
ZB 1
Z9 9
U1 0
U2 5
SN 0895-4356
EI 1878-5921
UT WOS:000480667500002
PM 30998965
ER

PT J
AU Ryan, Anna Therese
   Fisher, Caleb
   Chiavaroli, Neville
TI Medical students as interpreters in health care situations: "... it's a
   grey area"
SO MEDICAL JOURNAL OF AUSTRALIA
VL 211
IS 4
BP 170
EP 174
DI 10.5694/mja2.50235
PD AUG 2019
PY 2019
AB Objective: To examine the extent to which medical students in Australia
   are acting as interpreters in medical settings, and their perceptions of
   this activity.
   Design, setting, participants: Anonymous online survey of final year
   students in the graduate medical program of the University of Melbourne,
   undertaken in 2014.
   Main outcome measures: Numbers of students who had acted or who had been
   asked to act as ad hoc interpreters in health care situations during
   their clinical rotations and outside the medical education context.
   Results: 146 of 319 final year medical students completed the survey
   (46% response). 106 students (73%) reported they could speak at least
   one language in addition to English; none had formal interpreting
   qualifications, but 40 (36%) had been asked to interpret during clinical
   rotations, and 36 (34%) had done so. The students described a diverse
   range of experiences, including complex interactions regarding informed
   consent and the breaking of bad news.
   Conclusion: Medical students frequently acted as interpreters during
   their clinical training. Most did not feel appropriately qualified to
   interpret in clinical situations, and some felt pressured to do so, but
   many found the experience positive. Our study highlights the lack of
   clear guidelines regarding medical student interpreters in Australian
   health care settings.
RI Ryan, Anna T/I-5610-2016; Chiavaroli, Neville/I-8171-2019
OI Ryan, Anna T/0000-0001-7458-027X; Chiavaroli,
   Neville/0000-0003-1488-9747
ZR 0
TC 4
Z8 0
ZS 0
ZB 0
ZA 0
Z9 4
U1 0
U2 0
SN 0025-729X
EI 1326-5377
UT WOS:000481469300010
PM 31187901
ER

PT J
AU Stankovic, Curt
   Wolff, Meg
   Chang, Todd P.
   Macias, Charles
TI A National Patient Safety Curriculum in Pediatric Emergency Medicine
SO PEDIATRIC EMERGENCY CARE
VL 35
IS 8
BP 519
EP 521
DI 10.1097/PEC.0000000000001533
PD AUG 2019
PY 2019
AB Background Patient safety has become an important and required topic in
   medical education. A needs assessment showed that pediatric emergency
   medicine program directors were interested in a common pediatric
   emergency-specific safety curriculum. Objective The objective of this
   study was to describe the development and performance of a web-based
   patient safety curriculum in pediatric emergency medicine. Methods A
   web-based curriculum was created by the Committee on Quality
   Transformation of the Section of Emergency Medicine for the American
   Academy of Pediatrics. The curriculum consisted of emergency-specific
   safety topic didactic sessions with a pretest and posttest assessment.
   Vignette-based scenarios were also included and were discussed locally
   by the program directors. Results Fifty-two percent (37/71) of US
   Pediatric Emergency Medicine fellowship programs enrolled their fellows
   in the patient safety curriculum. Overall, 183 Pediatric Emergency
   Medicine fellows participated in the curriculum. Only 22% (40/183) of
   fellow participants completed the entire curriculum. The curriculum
   showed significant improved safety knowledge based upon the pretest and
   posttest results. Sixty-five percent of responders thought more about
   safety topics after the curriculum was completed, and 85% witnessed a
   safety event in the past month, whereas only 48% reported them.
   Conclusions An online centralized curriculum is an effective platform
   for teaching content in quality and safety to a national group of
   physicians. Local oversight by program directors may improve compliance
   with curriculum completion.
OI Wolff, Margaret/0000-0002-3637-2653; Chang, Todd/0000-0002-4508-2551
Z8 0
ZS 0
ZR 0
ZA 0
TC 1
ZB 1
Z9 1
U1 0
U2 0
SN 0749-5161
EI 1535-1815
UT WOS:000480604000008
PM 31373948
ER

PT J
AU Aloia, Lauren
   Vaporciyan, Ara A.
TI E-Learning Trends and How to Apply Them to Thoracic Surgery Education
SO THORACIC SURGERY CLINICS
VL 29
IS 3
BP 285
EP +
DI 10.1016/j.thorsurg.2019.03.006
PD AUG 2019
PY 2019
AB Education in all fields is vastly different today than it was 20 years
   ago. Constraints on time, access to clinical material and the speed of
   change mandate new more efficient approaches to education. Today, the
   Internet is a powerful tool that students and educators use to
   supplement or replace traditional learning. This technique, referred to
   as E-learning, can deliver a broad array of solutions that enhance
   knowledge and performance. We review some of the current applications of
   E-learning in cardiothoracic surgery and suggest some future
   applications that may further enhance the efficiency of cardiothoracic
   surgical education.
ZS 0
ZB 1
ZR 0
Z8 0
TC 10
ZA 1
Z9 11
U1 2
U2 9
SN 1547-4127
UT WOS:000480509800009
PM 31235297
ER

PT J
AU Smailes, Paula S.
   Zurmehly, Joyce
   Schubert, Carolyn
   Loversidge, Jacqueline M.
   Sinnott, Loraine T.
TI An Electronic Medical Record Training Conversion for Onboarding
   Inpatient Nurses
SO CIN-COMPUTERS INFORMATICS NURSING
VL 37
IS 8
BP 405
EP 412
DI 10.1097/CIN.0000000000000514
PD AUG 2019
PY 2019
AB In recent times, policies stemming from the American Recovery and
   Reinvestment Act of 2009 have served as a stimulus for healthcare
   organizations to adopt an electronic medical record. As a result, nurses
   are now more knowledgeable of and experienced with an electronic medical
   record. In August 2016, our facility converted from instructor-led
   training to electronic learning for inpatient nurse electronic medical
   record training, hoping to capitalize on previous experience with the
   clinical information system. However, a complete program evaluation of
   this transition had yet to be conducted. The purpose of this study was
   to evaluate electronic learning usability and the return on investment
   of an electronic medical record training conversion. Evaluations of
   electronic medical record electronic learning training were collected
   from 75 newly hired, inpatient nurses from November and December 2017,
   and compared to our instructor-led program. Results showed that users
   found it effective and were satisfied with this training method. The
   electronic learning had superior efficiency, reducing training time by
   similar to 50% compared to instructor-led training, while proving to
   yield effectiveness and satisfaction. The return on investment was $18
   540, with a gain of 593.25 hours in nursing time during the study period
   of two months. These results support the organizational decision to
   convert to electronic learning, further supporting the conversion for
   other clinical roles.
RI Zurmehly, Joyce/AAR-5757-2020
ZB 1
TC 3
Z8 0
ZR 0
ZS 0
ZA 0
Z9 3
U1 0
U2 10
SN 1538-2931
EI 1538-9774
UT WOS:000480279000004
PM 30870189
ER

PT J
AU Geffrier, C.
   de Parades, V
   Abramowitz, L.
   Benfredj, P.
   Bonnaud, G.
   Bord, C.
   Bouchard, D.
   Bouguen, G.
   Devulder, F.
   Didelot, J. M.
   Fathallah, N.
   Higuero, T.
   Lesage, X.
   Nouts, A.
   Petit, P.
   Pigot, F.
   Pommaret, E.
   Roumeguere, P.
   Siproudhis, L.
   Staumont, G.
   Zeitoun, J. D.
   Marteau, P.
TI Online training on how to diagnose anoperineal lesions of Crohn's
   disease: Do pictures matter? A nationwide randomized study
SO CLINICS AND RESEARCH IN HEPATOLOGY AND GASTROENTEROLOGY
VL 43
IS 4
BP 483
EP 496
DI 10.1016/j.clinre.2018.12.003
PD AUG 2019
PY 2019
AB Any gastroenterologist must be trained to properly diagnose anoperineal
   lesions in patients with Crohn's disease (APLOC). The aim of this study
   was to establish whether adding pictures would improve teaching
   effectiveness of the diagnosis of APLOC to French gastroenterology
   trainees.
   Method: Trainees were asked to answer a first web-based survey
   consisting of evaluating 12 pictures of APLOC with a closed answer
   questionnaire. They were then randomized in 2 groups. Group A received
   an online teaching with typical pictures and APLOC definitions and group
   B definitions only. Trainees were asked again seven days later to answer
   a second survey with 12 other pictures of APLOC and 14 experts also
   answered this survey. Diagnostic scores were expressed in %. The primary
   endpoint was the comparison of the score of survey 2 between the two
   groups of trainees. Secondary endpoints were to compare results of
   survey 2 between trainees of both groups and experts, and assess
   diagnosis of each lesion.
   Results: Two hundred fourty eight trainees among 465 answered survey 1,
   and 195 survey 2. The diagnostic score was 71.9% for groups A and B and
   74.6% for experts (differences NS). After training diagnosis of
   ulceration was 72% for group A and 72.9% for group B, fistulae 85.2%
   versus 85.8%, erythema 44.1% vs. 55.6%, anoperineal scars 67.5% vs.
   65.6%, and abscess 100% (differences NS).
   Conclusion: There was no difference between the two teaching methods.
   Further research should be performed aiming at improving teaching
   material and quotation baremes. (C) 2018. Published by Elsevier Masson
   SAS.
RI Bouguen, Guillaume/AAN-7253-2020; Siproudhis, laurent/; Bouguen, Guillaume/; DIDELOT, JEAN-MICHEL/
OI Siproudhis, laurent/0000-0002-2575-6790; Bouguen,
   Guillaume/0000-0002-7444-5905; DIDELOT, JEAN-MICHEL/0000-0003-4706-3319
ZR 0
ZS 0
ZB 0
Z8 0
ZA 0
TC 0
Z9 0
U1 0
U2 0
SN 2210-7401
EI 2210-741X
UT WOS:000476714800023
PM 30935906
ER

PT J
AU Cheema, Ejaz
   Al-Aryan, Aliaa
   Al-Hamid, Abdullah
TI Medicine use and medicine-related problems in patients with liver
   cirrhosis: a systematic review of quantitative and qualitative studies
SO EUROPEAN JOURNAL OF CLINICAL PHARMACOLOGY
VL 75
IS 8
BP 1047
EP 1058
DI 10.1007/s00228-019-02688-z
PD AUG 2019
PY 2019
AB PurposeThis review aimed to determine the prevalence, causes and risk
   factors of medicine-related problems (MRPs) in patients with liver
   cirrhosis.MethodsEight online databases were searched up to 30 September
   2018 with no start date. Appropriate Critical Appraisal Skills Programme
   tools were used to assess the quality of included studies.ResultsAn
   overall 16 quantitative and 11 qualitative studies were included in the
   review. Methodological quality of the included studies was variable.
   Mean frequency of MRPs reported in the quantitative studies ranged from
   14 to 23.4%. The most frequent causes of MRPs included drug
   interactions, inappropriate dosing and use of contraindicated drugs. The
   qualitative analysis identified three themes: patient-related factors,
   healthcare professionals' related factors and stigma associated with
   liver cirrhosis.ConclusionMRPs were found to be prevalent in patients
   with liver cirrhosis. Factors contributing to MRPs in liver cirrhosis
   were not limited to medicines' effects and interactions but included
   healthcare systems and patients. Therefore, management of liver
   cirrhosis should not be limited to providing an effective medicine
   therapy and should take into account the patients' behaviour towards the
   condition.
RI cheema, ejaz/AAJ-7960-2020
ZA 0
Z8 0
TC 8
ZS 0
ZR 0
ZB 1
Z9 8
U1 0
U2 2
SN 0031-6970
EI 1432-1041
UT WOS:000475794400003
PM 31079169
ER

PT J
AU Malouff, Timothy D.
   Vallow, Laura A.
   Waddle, Mark R.
   Kaleem, Tasneem
   Zaorsky, Nicholas G.
   Royce, Trevor J.
   Stross, William C.
   May, Byron
   Trifiletti, Daniel M.
TI The Influence of Online Forums on Radiation Oncology Residency Program
   Selection
SO INTERNATIONAL JOURNAL OF RADIATION ONCOLOGY BIOLOGY PHYSICS
VL 104
IS 5
BP 1009
EP 1011
DI 10.1016/j.ijrobp.2019.04.011
PD AUG 1 2019
PY 2019
RI Zaorsky, Nicholas/H-7826-2019
OI Zaorsky, Nicholas/0000-0002-4932-1986
ZA 0
ZS 0
ZB 1
ZR 0
Z8 0
TC 5
Z9 5
U1 0
U2 0
SN 0360-3016
EI 1879-355X
UT WOS:000475856100012
PM 31022509
ER

PT J
AU Djulbegovic, Mia
   Beckstead, Jason W.
   Fraenkel, Liana
TI The Patient Care Ownership Scale: Development of an Instrument to
   Measure Patient Care Ownership Among Internal Medicine Trainees
SO JOURNAL OF GENERAL INTERNAL MEDICINE
VL 34
IS 8
BP 1530
EP 1537
DI 10.1007/s11606-019-05066-8
PD AUG 2019
PY 2019
AB BACKGROUND: Patient care ownership is essential to delivering
   high-quality medical care but appears to be eroding among trainees. The
   lack of an objective measure has limited the study of ownership in
   physicians.
   OBJECTIVE To develop an instrument to measure psychological ownership of
   patient care.
   DESIGN: Cross-sectional study.
   PARTICIPANTS: Internal medicine trainees in a large, academic hospital
   completing an inpatient rotation.
   MAIN MEASURES: Our scale prototype adapted an existing ownership scale
   (developed in the non-medical setting) based on themes identified in
   qualitative studies of patient care ownership. We conducted cognitive
   interviews to determine face validity of the scale items. Our finalized
   scale measures ownership's key constructs: advocacy, responsibility,
   accountability, follow-through, knowledge, communication, initiative,
   continuity of care, autonomy, and perceived ownership. We distributed an
   online, anonymous, 46-question survey to 219 residents; 192 residents
   completed the survey; and 166 responses were included in the analysis.
   We calculated Cronbach's alpha to determine the scale's internal
   consistency. Exploratory factor analysis was used to explore possible
   subscales. We examined construct validity using bivariate and
   correlational analysis.
   KEY RESULTS: The 15-item ownership scale demonstrated good internal
   consistency (Cronbach's alpha = 0.89). We identified three possible
   subscales corresponding to assertiveness, being the go-to person, and
   diligence. Training level and prior intensive care unit experience
   significantly predicted ownership (p < 0.01). There was no significant
   relationship between ownership and age, gender, inpatient service type,
   call schedule, patient turnover, or supervisory experience of the
   attending physician. We found a significant negative correlation between
   ownership and perceived degree of burnout (r = - 0.33),depression (r = -
   0.24), detachment (r = - 0.35), and frustration (r = - 0.31) and a
   significant positive association between ownership and fulfillment (r =
   0.37) and happiness (r = 0.36).
   CONCLUSION: We developed an instrument to quantify patient care
   ownership in residents. Our scale demonstrates good internal consistency
   and preliminary evidence of validity. With further validation, we expect
   this to be a valuable tool to evaluate interventions aimed at improving
   ownership.
ZS 0
Z8 0
ZA 0
ZB 2
ZR 0
TC 8
Z9 8
U1 2
U2 8
SN 0884-8734
EI 1525-1497
UT WOS:000477976700034
PM 31161566
ER

PT J
AU Sloan, Victor S.
   Grosskleg, Shawna
   Wells, George
   Singh, Jasvinder A.
TI The Third Biennial 2018 OMERACT First-time Participant Program: A
   Qualitative and Quantitative Study
SO JOURNAL OF RHEUMATOLOGY
VL 46
IS 8
BP 1036
EP 1040
DI 10.3899/jrheum.181196
PD AUG 1 2019
PY 2019
AB Objective. To assess the expanded/refined first-time participant
   training program.
   Methods. We conducted a refined new participant program at OMERACT 2018
   on days 1-4, in which first-time participants provided feedback with
   online surveys and a nominal group on Day 4.
   Results. Twenty first-time participants attended the introductory
   session and 8-12 attended followup sessions. A high proportion valued
   the newbie session (100%), rating it overall (91%), content-wise (62%),
   for presentation quality (82%), and value for the money (82%) as
   outstanding or good. The nominal group technique identified
   opportunities for further improvement of breakouts/voting.
   Conclusion. The expanded new participant training program is valued by
   attendees.
RI Singh, Jasvinder/R-6172-2019
OI Singh, Jasvinder/0000-0003-3485-0006
ZS 0
TC 1
ZR 0
Z8 0
ZA 0
ZB 0
Z9 1
U1 0
U2 0
SN 0315-162X
EI 1499-2752
UT WOS:000478078100024
PM 30647187
ER

PT J
AU Sanchez-Rios, Juan Pedro
   Garcia-Klepzig, J. L.
   Manu, Chris
   Ahluwalia, Raju
   Luedemann, Claas
   Meloni, Marco
   Lacopi, Elisabetta
   Rodriguez-Saenz De Buruaga, Victor
   Bouillet, Benjamin
   Vouillarmet, Julien
   Luis Lazaro-Martinez, Jose
   Van Acker, Kristien
TI Referral of patients with diabetic foot ulcers in four European
   countries: patient follow-up after first GP visit
SO JOURNAL OF WOUND CARE
VL 28
IS 8
BP S4
EP S14
DI 10.12968/jowc.2019.28.Sup8.S4
SU S
PD AUG 1 2019
PY 2019
AB Objective: This study aimed to analyse the characteristics of patients,
   including demographics, medical history and treatment, with a diabetic
   foot ulcer (DFU) during their first follow-up visit to a general
   practitioner (GP).
   Methods: A two-part quantitative online questionnaire was distributed
   among GPs in France, UK, Germany and Spain. Part one entailed a survey
   of GP's perceptions of referrals for DFU. Part two collected data on
   recently managed DFU cases. The percentage of responses was compared for
   each question and across the four countries for significant differences.
   Results: In part one of the study, 600 questionnaires were collected
   (150 per country) and 1188 patients managed for a DFU were included in
   the second part. About 88% of patients had type 2 diabetes, with a
   significant proportion of suboptimal control (average HbA1c:
   10.64mmol/l). A patient complaint led to diagnosis in 60% of the cases.
   Wounds were found to be more frequently located in the toes and midfoot,
   and were superficial (according to the Texas Wound Classification
   system) in 80% of the cases. More than two-thirds of patients developed
   small wounds (<5cm(2)); more than half of them had infected wounds.
   Approximately 50% of wounds were ischaemic, which triggered the onset of
   a DFU. Follow-up wound examinations before and after hospitalisation
   were performed by nurses, except in Germany where GPs undertook this
   role, including prescribing offloading devices and in the UK where
   follow-up was managed by podiatrists. Ischaemia, wound necrosis,
   suspected osteomyelitis and absence of wound healing were the primary
   reasons for hospital admission during the first month after diagnosis.
   Conclusion: Delay in specialised foot care is a recurring topic in the
   treatment of DFUs, even with different health-care structures across
   Europe. Knowledge and education on DFUs should be reinforced among GPs
   and nurses to establish a global DFU care network between primary and
   specialised care, avoid hospitalisation and adequately manage high-risk
   patients.
RI Bouillet, Benjamin/AAG-8165-2019; MELONI, MARCO/AAO-9248-2020; MARTINEZ, JOSE LUIS LAZARO/AAE-2268-2021; Meloni, Marco/AAB-9309-2019; Manu, Chris/; ahluwalia, raju/
OI MELONI, MARCO/0000-0003-3789-9622; MARTINEZ, JOSE LUIS
   LAZARO/0000-0001-6110-0265; Manu, Chris/0000-0002-1703-7059; ahluwalia,
   raju/0000-0002-2765-7649
TC 1
ZB 0
Z8 0
ZR 0
ZS 0
ZA 0
Z9 1
U1 0
U2 8
SN 0969-0700
EI 2062-2916
UT WOS:000480304000002
PM 31393783
ER

PT J
AU Blanker, Marco H.
   Brandenbarg, Pim
   Slijkhuis, Bart G. C.
   Steffens, Martijn G.
   van Balken, Michael R.
   Jellema, Petra
TI Development of an online personalized self-management intervention for
   men with uncomplicated LUTS
SO NEUROUROLOGY AND URODYNAMICS
VL 38
IS 6
BP 1685
EP 1691
DI 10.1002/nau.24040
PD AUG 2019
PY 2019
AB Aims To develop an online platform to facilitate evidence-based
   self-management of lower urinary tract symptoms (LUTS) in men. Methods
   Using the PubMed database (search until January 2017) and relevant
   guidelines, we reviewed evidence for the self-management of LUTS and
   identified suitable components for the intervention. Next, we built an
   algorithm that provided individualized advice based on patient
   characteristics and symptoms for use on an online platform. Men with
   LUTS tested the usability of the intervention and provided feedback.
   Finally, we surveyed urologists and general practitioners to identify
   potential areas for improvement of the intervention. Results We
   identified nine self-help interventions from 48 eligible publications.
   These were as follows: information and education about LUTS, pelvic
   floor muscle training, bladder training, urethral milking, double
   voiding, caffeine management, alcohol management, fluid management, and
   exercise advice. The level of evidence for each item was low due to the
   paucity of research available. Six men with LUTS reported difficulties
   understanding and completing the frequency-volume chart online. The 158
   surveyed physicians agreed (>= 50% positive ratings) on the inclusion of
   seven advice items, but not for double voiding and fluid management.
   Respondents noted that some advice should be provided to all men with
   LUTS, while other advice should only be presented to certain groups.
   Some recommendations for additions were offered. Conclusions Despite a
   lack of evidence for the self-management advice, physicians agreed with
   most of the included advice. The online platform needs further
   development. Therefore, adjustments will be made and we will assess its
   impact in future studies.
RI Blanker, Marco/AAV-7028-2020; Slijkhuis, Bart/; Blanker, Marco/B-4453-2012; Brandenbarg, Pim/
OI Slijkhuis, Bart/0000-0003-2209-0257; Blanker, Marco/0000-0002-1086-8730;
   Brandenbarg, Pim/0000-0002-6909-5111
Z8 0
ZB 0
ZS 0
TC 1
ZA 0
ZR 0
Z9 1
U1 0
U2 2
SN 0733-2467
EI 1520-6777
UT WOS:000477705300028
PM 31107577
ER

PT J
AU Said, Miran
   Jochemsen-van der Leeuw, Ria H. G. A.
   Spek, Bea
   Brand, Paul L. P.
   van Dijk, Nynke
TI Role modelling in the training of hospital-based medical specialists: a
   validation study of the Role Model Apperception Tool (RoMAT)
SO PERSPECTIVES ON MEDICAL EDUCATION
VL 8
IS 4
BP 237
EP 245
DI 10.1007/s40037-019-00527-6
PD AUG 2019
PY 2019
AB Introduction Role modelling is a key component in the training of
   doctors that influences professional behaviour, identity and career
   choices. Clinical teachers and residents are often unaware of this,
   thereby risking transmission of negative behaviour. On the other hand,
   awareness positively affects role model behaviour. To assess role model
   behaviour, the Role Model Apperception Tool (RoMAT) was developed and
   validated in general practice training. The aim of the current study was
   to validate the RoMAT in the hospital-based training setting. Methods
   The authors asked first to last year residents, regardless of their
   specialty, to participate after written approval from their clinical
   teachers. The tool was completed online in 2017. The authors performed a
   principal component analysis and investigated internal consistency,
   construct validity, inter-rater reliability, known-groups comparisons
   and floor and ceiling effects. Results Of the 473 residents contacted,
   187 (40%) completed the questionnaire. As in the primary validation
   study, the authors extracted two components: 'Caring Attitude' and
   'Effectiveness', explaining 67% of the variation with a Cronbach's alpha
   of 0.94 and 0.93 respectively. Evidence for construct validity was found
   and there were no floor or ceiling effects, but inter-rater reliability
   was low. Discussion The RoMAT was internally consistent and valid to
   assess role model behaviour of the clinical teacher towards the resident
   in the hospital-based training of medical specialists. The poor
   inter-rater reliability, most likely due to homogeneous RoMAT responses,
   should be borne in mind when evaluating RoMAT scores on individual
   clinical teachers.
RI Brand, Paul/ABB-3693-2021; van Dijk, Nynke/
OI van Dijk, Nynke/0000-0001-7959-5649
ZR 0
ZB 0
Z8 0
ZA 0
ZS 0
TC 3
Z9 3
U1 0
U2 4
SN 2212-2761
EI 2212-277X
UT WOS:000479054400006
PM 31347034
ER

PT J
AU Van Herwegen, Jo
   Ashworth, Maria
   Palikara, Olympia
TI Views of professionals about the educational needs of children with
   neurodevelopmental disorders
SO RESEARCH IN DEVELOPMENTAL DISABILITIES
VL 91
AR 103422
DI 10.1016/j.ridd.2019.05.001
PD AUG 2019
PY 2019
AB Background: Professionals play a key role in supporting children with
   special educational needs in schools. However, the views of those
   working with neurodevelopmental disorders are less known.
   Aims: This study examined the views of professionals (including
   teachers, teaching assistants, educational psychologists, speech and
   language therapists, physio and occupational therapists etc.) working
   with children with Williams Syndrome (WS), Down Syndrome (DS) or with
   Autism Spectrum Disorders (ASD) in terms of how informed professionals
   are about the disorder and their views about the type of support these
   children need to be receiving.
   Methods and procedures: Professionals working with 77 children with ASD,
   26 with DS and 38 with WS completed an online questionnaire.
   Outcomes and results: Professionals in all three groups highlighted
   relevant areas of difficulty for these children, but they did not
   recognise some of the less phenotypical difficulties that children with
   a specific disorder may experience. In addition, there was a disconnect
   between the difficulties identified by the professionals and the type of
   specialist support that may be necessary.
   Conclusions and implications: Although professionals have a lot of
   knowledge about the specific neurodevelopmental disorders, further
   evidence-based training would allow more effective support for children
   with neurodevelopmental disorders in the classroom but also equip
   professionals better and raise their confidence in meeting these
   children's needs.
RI Palikara, Olympia/ABA-8035-2020; Palikara, Olympia/; Van Herwegen, Jo/
OI Palikara, Olympia/0000-0003-3357-9736; Van Herwegen,
   Jo/0000-0001-5316-1818
Z8 0
TC 6
ZS 0
ZA 0
ZB 2
ZR 0
Z9 6
U1 2
U2 16
SN 0891-4222
UT WOS:000477692000007
PM 31247387
ER

PT J
AU Cedars, Benjamin E.
   Cohen, Andrew J.
   Fergus, Kirkpatrick B.
   Baradaran, Nima
   Ndoye, Medina
   Kamal, Puneet
   Breyer, Benjamin N.
TI Qualitative Analysis of the Content Found in Online Discussion Boards
   for Urethral Stricture Disease and Urethroplasty
SO UROLOGY
VL 130
BP 155
EP 161
DI 10.1016/j.urology.2019.03.033
PD AUG 2019
PY 2019
AB OBJECTIVE To describe the patient experience and chief concerns with
   urethroplasty to improve physician understanding and patient education.
   Online discussion boards allow patients with urethral stricture disease
   (USD) to connect with other USD patients. It is unknown how men use
   these web resources and what information is available about
   urethroplasty.
   METHODS Three online forums featuring urethroplasty were identified by
   Google search. Thematic analysis categorized the content of posts using
   manually applied codes, with inter-rater reliability and descriptive
   statistics generated by Dedoose (Los Angeles, CA).
   RESULTS A total of 140 unique posters contributed 553 posts to the
   forums. Posts were categorized as information support (n = 651), issues
   posturethroplasty (n = 470), own experience preurethroplasty (n = 336),
   feelings towards other posters (n = 312), what to expect
   posturethroplasty (n = 265), feelings after urethroplasty (n = 228), and
   considerations before urethroplasty (n = 134). Experience navigating the
   healthcare system with USD (n = 141) and weak urine stream (n = 70) were
   the most frequent preurethroplasty complaints. Postoperative pain (n =
   164) was the most frequent issue. Patients expressed more positivity (n
   = 126) and satisfaction (n = 120) than negativity (n = 33) with
   urethroplasty.
   CONCLUSION Patients participated in online discussions to share
   experiences with USD and urethroplasty, receive emotional support, and
   find answers. Men were more often satisfied than not with their
   urethroplasty outcomes, with 88% of postoperative feelings coded as
   positive or satisfied compared to negative. This study provides
   physicians with insight into the experiences of patients and how to best
   educate them. (C) 2019 Elsevier Inc.
OI Fergus, Kirkpatrick/0000-0002-3559-1109; Cohen,
   Andrew/0000-0002-4508-6747
ZB 1
ZS 0
ZA 0
TC 6
ZR 1
Z8 0
Z9 7
U1 0
U2 5
SN 0090-4295
EI 1527-9995
UT WOS:000476648900038
PM 31129196
ER

PT J
AU Yamaoka, Yui
   Wilsie, Carisa
   Bard, Elizabeth
   Bonner, Barbara L.
TI Interdisciplinary Training Program (ITP) in child abuse and neglect:
   Long term effects
SO CHILD ABUSE & NEGLECT
VL 94
AR 104032
DI 10.1016/j.chiabu.2019.104032
PD AUG 2019
PY 2019
AB Background: University of Oklahoma Health Sciences Center has offered
   Interdisciplinary Training Program (ITP) for Child Abuse and Neglect
   since 1987. However, there are limited evaluations on
   multidisciplinary/interprofessional training for early professionals in
   the field of child abuse and neglect.
   Objective: This study aimed to examine the effects of the ITP on young
   professionals in developing their careers and taking leadership roles in
   the field of child abuse and neglect.
   Methods: The anonymous online survey was conducted for students who
   completed in the ITP from 1989 to 2016 (n = 405, with contact
   information out of total 508 graduates). One hundred seventy nine alumni
   (44.2%) responded to the survey.
   Results: Satisfaction for the ITP was high (m = 9.3, sd = 0.97 on a 10
   point scale with higher numbers being positive). Their current
   contributions to the field of child abuse and neglect were widely seen
   in child advocacy (43.0%), clinical treatment (39.1%), primary
   prevention (29.6%), or research (27.9%). Graduates reported they made
   133 presentations to civic or professional groups and published 69
   articles since they finished the ITP.
   Conclusion: The ITP trainees have made significant contributions to the
   field in clinical treatment, research, and child advocacy. Alumni were
   highly satisfied with their experience and continue to see the
   importance of the ITP to their jobs and career.
RI Yamaoka, Yui/ABF-1748-2020
OI Yamaoka, Yui/0000-0002-4682-4262
Z8 0
ZR 0
ZB 0
ZS 0
TC 2
ZA 0
Z9 2
U1 3
U2 5
SN 0145-2134
EI 1873-7757
UT WOS:000478106700012
PM 31202039
ER

PT J
AU Buckell, John
   Sindelar, Jody L.
TI The impact of flavors, health risks, secondhand smoke and prices on
   young adults' cigarette and e-cigarette choices: a discrete choice
   experiment
SO ADDICTION
VL 114
IS 8
BP 1427
EP 1435
DI 10.1111/add.14610
PD AUG 2019
PY 2019
AB Aims To estimate young adults' preferences for cigarettes and
   e-cigarettes, and how preferences vary by policy-relevant factors. A
   related aim was to provide information on potential
   substitution/complementarity across cigarettes and e-cigarettes ahead of
   policy selection. Design An online discrete choice experiment (DCE) in
   which respondents chose their preferred option among cigarettes, two
   types of e-cigarettes (disposable/reusable) and 'none'. Each
   cigarette-type was characterized by policy-relevant attributes: flavors,
   short-term health risks to self, secondhand smoke risks and price. A
   latent class model identified smoking types that respond differently to
   these. Setting US tobacco market. Participants A total of 2003 young
   adults (aged 18-22 years) who ever tried either cigarettes or
   e-cigarettes, recruited via the survey platform Qualtrics, matched to
   the 2015 National Health Interview Survey by age, gender, education and
   census region. Measurements Respondents' DCE choices. Findings Young
   adults fell into two broad categories. One latent group, termed 'prefer
   smoking group', preferred cigarettes and another, 'prefer vaping group',
   preferred e-cigarettes. The 'prefer smoking group' preferred lower
   prices and lower health harms more than other attributes. The 'prefer
   vaping group' valued these, although price less intensely, and valued
   health and fruit/candy flavors more. Conclusion Banning all flavors in
   cigarettes and e-cigarettes might improve the health of young adults who
   ever tried either cigarettes or e-cigarettes. Young adult ever-triers
   might be deterred from smoking by increasing cigarette prices and
   encouraged to switch to e-cigarettes by reducing the health harms of
   e-cigarettes. Reducing health harms of e-cigarettes could also make the
   'prefer vaping group' less likely to quit, resulting in increased health
   harm.
OI Buckell, John/0000-0002-4157-4217
ZB 5
ZA 0
ZR 0
ZS 0
TC 22
Z8 0
Z9 22
U1 0
U2 22
SN 0965-2140
EI 1360-0443
UT WOS:000475479000014
PM 30866132
ER

PT J
AU Kotti, Bouraoui
   Triana, Lina
   Conde-Green, Alexandra
   Hasbun, Samir Janne
   Cansancao, Alvaro L.
   Agag, Richard L.
TI Assessment of Female Genital Surgery Education in Plastic Surgery
   Training: Report of an Expert Opinion Survey
SO AESTHETIC PLASTIC SURGERY
VL 43
IS 4
BP 1102
EP 1110
DI 10.1007/s00266-019-01394-6
PD AUG 2019
PY 2019
AB BackgroundPatient demand for aesthetic genital surgery has markedly
   increased. The International Society of Aesthetic Plastic Surgery
   reported 95,010 labiaplasties and 50,086 vaginal rejuvenation procedures
   in 2015.MethodsWe performed an online anonymous survey to evaluate the
   teaching of female genital procedures in plastic surgery training
   programs worldwide.ResultsA total of 1033 board certified plastic
   surgeons answered the survey. Most respondents were from the USA,
   Brazil, Mexico and Colombia. The majority of plastic surgeons performing
   these procedures were in private practice (77.62%) and (22.38%) in
   academic settings. Most plastic surgeons (75.63%) did not receive formal
   education in female genital rejuvenation procedures however 54.31% did
   receive education in reconstruction procedures. During their training,
   most were exposed to vaginal reconstruction (15.94%), labia minora
   reduction (11.9%), vulva reconstruction (11.53%), flaps for vaginal
   agenesis (11.39%) and monsplasty (7.98%). Additional training for female
   genital procedures was mostly at meetings and shadowing experts.
   Sixty-two percent reported that patients seldom requested those
   procedures, and 63.73% reported these procedures comprised less than 5%
   of their practice. The most commonly performed procedures were labia
   minora reduction, labia majora augmentation or reduction and monsplasty.
   The materials used were mostly fat grafting, hyaluronic acid injections
   and lasers.ConclusionAdditional formal training during residency for
   aesthetic genital surgery would be beneficial. Additionally, courses at
   meetings would be useful for plastic surgeons who have had insufficient
   training. More studies need to be conducted on the different female
   genital rejuvenation procedures offered in order to evaluate patients'
   long-term outcomes and satisfaction.Level of Evidence VThis journal
   requires that authors assign a level of evidence to each article. For a
   full description of these Evidence-Based Medicine ratings, please refer
   to the Table of Contents or the online Instructions to Authors
   www.springer.com/00266.
CT 24th Biennial Global Congress of the International
   Society-of-Aesthetic-Plastic-Surgery
CY NOV, 2018
CL Miami, FL
SP Int Soc Aesthet Plast Surg
RI Freericks, Anne/ABH-1050-2021; KOTTI, Bouraoui/T-2795-2017
OI KOTTI, Bouraoui/0000-0001-7435-925X
ZB 0
TC 1
Z8 0
ZR 0
ZS 0
ZA 0
Z9 1
U1 0
U2 2
SN 0364-216X
EI 1432-5241
UT WOS:000477008500032
PM 31087118
ER

PT J
AU Jordan, Sarah R.
   Brungardt, Adreanne
   Phimphasone-Brady, Phoutdavone
   Lum, Hillary D.
TI Patient Perspectives on Advance Care Planning via a Patient Portal
SO AMERICAN JOURNAL OF HOSPICE & PALLIATIVE MEDICINE
VL 36
IS 8
BP 682
EP 687
DI 10.1177/1049909119832820
PD AUG 2019
PY 2019
AB Background: Patient portals can offer patients an opportunity to engage
   in the advance care planning (ACP) process outside of clinical visits.
   Objective: To describe patient perspectives on use of patient
   portal-based ACP tools. Design: Interviews with patients who used
   portal-based ACP tools. The tools included an electronic Medical Durable
   Power of Attorney (MDPOA) form to designate a medical decision maker, a
   patient-centered educational web page, online messaging, and patient
   access to completed advance directives stored in the electronic health
   record (EHR). Setting: Regional health-care system with a common EHR.
   Measurements: Semistructured interviews with purposefully sampled
   patients who used the ACP tools. Questions explored motivations for
   using the tools and perceptions about how the tools fit into ACP.
   Analysis followed a grounded hermeneutic editing approach. Results: From
   46 patients (mean age: 49, 63% female), 4 key themes emerged: (1)
   individualized explorations of the ACP tools, (2) personal initiation
   and engagement with ACP tools through the portal, (3) value of
   connecting ACP portal tools to clinical care, and (4) practicality of
   the ACP tools. Patients described benefits of communicating with
   health-care team members who referred them to online ACP tools, as well
   as having the electronic MDPOA form connected to clinical care.
   Conclusions: Patients considered the portal-based ACP tools to be
   practical and feasible to use within the scope of their own ACP
   experiences. Further study is needed to understand whether portal-based
   ACP tools increase the quality and quantity of ACP conversations and
   documentation that is available to inform medical decision-making.
OI Jordan, Sarah/0000-0001-7715-8007
ZS 0
ZB 0
ZR 0
TC 13
ZA 0
Z8 0
Z9 13
U1 1
U2 11
SN 1049-9091
EI 1938-2715
UT WOS:000476723200003
PM 30803245
ER

PT J
AU Noel, Daphney Y.
   Kimberly, Laura L.
   DeMitchell-Rodriguez, Evellyn M.
   Levy-Lambert, Dina
   Ramly, Elie P.
   Alfonso, Allyson R.
   Jacoby, Adam
   Gelb, Bruce E.
   Diaz-Siso, J. Rodrigo
   Kantar, Rami S.
   Rodriguez, Eduardo D.
TI Comprehensive Assessment of Vascularized Composite Allotransplantation
   Patient-Oriented Online Resources
SO ANNALS OF PLASTIC SURGERY
VL 83
IS 2
BP 217
EP 223
DI 10.1097/SAP.0000000000001931
PD AUG 2019
PY 2019
AB Introduction Online resources have become a major source of medical
   information for the general public. To date, there has not been an
   assessment of patient-oriented online resources for face and upper
   extremity transplantation candidates and patients. The goal of this
   study is to perform a comprehensive assessment of these resources.
   Methods Our analysis relied on 2 dimensions: comprehensiveness and
   readability. Comprehensiveness was evaluated using 14 predetermined
   variables. Readability was evaluated using 8 different readability
   scales through the Readability Studio Professional Edition Software
   (Oleander Software, Ltd, Vandalia, Ohio). Data were also collected from
   solid organ transplantation (SOT), specifically kidney and liver,
   programs for comparison. Results Face and upper extremity
   transplantation programs were significantly more likely to list
   exclusion criteria (73.9% vs 41.2%; P = 0.02), the need for life-long
   immunosuppression (87.0% vs 58.8%; P = 0.02), and benefits of
   transplantation (91.3% vs 61.8%; P = 0.01) compared with SOT programs.
   The average readability level of online resources by all face and upper
   extremity transplantation programs exceeded the sixth grade reading
   level recommended by the National Institutes of Health and the American
   Medical Association. The average reading grade level of online resources
   by these programs was also significantly higher than those of SOT with
   both exceeding the recommended reading level (13.95 +/- 1.55 vs 12.60
   +/- 1.65; P = 0.003). Conclusions Future efforts in face and upper
   extremity transplantation should be directed toward developing
   standardized, comprehensive, and intelligible resources with
   high-quality content and simple language.
RI Gelb, Bruce/A-1686-2019; Kantar, Rami/J-7366-2019; Kimberly, Laura/
OI Gelb, Bruce/0000-0002-6559-2858; Kantar, Rami/0000-0002-2245-2054;
   Kimberly, Laura/0000-0001-6873-6266
ZB 0
ZS 0
Z8 0
ZA 0
TC 6
ZR 0
Z9 6
U1 0
U2 2
SN 0148-7043
EI 1536-3708
UT WOS:000476679700018
PM 31232818
ER

PT J
AU Berthold, Oliver
   Hoffmann, Ulrike
   Clemens, Vera
   Witt, Andreas
   Fegert, Joerg M.
TI Improving child protection in healthcare: peer counseling, education,
   and research using the example of abusive head trauma
SO BUNDESGESUNDHEITSBLATT-GESUNDHEITSFORSCHUNG-GESUNDHEITSSCHUTZ
VL 62
IS 8
BP 960
EP 969
DI 10.1007/s00103-019-02982-2
PD AUG 2019
PY 2019
AB Too often, diagnosis of maltreatment is missed by healthcare
   professionals - thus denying children in danger from necessary
   protection. Insufficient knowledge and insecurities towards professional
   confidentiality and how to approach child protection services may be the
   reasons for the failure to protect children effectively.In this article,
   we present how acomprehensive concept by the competence center of child
   protection in medicine of the state of Baden-Wurttemberg consisting of
   peer counseling, peer education, and research can add to the prevention
   of maltreatment. One component is peer counseling through a telephone
   helpline that is accessible24/7, the medical child protection hotline.
   The requests to the helpline are analyzed and add to the generation of
   tailored content for the education of doctors, psychotherapists, nurses,
   and other healthcare professionals. As an example, we present the online
   course Child protection in medicine- abasic course for all health
   professionals (so far available only in German). One common issue when
   the child protection hotline is called for counseling is abusive head
   trauma. Research shows that sometimes a diagnosis of abusive head trauma
   might be missed. This condition is most prevalent in children under the
   age of 2 and represents one of the most severe forms of physical abuse
   with high mortality.Inquiries to the medical child protection hotline
   are constantly increasing, but making the service known nationwide to
   all healthcare professionals still poses achallenge. The online course
   is widely used and being constantly improved. The comprehensive concept
   of peer counseling, education, and research is an important contribution
   to the improvement of the prevention of child maltreatment.
RI Clemens, Vera/GQA-6056-2022; Fegert, Jörg M./AAY-2959-2020; Berthold, Oliver/J-9208-2019
OI Berthold, Oliver/0000-0002-3442-7569
ZA 0
ZB 0
TC 4
ZR 0
ZS 0
Z8 0
Z9 4
U1 0
U2 2
SN 1436-9990
EI 1437-1588
UT WOS:000477660900006
PM 31263914
ER

PT J
AU Swamy, Varsha
   Brainin, Philip
   Biering-Sorensen, Tor
   Platz, Elke
TI Ability of non-physicians to perform and interpret lung ultrasound: A
   systematic review
SO EUROPEAN JOURNAL OF CARDIOVASCULAR NURSING
VL 18
IS 6
BP 474
EP 483
DI 10.1177/1474515119845972
PD AUG 2019
PY 2019
AB Background: Lung ultrasound is a useful tool in the assessment of
   pulmonary congestion in heart failure that is typically performed and
   interpreted by physicians at the point-of-care. Aims: To investigate the
   ability of nurses, students, and paramedics to accurately identify
   B-lines and pleural effusions for the detection of pulmonary congestion
   in heart failure and to examine the training necessary. Methods and
   results: We conducted a systematic review and searched online databases
   for studies that investigated the ability of nurses, students, and
   paramedics to perform lung ultrasound and detect B-lines and pleural
   effusions. Of 979 studies identified, 14 met our inclusion criteria:
   five in nurses, eight in students, and one in paramedics. After 0-12 h
   of didactic training and 58-62 practice lung ultrasound examinations,
   nurses were able to identify B-lines and pleural effusions with a
   sensitivity of 79-98% and a specificity of 70-99%. In image adequacy
   studies, medical students with 2-9 h of training were able to acquire
   adequate images for B-lines and pleural effusions in 50-100%. Only one
   eligible study investigated paramedic-performed lung ultrasound which
   did not support the ability of paramedics to adequately acquire and
   interpret lung ultrasound images after 2 h of training. Conclusions: Our
   findings suggest that nurses and students can accurately acquire and
   interpret lung ultrasound images after a brief training period in a
   majority of cases. The examination of heart failure patients with lung
   ultrasound by non-clinicians appears feasible and warrants further
   investigation.
OI Biering-Sorensen, Tor/0000-0003-4209-2778; Brainin,
   Philip/0000-0001-6880-0424
ZB 0
ZR 0
TC 11
ZA 0
ZS 0
Z8 0
Z9 11
U1 1
U2 10
SN 1474-5151
EI 1873-1953
UT WOS:000477647400006
PM 31018658
ER

PT J
AU Steffen, Julius
   Lenski, Markus
   Herrmann, Florian E.
   Mueckter, Harald
   Dimitriadis, Konstantinos
   Fischer, Martin R.
TI Improving the Pharmacology Curriculum at a German Medical School: A
   Structured Plan Based on a Student-Guided Large-Scale Study
SO JOURNAL OF CLINICAL PHARMACOLOGY
VL 59
IS 8
BP 1151
EP 1157
DI 10.1002/jcph.1410
PD AUG 2019
PY 2019
AB With rapid progress in medicine, a thorough understanding of
   pharmacology remains crucial. Currently, lecturers are implementing
   competency-based learning objectives in medical curricula around the
   world. Advancing teaching modalities need to be integrated into
   pharmacology courses in a reasonable way. At
   Ludwig-Maximilians-Universitat (LMU) Munich Medical Faculty, a
   systematic evidence-based approach was used to modernize pharmacology
   classes. The needs assessment was conducted by final-year students. It
   included focus groups and a large-scale online survey, which was
   distributed among all medical students at LMU, with 1018 students
   participating (response rate 20%). Survey results showed that most of
   the students (92%) aimed to become pharmacology-adept doctors. Also, a
   majority (88%) stated that their goal was to understand the material
   most critical to application of pharmacology concepts as well as
   prescribing practice. Only 38% of the students reported satisfaction
   with the current curriculum, and 93% supported modernization. Thus far,
   pharmacology teaching at LMU Munich had mainly consisted of lectures
   attended by 200 students. Now, students advocated for a stronger
   integration of clinical pharmacology teaching into clinical subjects in
   the last 2 years of medical school. Specifically, they called for
   classes with smaller groups of students including problem-based learning
   as well as video podcasts. These results provided the foundation for
   change in curriculum at the LMU medical school. In conclusion, a
   structured approach for curriculum development that considers students'
   views is feasible and can reveal their actual goals and demands. The
   approach has proven successful at LMU Munich and is transferrable to
   other universities.
ZB 0
Z8 0
ZR 0
ZA 0
TC 2
ZS 0
Z9 2
U1 0
U2 11
SN 0091-2700
EI 1552-4604
UT WOS:000474279500014
PM 30875103
ER

PT J
AU Farmakis, Shannon G.
   Hardy, Anna K.
   Thomas, Kristen B.
   Lampl, Brooke S.
   McDaniels, Janice D.
   Bowling, Rebecca Hulett
TI Changes in factors influencing fellowship choices among radiology
   residents from 2008 to 2018 and methods that may increase interest in
   the pediatric radiology subspecialty
SO PEDIATRIC RADIOLOGY
VL 49
IS 9
BP 1132
EP 1141
DI 10.1007/s00247-019-04430-4
PD AUG 2019
PY 2019
AB BackgroundFewer residents are choosing a career in pediatric radiology,
   which is contributing to an ongoing shortage of pediatric
   radiologists.ObjectiveTo identify potential causes of reduced interest
   in pediatric radiology as a career given a projected worsening of a
   nationwide shortage of pediatric radiologists.Materials and methodsAn
   online questionnaire using previously published questions was approved
   and distributed by the Program Directors in Diagnostic Radiology to
   diagnostic radiology residents on behalf of the Society for Pediatric
   Radiology (SPR). Descriptive statistics including means with standard
   error and independent t-tests were used to compare mean scores between
   survey years.ResultsNearly all of the 353 respondents (90.9%) planned on
   pursuing a fellowship. The majority (57.7%) identified their fellowship
   subspecialty before the 3rd year of residency with only 5.7% selecting
   pediatric radiology. Overall, 18.2% of survey respondents favored
   academic practice compared to 40% in the pediatric radiology subgroup.
   Fellowship choices were most strongly based on area of strong personal
   interest, marketability and area of strong personal knowledge, while the
   pediatric radiology subgroup emphasized area of strong personal
   interest, increased interaction with other physicians and enjoyable
   residency rotations. The pediatric radiology subgroup believed their
   impact on patient care was more significant than other subspecialties.
   Pediatric radiology job opportunities were thought to be more limited,
   geographically confining, and to have lower salaries than other
   subspecialties. More flexible job opportunities and higher demand were
   identified as factors needing to change before a resident would consider
   a pediatric radiology career.ConclusionThe influence on fellowship
   selection is multifactorial. By emphasizing the favorable job market and
   marketability of pediatric radiology in all practice types/geographic
   locations, correcting perceived salary gaps and stressing the impact on
   patient care as early as medical school, the number of residents
   choosing a career in pediatric radiology may grow.
OI Farmakis, Shannon/0000-0002-0225-6291
TC 11
ZA 0
Z8 0
ZR 0
ZB 0
ZS 0
Z9 11
U1 0
U2 0
SN 0301-0449
EI 1432-1998
UT WOS:000477613600003
PM 31165184
ER

PT J
AU Fishbain, Dana
   Danon, Yehuda L.
   Nissanholz-Gannot, Rachel
TI Accreditation systems for Postgraduate Medical Education: a comparison
   of five countries
SO ADVANCES IN HEALTH SCIENCES EDUCATION
VL 24
IS 3
BP 503
EP 524
DI 10.1007/s10459-019-09880-x
PD AUG 2019
PY 2019
AB There is a widespread consensus about the need for accreditation systems
   for evaluating post-graduate medical education programs, but
   accreditation systems differ substantially across countries. A
   cross-country comparison of accreditation systems could provide valuable
   input into policy development processes. We reviewed the accreditation
   systems of five countries: The United States, Canada, The United
   Kingdom, Germany and Israel. We used three information sources: a
   literature review, an online search for published information and
   applications to some accreditation authorities. We used template
   analysis for coding and identification of major themes. All five systems
   accredit according to standards, and basically apply the same
   accreditation tools: site-visits, annual data collection and
   self-evaluations. Differences were found in format of standards and
   specifications, the application of tools and accreditation consequences.
   Over a 20-year period, the review identified a three-phased process of
   evolution-from a process-based accreditation system, through an
   adaptation phase, until the employment of an outcome-based accreditation
   system. Based on the five-system comparison, we recommend that
   accrediting authorities: broaden the consequences scale; reconsider the
   site-visit policy; use multiple data sources; learn from other
   countries' experiences with the move to an outcome-based system and take
   the division of roles into account.
RI Nissanholtz - Gannot, Rachel/GLU-0927-2022; NISSANHOLTZ-GANNOT, RACHEL/
OI NISSANHOLTZ-GANNOT, RACHEL/0000-0003-4014-2874
ZS 0
ZR 0
Z8 0
TC 1
ZB 0
ZA 0
Z9 1
U1 1
U2 5
SN 1382-4996
EI 1573-1677
UT WOS:000475903500008
PM 30915642
ER

PT J
AU Aitken, Gillian
   Jones, Derek
   Fawns, Tim
   Sutherland, Douglas
   Henderson, Sarah
TI Using Bourdieu to explore graduate attributes in two online Master's
   programmes
SO ADVANCES IN HEALTH SCIENCES EDUCATION
VL 24
IS 3
BP 559
EP 576
DI 10.1007/s10459-019-09885-6
PD AUG 2019
PY 2019
AB Within the expansion of postgraduate educational qualifications for
   health professionals, graduate attributes have become important markers
   of outcomes and value. However, it is not clear how or when graduate
   attributes develop, or how they are applied in professional practice
   after graduation. We interviewed 17 graduates from two online Master's
   programmes to explore their perceptions of how postgraduate study had
   influenced their practice and professional identity. Our thematic
   analysis produced three main themes (academic voice, infectious
   curiosity, and expanding worldview) which reflected changes in the
   participants' confidence, attitude, perspective, and agency across
   professional and academic settings. We then conducted a secondary phase
   of analysis using Bourdieu's concepts of 'field', 'capital', and
   'habitus'. While graduate attributes have been conceptualised as the
   context-independent acquisition of traits that can be employed by
   individuals, Bourdieu's framework highlights their relational qualities:
   they are caught up in the cultural history and context of the
   student/professional, the reputation of the awarding institution, and
   the graduate's location within a network of professional peers.
RI Aitken, Gillian/AAJ-8616-2021; Fawns, Tim/AAG-9625-2020
OI Aitken, Gillian/0000-0002-5492-1943; Fawns, Tim/0000-0001-5014-2662
TC 5
ZR 0
Z8 0
ZA 0
ZS 0
ZB 0
Z9 5
U1 0
U2 3
SN 1382-4996
EI 1573-1677
UT WOS:000475903500011
PM 30915641
ER

PT J
AU Ben Mortenson, W.
   Fuhrer, Marcus J.
   Bilkey, Jessica
   Jutai, Jeffrey
   Alkadri, Jamal
   Aziz, Joseph
   Demers, Louise
TI Comparing Assessments of Physical Functional Independence in Older
   Adults With Mobility Limitations
SO AMERICAN JOURNAL OF PHYSICAL MEDICINE & REHABILITATION
VL 98
IS 8
BP 637
EP 641
DI 10.1097/PHM.0000000000001092
PD AUG 2019
PY 2019
AB Objectives The aims of the study were (1) to assess the agreement and
   correlation between self-reported functional independence and
   observations of family caregivers in a heterogeneous population of
   community-dwelling older adults with disabilities and (2) to determine
   how self-reports and caregiver reports correlate with evaluator rated
   functional independence over time. Design Data were drawn from a larger,
   randomized controlled trial examining the effects of a
   caregiver-inclusive intervention on outcomes of care recipients and
   their family caregivers. Functional independence measures were obtained
   using a self-report version of the Functional Independence Measure (care
   recipient self-reported Functional Independence Measure, caregiver
   self-reported Functional Independence Measure) and the Functional
   Autonomy Measurement System (evaluator perspective). They were
   administered at baseline (preintervention) and after the intervention at
   6, 22, and 58 wks. Results Bivariate correlation analyses of 90 dyads
   consisting of older care recipients and their family caregivers reported
   moderate to very strong correlations between the three functional
   independence measures across all time points (r(S) = 0.45-0.91, P <
   0.01). Bland-Altman analyses revealed a small systematic bias between
   care recipient and caregiver assessments of functional independence,
   with participants reporting higher scores across all time points (mean
   difference = 2.00-2.97). Conclusions There is substantial consistency
   among the self-assessed, caregiver-assessed, and evaluator assessed
   functional independence of older adults. Caregivers may be used as
   proxies for community-dwelling older adults without severe cognitive
   impairments with functional limitations. To Claim CME Credits Complete
   the self-assessment activity and evaluation online at CME Objectives
   After reviewing this article, readers will be able to: (1) Describe the
   strength of association between self-reported functional independence
   and observations of family caregivers in a heterogeneous population of
   community-dwelling older adults with disabilities over time; (2)
   Describe the level of agreement between self-reported functional
   independence and observations of family caregivers over time; and (3)
   Describe the associations among self-reported, caregiver reported and
   evaluator rated functional independence over time. Level Advanced
   Accreditation The Association of Academic Physiatrists is accredited by
   the Accreditation Council for Continuing Medical Education to provide
   continuing medical education for physicians. The Association of Academic
   Physiatrists designates this Journal-based CME activity for a maximum of
   1.0 AMA PRA Category 1 Credit(s)(TM). Physicians should only claim
   credit commensurate with the extent of their participation in the
   activity.
RI Mortenson, W. Ben/L-7441-2013
OI Mortenson, W. Ben/0000-0002-0183-6163
Z8 0
ZA 0
TC 2
ZR 0
ZS 0
ZB 0
Z9 2
U1 0
U2 2
SN 0894-9115
EI 1537-7385
UT WOS:000475948700007
PM 31318742
ER

PT J
AU Dragan, Irina F.
   Pirc, Miha
   Rizea, Cristina
   Yao, Jie
   Acharya, Aneesha
   Mattheos, Nikos
TI A global perspective on implant education: Cluster analysis of the
   "first dental implant experience" of dentists from 84 nationalities
SO EUROPEAN JOURNAL OF DENTAL EDUCATION
VL 23
IS 3
BP 251
EP 265
DI 10.1111/eje.12426
PD AUG 2019
PY 2019
AB Objectives The aim of this cross-sectional study was to explore the
   demographic and educational patterns related to the dentists' first
   implant dental experience. Material and methods Participants of a
   Massive Open Online Course in implant dentistry who have placed and
   restored implants completed a 25-item online questionnaire investigating
   their pathway of education and assessing their experience with the
   "first implant placement." Exploratory analysis included hierarchical
   clustering using 9 demographic categorical factors. Results A total of
   1015 respondents from 84 countries formed 5 distinct clusters. Age and
   work experience were dominant clustering traits, decreasing from Cluster
   1 to Cluster 5. Clusters 1 and 3 represented "senior" and "younger"
   general dental practitioners, respectively, whilst Clusters 2 and 4
   represented post-graduate educated clinicians. Cluster 5 represented
   recent graduates. Asia, South America and Africa were over-represented
   in "younger" clusters. Time in practice was a significant determinant of
   attitudes, followed by completion of post-graduate education. There were
   significant differences in reported patterns of challenges and
   complications depending on dentists' time in practice, age and
   post-graduate education. Challenge in implant positioning was more
   frequently identified by "young post-graduate" educated dentists. Recent
   graduates reported having the fewest complications of all clusters.
   Obtaining implant education in University settings was most frequently
   recommended by clusters of dentists with post-graduate education.
   Conclusions Time in practice is a parameter to be considered when
   designing implant education. The absence of structured education and
   mentorship might lead to inability to properly assess treatment outcomes
   and identify complications. Quality-assured and practice-directed
   education is needed at a global level, to support in particular, recent
   graduates who now seem to engage with implant dentistry early in their
   career.
RI Mattheos, Nikos/C-8614-2011; Acharya, Aneesha/H-9940-2019; Pirc, Miha/
OI Mattheos, Nikos/0000-0001-7358-7496; Acharya,
   Aneesha/0000-0002-9319-6780; Pirc, Miha/0000-0003-0831-8905
ZB 1
Z8 0
ZS 0
ZA 0
ZR 0
TC 7
Z9 7
U1 0
U2 3
SN 1396-5883
EI 1600-0579
UT WOS:000475475400003
PM 30710398
ER

PT J
AU Burke, Elaine
   Teeling, Mary
   Hennessy, Martina
TI Introduction of an academic internship in Ireland: views of
   undergraduate medical students
SO IRISH JOURNAL OF MEDICAL SCIENCE
VL 188
IS 3
BP 1025
EP 1032
DI 10.1007/s11845-018-1917-8
PD AUG 2019
PY 2019
AB Introduction A combined academic and clinical training programme for
   junior doctors in Ireland, the academic track for internship, has
   recently been launched. The academic track offers newly graduated
   doctors protected time within the working week to undertake a research
   project in addition to funding, an academic supervisor, and additional
   training in research skills. This study seeks to investigate the views
   of undergraduate medical students.
   Methods The study population was undergraduate medical students at
   Trinity College Dublin in their penultimate year of study. An online
   questionnaire was designed and disseminated via a gatekeeper.
   Descriptive statistics were used to carry out data analysis on students'
   responses.
   Results The response rate was 50/203 (24.6%). All respondents indicated
   that protected time would be 'very important' or 'important'. The most
   frequently cited reason for participating in the academic track was 'To
   progress my career in a particular specialty' (28/42). The most
   frequently cited anticipated achievement was research publication
   (39/42). The most common response when asked what concerns (if any)
   students had about participating in the programme was 'I am not sure I
   could achieve all the clinical competencies of an intern in addition to
   research' (58%).
   Discussion There was a significant interest in the academic track for
   internship, and it is perceived by students as being of benefit to their
   careers. The value of protected time and an academic supervisor were
   recognised, and a research publication was the most frequently cited
   anticipated outcome. The data gathered in this questionnaire will help
   inform curriculum development and the identification of suitable
   learning outcomes.
OI Hennessy, Martina/0000-0002-2153-5288; Burke, Elaine/0000-0002-9885-8763
ZA 0
ZR 0
TC 2
Z8 0
ZS 0
ZB 1
Z9 2
U1 0
U2 5
SN 0021-1265
EI 1863-4362
UT WOS:000475743900042
PM 30341635
ER

PT J
AU Lupi, Micol M.
   Maweni, Robert M.
   Shirazi, Shahram
   Wali, Umar J.
TI Fluid and electrolyte balance-establishing the knowledge base of
   Foundation Year One doctors
SO IRISH JOURNAL OF MEDICAL SCIENCE
VL 188
IS 3
BP 1047
EP 1055
DI 10.1007/s11845-018-1937-4
PD AUG 2019
PY 2019
AB Background Fluid and electrolyte management for hospital inpatients has
   been identified by multiple reports to be suboptimal, with delegation of
   this task to the most junior members of a medical team, Foundation Year
   One (FY1) doctors, also known as interns or house officers, being
   identified as a contributing factor.
   Methods An online survey was distributed nationally via social media to
   FY1 doctors between 21st August 2018 and 19th September 2018. Questions
   focused around cohort characteristics, team behaviours around fluid and
   electrolyte prescribing, as well as teaching and knowledge.
   Results Two hundred eighty-six doctors participated. 67.13% knew the
   daily water requirement of a healthy adult. 58.39 and 79.72% knew the
   daily requirements of potassium and sodium, respectively. 41.26 and
   33.57% knew the potassium and sodium composition of Hartmann's solution
   (1L), respectively, with only 31.12% of candidates knowing the correct
   sodium content of 1L of normal saline 0.9%. FY1 doctors were the
   principle prescribers of fluid therapy (97.55%); senior house officers,
   registrars, and consultants were only actively involved in the process
   51.75, 20.98, and 5.59% of the time, respectively. 30.77 and 23.43% of
   FY1s received guidelines and/or teaching on the topic within their firms
   or as part of their foundation teaching, respectively. At undergraduate
   level, 52.44% of doctors reported the teaching to be "neither poor or
   good," "poor," or "very poor."
   Conclusion The principle knowledge base underlying fluid and electrolyte
   management is still poorly understood by FY1 doctors, with poor teaching
   of the subject at both undergraduate and post-graduate level potentially
   contributing.
ZS 0
ZB 2
ZR 0
TC 4
Z8 0
ZA 0
Z9 4
U1 0
U2 1
SN 0021-1265
EI 1863-4362
UT WOS:000475743900044
PM 30484067
ER

PT J
AU Bijol, Vanesa
   Farag, Youssef M. K.
   Harris, David C. H.
   Levin, Adeera
   Roy-Chaudhury, Prabir
   Singh, Ajay K.
   Jhaveri, Kenar D.
TI Renal pathology practice globally: identifying needs and meeting the
   challenge
SO KIDNEY INTERNATIONAL
VL 96
IS 2
BP 258
EP 261
DI 10.1016/j.kint.2018.10.040
PD AUG 2019
PY 2019
RI SINGH, ANIL KUMAR/M-4786-2017; Singh, Ajay/AAF-4414-2020
OI SINGH, ANIL KUMAR/0000-0003-2933-4058; 
ZR 0
Z8 0
ZB 1
TC 2
ZA 0
ZS 0
Z9 2
U1 0
U2 0
SN 0085-2538
EI 1523-1755
UT WOS:000476628300001
PM 31331460
ER

PT J
AU Phillips, Charles A.
   Hunt, Alaina
   Salvesen-Quinn, Mikaela
   Guerra, Jorge
   Schapira, Marilyn M.
   Bailey, L. Charles
   Merchant, Raina M.
TI Health-related Google searches performed by parents of pediatric
   oncology patients
SO PEDIATRIC BLOOD & CANCER
VL 66
IS 8
AR e27795
DI 10.1002/pbc.27795
PD AUG 2019
PY 2019
AB Background Little is known about the specific information parents of
   children with cancer search for online. Understanding the content of
   parents' searches over time could offer insight into what matters most
   to parents and identify knowledge gaps that could inform more
   comprehensive approaches to family education and support. Methods We
   describe parents' health-related Google searches starting six months
   before cancer diagnosis and extending through the date of study
   enrollment, which was at least one month after initiating cancer
   treatment. Searches were obtained retrospectively and grouped into
   health-related and non-health-related categories. The median time to
   parent enrollment from date of cancer diagnosis was 264 days. Results
   Parents searched for health-related topics more frequently than the
   general population (13% vs 5%). Health-related searches increased in the
   months preceding the child's cancer diagnosis and most commonly
   pertained to symptoms and logistics, "directions to hospital."
   Health-related search volume peaked about a month after cancer diagnosis
   when general health-related searches were present in addition to
   cancer-specific searches. Eighteen percent of health-related searches
   were cancer specific, and of these cancer-specific searches, 54%
   pertained to support, for example "cancer quote for son." Conclusions
   Google search content offers insight into what matters to parents of
   cancer patients. Understanding search content could inform more
   comprehensive approaches to family education and support initiatives.
ZR 0
ZA 0
TC 0
Z8 0
ZS 0
ZB 0
Z9 0
U1 0
U2 5
SN 1545-5009
EI 1545-5017
UT WOS:000472549200006
PM 31069926
ER

PT J
AU Garg, Gaurav
   Patil, Amol
   Kasudhan, Kripa Shanker
TI Naturalistic Evaluation of Pharmacotherapy Consultations Provided to
   Hospital Clinicians: A Developing Country's Perspective
SO JOURNAL OF PHARMACY TECHNOLOGY
VL 35
IS 4
BP 155
EP 163
DI 10.1177/8755122519843013
PD AUG 2019
PY 2019
AB Background: Critical appraisal of published literature for hospital
   clinicians has never been taken as an initiative in developing
   countries. Objective: This study was aimed at evaluating the nature of
   pharmacotherapy consultations from the drug information center (DIC) of
   the Postgraduate Institute of Medical Education and Research,
   Chandigarh, India. Methods: The DIC received pharmacotherapy
   consultation requests from January 2016 to December 2017. Various
   aspects such as clinical queries, patient-related factors, and
   disease-related information in these requests were recorded and
   analyzed. Descriptive statistics and chi(2) test were used for the
   analysis of the data and feedback evaluation, respectively. Results:
   During the study, a total of 179 consultation requests were documented.
   On 19 (10.61%) encounters, pharmacotherapy consultations occurred for
   emergency patient care. Of the 179 queries, 31 (17.3%) were answered
   immediately while 148 (82.68%) were answered within an average time of
   1.6 hours. The most common type of query was the pharmacotherapy of
   disease, followed by dose calculation and dose modification.
   Communications with DIC staff took place for timely critical appraisal
   of the medical literature, followed by a judicious selection of higher
   antimicrobials and other drugs. The time taken for answering a query was
   found to be a statistically significant determinant of user satisfaction
   (P < .05). Conclusion: The evidence level-specific drug information
   service was established and catered to hospital clinicians through
   critical evaluation of offline and online resources. DIC services have
   the potential to revolutionize the pharmacy and pharmacology curriculum
   in developing countries.
OI Kasudhan, Kripa Shanker/0000-0002-9208-7697
ZS 0
ZB 0
TC 5
Z8 0
ZA 0
ZR 0
Z9 5
U1 0
U2 1
SN 8755-1225
EI 1549-4810
UT WOS:000473184800003
PM 34861032
ER

PT J
AU Boyd, L.
   Lawson, C.
   MacLeod, W.
   Harianto, S.
TI The use of near peer teachers in the radiography program at Monash
   University
SO RADIOGRAPHY
VL 25
IS 3
BP 190
EP 193
DI 10.1016/j.radi.2018.12.008
PD AUG 2019
PY 2019
AB Introduction: This research investigated the perceptions of fourth year
   students as near peer (NP) teachers, and second year NP learners during
   a pathology unit in the Bachelor of Medical Imaging and Radiation
   Sciences at Monash University.
   Methods: A systematic review of literature was undertaken to inform the
   research design. Semi-structure pre- and post-teaching interviews were
   conducted with four NP teachers. An online survey was conducted with 50
   second year NP learners. Quantitative data was analysed using Microsoft
   Excel. Interview data and 64 free text comments in the online survey
   were analysed using NVivo.
   Results: NP students felt there were significant benefits being involved
   in the NP program, including an explanation of concepts and
   complementary teaching to lecturers. Three of the free text comments
   outlined a negative perception, although in each case the comment
   related to the student's individual learning style rather than being
   negative against the program.
   Conclusion: The benefits to learners in a pathology course was
   consistent to those identified within the literature. Students perceived
   benefits in terms of content delivery, interaction and communication.
   Recommendations were made about the organisation and design for future
   cohorts. (C) 2019 The College of Radiographers. Published by Elsevier
   Ltd. All rights reserved.
OI Lawson, Celeste/0000-0001-5903-6129
TC 3
ZS 0
Z8 0
ZA 0
ZR 0
ZB 0
Z9 3
U1 0
U2 2
SN 1078-8174
EI 1532-2831
UT WOS:000474817300007
PM 31301774
ER

PT J
AU Morales Chan, Miguel
   Barchino, Roberto
   Medina-Merodio, Jose-Amelio
   de la Roca, Monica
   Sagastume, Flor
TI MOOCs, an innovative alternative to teach first aid and emergency
   treatment: A practical study
SO NURSE EDUCATION TODAY
VL 79
BP 92
EP 97
DI 10.1016/j.nedt.2019.05.008
PD AUG 2019
PY 2019
AB The fast and constant evolution of Massive Open Online Courses (MOOCs)
   has gained the attention of the educational community, achieving
   widespread popularity among many universities. However, there is very
   little research on the use and acceptance of MOOCs by students in
   disciplines such as health and medicine. The principal focus of this
   study is to explore the behavior of students from a MOOC on Health
   Emergencies, analyzing the completion and drop-out rates. The data were
   collected from three self-administered questionnaires; the first
   identified general demographic information and the students' learning
   preferences, the second determined the level of MOOC adoption and the
   level of identification and satisfaction the students had with the
   course content, and the third measured the completion and drop-out
   rates. The MOOC had more than 2114 registered participants. The enrolled
   students showed high levels of commitment and motivation to learn about
   this topic through a varied of innovative educational resources, such as
   videos, learning activities, and interactive animations. In general, the
   participants expressed their desire to continue learning with this type
   of methodology. However, the results also showed important issues to be
   considered in the design and development of a MOOC of these
   characteristics.
RI Plata, Roberto Barchino/G-5837-2011; Medina-Merodio, Jose-Amelio/I-3234-2015; Morales, Miguel/G-6995-2014
OI Plata, Roberto Barchino/0000-0002-5657-5191; Medina-Merodio,
   Jose-Amelio/0000-0003-3359-4952; Morales, Miguel/0000-0002-8742-8186
ZR 0
ZB 0
ZS 1
ZA 0
TC 18
Z8 2
Z9 21
U1 2
U2 39
SN 0260-6917
EI 1532-2793
UT WOS:000473377700017
PM 31112846
ER

PT J
AU Cenik, Fadime
   Steinhart, Michaela
   Keilani, Mohammad
   Crevenna, Richard
TI The first online conference for breast cancer survivorsSURVIVA 2018: an
   innovative information tool
SO SUPPORTIVE CARE IN CANCER
VL 27
IS 8
BP 2757
EP 2759
DI 10.1007/s00520-019-04810-4
PD AUG 2019
PY 2019
AB PurposeThe implementation of a new online conference tool, with the goal
   of providing competent answers, information, and support from experts in
   their fields, about diagnosis, treatment, and rehabilitation in breast
   cancer patients.MethodsThe implementation process and data of the first
   online conference are described.ResultsFollowing the idea and initiative
   of a breast cancer survivor, and under the umbrella of a leading
   oncologist in breast cancer treatment, and with the cooperation of
   further leading experts in the fields, plus their therapeutic teams, the
   new online conference SURVIVA 2018 was implemented as an innovative
   platformfree of charge, online, and with easy and anonymous accessto
   provide breast cancer survivors with in-depth information and help from
   the leading Austrian experts in their fields. This first online
   conference for German-speaking breast cancer survivors is an innovative
   and modern concept, which seems to have been very well
   accepted.ConclusionThis concept could also be of interest to survivors
   of other cancer entities.
ZS 0
ZR 0
ZB 0
TC 1
ZA 0
Z8 0
Z9 1
U1 0
U2 2
SN 0941-4355
EI 1433-7339
UT WOS:000473204000002
PM 31001693
ER

PT J
AU Changiz, Tahereh
   Yamani, Nikoo
   Shaterjalali, Maria
TI The challenge of planning learning opportunities for clinical medicine:
   a triangulation study in Iran
SO BMC MEDICAL EDUCATION
VL 19
AR 292
DI 10.1186/s12909-019-1719-3
PD JUL 31 2019
PY 2019
AB BackgroundAn essential characteristics of clinical education is the need
   to learn a large number of practical and communication skills along with
   theoretical knowledge. It is challenging to design learning
   opportunities (LOs) for clinical setting. We aimed to determine optimal
   learning opportunities from the viewpoint of Medical curriculum
   planners, to determine the gap between the current condition and the
   optimal condition in medical schools, and to present feasible tactic for
   clinical learning opportunities.MethodsThis study comprised of three
   sub-studies and was conducted using triangulation. The first sub-study
   was performed using the Modified Delphi method with a view to
   identifying optimal learning opportunities. Data was collected by online
   focus group discussion and a questionnaire. The second sub-study was
   conducted with the aim of comparing the current condition and the
   optimal condition. Data was collected from nine medical schools across
   Iran using a checklist, available documents, observation, and interview.
   The third sub-study was conducted using an expert panel comprising of
   seven curriculum planners of the M.D. program. The goal of this phase
   was to provide feasible tactic to improve clinical education in medical
   schools.ResultsIn the first sub-study, the participants determined all
   items, including student-centered learning, non-threatening learning
   environment, and record and management system of clinical learning
   opportunities as implementable learning opportunities with over 70%
   consensus. However, in the second sub-study, student-centered teaching
   methods were practiced in 33% of medical schools and the non-threatening
   learning environment in 67% of the schools, while the record and
   management system of learning opportunities was not launched in any of
   the schools. From the viewpoint of the expert panel members, learning
   opportunities adapted to clinical contents, specification of
   content-based learning opportunities, and continuous supervision on
   learners to achieve the expected learning outcomes were among clinical
   learning opportunities with over 70%
   consensus.ConclusionsStudent-centered clinical learning practices,
   together with virtual learning methods, can lead to clinical
   enhancement. Opportunities such as interactive and participatory
   practices should gain further consideration. Also assigning
   responsibility to learners and monitoring them are strategies for
   enhancement.
OI yamani, Nikoo/0000-0002-7990-092X
TC 1
Z8 0
ZR 0
ZS 0
ZB 0
ZA 0
Z9 1
U1 1
U2 3
SN 1472-6920
UT WOS:000478022900004
PM 31366343
ER

PT J
AU Abd-Alrazaq, Alaa
   Bewick, Bridgette M.
   Farragher, Tracey
   Gardner, Peter
TI Factors Affecting Patients' Use of Electronic Personal Health Records in
   England: Cross-Sectional Study
SO JOURNAL OF MEDICAL INTERNET RESEARCH
VL 21
IS 7
AR e12373
DI 10.2196/12373
PD JUL 31 2019
PY 2019
AB Background: Electronic personal health records (ePHRs) are secure
   Web-based tools that enable individuals to access, manage, and share
   their medical records. England recently introduced a nationwide ePHR
   called Patient Online. As with ePHRs in other countries, adoption rates
   of Patient Online remain low. Understanding factors affecting patients'
   ePHR use is important to increase adoption rates and improve the
   implementation success of ePHRs.
   Objective: This study aimed to examine factors associated with patients'
   use of ePHRs in England.
   Methods: The unified theory of acceptance and use of technology was
   adapted to the use of ePHRs. To empirically examine the adapted model, a
   cross-sectional survey of a convenience sample was carried out in 4
   general practices in West Yorkshire, England. Factors associated with
   the use of ePHRs were explored using structural equation modeling.
   Results: Of 800 eligible patients invited to take part in the survey,
   624 (78.0%) returned a valid questionnaire. Behavioral intention (BI)
   was significantly influenced by performance expectancy (PE; beta=. 57,
   P<. 001), effort expectancy (EE; beta=. 16, P<. 001), and perceived
   privacy and security (PPS; beta=. 24, P<. 001). The path from social
   influence to BI was not significant (beta=. 03, P=. 18). Facilitating
   conditions (FC) and BI significantly influenced use behavior (UB; beta=.
   25, P<. 001 and beta=. 53, P<. 001, respectively). PE significantly
   mediated the effect of EE and PPS on BI (beta=. 19, P<. 001 and beta=.
   28, P=. 001, respectively). Age significantly moderated 3 paths: PE ->
   BI, EE -> BI, and FC -> UB. Sex significantly moderated only the
   relationship between PE and BI. A total of 2 paths were significantly
   moderated by education and internet access: EE -> BI and FC -> UB.
   Income moderated the relationship between FC and UB. The adapted model
   accounted for 51% of the variance in PE, 76% of the variance in BI, and
   48% of the variance in UB.
   Conclusions: This study identified the main factors that affect
   patients' use of ePHRs in England, which should be taken into account
   for the successful implementation of these systems. For example,
   developers of ePHRs should involve patients in the process of designing
   the system to consider functions and features that fit patients'
   preferences and skills to ensure systems are useful and easy to use. The
   proposed model accounted for 48% of the variance in UB, indicating the
   existence of other, as yet unidentified, factors that influence the
   adoption of ePHRs. Future studies should confirm the effect of the
   factors included in this model and identify additional factors.
RI Abd-Alrazaq, Alaa Ali/ABE-3043-2021; Farragher, Tracey/; Gardner, Peter/
OI Abd-Alrazaq, Alaa Ali/0000-0001-7695-4626; Farragher,
   Tracey/0000-0002-1968-6378; Gardner, Peter/0000-0002-8799-0443
ZR 0
TC 16
ZA 0
ZS 0
ZB 0
Z8 0
Z9 16
U1 2
U2 16
SN 1438-8871
UT WOS:000478078300001
PM 31368442
ER

PT J
AU Westerlaken, Mirjam
   Christiaans-Dingelhoff, Ingrid
   Filius, Renee M.
   de Vries, Bas
   de Bruijne, Martine
   van Dam, Marjel
TI Blended learning for postgraduates; an interactive experience
SO BMC MEDICAL EDUCATION
VL 19
AR 289
DI 10.1186/s12909-019-1717-5
PD JUL 30 2019
PY 2019
AB BackgroundBlended learning has the potential to stimulate effective
   learning and to facilitate high quality education. For postgraduate
   health professionals, blended learning is relatively new. For this group
   we developed, implemented and evaluated two blended learning modules in
   a master program on quality and safety in patient care. Aiming for a
   better preparation compared to traditional textbook homework, the course
   provided not only web lectures and reading, but also interactive
   assignments and collaborative learning. Additional goal was saving time
   for the teachers resulting in a potential cost savings.MethodThe
   experiences of 21 postgraduate health professionals were evaluated with
   two voluntary and anonymous questionnaires beginning of 2017 with a
   special focus on the added value of online interaction, underexposed in
   previous research.ResultsThis evaluation shows that online modules are
   regarded as being an effective preparation for face-to-face meetings for
   postgraduate health professionals. Added value of social interactive
   online preparation was perceived from collaborating and interacting with
   each other. Both the interaction between the students, and the
   e-moderator and teachers were well received.ConclusionsBased on the
   results of this study, we suggest that blended learning may indeed
   increase the level of education and stimulate effective learning for
   postgraduate health care professionals. The professionals experienced
   added value of social interactive online preparation from collaborating
   and interacting with each other. We consider better aligning of the
   online and face-to-face components as one of the highest priorities.
RI van Dam, Marjel/AFT-3071-2022; de Bruijne, Martine/; Christiaans-Dingelhoff, Ingrid/; van Dam, Marjel/
OI de Bruijne, Martine/0000-0003-1838-1158; Christiaans-Dingelhoff,
   Ingrid/0000-0002-0904-2384; van Dam, Marjel/0000-0001-9802-7516
ZA 0
ZS 1
TC 28
ZB 1
Z8 1
ZR 0
Z9 29
U1 2
U2 19
SN 1472-6920
UT WOS:000477943000002
PM 31362735
ER

PT J
AU D'Ignazio, Tara
   Lavoie, Gabriel
   Pomerani, Tommaso
   Lachapelle, Alexander
   Gaucher, Nathalie
TI Pre-exchange training - Developing ethical and cultural competencies in
   medical students
SO MEDICAL TEACHER
VL 41
IS 12
BP 1399
EP 1403
DI 10.1080/0142159X.2019.1641590
EA JUL 2019
PD DEC 2 2019
PY 2019
AB Background: The International Federation of Medical Students'
   Associations (IFMSA) organizes over 15,000 international medical
   exchanges per year in over 100 countries. In the past, there was no
   standardized Pre-Departure Training (PDT) for participants. A PDT is
   important to protect patient safety and prepare students for their
   exchange. Objective: To determine whether a two-hour case-based
   Pre-Departure Training can increase self-reported level of comfort on
   competencies in basic medical ethics, cultural competence, research
   ethics, and recognizing the limits of one's level of skill in medical
   students. Methods: In 2017, the PDT was implemented in nine countries
   for medical students prior to their IFMSA exchange. Participants
   self-evaluated their competencies in an online questionnaire before and
   after the PDT. Results: 234 students from 32 countries completed the
   pre-PDT evaluation and 104 completed both evaluations. Participants
   demonstrated statistically significant improvements in self-reported
   competencies in 16 out of 18 items including voicing lack of skill to a
   supervisor (p < 0.001) and recognizing personal cultural biases (p <
   0.001). Conclusions: A case-based PDT can improve participants'
   self-reported comfort in treating patients from different cultural
   backgrounds and help maintain high ethical standards abroad. The PDT was
   implemented at large within IFMSA in 2018.
OI Pomerani, Tommaso Ivan/0000-0001-5744-7274; Lachapelle,
   Alexander/0000-0001-8561-8990
ZA 0
ZR 0
ZS 1
ZB 1
Z8 0
TC 3
Z9 4
U1 0
U2 2
SN 0142-159X
EI 1466-187X
UT WOS:000479796800001
PM 31366260
ER

PT J
AU Dunne, David M.
   Lefevre, Carmen
   Cunniffe, Brian
   Tod, David
   Close, Graeme L.
   Morton, James P.
   Murphy, Rebecca
TI Performance Nutrition in the digital era - An exploratory study into the
   use of social media by sports nutritionists
SO JOURNAL OF SPORTS SCIENCES
VL 37
IS 21
BP 2467
EP 2474
DI 10.1080/02640414.2019.1642052
EA JUL 2019
PD NOV 2 2019
PY 2019
AB This study aimed to explore how social media is being used by sports
   nutritionists as part of service provision, as well as practitioners'
   experiences and opinions of its use in practice. An exploratory
   sequential mixed methods approach was used during this research.
   Forty-four sports nutritionists completed an online survey detailing
   their personal and professional social media use. Semi-structured
   follow-up interviews were conducted with 16 participants who volunteered
   to do so. Survey responses were collated and reported as descriptive
   statistics. Interviews were thematically analysed. Social media was used
   by 89% of sports nutritionists to support practice, of which 97%
   perceived its use to be beneficial. Platforms were used to deliver
   information and resources, and support athletes online via pages, groups
   and 1-2-1 messaging. Social media facilitated improved communication
   between the practitioner and the athlete, as well as facilitating mobile
   and visual learning. Lack of digital intervention training and time were
   reported as challenges to social media use in practice. Sports
   nutritionists have embraced social media as an extension of service
   provision. Professional education should now consider supporting
   nutritionists' in developing digital professionalism.
OI Dunne, David/0000-0003-1535-383X; Cunniffe, Brian/0000-0003-0602-5164
TC 9
ZA 0
ZR 0
ZS 1
ZB 3
Z8 0
Z9 9
U1 1
U2 12
SN 0264-0414
EI 1466-447X
UT WOS:000479700200001
PM 31345110
ER

PT J
AU Metcalfe, Anna
   Jones, Bridget
   Mayer, Johannes
   Gage, Heather
   Oyebode, Jan
   Boucault, Sarah
   Aloui, Sabrina
   Schwertel, Uta
   Bohm, Markus
   du Montcel, Sophie Tezenas
   Lebbah, Said
   De Mendonca, Alexandre
   De Vugt, Marjolein
   Graff, Caroline
   Jansen, Sabine
   Hergueta, Thierry
   Dubois, Bruno
   Kurz, Alexander
TI Online information and support for carers of people with young-onset
   dementia: A multi-site randomised controlled pilot study
SO INTERNATIONAL JOURNAL OF GERIATRIC PSYCHIATRY
VL 34
IS 10
BP 1455
EP 1464
DI 10.1002/gps.5154
EA JUL 2019
PD OCT 2019
PY 2019
AB Objectives The European RHAPSODY project sought to develop and test an
   online information and support programme for caregivers of individuals
   diagnosed with young onset dementia. The objectives were to assess user
   acceptability and satisfaction with the programme and to test outcome
   measures for a larger effectiveness study. Design A pilot randomised
   controlled trial in England, France, and Germany was conducted with 61
   caregivers for adults with young onset Alzheimer's disease or
   frontotemporal degeneration. Evaluations at baseline, week 6, and week
   12 assessed user acceptability and satisfaction. Use of the programme
   was measured from online back-end data. Qualitative feedback on user
   experiences was collected via semi-structured interviews. Measures of
   caregiver well-being (self-efficacy, stress, burden, frequency of
   patient symptoms, and caregiver reactions) were explored for use in a
   subsequent trial. Results Participants logged in online on average once
   a week over a 6-week period, consulting approximately 31% of programme
   content. Seventy percent of participants described the programme as
   useful and easy to use. Eighty-five percent expressed intent to use the
   resource in the future. Reductions in reported levels of stress and
   caregivers' negative reactions to memory symptoms were observed
   following use of the programme. Conclusions Results indicated that the
   RHAPSODY programme was acceptable and useful to caregivers. The
   programme may be complementary to existing services in responding to the
   specific needs of families affected by young onset dementia.
   Distribution of the programme is underway in England, France, Germany,
   and Portugal.
RI du Montcel, Sophie Tezenas/A-6207-2012; Jones, Bridget/AAN-1008-2021; Böhm, Markus/AAF-3762-2020; graff, caroline/A-2545-2009; Oyebode, Jan/; de Mendonca, Alexandre/; Graff, Caroline/; Metcalfe, Anna/
OI du Montcel, Sophie Tezenas/0000-0002-2866-4330; Jones,
   Bridget/0000-0001-9709-1794; Böhm, Markus/0000-0003-2859-5651; Oyebode,
   Jan/0000-0002-0263-8740; de Mendonca, Alexandre/0000-0002-0488-1453;
   Graff, Caroline/0000-0002-9949-2951; Metcalfe, Anna/0000-0002-5727-8914
ZA 0
ZS 0
ZR 0
ZB 2
TC 17
Z8 2
Z9 19
U1 6
U2 29
SN 0885-6230
EI 1099-1166
UT WOS:000479379700001
PM 31111516
ER

PT J
AU Vig, Elizabeth K.
   Merel, Susan E.
TI Ethics Education During Palliative Medicine Fellowship
SO AMERICAN JOURNAL OF HOSPICE & PALLIATIVE MEDICINE
VL 36
IS 12
BP 1076
EP 1080
AR 1049909119864300
DI 10.1177/1049909119864300
EA JUL 2019
PD DEC 2019
PY 2019
AB Background: Palliative care clinicians frequently encounter situations
   in which there are ethical dilemmas about the right thing to do.
   Palliative medicine fellowships are required to include education about
   ethics. Our fellowship increased fellows' ethics education through
   monthly didactics, lectures in a professional development series, and a
   month-long ethics rotation. Methods: We sought input from graduates of
   our palliative medicine fellowship about the content and amount of the
   ethics education they received. Fellowship graduates were invited via
   e-mail to complete an online survey about the ethics education they
   received during fellowship. They were asked questions about their work
   environment, frequency with which they encounter ethical dilemmas, their
   perspectives on the ethics content, the amount of ethics education they
   received during fellowship, and their input on ways to improve the
   ethics education within the fellowship. Results: Twenty-eight (82%) of
   34 fellowship graduates completed the survey; 93% noted that they
   encounter ethical dilemmas in their work, with half encountering these
   on a daily or weekly basis, and 86% noted that colleagues ask them
   questions about ethics because of their palliative medicine training.
   None responded that they had received too much ethics education.
   Fellowship graduates identified ethics content that has been useful
   since completing fellowship and suggested ways to improve ethics
   education for future fellows. Conclusion: Graduates of a palliative
   medicine fellowship encounter ethical dilemmas often and frequently are
   asked questions about ethics. Palliative medicine fellowships may want
   to examine their ethics curriculum to ensure that graduating fellows are
   learning about relevant ethics topics and are comfortable discussing
   ethical dilemmas with others.
TC 4
ZB 0
ZS 1
ZA 0
Z8 0
ZR 0
Z9 5
U1 0
U2 0
SN 1049-9091
EI 1938-2715
UT WOS:000478492700001
PM 31342770
ER

PT J
AU Coleman, E.
   O'Connor, E.
TI The role of WhatsApp (R) in medical education; a scoping review and
   instructional design model
SO BMC MEDICAL EDUCATION
VL 19
AR 279
DI 10.1186/s12909-019-1706-8
PD JUL 25 2019
PY 2019
AB BackgroundTechnological advances have driven huge change in educational
   practices though concerns exist about a lack of evidence informing this
   change, in particular with social media-based medical education
   activities. The purpose of this study was to conduct a scoping review of
   WhatsApp use in medical education, narratively describing how it has
   been used and evaluated, and the theoretical considerations in relevant
   articles.MethodsA modified 5-stage scoping review model was used. We
   performed 2 searches from February 2009 to February 2019 in EBSCO,
   SCOPUS, Web of Science, EMBASE, Medline PubMed and Google Scholar) using
   the term WhatsApp in all search fields. A 3-stage process for study
   selection was performed. Only original articles in English presenting
   original data about WhatsApp in medical education were included. The
   Kirkpatrick model of training evaluation was used to describe learning
   outcomes in included studies.ResultsTwenty-three articles were selected
   for review. Three strategies for WhatsApp use were apparent; primarily
   educational use with a pre-defined curriculum (n=5), primarily
   educational use without a curriculum (n=11), and primarily
   non-educational use (n=7). Most of the educational studies used an
   online moderator and were in a local hospital or university department.
   Studies not primarily educational were national or international and
   seldom included an online moderator. All 5 studies with a pre-defined
   curriculum reported Kirkpatrick level 2 learner knowledge outcomes. A
   majority of the remaining studies only reported Kirkpatrick level 1
   learner attitudes. Seven studies with 647 participants reported an
   improvement in learners' knowledge following WhatsApp learning, though
   methodological weaknesses were apparent. Evidence for underlying
   learning theory considerations were scant throughout the
   studies.ConclusionsWhatsApp is popular and convenient in medical
   education. Current published literature suggests it may also be
   effective as a medical learning tool. By combining the 3 strategies for
   WhatsApp use and the exploration-enactment-assessment integrated
   learning design framework, we propose an instant messenger design model
   for medical education. This may address the need for theory-driven
   instructional design in social media learning. Further research would
   clarify the role of WhatsApp and our design model in this area.
OI Coleman, Eamonn/0000-0001-8240-9907
ZR 0
ZS 1
ZA 0
ZB 4
Z8 0
TC 48
Z9 49
U1 3
U2 17
EI 1472-6920
UT WOS:000477596100006
PM 31345202
ER

PT J
AU St Onge, Joan E.
   Cata, Ann M.
   Horigian, Viviana E.
TI Integration of Public Health in LCME Accredited Medical School in
   Florida: A Survey Based Study
SO CUREUS
VL 11
IS 7
AR e5213
DI 10.7759/cureus.5213
PD JUL 23 2019
PY 2019
AB Introduction: The future physician will face a career challenged by a
   number of significant changes in healthcare, including changes in
   demographics and disease, an increasing focus on population health and
   value-based care, and changes in healthcare funding. National
   organizations have called for medical schools to better prepare students
   for these challenges, and to incorporate more public health education in
   medical school. While many medical schools have responded, the topics
   covered, the timing in the curriculum, and the importance of these
   topics for graduation vary widely. Florida has been a site of growth in
   medical education in the last 10 years. Given that new medical schools
   were developed during a period of increased emphasis on the need for
   public health education, a survey was developed to assess the state of
   public health education in medical schools accredited by the Liaison
   Committee for Medical Education (LCME) in the state of Florida.
   Methods: The survey included questions on school location, size of the
   student body, date of initial LCME accreditation, presence of department
   or school of public health, and presence of a pathway or track in public
   health. The survey asked detailed questions about public health content,
   curricula delivery methods, and timing of the curriculum within the
   four-year course of study as well as the courses providing public health
   content. The survey asked about the value of curricular content and the
   survey itself. The online survey was sent to the associate or senior
   associate deans for education in the seven LCME accredited schools who
   had full or provisional accreditation as of December 2017. Data
   collection occurred between March 14 and March 30, 2018.
   Results: Six of the seven medical schools responded. Of the eleven
   competencies included in the survey, schools reported between five and
   eleven. Three schools cover nine or more of the eleven competencies. The
   number of competencies covered was not statistically influenced by age
   of the school, percentage of underrepresented students in medicine, the
   presence of a school or department of public health, or a special
   pathway or track in public health. The most common teaching method used
   was a didactic lecture, and the least was the structured experience with
   a local health organization. The fourth year of medical school saw the
   least amount of public health education. Five of the six respondents
   felt that the competencies presented here are very important to
   extremely important, and one school feels that they are moderately
   important.
   Discussion: Nationally, education in public health is an important
   component in medical education, but the topics included, educational
   methods used and the importance of the content varies from school to
   school. The state of public health education in medical schools in
   Florida is robust in some schools. The individuals responsible for the
   curriculum support the importance of these topics. The content is
   delivered through a diversity of pedagogical methods. The study results
   demonstrate a number of opportunities for enhancement.
   Conclusion: Given the importance of public health content in medical
   schools, survey methodology using established competencies to assess
   public health curricula could be used in the US to provide an up-to-date
   assessment of the strengths and opportunities for improvement in this
   area.
OI St. Onge, Joan/0000-0002-4703-5417
ZS 0
TC 1
Z8 0
ZR 0
ZB 0
ZA 0
Z9 1
U1 0
U2 2
EI 2168-8184
UT WOS:000476883600009
PM 31565617
ER

PT J
AU Barakat, Sarah
   Maguire, Sarah
   Smith, Kathryn E.
   Mason, Tyler B.
   Crosby, Ross D.
   Touyz, Stephen
TI Evaluating the role of digital intervention design in treatment outcomes
   and adherence to eTherapy programs for eating disorders: A systematic
   review and meta-analysis
SO INTERNATIONAL JOURNAL OF EATING DISORDERS
VL 52
IS 10
SI SI
BP 1077
EP 1094
DI 10.1002/eat.23131
EA JUL 2019
PD OCT 2019
PY 2019
AB Objective Despite the existence of reviews which document the
   effectiveness of online therapies, there is little consensus regarding
   the exact components of online treatment delivery that are most
   effective in maintaining user engagement and reducing eating disorder
   (ED) symptomology. The current review and meta-analysis aimed to
   determine which components of web-based, ED self-help interventions are
   associated with lower attrition and improved therapeutic outcome. Method
   A systematic search of electronic databases (PsycINFO, Medline, Web of
   Science, Scopus) was conducted for published studies of web-based
   interventions for EDs and a meta-analysis of the final included studies
   was performed. Each intervention was coded across four dimensions,
   including the multimedia channels employed (e.g., text, audio, videos),
   degree of user interactivity (e.g., online self-monitoring, skills
   exercises), level of automated feedback (e.g., reminders, personalized
   feedback), and technological device through which the program was
   accessed (e.g., smartphone, computer). Results A final 23 papers were
   included. The results of meta-regressions indicated that higher scores
   on the multimedia subscale were associated with greater ED symptom
   improvement in treatment groups. Conversely, a higher degree of feedback
   in the treatment group was associated with a group difference in ED
   psychopathology favoring the control group. Other intervention
   components were not associated with treatment outcome or dropout.
   Discussion The results are discussed in relation to limitations of the
   scale used to quantify digital intervention features, as well as the
   limited diversity and technological sophistication of available ED
   digital interventions. Such findings indicate the importance of
   understanding the digital components, which differentiate online
   therapeutic programs.
OI Mason, Tyler/0000-0001-7284-7890; Maguire, Sarah/0000-0003-0754-9189;
   Barakat, Sarah/0000-0002-3097-8320
Z8 0
TC 27
ZR 0
ZS 0
ZB 4
ZA 0
Z9 27
U1 0
U2 31
SN 0276-3478
EI 1098-108X
UT WOS:000477520700001
PM 31328815
ER

PT J
AU Murray, Melanie
   Sundin, Deborah
   Cope, Vicki
TI New graduate nurses' clinical safety knowledge by the numbers
SO JOURNAL OF NURSING MANAGEMENT
VL 27
IS 7
BP 1384
EP 1390
DI 10.1111/jonm.12819
EA JUL 2019
PD OCT 2019
PY 2019
AB Aim To explore new graduate registered nurses' knowledge and attitudes
   concerning medical error and patient safety, during their first 6 months
   of professional practice. Background New graduate registered nurses
   demonstrate basic skills and levels of performance due to limited
   exposure and experience in actual situations. There is a concern held
   for their clinical reasoning skills required to recognize patient
   deterioration, posing a threat to patient safety. Methods An online
   questionnaire was used to survey new graduate registered nurses at three
   time points during graduate nurse programmes between August 2016 and
   February 2018. Results A decrease in self-reported knowledge and
   attitudes regarding medical errors was noted over the three time points.
   These results indicate initial confidence in theoretical knowledge and
   attitudes upon completion of undergraduate education, and prior to
   commencing professional practice. Conclusion Results suggest that a
   theory practice gap persists with respect to medical error for
   transitioning new nurses. Impact for Nursing Management New nurses lack
   confidence around compromised patient safety situations and a knowledge
   gap around actions related to medical error. Nurse managers and
   educators should be made aware of this gap to implement strategies to
   decrease risk during novice nurse transition.
RI Murray, Melanie/AAS-8043-2020; Murray, Melanie/; Cope, Vicki/
OI Murray, Melanie/0000-0002-6335-1356; Cope, Vicki/0000-0002-4528-4268
ZR 0
ZB 0
ZA 0
ZS 0
TC 6
Z8 0
Z9 6
U1 5
U2 15
SN 0966-0429
EI 1365-2834
UT WOS:000477505700001
PM 31230379
ER

PT J
AU Felszeghy, Szabolcs
   Pasonen-Seppanen, Sanna
   Koskela, Ali
   Nieminen, Petteri
   Harkonen, Kai
   Paldanius, Kaisa M. A.
   Gabbouj, Sami
   Ketola, Kirsi
   Hiltunen, Mikko
   Lundin, Mikael
   Haapaniemi, Tommi
   Sointu, Erkko
   Bauman, Eric B.
   Gilbert, Gregory E.
   Morton, David
   Mahonen, Anitta
TI Using online game-based platforms to improve student performance and
   engagement in histology teaching
SO BMC MEDICAL EDUCATION
VL 19
AR 273
DI 10.1186/s12909-019-1701-0
PD JUL 22 2019
PY 2019
AB BackgroundHuman morphology is a critical component of dental and medical
   graduate training. Innovations in basic science teaching methods are
   needed to keep up with an ever-changing landscape of technology. The
   purpose of this study was to investigate whether students in a medical
   and dental histology course would have better grades if they used gaming
   software Kahoot (R) and whether gamification effects on learning and
   enjoyment.MethodsIn an effort to both evoke students' interest and
   expand their skill retention, an online competition using Kahoot (R) was
   implemented for first-year students in 2018 (n=215) at the University of
   Eastern Finland. Additionally, closed (160/215) or open-ended (41/215)
   feedback questions were collected and analyzed.ResultsThe Kahoot (R)
   gamification program was successful and resulted in learning gains. The
   overall participant satisfaction using Kahoot (R) was high, with
   students (124/160) indicating that gamification increased their
   motivation to learn. The gaming approach seemed to enable the students
   to overcome individual difficulties (139/160) and to set up
   collaboration (107/160); furthermore, gamification promoted interest
   (109/160), and the respondents found the immediate feedback from senior
   professionals to be positive (146/160). In the open-ended survey, the
   students (23/41) viewed collaborative team- and gamification-based
   learning positively.ConclusionThis study lends support to the use of
   gamification in the teaching of histology and may provide a foundation
   for designing a gamification-integrated curriculum across healthcare
   disciplines.
RI Ketola, Kirsi/O-1071-2016; Harkonen, Kai/; Sointu, Erkko/; Gilbert, Gregory/C-7735-2016
OI Ketola, Kirsi/0000-0001-6484-9861; Harkonen, Kai/0000-0002-8618-8141;
   Sointu, Erkko/0000-0003-4001-7264; Gilbert, Gregory/0000-0003-0879-5496
ZR 0
ZB 4
ZS 5
ZA 0
Z8 0
TC 45
Z9 48
U1 13
U2 51
SN 1472-6920
UT WOS:000476718700002
PM 31331319
ER

PT J
AU Lillevang, Gunver
   Henriksen, Mikael
   Brodersen, John
   Lewandowska, Karolina
   Kjaer, Niels Kristian
TI Why do Danish junior doctors choose general practice as their future
   specialty? Results of a mixed-methods survey
SO EUROPEAN JOURNAL OF GENERAL PRACTICE
VL 25
IS 3
BP 149
EP 156
DI 10.1080/13814788.2019.1639668
EA JUL 2019
PD JUL 3 2019
PY 2019
AB Background: A well-staffed and an efficient primary healthcare sector is
   beneficial for a healthcare system but some countries experience
   problems in recruitment to general practice. Objectives: This study
   explored factors influencing Danish junior doctors' choice of general
   practice as their specialty. Methods: This study is based on an online
   questionnaire collecting quantitative and qualitative data. Two
   focus-group interviews were conducted to inform the construction of the
   questionnaire to ensure high content validity. All Danish junior doctors
   participating in general practice specialist training in 2015 were
   invited to participate in the survey, from which both qualitative and
   quantitative data were collected. The data was analysed using systematic
   text condensation and descriptive statistics. Results: Of 1099 invited,
   670 (61%) junior doctors completed the questionnaire. Qualitative data:
   junior doctors found educational environments and a feasible work-life
   balance were important. They valued patient-centred healthcare,
   doctor-patient relationships based on continuity, and the possibility of
   organizing their work in smaller, manageable units. Quantitative data:
   90.8% stated that the set-up of Danish specialist-training programme
   positively influenced their choice of general practice as their
   specialty. Junior doctors (80.4%) found that their university curriculum
   had too little emphasis on general practice, 64.5% agreed that early
   basic postgraduate training in general practice had a high impact on
   their choice of general practice as their specialty. Conclusion: Several
   factors that might positively affect the choice of general practice were
   identified. These factors may hold the potential to guide recruitment
   strategies for general practice.
OI Kjaer, Niels Kristian/0000-0002-1301-2663; Brodersen, John
   Brandt/0000-0001-9369-3376
Z8 0
ZA 0
ZB 0
ZR 0
ZS 0
TC 4
Z9 4
U1 1
U2 4
SN 1381-4788
EI 1751-1402
UT WOS:000479359200001
PM 31339386
ER

PT J
AU Grace, Jacqueline Gilberto
   Schweers, Lisl
   Anazodo, Antoinette
   Freyer, David R.
TI Evaluating and providing quality health information for adolescents and
   young adults with cancer
SO PEDIATRIC BLOOD & CANCER
VL 66
IS 10
AR e27931
DI 10.1002/pbc.27931
EA JUL 2019
PD OCT 2019
PY 2019
AB Adolescents and young adults (AYAs, 15-39 years old) are an ideal
   population to benefit from the ever-expanding number and variety of
   cancer information and health resources available via the Internet and
   other digital platforms. However, the ability of individual AYAs to
   fully utilize such resources depends on their degree of health literacy.
   Across the trajectory of cancer care, an important role for the oncology
   clinician is assisting AYAs and caregivers in accessing quality health
   information consistent with their level of health literacy. Working from
   the premise that all AYAs with cancer and their caregivers deserve to be
   empowered with maximal knowledge about their condition, this review
   provides information to assist oncology clinicians in (1) understanding
   the variety of contemporary online resources that are currently
   available, including their strengths and limitations; (2) evaluating the
   quality of health information; and (3) recommending specific health
   information resources to their AYA patients.
ZR 0
ZS 0
Z8 0
ZA 0
TC 8
ZB 2
Z9 8
U1 3
U2 9
SN 1545-5009
EI 1545-5017
UT WOS:000478215900001
PM 31322817
ER

PT J
AU Al-Busaidi, Ibrahim S.
   Wells, Cameron, I
   Wilkinson, Tim J.
TI Publication in a medical student journal predicts short- and long-term
   academic success: a matched-cohort study
SO BMC MEDICAL EDUCATION
VL 19
AR 271
DI 10.1186/s12909-019-1704-x
PD JUL 19 2019
PY 2019
AB Background: Medical student journals play a critical role in promoting
   academic research and publishing amongst medical students, but their
   impact on students' future academic achievements has not been examined.
   We aimed to evaluate the short- and long-term effects of publication in
   the New Zealand Medical Student Journal (NZMSJ) through examining rates
   of post-graduation publication, completion of higher academic degrees,
   and pursuing an academic career.
   Methods: Student-authored original research publications in the NZMSJ
   during the period 2004-2011 were retrospectively identified. Gender-,
   university- and graduation year-matched controls were identified from
   publicly available databases in a 2:1 ratio (two controls for each
   student authors). Date of graduation, current clinical scope of
   practice, completion of higher academic degrees, and attainment of an
   academic position for both groups were obtained from Google searches,
   New Zealand graduate databases, online lists of registered doctors in
   New Zealand and Australia, and author affiliation information from
   published articles. Pre- and post-graduation PubMed (R)-indexed
   publications were identified using standardised search criteria.
   Results: Fifty publications authored by 49 unique students were
   identified. The median follow-up period after graduation was 7.0years
   (range 2-12years). Compared with controls, student-authors were
   significantly more likely to publish in PubMed (R)-indexed journals (OR
   3.09, p=0.001), obtain a PhD (OR 9.21, p=0.004) or any higher degree (OR
   2.63, p=0.007), and attain academic positions (OR 2.90, p=0.047)
   following graduation.
   Conclusion: Publication in a medical student journal is associated with
   future academic achievement and contributes to develop a clinical
   academic workforce. Future work should aim to explore motivators and
   barriers associated with these findings.
RI Busaidi, Ibrahim Al/U-7233-2019; Wilkinson, Tim/C-5515-2008; Wells, Cameron/
OI Busaidi, Ibrahim Al/0000-0003-2423-4162; Wilkinson,
   Tim/0000-0002-4080-4164; Wells, Cameron/0000-0001-9221-6674
ZS 2
ZA 0
TC 14
ZB 1
ZR 0
Z8 0
Z9 16
U1 0
U2 1
SN 1472-6920
UT WOS:000476485400001
PM 31324236
ER

PT J
AU Windish, Ryan
   Stuart, Peter
   de la Cruz, Raymund
   Murray, Alistair
TI Enhancing intern emergency medicine education using a combined didactic
   and web-based learning curriculum: The EDGE programme
SO EMERGENCY MEDICINE AUSTRALASIA
VL 31
IS 5
BP 837
EP 842
DI 10.1111/1742-6723.13352
EA JUL 2019
PD OCT 2019
PY 2019
AB Objective: To assess the effectiveness of an education programme that
   integrates web-based learning into classroom sessions.
   Methods: This prospective study involved a convenience sample of ED
   interns rotating at two study site hospitals between April 2015 and
   January 2017. Interns undertook weekly ED classroom-based education and
   were given access to a web-based learning resource with completion being
   voluntary. To assess change in medical knowledge multiple choice
   examinations were administered during week 1 and week 10 of the term.
   The study's primary end-point was the effect of the web-based resource
   on participants' knowledge. The median % of online modules completed by
   participants (75%) was used as a cut-off to create two groups. The %
   improvement between the test scores at week 1 and week 10 of each group
   were then compared. Intern satisfaction with the programme was also
   assessed using a satisfaction survey.
   Results: The average examination score for all participants was
   significantly higher at week 10 than week 1 (80% vs 68%; P < 0.001). The
   primary end-point, % improvement between the week 1 and week 10 scores
   of those that completed <= 75% of web-based modules (mean 16%; 95% CI
   12-20%) and those that completed >75% of web-based modules (mean 27%;
   95% CI 20-34%), showed a statistically significant difference (P =
   0.03). Interns surveyed were also highly satisfied with programme.
   Conclusions: This blended curriculum that integrates a web-based
   resource into classroom learning shows promise in enhancing intern
   emergency medicine education.
RI Windish, Ryan L/L-8153-2016
OI Windish, Ryan L/0000-0002-7706-4315
Z8 0
ZR 0
ZA 0
ZS 0
ZB 1
TC 2
Z9 2
U1 0
U2 0
SN 1742-6731
EI 1742-6723
UT WOS:000478332700001
PM 31321877
ER

PT J
AU Car, Lorainne Tudor
   Soong, Aijia
   Kyaw, Bhone Myint
   Chua, Kee Leng
   Low-Beer, Naomi
   Majeed, Azeem
TI Health professions digital education on clinical practice guidelines: a
   systematic review by Digital Health Education collaboration
SO BMC MEDICINE
VL 17
AR 139
DI 10.1186/s12916-019-1370-1
PD JUL 18 2019
PY 2019
AB BackgroundClinical practice guidelines are an important source of
   information, designed to help clinicians integrate research evidence
   into their clinical practice. Digital education is increasingly used for
   clinical practice guideline dissemination and adoption. Our aim was to
   evaluate the effectiveness of digital education in improving the
   adoption of clinical practice guidelines.MethodsWe performed a
   systematic review and searched seven electronic databases from January
   1990 to September 2018. Two reviewers independently screened studies,
   extracted data and assessed risk of bias. We included studies in any
   language evaluating the effectiveness of digital education on clinical
   practice guidelines compared to other forms of education or no
   intervention in healthcare professionals. We used the Grading of
   Recommendations, Assessment, Development and Evaluations (GRADE)
   approach to assess the quality of the body of evidence.ResultsSeventeen
   trials involving 2382 participants were included. The included studies
   were diverse with a largely unclear or high risk of bias. They mostly
   focused on physicians, evaluated computer-based interventions with
   limited interactivity and measured participants' knowledge and
   behaviour. With regard to knowledge, studies comparing the effect of
   digital education with no intervention showed a moderate, statistically
   significant difference in favour of digital education intervention
   (SMD=0.85, 95% CI 0.16, 1.54; I-2=83%, n=3, moderate quality of
   evidence). Studies comparing the effect of digital education with
   traditional learning on knowledge showed a small, statistically
   non-significant difference in favour of digital education (SMD=0.23, 95%
   CI -0.12, 0.59; I-2=34%, n=3, moderate quality of evidence). Three
   studies measured participants' skills and reported mixed results. Of
   four studies measuring satisfaction, three studies favoured digital
   education over traditional learning. Of nine studies evaluating
   healthcare professionals' behaviour change, only one study comparing
   email-delivered, spaced education intervention to no intervention
   reported improvement in the intervention group. Of three studies
   reporting patient outcomes, only one study comparing email-delivered,
   spaced education games to non-interactive online resources reported
   modest improvement in the intervention group. The quality of evidence
   for outcomes other than knowledge was mostly judged as low due to risk
   of bias, imprecision and/or inconsistency.ConclusionsHealth professions
   digital education on clinical practice guidelines is at least as
   effective as traditional learning and more effective than no
   intervention in terms of knowledge. Most studies report little or no
   difference in healthcare professionals' behaviours and patient outcomes.
   The only intervention shown to improve healthcare professionals'
   behaviour and modestly patient outcomes was email-delivered, spaced
   education. Future research should evaluate interactive, simulation-based
   and spaced forms of digital education and report on outcomes such as
   skills, behaviour, patient outcomes and cost.
RI Car, Lorainne Tudor/E-1205-2017; Soong, Aijia/; Majeed, Azeem/
OI Car, Lorainne Tudor/0000-0001-8414-7664; Soong,
   Aijia/0000-0001-6217-8961; Majeed, Azeem/0000-0002-2357-9858
ZB 2
TC 32
Z8 0
ZA 0
ZR 0
ZS 1
Z9 32
U1 3
U2 10
SN 1741-7015
UT WOS:000475929400001
PM 31315642
ER

PT J
AU Eley, Charlotte, V
   Young, Vicki L.
   Hayes, Catherine, V
   McNulty, Cliodna A. M.
TI Evaluation of an e-Learning platform for educators to improve education
   around infection prevention and antibiotics
SO TECHNOLOGY PEDAGOGY AND EDUCATION
VL 28
IS 5
BP 485
EP 501
DI 10.1080/1475939X.2019.1634138
EA JUL 2019
PD OCT 20 2019
PY 2019
AB e-Bug, an international educational resource for educators to teach
   children about hygiene and antibiotics, developed free e-Learning for
   educators to increase knowledge about e-Bug and develop skills to
   optimise use. Educators completed an online evaluation survey after
   completing the e-Learning. Quantitative data were analysed using
   Microsoft Excel. Two qualitative focus groups explored educator views;
   data were thematically analysed. One hundred participants participated.
   Overall impression of the e-Learning was very good/good (88%). Eighty
   per cent stated that their perceived knowledge of e-Bug improved after
   completing the training. Four main themes emerged from qualitative data:
   attributes of the e-Learning, perceived educator self-development,
   promotion and accreditation of educator training, and the delivery of
   educator training. Educators suggested modifications. Authors conclude
   that e-Learning is a suitable tool to aid educator learning; educators
   view the e-Bug e-Learning as a valuable continuous professional
   development resource to improve educator knowledge, confidence and
   skills to teach about hygiene topics.
RI Hayes, Catherine/AAN-3689-2021; McNulty, Cliodna Ann Miriam/; Young, Vicki/; Eley, Charlotte/
OI Hayes, Catherine/0000-0001-6411-1023; McNulty, Cliodna Ann
   Miriam/0000-0003-4969-5360; Young, Vicki/0000-0002-9816-7858; Eley,
   Charlotte/0000-0002-4593-7337
ZA 0
Z8 0
ZR 0
TC 5
ZB 1
ZS 0
Z9 5
U1 0
U2 8
SN 1475-939X
EI 1747-5139
UT WOS:000476090100001
ER

PT J
AU Jabali, Oqab
   Saeedi, Munther
   Shbeitah, Ghada
   Ayyoub, Abed Alkarim
TI Medical faculty members' perception of smartphones as an educational
   tool
SO BMC MEDICAL EDUCATION
VL 19
AR 264
DI 10.1186/s12909-019-1697-5
PD JUL 17 2019
PY 2019
AB BackgroundThe rapid adoption of modern technology has changed many
   aspects of our life and communication; it has the power to influence and
   change the way we teach, learn and practice different types of
   professions mainly teaching and health care providing. Smartphone
   applications are increasingly becoming popular and widespread.
   Generally, these applications are likely to play a significant role in
   supporting education, in general, and medical education, in particular.
   This study aims at investigating how medical faculty members are using
   smartphones in medical education and practice, and how they perceive
   them as an educational tool at university level.MethodsThe researchers
   have distributed an online questionnaire - including three parts: a
   demographic part with five variables; a 15-item part of various
   applications of the smartphones; and a 14-item part measuring attitudes
   towards using these smartphones - among medical faculty members at two
   Palestinian universities.Setting and participantsMedical faculty members
   working at two Palestinian universities. Data have been collected from
   30 participants out of 72 representing a response rate of
   41.6%.ResultsThe average skills score with smartphones usage is (3.18)
   which tells that faculty members use smartphones to support their
   teaching practices. In general, faculty members are positive towards
   smartphones as a prospective teaching tool since the average attitude
   towards using smartphones is (3.60). The study results show no
   significant differences among faculty members based on the five
   demographic variables, i.e. university, title, department affiliation,
   gender, and years of experience.ConclusionIt seems that the majority of
   faculty members believe that smartphones would be a significant
   instrument as well as addition to their teaching practices.
RI Jabali, Oqab/AAP-2036-2020; ayyoub, abd alkarim/AAO-8605-2021
OI Jabali, Oqab/0000-0003-1156-6205; 
ZS 0
TC 4
Z8 0
ZB 0
ZA 0
ZR 0
Z9 4
U1 0
U2 1
SN 1472-6920
UT WOS:000475923500001
PM 31315611
ER

PT J
AU Fernando, G. V. M. C.
   Prathapan, S.
TI What do young doctors know of palliative care; how do they expect the
   concept to work?: A "palliative care' knowledge and opinion survey among
   young doctors
SO BMC RESEARCH NOTES
VL 12
AR 419
DI 10.1186/s13104-019-4462-2
PD JUL 16 2019
PY 2019
AB ObjectivesDiscipline of palliative care is still evolving in developed
   parts of the world while it remains at an infantile stage in Sri Lanka
   which has not been formally assessed as of today. We aimed at evaluating
   the level of palliative care knowledge and opinions among young medical
   graduates. A descriptive cross-sectional study was carried out among
   pre-residency medical graduates of Sri Lanka through a social media
   based online survey. The pre-tested questionnaire assessed the level of
   knowledge on general principles, service organization, clinical
   management and ethical considerations while it also evaluated their
   opinions.ResultsResponse rate was 35.8% (n=351). The average score among
   the respondents was 37.25% [standard deviation (SD)=11.975]. Specific
   knowledge on general principles was adequate (score >= 50%) with an
   average of 62.61%, SD=24.5 while ethics was observed to be the area with
   the poorest knowledge (average score=19.55%, SD=22). Average scores for
   service organization and managerial aspects were 34.54%, SD=17.6 and
   32.26%, SD=22.3, respectively. The majority (>90%) believed that de-novo
   establishment of hospice, hospital and community-based palliative
   services would sustainably improve holistic patient care. Measures must
   be taken to optimize basic palliative care knowledge among the
   undergraduates in view of achieving Universal Health Coverage in the
   long term.
RI FERNANDO, GVM CHAMATH/L-8729-2018
OI FERNANDO, GVM CHAMATH/0000-0003-2689-7306
ZB 1
ZR 0
Z8 0
ZA 0
ZS 0
TC 4
Z9 4
U1 0
U2 0
EI 1756-0500
UT WOS:000475781200003
PM 31311576
ER

PT J
AU Yang, H. H.
   Ward, M. P.
   Fawcett, A.
TI DVM students report higher psychological distress than the Australian
   public, medical students, junior medical officers and practicing
   veterinarians
SO AUSTRALIAN VETERINARY JOURNAL
VL 97
IS 10
BP 373
EP 381
DI 10.1111/avj.12845
EA JUL 2019
PD OCT 2019
PY 2019
AB Aim To measure the stress levels of Doctor of Veterinary Medicine (DVM)
   students at the University of Sydney using the Kessler Psychological
   Distress Scale (K10) questionnaire. Methods DVM students in years 1 to 4
   were surveyed in semester 2 of 2018. The voluntary online survey
   consisted of 6 demographic questions and the K10 scale, a standardised
   measure of stress commonly used in Australia by medical practitioners
   for evaluation and referral to mental health professionals. Academic
   year cohorts were compared to identify differences in stress levels.
   Cohorts were compared to published K10 scores from various populations
   including the Australian public, medical students, practicing
   veterinarians, and Junior Medical Officers (JMOs). Results The response
   rate was 54.4% (n = 237). DVM students experienced a higher level of
   psychological distress (mean 24, median 23, range 10-50) than the
   Australian population (mean 14.5, median 13, range 10-50), medical
   students (mean 18.4, median 16, range 10-50), practicing veterinarians
   (mean 16.7, median 15.5, range 10-30), and JMOs (mean 18.1, median 16,
   range 10-50). Female students (median 23) had a significantly higher
   level of psychological distress compared to male students (median 18) (p
   = 0.0005). International students (median 23) had a higher level of
   psychological stress than domestic students (median 22) (p = 0.0488).
   Different year cohorts, age range, work hours, and exercise were not
   associated with difference in stress levels. Conclusion Based on higher
   levels of stress in DVM students than that of the general population,
   practicing veterinarians, JMOs and medical students, there is an urgent
   need for evidence-based interventions to target stress in DVM students.
RI Ward, Michael Patrick/W-1897-2019; Ward, Michael/C-5758-2009; Quain, Anne/
OI Ward, Michael/0000-0002-9921-4986; Quain, Anne/0000-0001-9159-4569
Z8 0
ZS 1
ZR 0
TC 8
ZA 0
ZB 2
Z9 8
U1 2
U2 13
SN 0005-0423
EI 1751-0813
UT WOS:000476029200001
PM 31310017
ER

PT J
AU Touyz, Lauren M.
   Cohen, Jennifer
   Cohn, Richard J.
   Garnett, Sarah P.
   Anazodo, Antoinette
   Gohil, Paayal
   Grech, Allison M.
   Ng, Anthea
   Wakefield, Claire E.
TI Childhood cancer survivors report preferring lifestyle interventions
   delivered in person rather than online: An adolescent and parent
   perspective
SO PEDIATRIC BLOOD & CANCER
VL 66
IS 10
AR e27922
DI 10.1002/pbc.27922
EA JUL 2019
PD OCT 2019
PY 2019
AB Background Maintaining a healthy lifestyle can protect adolescent
   survivors of pediatric cancer against chronic diseases such as obesity
   and cardiovascular disease. In this study, we examined the attitudes of
   adolescent survivors of pediatric cancer and their parents toward
   improving lifestyle behaviors after cancer treatment, including their
   preferences for intervention delivery and perceived barriers and
   benefits to healthy eating and exercise. Methods We recruited adolescent
   survivors of childhood cancer aged 11-19 years and their parents, from
   two hospitals. Participants completed a questionnaire via mail or at
   routine oncology clinic visits. Results Thirty-three adolescents
   (response rate 39%, mean age 15, 61% male) and 32 parents (representing
   30 parent-child dyads) participated. Parents were significantly more
   interested in having their child participate in a lifestyle intervention
   than adolescents (41% of adolescents and 72% of parents, P = .012). Both
   groups preferred that the survivor receive lifestyle support face to
   face rather than online. Adolescents preferred to involve their friends
   (39% of adolescents and 19% of parents) whereas parents preferred to
   involve the family in a lifestyle intervention (15% of adolescents and
   47% of parents, P = .006). Adolescents and their parents perceived a
   dislike of the taste of fruits and vegetables, fatigue, lack of
   motivation, and fear of injury as barriers to change. They perceived
   that keeping healthy and having more energy were benefits to
   participation. Participants indicated that interventions that provide
   face-to-face personal training and dietary education at a local gym
   would be well accepted. Conclusions Adolescents who have had cancer in
   childhood have a preference for face-to-face contact with health
   professionals to overcome the barriers to participation in a lifestyle
   intervention.
OI Touyz, Lauren M/0000-0002-7283-232X
ZA 0
ZB 2
ZR 0
Z8 0
ZS 0
TC 7
Z9 7
U1 0
U2 5
SN 1545-5009
EI 1545-5017
UT WOS:000476005900001
PM 31309668
ER

PT J
AU Offiah, Gozie
   Ekpotu, Lenin P.
   Murphy, Siobhan
   Kane, Daniel
   Gordon, Alison
   O'Sullivan, Muireann
   Sharifuddin, Sue Faye
   Hill, A. D. K.
   Condron, Claire M.
TI Evaluation of medical student retention of clinical skills following
   simulation training
SO BMC MEDICAL EDUCATION
VL 19
AR 263
DI 10.1186/s12909-019-1663-2
PD JUL 16 2019
PY 2019
AB BackgroundAdequate clinical skills training is a challenge for present
   day medical education. Simulation Based Education (SBE) is playing an
   increasingly important role in healthcare education worldwide to teach
   invasive procedures. The impact of this teaching on students along with
   retention of what is taught is not fully understood. The purpose of this
   study was to evaluate the retention levels of practical skills taught
   and assessed by SBE and to explore the degree of re-training required to
   restore decayed performance. In exploring this aim, the study further
   investigates how skilled performance decays over time and which
   dimensions of clinical skills were more likely to decay.MethodsStudy
   participants were 51 final year medical students. They were provided
   with online pre-course videos and procedural guides asynchronously with
   repeatedly access. 7 of the skills taught over 2years using task
   trainers were selected. Following demonstration from faculty, students
   practiced in small groups with faculty facilitated supervision and peer
   support prior to formal testing. Score sheets with itemised procedure
   checklists detailing the minimum passing standard (MPS) for each skill
   were designed. To test retention of skills, 18months later, there was an
   unannounced test to demonstrate proficiency in the skills. Students were
   asked to complete a questionnaire indicating how many times and where
   they had practiced or performed the skills.Results55% of the students
   were deficient in 3 or more skills and 4% were not competent in 5 or
   more skills. A significant number of students had never practiced some
   skills following the initial teaching session. A relationship was noted
   with the number of times students self-declared that they had practiced
   and their performance. Decay is evident in both psychomotor and
   cognitive domains of the skills.ConclusionA curriculum with deliberate
   practice significantly increases the competence of students in defined
   clinical skills. Deliberate practice of clinical skills, under
   supervision of an engaged instructor, is a key component of the mastery
   model. Experiences and assessments in the clinical setting need to be
   augmented with focus on direct observation and focused feedback to
   reinforce the skills acquired in the simulated setting.
RI Condron, Claire/AAF-8475-2020; Kane, Daniel/
OI Condron, Claire/0000-0001-8946-4263; Kane, Daniel/0000-0002-9523-4840
ZA 0
ZB 2
Z8 0
TC 24
ZR 0
ZS 1
Z9 25
U1 2
U2 8
SN 1472-6920
UT WOS:000475771700001
PM 31311546
ER

PT J
AU Healy, Michael G.
   Traeger, Lara N.
   Axelsson, Carl Gustaf Stefan
   Wongsirimeteekul, Praelada
   Hamnvik, Ole-Petter R.
   Tomeo Ryan, Catherine
   Akresh-Gonzales, Josette
   O'Rourke, Matthew
   Phitayakorn, Roy
TI NEJM Knowledge plus Question of the Week: A Novel Virtual Learning
   Community Effectively Utilizing an Online Discussion Forum
SO MEDICAL TEACHER
VL 41
IS 11
BP 1270
EP 1276
DI 10.1080/0142159X.2019.1635685
EA JUL 2019
PD NOV 2 2019
PY 2019
AB Objectives: Asynchronous virtual learning communities provide learners
   with the ability to enhance their learning and contribute to their
   peers' learning in a safe environment. However, the tone and content of
   learner comments, the level of engagement among learners, and the role
   of moderators have not been well studied within non-course-related
   virtual learning communities. Therefore, we sought to explore these
   characteristics using the NEJM Knowledge+ Question of the Week (NEJM
   Knowledge+ QoW) forum, a web-based asynchronous virtual learning
   community. Methods: We reviewed 73 NEJM Knowledge+ questions posted on
   the QoW forum between 2015 and 2016. We then selected three QoWs to
   analyze through a multistep coding process based on three broad criteria
   that aligned with our study aims. Results: Learner comments reflected
   both positive and critical tones, with learners sharing their own
   clinical practice and local experiences to contextualize their
   perspectives and reactions to both the QoW answer and the responses of
   other learners. Learners also commonly requested moderators to act as
   expert referees. Conclusion: Asynchronous virtual learning communities
   can engage learners by providing the opportunity to enhance their
   knowledge through responding to proposed medical scenarios and sharing
   their experiences in a discussion forum. Future work should examine the
   impact that geographic region has on asynchronous virtual learning
   communities and the role of moderators in shaping the learning
   experience.
Z8 0
ZA 0
TC 2
ZB 0
ZR 0
ZS 0
Z9 2
U1 0
U2 9
SN 0142-159X
EI 1466-187X
UT WOS:000476674300001
PM 31314643
ER

PT J
AU Pedersen, Craig A.
   Schneider, Philip J.
   Ganio, Michael C.
   Scheckelhoff, Douglas J.
TI ASHP national survey of pharmacy practice in hospital settings:
   Monitoring and patient education-2018
SO AMERICAN JOURNAL OF HEALTH-SYSTEM PHARMACY
VL 76
IS 14
BP 1038
EP 1058
DI 10.1093/ajhp/zxz099
PD JUL 15 2019
PY 2019
AB Purpose The results of the 2018 ASHP national survey of pharmacy
   practice in hospital settings are presented.
   Methods Pharmacy directors at 4,897 general and children's
   medical-surgical hospitals in the United States were surveyed using a
   mixed-mode method of contact by mail and email. Survey completion was
   online using Qualtrics. IMS Health supplied data on hospital
   characteristics; the survey sample was drawn from IMS's hospital
   database.
   Results The response rate was 16.6%. The percentage of hospitals that
   routinely have pharmacists assigned to provide drug therapy management
   has increased. Transitions-of-care processes have generally increased
   over the last 6 years. The percentage of hospitals with pharmacists in a
   wide variety of clinic types and clinical practice areas has increased
   over the last 2 years. Opioid stewardship programs are emerging in many
   U.S. hospitals, with pharmacists participating or taking the lead in
   program implementation. Outsourcing of compounded sterile product
   preparation is common. The proportion of hospitals not using any
   technology when compounding sterile preparations has declined. Pharmacy
   departments commonly track and monitor trends for administrative,
   operational, quality, and outcome metrics.
   Conclusion Pharmacists continue to improve drug therapy monitoring for
   patients in U.S. hospitals. They are also responding to public health
   issues related to medication use. These advancements include taking an
   active role in opioid stewardship programs, safe compounding of sterile
   medications for patients, and reducing the need for hospital-based care.
RI Schneider, Philip/AAA-8196-2022
OI Schneider, Philip/0000-0001-8740-809X
ZB 1
Z8 1
ZS 1
TC 36
ZA 0
ZR 0
Z9 37
U1 1
U2 8
SN 1079-2082
EI 1535-2900
UT WOS:000482417500010
PM 31361881
ER

PT J
AU Mulcahey, Mary K.
   Nemeth, Chelsea
   Trojan, Jeffrey D.
   O'Connor, Mary, I
TI The Perception of Pregnancy and Parenthood Among Female Orthopaedic
   Surgery Residents
SO JOURNAL OF THE AMERICAN ACADEMY OF ORTHOPAEDIC SURGEONS
VL 27
IS 14
BP 527
EP 532
DI 10.5435/JAAOS-D-18-00216
PD JUL 15 2019
PY 2019
AB Introduction: Orthopaedic surgery has the lowest percentage of female
   residents of all surgical specialties. Female medical students
   maybelieve that the demands of the specialty, both during training and
   in clinical practice, may be less conducive to becoming a parent. The
   purpose of this study was to determine the perceptions of and
   experiences with pregnancy and parenthood among female orthopaedic
   surgery trainees.
   Methods: An anonymous 24-question online survey was distributed to all
   current female orthopaedic surgery trainees in the United States via the
   American Academy of Orthopaedic Surgeons Diversity Advisory Board.
   Survey questions included the demographics of the residents' programs,
   the parental status of the respondents, and their experiences with
   pregnancy and parenthood during training.
   Results: Of the respondents, 83.7% did not have children during
   residency and were not currently pregnant. Furthermore, 48.4% responded
   that they had deferred having children because they were in residency.
   One hundred and thirteen respondents (59.5%) reported that they
   experienced bias from co-residents about women having children during
   residency, whereas 94 (49.5%) reported such bias from attendings.
   Conclusion: This study demonstrates that most female orthopaedic
   trainees do not have children during residency. Most respondents
   experienced bias from co-residents about women having children during
   residency, and nearly half experienced such bias from orthopaedic
   attendings. Combating bias about pregnancy during residency mafy help
   encourage more women to pursue a career in orthopaedics.
TC 26
ZS 0
ZB 4
Z8 0
ZA 0
ZR 0
Z9 26
U1 0
U2 2
SN 1067-151X
EI 1940-5480
UT WOS:000480825300010
PM 30499893
ER

PT J
AU McLean, Sian A.
   Caldwell, Belinda
   Roberton, Michelle
TI Reach Out and Recover: Intentions to seek treatment in individuals using
   online support for eating disorders
SO INTERNATIONAL JOURNAL OF EATING DISORDERS
VL 52
IS 10
SI SI
BP 1137
EP 1149
DI 10.1002/eat.23133
EA JUL 2019
PD OCT 2019
PY 2019
AB Objective The aim of this study was to explore characteristics and
   treatment-seeking intentions of consumers accessing an online resource
   for eating disorders support, Reach Out and Recover (ROAR). Factors
   associated with treatment-seeking intent among visitors to ROAR were
   also examined. Method Participants were 200 visitors to the website aged
   18 to 60 plus. The majority of participants (93.5%) identified as women.
   Responses to self-report questions assessing treatment-seeking
   intention, eating disorder symptoms and their impact on health, and
   attitudes to treatment were collected. Results Participants experienced
   a range of eating disorder symptoms, yet the majority (86.0%) was not
   receiving treatment. Importantly, of those not in treatment, the
   majority (82.6%) indicated that they planned to get treatment. In
   addition, more than half of participants (52.9%) downloaded a report to
   present to their health practitioner to facilitate communication with a
   health professional. Intention to seek treatment and download of the
   report were positively associated with motivation to change, confidence
   to achieve change, greater frequency of binge eating, and greater
   recognition of the impact of eating disorder symptoms on relationships
   and well-being but not with stigma or ambivalence. Discussion Study
   findings indicated that the ROAR website was accessed by individuals for
   whom it was designed, namely those experiencing eating disorder symptoms
   who are not receiving treatment. Encouragingly, participants had strong
   intentions to seek treatment, and the majority downloaded a report that
   could be used to facilitate the first step toward treatment. Greater
   focus on enhancing motivation and confidence to change may further
   promote treatment-seeking.
ZB 4
TC 9
ZA 0
Z8 0
ZR 0
ZS 0
Z9 9
U1 0
U2 6
SN 0276-3478
EI 1098-108X
UT WOS:000478506900001
PM 31298791
ER

PT J
AU Rohrbasser, Adrian
   Kirk, Ulrik Bak
   Arvidsson, Eva
TI Use of quality circles for primary care providers in 24 European
   countries: an online survey of European Society for Quality and Safety
   in family practice delegates
SO SCANDINAVIAN JOURNAL OF PRIMARY HEALTH CARE
VL 37
IS 3
BP 302
EP 311
DI 10.1080/02813432.2019.1639902
EA JUL 2019
PD JUL 3 2019
PY 2019
AB Objective: To identify and describe the core characteristics and the
   spread of quality circles in primary healthcare in European countries.
   Design: An online survey was conducted among European Society for
   Quality and Safety in Family Practice (EQuiP) delegates. To allow
   comparison with earlier results, a similar survey as in a study from
   2000 was used. Setting: Primary Health Care in European countries.
   Subjects: General practitioners, delegated experts of the European
   Society for Quality and Safety in Family Practice (EQuiP). Main outcome
   measures: (1) Attendance in quality circles (2) their objectives (3)
   methods of quality improvement quality circles use (4) facilitator's
   role and training (5) role of institutions (6) supporting material and
   data sources quality circles use. Results: 76% of the delegates
   responded, representing 24 of 25 countries. In 13 countries, more than
   10% of general practitioners participated in quality circles, compared
   with eight countries in 2000. The focus of quality circles moved from
   continuous medical education to quality improvement. Currently, quality
   circles groups use case-based discussions, educational materials and
   local opinion leaders in addition to audit and feedback. Some national
   institutions provide training for facilitators and data support for
   quality circle groups. Conclusion: The use of quality circles has
   increased in European countries with a shift in focus from continuous
   medical education to quality improvement. Well-trained facilitators are
   important, as is the use of varying didactic methods and quality
   improvement tools. Qualitative inquiry is necessary to examine why QCs
   thrive or fail in different countries and systems.
RI Rohrbasser, Adrian/I-5350-2013; Kirk, Ulrik Bak/
OI Rohrbasser, Adrian/0000-0001-6718-6821; Kirk, Ulrik
   Bak/0000-0003-1683-2189
TC 6
ZA 0
ZR 0
ZS 0
ZB 0
Z8 0
Z9 6
U1 1
U2 4
SN 0281-3432
EI 1502-7724
UT WOS:000476112200001
PM 31299865
ER

PT J
AU Rezaee, Michael E.
   Goddard, Briana
   Sverrisson, Einar F.
   Seigne, John D.
   Dagrosa, Lawrence M.
TI 'Dr Google': trends in online interest in prostate cancer screening,
   diagnosis and treatment
SO BJU INTERNATIONAL
VL 124
IS 4
BP 629
EP 634
DI 10.1111/bju.14846
EA JUL 2019
PD OCT 2019
PY 2019
AB Objectives To examine trends in online search behaviours related to
   prostate cancer on a national and regional scale using a dominant major
   search engine. Materials and Methods Google Trends was queried using the
   terms 'prostate cancer', 'prostate-specific antigen' (PSA), and
   'prostate biopsy' between January 2004 and January 2019. Search volume
   index (SVI), a measure of relative search volume on Google, was obtained
   for all terms and examined by region and time period: pre-US Preventive
   Services Task Force (USPSTF) Grade D draft recommendation on PSA
   screening; during the active Grade D recommendation; and after
   publication of the recent Grade C draft recommendation. Results Online
   interest in PSA screening differed by time period (P < 0.01). The SVI
   for PSA screening was greater pre-Grade D draft recommendation (82.7)
   compared to during the recommendation (74.5), while the SVI for PSA
   screening was higher post-Grade C draft recommendation (90.4) compared
   to both prior time periods. Similar results were observed for prostate
   biopsy and prostate cancer searches. At the US state level, online
   interest in prostate cancer was highest in South Carolina (SVI 100) and
   lowest in Hawaii (SVI 64). For prostate cancer treatment options, online
   interest in cryotherapy, prostatectomy and prostate cancer surgery
   overall increased, while searches for active surveillance, external beam
   radiation, brachytherapy and high-intensity focused ultrasonography
   remained stable. Conclusion Online interest in prostate cancer has
   changed over time, particularly in accordance with USPSTF screening
   guidelines. Google Trends may be a useful tool in tracking public
   interest in prostate cancer screening, diagnosis, and treatment,
   especially as it relates to major shifts in practice guidelines.
Z8 0
TC 11
ZS 1
ZA 0
ZR 0
ZB 2
Z9 11
U1 0
U2 1
SN 1464-4096
EI 1464-410X
UT WOS:000477238900001
PM 31206954
ER

PT J
AU Eagleson, Claire
   Cvejic, Rachael C.
   Weise, Janelle
   Davies, Kimberley
   Trollor, Julian N.
TI Subspecialty training pathways in intellectual and developmental
   disability psychiatry in Australia and New Zealand: current status and
   future opportunities
SO AUSTRALASIAN PSYCHIATRY
VL 27
IS 5
BP 513
EP 518
AR 1039856219839468
DI 10.1177/1039856219839468
EA JUL 2019
PD OCT 2019
PY 2019
AB Objectives: This study aimed to examine the training experiences of and
   determine capacity to train future Australian and New Zealand
   psychiatrists working in intellectual and developmental disability
   mental health. Methods: Australian and New Zealand psychiatrists with
   expertise or interest in intellectual and developmental disability
   mental health completed an online survey detailing their training
   pathway, support for subspecialty training and capacity to provide
   rotations in this area. Results: Psychiatrists (n=71) indicated the most
   common reasons they started practicing in intellectual and developmental
   disability mental health, and these included seeing people with
   intellectual or developmental disability in a service in which they
   worked, or personal experience with intellectual or developmental
   disability. Compared to those trained overseas, psychiatrists trained in
   Australia or New Zealand had lower ratings of the sufficiency of
   education received in intellectual and developmental disability mental
   health. Of the total respondents, 80% supported the development of
   subspecialty training. Augmentation of intellectual and developmental
   disability mental health content in the intermediate stage of training
   was also strongly supported. Participants identified 80 potential
   six-month training rotations in this area. Conclusions: Psychiatrists
   working in intellectual and developmental disability mental health
   strongly support enhancements to intellectual or developmental
   disability training, including the development of subspecialty training,
   and can identify potential training capacity if such subspecialty
   training was developed.
RI Weise, Janelle/N-7806-2017; Eagleson, Claire/; Cvejic, Rachael/; Trollor, Julian/; Davies, Kimberley/
OI Weise, Janelle/0000-0003-0783-5898; Eagleson,
   Claire/0000-0002-1908-3526; Cvejic, Rachael/0000-0001-8026-2155;
   Trollor, Julian/0000-0002-7685-2977; Davies,
   Kimberley/0000-0003-2379-8644
ZB 0
TC 3
ZR 0
ZS 0
Z8 0
ZA 0
Z9 3
U1 0
U2 2
SN 1039-8562
EI 1440-1665
UT WOS:000476683000001
PM 31294610
ER

PT J
AU Aldryhim, Ahmed Y.
   Alomair, Abdulrahman
   Alqhtani, Meshari
   Mahmoud, Mansour A.
   Alshammari, Thamir M.
   Pont, Lisa G.
   Kamal, Khalid M.
   Aljadhey, Hisham
   Mekonnen, Alemayehu B.
   Alwhaibi, Monira
   Balkhi, Bander
   Alhawassi, Tariq M.
TI Factors that facilitate reporting of adverse drug reactions by
   pharmacists in Saudi Arabia
SO EXPERT OPINION ON DRUG SAFETY
VL 18
IS 8
BP 745
EP 752
DI 10.1080/14740338.2019.1632287
EA JUL 2019
PD AUG 3 2019
PY 2019
AB Objectives: Adverse drug reactions (ADRs) are a pervasive global
   problem, and its management is integral to patient safety and healthcare
   quality. Pharmacists play a pivotal role in monitoring and reporting
   ADRs, which has a direct impact on patient care. The aim of this study
   was to identify potential factors that facilitate pharmacists in
   community and hospital settings to report ADRs. Methods: A
   cross-sectional, online survey using a validated questionnaire was
   administered to pharmacists working in community and hospital pharmacies
   in Saudi Arabia. Results: 1,717 community and 153 hospital pharmacists
   participated in this study. Only 10.2% and 26.8% of community and
   hospital pharmacists, respectively, admitted ever reporting an ADR. The
   most reported factors that may facilitate ADRs reporting have included
   ongoing improvements in therapeutic knowledge about ADRs, attending
   educational programs with continuous medical education credits, the
   seriousness of the experienced ADRs and accessibility to patients'
   medical profile. The impact of peers by seeing colleagues reporting ADRs
   and ADRs due to herbal or traditional medicine were the least important
   factors reported by pharmacists. Conclusion: The study identified
   factors that can effectively address the under-reporting of ADRs by
   pharmacists. A multi-stakeholder, multi-pronged approach of ADR
   reporting is needed to develop greater awareness of this issue among
   pharmacists.
RI Pont, Lisa/AAU-5561-2020; Alshammari, Thamir M/AAV-6891-2020; Alhawassi, Tariq M./AAH-7436-2019; Pont, Lisa/; Aldryhim, Ahmed/; Mekonnen, Alemayehu/; mahmoud, mansour/
OI Alshammari, Thamir M/0000-0002-5630-2468; Alhawassi, Tariq
   M./0000-0001-5675-9516; Pont, Lisa/0000-0002-8545-716X; Aldryhim,
   Ahmed/0000-0001-7900-5389; Mekonnen, Alemayehu/0000-0002-6826-4817;
   mahmoud, mansour/0000-0002-2521-0464
TC 9
Z8 0
ZR 0
ZA 0
ZS 0
ZB 0
Z9 9
U1 0
U2 4
SN 1474-0338
EI 1744-764X
UT WOS:000476046800001
PM 31232612
ER

PT J
AU Barat, Atena
   Goldacre, Michael J.
   Lambert, Trevor W.
TI Junior doctors' early career choices do not predict career destination
   in neurology: 40years of surveys of UK medical graduates
SO BMC MEDICAL EDUCATION
VL 19
AR 257
DI 10.1186/s12909-019-1650-7
PD JUL 10 2019
PY 2019
AB BackgroundThe rapidly rising rates of brain diseases due to the growing
   ageing population and the explosion in treatment options for many
   neurological conditions increase the demand for neurologists. We report
   trends in doctors' career choices for neurology; investigate factors
   driving their choices; and compare doctors' original choices with their
   specialty destinations.MethodsA multi-cohort, multi-purpose nation-wide
   study using both online and postal questionnaires collected data on
   career choice, influencing factors, and career destinations. UK-trained
   doctors completed questionnaires at one, three, five, and ten years
   after qualification. They were classified into three groups: graduates
   of 1974-1983, graduates of 1993-2002, and graduates of
   2005-2015.ResultsNeurology was more popular among graduates of 2005-2015
   than earlier graduates; however, its attraction for graduates of
   2005-2015 doctors reduced over time from graduation. A higher percentage
   of men than women doctors chose neurology as their first career choice.
   For instance, among graduates of 2005-2015, 2.2% of men and 1.1% of
   women preferred neurology as first choice in year 1. The most
   influential factor on career choice was enthusiasm for and commitment to
   the specialty in all cohorts and all years after graduation. Only 39%
   who chose neurology in year 1 progressed to become neurologists later.
   Conversely, only 28% of practicing neurologists in our study had decided
   to become neurologists in their first year after qualification. By year
   3 this figure had risen to 65%, and by year 5 to 76%.ConclusionsCareer
   decision-making among UK medical graduates is complicated. Early choices
   for neurology were not highly predictive of career destinations. Some
   influential factors in this process were identified. Improving mentoring
   programmes to support medical graduates, provide career counselling,
   develop professionalism, and increase their interest in neurology were
   suggested.
TC 2
ZR 0
Z8 0
ZB 0
ZA 0
ZS 0
Z9 2
U1 1
U2 4
SN 1472-6920
UT WOS:000475536200002
PM 31292002
ER

PT J
AU Bentvelzen, Adam C.
   Crawford, John D.
   Theobald, Adam
   Maston, Kate
   Slavin, Melissa J.
   Reppermund, Simone
   Kang, Kristan
   Numbers, Katya
   Brodaty, Henry
   Sachdev, Perminder
   Kochan, Nicole A.
TI Validation and Normative Data for the Modified Telephone Interview for
   Cognitive Status: The Sydney Memory and Ageing Study
SO JOURNAL OF THE AMERICAN GERIATRICS SOCIETY
VL 67
IS 10
BP 2108
EP 2115
DI 10.1111/jgs.16033
EA JUL 2019
PD OCT 2019
PY 2019
AB OBJECTIVES Telephone-based cognitive screens, such as the Telephone
   Interview for Cognitive Status (TICS), can potentially reduce the
   barriers and costs of assessing older adults. However, validation of
   clinically relevant psychometric properties is lacking in a large and
   comprehensively assessed sample of older adults. Furthermore, published
   normative data may lack sensitivity as they have not used
   regression-based demographic corrections or accounted for cases with
   subsequent dementia. We address these gaps using the modified TICS
   (TICS-M; a modified, 13-item, 39-point version) and provide an online
   norms calculator for clinicians and researchers. DESIGN Prospective
   longitudinal study. SETTING Sydney, Australia. PARTICIPANTS A total of
   617 community-living older adults, aged from 71 to 91 years.
   MEASUREMENTS The measures used included the TICS-M, the Mini-Mental
   State Examination (MMSE), Addenbrooke's Cognitive Examination-Revised
   (ACE-R), and a comprehensive neuropsychological test battery.
   Descriptive statistics, correlations, area under the curve, and
   regression analyses were used to determine the validity and normative
   properties of the TICS-M. RESULTS TICS-M total scores (mean = 24.20; SD
   = 3.76) correlated well with the MMSE (0.70) and ACE-R (0.80) and
   moderately with neuropsychological tests tested noncontemporaneously. A
   cutoff score of 21 or lower reliably distinguished between those with
   and without incident dementia after 1 year (sensitivity = 77%;
   specificity = 88%) but was less reliable at distinguishing mild
   cognitive impairment from normal cognition. TICS-M scores decreased with
   age and increased with higher education levels. The robust normative
   sample, which excluded incident dementia cases, scored higher on the
   TICS-M and with less variability than the whole sample. An online
   calculator is provided to compute regression-based norms and reliable
   change statistics. CONCLUSIONS In a large sample of community-dwelling
   older adults, the TICS-M performed well in terms of construct validity
   against typical screening tools and neuropsychological measures and
   diagnostic validity for incident dementia. The comprehensive,
   regression-based, and robust normative data provided will help improve
   the sensitivity, accessibility, and cost-effectiveness of cognitive
   testing with older adults.
RI Numbers, Katya/AAU-8963-2021; Sachdev, Perminder/ABC-1137-2020; Bentvelzen, Adam/; Brodaty, Henry/; Kang, Kristan/
OI Numbers, Katya/0000-0002-7009-2401; Sachdev,
   Perminder/0000-0002-9595-3220; Bentvelzen, Adam/0000-0001-7477-3223;
   Brodaty, Henry/0000-0001-9487-6617; Kang, Kristan/0000-0002-2057-1033
ZA 0
ZS 0
Z8 0
ZB 2
ZR 0
TC 14
Z9 14
U1 0
U2 4
SN 0002-8614
EI 1532-5415
UT WOS:000477185200001
PM 31290146
ER

PT J
AU Mahoney, Bere
   Walklet, Elaine
   Bradley, Eleanor
   O'Hickey, Steve
TI Improving adrenaline autoinjector adherence: A psychologically informed
   training for healthcare professionals
SO IMMUNITY INFLAMMATION AND DISEASE
VL 7
IS 3
BP 214
EP 228
DI 10.1002/iid3.264
EA JUL 2019
PD SEP 2019
PY 2019
AB Background Clinicians draw on instructional approaches when training
   patients with anaphylaxis to use adrenaline autoinjectors, but patient
   use is poor. Psychological barriers to these behaviours exist but are
   not considered routinely when training patients to use autoinjectors.
   Health Psychology principles suggest exploring these factors with
   patients could improve their autoinjector use. Objective To evaluate the
   impact of a 90-minute workshop training clinicians in strategies and
   techniques for exploring and responding to psychological barriers to
   autoinjector use with patients. Attendees' knowledge, confidence and
   likelihood of using the strategies were expected to improve. Methods
   Impact was evaluated using a longitudinal mixed-method design.
   Twenty-nine clinicians (general and specialist nurses, general
   practitioners, and pharmacists) supporting patients with anaphylaxis in
   UK hospitals and general practice attended. Self-rated knowledge,
   confidence, and likelihood of using the strategies taught were evaluated
   online 1 week before, 1 to 3, and 6 to 8 weeks after the workshop.
   Clinicians were invited for telephone interview after attending to
   explore qualitatively the workshop impact. Results chi(2) analyses were
   significant in most cases (P < .05), with sustained (6-8 weeks)
   improvements in knowledge, confidence, and likelihood of using the
   strategies taught. Thematic analysis of interview data showed the
   workshop enhanced attendees' knowledge of the care pathway,
   understanding of patient's experience of anaphylaxis as psychological
   not purely physical, and altered their communication with this and other
   patient groups. However, interviewees perceived lack of time and
   organisational factors as barriers to using the strategies and
   techniques taught in clinical contexts. Conclusion Training clinicians
   in psychologically informed strategies produce sustained improvements in
   their confidence and knowledge around patient autoinjector education,
   and their likelihood of using strategies in clinical practice. Clinical
   Relevance Exploring psychological barriers should be part of training
   patients with anaphylaxis in autoinjector use.
RI Bradley, Eleanor/AAM-2207-2020; Mahoney, Bere/
OI Bradley, Eleanor/0000-0001-5877-2298; Mahoney, Bere/0000-0002-7414-8185
TC 6
ZA 0
ZS 0
ZB 1
ZR 0
Z8 0
Z9 6
U1 1
U2 2
EI 2050-4527
UT WOS:000477544200001
PM 31290265
ER

PT J
AU Kim, Kidong
   Lee, Banghyun
   Park, Youngmi
   Jung, Eun Young
   Kim, Seul Ki
   Suh, Dong Hoon
   Choi, Bo Ram
TI Factors encouraging mobile instant messaging service use in medical
   education
SO PEERJ
VL 7
AR e7275
DI 10.7717/peerj.7275
PD JUL 8 2019
PY 2019
AB Background. Mobile instant messaging services are being increasingly
   used for educational purposes, but their effectiveness in medical
   education is not well known. We assessed whether students' use of Kakao
   Talk (a mobile instant messaging service) during the early period of a
   week of clinical education influenced its use for academic purposes
   during a later period of the same week.
   Methods. The online communication records of 151 third-year medical
   students (in 39 clinical education groups) who used Kakao Talk during
   clinical education were reviewed. The 39 groups were categorized as low,
   middle, or high according to the number of total chats (on all subjects,
   not just academic) per student over five days. The relationship between
   the number of total chats during the first two days and the number of
   academic chats during the last three days (of five-day chatroom weeks)
   was analyzed.
   Results. The number of total and academic chats over all five days, the
   first two days, and the last three days was highest in groups with the
   highest number of total chats per student. Similarly, the highest number
   of students posting total and academic chats was found in these groups.
   In addition, the number of academic chats per student and the frequency
   of questions raised by students were also highest in these groups.
   During the last three days, the number of students posting total chats
   was lower than that during the first two days, and the number of
   academic chats per student posting academic chats was higher. The number
   of total chats on the first or second day positively correlated with the
   maximum value of academic chats on the third to fifth days.
   Conclusion. High frequency mobile instant messaging use early on in
   clinical education might encourage its use for academic purposes during
   later periods.
TC 0
ZR 0
Z8 0
ZS 0
ZB 0
ZA 0
Z9 0
U1 0
U2 2
SN 2167-8359
UT WOS:000474334600009
PM 31328039
ER

PT J
AU Kam, Bee Sung
   Yune, So Jung
   Lee, Sang Yeoup
   Im, Sun Ju
   Baek, Sun Yong
TI Impact of video feedback system on medical students' perception of their
   clinical performance assessment
SO BMC MEDICAL EDUCATION
VL 19
AR 252
DI 10.1186/s12909-019-1688-6
PD JUL 8 2019
PY 2019
AB BackgroundProviding feedback on student performance in the clinical
   performance assessment (CPA) is meaningful in that it helps students
   understand their strengths and weaknesses. This study compared students'
   perception of their CPA scores before and after providing personalized
   video feedback.MethodsTwo identical online surveys of Year 1 medical
   students (N=103) that had undergone CPA were conducted to evaluate
   students' perceptions about their CPA scores before and after video
   feedback. Students were given their test scores with assessment analysis
   reports immediately after completing the CPA. Top-scored students from
   each station agreed to provide their video-recorded performance to the
   rest of the students.ResultsAfter comparing their performance video and
   top-scored video at each station, medical students were more aware of
   their CPA total score, clinical performance examination (CPX) total
   score, score of each CPX station, section score for the CPX station,
   history taking section score, physical examination section score, and
   doctor-patient relationship section score. Moreover, students became
   more convinced of their own weaknesses from their history taking and
   patient education section after viewing video feedback than
   before.ConclusionThe use of the video feedback system might help
   students recognize their CPA results and identify their strengths and
   weaknesses.
RI Lee, Sang Yeoup/AAV-2125-2020; Lee, Sang Yeoup/
OI Lee, Sang Yeoup/0000-0002-3585-9910
ZS 0
ZA 0
Z8 0
TC 3
ZR 0
ZB 0
Z9 3
U1 1
U2 3
SN 1472-6920
UT WOS:000475535900001
PM 31286961
ER

PT J
AU Bhamra, Sukvinder K.
   Slater, Adrian
   Howard, Caroline
   Heinrich, Michael
   Johnson, Mark R. D.
TI Health care professionals' personal and professional views of herbal
   medicines in the United Kingdom
SO PHYTOTHERAPY RESEARCH
VL 33
IS 9
BP 2360
EP 2368
DI 10.1002/ptr.6418
EA JUL 2019
PD SEP 2019
PY 2019
AB Health care professionals (HCPs) have a pivotal role in optimizing
   patient care and should be familiar with complementary and alternative
   medicines. The aim of the study was to explore UK-based HCP personal and
   professional opinions and experiences of herbal medicines (HMs). An
   online questionnaire was distributed via social media to recruit (n =
   112) a range of HCPs from across the United Kingdom. HCPs from primary
   and secondary care, the private sector, and academia took part. A large
   proportion of participants (62%) said they did not personally use any
   HMs, and 38% did use HMs. HCPs who had personally used HMs had a
   positive impression of HMs and were more likely to recommend HMs to
   patients than those who had not used HMs themselves. Participants were
   given the opportunity to share their perceptions on the safety and
   efficacy of HMs and their experiences with patients reporting adverse
   drug reactions to HMs and herb-drug interactions. HCPs identified their
   lack of knowledge on HMs and insufficient training, which made them
   unable to advise patients on the safe use of HMs. More education on HMs
   would help improve HCP knowledge of HMs and help them make better
   informed decisions when considering patient pharmaceutical care plans.
RI Slater, Adrian/B-6067-2008; Bhamra, Sukvinder/; Howard, Caroline/; Johnson, Mark/
OI Slater, Adrian/0000-0001-8016-3106; Bhamra,
   Sukvinder/0000-0002-0032-0552; Howard, Caroline/0000-0003-1739-6569;
   Johnson, Mark/0000-0002-1427-2010
Z8 0
ZA 0
ZS 0
TC 6
ZR 0
ZB 2
Z9 7
U1 0
U2 10
SN 0951-418X
EI 1099-1573
UT WOS:000474728600001
PM 31282109
ER

PT J
AU Yang, Jin
   Liu, Jieling
   Xing, Fanfan
   Ye, Haiyan
   Dai, Guijian
   Liu, Meiyuan
   Lo, Simon Kam-Fai
   Lau, Ricky Wing-Tong
   Chiu, Kelvin Hei-Yeung
   Chan, Jasper Fuk-Woo
   Yuen, Kwok-Yung
TI Nosocomial transmission of chickenpox and varicella zoster virus
   seroprevalence rate amongst healthcare workers in a teaching hospital in
   China
SO BMC INFECTIOUS DISEASES
VL 19
AR 582
DI 10.1186/s12879-019-4222-x
PD JUL 5 2019
PY 2019
AB BackgroundVaricella zoster virus (VZV) is a highly contagious
   herpesvirus with potential for nosocomial transmission. However, the
   importance of nosocomial chickenpox outbreak in China has often been
   ignored. With the increasing immunocompromised population in China, a
   thorough review of issues related to nosocomial transmission and the
   seroprevalence rate of VZV among healthcare workers is
   necessary.MethodsRetrospective case finding for nosocomial transmission
   of chickenpox was conducted between January 1, 2013 and December 31,
   2017. Cases were identified based on clinical features compatible with
   chickenpox. A cross-sectional study on the seroprevalence rate of VZV
   among healthcare workers (HCWs) was conducted between January 1, 2014
   and December 31, 2017. The serum VZV antibodies of 1804 HCWs were
   measured by enzyme-linked immunosorbent assay (ELISA). The
   seroprevalence rate of VZV antibodies, the positive predictive value and
   negative predictive value of self-reported history of varicella were
   analyzed. The economic impact associated with nosocomial transmission of
   VZV was also assessed.ResultsA total of 8 cases of chickenpoxwere
   identified in three nosocomial transmissions,including 4 HCWs whowere
   infected nosocomially. The overall seroprevalence rate of VZV was 88.4%,
   which significantly increased with age (P<0.01). The seroprevalence
   rates of HCWs with different genders and occupations showed no
   statistically significant differences. The positive and negative
   predictive values of a self-reported history of varicella were 80.8 and
   10.6% respectively. An estimation of 163.3 person-days of work were lost
   in each nosocomial transmission and 86.7 infection control unit
   person-hours were required for each outbreak investigation. The cost of
   VZV IgG ELISA screening was estimated to be 83 USD per nosocomial
   transmission.ConclusionsNosocomial transmission of VZV occurred
   repeatedly in the hospital setting. An alarming 11.6% of HCWs were
   seronegative for VZV, which might increase the risk of nosocomial
   infection and outbreak for other susceptible co-workers and patients.
   This is especially important in the setting of a teaching hospital where
   many immunocompromised patients were managed. Furthermore, the positive
   predictive value of self-reported varicella on seroprevalence rate in
   our study was lower than those reported in other countries, therefore
   serological testing of VZV antibodies with subsequent vaccination for
   all non-immune HCWs should be considered.
RI Chiu, Hei Yeung Kelvin/AAF-8780-2020; Chan, Jasper F. W./D-8007-2013; Yuen, Kwok-yung/
OI Chan, Jasper F. W./0000-0001-6336-6657; Yuen,
   Kwok-yung/0000-0002-2083-1552
ZS 0
ZB 2
ZR 0
Z8 2
ZA 0
TC 6
Z9 8
U1 1
U2 2
SN 1471-2334
UT WOS:000474554100001
PM 31277589
ER

PT J
AU Annetts, Sue
   Day, Richard
TI The informed study project: An innovative online self evaluation of
   fitness to practise within a professional higher education degree
   programme
SO INNOVATIONS IN EDUCATION AND TEACHING INTERNATIONAL
VL 56
IS 4
BP 529
EP 541
DI 10.1080/14703297.2019.1577162
PD JUL 4 2019
PY 2019
AB Pre-entry information and transitional support are identified as key
   factors promoting student success and retention, encouraging a
   pro-active approach to entry into Higher Education. Furthermore the
   Equality Act, in terms of anticipatory duty, emphasises this. However,
   some student groups studying for professional degrees, such as
   physiotherapy, need additional information in terms of responsibilities
   related with fitness to practise. These drivers initiated the
   development of the Informed Study Project (ISP), a bespoke on-line
   self-evaluation of fitness to practise. The ISP has successfully been
   embedded into the admissions process for BSc (Hons) physiotherapy
   students for 7 years. Evaluation using a Bristol Online Survey for the
   most recent cohort (respondents = 34) showed that 100% of students felt
   that the material was well presented and useful; 79% stated it
   positively affected the likelihood of them choosing to study
   physiotherapy at Cardiff University; 100% stated that they felt excited
   about studying at Cardiff.
OI Annetts, Sue/0000-0002-7229-9414
ZA 0
ZS 0
TC 1
Z8 0
ZR 0
ZB 0
Z9 1
U1 0
U2 4
SN 1470-3297
EI 1470-3300
UT WOS:000472545300013
ER

PT J
AU White, Marney A.
   Whittaker, Steve D.
   Gores, Ashton M.
   Allswede, Dana
TI Evaluation of a Self-Care Intervention to Improve Student Mental Health
   Administered through a Distance-Learning Course
SO AMERICAN JOURNAL OF HEALTH EDUCATION
VL 50
IS 4
SI SI
BP 213
EP 224
DI 10.1080/19325037.2019.1616012
PD JUL 4 2019
PY 2019
AB Background: Graduate training is a high-risk period for worsening mental
   health. Previous research reported the effectiveness of a
   classroom-based self-care intervention for graduate students. Purpose:
   The study evaluated the effectiveness of an online self-care
   intervention for graduate-level students to prevent worsening mental
   health. Methods: Participants were 187 students in public health. The
   intervention consisted of behavior change assignments designed to
   increase health-promoting behaviors within four domains (nutrition,
   physical activity, mental health, social support). Students received
   bonus points for maintaining health behaviors for the duration of the
   12-week semester. Outcomes included measures of nutrition, physical
   activity, depression, anxiety, and perceived stress. The study employed
   a control group of students not enrolled in the course (n = 29).
   Results: Health promotion behaviors increased over the course of the
   semester (ps<.001), with the largest effect sizes for increases in fruit
   and vegetable intake and physical activity. Improvements in
   self-reported health were reported. Control students reported no
   improvements. Discussion: The study provides support for the utility of
   a brief self-care intervention for students in the health sciences.
   Translation to Health Education Practice: This disseminable intervention
   can support student well-being in a variety of academic programs.A AJHE
   Self-Study quiz is online for this article via the SHAPE America Online
   Institute (SAOI) http://portal.shapeamerica.org/trn-Webinars
RI White, Marney/AAC-9016-2019; White, Marney/
OI White, Marney/0000-0001-9856-6608
ZB 1
ZS 0
Z8 0
TC 8
ZA 0
ZR 0
Z9 8
U1 2
U2 15
SN 1932-5037
EI 2168-3751
UT WOS:000474652900003
ER

PT J
AU Menor-Campos, David J.
   Knight, Sarah
   Sanchez-Munoz, Carolina
   Lopez-Rodriguez, Rocio
TI Human-Directed Empathy and Attitudes Toward Animal Use: A Survey of
   Spanish Veterinary Students
SO ANTHROZOOS
VL 32
IS 4
BP 471
EP 487
DI 10.1080/08927936.2019.1621518
PD JUL 4 2019
PY 2019
AB Veterinary practitioners are thought of as guardians of animal health
   and wellbeing, and are considered important in the development of
   policies on animals. Measuring veterinary students' attitudes toward
   animals and animal use is needed when assessing the effectiveness of
   education programs focused on animal welfare and ethics. The present
   study examined Spanish veterinary students' attitudes toward different
   types of animal use, their human-directed empathy, and the relationship
   between these and various personal variables. The sample comprised 200
   students who completed an online questionnaire. Attitudes toward animal
   use varied significantly, depending on the type of use in question.
   There was also a relationship between attitudes toward animal use, one
   component of human-directed empathy, "Empathic Concern," and a number of
   personal variables such as gender, career choice, and contact with
   animal welfare organizations. Concern about the use of animals for
   research and animal management was lower in students who were in the
   later years of their studies. Reasons for this and the role of
   veterinary education are discussed.
RI Knight, Sarah/AAZ-9337-2020; knight, sarah/ABC-6856-2021; Menor Campos, David Jose/
OI knight, sarah/0000-0002-5082-2534; Menor Campos, David
   Jose/0000-0003-3033-4936
ZA 0
ZR 0
TC 2
ZS 0
Z8 0
ZB 0
Z9 2
U1 0
U2 14
SN 0892-7936
EI 1753-0377
UT WOS:000473209000003
ER

PT J
AU Strom, Janni
   Hoybye, Mette Terp
   Laursen, Malene
   Jorgensen, Lene Bastrop
   Nielsen, Claus Vinther
TI Lumbar Spine Fusion Patients' Use of an Internet Support Group: Mixed
   Methods Study
SO JOURNAL OF MEDICAL INTERNET RESEARCH
VL 21
IS 7
AR e9805
DI 10.2196/jmir.9805
PD JUL 4 2019
PY 2019
AB Background: Internet use within health care contexts offers the
   possibility to provide both health information and peer support.
   Internet Support Groups (ISGs) for patients may offer advantages, which
   are not found in face-to-face support. In patients undergoing lumbar
   spine fusion (LSF), ISGs could have a particular potential, as peer
   support on the web might bridge the decreased satisfaction with social
   life and social isolation found within these patients. ISGs might in
   this way contribute to increasing the functioning and overall
   health-related quality of life. However, LSF patients may generally
   belong to a group of citizens not prone to internet and online peer
   support. However, our knowledge of how LSF patients use ISGs is limited.
   Objective: The aim of this study was to describe the characteristics of
   users of an ISG and thematically explore the content of ISG interactions
   in Danish patients undergoing instrumented LSF because of degenerative
   spine disorders.
   Methods: Participants were recruited from a randomized controlled trial
   and included in a prospective cohort with a mixed methods design.
   Sociodemographic characteristics and information on psychological
   well-being (symptoms of anxiety and depression) were obtained at
   baseline and 1 to 5 weeks before surgery. Usage of the ISG was
   registered from baseline until 3 months after surgery. All posts and
   comments were collected, and content analysis was performed.
   Results: A total of 48 participants comprised the study population, with
   a mean age of 53 years (range 29-77). Of the participants, 54% (26/48)
   were female, 85% (41/48) were cohabitating, 69% (33/48) were unemployed,
   and the majority (69% [33/48]) had secondary education. Approximately
   one-third of the participants had symptoms of depression (35%, 17/48)
   and anxiety (29%, 14/48). Overall, 90% (43/48) of the participants
   accessed the ISG. No correlations were found between sociodemographic
   characteristics and access to the ISG. Women were more prone to be
   active users, contributing with posts (P=.04). Finally, active users
   contributing with posts or comments had viewed more pages, whereas
   passive users, users without posts or comments, had more interactions
   with the ISG (P<.001). The ISG contained 180 conversation threads,
   generating 354 comments. The 180 conversation threads in the ISG were
   constituted by 671 independent dialogue sequences. On the basis of those
   671 dialogue sequences, 7 thematic categories emerged.
   Conclusions: Sociodemographic characteristics were not predictors of ISG
   use in this study, and active use was found to be gender dependent.
   Content of interactions on the ISG emerged within 7 thematic categories
   and focused on social recognition, experience of pain or use of pain
   medication, experience of physical activity or physical rehabilitation,
   expression of psychosocial well-being, advising on and exploring the
   ISG, and employment, which seemed to correspond well with the prevalent
   occurrence of symptoms of anxiety and depression.
RI Jørgensen, Lene Bastrup/AAM-8993-2021; Høybye, Mette Terp/I-3758-2019; Laursen, Malene/AAC-7339-2019; Strøm, Janni/Y-5037-2019; Laursen, Malene/M-7734-2017; Nielsen, Claus Vinther/
OI Jørgensen, Lene Bastrup/0000-0001-7873-6139; Høybye, Mette
   Terp/0000-0001-6914-2697; Strøm, Janni/0000-0001-6986-776X; Laursen,
   Malene/0000-0002-7546-7671; Nielsen, Claus Vinther/0000-0002-2467-1103
TC 4
Z8 0
ZS 0
ZA 0
ZR 0
ZB 0
Z9 4
U1 0
U2 9
SN 1438-8871
UT WOS:000474338300001
PM 31274113
ER

PT J
AU Nobles, Alicia L.
   Curtis, Brett A.
   Ngo, Duc A.
   Vardell, Emily
   Holstege, Christopher P.
TI Health insurance literacy: A mixed methods study of college students
SO JOURNAL OF AMERICAN COLLEGE HEALTH
VL 67
IS 5
BP 469
EP 478
DI 10.1080/07448481.2018.1486844
PD JUL 4 2019
PY 2019
AB Objective: This study examines the health insurance literacy, or the
   ability to use health insurance effectively, of college students.
   Participants: A total of 455 students from a large, public university
   completed an online questionnaire in November 2016. Methods: A
   questionnaire examined students' knowledge of commonly encountered
   health insurance terms and ability to apply that knowledge to determine
   cost-sharing in a clinical setting. Results: The majority of students
   were able to correctly identify the most commonly encountered terms, but
   could not identify terms related to plan types and options. Eighty-eight
   percent of students could not determine their cost-sharing for two
   presented scenarios. Approximately half of the students indicated they
   had been confused about their health insurance plan, with one-quarter of
   students stopping or delaying medical care due to confusion.
   Conclusions: Outreach and education for students should target specific
   deficits in knowledge such as those identified in this study.
RI Nobles, Alicia/AAG-7841-2021
TC 13
ZS 0
Z8 0
ZB 0
ZA 0
ZR 0
Z9 13
U1 0
U2 18
SN 0744-8481
EI 1940-3208
UT WOS:000473243500010
PM 29979956
ER

PT J
AU Prnjak, Katarina
   Jukic, Ivan
TI Searching for Eating Disorder-related Topics on the Internet: What
   Distinguishes Symptomatic from Asymptomatic Women?
SO JOURNAL OF CONSUMER HEALTH ON THE INTERNET
VL 23
IS 3
BP 213
EP 226
DI 10.1080/15398285.2019.1647072
PD JUL 3 2019
PY 2019
AB The purpose of this study was to examine what topics searched on the
   Internet can differentiate between women symptomatic and asymptomatic
   for eating disorder (ED). Two-hundred-twenty-eight women (M-age = 30.5
   +/- 9.43) completed a measure of ED and frequency of online seeking for
   ED-related topics. ED symptomatic women more frequently searched
   ED-related topics online. The most discriminating topic was Food, which
   was accentuated among women who recently experienced significant
   weight-loss and those who reported food dominance in their life. More
   attention should be devoted to Internet use in women since this online
   searching behavior might be a good indicator of potential ED.
RI Jukic, Ivan/K-8897-2019; Prnjak, Katarina/
OI Jukic, Ivan/0000-0002-0900-9410; Prnjak, Katarina/0000-0002-6152-5025
Z8 0
ZA 0
ZR 0
TC 0
ZS 0
ZB 0
Z9 0
U1 1
U2 2
SN 1539-8285
EI 1539-8293
UT WOS:000487040300003
ER

PT J
AU Kiscaden, Elizabeth
   Newman, Bobbi
   Malachowski, Margot
   Martin, Carolyn
TI Developing an Online Consumer Health Course for Public Library Staff
SO JOURNAL OF CONSUMER HEALTH ON THE INTERNET
VL 23
IS 3
BP 249
EP 260
DI 10.1080/15398285.2019.1646585
PD JUL 3 2019
PY 2019
AB The National Network of Libraries of Medicine, Greater Midwest Region
   (NNLM GMR) received funding to support the evaluation and development of
   an asynchronous consumer health information course. Requirements of this
   project included: incorporating recommendations from NNLM instructors,
   National Library of Medicine staff and public library staff; piloting
   the revised course with a nationwide cohort; incorporating feedback from
   the pilot; and delivering a second instance of the revised course. The
   revised course meets existing requirements for public library
   certification and for Level 1 certification of the Medical Library
   Association's Consumer Health Information Specialization.
OI Martin, Carolyn/0000-0001-9134-026X; Kiscaden,
   Elizabeth/0000-0001-7230-030X; Malachowski, Margot/0000-0002-6608-4302;
   Newman, Bobbi/0000-0002-6270-9993
ZS 0
ZB 0
TC 0
Z8 0
ZR 0
ZA 0
Z9 0
U1 5
U2 19
SN 1539-8285
EI 1539-8293
UT WOS:000487040300005
PM 32792867
ER

PT J
AU Mesquita, Joao
   Maniar, Natasha
   Baykaner, Tina
   Rogers, Albert J.
   Swerdlow, Mark
   Alhusseini, Mahmood I.
   Shenasa, Fatemah
   Brizido, Catarina
   Matos, Daniel
   Freitas, Pedro
   Santos, Ana Rita
   Rodrigues, Gustavo
   Silva, Claudia
   Rodrigo, Miguel
   Dong, Yan
   Clopton, Paul
   Ferreira, Antonio M.
   Narayan, Sanjiv M.
TI Online webinar training to analyse complex atrial fibrillation maps: A
   randomized trial
SO PLOS ONE
VL 14
IS 7
AR e0217988
DI 10.1371/journal.pone.0217988
PD JUL 3 2019
PY 2019
AB Background
   Specific tools have been recently developed to map atrial fibrillation
   (AF) and help guide ablation. However, when used in clinical practice,
   panoramic AF maps generated from multipolar intracardiac electrograms
   have yielded conflicting results between centers, likely due to their
   complexity and steep learning curve, thus limiting the proper assessment
   of its clinical impact.
   Objectives
   The main purpose of this trial was to assess the impact of online
   training on the identification of AF driver sites where ablation
   terminated persistent AF, through a standardized training program.
   Extending this concept to mobile health was defined as a secondary
   objective.
   Methods
   An online database of panoramic AF movies was generated from a
   multicenter registry of patients in whom targeted ablation terminated
   non-paroxysmal AF, using a freely available method (Kuklik et al-method
   A) and a commercial one (RhythmView-method B). Cardiology Fellows naive
   to AF mapping were enrolled and randomized to training vs no training
   (control). All participants evaluated an initial set of movies to
   identify sites of AF termination. Participants randomized to training
   evaluated a second set of movies in which they received feedback on
   their answers. Both groups re-evaluated the initial set to assess the
   impact of training. This concept was then migrated to a smartphone
   application (App).
   Results
   12 individuals (median age of 30 years (IQR 28-32), 6 females) read 480
   AF maps. Baseline identification of AF termination sites by ablation was
   poor (40%+/- 12% vs 42%+/- 11%, P = 0.78), but similar for both mapping
   methods (P = 0.68). Training improved accuracy for both methods A (P =
   0.001) and B (p = 0.012); whereas controls showed no change in accuracy
   (P = NS). The Smartphone App accessed AF maps from multiple systems on
   the cloud to recreate this training environment.
   Conclusion
   Digital online training improved interpretation of panoramic AF maps in
   previously inexperienced clinicians. Combining online clinical data,
   smartphone apps and other digital resources provides a powerful,
   scalable approach for training in novel techniques in electrophysiology.
RI Mesquita, João/ABA-1119-2021; Rodrigo, Miguel/C-6174-2016; Rogers, Albert J./AAT-6177-2021; Freitas, Pedro/J-7876-2019; Narayan, Sanjiv/; Ferreira, Antonio/; Mesquita, Joao/; Brizido, Catarina/; Matos, Daniel/
OI Rodrigo, Miguel/0000-0002-6092-6847; Rogers, Albert
   J./0000-0001-6585-534X; Freitas, Pedro/0000-0001-9968-477X; Narayan,
   Sanjiv/0000-0001-7552-5053; Ferreira, Antonio/0000-0002-1623-7382;
   Mesquita, Joao/0000-0001-6965-4457; Brizido,
   Catarina/0000-0001-5614-5880; Matos, Daniel/0000-0002-1554-6116
ZB 0
Z8 0
ZR 0
ZS 0
ZA 0
TC 4
Z9 4
U1 0
U2 1
SN 1932-6203
UT WOS:000484927300011
PM 31269029
ER

PT J
AU Gordon, Morris
   Farnan, Jeanne
   Grafton-Clarke, Ciaran
   Ahmed, Ridwaan
   Gurbutt, Dawne
   McLachlan, John
   Daniel, Michelle
TI Non-technical skills assessments in undergraduate medical education: A
   focused BEME systematic review: BEME Guide No. 54
SO MEDICAL TEACHER
VL 41
IS 7
BP 732
EP 745
DI 10.1080/0142159X.2018.1562166
PD JUL 3 2019
PY 2019
AB Consensus on how to assess non-technical skills is lacking. This
   systematic review aimed to evaluate the evidence regarding non-technical
   skills assessments in undergraduate medical education, to describe the
   tools used, learning outcomes and the validity, reliability and
   psychometrics of the instruments. A standardized search of online
   databases was conducted and consensus reached on included studies. Data
   extraction, quality assessment, and content analysis were conducted per
   Best Evidence in Medical Education guidelines. Nine papers met the
   inclusion criteria. Assessment methods broadly fell into three
   categories: simulated clinical scenarios, objective structured clinical
   examinations, and questionnaires or written assessments. Tools to assess
   non-technical skills were often developed locally, without reference to
   conceptual frameworks. Consequently, the tools were rarely validated,
   limiting dissemination and replication. There were clear themes in
   content and broad categories in methods of assessments employed. The
   quality of this evidence was poor due to lack of theoretical
   underpinning, with most assessments not part of normal process, but
   rather produced as a specific outcome measure for a teaching-based
   study. While the current literature forms a good starting position for
   educators developing materials, there is a need for future work to
   address these weaknesses as such tools are required across health
   education.
RI McLachlan, John/AAF-4203-2021; Daniel, Michelle/AAG-2790-2019; Grafton-Clarke, Ciaran/AAC-7159-2021; Gordon, Morris/; McLachlan, John/
OI Daniel, Michelle/0000-0001-8961-7119; Grafton-Clarke,
   Ciaran/0000-0002-8537-0806; Gordon, Morris/0000-0002-1216-5158;
   McLachlan, John/0000-0001-5493-2645
ZR 0
ZS 0
ZA 0
Z8 0
TC 21
ZB 0
Z9 21
U1 2
U2 20
SN 0142-159X
EI 1466-187X
UT WOS:000478103600001
PM 30736714
ER

PT J
AU Magsamen-Conrad, Kate
   Dillon, Jeanette M.
   Verhoff, China Billotte
   Faulkner, Sandra L.
TI Online Health-Information Seeking Among Older Populations: Family
   Influences and the Role of the Medical Professional
SO HEALTH COMMUNICATION
VL 34
IS 8
BP 859
EP 871
DI 10.1080/10410236.2018.1439265
PD JUL 3 2019
PY 2019
AB There are myriad technological devices, computer programs, and online
   information sources available for people to manage their health and the
   health of others. However, people must be technologically and health
   literate and capable of accessing, analyzing, and sharing the
   information they encounter. The authors interviewed middle-aged and
   older adults about their online health information seeking behavior and
   discovered that technology and health literacy are influenced by a
   collective ability to manage the health and technological needs of a
   family. We used information management theory to frame participants'
   experiences of their self-efficacy using technology to manage the health
   of loved ones. Findings suggest that health can be co-managed if at
   least one person in a family unit is technologically "savvy" and able to
   effectively share health information. However, individuals' confidence
   in their own literacy often depends on others, usually family members
   who tend to "do" instead of "teach."
OI Magsamen-Conrad, Kate/0000-0002-7488-959X; Faulkner,
   Sandra/0000-0001-9146-1424
ZR 0
ZA 0
ZB 1
TC 17
ZS 0
Z8 0
Z9 17
U1 7
U2 85
SN 1041-0236
EI 1532-7027
UT WOS:000472051900007
PM 29474125
ER

PT J
AU Liu, Mandong
   Cardenas, Valeria
   Zhu, Yujun
   Enguidanos, Susan
TI YouTube Videos as a Source of Palliative Care Education: A Review
SO JOURNAL OF PALLIATIVE MEDICINE
VL 22
IS 12
BP 1568
EP 1573
DI 10.1089/jpm.2019.0047
EA JUL 2019
PD DEC 1 2019
PY 2019
AB Background: The lack of consumer knowledge and misconception of services
   could impede requests for and acceptance of palliative care. YouTube has
   been widely used for health information dissemination. Objective: To
   explore the availability and characteristics of palliative care
   educational videos on YouTube and determine how palliative care is
   portrayed in these videos. Methods: Keyword search and snowball methods
   were used to identify palliative care videos on YouTube. A structured
   data collection protocol was developed to record characteristics of a
   video. Descriptive analysis was used to describe the video features;
   logistic regression was conducted to determine the association between
   video characteristics and number of views per day. Results: A total of
   833 videos were screened; 84 met criteria for analysis. The most
   prominent video styles were providing palliative care information (85%)
   and personal testimony (50%). One-third were uploaded by
   hospice/palliative care services or medical organizations, while another
   one-third by advocacy organizations. More than two-thirds mentioned
   "end-of-life" and 35% mentioned "hospice." Physicians most frequently
   appeared and served as protagonists. Protagonists were primarily female
   (71.0%), aged 18-64 years (81.7%), and white (90.3%). Compared with
   videos uploaded by health care agencies, those uploaded by advocacy
   organizations had 6.41 times higher odds of having more than one view
   per day (p = 0.002). Conclusion: Online videos may not provide accurate
   and appropriate information on palliative care. There is minimal ethnic
   diversity in terms of physician and family representation. More research
   is needed to determine the effectiveness of these videos in improving
   consumer knowledge of palliative care.
RI Liu, Mandong/AAG-4345-2021; Cardenas, Valeria/AAP-2629-2021; Liu, Mandong/; Cardenas, Valeria/
OI Liu, Mandong/0000-0002-0536-9785; Cardenas, Valeria/0000-0003-0116-9038
ZR 0
ZA 0
ZS 0
TC 14
Z8 1
ZB 0
Z9 15
U1 4
U2 11
SN 1096-6218
EI 1557-7740
UT WOS:000474167500001
PM 31264910
ER

PT J
AU Buchan, Duncan S.
   Donnelly, Samantha
   McLellan, Gillian
   Gibson, Ann-Marie
   Arthur, Rosemary
TI A feasibility study with process evaluation of a teacher led resource to
   improve measures of child health
SO PLOS ONE
VL 14
IS 7
AR e0218243
DI 10.1371/journal.pone.0218243
PD JUL 2 2019
PY 2019
AB Previous school-based interventions have produced positive effects upon
   measures of children's health and wellbeing but such interventions are
   often delivered by external experts which result in short-term effects.
   Thus, upskilling and expanding the resources available to classroom
   teachers could provide longer-term solutions. This paper presents a
   feasibility study of an online health resource (Healthy Schools
   Resource: HSR) developed to assist primary school teachers in the
   delivery of health-related education. Four schools (n = 2 intervention)
   participated in this study. Study feasibility was assessed by
   recruitment, retention and completion rates of several outcomes
   including height, weight, waist circumference, blood pressure and
   several metabolic markers including HDL-cholesterol, triglycerides,
   glucose and dietary knowledge following a 10-12-week intervention
   period. The process evaluation involved fidelity checks of teachers' use
   of the HSR and post-intervention teacher interviews. A total of 614
   consent forms were issued and 267 were returned (43%), of which, 201
   confirmed consent for blood sampling (75%). Retention of children
   participating in the study was also high (96%). Of the 13 teachers who
   delivered the intervention to the children, four teachers were excluded
   from further analyses as they did not participate in the fidelity
   checks. Overall, teachers found the online resource facilitative of
   teaching health and wellbeing and several recommendations regarding the
   resource were provided to inform further evaluations. Recruitment and
   retention rates suggest that the teacher led intervention is feasible
   and acceptable to both teachers, parents and children. Initial findings
   provide promising evidence that given a greater sample size, a longer
   intervention exposure period and changes made to the resource, teachers'
   use of HSR could enhance measures of health and wellbeing in children.
OI Donnelly, Samantha/0000-0002-1735-0600; Gibson,
   Ann-Marie/0000-0003-2516-7985; Buchan, Duncan S/0000-0002-4320-4615
TC 0
Z8 0
ZS 0
ZR 0
ZA 0
ZB 0
Z9 0
U1 1
U2 1
SN 1932-6203
UT WOS:000484921200008
PM 31265466
ER

PT J
AU Kononowicz, Andrzej A.
   Woodham, Luke A.
   Edelbring, Samuel
   Stathakarou, Natalia
   Davies, David
   Saxena, Nakul
   Car, Lorainne Tudor
   Carlstedt-Duke, Jan
   Car, Josip
   Zary, Nabil
TI Virtual Patient Simulations in Health Professions Education: Systematic
   Review and Meta-Analysis by the Digital Health Education Collaboration
SO JOURNAL OF MEDICAL INTERNET RESEARCH
VL 21
IS 7
AR e14676
DI 10.2196/14676
PD JUL 2 2019
PY 2019
AB Background: Virtual patients are interactive digital simulations of
   clinical scenarios for the purpose of health professions education.
   There is no current collated evidence on the effectiveness of this form
   of education.
   Objective: The goal of this study was to evaluate the effectiveness of
   virtual patients compared with traditional education, blended with
   traditional education, compared with other types of digital education,
   and design variants of virtual patients in health professions education.
   The outcomes of interest were knowledge, skills, attitudes, and
   satisfaction.
   Methods: We performed a systematic review on the effectiveness of
   virtual patient simulations in pre- and postregistration health
   professions education following Cochrane methodology. We searched 7
   databases from the year 1990 up to September 2018. No language
   restrictions were applied. We included randomized controlled trials and
   cluster randomized trials. We independently selected studies, extracted
   data, and assessed risk of bias and then compared the information in
   pairs. We contacted study authors for additional information if
   necessary. All pooled analyses were based on random-effects models.
   Results: A total of 51 trials involving 4696 participants met our
   inclusion criteria. Furthermore, 25 studies compared virtual patients
   with traditional education, 11 studies investigated virtual patients as
   blended learning, 5 studies compared virtual patients with different
   forms of digital education, and 10 studies compared different design
   variants. The pooled analysis of studies comparing the effect of virtual
   patients to traditional education showed similar results for knowledge
   (standardized mean difference [SMD]=0.11, 95% CI -0.17 to 0.39, I-2=74%,
   n=927) and favored virtual patients for skills (SMD=0.90, 95% CI 0.49 to
   1.32, I-2=88%, n=897). Studies measuring attitudes and satisfaction
   predominantly used surveys with item-by-item comparison. Trials
   comparing virtual patients with different forms of digital education and
   design variants were not numerous enough to give clear recommendations.
   Several methodological limitations in the included studies and
   heterogeneity contributed to a generally low quality of evidence.
   Conclusions: Low to modest and mixed evidence suggests that when
   compared with traditional education, virtual patients can more
   effectively improve skills, and at least as effectively improve
   knowledge. The skills that improved were clinical reasoning, procedural
   skills, and a mix of procedural and team skills. We found evidence of
   effectiveness in both high-income and low-and middle-income countries,
   demonstrating the global applicability of virtual patients. Further
   research should explore the utility of different design variants of
   virtual patients.
RI Edelbring, Samuel/AAG-2373-2020; Car, Josip/H-6755-2015; Woodham, Luke/AAY-7303-2020; Car, Lorainne Tudor/E-1205-2017; Kononowicz, Andrzej A/ABG-8696-2020; Carlstedt-Duke, Jan/; Woodham, Luke/; Zary, Nabil/; Edelbring, Samuel/
OI Car, Josip/0000-0001-8969-371X; Car, Lorainne Tudor/0000-0001-8414-7664;
   Kononowicz, Andrzej A/0000-0003-2956-2093; Carlstedt-Duke,
   Jan/0000-0001-7784-5296; Woodham, Luke/0000-0003-4170-2925; Zary,
   Nabil/0000-0001-8999-6999; Edelbring, Samuel/0000-0002-1110-0782
ZR 0
TC 94
ZA 0
Z8 1
ZS 2
ZB 7
Z9 97
U1 11
U2 47
SN 1438-8871
UT WOS:000474337600001
PM 31267981
ER

PT J
AU Lima, Diego Laurentino
   Cordeiro, Raquel Nogueira
   Carvalho, Gustavo Lopes
TI Academic league of videolaparoscopy: A new strategy to awaken the
   interest of medical students in minimally invasive surgery
SO JOURNAL OF MINIMAL ACCESS SURGERY
VL 16
IS 1
BP 97
EP 98
DI 10.4103/jmas.JMAS_41_19
PD JAN-MAR 2020
PY 2020
RI Lima, Diego Laurentino/AAL-4497-2020
OI Lima, Diego Laurentino/0000-0001-7383-1284
ZR 0
TC 7
ZB 0
ZS 1
Z8 0
ZA 0
Z9 8
U1 0
U2 0
SN 0972-9941
EI 1998-3921
UT WOS:000506367500021
PM 31571671
ER

PT J
AU Mahmuda, Mahmuda
   Miah, Mohammad Abdul Awal
   Elshazly, Mohamed
   Khan, Sanjida
   Tay, Alvin Kuowei
   Ventevogel, Peter
TI Contextual adaptation and piloting of Group Integrative Adapt Therapy
   (IAT-G) amongst Rohingya refugees living in Bangladesh
SO INTERVENTION-INTERNATIONAL JOURNAL OF MENTAL HEALTH PSYCHOSOCIAL WORK
   AND COUNSELLING IN AREAS OF ARMED CONFLICT
VL 17
IS 2
BP 149
EP 159
DI 10.4103/INTV.INTV_48_19
PD JUL-DEC 2019
PY 2019
AB A main gap in the delivery of mental health and psychosocial (MHPSS)
   services to Rohingya refugees in Cox's Bazar district in Bangladesh is
   the limited coverage of psychotherapeutic interventions. There is a
   shortage of mental health professionals who can provide culturally
   adapted and linguistically appropriate psychotherapeutic interventions
   that are congruent with the refugee experience. This article describes
   preliminary work on training Bangladeshi psychologists and
   para-professionals in applying a novel group-based psychological
   intervention for refugees, Group Integrative Adapt Therapy (IAT-G). This
   is a pragmatic, eclectic and transdiagnostic approach, based on the
   Adaptation and Development After Persecution and Trauma (ADAPT) model.
   It aims to help refugees to develop resilience and capacities for
   managing maladaptive reactions to trauma and post-migration living
   difficulties. This paper describes the key strategies and challenges
   during the first phase of the project. Activities included an extensive
   desk review, a one-week training workshop with competency assessments,
   cultural adaptation of the treatment manual and assessment measures,
   training on digital literacy and electronic data collection and a
   blended supervisory model (involving onsite and online sessions). It
   proved to be generally feasible but not easy to introduce IAT-G in this
   population.
RI Tay, Alvin Kuowei/AAW-3508-2021
OI Tay, Alvin Kuowei/0000-0002-9330-3929
ZR 0
ZA 0
ZS 0
ZB 1
Z8 0
TC 14
Z9 14
U1 0
U2 1
SN 1571-8883
EI 1872-1001
UT WOS:000512721100005
ER

PT J
AU Terndrup, Christopher
   Streed, Carl G., Jr.
   Tiberio, Perry
   Black, Marissa
   Davis, John
   Apfel, Ariella
   Blackstock, Oni J.
   Edelman, E. Jennifer
   Berkenblit, Gail
TI A Cross-sectional Survey of Internal Medicine Resident Knowledge,
   Attitudes, Behaviors, and Experiences Regarding Pre-Exposure Prophylaxis
   for HIV Infection
SO JOURNAL OF GENERAL INTERNAL MEDICINE
VL 34
IS 7
BP 1258
EP 1278
DI 10.1007/s11606-019-04947-2
PD JUL 2019
PY 2019
AB BACKGROUND: Pre-exposure prophylaxis (PrEP) for HIV is effective, yet
   many providers continue to lack knowledge and comfort in providing this
   intervention. It remains unclear whether internal medicine (IM)
   residents receive appropriate training in PrEP care and if this affects
   their future practices.
   OBJECTIVE: We sought to evaluate the relationship between current IM
   residents' prior PrEP training and knowledge, comfort, and practice
   regarding the provision of PrEP.
   DESIGN AND PARTICIPANTS: We created an online survey to assess IM
   residents' knowledge, attitudes, and behaviors related to PrEP. The
   survey was distributed among five IM programs across the USA.
   KEY RESULTS: We had a 35% response rate. Of 229 respondents, 96% (n =
   220) had heard of PrEP but only 25% (n = 51) had received prior training
   and 11% (n = 24) had prescribed PrEP. Compared with those without, those
   with prior training reported good to excellent knowledge scores
   regarding PrEP (80% versus 33%, p<0.001), more frequent prescribing (28%
   versus 7%, p = 0.001), and higher comfort levels with evaluating risk
   for HIV, educating patients, and monitoring aspects of PrEP (75% versus
   26%, 56% versus 16%, and 47% versus 8%, respectively; all p values
   <0.0001). While only 25% (n = 51) had received prior training, 75% (n =
   103) of respondents reported that training all providers at their
   continuity clinic sites would improve implementation.
   CONCLUSIONS: We found that prior training was associated with higher
   levels of self-reported PrEP knowledge, comfort, and prescribing
   behaviors. Given the significant need for PrEP, IM residents should be
   trained to achieve adequate knowledge and comfort levels to prescribe
   it. This study demonstrates that providing appropriate PrEP training for
   IM residents may lead to an increase in the pool of graduating IM
   residents prescribing PrEP.
OI Streed Jr, Carl/0000-0003-3075-253X
ZS 1
Z8 0
ZR 0
ZA 0
TC 9
ZB 1
Z9 10
U1 0
U2 1
SN 0884-8734
EI 1525-1497
UT WOS:000475559500041
PM 31020604
ER

PT J
AU Frasca, Katherine
   Castillo-Mancilla, Jose
   McNulty, Monica C.
   Connors, Susan
   Sweitzer, Elizabeth
   Zimmer, Shanta
   Madinger, Nancy
TI A Mixed Methods Evaluation of an Inclusive Sexual History Taking and HIV
   Prevention Curriculum for Trainees
SO JOURNAL OF GENERAL INTERNAL MEDICINE
VL 34
IS 7
BP 1279
EP 1288
DI 10.1007/s11606-019-04958-z
PD JUL 2019
PY 2019
AB BACKGROUND: Health disparities exist in HIV risk in the USA among the
   lesbian-gay-bisexual-transgender-queer (LGBTQ) community. There is also
   scarce literature on curricula for HIV prevention and pre-exposure
   prophylaxis (PrEP) for trainees.
   AIM: To create a curriculum to train residents to perform inclusive
   sexual history taking and HIV prevention care. The curriculum covers
   sexual history, LGBTQ health, sexually transmitted infections, and HIV
   risk assessment and risk reduction counseling including use of PrEP.
   SETTING: A dedicated PrEP Clinic was created within an Academic Medical
   Center Outpatient HIV Clinic. Patients were primarily LGBTQ identified,
   but also included HIV sero-discordant couples, cisgender individuals,
   heterosexual invididuals, and those with experience of homelessness, sex
   work, and substance abuse.
   PARTICIPANTS: Thirty-four internal medicine residents completed the
   course between November 2017 and May 2018.
   PROGRAM DESCRIPTION: The curriculum was delivered as Just in Time
   Teaching (JiTT) via online virtual patient cases followed by directly
   observed clinical care at a large urban PrEP clinic.
   PROGRAM EVALUATION AND RESULTS: The effectiveness of the curriculum was
   assessed through paired pre/post-self-assessment surveys (n=19),
   additional post-surveys on the online modules (n=22), and interviews
   (n=9). Many respondents reported no prior training or inadequate prior
   training in the course content. As a result of the course, participants
   reported statistically significant increased confidence and comfort in
   all seven HIV prevention topic areas, with the greatest gains in safe
   sex counseling for LGBTQ patients and in discussing PrEP (mean changes
   of 1.21, 1.58 on 5-point Likert scale, respectively, p<0.0001). Six of
   nine interviewees post-course had applied what they learned to patient
   care; five indicated their learning would benefit patients.
   DISCUSSION: An HIV prevention curriculum focused on cultural humility in
   care can improve trainee's skills in HIV risk reduction counseling,
   including PrEP, among all patients including those identifying as LGBTQ.
RI Castillo-Mancilla, Jose/AAN-5116-2020; Castillo-Mancilla, Jose/
OI Castillo-Mancilla, Jose/0000-0003-1242-1745
Z8 0
ZR 0
ZA 0
ZB 1
ZS 0
TC 19
Z9 19
U1 0
U2 10
SN 0884-8734
EI 1525-1497
UT WOS:000475559500042
PM 31037543
ER

PT J
AU Pinto, Maria
   Fernandez-Pascual, Rosaura
   Caballero-Mariscal, David
   Sales, Dora
   Guerrero, David
   Uribe, Alejandro
TI Scientific production on mobile information literacy in higher
   education: a bibliometric analysis (2006-2017)
SO SCIENTOMETRICS
VL 120
IS 1
BP 57
EP 85
DI 10.1007/s11192-019-03115-x
PD JUL 2019
PY 2019
AB This paper offers a bibliometric analysis of the scientific production
   on Mobile Information Literacy in Higher Education published between
   2006 and 2017, taking into account papers covered by Web of Science,
   Scopus, Library and Information Science Abstracts, Library and
   Information Science and Technology Abstract, and Education Resources
   Information Center. Bibliometrics, as an integral part of research
   evaluation methodology, helps us to identify the subject's evolution
   over the period studied. In this research we aim to: (a) identify the
   most relevant journals that publish literature in this field, (b)
   calculate the authors' average productivity and identify the most
   productive authors, and (c) discover the most significant trends in this
   academic field, through statistical and co-occurrence word analyses of
   the titles and the keywords used to index papers. The bibliometric
   results of this research provide a snapshot of the literature on Mobile
   Information Literacy that highlights the most relevant journals,
   authors, and trending keywords.
RI Pascual, Rosaura Fernandez/H-5721-2015; Tirado, Alejandro Uribe/A-3120-2010; Sales, Dora/N-9720-2016
OI Pascual, Rosaura Fernandez/0000-0002-3005-7353; Tirado, Alejandro
   Uribe/0000-0002-0381-1269; Sales, Dora/0000-0002-6290-2013
TC 13
Z8 0
ZB 0
ZA 0
ZS 0
ZR 0
Z9 13
U1 6
U2 119
SN 0138-9130
EI 1588-2861
UT WOS:000471656400004
ER

PT J
AU Aria, Reza
   Archer, Norm
TI The role of support and sustainability elements in the adoption of an
   online self-management support system for chronic illnesses
SO JOURNAL OF BIOMEDICAL INFORMATICS
VL 95
AR 103215
DI 10.1016/j.jbi.2019.103215
PD JUL 2019
PY 2019
AB The direct cost of treating chronic disease in Canada has risen to an
   average of 58% of healthcare spending. Thus, more attention is being
   directed to technologically supported health self-management and
   lifestyle change, to help patients mitigate and manage their own
   conditions. This study investigates how support elements (decision
   support and education) and sustainability elements (rewards systems),
   can help to motivate patients to adopt proposed technologies. A proposed
   model was tested using data collected from two potential user groups:
   198 online and 83 in-person, using an identical survey. Although the
   system was built and ready to use at the time this study was conducted,
   in order to keep the experience of both groups identical, a video
   simulation (of the system) was used to familiarize both groups of users
   with the system. The study reveals that: individual perceptions on
   usability, ease of use, and hedonic motivation were influenced by the
   proposed support elements. Support elements enhance user perceptions of
   usability and ease of use, while sustainability elements positively
   affect user motivations, thus encouraging their decisions to adopt and
   use the technology. The study implies that, for better success at
   helping patients to self-manage their health, special attention should
   be paid to support and sustainability elements.
ZR 0
TC 3
Z8 0
ZS 0
ZB 1
ZA 0
Z9 3
U1 0
U2 8
SN 1532-0464
EI 1532-0480
UT WOS:000525695600019
PM 31132456
ER

PT J
AU Sachdeva, Sandeep
   Dwivedi, Nidhi
   Taneja, Neha
TI Systematic Evaluation of Published Research Studies Conducted Among
   Medical Undergraduate Students on Learning Environment in Medical
   Colleges of India Using the DREEM Inventory Tool
SO INDIAN JOURNAL OF COMMUNITY HEALTH
VL 31
IS 3
BP 353
EP 362
PD JUL-SEP 2019
PY 2019
AB Objective: To evaluate original studies conducted among medical
   undergraduate students to assess education and learning environment in
   India using DREEM (Dundee Ready Educational Environment Measure) tool.
   Material & Methods: The online search engine PUBMED and Google scholar
   were utilized to short list original published research studies on
   learning environment. The eligibility criteria included: study conducted
   in India upon medical students using DREEM tool; information on sample
   size, total, and sub-domain DREEM score available. Fourteen original
   research publications with a total sample size of 4215 medical students
   were considered. Results: Total DREEM score (range, 0-200) was 119.5
   that indicated that there was more positive education environment in
   selected medical colleges of country. The average score of different sub
   domains of DREEM also supported the positive environment. Sub-domain
   DREEM mean scores derived through this analysis was SPL-28.7 (range,
   0-48); SPA-28.4 (range, 0-48); SPT-25.8 (range, 0-44); SASP-20.2 (range,
   0-32); and SSSP-16.4 (range, 0-28). The scores of all the studies were
   in the similar range except two. Mean score of most (80%) of the items
   (40/50) lied between 2 and 3 (range, 0-4) indicating that these areas
   were 'neither strong nor weak' but could be 'enhanced'. Some aspect of
   the learning and education environment with average score of less than 2
   include inherent challenges of the extensive medical course; the
   teaching over-emphasizes factual learning (item-25); students are able
   to memorize all the matter (item-27); and rarely feel bored (item-14)
   require attention. However, issues like teaching is too teacher centered
   (item-48); the teachers are authoritarian (item-9); and the teachers get
   angry in class (item-39) requires sensitization and introspection by the
   esteem faculty members. Conclusion: Overall students perceived
   progressive and positive developmental milieu in the learning
   environment in the selected medical colleges of India
ZR 0
ZS 0
ZB 0
TC 1
ZA 0
Z8 0
Z9 1
U1 0
U2 1
SN 0971-7587
EI 2248-9509
UT WOS:000505059100010
ER

PT J
AU Barkin, Jodie A.
   Westermann, Amy
   Hoos, William
   Moravek, Cassadie
   Matrisian, Lynn
   Wang, Hongwei
   Shemanski, Lynn
   Barkin, Jamie S.
   Rahib, Lola
TI Frequency of Appropriate Use of Pancreatic Enzyme Replacement Therapy
   and Symptomatic Response in Pancreatic Cancer Patients
SO PANCREAS
VL 48
IS 6
BP 780
EP 786
DI 10.1097/MPA.0000000000001330
PD JUL 2019
PY 2019
AB Objectives Pancreatic cancer (PC) and its treatments can result in
   pancreatic exocrine insufficiency that requires pancreatic enzyme
   replacement therapy (PERT). Appropriate PERT usage is during meals and
   snacks. The aim was to determine the frequency of appropriate use of
   PERT and its impact on symptom alleviation in PC through a
   patient-reported outcomes online platform. Methods Users in the
   Pancreatic Cancer Action Network's Patient Registry were prompted to
   answer a standalone questionnaire about their experience with PERT.
   Results Two hundred sixty-two users completed the PERT questionnaire
   (January 2016-January 2018). Patients who reported taking PERT with
   meals had higher alleviation of symptoms compared with those taking PERT
   prior to or after meals. Specifically, "feeling of indigestion,"
   "light-colored or orange stools," and "visible food particles in stool"
   were significantly decreased. Patients taking PERT with meals reported
   weight gain and less weight loss. Conclusions Of the 89% of PC patients
   prescribed PERT, 65% were prescribed PERT appropriately with all meals
   and snacks. Overall compliance with PERT administration guidelines was
   low (50% [105/208]). Improvement in symptoms significantly correlated
   with appropriate use of PERT. Increase in PC patient and provider
   education about appropriate PERT usage and administration is warranted.
OI Hoos, William/0000-0001-7784-6539; Westermann, Amy/0000-0003-1209-4043
Z8 0
ZS 0
TC 11
ZR 0
ZA 0
ZB 2
Z9 11
U1 0
U2 2
SN 0885-3177
EI 1536-4828
UT WOS:000472654300010
PM 31210656
ER

PT J
AU Pesala, Samuli
   Virtanen, Mikko J.
   Mukka, Milla
   Ylilammi, Kimi
   Mustonen, Pekka
   Kaila, Minna
   Helve, Otto
TI Healthcare professionals' queries on oseltamivir and influenza in
   Finland 2011-2016-Can we detect influenza epidemics with specific online
   searches?
SO INFLUENZA AND OTHER RESPIRATORY VIRUSES
VL 13
IS 4
BP 364
EP 371
DI 10.1111/irv.12640
PD JUL 2019
PY 2019
AB Background Healthcare professionals (HCPs) search medical information
   during their clinical work using Internet sources. In Finland,
   Physician's Databases (PD) serve as an Internet medical portal aimed at
   HCPs. Influenza epidemics appear seasonal outbreaks causing public
   health concern. Oseltamivir can be used to treat influenza. Little is
   known about HCPs' queries on oseltamivir and influenza from dedicated
   online medical portals and whether queries could be used as an
   additional source of information for disease surveillance when detecting
   influenza epidemics. Methods We compared HCPs' queries on oseltamivir
   and influenza from PD to influenza diagnoses from the primary healthcare
   register in Finland 2011-2016. The Moving Epidemic Method (MEM)
   calculated the starts of influenza epidemics. Laboratory reports of
   influenza A and influenza B were assessed. Paired differences compared
   queries, diagnoses, and laboratory reports by using starting weeks.
   Kendall's correlation test assessed the season-to-season similarity.
   Results We found that PD and the primary healthcare register showed
   visually similar patterns annually. Paired differences in the mean
   showed that influenza epidemics based on queries on oseltamivir started
   earlier than epidemics based on diagnoses by -0.80 weeks (95% CI: -1.0,
   0.0) with high correlation (tau = 0.943). Queries on influenza preceded
   queries on oseltamivir by -0.80 weeks (95% CI: -1.2, 0.0) and diagnoses
   by -1.60 weeks (95% CI: -1.8, -1.0). Conclusions HCPs' queries on
   oseltamivir and influenza from Internet medical databases correlated
   with register diagnoses of influenza. Therefore, they should be
   considered as a supplementary source of information for disease
   surveillance when detecting influenza epidemics.
RI Kaila, Minna/; Virtanen, Mikko/; Helve, Otto/; Pesala, Samuli/E-6486-2017
OI Kaila, Minna/0000-0002-9645-4925; Virtanen, Mikko/0000-0003-4120-4432;
   Helve, Otto/0000-0001-6254-3180; Pesala, Samuli/0000-0002-6090-1367
ZR 0
TC 2
ZA 0
ZB 0
ZS 0
Z8 0
Z9 2
U1 0
U2 3
SN 1750-2640
EI 1750-2659
UT WOS:000472569800006
PM 30843371
ER

PT J
AU Chefdeville, E.
   Pages, A. S.
TI Parental management of children's fever: Assessment of knowledge and use
   of health record information
SO ARCHIVES DE PEDIATRIE
VL 26
IS 5
BP 275
EP 281
DI 10.1016/j.arcped.2019.05.011
PD JUL 2019
PY 2019
AB Introduction: To assess parents' knowledge regarding how to deal with
   children's fever in comparison to the updated recommendations published
   in 2016 by the HAS and to collect their views on the fever advice card
   of the 2006 health record to offer suggestions for possible improvements
   in order to disseminate the message.
   Methods: Observational, descriptive, quantitative national study
   conducted with an online questionnaire among adult parents with children
   born between 2006 and 2017 who had a French health record.
   Results: A total of 3295 parents were included from 03/12/2017 to
   04/02/2018. The concordance of knowledge compared to current
   recommendations has improved in 10 years, especially regarding physical
   treatment (31% of parents had all the right answers) and drugs (95%
   paracetamol monotherapy). Shortcomings mainly concern the definition of
   fever, the idea that the temperature is correlated with severity, and
   the lack of knowledge of the sign of severity "age less than 3 months."
   The use of the fever advice card in the health record is limited (33% of
   parents only). They approve by a large majority its promotion and the
   standardization of the message of healthcare professionals.
   Conclusions: The improvement of how parents manage their child's fever
   first requires an update of the knowledge of healthcare professionals to
   homogenize their messages and practices. One of their essential roles is
   to inform parents of the existence of the fever advice card updated in
   the 2018 health record, which most particularly contains information
   that remains poorly known by parents. The health record should be the
   medium of dialogue with families to promote children's health. (C) 2019
   French Society of Pediatrics. Published by Elsevier Masson SAS. All
   rights reserved.
OI Pages, Anne-Sophie/0000-0003-0282-2705
ZB 0
ZA 0
TC 1
Z8 0
ZR 0
ZS 0
Z9 1
U1 0
U2 4
SN 0929-693X
EI 1769-664X
UT WOS:000481563300007
PM 31281035
ER

PT J
AU O'Brien, Emily C.
   Rodriguez, Ana Maria
   Kum, Hye-Chung
   Schanberg, Laura E.
   Fitz-Randolph, Marcy
   O'Brien, Sean M.
   Setoguchi, Soko
TI Patient perspectives on the linkage of health data for research:
   Insights from an online patient community questionnaire
SO INTERNATIONAL JOURNAL OF MEDICAL INFORMATICS
VL 127
BP 9
EP 17
DI 10.1016/j.ijmedinf.2019.04.003
PD JUL 2019
PY 2019
AB Objective: To examine the patient perspective on the risks and benefits
   of linking existing data sources for research.
   Materials and methods: Between December 2015 and February 2016, we
   fielded a questionnaire in PatientsLikeMe, an online patient community
   representing over 2500 health conditions. The questionnaire was
   developed using subject matter expertise and patient feedback from a
   concept elicitation phase (N = 57 patients). The final questionnaire
   consisted of 37 items.
   Results: Of n = 5741 who opened the email invitation, n = 3516
   respondents completed the questionnaire (61.2%). Of these, 73.8% were
   women, 86.4% were Caucasian, 14.5% were 65 or older, and 44.9% had
   completed college or post-graduate education. Questionnaire respondents
   indicated that the most important benefits of sharing data were "helping
   my doctor make better decisions about my health" (94%) and "helping make
   new therapies available faster" (94%). The most important data sharing
   risk identified was health data being "stolen by hackers" (87%). Of 693
   patients who were not comfortable with researchers accessing their
   de-identified data, most reported that their comfort levels would
   increase if they were able to learn how their data was protected (84%).
   In general, responders felt more comfortable when unique identifiers
   such as social security number (90%) and insurance ID (82%) were removed
   from the data for linkage and research use.
   Discussion: The majority of patients in a US-based online community are
   comfortable with researchers accessing their de-identified data for
   research purposes.
   Conclusions: Developing methods to link databases minimizing the
   exposure of unique identifiers may improve patient comfort levels with
   linking data for research purposes.
RI Kum, Hye-Chung/ABE-5562-2020; Rodríguez, Ana/GQR-0554-2022; Kum, Hye-Chung/GWN-0869-2022
OI Kum, Hye-Chung/0000-0002-6882-8053; 
TC 15
Z8 0
ZB 4
ZA 0
ZR 0
ZS 0
Z9 15
U1 0
U2 13
SN 1386-5056
EI 1872-8243
UT WOS:000468596800002
PM 31128837
ER

PT J
AU Khurshid, Rukhshan
   Nizami, Naim Ahmad
   Zia, Mudasar
   Mahmood, Maira
   Afzal, Hurriat
   Khanam, Andleeb
TI Perception of Teachers' Knowledge, Attitude and Teaching Skills for
   Promoting Educational Integrity: Views of Government/Private medical
   students
SO PAKISTAN JOURNAL OF MEDICAL & HEALTH SCIENCES
VL 13
IS 3
BP 608
EP 610
PD JUL-SEP 2019
PY 2019
AB Background: Aligning the knowledge of teachers and student may be
   helpful to change the attitudes of students, to lessen the academic
   treachery, and improve the outcomes of student.
   Aim: To find out the view of medical students about the Perception of
   teachers' knowledge, attitude and teaching skills for promoting
   educational integrity.
   Methods: 150 students from Government and 150 students from private
   medical institute were included in the study. A questionnaire based on
   the views of student for their teacher was filled by the students.
   Results: Mean age of both groups of students was 19.00 years. Females
   were more than males. According to students of Govt institute, the
   Characteristics and Qualities of a Teacher were highly scored as
   compared to the views of students of private institute. Survey on
   Students Perspectives of adequacy of medical education also indicate
   that students are highly positive and tried to gain different learning
   method by which they can achieved good knowledge of the subject as
   compared to the students of private institute.
   Conclusion: It is concluded student of Govt institute are more satisfied
   with their instructor compare to student of Private Institute. However,
   further research is needed to explore the efficacy of the instructive
   interventions for endorsing academic integrity and avoiding academic
   misbehavior.
Z8 0
ZA 0
TC 0
ZR 0
ZS 0
ZB 0
Z9 0
U1 0
U2 6
SN 1996-7195
UT WOS:000496818300033
ER

PT J
AU Grov, Christian
   Westmoreland, Drew A.
   Carneiro, Pedro B.
   Stief, Matthew
   MacCrate, Caitlin
   Mirzayi, Chloe
   Pantalone, David W.
   Patel, Viraj V.
   Nash, Denis
TI Recruiting vulnerable populations to participate in HIV prevention
   research: findings from the Together 5000 cohort study
SO ANNALS OF EPIDEMIOLOGY
VL 35
BP 4
EP 11
DI 10.1016/j.annepidem.2019.05.003
PD JUL 2019
PY 2019
AB Purpose: The aim of the article was to examine factors associated with
   completing enrollment milestones in the Together 5000 cohort of at-risk
   men (n = 8661), transmen (n = 53), and transwomen (n = 63) who have sex
   with men.
   Methods: Between 2017 and 2018, participants completed an online
   enrollment survey and were offered opportunities to complete an
   incentivized secondary online survey as well as self-administered
   at-home HIV testing (OraSure). We explored factors associated with
   completing each study component.
   Results: In total, 8777 individuals completed our enrollment survey,
   6166 (70.3%) completed the secondary survey, and 5010 returned the
   at-home HIV test kit that was mailed to them (81.3% of those mailed a
   kit). In our multivariable models, those who were White, with more years
   of education, were more likely to complete study components, although
   the magnitude of these associations was small. For example, 50.9% of
   those enrolled, 47.9% of those completing the secondary survey, and
   46.8% of those completing HIV testing were persons of color a
   statistically significant, but meaningfully insignificant decline.
   Conclusions: These findings highlight the need for researchers to
   identify barriers that may prevent persons of color and younger
   individuals from participating in research studies. (C) 2019 Elsevier
   Inc. All rights reserved.
RI Nash, Denis/AFI-7485-2022; Westmoreland, Drew/GMX-2667-2022; Westmoreland, Drew A/AAX-5412-2021; Nash, Denis/
OI Westmoreland, Drew A/0000-0003-4085-7941; Nash,
   Denis/0000-0002-3280-5386
ZS 0
TC 29
ZA 0
Z8 0
ZR 0
ZB 9
Z9 29
U1 0
U2 3
SN 1047-2797
EI 1873-2585
UT WOS:000476576100002
PM 31182379
ER

PT J
AU Murray, Kieran Edward
   Murray, Timothy Eanna
   O'Rourke, Anna Caroline
   Low, Candice
   Veale, Douglas James
TI Readability and Quality of Online Information on Osteoarthritis: An
   Objective Analysis With Historic Comparison
SO INTERACTIVE JOURNAL OF MEDICAL RESEARCH
VL 8
IS 3
AR e12855
DI 10.2196/12855
PD JUL-SEP 2019
PY 2019
AB Background: Osteoarthritis (OA) is the most common cause of disability
   in people older than 65 years. Readability of online OA information has
   never been assessed. A 2003 study found the quality of online OA
   information to be poor.
   Objective: The aim of this study was to review the readability and
   quality of current online information regarding OA.
   Methods: The term osteoarthritis was searched across the three most
   popular English language search engines. The first 25 pages from each
   search engine were analyzed. Duplicate pages, websites featuring paid
   advertisements, inaccessible pages (behind a pay wall, not available for
   geographical reasons), and nontext pages were excluded. Readability was
   measured using Flesch Reading Ease Score, Flesch-Kincaid Grade Level,
   and Gunning-Fog Index. Website quality was scored using the Journal of
   the American Medical Association (JAMA) benchmark criteria and the
   DISCERN criteria. Presence or absence of the Health On the Net
   Foundation Code of Conduct (HONcode) certification, age of content,
   content producer, and author characteristics were noted.
   Results: A total of 37 unique websites were found suitable for analysis.
   Readability varied by assessment tool from 8th to 12th grade level. This
   compares with the recommended 7th to 8th grade level. Of the 37, 1
   (2.7%) website met all 4 JAMA criteria. Mean DISCERN quality of
   information for OA websites was "fair," compared with the "poor" grading
   of a 2003 study. HONcode-endorsed websites (43%, 16/37) were of a
   statistically significant higher quality.
   Conclusions: Readability of online health information for OA was either
   equal to or more difficult than the recommended level.
OI Veale, Douglas/0000-0003-2802-4971; Orourke, Anna/0000-0002-3259-5390
ZS 2
ZA 0
Z8 0
ZB 2
ZR 0
TC 15
Z9 15
U1 0
U2 1
SN 1929-073X
UT WOS:000488621100005
PM 31538953
ER

PT J
AU Lohse, Barbara
   Prescott, Melissa Pflugh
   Cunningham-Sabo, Leslie
TI Eating Competent Parents of 4th Grade Youth from a Predominantly
   Non-Hispanic White Sample Demonstrate More Healthful Eating Behaviors
   than Non-Eating Competent Parents
SO NUTRIENTS
VL 11
IS 7
AR 1501
DI 10.3390/nu11071501
PD JUL 2019
PY 2019
AB The purpose of this study was to determine if the associations between
   eating competence (EC) and eating behaviors that were found in a USA
   sample of predominantly Hispanic parents of 4th grade youth could be
   replicated in a USA sample of predominantly non-Hispanic white parents
   of 4th graders. Baseline responses from parents (n = 424; 94% white) of
   youth participating in a year-long educational intervention were
   collected using an online survey. Validated measures included the Satter
   Eating Competence Inventory (ecSI 2.0 (TM)), in-home fruit/vegetable
   (FV) availability, healthful eating behavior modeling, and FV
   self-efficacy/outcome expectancies (SE/OE). Data were analyzed with
   general linear modeling and cluster analyses. The findings replicated
   those from the primarily Hispanic sample. Of the 408 completing all ecSI
   2.0 (TM) items, 86% were female, 65% had a 4-year degree or higher, and
   53% were EC (ecSI 2.0 (TM) score >= 32). Compared with non-EC parents,
   EC modeled more healthful eating, higher FV SE/OE, and more in-home FV
   availability. Behaviors clustered into those striving toward more
   healthful practices (strivers; n = 151) and those achieving them
   (thrivers; n = 255). Striver ecSI 2.0 (TM) scores were lower than those
   of thrivers (29.6 +/- 7.8 vs. 33.7 +/- 7.6; p < 0.001). More EC parents
   demonstrated eating behaviors associated with childhood obesity
   prevention than non-EC parents, encouraging education that fosters
   parent EC, especially in tandem with youth nutrition education.
OI Lohse, Barbara/0000-0002-9959-9038; Prescott,
   Melissa/0000-0002-6317-6674
TC 5
Z8 0
ZA 0
ZR 0
ZB 1
ZS 0
Z9 5
U1 0
U2 4
EI 2072-6643
UT WOS:000478885400102
PM 31262065
ER

PT J
AU Grzych, Guillaume
   Schraen-Maschke, Susanna
TI Interactive pedagogic tools: evaluation of three assessment systems in
   medical education
SO ANNALES DE BIOLOGIE CLINIQUE
VL 77
IS 4
BP 429
EP 435
DI 10.1684/abc.2019.1464
PD JUL-AUG 2019
PY 2019
AB Training in biology, pharmacy and medicine are essential in laboratory
   medicine in faculty and especially with recent residency modifications.
   Active learning improves critical thinking and is an essential component
   of health education. Interactive assessment systems for the interactive
   participation of students have emerged. Recently, many offers of
   audience response system (ARS) accessible by personal electronic devices
   such as smartphone, tablet or computer are available. These systems seem
   to be an effective teaching innovation according to students. We aimed
   to evaluate three pedagogical tools during real school lectures in order
   to be able to select them according to the needs: Votar, Socrative and
   Wooclap. Methods: Three connected participation tools will be tested
   during teaching at Lille University, faculty of pharmacy by 3 different
   teachers. 75 fifth-year pharmacy students divided into 2 groups of
   students will have attended at least one session using each of the
   systems studied. After lessons, an online questionnaire with 9 questions
   was submitted to students on their interest in each system. Questions
   measured student perception using a 1 to 10 scale. Results and
   discussion: 62 of 75 students completed online surveys and were included
   in the study. According students, ARS by smartphone or computer improve
   their education. Favorite application seems to be Socrative and Wooclap.
   This study provides student perception comparison of ARS. To complete,
   additional studies are needed to establish their efficacy after several
   month.
RI GRZYCH, Guillaume/C-8094-2019; Grzych, Guillaume/
OI Grzych, Guillaume/0000-0003-2813-0109
TC 4
ZS 1
ZB 1
ZR 0
Z8 0
ZA 0
Z9 5
U1 1
U2 15
SN 0003-3898
EI 1950-6112
UT WOS:000481616600012
PM 31418704
ER

PT J
AU Tapp, Alan
   Nancarrow, Clive
   Morey, Yvette
   Warren, Stella
   Bowtell, Nicola
   Verne, Julia
TI Public responses to volunteer community care: Propositions for old age
   and end of life
SO PLOS ONE
VL 14
IS 7
AR e0218597
DI 10.1371/journal.pone.0218597
PD JUL 1 2019
PY 2019
AB Background
   Funding shortages and an ageing population have increased pressures on
   state or insurance funded end of life care for older people. Across the
   world, policy debate has arisen about the potential role volunteers can
   play, working alongside health and social care professionals in the
   community to support and care for the ageing and dying.
   Aims
   The authors examined self-reported levels of care for the elderly by the
   public in England, and public opinions of community volunteering
   concepts to care for the elderly at the end of life. In particular,
   claimed willingness to help and to be helped by local people was
   surveyed.
   Methods
   A sample of 3,590 adults in England aged 45 or more from an online
   access panel responded to a questionnaire in late 2017. The survey data
   was weighted to be representative of the population within this age
   band. Key literature and formative qualitative research informed the
   design of the survey questionnaire, which was further refined after
   piloting.
   Results
   Preferences for different models of community volunteering were
   elicited. There was a preference for 'formal' models with increased
   wariness of 'informal' features. Whilst 32% of adults said they 'might
   join' depending on whom the group helped, unsurprisingly more personal
   and demanding types of help significantly reduced the claimed
   willingness to help. Finally, willingness to help (or be helped) by
   local community carers or volunteers was regarded as less attractive
   than care being provided by personal family, close friends or indeed
   health and care professionals.
   Conclusion
   Findings suggest that if community volunteering to care for elderly
   people at the end of life in England is to expand it may require
   considerable attention to the model including training for volunteers
   and protections for patients and volunteers as well as public education
   and promotion. Currently, in England, there is a clear preference for
   non-medical care to be delivered by close family or social care
   professionals, with volunteer community care regarded only as a back-up
   option.
Z8 0
ZB 1
ZS 0
TC 2
ZA 0
ZR 0
Z9 2
U1 1
U2 7
SN 1932-6203
UT WOS:000484918700017
PM 31260482
ER

PT J
AU Gulati, Ankush
   Schwarzlmuller, Thomas
   du Plessis, Elsa
   Softeland, Eirik
   Gray, Robert, Jr.
   Biermann, Martin
TI Evaluation of a new e-learning framework for teaching nuclear medicine
   and radiology to undergraduate medical students
SO ACTA RADIOLOGICA OPEN
VL 8
IS 7
AR 2058460119860231
DI 10.1177/2058460119860231
PD JUL 2019
PY 2019
AB Background Radiology and nuclear medicine have traditionally been taught
   in a series of lectures and seminars concluded by an examination testing
   knowledge rather than skills. Purpose To emphasize skills in the
   students' learning process, we developed and evaluated a new e-learning
   framework for teaching medical imaging. Material and Methods The
   framework consists of electronic lectures, a learning management system
   (LMS), and a diagnostic viewing system. Students were to review positron
   emission tomography/computed tomography (PET/CT) examinations of five
   cases of lung cancer. The framework was evaluated in an objective
   structured clinical examination (OSCE) taken by 139 undergraduate
   students at the end of their third year, and in a comparative survey of
   two groups of 85 and 84 students in the fifth and sixth year who were
   taught the same oncology course with and without mandatory PET/CT
   exercises, respectively. Results Of the 139 third-year students, 134
   (96%) passed the OSCE PET/CT station according to the predefined
   criteria. While 85/85 (100%) of the fifth-year students had taken
   exercises when they were mandatory, only 2/84 (2%) of the sixth-year
   students had reviewed the cases on a voluntary basis (P < 0.001). Of the
   25 survey responders in the fifth year, 24 (96%) agreed that the
   mandatory PET/CT exercises had promoted their learning while the
   sixth-year students, whose course concluded with a multiple-choice
   examination, emphasized the utility of online lectures. Conclusion The
   new e-learning framework teaches students basic competency in PET/CT
   navigation and interpretation and is associated with a high degree of
   student satisfaction.
RI Biermann, Martin/AAM-8791-2020; Gray, Jr., Robert M./; Softeland, Eirik/
OI Biermann, Martin/0000-0002-5550-1035; Gray, Jr., Robert
   M./0000-0002-9834-1676; Softeland, Eirik/0000-0002-2638-9048
ZS 0
ZB 0
ZA 0
TC 7
ZR 0
Z8 0
Z9 7
U1 0
U2 0
EI 2058-4601
UT WOS:000487507000001
PM 31360540
ER

PT J
AU Gayed, Aimee
   Bryan, Bridget T.
   LaMontagne, Anthony D.
   Milner, Allison
   Deady, Mark
   Calvo, Rafael A.
   Mackinnon, Andrew
   Christensen, Helen
   Mykletun, Arnstein
   Glozier, Nicholas
   Harvey, Samuel B.
TI A Cluster Randomized Controlled Trial to Evaluate HeadCoach An Online
   Mental Health Training Program for Workplace Managers
SO JOURNAL OF OCCUPATIONAL AND ENVIRONMENTAL MEDICINE
VL 61
IS 7
BP 545
EP 551
DI 10.1097/JOM.0000000000001597
PD JUL 2019
PY 2019
AB Objective: Mental ill-health is now the leading cause of sickness
   absence and occupational incapacity in high-income countries. This study
   evaluated HeadCoach online manager training, designed to improve
   confidence, and managerial behaviors that create mentally healthy
   workplaces. Methods: A cluster randomized controlled trial was conducted
   comparing managers who received HeadCoach (N = 87) to waitlist control
   (N = 123). Managers' confidence and behavior were investigated at
   baseline, postintervention, and follow-up. Psychological distress of
   direct reports was evaluated. Results: Confidence significantly
   increased postintervention only; however, per-protocol analyses
   indicated a significant improvement for program completers compared with
   control at both time points. Responsive and preventive behaviors
   significantly improved. Psychological distress of direct reports
   remained unchanged. Conclusions: HeadCoach online mental health training
   is an effective and scalable way to improve managers' confidence and
   workplace practices around mental health. The impact on direct reports
   remains unknown.
RI LaMontagne, Anthony Daniel/AAX-3285-2021; Christensen, Helen/F-5053-2012; Harvey, Samuel/; Glozier, Nick/; Bryan, Bridget/
OI LaMontagne, Anthony Daniel/0000-0002-5811-5906; Christensen,
   Helen/0000-0003-0435-2065; Harvey, Samuel/0000-0001-9580-3743; Glozier,
   Nick/0000-0002-0476-9146; Bryan, Bridget/0000-0002-7232-2717
TC 10
ZA 0
ZB 2
ZR 0
ZS 0
Z8 0
Z9 10
U1 0
U2 4
SN 1076-2752
EI 1536-5948
UT WOS:000480785100006
PM 31045851
ER

PT J
AU Schwatka, Natalie V.
   Tenney, Liliana
   Dally, Miranda
   Brockbank, Claire V. S.
TI Health Risk Calculator An Online, Interactive Tool to Estimate how
   Health Impacts Workers' Compensation Claim Incidence and Cost
SO JOURNAL OF OCCUPATIONAL AND ENVIRONMENTAL MEDICINE
VL 61
IS 7
BP 597
EP 604
DI 10.1097/JOM.0000000000001619
PD JUL 2019
PY 2019
AB Objective: The purpose of this paper is to describe and evaluate a
   web-based, educational Health Risk Calculator that communicates the
   value of investing in employee health and well-being for the prevention
   of workrelated injuries, illnesses, and fatalities. Methods: We
   developed and evaluated the calculator following the RE-AIM framework.
   We assessed effectiveness via focus groups (n = 15) and a post-use
   survey (n = 33) and reach via website analytics. Results: We observed
   evidence for the calculator's usability, educational benefit, and
   encouragement of action to improve worker health and safety. Website
   analytics data demonstrated that we reached over 300 users equally in
   urban and rural areas within 3 months after launch. Conclusion: We urge
   researchers to consider the ways in which they can communicate their
   empirical research findings to their key stake-holders and to evaluate
   their communication efforts.
OI Schwatka, Natalie/0000-0002-3768-9572
TC 1
ZS 0
ZB 0
ZR 0
Z8 0
ZA 0
Z9 1
U1 0
U2 3
SN 1076-2752
EI 1536-5948
UT WOS:000480785100012
PM 31022100
ER

PT J
AU Siddiqui, Shahla
   Tee, Lik Han
TI What Intensivists Say About an Opt-Out System for Organ Donation
SO TRANSPLANTATION PROCEEDINGS
VL 51
IS 6
BP 1651
EP 1654
DI 10.1016/j.transproceed.2019.05.017
PD JUL-AUG 2019
PY 2019
AB Background. Singapore has had an opt-out organ donation system since the
   inception of the Human Organ Transplant Act in 2009. This law allows all
   Singapore citizens and permanent residents to donate their organs after
   confirmation of brain death, usually in the setting of devastating brain
   injury or stroke in an intensive care unit (ICU) setting, and such cases
   are referred to the National Organ Transplant Unit team by intensivists
   after the presumed clinical brain stem death testing. The further
   confirmatory tests, coordination with surgeons to find suitable
   recipients, and communication with family members is then carried out by
   the transplant coordinators from the National Organ Transplant Unit and
   not the clinicians. Despite a decade of the institution of the Act, the
   rates of organ donation remain low. This survey is the first aimed to
   assess the concerns and recommendations of the intensivists in
   Singapore.
   Methods. This was an anonymous survey sent to 120 intensivists
   registered in Singapore with a 58% response rate. The survey included 14
   open-ended questions. The respondents included both private and public
   sector intensivists. A qualitative analysis was carried out to analyze
   the emergent themes from the survey.
   Results. A total of 79% of the respondents mentioned raising awareness
   through publicity, education, and advertising; 34% mentioned educating
   physicians and engaging ICU physicians in further planning of the organ
   transplant program in Singapore; 35% felt that publicizing more real
   stories of recipients would help. Generally, there was unease at the
   opt-out system infringing basic rights.
   Conclusion. This is the first survey to elicit the responses of the
   referring physicians for organ transplant. Their opinions suggest that a
   wider awareness and buy-in is needed both by the public and the ICU
   physicians, and addressing their valid moral concerns is essential in
   bridging this gap.
TC 0
ZB 0
ZR 0
ZS 0
Z8 0
ZA 0
Z9 0
U1 0
U2 4
SN 0041-1345
EI 1873-2623
UT WOS:000482696500003
PM 31399156
ER

PT J
AU Tesser, Charles Dalcanale
   Ocampo More, Ari Ojeda
   Santos, Melissa Costa
   Cunha da Silva, Emiliana Domingues
   Pelachini Farias, Fatima Terezinha
   Botelho, Lucio Jose
TI Auriculotherapy in primary health care: A large-scale educational
   experience in Brazil
SO JOURNAL OF INTEGRATIVE MEDICINE-JIM
VL 17
IS 4
BP 302
EP 309
DI 10.1016/j.joim.2019.03.007
PD JUL 2019
PY 2019
AB Auriculotherapy consists of physical stimuli applied to the outer ear
   and is commonly associated with traditional Chinese medicine (TCM). The
   authors present and discuss the development of a course that offers a
   semi-on-site auriculotherapy course for Brazilian primary health care
   (PHC) professionals. The course was funded by the Brazilian Ministry of
   Health and developed at the Federal University of Santa Catarina in 2015
   by a team of experts in auriculotherapy. It consisted of 75 h of
   distance learning (five sequential modules) and 5 h of on-site learning.
   The modules included the following items: (1) introduction to
   integrative practices; (2) ear reflexology; (3) introduction to TCM; (4)
   biomedical view of auriculotherapy; and (5) auriculotherapy in PHC. The
   teaching material included a workbook for each module, 14 video lectures
   and an interactive ear (online resource) to study location and
   application to the main auricular points. The on-site lectures follow a
   structured script of ear palpation techniques, auricular seed insertion
   practice and clinical case discussions, under the supervision of trained
   instructors. The course was offered in 2016 and 2017 and on-site
   lectures took place in 25 cities, covering all Brazilian regions, in
   coordination with municipal or state boards of health. A total of 4273
   health professionals concluded the training and their evaluation of the
   course was highly positive. The Brazilian experience of large-scale
   training shows the potential to disseminate auriculotherapy in the
   context of PHC, given that its practice is fast, easy to learn, safe,
   effective for different health problems and well accepted by the
   patients. (C) 2019 Shanghai Changhai Hospital. Published by Elsevier
   B.V. All rights reserved.
RI Moré, Ari O/J-3642-2014
OI Moré, Ari O/0000-0003-4073-4087
ZA 0
ZS 2
ZR 0
ZB 0
TC 3
Z8 0
Z9 5
U1 2
U2 11
SN 2095-4964
UT WOS:000472160400010
PM 31076373
ER

PT J
AU Karsy, Michael
   Henderson, Fraser, Jr.
   Tenny, Steven
   Guan, Jian
   Amps, Jeremy W.
   Friedman, Allan H.
   Spiotta, Alejandro M.
   Patel, Sunil
   Kestle, John R. W.
   Jensen, Randy L.
   Couldwell, William T.
TI Attitudes and opinions of US neurosurgical residents toward research and
   scholarship: a national survey
SO JOURNAL OF NEUROSURGERY
VL 131
IS 1
BP 252
EP 263
DI 10.3171/2018.3.JNS172846
PD JUL 2019
PY 2019
AB OBJECTIVE The analysis of resident research productivity in neurosurgery
   has gained significant recent interest. Resident scholarly output
   affects departmental productivity, recruitment of future residents, and
   likelihood of future research careers. To maintain and improve
   opportunities for resident research, the authors evaluated factors that
   affect resident attitudes toward neurosurgical research on a national
   level.
   METHODS An online survey was distributed to all US neurosurgical
   residents. Questions assessed interest in research, perceived
   departmental support of research, and resident-perceived limitations in
   pursuing research. Residents were stratified based on number of
   publications above the median (AM; >= 14) or below the median (BM; < 14)
   for evaluation of factors influencing productivity.
   RESULTS A total of 278 resident responses from 82 US residency programs
   in 30 states were included (a 20% overall response rate). Residents
   predominantly desired future academic positions (53.2%), followed by
   private practice with some research (40.3%). Residents reported a mean
   +/- SD of 11 +/- 14 publications, which increased with postgraduate year
   level. The most common type of research involved retrospective cohort
   studies (24%) followed by laboratory/bench-top (19%) and case reports
   (18%). Residents as a group spent on average 14.1 +/- 18.5 hours (median
   7.0 hours) a week on research. Most residents (53.6%) had >= 12 months
   of protected research time. Mentorship (92.4%), research exposure
   (89.9%), and early interest in science (78.4%) had the greatest impact
   on interest in research while the most limiting factors were time
   (91.0%), call scheduling (47.1%), and funding/grants (37.1%). AM
   residents cited research exposure (p = 0.003), neurosurgery conference
   exposure (p = 0.02), formal research training prior to residency (p =
   0.03), internal funding sources (p = 0.05), and software support (p =
   0.02) as most important for their productivity. Moreover, more
   productive residents applied and received a higher number of < $10,000
   and >= $10,000 grants (p < 0.05). A majority of residents (82.4%) agreed
   or strongly agreed with pursuing research throughout their professional
   careers. Overall, about half of residents (49.6%) were encouraged toward
   continued neurosurgical research, while the rest were neutral (36.7%) or
   discouraged (13.7%). Free-text responses helped to identify solutions on
   a departmental, regional, and national level that could increase
   interest in neurosurgical research.
   CONCLUSIONS This survey evaluates various factors affecting resident
   views toward research, which may also be seen in other specialties.
   Residents remain enthusiastic about neurosurgical research and offer
   several solutions to the ever-scarce commodities of time and funding
   within academic medicine.
RI Karsy, Michael/AAH-8583-2020; Tenny, Steven/; Guan, Jian/
OI Karsy, Michael/0000-0002-0422-7937; Tenny, Steven/0000-0002-5547-2262;
   Guan, Jian/0000-0002-4762-7113
ZR 0
ZS 0
TC 16
ZA 0
ZB 5
Z8 0
Z9 16
U1 0
U2 1
SN 0022-3085
EI 1933-0693
UT WOS:000475838400032
PM 30117774
ER

PT J
AU Grassi, M. C.
   Sansone, A.
   Basili, S.
   Ferketich, A. K.
TI Knowledge of nicotine dependence and treatment in clinical practice
   improved after an e-learning course among medical students
SO CLINICA TERAPEUTICA
VL 170
IS 4
BP E252
EP E257
DI 10.7417/CT.2019.2143
PD JUL-AUG 2019
PY 2019
AB Objective. Tobacco smoking is the leading cause of preventable death in
   developed countries and smokers should be encouraged to quit. Physicians
   are instrumental in this, but recent reports suggest inadequate training
   in medical school. We aimed to assess the knowledge of nicotine
   dependence and its treatment among Italian medical students.
   Study design. Prospective observational study.
   Methods. We developed an online course consisting of 11 Didactic Modules
   (6 for Tobacco Dependence I, TDI, and 5 for TDII) on nicotine dependence
   and treatment. The course was administered to 4th and 5th year medical
   students in Italy in Academic Years 2016-17 (Course A) and 2017-18
   (Course B). A validated questionnaire was used before and after each
   part in order to measure knowledge of smoking epidemiology, health
   effects and benefits of giving up smoking ("Score 1", TDI), and
   effectiveness of cessation treatments ("Score 2", TDII).
   Results. 324 students took both TDI and TDII and completed all
   questionnaires (Course A, n = 245; Course B, n = 79). 55 students were
   current smokers (17%). A significant increase in score 1 and 2 was
   observed at the end of both TDI (pre-course 47.2 +/- 13.1, post-course
   66.0 +/- 12.3, p < 0.0001) and TDII (pre-course 55.6 +/- 11.5,
   post-course 68.1 +/- 10.9, p < 0.0001). The prevalence of students
   wishing for a smoke-free medical school significantly increased between
   the beginning of TDI (74.4%, 241/324) and the end of TDII (88%, 285/324;
   p < 0.0001).
   Conclusions. This e-learning course has proven to be an effective tool
   in teaching students on nicotine dependence and treatment.
RI Grassi, Maria Caterina/D-5058-2009; Sansone, Andrea/H-6451-2016
OI Grassi, Maria Caterina/0000-0002-8022-0526; Sansone,
   Andrea/0000-0002-1210-2843
ZB 1
TC 6
ZA 0
ZR 0
Z8 0
ZS 0
Z9 6
U1 0
U2 2
SN 0009-9074
EI 1972-6007
UT WOS:000483022000006
PM 31304511
ER

PT J
AU Sheats, M. K.
   Royal, K.
   Kedrowicz, A.
TI Using readability software to enhance the health literacy of equine
   veterinary clients: An analysis of 17 American Association of Equine
   Practitioners' newsletter and website articles
SO EQUINE VETERINARY JOURNAL
VL 51
IS 4
BP 552
EP 555
DI 10.1111/evj.13042
PD JUL 2019
PY 2019
AB Background Veterinarians often provide supplemental healthcare
   information to horse owners via newsletters and website articles.
   However, articles written above the reading level of the intended
   audience contributes to misunderstanding. To ensure that the text in
   equine healthcare articles and brochures is consistent with the literacy
   of clients, veterinarians can adopt guidelines set forth by the National
   Institutes of Health (NIH) and the American Medical Association (AMA)
   for a target 6th grade readability level. Objectives The goal of this
   study was to evaluate the readability levels of a sample of American
   Association of Equine Practitioners' (AAEP) newsletter and website
   articles prepared expressly for veterinarians to download and share with
   their clients. Examples from these handouts are used to illustrate
   principles and techniques veterinary professionals can use to align
   their writing with the literacy of their intended audience. Study design
   Software-based readability analysis of 17 AAEP newsletter and website
   articles. Methods A free online readability calculator was used to
   generate a consensus grade level readability score for 17 downloadable
   AAEP veterinary newsletter and website articles. Results Sixteen of 17
   articles were written above the recommended 6th grade reading level.
   Main limitations We propose that a 6th grade readability level, as set
   forth by the AMA, is a reasonable target for the diverse population that
   makes up veterinary clients; however, there is currently no research
   that establishes this target for veterinary clients and the American
   Veterinary Medical Association (AVMA) has yet to issue a consensus
   statement on the subject. Conclusions Awareness of the issue of client
   literacy and use of tools such as readability analysis software can help
   veterinarians provide clients with 'easy-to-read' written materials that
   deliver a message that clients can comprehend, thus improving their
   health literacy and empowering them as partners in the veterinary-client
   relationship.
RI Sheats, M. Katie/AAF-8663-2020; Kedrowicz, April/; Royal, Kenneth/E-6355-2017
OI Sheats, M. Katie/0000-0002-5270-4566; Kedrowicz,
   April/0000-0002-6464-2294; Royal, Kenneth/0000-0002-5508-1480
ZB 1
ZA 0
ZS 0
ZR 0
TC 7
Z8 0
Z9 7
U1 0
U2 6
SN 0425-1644
EI 2042-3306
UT WOS:000474075200022
PM 30447160
ER

PT J
AU Miranda, Patricia
   Moleiro, Pascoal
   Gaspar, Pedro
   Luz, Alexandra
TI Contraception for Adolescents: Knowledge and Practices in Portugal
SO ACTA MEDICA PORTUGUESA
VL 32
IS 7-8
BP 505
EP 513
DI 10.20344/amp.11088
PD JUL-AUG 2019
PY 2019
AB Introduction: Adolescents are a target group for reproductive health
   intervention. Family physicians, gynecologists and pediatricians are the
   main providers of contraceptive counseling.
   Material and Methods: Correlational, cross-sectional study, approved by
   the ethics committee of Leiria Hospital, Portugal. Data was collected
   through a validated online questionnaire (Cronbach's alpha and
   Exploratory Factorial Analysis) using a semantic differential scale (1 -
   Totally Agree; 5 - Totally Disagree). Higher scores were indicative of
   greater knowledge or suitability concerning the matter in question.
   Results were compared by gender, specialty, years of career and rank:
   consultant or resident.
   Results: We received 338 responses (51% family physicians, 29%
   pediatricians, 20% gynecologists), 66% were specialists, 36% had been
   working for less than 5 years and 17% for more than 20 years. Awareness
   of national recommendations was higher in gynecologists [4.38 (1.09)]
   and in the female gender [3.65 (1.41)] with statistically significant
   differences. Gynecologists had more recent training [3.79 (1.42)] and
   considered themselves to be up-to-date [4.41 (0.70)], p < 0.001.
   Discussion: The questionnaire showed reliability and validity.
   Gynecologists were more familiarized with adolescent contraception;
   pediatricians and young clinicians highlighted the need for an update on
   this matter. Gynecologists had more training and considered themselves
   up-to-date, so training in this area seems to have a positive impact.
   Conclusion: Knowledge about contraceptive counseling is not yet
   sufficient, so it is very important to invest in the continuous medical
   education of clinicians.
RI Gaspar, Pedro/AAF-7404-2022; Gaspar, Pedro/AFK-0411-2022
ZA 0
ZS 0
ZB 0
ZR 0
Z8 0
TC 1
Z9 1
U1 0
U2 1
SN 1646-0758
UT WOS:000478088900006
PM 31445530
ER

PT J
AU Gardner, Aimee K.
   Dunkin, Brian J.
TI Pursuing Excellence The Power of Selection Science to Provide Meaningful
   Data and Enhance Efficiency in Selecting Surgical Trainees
SO ANNALS OF SURGERY
VL 270
IS 1
BP 188
EP 192
DI 10.1097/SLA.0000000000002806
PD JUL 2019
PY 2019
AB Introduction: As current screening methods for selecting surgical
   trainees are receiving increasing scrutiny, development of a more
   efficient and effective selection system is needed. We describe the
   process of creating an evidence-based selection system and examine its
   impact on screening efficiency, faculty perceptions, and improving
   representation of underrepresented minorities.
   Methods: The program partnered with an expert in organizational science
   to identify fellowship position requirements and associated
   competencies. Situational judgment tests, personality profiles,
   structured interviews, and technical skills assessments were used to
   measure these competencies. The situational judgment test and
   personality profiles were administered online and used to identify
   candidates to invite for on-site structured interviews and skills
   testing. A final rank list was created based on all data points and
   their respective importance. All faculty completed follow-up surveys
   regarding their perceptions of the process. Candidate demographic and
   experience data were pulled from the application website.
   Results: Fifty-five of 72 applicants met eligibility requirements and
   were invited to take the online assessment, with 50 (91%) completing it.
   Average time to complete was 42 +/- 12 minutes. Eighteen applicants
   (35%) were invited for on-site structured interviews and skills
   testing-a greater than 50% reduction in number of invites compared to
   prior years. Time estimates reveal that the process will result in a
   time savings of 68% for future iterations, compared to traditional
   methodologies. Fellowship faculty (N = 5) agreed on the value and
   efficiency of the process. Underrepresented minority candidates
   increased from an initial 70% to 92% being invited for an interview and
   ranked using the new screening tools.
   Discussion: Applying selection science to the process of choosing
   surgical trainees is feasible, efficient, and well-received by faculty
   for making selection decisions.
ZS 0
ZB 0
TC 10
ZR 0
Z8 0
ZA 0
Z9 10
U1 1
U2 2
SN 0003-4932
EI 1528-1140
UT WOS:000480733100040
PM 29727333
ER

PT J
AU Feindel, Andrea
   Rosenberg, Gerrit
   Steinhaeuser, Jost
   Mozr, Cornelia
   Goetz, Katja
TI Primary care practice assistants' attitudes towards tasking shifting and
   their perceptions of the challenges of task shifting - Development of a
   questionnaire
SO HEALTH & SOCIAL CARE IN THE COMMUNITY
VL 27
IS 4
BP E323
EP E333
DI 10.1111/hsc.12736
PD JUL 2019
PY 2019
AB Shifting tasks from medical staff to non-medical staff is a common
   practice for promoting the efficient use of healthcare resources. The
   aim of this study was to develop and pilot test a questionnaire that
   evaluates practice assistants' attitudes towards task shifting and their
   perceptions of the challenges of task shifting (acronym: ACD
   questionnaire) and to assess the psychometric properties of the
   questionnaire. The development and pilot testing of the questionnaire
   occurred from March 2016 to March 2017 and was based on guided and
   cognitive interviews with practice assistants. Then, an online survey
   was conducted throughout Germany from June to August 2017 to determine
   the questionnaire's psychometric properties. A factorial analysis was
   conducted via principal component analysis, and reliability was assessed
   using Cronbach's alpha. The questionnaire included four themes: "working
   conditions and job satisfaction", "confidence to execute delegated
   tasks", "excessive demands associated with executing delegated tasks"
   and "relevance of task shifting for patient care". A total of 274
   practice assistants with an average age of 38.2 years participated in
   the online survey. Each theme included components that showed good to
   very good reliability (Cronbach's alpha 0.64-0.91). The ACD
   questionnaire provides a way, for the first time, to evaluate delegable
   tasks, including practice assistants' attitudes towards task shifting
   and their perceptions of the challenges generated by these tasks. The
   questionnaire also indicates which components of practice assistants'
   professional training should be intensified.
ZR 0
ZA 0
TC 2
Z8 0
ZB 0
ZS 0
Z9 2
U1 0
U2 3
SN 0966-0410
EI 1365-2524
UT WOS:000471832800014
PM 30834640
ER

PT J
AU Faleiros, Fabiana
   Warschausky, Seth
   Kappler, Christoph
   Schutt, William
   Cintra, Michel M.
   Rabeh, Soraia A. N.
   Gimenes, Fernanda R. E.
TI Bladder Self-management in the Transition to Adulthood With Spina Bifida
   in 3 Countries A Comparative Study
SO JOURNAL OF WOUND OSTOMY AND CONTINENCE NURSING
VL 46
IS 4
BP 321
EP 326
DI 10.1097/WON.0000000000000545
PD JUL-AUG 2019
PY 2019
AB PURPOSE: The purpose of this study was to evaluate bladder
   self-management in transition to adult care for patients with spina
   bifida (SB) in 3 countries with similar clinical practice and different
   social, cultural, and economic milieu.
   STUDY DESIGN: Cross-sectional study.
   SUBJECTS AND SETTING: The sample comprised 90 participants: 27 reside in
   Brazil, 36 reside in Germany, and 27 reside in the United States.
   Demographic characteristics of the sample are based on country. The
   distribution of sex in the Brazilian sample was 18 males and 9 females,
   the German group had 11 males and 25 females, and the United States
   group had 8 males and 19 females. The age range of the cumulative sample
   was 13 to 29 years. The age of the German sample (mean 23.56, standard
   deviation [SD] 4.60 years) was significantly higher (analysis of
   variance, F-(2,F- 87) = 13.62, P < .001) than the other 2 groups (Brazil
   mean 20.56 years, SD 5.24; US mean 19.44 years, SD 4.70).
   METHODS: Demographic, clinical, and social variable data were collected
   via an online questionnaire distributed to multiple regions of Germany
   and a multidisciplinary myelomeningocele clinic at the University of
   Michigan in the Midwestern United States. In Brazil, participants
   completed a printed version of the survey. In Germany and the United
   States, an electronic version of the survey was made available online.
   German and English versions of the survey, originally developed in
   Portuguese for persons residing in Brazil, were translated and
   validated.
   RESULTS: The majority of participants (94.4%) performed intermittent
   catheterization (IC), 76.5% performed IC independently, whereas 23.5%
   required assistance with IC or catheterized with aids (handles, leg
   spreaders, and penis or labia holder). There were no statistically
   significant group differences in independent self-catheterization by
   gender. There were significant national group differences in level of
   lesion (P = .016), use of shunt (P =. 012), and medication for bladder
   management (P < .001). Among participants 18 years and older, there were
   significantly higher levels of education in the German and the US
   samples than in the Brazilian sample (P < .001).
   CONCLUSIONS: Although there were national group differences in medical
   characteristics and management of SB, differences in independent
   self-catheterization were not significant. Findings suggest that support
   from family/caregivers and health care providers appears to facilitate
   transition to independent self-care, regardless of national context.
RI Faleiros, FABIANA/F-6038-2013; Gimenes, Fernanda Raphael Escobar/F-6692-2012; Kappler, Christoph/F-9865-2019
OI Faleiros, FABIANA/0000-0003-3723-7944; Gimenes, Fernanda Raphael
   Escobar/0000-0002-5174-112X; Kappler, Christoph/0000-0002-3154-3134
ZB 2
ZR 0
ZS 0
TC 7
ZA 0
Z8 0
Z9 7
U1 0
U2 4
SN 1071-5754
EI 1528-3976
UT WOS:000480718600011
PM 31274863
ER

PT J
AU Hildebrandt, Natalie
   Tipold, Andrea
   Schaper, Elisabeth
TI Studying veterinary medicine as a parent - status quo and possibilities
   how to improve the compatibility of family life and studies
SO BERLINER UND MUNCHENER TIERARZTLICHE WOCHENSCHRIFT
VL 132
IS 7-8
BP 377
EP 389
DI 10.2376/0005-9366-18026
PD JUL-AUG 2019
PY 2019
AB In Germany, the majority of veterinary students is female. At the
   University of Veterinary Medicine Hannover, Foundation, students with
   children are enrolled in the undergraduate and doctoral programs.
   Therefore, the aim of the current study was to determine if and to what
   extent digital teaching material can improve the compatibility between
   family life and studies. The current study is divided into a qualitative
   and a quantitative part. The qualitative part consists of guided
   individual interviews with students with children at the University of
   Veterinary Medicine Hannover, as well as focus group surveys of all
   students enrolled in different years. The quantitative part comprises
   two online surveys with veterinary students in Germany and veterinarians
   working in the different fields of the profession asked to
   retrospectively evaluate the compatibility between family life and
   studies. Surveys and interviews included questions about personal
   circumstances and digital teaching material. The present study shows
   that the learning environment still needs improvement, despite all the
   support the university already offers to students with children.
   Interview partners and survey respondents revealed the best time for
   family planning during studies between the fifth and the eighth semester
   and during doctoral studies. The high workload, the lack of flexibility
   in terms of mandatory seminars and practical training courses are
   considered to be problematic for all veterinary students, not only for
   students with children. The results suggest that digital complementary
   teaching material can contribute to increase the flexibility of students
   in terms of time and space. The majority of all veterinary students
   questioned in the present study specified that digital teaching material
   is a useful supplement for physical attendance and supports independent
   studying. In almost all cases students are able to make use of
   e-learning material. Students acknowledge the possibility to review
   lessons as exam preparation or catch up on missed lessons. This is
   particularly useful for students with children, since they primarily
   learn in the evening hours at home between 10 and 12 o'clock (n = 24).
   The complementary use of digital teaching in veterinary education should
   be further developed, since all students can benefit from the advantages
   and consequently the whole program could be improved.
ZR 0
ZB 1
Z8 0
ZA 0
TC 1
ZS 0
Z9 1
U1 0
U2 6
SN 0005-9366
EI 1439-0299
UT WOS:000476575600005
ER

PT J
AU Cunningham, Barbara Jane
   Daub, Olivia May
   Cardy, Janis Oram
TI Barriers to implementing evidence-based assessment procedures:
   Perspectives from the front lines in pediatric speech-language pathology
SO JOURNAL OF COMMUNICATION DISORDERS
VL 80
BP 66
EP 80
DI 10.1016/j.jcomdis.2019.05.001
PD JUL-AUG 2019
PY 2019
AB Purpose: This practice-based research study was a collaborative effort
   between researchers and speech-language pathologists (SLPs). The purpose
   of the study was to assess SLPs' perceptions of barriers for two new
   evidence-based assessment procedures to be implemented in practice.
   Procedures were for (1) program-level outcome monitoring and (2)
   individual vulnerability testing for children who are deaf or hard of
   hearing. These procedures were summarized for clinicians in an online
   learning module.
   Method: After finishing the online learning module, SLPs completed
   electronic surveys to identify perceived barriers to implementation.
   Fifty-four SLPs completed an online survey specific to the program-level
   outcome monitoring procedures. Twenty-five also completed an online
   survey specific to individual vulnerability testing. Surveys were
   structured using the Ottawa Model of Research Use, which assesses
   barriers within three components: (1) the practice environment; (2)
   clinicians' knowledge, skills, and beliefs; and (3) the evidence-based
   innovation (development and content of the online learning module).
   Results: Most items specific to program-level outcome monitoring were
   rated positively. Some barriers were identified within the practice
   environment and evidence-based innovation, but clinicians' skills,
   knowledge, and beliefs were not barriers to implementation. For
   individual vulnerability testing, barriers were noted across all
   components of the Ottawa Model of Research Use.
   Conclusions: This work demonstrates the value of including front-line
   clinicians in the development of evidence-based assessment procedures.
   Through practice-based research, we identified SLPs' perceived barriers
   to implementation, allowing for modifications to be made to the online
   learning module prior to wider-scale implementation. The barriers
   identified and methods used in our work may be useful to other
   researchers and programs involved in developing materials and methods
   for the implementation of evidence-based assessment procedures.
RI Daub, Olivia/AAH-1819-2020; Cardy, Janis Oram/AAF-4147-2019
OI Cardy, Janis Oram/0000-0002-7170-6145
Z8 0
ZR 0
ZB 2
ZS 0
ZA 0
TC 5
Z9 5
U1 0
U2 7
SN 0021-9924
EI 1873-7994
UT WOS:000476582700006
PM 31085404
ER

PT J
AU Ioannides, Pericles J.
   Wei, Randy L.
TI Radiation oncology resident education in palliative care
SO ANNALS OF PALLIATIVE MEDICINE
VL 8
IS 3
BP 305
EP 311
DI 10.21037/apm.2019.01.07
PD JUL 2019
PY 2019
AB Palliative and supportive care education for radiation oncologists in
   training is essential to deliver comprehensive care to patients. Surveys
   on palliative care education among radiation oncology program directors
   and residents demonstrate a disparity in formal teaching and didactics.
   Integration of formal didactics, communications skills programs, and
   teaching modules are being piloted at academic centers. A dedicated
   palliative radiation oncology service has been implemented and the
   experience evaluated. Future directions to improve resident education in
   palliative care include improving access and time dedicated to formal
   didactics, online and interactive modules, rotation in a palliative care
   service, emphasis on board examinations, and consideration of an
   advanced palliative care fellowship for radiation oncologists. This is
   the first review of the available literature reviewing formal palliative
   education in radiation oncology training programs in the United States.
RI Ioannides, Pericles/AAA-4249-2020
Z8 0
ZR 0
ZS 0
ZB 0
TC 6
ZA 0
Z9 6
U1 0
U2 1
SN 2224-5820
EI 2224-5839
UT WOS:000477888300010
PM 30823839
ER

PT J
AU Gelfand, Amy A.
   Buse, Dawn C.
   Cabana, Michael D.
   Grimes, Barbara
   Goadsby, Peter J.
   Allen, I. Elaine
TI The Association Between Parental Migraine and Infant Colic: A
   Cross-Sectional, Web-Based, US Survey Study
SO HEADACHE
VL 59
IS 7
BP 988
EP 1001
DI 10.1111/head.13575
PD JUL 2019
PY 2019
AB Background Infant colic, or excessive crying in an otherwise healthy
   infant, is common, although the cause(s) are not known. This study aimed
   to determine whether parental migraine is associated with infant colic.
   Methods This was a cross-sectional online survey study of biological
   parents of 4-8 week olds in the United States during February and March
   2017 and October 2017-April 2018. Parents self-reported information
   about their and their infant's health using validated instruments
   wherever possible. Parents were recruited using social media
   advertisements and completed the survey online. Migraine was identified
   with a validated screener using modified International Classification of
   Headache Disorders 3rd edition criteria. Parental depression and anxiety
   were screened with the Patient Health Questionnaire-2 (PHQ-2) and
   Generalized Anxiety Disorder Scale-2 (GAD-2). Parental seasonal
   allergies and asthma were assessed by self-report. Infant colic was
   determined based on parental response to the question, "Has your baby
   cried for at least 3 hours on at least 3 days in the last week?" Results
   A total of 1,715 surveys were completed over 2 recruitment periods;
   1,419 formed the analysis set. Eight hundred twenty-seven were completed
   by biological mothers and 592 by biological fathers. Mean (SD) maternal
   age: 28.9 (5.1) years; 33.5% had migraine/probable migraine. Maternal
   migraine was associated with increased odds of infant colic: OR 1.7
   (1.3-2.4). Among mothers with migraine, headache frequency >= 15
   days/month was associated with higher risk of infant colic (OR 2.5
   (1.2-5.3)); and anxiety was borderline associated (OR 1.7 (1.0-2.9)).
   Mean (SD) paternal age was 31.6 (4.5) years; 20.8% had migraine/probable
   migraine. Paternal migraine was not associated with infant colic: OR 1.0
   (0.7-1.5). Fathers with depression (OR 2.4 (1.4-4.3)) or anxiety (OR 1.7
   (1.1-2.7)) were more likely to have a baby with colic but having a girl
   infant was protective: (OR 0.7 (0.5-0.97)). Conclusions Mothers with
   migraine are more likely to have a baby with colic, while fathers with
   migraine are not. Further research is needed to determine the mechanisms
   underlying these findings. In the meantime, clinicians may wish to
   counsel parents with a maternal history of migraine about the increased
   possibility of having a colicky infant and provide resources and
   education about infant crying.
RI Goadsby, Peter J/Z-1970-2019; Gelfand, Amy/
OI Goadsby, Peter J/0000-0003-3260-5904; Gelfand, Amy/0000-0002-0911-7905
ZA 0
TC 9
ZB 3
ZR 0
ZS 0
Z8 1
Z9 10
U1 0
U2 7
SN 0017-8748
EI 1526-4610
UT WOS:000475398800007
PM 31222745
ER

PT J
AU Rutherford, Ashley E.
   Yale, Randall S.
   Finn, Mary F.
TI Malaria Prophylaxis Adherence Among Aircrew Members
SO AEROSPACE MEDICINE AND HUMAN PERFORMANCE
VL 90
IS 7
BP 643
EP 646
DI 10.3357/AMHP.5306.2019
PD JUL 2019
PY 2019
AB INTRODUCTION: Joint Base Charleston's C-17 Globemaster III mission is
   executed by 400 active-duty members from three operational and support
   wings. Aircrew and mission-essential personnel travel to locations with
   endemic diseases which are mostly eradicated in the United States.
   Recently, two members contracted malaria after missions in Africa which
   required advanced hospital care. Personnel were provided
   chemoprophylaxis, but the members who contracted malaria were among
   several who chose not to take it. This preliminary survey assessed
   aircrew malaria prophylaxis adherence and examined potential factors
   contributing to nonadherence.
   METHODS: JB Charleston aircrew members who visited the Flight and
   Operational Medicine Clinic between January and April 2018 were
   administered a retrospective, online survey. Researchers performed
   descriptive statistics and Chi-squared analysis.
   RESULTS: Most respondents were pilots under 30 yr of age and were
   prescribed malaria chemoprophylaxis while on a mission. More than
   two-thirds of respondent aircrew members did not take the medication as
   prescribed or did not take it at all. Of those, over half of respondents
   stated too many pills/too many days and medication side effects as the
   main reasons for nonadherence. Furthermore, almost 70% of adherent
   members experienced negative medication side effects such as nausea and
   heightened dreams. There was no statistical relationship between crew
   position, age, side effects, and prophylaxis adherence.
   DISCUSSION: Numerous factors contribute to poor prophylaxis regimen
   compliance among aircrew members. This study highlighted the need for
   risk-based policy validation, improved patient education, prophylaxis
   enforcement, process improvements to facilitate adherence, and
   evaluation of perceived vs. actual risk.
ZB 1
ZS 0
Z8 0
ZA 0
ZR 0
TC 1
Z9 1
U1 0
U2 1
SN 2375-6314
EI 2375-6322
UT WOS:000472550400008
PM 31227039
ER

PT J
AU Fajardo, Michael Anthony
   Weir, Kristie Rebecca
   Bonner, Carissa
   Gnjidic, Danijela
   Jansen, Jesse
TI Availability and readability of patient education materials for
   deprescribing: An environmental scan
SO BRITISH JOURNAL OF CLINICAL PHARMACOLOGY
VL 85
IS 7
BP 1396
EP 1406
DI 10.1111/bcp.13912
PD JUL 2019
PY 2019
AB Aims To identify and evaluate content and readability of freely
   available online deprescribing patient education materials (PEMs).
   Methods Systematic review of PEMs using MEDLINE, Embase, CINAHL,
   PsycINFO and The Cochrane Library of Systematic Reviews from inception
   to 25 September 2017 to identify PEMs. Additionally, deprescribing
   researchers and health professionals were surveyed to identify
   additional materials. Known repositories of materials were searched
   followed by a systematic Google search (22-28 January 2018). Materials
   were evaluated using an approach informed by the Patient Education
   Material Assessment Tool and the International Patient Decision Aids
   Standards Inventory. Readability of text-based materials was assessed
   using the US-based Gunning-Fog Index and Flesch-Kincaid Grade level.
   Results Forty-eight PEMs were identified. PEMs addressing deprescribing
   of medications for symptom control (81%) were most common. Preventative
   medications were rarely addressed and material (39%) focused on older
   people. Only 37% of PEMs provided information about both potential
   benefits (e.g. reducing risk of side effects) and harms (e.g. withdrawal
   symptoms, increased risk of disease) of deprescribing, while 40%
   focussed on benefits only. Readability indices indicated an average
   minimum reading level of Grade 12. Option Grids and Decision Aids (mean
   reading level below Grade 10) were most suitable for people with average
   literacy levels. Conclusions Over 1/3 of deprescribing PEMs present
   potential benefits and harms of deprescribing indicating most of the
   freely available materials are not balanced. Most PEMs are pitched above
   average reading levels making them inaccessible for low health literacy
   populations.
RI Weir, Kristie/AAW-9890-2020; Fajardo, Michael Anthony/I-1626-2019; Jansen, Jesse/
OI Fajardo, Michael Anthony/0000-0002-1302-009X; Jansen,
   Jesse/0000-0002-7739-0049
Z8 0
ZA 0
TC 22
ZR 0
ZS 0
ZB 5
Z9 22
U1 0
U2 6
SN 0306-5251
EI 1365-2125
UT WOS:000473090600006
PM 30848837
ER

PT J
AU Wang, Peter (Zhan Tao)
   Chan, Ernest
   Forster, Adam
   De Dios, Jennifer Vergel
   Sener, Alp
   Dave, Sumit
   Chahine, Saad
TI Perceptions on Competence by Design in urology
SO CUAJ-CANADIAN UROLOGICAL ASSOCIATION JOURNAL
VL 13
IS 7
BP E183
EP E189
DI 10.5489/cuaj.5610
PD JUL 2019
PY 2019
AB Introduction: The Royal College of Physicians and Surgeons of Canada has
   begun implementing Competence by Design (CBD). However, it is unclear
   how much urology trainees and faculty know about CBD, their attitudes
   towards this change, and their willingness to embrace and participate in
   this new model of training.
   Methods: This cross-sectional study was conducted through an online
   survey, which was administered to all trainees and faculty at Canadian
   urology programs prior to the implementation of CBD. The final survey
   consisted of eight demographic questions, 17 five-point Likert items,
   one visual analog scale question, 11 multiple-choice questions, and two
   open-ended questions.
   Results: A total of 74 participants (38 faculty and 36 trainees) across
   12 universities responded, with a completion rate of 82.4%. This
   corresponded to an overall response rate of 20.5%. Overall, there was a
   lack of resounding enthusiasm towards this shift to CBD in urology.
   Although both trainees and faculty had overall positive perceptions of
   CBD on assessment, teaching, and readiness, most agreed that this
   transition will be costly and associated with increased requirements for
   time, funding, and administrative support. Furthermore, there were
   significant concerns regarding the lack of valid assessment tools and
   evidence for the validity of entrustable professional activities.
   Conclusions: While this survey has demonstrated an appreciation for the
   benefits of CBD, challenges are equally anticipated. CBD in urology will
   be a fertile research area; this study has identified several important
   educational questions regarding the model's effectiveness and
   consequences, thus, providing collaborative opportunities among all
   Canadian programs.
ZR 0
TC 2
ZA 0
ZS 0
ZB 0
Z8 0
Z9 2
U1 0
U2 2
SN 1911-6470
EI 1920-1214
UT WOS:000476724200001
PM 30472984
ER

PT J
AU Esfehani, Reza Jafarzadeh
   Kamalimanesh, Batool
   Dashti, Sareh
   Esfehani, Ali Jafarzadeh
TI Factors Influencing the Decision to Have Child Among Iranian Couples; An
   Online Survey
SO INTERNATIONAL JOURNAL OF WOMENS HEALTH AND REPRODUCTION SCIENCES
VL 7
IS 3
BP 287
EP 293
DI 10.15296/ijwhr.2019.48
PD JUL 2019
PY 2019
AB Objectives: Total fertility rate (TFR) in Iran is declining to the
   lowest low level over the past 30 years. In order to increase the TFR,
   the influencing factors for willingness to have child should be
   identified. The aim of this study was to identify the factors that
   influence the willingness of Iranian men and women to have child.
   Materials and Methods: This cross-sectional study was conducted on
   married Iranian men and women through an online survey. A questionnaire
   consisting of demographic characteristics, including age of subject, age
   of spouse, duration of marriage, number of children, education level of
   subjects and his/her spouse, current pregnancy status of subject or
   spouse, contraception use and type of contraception, and a validated
   questionnaire to identify the factors affecting willingness to have
   child in 4 domains (inter family factors, social factors, medical and
   parental factors and emotional and child related factors) were filled by
   subjects.
   Results: A total of 731 subjects (23.1% male and 66.9% female) answered
   the online questions. Mean age of subjects was 31.80 +/- 6.83 years.
   Willingness to have child was significantly related to spousal age
   difference (P =0.002, odds ratio [OR] =0.90), number of children (P<
   0.001, OR=0.21), being pregnant (P < 0.001, OR=82.91), level of
   education in spouse (P= 0.03, OR=2.18), inter family factors score (P<
   0.001, OR=1.14), social factors score (P< 0.001, OR=0.87) and emotional
   and child related factors (P < 0.001, OR=1.52).
   Conclusions: This study revealed that willingness to have child in
   Iranian men and women is mostly influenced by personal and spousal
   factors.
RI Dashti, Sareh/AAM-3977-2020; kamalimanesh, batool/; Dashti, sareh/; Jafarzadeh Esfehani, Ali/
OI kamalimanesh, batool/0000-0002-9045-2777; Dashti,
   sareh/0000-0003-2145-4290; Jafarzadeh Esfehani, Ali/0000-0002-4185-2694
ZB 0
ZS 0
TC 0
ZA 0
ZR 0
Z8 0
Z9 0
U1 0
U2 4
SN 2330-4456
UT WOS:000476640100009
ER

PT J
AU Fujioka, Jamie K.
   Mirza, Raza M.
   Klinger, Christopher A.
   McDonald, Lynn P.
TI Medical assistance in dying: implications for health systems from a
   scoping review of the literature
SO JOURNAL OF HEALTH SERVICES RESEARCH & POLICY
VL 24
IS 3
BP 207
EP 216
DI 10.1177/1355819619834962
PD JUL 2019
PY 2019
AB Objective Medical assistance in dying (MAiD) is the medical provision of
   substances to end a patient's life at their voluntary request. While
   legal in several countries, the implementation of MAiD is met with
   ethical, legislative and clinical challenges, which are often
   overshadowed by moral discourse. Our aim was to conduct a scoping review
   to explore key barriers for the integration of MAiD into existing health
   systems. Methods We searched electronic databases (CINAHL, Embase,
   MEDLINE, and PsycINFO) and grey literature sources from 1990 to 2017.
   Studies discussing barriers and/or challenges to implementing MAiD from
   a health system's perspective were included. Full-text papers were
   screened against inclusion/exclusion criteria for article selection. A
   thematic content analysis was conducted to summarize data into themes to
   highlight key implementation barriers. Results The final review included
   35 articles (see online Appendix 1). Six categories of implementation
   challenges emerged: regulatory (n = 26), legal (n = 15), social (n = 9),
   logistical (n = 9), financial (n = 3) and compatibility with palliative
   care (n = 3). Within four of the six identified implementation barriers
   (regulatory, legal, social and logistical) were subthemes, which
   described barriers related to legalizing MAiD in more detail. Conclusion
   Despite multiple challenges related to its implementation, MAiD remains
   a requested end-of-life option, requiring careful examination to ensure
   adequate integration into existing health services. Comprehensive models
   of care incorporating multidisciplinary teams and regulatory oversight
   alongside improved clinician education may be effective to streamline
   MAiD services.
Z8 0
TC 10
ZB 0
ZA 0
ZS 0
ZR 0
Z9 10
U1 1
U2 9
SN 1355-8196
EI 1758-1060
UT WOS:000475345200009
PM 31291767
ER

PT J
AU Dolezalova, Pavla
   Anton, Jordi
   Avcin, Tadej
   Beresford, Michael W.
   Brogan, Paul A.
   Constantin, Tamas
   Egert, Yona
   Foeldvari, Ivan
   Foster, Helen E.
   Hentgen, Veronique
   Kone-Paut, Isabelle
   Kuemmerle-Deschner, Jasmine B.
   Lahdenne, Pekka
   Magnusson, Bo
   Martini, Alberto
   McCann, Liza
   Minden, Kirsten
   Ozen, Seza
   Schoemaker, Casper
   Quartier, Pierre
   Ravelli, Angelo
   Rumba-Rozenfelde, Ingrida
   Ruperto, Nicola
   Vastert, Sebastian
   Wouters, Carine
   Zulian, Francesco
   Wulffraat, Nico M.
   Huemer, Christian
   Joos, Rik
   Mihaylova, Dimitrina
   Harjacek, Miroslav
   Mina, Elpida
   Dolezalova, Pavla
   Nielsen, Susan
   Lahdenne, Pekka
   Quartier, Pierre
   Foell, Dirk
   Vougiouka, Olga
   Orban, Ilona
   Uziel, Yosef
   Ruperto, Nicolino
   Rumba-Rozenfelde, Ingrida
   Wulffraat, Nico M.
   Flato, Berit
   Smolewska, Elzbieta
   Melo-Gomes, Jose Antonio
   Lazar, Calin
   Susic, Gordana
   Dallos, Tomas
   Avcin, Tadej
   De Inocencio, Jaime
   Berntson, Lillemor
   Hofer, Michael
   Ozen, Seza
   Boyko, Yaryna
   Beresford, Michael W.
   Patrone, Elisa
   Rinaldi, Mariangela
   Scala, Silvia
   Silvestri, Giuseppe
CA SHARE Consortium
   PRINTO
TI The European network for care of children with paediatric rheumatic
   diseases: care across borders
SO RHEUMATOLOGY
VL 58
IS 7
BP 1188
EP 1195
DI 10.1093/rheumatology/key439
PD JUL 2019
PY 2019
AB Objectives To provide an overview of the paediatric rheumatology (PR)
   services in Europe, describe current delivery of care and training, set
   standards for care, identify unmet needs and inform future specialist
   service provision.
   Methods An online survey was developed and presented to national
   coordinating centres of the Paediatric Rheumatology International Trials
   Organisation (PRINTO) (country survey) and to individual PR centres
   (centre and disease surveys) as a part of the European Union (EU) Single
   Hub and Access point for paediatric Rheumatology in Europe project. The
   survey contained components covering the organization of PR care,
   composition of teams, education, health care and research facilities and
   assessment of needs.
   Results Response rates were 29/35 (83%) for country surveys and 164/288
   (57%) for centre surveys. Across the EU, approximately one paediatric
   rheumatologist is available per million population. In all EU member
   states there is good access to specialist care and medications, although
   biologic drug availability is worse in Eastern European countries. PR
   education is widely available for physicians but is insufficient for
   allied health professionals. The ability to participate in clinical
   trials is generally high. Important gaps were identified, including lack
   of standardized clinical guidelines/recommendations and insufficient
   adolescent transition management planning.
   Conclusion This study provides a comprehensive description of current
   specialist PR service provision across Europe and did not reveal any
   major differences between EU member states. Rarity, chronicity and
   complexity of diseases are major challenges to PR care. Future work
   should facilitate the development, dissemination and implementation of
   standards of care, treatment and service recommendations to further
   improve patient-centred health care across Europe.
RI Beresford, Michael William/AAB-5261-2021; Scala, Silvia/AAA-7349-2020; Boyko, Yaryna/AAM-2481-2021; HENTGEN, Véronique/AAR-1348-2021; Wulffraat, Nico M/AAE-8929-2020; Ruperto, Nicolino/K-3349-2018; Anton, Jordi/A-9848-2017; Kone-paut, Isabelle/AAF-6296-2019; Hofer, Michaël/AAA-7244-2021; Berntson, Lillemor/AAH-3224-2020; De Inocencio, Jaime/AAI-8881-2020; McCann, Liza/AAA-8311-2021; OZEN, SEZA/I-9096-2013; Zulian, Francesco/AAC-6600-2022; Boyko, Yaryna/; Wouters, Carine/; Schoemaker, Casper/; MARTINI, Alberto/; De Inocencio, Jaime/; McCann, Liza/; Harjacek, Miroslav/; Brogan, Paul/
OI Beresford, Michael William/0000-0002-5400-9911; Wulffraat, Nico
   M/0000-0001-9548-5562; Ruperto, Nicolino/0000-0001-8407-7782; Anton,
   Jordi/0000-0002-8792-4219; Hofer, Michaël/0000-0001-8953-329X; Berntson,
   Lillemor/0000-0003-3962-0453; Zulian, Francesco/0000-0002-2479-3485;
   Boyko, Yaryna/0000-0001-6264-0917; Wouters, Carine/0000-0002-6426-8845;
   Schoemaker, Casper/0000-0002-9547-0616; MARTINI,
   Alberto/0000-0001-7642-1459; De Inocencio, Jaime/0000-0002-0438-0245;
   McCann, Liza/0000-0002-0372-5758; Harjacek,
   Miroslav/0000-0002-8322-9702; Brogan, Paul/0000-0001-6178-6893
ZB 4
TC 11
Z8 0
ZS 0
ZA 0
ZR 0
Z9 11
U1 0
U2 15
SN 1462-0324
EI 1462-0332
UT WOS:000473771900012
PM 30668879
ER

PT J
AU Stephens, Georgina C.
   Rees, Charlotte E.
   Lazarus, Michelle D.
TI How does Donor Dissection Influence Medical Students' Perceptions of
   Ethics? A Cross-Sectional and Longitudinal Qualitative Study
SO ANATOMICAL SCIENCES EDUCATION
VL 12
IS 4
SI SI
BP 332
EP 348
DI 10.1002/ase.1877
PD JUL 2019
PY 2019
AB The contribution of donor dissection to modern anatomy pedagogy remains
   debated. While short-term anatomy knowledge gains from dissection are
   questionable, studies suggest that donor dissection may have other
   impacts on students including influencing medical students' professional
   development, though evidence for such is limited. To improve the
   understanding of how anatomy education influences medical student
   professional development, the cross-sectional and longitudinal impacts
   of donor dissection on medical students' perceptions of ethics were
   explored. A cross-sectional and longitudinal qualitative study was
   undertaken at an Australian university where student responses to online
   discussion forums and in-person interviews were analyzed. Data were
   collected across the 1.5 years that undergraduate medical students
   received anatomy instruction (three semesters during first and second
   years). A total of 207 students participated in the online discussion
   forums, yielding 51,024 words; 24 students participated in at least 1 of
   11 interviews, yielding over 11 hours of interview data. Framework
   analysis identified five themes related to ethics in an anatomical
   education context: (1) Dignity, (2) Beneficence, (3) Consent, (4)
   Justification for versus the necessity of dissection, and (5) Dichotomy
   of objectification and personification. The dominant themes of students'
   ethical perceptions changed with time, with a shift from focusing on
   donors as people, toward the utility of donors in anatomy education.
   Additionally, themes varied by student demographics including gender,
   ancestry, and religiosity. Together this study suggests a strong impact
   of donor dissection on priming students' focus on medical ethics and
   provides further advocacy for formal and purposeful integration of
   medical ethics with anatomy education.
OI Lazarus, Michelle/0000-0003-0996-4386; Rees,
   Charlotte/0000-0003-4828-1422
ZS 0
Z8 0
TC 22
ZR 0
ZA 0
ZB 2
Z9 22
U1 0
U2 3
SN 1935-9772
EI 1935-9780
UT WOS:000474487400002
PM 30903742
ER

PT J
AU Fourniquet, Sophie E.
   Beiter, Kaylin J.
   Mussell, Jason C.
TI Ethical Rationales and Guidelines for the Continued Use of Archival
   Collections of Embryonic and Fetal Specimens
SO ANATOMICAL SCIENCES EDUCATION
VL 12
IS 4
SI SI
BP 407
EP 416
DI 10.1002/ase.1897
PD JUL 2019
PY 2019
AB Benefits from the use of cadavers in anatomical education are well
   described. Historically, human embryos and fetal cadavers were used in
   anatomy education to understand development and congenital
   malformations. Recently, three-dimensional printed models produced from
   archival fetal specimens, and online repositories of images from
   archival collections of embryos and fetuses, have been used as an
   educational tool in human development courses. Given that the archival
   specimens were likely obtained prior to the era of informed consent,
   this raises questions about their appropriate and ethical use. Because
   some institutions in the United States retain archival collections of
   embryonic and fetal specimens that were once used as educational tools,
   their existence and utility require frequent reexamination against
   contemporary ethical frameworks to guide appropriate use or utilization.
   Four ethical rationales for uses of these collections are examined,
   including destruction, indefinite storage, use in research, and use in
   health professions education. Guidelines for the use of archival
   collections of human embryos and fetuses are presented. Indefinite
   storage and use in health professions education are supported, while use
   in research is also permitted, however, such use is limited and
   dependent on circumstance and purpose. The development of current
   digital repositories and three-dimensionally printed models based on
   archival collections that were collected without informed consent, or
   those promoting commercial opportunity, are not supported. New embryonic
   and fetal donations obtained with informed consent should include
   reference to potential uses with new technology and virtual, genetic, or
   imaging applications.
RI Mussell, Jason/AAA-4363-2020; MUSSELL, JASON/
OI MUSSELL, JASON/0000-0003-4123-3356
TC 4
Z8 0
ZB 3
ZR 0
ZA 0
ZS 0
Z9 4
U1 0
U2 20
SN 1935-9772
EI 1935-9780
UT WOS:000474487400008
PM 31127982
ER

PT J
AU Silverman, Howard D.
   Steen, Elaine B.
   Carpenito, Jacqueline N.
   Ondrula, Christopher J.
   Williamson, Jeffrey J.
   Fridsma, Douglas B.
TI Domains, tasks, and knowledge for clinical informatics subspecialty
   practice: results of a practice analysis
SO JOURNAL OF THE AMERICAN MEDICAL INFORMATICS ASSOCIATION
VL 26
IS 7
BP 586
EP 593
DI 10.1093/jamia/ocz051
PD JUL 2019
PY 2019
AB Objective: The study sought to develop a comprehensive and current
   description of what Clinical Informatics Subspecialty (CIS) physician
   diplomates do and what they need to know.
   Materials and Methods: Three independent subject matter expert panels
   drawn from and representative of the 1695 CIS diplomates certified by
   the American Board of Preventive Medicine contributed to the development
   of a draft CIS delineation of practice (DoP). An online survey was
   distributed to all CIS diplomates in July 2018 to validate the draft
   DoP. A total of 316 (18.8%) diplomates completed the survey. Survey
   respondents provided domain, task, and knowledge and skill (KS) ratings;
   qualitative feedback on the completeness of the DoP; and detailed
   professional background and demographic information.
   Results: This practice analysis resulted in a validated, comprehensive,
   and contemporary DoP comprising 5 domains, 42 tasks, and 139 KS
   statements.
   Discussion: The DoP that emerged from this study differs from the 2009
   CIS Core Content in 2 respects. First, the DoP reflects the growth in
   amount, types, and utilization of health data through the addition of a
   practice domain, tasks, and KS statements focused on data analytics and
   governance. Second, the final DoP describes CIS practice in terms of
   tasks in addition to identifying knowledge required for competent
   practice.
   Conclusions: This study (1) articulates CIS diplomate tasks and
   knowledge used in practice, (2) provides data that will enable the
   American Board of Preventive Medicine CIS examination to align with
   current practice, (3) informs clinical informatics fellowship program
   requirements, and (4) provides insight into maintenance of certification
   requirements.
ZS 0
ZA 0
ZR 0
Z8 0
TC 18
ZB 1
Z9 18
U1 0
U2 4
SN 1067-5027
EI 1527-974X
UT WOS:000474273800003
PM 31037303
ER

PT J
AU George, Tracy P.
   Murphy, Pamela Ford
   DeCristofaro, Claire
   Hucks, J. Marty
TI Student Perceptions Regarding Collaborative intraprofessional Nursing
   Education
SO NURSE EDUCATOR
VL 44
IS 4
BP 226
EP 230
DI 10.1097/NNE.0000000000000584
PD JUL-AUG 2019
PY 2019
AB Background: Teamwork is an important factor in the provision of
   high-quality health care. There is a lack of research on collaboration
   between nursing students at different program levels.
   Purpose: The purpose of this project was to determine student
   perceptions about collaborative learning activities between prelicensure
   BSN and MSN students.
   Methods: Community assessments by BSN students identified health needs
   and issues for 6 underserved populations. Online MSN students used these
   assessments to create low-literacy patient education pamphlets. In turn,
   BSN students provided educational sessions at community sites using the
   pamphlets. Both groups completed presurveys and postsurveys assessing
   their perceptions of collaborative learning.
   Results: There were statistically significant differences between the
   respondent groups for 3 survey questions about how this project helped
   prepare them for future practice and professional collaboration. Eight
   qualitative themes were identified.
   Conclusion: Although desiring more face-to-face interaction between
   groups, students reported that collaboration was important.
ZS 0
ZB 0
TC 1
ZA 0
ZR 0
Z8 0
Z9 1
U1 1
U2 4
SN 0363-3624
EI 1538-9855
UT WOS:000474255800022
PM 30052589
ER

PT J
AU Gmmash, Afnan S.
   Effgen, Susan K.
TI Early Intervention Therapy Services for Infants With or at Risk for
   Cerebral Palsy
SO PEDIATRIC PHYSICAL THERAPY
VL 31
IS 3
BP 242
EP 249
DI 10.1097/PEP.0000000000000619
PD JUL 2019
PY 2019
AB Objective: The purpose of this study was to explore the practices
   physical therapists and occupational therapists use in early
   intervention (EI) for infants with or at risk for cerebral palsy (CP).
   Methods: A survey was disseminated nationally to EI providers using an
   online anonymous link. Results: Two hundred sixty-nine therapists
[truncated: 772,204 more chars]
