# Supplementary material for: The impact of COVID-19 on online medical education: a knowledge graph analysis based on co-term analysis
Source: BMC Med Educ. 2023 Apr 1;23:203. doi: 10.1186/s12909-023-04193-5 (PMC10067015; doi:10.1186/s12909-023-04193-5)
Supplement: Supplementary file 1 — Additional file 1. [file 12909_2023_4193_MOESM1_ESM.zip › wos/3.txt]

FN Clarivate Analytics Web of Science
VR 1.0
PT J
AU Krishnan, Giri
   Mintz, Jack
   Foreman, Andrew
   Hodge, J. C.
   Krishnan, Suren
TI The acceptance and adoption of transoral robotic surgery in Australia
   and New Zealand
SO JOURNAL OF ROBOTIC SURGERY
VL 13
IS 2
BP 301
EP 307
DI 10.1007/s11701-018-0856-8
PD APR 2019
PY 2019
AB Transoral robotic surgery (TORS) provides improved access to head and
   neck subsites resulting in well-validated functional and oncological
   outcomes, but access to and cost of robotic platforms can limit their
   use. Evidence suggests TORS is increasingly being adopted globally, but
   there is a paucity of data on the adoption and diffusion of TORS in
   Australia and New Zealand. A cross-sectional analysis was performed. An
   online survey was distributed to otolaryngologists and head and neck
   surgeons through three different Australian and New Zealand specialty
   membership databases. A 5-point Likert scale based on a Unified Theory
   of Acceptance and Use of Technology (UTAUT) model was incorporated to
   assess barriers and facilitators to adoption. 77 respondents completed
   the survey. 43.6% of head and neck surgeons had performed TORS. The most
   common cases were lateral oropharyngectomy (35.9%), base of tongue
   resection (33.3%), tongue base mucosectomy (28.2%), supraglottic
   laryngectomy (15.4%) and TORS for obstructive sleep apnoea (12.8%).
   Perceived barriers to adoption were high costs, access to and
   availability of the robotic platform and limited training opportunities.
   This study provides evidence of adoption of TORS in Australia and New
   Zealand; however, there is a perception that significant barriers to
   adoption persist. Results from this study may help guide decisions on
   how we train and license surgeons in the era of this technology.
OI Krishnan, Giri/0000-0002-4196-9155
ZR 0
Z8 0
ZA 0
TC 6
ZS 0
ZB 2
Z9 6
U1 0
U2 2
SN 1863-2483
EI 1863-2491
UT WOS:000463111100016
PM 30128930
ER

PT J
AU Cavalera, Cesare
   Rovaris, Marco
   Mendozzi, Laura
   Pugnetti, Luigi
   Garegnani, Massimo
   Castelnuovo, Gianluca
   Molinari, Enrico
   Pagnini, Francesco
TI Online meditation training for people with multiple sclerosis: A
   randomized controlled trial
SO MULTIPLE SCLEROSIS JOURNAL
VL 25
IS 4
BP 610
EP 617
DI 10.1177/1352458518761187
PD APR 2019
PY 2019
AB Background: Multiple sclerosis (MS) has a relevant impact on quality of
   life (QOL) and is associated with increased risks of psychological
   morbidity. Mindfulness-based interventions (MBIs) are among the most
   studied interventions, although few well-conducted studies have tested
   them in this field. Furthermore, the participation in typical MBIs may
   be impaired by time and logistics. Objective: We aimed to test the
   efficacy of an online MBI to improve QOL, psychological well-being,
   sleep, and fatigue. Methods: We conducted a randomized controlled trial,
   in which 139 participants were randomly assigned to an MS-specific
   online mindfulness meditation intervention or to a psychoeducational
   (active control) group. Participants were assessed for QOL, depression,
   anxiety, sleep problems, and fatigue, at three different times: at
   recruitment, after 2 months, and after 6 months. Results: In comparison
   to the control group, the experimental subjects reported higher QOL and
   lower depression, anxiety, and sleep problems at the end of
   intervention. However, after 6 months these group differences were no
   longer significant. Conclusion: An online MBI could be an effective
   psychological treatment for the promotion of well-being in MS in
   short-term. However, the lack of lasting effects requires the
   development of new strategies to support long-term changes.
RI Rovaris, Marco/AAA-6040-2020; Pagnini, Francesco/G-3808-2011; Pugnetti, Luigi/AAA-6154-2020; Mendozzi, Laura/; Garegnani, Massimo Mario/; Cavalera, Cesare/
OI Rovaris, Marco/0000-0001-9691-1957; Pagnini,
   Francesco/0000-0003-1612-4211; Pugnetti, Luigi/0000-0002-9593-170X;
   Mendozzi, Laura/0000-0001-7394-4588; Garegnani, Massimo
   Mario/0000-0001-8233-6437; Cavalera, Cesare/0000-0001-9309-0874
Z8 0
ZA 0
ZS 0
TC 31
ZB 4
ZR 0
Z9 31
U1 1
U2 14
SN 1352-4585
EI 1477-0970
UT WOS:000461643500015
PM 29485319
ER

PT J
AU Levasseur, Mary A.
   Ferrari, Manuela
   McIlwaine, Sarah
   Iyer, Srividya N.
TI Peer-driven family support services in the context of first-episode
   psychosis: Participant perceptions from a Canadian early intervention
   programme
SO EARLY INTERVENTION IN PSYCHIATRY
VL 13
IS 2
BP 335
EP 341
DI 10.1111/eip.12771
PD APR 2019
PY 2019
AB Aim This paper aims to advance our understanding of the experience of
   participating in peer support groups for family members of persons with
   psychosis and to expand the scant body of literature on peer support in
   the context of early intervention services for psychosis. Such an
   examination is relevant because the implementation and uptake of
   family-focused interventions remain inconsistent in early intervention
   services, despite their proven benefits. Methods To enable family
   caregivers to support one another, a family peer support project was
   initiated at an early intervention service for psychosis in Montreal,
   Canada. A family peer support provider and researchers collaboratively
   designed and conducted this study to examine the experience of those who
   participated in family peer support groups. Forty-four family members
   completed an English or French online questionnaire. Thematic analysis
   was used to code responses to open-ended questions to unpack crucial
   elements of this peer support intervention. Results Three key themes
   were identified-the impact of psychosis on families; understanding and
   coping with psychosis through family peer support; and improving family
   peer support services. Mutual support through sharing experiences; gains
   in knowledge of the illness and its treatment; emotional support; and
   increased caregiving and self-care capacities and skills were identified
   as critical benefits of family peer support. Conclusion Family peer
   support can be an acceptable and cherished means of engaging and
   sustaining families and enhancing their caregiving skills. Its
   integration into early intervention services holds the promise of
   helping promote recovery and reducing caregiver burden.
RI Iyer, Srividya/AAU-2256-2021; Ferrari, Manuela/
OI Iyer, Srividya/0000-0001-5367-9086; Ferrari, Manuela/0000-0002-7530-6210
ZB 1
ZA 0
Z8 0
TC 4
ZR 0
ZS 0
Z9 4
U1 3
U2 10
SN 1751-7885
EI 1751-7893
UT WOS:000462574000023
PM 30548396
ER

PT J
AU Eglseer, Doris
   Visser, Marjolein
   Volkert, Dorothee
   Lohrmann, Christa
TI Nutrition education on malnutrition in older adults in European medical
   schools: need for improvement?
SO EUROPEAN GERIATRIC MEDICINE
VL 10
IS 2
BP 313
EP 318
DI 10.1007/s41999-018-0154-z
PD APR 2019
PY 2019
AB PurposeMalnutrition is a condition which is highly prevalent, especially
   in older persons. Physicians play an important role in multidisciplinary
   nutritional management, but often feel inadequately prepared to provide
   nutritional information/therapy to their patients. The aim of this study
   was to gather information on curricular content on malnutrition in older
   persons in basic study programs for medical doctors.MethodsWe selected a
   cross-sectional study design and used a Web-based online survey. We
   emailed the Web link to those persons responsible for curriculum
   development at 310 medical schools in 31 European countries.ResultsA
   total of 26 (8.4%) medical schools in 12 European countries completed
   the questionnaire. The topic of malnutrition in older adults was
   included as part of the medical students' curricula at 50.0% (13 out of
   26) of the participating institutions. Most commonly topics taught in
   the institutions were causes of malnutrition (13, 50%), assessment of
   malnutrition (13, 50%) and consequences of malnutrition (12, 46.2%). The
   topic of malnutrition screening was addressed in nine (35%) of the
   institutions.ConclusionsBased on our results, we strongly recommend
   including the topic of malnutrition in older adults in the undergraduate
   curricula of medical students in Europe. A special focus should be
   placed on multidisciplinary cooperation. Integrative teaching that
   targets all professional groups could be one option. Initiatives need to
   be carried out to create a higher level of awareness and promote
   improvements in nutrition education for medical doctors.
RI Lohrmann, Christa/AHA-0202-2022; Visser, Marjolein/AAP-3224-2020; Visser, Marjolein/; Eglseer, Doris/
OI Lohrmann, Christa/0000-0002-0778-5854; Visser,
   Marjolein/0000-0002-5136-298X; Eglseer, Doris/0000-0002-9739-7555
TC 6
ZS 0
ZB 1
Z8 0
ZR 0
ZA 0
Z9 6
U1 0
U2 6
SN 1878-7649
EI 1878-7657
UT WOS:000462314000018
PM 34652752
ER

PT J
AU Wagner, F.
   Knipfer, C.
   Holzinger, D.
   Ploder, O.
   Nkenke, E.
TI Webinars for continuing education in oral and maxillofacial surgery: The
   Austrian experience
SO JOURNAL OF CRANIO-MAXILLOFACIAL SURGERY
VL 47
IS 4
BP 537
EP 541
DI 10.1016/j.jcms.2019.01.009
PD APR 2019
PY 2019
AB The aim of the present study was to evaluate the acceptance of a webinar
   series for continuing medical education hosted by the Austrian Society
   for Oral and Maxillofacial Surgery (OGMKG).
   A series of twelve webinars was streamed via the Internet and the
   participants' satisfaction was evaluated by an online questionnaire.
   51 out of 140 participants (36.4%) completed the questionnaire
   completely and were included into the study for further analysis. The
   mean age of the participants was 37.9 +/- 8.9 and did not vary
   significantly between gender (p = 0.53). The results of the
   questionnaire revealed a positive attitude of the participants towards
   this kind of webinar. The participants found that the webinars allowed
   for an adequate transfer of knowledge.
   Continuing medical education by webinars in oral and maxillofacial
   surgery is well accepted by the participants. Although both male and
   female participants had a positive attitude towards the webinars,
   females gave even better ratings than their male counterparts did. (C)
   2019 European Association for Cranio-Maxillo-Facial Surgery. Published
   by Elsevier Ltd. All rights reserved.
RI Knipfer, Christian/AAM-1408-2020; Nkenke, Emeka/A-1064-2014; Holzinger, Daniel/; Ploder, Oliver/
OI Nkenke, Emeka/0000-0001-9591-9359; Holzinger,
   Daniel/0000-0002-2924-0193; Ploder, Oliver/0000-0003-4263-4776
ZA 0
ZR 0
TC 17
ZS 1
ZB 2
Z8 0
Z9 18
U1 0
U2 4
SN 1010-5182
EI 1878-4119
UT WOS:000462588900001
PM 30770257
ER

PT J
AU Back, David Alexander
   von Malotky, Jennifer
   Sostmann, Kai
   Peters, Harm
   Hube, Robert
   Hoff, Eike
TI Experiences with using e-learning tools in orthopedics in an
   uncontrolled field study application
SO ORTHOPAEDICS & TRAUMATOLOGY-SURGERY & RESEARCH
VL 105
IS 2
BP 389
EP 393
DI 10.1016/j.otsr.2019.01.002
PD APR 2019
PY 2019
AB Background: E-learning is widely used in undergraduate medical education
   and often in blended learning settings for students learning at home.
   This study should assess the educative value of e-learning tools in
   orthopedics and traumatology when used under "field" conditions, in
   comparison with a controlled laboratory-like setting.
   Materials and methods: Medical students were invited for their voluntary
   online participation in an uncontrolled study (UCS). They were randomly
   exposed to digital book chapters or podcasts on four different
   orthopedic diseases, and then filled in pre-/post-tests and evaluations.
   Test results indicating insufficient study participation were not
   included in the subsequent analysis. Results in a gain of knowledge and
   student's satisfaction were compared to existing data of a randomized
   controlled trial with the same tools in a laboratory environment (RCT).
   Results: Among 84 included UCS students and 130 RCT students, podcast
   learners showed a significantly higher gain of knowledge compared to
   text learners independent of the learning setting (UCS p < 0.011; RCTp <
   0.001). There were no significant differences in the gain of knowledge
   for the two different learning tools when comparing each the UCS and RCT
   settings. Evaluations showed positive ratings for both tools, while
   podcasts were on the average rated higher than texts were. Significantly
   more UCS participants (n= 46) compared to the RCT (n= 34) showed signs
   of disengagement with the study (p < 0.05).
   Discussion: The findings suggest that it is possible to achieve a
   similar gain of knowledge with e-learning tools in uncontrolled settings
   and in RCTs. The role of e-learning materials in voluntary and formative
   learning settings is of value and should be explored in future studies.
   (C) 2019 Elsevier Masson SAS. All rights reserved.
RI Peters, Harm/AAE-5643-2019
TC 8
Z8 0
ZR 0
ZA 0
ZS 0
ZB 0
Z9 8
U1 5
U2 11
SN 1877-0568
UT WOS:000462781500031
PM 30858039
ER

PT J
AU Russell, Vincent
   Clarke, Mary
   Loo, Ching Ee
   Bharathy, Arokiamary
   Vasudevan, Umadevi
   Byrne, Elaine
   Smith, Susan M.
TI Medical Student Perceptions of the Value of Learning Psychiatry in
   Primary Care Settings in Penang, Malaysia
SO ACADEMIC PSYCHIATRY
VL 43
IS 2
BP 157
EP 166
DI 10.1007/s40596-018-0960-0
PD APR 2019
PY 2019
AB ObjectiveThe study's objective was to determine the educational value of
   participation in a consultation/liaison psychiatry service to primary
   care clinics, from the perspective of Malaysian medical
   undergraduates.MethodsA mixed method design was used. Fourth-year
   medical students participated in a consultation/liaison psychiatry
   service to two government-operated primary care clinics. Each student
   attended two half-day consultations to the clinics during the psychiatry
   clinical clerkship. Students joined in discussions with primary care
   clinicians, performed supervised clinical assessments, and administered
   a depression screening instrument. The learning experience was evaluated
   through four focus groups, each with 9-10 participants, held throughout
   the academic year. An end-of-year, anonymous, online questionnaire
   survey was administered to the entire class. Thematic analysis of focus
   group transcripts was performed and quantitative statistics were
   calculated (Stata version 13).ResultsFocus group themes included the
   following: (a) active learning opportunities in primary care psychiatry
   consultation had perceived added educational value, (b) students
   benefited from contact with patients with previously undiagnosed common
   mental disorders, and (c) students' primary care experience raised their
   awareness of societal and professional responsibilities. Of the class of
   113 students, 93 (82%) responded to the questionnaire. The survey
   responses reflected the qualitative themes, with 79 respondents (85%)
   stating that the learning experience met or exceeded their
   expectations.ConclusionsAcademic psychiatry has been criticized for its
   overreliance on secondary care settings in undergraduate clinical
   teaching. Our findings suggest that supervised clinical placements in
   primary care are feasible and provide added educational value as a
   routine component of the undergraduate psychiatry clinical clerkship.
RI Russell, Vincent/Q-6668-2018; Byrne, Elaine/E-2458-2012; Smith, Susan/
OI Russell, Vincent/0000-0003-4664-7371; Byrne, Elaine/0000-0001-7322-277X;
   Smith, Susan/0000-0001-6027-2727
Z8 0
ZA 0
ZB 0
ZS 0
TC 4
ZR 0
Z9 4
U1 0
U2 2
SN 1042-9670
EI 1545-7230
UT WOS:000461873400003
PM 30069698
ER

PT J
AU Palmer, Brian A.
   Lee, James H.
   Somers, Kristin J.
   Swintak, Cosima C.
   Rullo, Jordan
   Bright, Robert P.
   Bostwick, J. Michael
   Frye, Mark A.
   Sperry, Jeannie A.
TI Effect of In-Class vs Online Education on Sexual Health Communication
   Skills in First-Year Medical Students: a Pilot Study
SO ACADEMIC PSYCHIATRY
VL 43
IS 2
BP 175
EP 179
DI 10.1007/s40596-018-0949-8
PD APR 2019
PY 2019
AB ObjectiveOnline education is effective for knowledge acquisition, but
   its effect on clinical skill development is not well characterized. We
   aimed to compare communication skills of 50 first-year medical students
   who learned to assess and treat patients through an online learning
   module vs an in-class lecture.MethodsTwenty-six students were randomized
   to learn about antidepressant-induced sexual dysfunction in class and 24
   learned the same content through an online module. Students were
   individually observed conducting an interview with a standardized
   patient with antidepressant-induced sexual dysfunction. Students were
   assessed by faculty raters blinded to the student's learning mode.
   Standardized patients were asked about their willingness to have the
   student as their physician.ResultsMore students who learned in class vs
   online demonstrated appropriate verbal empathy (18 [69%] vs 8 [33%];
   P=0.01), defined as completing each task in the verbal empathy
   assessment domain, as measured by a faculty rater. Other assessed
   variables were not significantly different. Standardized patients'
   willingness (vs unwillingness; P=0.01) to have the student as their
   physician was associated with the demonstration (by faculty appraisal)
   of a number of basic skills: using open-ended questions, asking one
   question at a time, using gender-neutral terminology when asking about
   the patient's relationship, and using appropriate sexual-health
   terminology.ConclusionsThis study, although limited by a single-site
   design and the small number of participants, offers preliminary evidence
   that, if confirmed, may suggest that in-class learning from a
   psychiatrist (vs from an online module) is associated with greater
   verbal empathy in the assessment of SSRI-related sexual dysfunction.
OI Lee, James/0000-0001-9084-6568
ZS 0
ZR 0
ZB 0
TC 4
Z8 0
ZA 0
Z9 4
U1 0
U2 8
SN 1042-9670
EI 1545-7230
UT WOS:000461873400006
PM 29949052
ER

PT J
AU Jones-Bourne, Claudine
   Arbuckle, Melissa R.
TI Psychiatry Residents' Perspectives of Primary Care in the Psychiatric
   Setting
SO ACADEMIC PSYCHIATRY
VL 43
IS 2
BP 196
EP 199
DI 10.1007/s40596-018-1001-8
PD APR 2019
PY 2019
AB ObjectiveGiven the growing interest in integrated care, this study
   sought to investigate the perception of psychiatry residents towards
   managing general medical conditions in their psychiatric
   patients.MethodsBetween July-October 2017, all 46 residents at an adult
   psychiatry program were asked to complete an online
   survey.ResultsSixty-seven percent responded. Most residents (81%)
   indicated they were knowledgeable and/or comfortable in managing medical
   conditions with supervision/consultation from a primary care provider.
   Residents also indicated that they would like to (48%) and/or should be
   able to (71%) manage the general medical conditions of their patients in
   the future with supervision/consultation from a primary care provider.
   An additional 26% indicated that they would like to and/or should be
   able to independently manage both behavioral and general medical
   conditions for their patients. Nicotine dependence, hypertension,
   dyslipidemias, and non-insulin-dependent diabetes were among the top
   conditions residents felt they should be able to manage (74%). A lack of
   knowledge, experience, training, and supervision were the most frequent
   barriers residents listed in providing general medical care to patients
   (71%). Residents noted that supervision from a primary care physician
   (29%) and additional education (54%) would help increase their comfort
   in managing medical conditions.ConclusionsPsychiatry residents were
   generally interested in managing basic medical issues. Opportunities to
   expand residency training in integrated care should be considered. With
   new models of integrated care emerging, future studies should explore
   how resident attitudes might evolve over time, as well as the attitudes
   and opinions of practicing psychiatrists and supervisors on this topic.
Z8 0
ZS 0
ZA 0
ZR 0
ZB 0
TC 1
Z9 1
U1 0
U2 1
SN 1042-9670
EI 1545-7230
UT WOS:000461873400010
PM 30560349
ER

PT J
AU Baek, In Chan
   Choi, Su Youn
   Suh, Jiwoo
   Kim, Shin Hyung
TI The Influence of Local Anesthesia Depth on Procedural Pain During
   Fluoroscopically Guided Lumbar Transforaminal Epidural Injections A
   Randomized Clinical Trial
SO AMERICAN JOURNAL OF PHYSICAL MEDICINE & REHABILITATION
VL 98
IS 4
BP 253
EP 257
DI 10.1097/PHM.0000000000001032
PD APR 2019
PY 2019
AB Supplemental digital content is available in the text.
OI Kim, Shin Hyung/0000-0003-4058-7697; Baek, In Chan/0000-0002-9497-3449;
   Suh, Jiwoo/0000-0002-6143-9805
TC 3
Z8 0
ZB 0
ZS 0
ZR 0
ZA 0
Z9 3
U1 0
U2 1
SN 0894-9115
EI 1537-7385
UT WOS:000461897800007
PM 30153126
ER

PT J
AU Tam, Wilson
   Lo, Kenneth
   Pacheco, Joao
TI Prevalence of depressive symptoms among medical students: overview of
   systematic reviews
SO MEDICAL EDUCATION
VL 53
IS 4
BP 345
EP 354
DI 10.1111/medu.13770
PD APR 2019
PY 2019
AB Context The prevalence of depressive symptoms among medical students has
   been found to be higher than among other students because of their
   longer studying time, higher workload and larger financial burden.
   Despite the availability of reviews examining this, some have focused
   solely on one country, whereas others used databases containing papers
   of solely one language; therefore, the results from reviews might not be
   comprehensive. Against this background, this overview aims to synthesise
   the results from all the published systematic reviews of depression
   among medical students, in order to provide a more accurate result.
   Methods A systematic search was conducted of online databases for
   published systematic reviews or meta-analyses examining the prevalence
   of depressive symptoms among medical students. The findings of
   individual studies included in these reviews were extracted and then
   combined with a random-effects model. Subgroup analysis was conducted by
   regions. Results A total of 10 studies were selected in this overview,
   involving 249 primary studies and 162 450 medical students. MEDLINE was
   the most popular database used in these studies. The overlapping of
   primary studies in these reviews was appreciably high, except for three
   studies that focused on specific countries. The overall pooled
   prevalence was 27.0% (95% CI, 24.7-29.5%). Significant subgroup
   differences were detected (p < 0.001). The pooled prevalence among
   studies in the Western Pacific Region was the lowest, 18.9% (95% CI,
   11.7-29.0%), whereas that in Africa (40.9%) was the highest (95% CI,
   28.8-54.4%). The top five significant factors associated with depressive
   symptoms were: (i) year of study; (ii) gender; (iii) personal issues;
   (iv) family relations or issues, and (v) health status. Conclusions
   Depression affected around a quarter of medical students in general and
   40.9% of students in Africa. It is suggested that medical schools and
   health authorities should introduce preventive measures to curb the high
   prevalence of depressive symptoms.
RI TAM, Wilson W.S./H-5890-2019; Lo, Kenneth/ABB-6248-2020; Tam, Wilson/K-1664-2019; Pacheco, João Pedro Gonçalves/Q-1368-2019
OI TAM, Wilson W.S./0000-0003-0641-3060; Lo, Kenneth/0000-0003-4624-2737;
   Tam, Wilson/0000-0003-0641-3060; Pacheco, João Pedro
   Gonçalves/0000-0002-2871-7420
ZR 0
ZB 7
TC 41
ZA 0
Z8 0
ZS 3
Z9 44
U1 0
U2 15
SN 0308-0110
EI 1365-2923
UT WOS:000461884000008
PM 30474128
ER

PT J
AU Stroumsa, Daphna
   Shires, Deirdre A.
   Richardson, Caroline R.
   Jaffee, Kim D.
   Woodford, Michael R.
TI Transphobia rather than education predicts provider knowledge of
   transgender health care
SO MEDICAL EDUCATION
VL 53
IS 4
BP 398
EP 407
DI 10.1111/medu.13796
PD APR 2019
PY 2019
AB Purpose Transgender and gender diverse (TGD) patients face significant
   hurdles in accessing affirming, knowledgeable care. Lack of provider
   knowledge presents a substantial barrier to both primary and
   transition-related care and may deter patients from seeking health care.
   Little is known about factors that affect provider knowledge or whether
   exposure to TGD health content during training is associated with
   improved knowledge among providers. Using the TGD Healthcare Knowledge
   Scale, this study aimed to determine whether prior education on TGD
   health predicts clinicians' current knowledge regarding health care for
   TGD patients. Methods An online survey examining exposure to TGD content
   and knowledge of TGD health care was distributed to all primary care
   providers in an integrated health care system in the Midwestern United
   States. Multivariable linear regression was used to predict provider
   knowledge, controlling for demographics, transphobia and other potential
   confounders. Results The response rate was 57.3% (n = 223). The mean
   knowledge score was 7.41 (SD = 1.31) on a 10-point scale. Almost half
   (48.4%, n = 108) had no formal education on TGD health care, yet half
   (49.7%, n = 111) of providers reported previously caring for at least
   one transgender patient. In regression analysis, provider knowledge of
   TGD health care was associated with transphobia (beta = -0.377, 95% CI =
   -0.559 to -0.194, p < 0.001), but not with hours of formal education
   (beta = -0.027, 95% CI = -0.077 to 0.023, p = 0.292) or informal
   education (beta = -0.012, 95% CI = -0.033 to 0.009, p = 0.259).
   Conclusions Increasing hours of education related to TGD health care may
   not be sufficient to improve providers' competence in care for TGD
   individuals. Transphobia may be a barrier to learning that needs to be
   addressed. Broader efforts to address transphobia in society in general,
   and in medical education in particular, may be required to improve the
   quality of medical care for TGD patients.
RI Shires, Deirdre/U-9724-2019; Stroumsa, Daphna/; Richardson, Caroline/
OI Stroumsa, Daphna/0000-0003-1205-3217; Richardson,
   Caroline/0000-0002-1945-6046
TC 61
ZB 5
Z8 0
ZR 0
ZA 0
ZS 1
Z9 62
U1 1
U2 12
SN 0308-0110
EI 1365-2923
UT WOS:000461884000013
PM 30666699
ER

PT J
AU Wang, Xiaohui
   Chen, Liang
   Shi, Jingyuan
   Peng, Tai-Quan
TI What makes cancer information viral on social media?
SO COMPUTERS IN HUMAN BEHAVIOR
VL 93
BP 149
EP 156
DI 10.1016/j.chb.2018.12.024
PD APR 2019
PY 2019
AB Although critical in practice, as well as prevalent, limited effort has
   gone into understanding the driving factors behind the diffusion of
   cancer information on social media. This study seeks to comprehensively
   examine both the content and sender factors that determine cancer
   information diffusion. Specifically, a multidimensional measure is
   proposed to capture diffusion characteristics of cancer information,
   including the scale of information diffusion, structural virality of
   information diffusion, and the engagement in cancer discussion. A
   conceptual framework consisting of content and sender factors is
   proposed based on the heuristic-systematic model to account for cancer
   information diffusion. Through analyzing information diffusion networks
   of cancer-related information on Weibo, the results revealed that sender
   factors played determining roles in affecting information diffusion. The
   content factors also significantly predicted information diffusion. The
   factors driving engagement are substantially different from those of
   scale and virality of information diffusion. Implications for both
   information diffusion theories and cancer education on social media are
   discussed.
RI Chen, Liang/AAW-8102-2021; Peng, Tai-Quan/B-3176-2011; Chen, Liang/; Shi, Jingyuan/; Wang, Xiaohui/
OI Peng, Tai-Quan/0000-0002-2588-7491; Chen, Liang/0000-0003-0968-2936;
   Shi, Jingyuan/0000-0001-5675-4512; Wang, Xiaohui/0000-0003-2126-1712
TC 42
ZA 0
Z8 3
ZR 0
ZS 1
ZB 4
Z9 45
U1 5
U2 54
SN 0747-5632
EI 1873-7692
UT WOS:000457666400017
ER

PT J
AU Ershad, M.
   Rege, R.
   Fey, Ann Majewicz
TI Automatic and near real-time stylistic behavior assessment in robotic
   surgery
SO INTERNATIONAL JOURNAL OF COMPUTER ASSISTED RADIOLOGY AND SURGERY
VL 14
IS 4
BP 635
EP 643
DI 10.1007/s11548-019-01920-6
PD APR 2019
PY 2019
AB PurposeAutomatic skill evaluation is of great importance in surgical
   robotic training. Extensive research has been done to evaluate surgical
   skill, and a variety of quantitative metrics have been proposed.
   However, these methods primarily use expert selected features which may
   not capture latent information in movement data. In addition, these
   features are calculated over the entire task time and are provided to
   the user after the completion of the task. Thus, these quantitative
   metrics do not provide users with information on how to modify their
   movements to improve performance in real time. This study focuses on
   automatic stylistic behavior recognition that has the potential to be
   implemented in near real time.MethodsWe propose a sparse coding
   framework for automatic stylistic behavior recognition in short time
   intervals using only position data from the hands, wrist, elbow, and
   shoulder. A codebook is built for each stylistic adjective using the
   positive and negative labels provided for each trial through crowd
   sourcing. Sparse code coefficients are obtained for short time intervals
   (0.25 s) in a trial using this codebook. A support vector machine
   classifier is trained and validated through tenfold cross-validation
   using the sparse codes from the training set.ResultsThe results indicate
   that the proposed dictionary learning method is able to assess stylistic
   behavior performance in near real time using user joint position data
   with improved accuracy compared to using PCA features or raw
   data.ConclusionThe possibility to automatically evaluate a trainee's
   style of movement in short time intervals could provide the user with
   online customized feedback and thus improve performance during surgical
   tasks.
OI Majewicz Fey, Ann/0000-0002-1802-6730; Rege, Robert/0000-0002-6864-713X
ZA 0
ZB 2
TC 18
ZS 0
Z8 0
ZR 0
Z9 18
U1 0
U2 8
SN 1861-6410
EI 1861-6429
UT WOS:000461349600007
PM 30779023
ER

PT J
AU Muriel-Fernandez, Jorge
   Patino Alonso, Carmen
   Lopez-Valverde, Nansi
   Manuel Lopez-Millan, Jose
   Juanes Mendez, Juan A.
   Jose Sanchez-Ledesma, Maria
TI Results of the Use of a Simulator for Training in Anesthesia and
   Regional Analgesia Guided by Ultrasound
SO JOURNAL OF MEDICAL SYSTEMS
VL 43
IS 4
AR 79
DI 10.1007/s10916-019-1196-6
PD APR 2019
PY 2019
AB Show the learning results obtained by a simulation tool used by students
   of an online course on anesthesia techniques and regional analgesia
   guided by ultrasound. A satisfaction survey generated with a form of
   Google Forms was carried out in September 2018 with 14 questions related
   to the quality, ease and capacity of the learning obtained after the use
   of the nerve blocks Simulator, which was firstly published on the first
   edition of the course for 34 students. An average of 7.3 attempts of
   resolution have been made per practice and per student in the simulator.
   The students are, in their immense majority, habitual users of the ICTs
   and 73% of them consider that their experience with the simulator has
   been satisfactory and that their learning has been favored by this fact.
   The authors have verified that the ultrasound simulator contributes to
   the learning of skills for the practice of nerve blocks and,
   furthermore, it helps to ensure that theoretical knowledge is carried
   out in a more productive and efficient way.
RI López-Millán, José M./L-9188-2017; Sanchez-Ledesma, Maria Jose/L-8668-2017; Lopez-Valverde Hernandez, Nansi/D-7316-2018; Juanes, Juan A/D-8675-2018; Muriel-Fernandez, Jorge/
OI López-Millán, José M./0000-0001-7999-2257; Sanchez-Ledesma, Maria
   Jose/0000-0001-9146-2726; Lopez-Valverde Hernandez,
   Nansi/0000-0002-4168-3085; Juanes, Juan A/0000-0003-2749-3426;
   Muriel-Fernandez, Jorge/0000-0003-1497-3316
TC 3
ZB 0
ZA 0
Z8 0
ZS 0
ZR 0
Z9 3
U1 1
U2 10
SN 0148-5598
EI 1573-689X
UT WOS:000458827000001
PM 30772920
ER

PT J
AU Ma, Jennie Z.
   Hart, Joy L.
   Walker, Kandi L.
   Giachello, Aida L.
   Groom, Allison
   Landry, Robyn L.
   Tompkins, Lindsay K.
   Vu, Thanh-Huyen T.
   Mattingly, Delvon T.
   Sears, Clara G.
   Kesh, Anshula
   Hall, Michael E.
   Robertson, Rose Marie
   Payne, Thomas J.
TI Perceived health risks of electronic nicotine delivery systems (ENDS)
   users: The role of cigarette smoking status
SO ADDICTIVE BEHAVIORS
VL 91
SI SI
BP 156
EP 163
DI 10.1016/j.addbeh.2018.10.044
PD APR 2019
PY 2019
AB Introduction: Use of electronic nicotine delivery systems (ENDS) has
   increased markedly. We examined how current ENDS users differ in
   perceptions of tobacco and ENDS-related health risks as a function of
   cigarette smoking status.
   Methods: We classified 1329 current ENDS users completing a national
   online survey based on cigarette smoking status, and employed linear and
   logistic regression to assess group differences in perceptions of
   tobacco-related health risks.
   Results: The sample consisted of 38% Current Cigarette Smokers, 40%
   Former Cigarette Smokers, and 22% Non Smokers. Our targeted recruitment
   strategy yielded a balance of key descriptive variables across
   participants. Significant differences were observed in race, employment
   and marital status across cigarette smoking status, but not in gender,
   education, income, or sexual orientation. Participants reported
   considerable perceived knowledge about health risks associated with
   tobacco use, but less regarding ENDS use. Current Smokers rated ENDS use
   as riskier than Non-Smokers, and considered cigarette use less risky for
   both users and bystanders. Current Smokers were more likely to perceive
   cardiovascular diseases, diabetes and cancer as the health risks
   associated with ENDS use. Former Smokers were more likely to perceive
   such risks with traditional tobacco use. Further, regardless of smoking
   status, perceived knowledge about the health risks of tobacco or ENDS
   use was positively associated with perceived likelihood of high risks of
   cardiovascular diseases and cancer.
   Conclusions: Among current ENDS users, there were significant
   differences in perceived health risks based on cigarette smoking
   history. Improved health messaging can be achieved when cigarette
   smoking status is taken into account.
RI Mattingly, Delvon/AAM-9233-2021; Payne, Thomas/R-4290-2019; Tompkins, Lindsay/; Vu, Thanh-Huyen/
OI Mattingly, Delvon/0000-0002-2039-7311; Payne,
   Thomas/0000-0002-9839-6255; Tompkins, Lindsay/0000-0001-9498-0588; Vu,
   Thanh-Huyen/0000-0002-5069-4886
ZB 2
ZR 0
Z8 0
ZA 0
ZS 0
TC 8
Z9 8
U1 0
U2 10
SN 0306-4603
EI 1873-6327
UT WOS:000458711400023
PM 30420103
ER

PT J
AU Hong, Hanna
   McConnell, Rob
   Liu, Fei
   Urman, Robert
   Barrington-Trimis, Jessica L.
TI The impact of local regulation on reasons for electronic cigarette use
   among Southern California young adults
SO ADDICTIVE BEHAVIORS
VL 91
SI SI
BP 253
EP 258
DI 10.1016/j.addbeh.2018.11.020
PD APR 2019
PY 2019
AB Objective: Tobacco control policies have decreased tobacco use among
   youth and young adults. We aimed to identify whether specific local
   tobacco retail licensing ordinances were associated with reasons for
   e-cigarette use, in order to examine whether strong local policies may
   reduce e-cigarette initiation rates by influencing the appeal of these
   products.
   Methods: Online questionnaires were completed by Southern California
   Children's Health Study participants in 2015-2016 (mean age = 18.9
   years). Those who had ever used an e-cigarette (N = 614) were asked
   about reasons for use; additional data were collected on local
   jurisdiction tobacco sales policy, friends' attitudes toward e-cigarette
   use, e-cigarette characteristics (level of nicotine, flavorings), and
   history of tobacco use. Multivariate logistic regression models
   evaluated associations of each factor with reasons for e-cigarette use,
   adjusting for gender, ethnicity, highest parental education, tobacco use
   history and with a random effect of jurisdiction.
   Results: The top reason for e-cigarette use was "They come in flavors I
   like" (56.6%). Using e-cigarettes to quit smoking was uncommon (12.8%).
   Participants in jurisdictions with weaker tobacco retail licensing
   ordinances were more likely to report use of e-cigarettes because they
   are less harmful than cigarettes (50.1% vs. 36.2%), more acceptable to
   non-tobacco users (38% vs. 25%), and because they can use e-cigarettes
   in places where smoking is prohibited (30.7% vs. 18.3%; all p < .05).
   Conclusion: Targeted policy to enforce a strong regulatory environment
   that denormalizes e-cigarette use, conveys the adverse impact of
   e-cigarettes, and restricts use in public places may reduce e-cigarette
   use among adolescents and young adults.
RI Barrington-Trimis, Jessica/ABE-7311-2020
ZB 2
ZR 0
ZS 0
ZA 0
TC 11
Z8 0
Z9 11
U1 0
U2 17
SN 0306-4603
EI 1873-6327
UT WOS:000458711400038
PM 30503511
ER

PT J
AU Sergesketter, Amanda R.
   Lubkin, David T.
   Shammas, Ronnie L.
   Krucoff, Kate B.
   Peskoe, Sarah B.
   Risoli, Thomas, Jr.
   Endres, Kyle
   Hollenbeck, Scott T.
TI The Impact of Ergonomics on Recruitment to Surgical Fields: A
   Multi-Institutional Survey Study
SO JOURNAL OF SURGICAL RESEARCH
VL 236
BP 238
EP 246
DI 10.1016/j.jss.2018.11.035
PD APR 2019
PY 2019
AB Background: Awareness of ergonomics in surgery is growing, but whether
   musculoskeletal (MSK) injuries in surgery influence trainee career
   choices remains unknown. This study aimed to characterize medical
   students' MSK pain during surgical rotations and determine whether
   ergonomics influence student interest in surgical fields.
   Methods: An online survey was administered to medical students in North
   Carolina. Students were asked about specialty interest, MSK pain on
   surgical rotations, and deterrents from surgical fields. Students were
   exposed to literature about ergonomics in surgery then queried again
   about relative specialty interest (medical versus surgical). Differences
   in specialty interest before and after the exposure were compared using
   a Wilcoxon signed-rank test.
   Results: Of 243 participants, 44.0% were interested in pursuing a
   surgical specialty. Overall, 75.3% reported MSK pain during their
   surgical rotation, with the average daily pain score highest during
   surgery rotations compared to all other clinical rotations. The worst
   pain was reported in the feet and low back while "standing in the
   operating room" (81.2%) or "retracting" (59.4%). Among students
   initially interested in surgery but whose interest changed to a medical
   specialty during medical school, "physical demands of the field" was a
   common deterrent (36.4%). After exposure to literature regarding the
   incidence of MSK injuries in surgery, student interest in surgical
   fields on a 10-point scale significantly decreased (average -0.5 points;
   P < 0.01).
   Conclusions: High incidence of MSK injury among surgeons may be one
   factor deterring medical students from surgical careers. Ergonomic
   interventions may be important both to improve surgeon longevity and
   maintain the surgical workforce. (C) 2018 Elsevier Inc. All rights
   reserved.
OI Hollenbeck, Scott/0000-0003-3065-4892
TC 11
ZR 0
ZS 0
ZB 1
Z8 0
ZA 1
Z9 12
U1 0
U2 14
SN 0022-4804
EI 1095-8673
UT WOS:000458498300032
PM 30694762
ER

PT J
AU Baadoudi, F.
   Duijster, D.
   Maskrey, N.
   Ali, F. M.
   Listl, S.
   Whelton, H.
   van der Heijden, G. J. M. G.
TI Improving oral healthcare using academic detailing - design of the
   ADVOCATE Field Studies
SO ACTA ODONTOLOGICA SCANDINAVICA
VL 77
IS 6
BP 426
EP 433
DI 10.1080/00016357.2019.1582797
EA MAR 2019
PD AUG 18 2019
PY 2019
AB Background: Academic detailing (AD) is a defined form of educational
   outreach that can be deployed to intrinsically motivate practitioners
   towards improving quality of care. This paper describes the design of
   the ADVOCATE Field Studies. This proof of concept study aims to evaluate
   the feasibility, acceptability and usefulness of AD, reinforced with
   feedback information to promote prevention-oriented, patient-centred and
   evidence-based oral healthcare delivery by general dental practitioners
   (GDPs). Methods: Six groups of GDPs will be recruited; two groups of six
   to eight GDPs in each of three countries - the Netherlands, Germany and
   Denmark. GDPs will meet for four Academic Detailing Group (ADG) meetings
   for open discussions using comparative feedback data to stimulate debate
   about their dental practice performance and care delivery. Group
   meetings will be moderated using the AD methodology. Qualitative data
   will be collected through focus group interviews, an online discussion
   forum, field notes and debriefs of ADG meetings and analysed by
   conventional content analysis using MaxQDA software. Discussion: The
   results of the study will provide novel information on the feasibility,
   perceived acceptability and usefulness of AD and feedback data for GDPs
   to improve oral healthcare delivery.
RI van der Heijden, Geert/M-3733-2013; Listl, Stefan/S-7600-2017
OI van der Heijden, Geert/0000-0003-4979-2099; Listl,
   Stefan/0000-0002-8176-3397
ZR 0
ZS 0
Z8 0
ZA 0
ZB 1
TC 5
Z9 5
U1 0
U2 0
SN 0001-6357
EI 1502-3850
UT WOS:000464636300001
PM 30896321
ER

PT J
AU Samari, Ellaisha
   Seow, Esmond
   Chua, Boon Yiang
   Ong, Hui Lin
   Lau, Ying Wen
   Mahendran, Rathi
   Verma, Swapna Kamal
   Xie, Huiting
   Wang, Jia
   Chong, Siow Ann
   Subramaniam, Mythily
TI Attitudes towards psychiatry amongst medical and nursing students in
   Singapore
SO BMC MEDICAL EDUCATION
VL 19
AR 91
DI 10.1186/s12909-019-1518-x
PD MAR 27 2019
PY 2019
AB BackgroundA shortage of specialists in psychiatry, both in terms of
   psychiatrists and psychiatric nurses is evident worldwide. While there
   are multiple factors leading to an individual's decision to specialize
   in psychiatry, the individual's perceptions and attitudes towards
   psychiatry tend to play an essential role. This study thus aimed to
   explore attitudes towards psychiatry amongst medical and nursing
   students in Singapore and examine factors associated with these
   attitudes.MethodsThe present cross-sectional study used an online web
   survey tool to assess attitudes towards psychiatry amongst 502 medical
   and 500 nursing students in Singapore using the Attitudes towards
   Psychiatry (ATP-18) scale. Descriptive statistics and multiple linear
   regressions were used to examine associated factors (sociodemographic
   and education).ResultsThe majority of students in this population
   endorsed favourable attitudes towards the following aspects of
   psychiatry: challenges within psychiatry, importance of psychiatry and
   psychiatric skills, treatment efficacy and view towards psychiatrists,
   but had generally unfavourable attitudes towards psychiatric patients.
   Male participants (compared to female; =-1.190, p<0.05), participants in
   the middle income group (compared to higher income group; =-0.945,
   p<0.05), participants who rated average for psychiatry lecture course
   and psychiatry clinical placement course (compared to above average;
   =-1.654, p<0.05; =-1.181, p<0.05) had a less favourable attitude to
   psychiatry. Not surprisingly, participants who were more likely to
   specialize in psychiatry (=2.053, p<0.001) had a more favourable
   attitude towards psychiatry compared to those who were less likely to
   specialize in psychiatry.ConclusionsThe majority of students in this
   study endorsed unfavourable attitudes towards patients in the
   psychiatric setting. The present psychiatry curriculum could be improved
   to nurture the development of empathetic attitudes towards people with
   mental illness. De-stigmatization strategies could also be integrated
   into other curricula besides psychiatry.
OI Lau, Ying Wen/0000-0001-5977-2038
ZR 0
TC 9
ZA 0
Z8 0
ZS 0
ZB 0
Z9 9
U1 1
U2 2
SN 1472-6920
UT WOS:000462877100004
PM 30917834
ER

PT J
AU Ameh, Pius O.
   Yakubu, Kenneth
   Miima, Miriam
   Popoola, Olugbemi
   Mohamoud, Gulnaz
   von Pressentin, Klaus B.
TI Lifestyle, cardiovascular risk knowledge and patient counselling among
   selected sub-Saharan African family physicians and trainees
SO AFRICAN JOURNAL OF PRIMARY HEALTH CARE & FAMILY MEDICINE
VL 11
IS 1
AR a1701
DI 10.4102/phcfm.v11i1.1701
PD MAR 26 2019
PY 2019
AB Background: Cardiovascular disease (CVD)-related deaths in sub-Saharan
   Africa (SSA) are on the rise, and primary care physicians could
   facilitate the reversal of this trend through treatment and prevention
   strategies.
   Aim: The aim of this study was to determine the relationship between
   physician lifestyle practices, CVD prevention knowledge and patient CVD
   counselling practices among family physicians (FPs) and family medicine
   (FM) trainees affiliated to FM colleges and organisations in SSA.
   Setting: FPs and FM trainees affiliated to FM colleges and organisations
   in Anglophone SSA.
   Methods: A web-based cross-sectional analytical study was conducted
   using validated, self-administered questionnaires. Following collation
   of responses, the relationship between the participants' CVD prevention
   knowledge, lifestyle practices and CVD counselling rates was assessed.
   Results: Of the 174 participants (53% response rate), 83% were married,
   51% were females and the mean age was 39.2 (standard deviation [SD] 7.6)
   years. Most of the participants responded accurately to the CVD
   prevention knowledge items, but few had accurate responses on
   prioritising care by 10-year risk. Most participants had less than
   optimal lifestyle practices except for smoking, vegetable or fruit
   ingestion and sleep habits. Most participants (65%) usually counselled
   patients on nutrition, but less frequently on weight management,
   exercise, smoking and alcohol. The region of practice and physicians
   with poor lifestyle were predictive of patient counselling rates.
   Conclusion: Training on patient counselling and self-awareness for CVD
   prevention may influence patient counselling practice. Promoting quality
   training on patient counselling among FPs as well as a healthy
   self-awareness for CVD prevention is thus needed. The complex
   relationship between physician lifestyle and patient counselling
   warrants further study.
RI von Pressentin, A/Prof Klaus/B-9644-2015; Yakubu, Kenneth/O-3293-2018; Mohamoud, Gulnaz/; Ameh, Pius/
OI von Pressentin, A/Prof Klaus/0000-0001-5965-9721; Yakubu,
   Kenneth/0000-0002-5385-0143; Mohamoud, Gulnaz/0000-0002-1795-1959; Ameh,
   Pius/0000-0003-2580-1739
TC 1
ZA 0
ZS 0
Z8 0
ZR 0
ZB 0
Z9 1
U1 0
U2 0
SN 2071-2928
EI 2071-2936
UT WOS:000466352400001
PM 31038332
ER

PT J
AU Othman, Nasih
   Ahmad, Farah
   El Morr, Christo
   Ritvo, Paul
TI Perceived impact of contextual determinants on depression, anxiety and
   stress: a survey with university students
SO INTERNATIONAL JOURNAL OF MENTAL HEALTH SYSTEMS
VL 13
AR 17
DI 10.1186/s13033-019-0275-x
PD MAR 26 2019
PY 2019
AB BackgroundYoung adults starting college or university education
   encounter multiple stressors related to transitional life-stage and
   novel environments. Current studies reveal high rates of symptoms
   related to common mental health problems like depression, anxiety and
   stress. However, limited knowledge exists on the determinants on these
   problems among Canadian students. The primary aim of the study was to
   investigate the impact of contextual determinants, as perceived by
   students, on self-reported mental health, and how these impacts varied
   by depression, anxiety and stress.MethodsA cross-sectional survey was
   conducted with students attending a large university in Toronto, Canada.
   Participants completed a self-administered online questionnaire as part
   of a larger project. The questions asked about contextual determinants
   related to personal, interpersonal, family, social, socio-economic and
   political factors along with levels of depression, anxiety and stress as
   measured by Patient Health Questionnaire-9, Beck Anxiety Inventory and
   Perceived Stress Scale.ResultsA total of 148 students completed the
   questionnaire (37 males and 111 females) with an age range of 19-54years
   (median 22, IQR 21-24.8). English was reported as first language by
   62.8% while 34.5% self-identified as white and 58.1% reported being born
   in Canada. Overall, 39.5% reported symptoms of moderate to severe
   depression, 23.8% reported moderate-severe anxiety and 80.3% reported
   moderate-severe levels of perceived stress, with no significant
   differences between males and females. In the final multivariate
   analysis, variables significantly associated with depression were
   grade-point-average (aOR 2.46, 95% CI 1.017-5.97), family factors (aOR
   3.46, 95% CI 1.50-7.94), social factors (aOR 3.24, 1.30-8.1), self-rated
   health (aOR 0.34, 95% CI 0.14-0.82) and political factors (aOR 0.40, 95%
   CI 0.16-0.97). Anxiety was significantly associated with family factors
   (aOR 2.79, 1.09-7.18), socioeconomic factors (aOR 2.59, 95% CI
   1.05-6.42) and age (aOR 0.33, 95% CI 0.11-0.98). The significant factors
   for stress were grade-point-average (aOR 2.41, 1.01-5.75) and social
   factors (aOR 3.87, 95% CI 1.59-9.43).ConclusionThe study found strong to
   moderate impact of several determinants on depression, anxiety and
   stress. The results suggest a need to address a variety of factors
   affecting students' mental health.Trial registration Parent trial:
   http://www.isrctn.com/ISRCTN92827275
RI Ahmad, Farah/B-4261-2008; Othman, Nasih/K-8081-2019; Morr, Christo El/F-7534-2014
OI Ahmad, Farah/0000-0001-9747-1148; Othman, Nasih/0000-0002-7701-4932;
   Morr, Christo El/0000-0001-6287-3438
Z8 0
ZA 0
ZR 0
ZB 3
ZS 2
TC 45
Z9 45
U1 1
U2 19
SN 1752-4458
UT WOS:000462613900001
PM 30962817
ER

PT J
AU Shochet, Robert
   Fleming, Amy
   Wagner, James
   Colbert-Getz, Jorie
   Bhutiani, Monica
   Moynahan, Kevin
   Keeley, Meg
TI Defining Learning Communities in Undergraduate Medical Education: A
   National Study
SO JOURNAL OF MEDICAL EDUCATION AND CURRICULAR DEVELOPMENT
VL 6
AR 2382120519827911
DI 10.1177/2382120519827911
PD MAR 24 2019
PY 2019
AB BACKGROUND: Learning communities (LCs) are intentionally designed groups
   that are actively engaged in learning with and from each other. While
   gaining prominence in US medical schools, LCs show significant
   variability in their characteristics across institutions, creating
   uncertainty about how best to measure their effects.
   OBJECTIVE: The aim of this study is to describe the characteristics of
   medical school LCs by primary purpose, structures, and processes and lay
   the groundwork for future outcome studies and benchmarking for best
   practices.
   METHODS: Medical school LC directors from programs affiliated with the
   Learning Communities Institute (LCI) were sent an online survey of
   program demographics and activities, and asked to upload a program
   description or summary of the LC's purpose, goals, and how it functions.
   Descriptive statistics were computed for survey responses and a
   qualitative content analysis was performed on program descriptions by 3
   authors to identify and categorize emergent themes.
   RESULTS: Of 28 medical school LCs surveyed, 96% (27) responded, and 25
   (89%) provided program descriptions for qualitative content analysis.
   All programs reported longitudinal relationships between students and
   faculty. Most frequently cited objectives were advising or mentoring
   (100%), professional development (96%), courses (96%), social activities
   (85%), and wellness (82%). Primary purpose themes were supporting
   students' professional development, fostering a sense of community, and
   creating a sense of wholeness. Structures included a community
   framework, subdivisions into smaller units, and governance by faculty
   and students. Process themes included longitudinal relationships,
   integrating faculty roles, and connecting students across class years.
   CONCLUSIONS: Medical school LCs represent a collection of high-impact
   educational practices characterized by community and small-group
   structures, relational continuity, and collaborative learning as a means
   to guide and holistically support students in their learning and
   development as physicians. In describing 27 medical school LCs, this
   study proposes a unifying framework to facilitate future educational
   outcomes studies across institutions.
OI Wagner, James/0000-0001-9903-6588
Z8 0
ZS 0
ZA 0
ZR 0
ZB 0
TC 7
Z9 7
U1 0
U2 8
SN 2382-1205
UT WOS:000462235200001
PM 30937385
ER

PT J
AU Zhang, Wei
   Li, Zheng-Rong
   Li, Zhi
TI WeChat as a Platform for Problem-Based Learning in a Dental Practical
   Clerkship: Feasibility Study
SO JOURNAL OF MEDICAL INTERNET RESEARCH
VL 21
IS 3
AR e12127
DI 10.2196/12127
PD MAR 19 2019
PY 2019
AB Background: Problem-Based-Learning (PBL) has been widely accepted in
   student-centered medical education. Since WeChat is the most popular
   communication app in China, we have chosen to use WeChat as new platform
   for online PBL in order to reduce the limitations of traditional PBL in
   dental practical clerkships.
   Objective: This study aims to demonstrate the feasibility and
   acceptability of online PBL using WeChat (WeChat-PBL) in a dental
   practical clerkship.
   Methods: A total of 72 students in a dental practical clerkship and 10
   tutors participated in this study from June to August 2017. We created
   10 WeChat groups to provide a communication platform for the PBL
   teaching, in which the students selected the PBL cases themselves from
   their practical clerkship. After each individual PBL case, group members
   were required to complete an evaluation on the PBL process itself. A
   final questionnaire survey was completed by the participants to
   summarize the long-term evaluation of the whole WeChat-PBL experience
   after the 3-month clerkship. Data from the PBL cases, WeChat messages,
   periodic evaluations, and long-term evaluations were collected for
   analysis.
   Results: There were 45 cases presented in the WeChat-PBL within the
   3-month clerkship. All students had positive reactions to the
   communication within the PBL groups. The results of the periodic
   evaluation showed that the students and tutors were quite satisfied with
   the process of WeChat-PBL and appreciated the group members'
   contributions and performance. The final questionnaire results indicated
   that the WeChat-PBL had achieved positive effects.
   Conclusions: The results of this study indicate the feasibility and
   acceptability of the app, WeChat, for problem-based learning in a dental
   practical clerkship.
RI Li, Zhi/Q-6036-2019; Zhang, Wei/
OI Li, Zhi/0000-0003-1927-9294; Zhang, Wei/0000-0001-9298-4497
Z8 1
ZR 0
ZS 0
TC 19
ZB 3
ZA 0
Z9 20
U1 6
U2 31
SN 1438-8871
UT WOS:000462275700001
PM 30888328
ER

PT J
AU Lannin, Daniel G.
   Tucker, Jeritt R.
   Streyffeler, Lisa
   Harder, Steven
   Ripley, Bret
   Vogel, David L.
TI How Medical Students' Compassionate Values Influence Help-Seeking
   Barriers
SO TEACHING AND LEARNING IN MEDICINE
VL 31
IS 2
BP 170
EP 177
DI 10.1080/10401334.2018.1522259
PD MAR 15 2019
PY 2019
AB Theory: Despite high rates of psychiatric illnesses, medical students
   and medical professionals often avoid psychological help. Stigma may
   prevent medical students from seeking psychological help when
   experiencing distress, which may hinder their job performance and mental
   health. Compassionate values-preferred principles that guide attitudes
   and behaviors to focus on the wellness of others-may be a relevant
   predictor of medical students' perceptions of psychological help. The
   present study examined the association between medical students'
   compassionate values, help-seeking stigma, and help-seeking attitudes in
   a convenience sample of medical students. Hypotheses: Rating
   compassionate values as more important than self-interested values will
   be associated with less stigma, which in turn will be associated with
   more positive help-seeking attitudes. Method: There were 220 medical
   students in their 2nd year of medical training who were recruited
   in-class and through e-mail between January and March of 2017 at Des
   Moines University. Students were provided an anonymous online link to a
   survey composed of validated measures assessing values, psychological
   distress, and stigma and attitudes related to psychological help.
   Results: The survey response rate was 41%, leaving a final sample of 91.
   For every 1 SD increase in the relative importance of compassionate
   values over self-interested values, help-seeking stigma decreased 0.40
   SDs, and help-seeking attitudes increased 0.23 SDs. Conclusions:
   Prioritizing compassionate values more strongly than self-interested
   values is associated with medical students' perceiving psychological
   help-seeking more positively.
OI Lannin, Daniel/0000-0001-8203-8253; Tucker, Jeritt/0000-0002-2857-8758
ZA 0
Z8 0
ZR 0
TC 6
ZB 0
ZS 0
Z9 6
U1 0
U2 8
SN 1040-1334
EI 1532-8015
UT WOS:000463778000005
PM 30614278
ER

PT J
AU Carolan, K.
   Verran, J.
   Amos, M.
   Crossley, M.
   Redfern, J.
   Whitton, N.
   Louttit, D.
TI SimFection: a digital resource for vaccination education
SO JOURNAL OF BIOLOGICAL EDUCATION
VL 53
IS 2
BP 225
EP 234
DI 10.1080/00219266.2018.1469534
PD MAR 15 2019
PY 2019
AB Vaccination coverage in the United Kingdom is below the level
   recommended by the World Health Organisation, and when vaccination
   coverage is not sufficient, outbreaks of infectious diseases can occur.
   In 2015, coverage of the first dose of the Measles-Mumps-Rubella vaccine
   declined in the United Kingdom for the first time since 2008, indicating
   a need to raise public awareness and understanding of the importance of
   vaccination to public health. Identifying 16 - 18-year olds as a target
   audience, being future parents who would make decisions regarding
   vaccination of their children, a digital educational resource
   ('SimFection') was developed to deliver key messages about the spread
   and control of vaccine-preventable infectious diseases (identified via
   school curricula). The process of development utilised an iterative
   approach, involving a cyclic process of prototyping, testing, analysis
   and refinement with a range of audiences including students,
   schoolchildren, and trainee teachers. The completed resource is now
   available online for free download.
RI Redfern, James/AGR-6857-2022; Redfern, James/K-4638-2019; Amos, Martyn/; Crossley, Matthew/; Whitton, Nicola/
OI Redfern, James/0000-0003-0958-683X; Redfern, James/0000-0003-0958-683X;
   Amos, Martyn/0000-0003-1680-5535; Crossley, Matthew/0000-0001-5965-8147;
   Whitton, Nicola/0000-0002-3085-5275
TC 2
ZA 0
ZB 1
ZS 0
Z8 0
ZR 0
Z9 2
U1 0
U2 27
SN 0021-9266
EI 2157-6009
UT WOS:000458328600010
ER

PT J
AU Sakeena, M. H. F.
   Bennett, Alexandra A.
   Carter, Stephen J.
   McLachlan, Andrew J.
TI A comparative study regarding antibiotic consumption and knowledge of
   antimicrobial resistance among pharmacy students in Australia and Sri
   Lanka
SO PLOS ONE
VL 14
IS 3
AR e0213520
DI 10.1371/journal.pone.0213520
PD MAR 13 2019
PY 2019
AB Introduction
   Antimicrobial resistance (AMR) is a major global health challenge.
   Pharmacists play a key role in the health care setting to support the
   quality use of medicines. The education and training of pharmacy
   students have the potential to impact on patterns of antibiotic use in
   community and hospital settings. The aim of this study was to
   investigate and compare antibiotic use and knowledge of antibiotics and
   AMR among undergraduate pharmacy students in Australian and Sri Lankan
   universities.
   Methods
   A cross-sectional survey was conducted in Australian and Sri Lankan
   universities that offer a pharmacy degree. A paper-based survey was
   utilised in Sri Lanka and an identical survey distributed online among
   pharmacy students in Australia. Descriptive and comparative data
   analyses were performed.
   Results
   476 pharmacy students from 14 universities in Australia and 466 students
   from 6 universities in SL completed the survey. Participants commonly
   reported previous antibiotic use [Australia (88%) and Sri Lanka (86%)].
   The majority of students [Australia (89%) and Sri Lanka (77%)] reported
   they obtained antibiotics with a prescription. Australian pharmacy
   students correctly reported regarding optimal antibiotic use for certain
   disease conditions when compared to Sri Lankan students (P<0.05). A
   greater antibiotic knowledge level regarding AMR was found among
   Australian students compared to Sri Lankan students (p<0.05).
   Conclusion
   This study provides an understanding about antibiotic consumption and
   knowledge on AMR among pharmacy students in a developed country,
   Australia and a developing country, Sri Lanka. These findings identify
   possible misconceptions about antibiotics and a lower level of knowledge
   of AMR amongst Sri Lankan undergraduate pharmacy students. Future
   research should focus on implementation of a strategic education plan
   for undergraduate pharmacy students in Sri Lankan universities. The
   curricula of pharmacy courses in Australian universities may inform such
   a plan.
RI Sakeena, MHF/N-2855-2018; Carter, Stephen R/AAD-1008-2020
OI Sakeena, MHF/0000-0001-9854-1451; Carter, Stephen R/0000-0002-4670-0884
TC 15
ZR 0
ZB 8
ZS 0
Z8 0
ZA 0
Z9 16
U1 0
U2 5
SN 1932-6203
UT WOS:000461048900070
PM 30865726
ER

PT J
AU Bajpai, Shweta
   Semwal, Monika
   Bajpai, Ram
   Car, Josip
   Ho, Andy Hau Yan
TI Health Professions' Digital Education: Review of Learning Theories in
   Randomized Controlled Trials by the Digital Health Education
   Collaboration
SO JOURNAL OF MEDICAL INTERNET RESEARCH
VL 21
IS 3
AR e12912
DI 10.2196/12912
PD MAR 12 2019
PY 2019
AB Background: Learning theory is an essential component for designing an
   effective educational curriculum. Reviews of existing literature
   consistently lack sufficient evidence to support the effectiveness of
   digital interventions for health professions' education, which may
   reflect disconnections among learning theories, curriculum design, use
   of technology, and outcome evaluation.
   Objective: The aim of this review was to identify, map, and evaluate the
   use of learning theories in designing and implementing intervention
   trials of health professions' digital education, as well as highlight
   areas for future research on technology-enhanced education via the
   establishment of a development framework for practice and research.
   Methods: We performed a systematic search of Medical Literature Analysis
   and Retrieval System Online, Excerpta Medica database, Cochrane Central
   Register of Controlled Trials (Cochrane Library), PsycINFO, Cumulative
   Index to Nursing and Allied Health Literature, Education Resources
   Information Center, and Web of Science for randomized controlled trials
   (RCTs) published between 2007 and 2016.
   Results: A total of 874 RCTs on digital health education were identified
   and categorized into online-offline, mobile digital education, and
   simulation-based modalities for pre and postregistration health
   professions' education. Of these, 242 studies were randomly selected for
   methodological review and thematic analysis. Data were extracted by one
   author using a standardized form, with a (48/242, 20%) random sample
   extracted by a second author, in duplicate. One-third (81/242, 33.4%) of
   the studies reported single or multiple learning theories in design,
   assessment, conceptualization, or interpretation of outcomes of the
   digital education interventions. Commonly reported learning theories
   were problem-based learning (16/81, 20%), social learning theory (11/81,
   14%), and cognitive theory of multimedia learning (10/81, 12%). Most of
   these studies assessed knowledge (118/242, 48.8%), skills (62/242,
   25.6%), and performance (59/242, 24.3%) as primary outcomes with
   nonvalidated assessment tools (151/242, 62.4%). Studies with reported
   learning theories (chi(2)(1)=8.2; P=.002) and validated instruments
   (chi(2)(1)=12.6; P=.006) have shown effective acquisition of learning
   outcomes.
   Conclusions: We proposed a Theory-Technology Alignment Framework to
   safeguard the robustness and integrity of the design and implementation
   of future digital education programs for the training of health
   professionals.
RI Car, Josip/H-6755-2015; Bajpai, Ram/I-1038-2016; Ho, Andy Hau Yan/D-4965-2009
OI Car, Josip/0000-0001-8969-371X; Bajpai, Ram/0000-0002-1227-2703; Ho,
   Andy Hau Yan/0000-0003-0373-7043
ZS 0
ZB 1
TC 16
Z8 0
ZA 0
ZR 0
Z9 16
U1 4
U2 41
SN 1438-8871
UT WOS:000461283100001
PM 30860483
ER

PT J
AU Kabanda, Siti
   Rother, Hanna-Andrea
TI Evaluating a South African mobile application for healthcare
   professionals to improve diagnosis and notification of pesticide
   poisonings
SO BMC MEDICAL INFORMATICS AND DECISION MAKING
VL 19
AR 40
DI 10.1186/s12911-019-0791-2
PD MAR 11 2019
PY 2019
AB BackgroundMobile health is a fast-developing field. The use of mobile
   health applications by healthcare professionals (HCPs) globally has
   increased considerably. While several studies in high income countries
   have investigated the use of mobile applications by HCPs in clinical
   practice, few have been conducted in low- and middle-income countries.
   The University of Cape Town developed a pesticide notification guideline
   which has been adapted and embedded into a South African Essential
   Medical Guidance mobile application. This study evaluated the usefulness
   of the guideline within a mobile application for improving the ability
   of HCPs to diagnose and notify on acute pesticide poisonings
   (APPs).MethodsA descriptive online questionnaire, with 15 open- and 20
   closed-ended questions, was completed by 50 South African emergency
   medicine physicians and registrars (i.e. medical doctors training as
   specialists) between December 2015 to February 2016. Descriptive
   statistics were used to calculate response frequencies and percentages
   using SPSS version 23. Texts from the open-ended questions were
   thematically analysed. Fisher's exact test was applied to determine
   associations.ResultsA significant association was found between
   participants' knowledge that APP is a notifiable condition, and ever
   reporting the poisoning to the National Department of Health (p=0.005).
   Thirty four percent of the participants were aware of the guideline
   within the Essential Medical Guidance application despite only seven
   participants having used it. Those who used the guideline found it
   provided useful information for the identification of unlabelled
   pesticides products and promoted reporting these cases to the National
   Department of Health for surveillance purposes. In addition, it appeared
   to facilitate the prompt diagnosis and treatment of APP cases, and most
   intended to continue using it for training and educational
   purposes.ConclusionsMobile health applications appear to support
   overburdened medical education programmes and promote better patient
   care. However, since most participants were not aware of the existence
   of the pesticide guideline within the studied essential medicine
   application, there is potential for the use of healthcare applications
   to play a more central role in healthcare systems and medical training.
   Furthermore, the field of medical informatics could support HCPs through
   mobile applications in improving reporting of APP.
RI Rother, Hanna-Andrea/ABB-1037-2020
OI Rother, Hanna-Andrea/0000-0001-5292-8909
Z8 0
ZA 0
TC 7
ZS 0
ZB 0
ZR 0
Z9 7
U1 1
U2 7
EI 1472-6947
UT WOS:000460887300001
PM 30857525
ER

PT J
AU Abu-Heija, Ahmad A.
   Shatta, Maya
   Ajam, Mustafa
   Abu-Heija, Usama
   Imran, Nashat
   Levine, Diane
TI Quantitative Readability Assessment of the Internal Medicine Online
   Patient Information on Annals.org
SO CUREUS
VL 11
IS 3
AR e4184
DI 10.7759/cureus.4184
PD MAR 6 2019
PY 2019
AB Background
   Approximately 90% of Americans have access to the internet with the
   majority of people searching online for medical information pertaining
   to their health, or the health of loved ones. The public relies
   immensely on online health information to make decisions related to
   their healthcare. The American Medical Association (AMA) and the
   National Institute of Health (NIH) recommend that publicly available
   health-related information be written at the level of the sixth-seventh
   grade.
   Materials and methods
   Patient education materials available to the public on the Annals.org ,
   a website sponsored by the American College of Physicians, were
   collected. All 89 patient education articles were downloaded from the
   website and analyzed for their ease of readability. The articles were
   analyzed utilizing a readability software generating five quantitative
   readability scores: Flesch Reading Ease (FRE), Flesch-Kincaid Grade
   Level (FKGL), Gunning Fog Index (GFI), Coleman Liau Index (CLI), Simple
   Measure of Gobbledygook (SMOG). All scores, with the exception of FRE,
   generate a grade level that correlates with the required school-grade
   level to ensure adequate readability of the information.
   Results
   Eighty-nine articles were analyzed generating an average score as
   follows: FRE 62.8, FKGL 7.0, GFI 8.6, CLI 9.6 and SMOG 9.8. Overall,
   87.6% of the articles were written at a level higher than the 7th-grade
   level, which is recommended by the AMA and NIH.
   Conclusion
   In an era of increased reliance on the internet for medical information
   pertaining to patients' health, materials written at a higher grade than
   recommended has the potential to negatively impact patients' well-being,
   in addition to tremendous ramifications on the healthcare system.
   Potentially redrafting, these articles can prove beneficial to patients
   who rely on these resources for making healthcare-related decisions.
RI Abu-Heija, Ahmad/L-8444-2019
OI Abu-Heija, Ahmad/0000-0002-2437-4379
ZS 0
ZA 0
ZB 0
ZR 1
TC 7
Z8 0
Z9 8
U1 0
U2 0
EI 2168-8184
UT WOS:000462069700005
PM 31106084
ER

PT J
AU Mitzman, Jennifer
   Jones, Christian
   McNamara, Shannon
   Stobart-Gallagher, Megan
   King, Andrew
TI Curated Collection for Educators: Five Key Papers About Second Victim
   Syndrome
SO CUREUS
VL 11
IS 3
AR e4186
DI 10.7759/cureus.4186
PD MAR 6 2019
PY 2019
AB Second victim syndrome (SVS) is defined as the psychological or
   emotional suffering of healthcare workers as a result of a patient
   adverse, or near miss, event. Initially thought to be related to medical
   error, we now recognize that SVS can result from a much wider range of
   circumstances including adverse pediatric patient events, unanticipated
   deaths, or patients well known to the provider. Residents are
   particularly susceptible to SVS yet relatively little is written about
   this topic targeted at their educators. Since educators are positioned
   to help recognize and guide learners through the experience, this paper
   targets that reader audience. In this article, we identify and summarize
   five key papers relevant to educators interested in learning more about
   SVS as it relates to learners.
   We identified an extensive list of papers relevant to SVS via online
   discussions within the Academic Life in Emergency Medicine (ALiEM)
   Faculty Incubator. The Faculty Incubator is a digital community of
   practice providing professional development for educators. This list was
   augmented by an open call on Twitter seen by over 2000 people and
   yielding a list of 31 papers. We then conducted a three-round modified
   Delphi process within the authorship group, which included both junior
   and senior clinician educators, to identify the most impactful papers
   for educators interested in SVS.
   The three-round modified Delphi process ranked all papers submitted for
   review and used iterative rounds to select the five highest-rated papers
   for inclusion in this article. The group then summarized each of the
   five papers with specific consideration for junior faculty educators and
   faculty developers with an interest in SVS in learners.
   The five papers featured in this article serve as a key reading list for
   educators across specialties interested in SVS and our commentary
   provides context for medical educators using the articles.
TC 6
ZB 1
ZA 0
ZR 0
ZS 1
Z8 0
Z9 6
U1 3
U2 6
EI 2168-8184
UT WOS:000462069700007
PM 31106086
ER

PT J
AU Bigna, Jean Joel
   Kenne, Angeladine M.
   Hamroun, Aghiles
   Ndangang, Marie S.
   Foka, Audrey Joyce
   Tounouga, Dahlia Noelle
   Lenain, Remi
   Amougou, Marie A.
   Nansseu, Jobert Richie
TI Gender development and hepatitis B and C infections among pregnant women
   in Africa: a systematic review and meta-analysis
SO INFECTIOUS DISEASES OF POVERTY
VL 8
AR 16
DI 10.1186/s40249-019-0526-8
PD MAR 4 2019
PY 2019
AB BackgroundAlthough Africa is a region of hyper endemicity to viral
   hepatitis B (HBV) and C (HCV) infections, there is limited data on their
   related burden among pregnant women. The present systematic review and
   meta-analysis aimed to determine the magnitude of these infections among
   pregnant women living in Africa and investigate its association with
   gender-related human development indicators.Main textWe searched PubMed,
   Embase, Web of Science, Africa Journal Online, and Global Index Medicus,
   with no language restriction, to identify observational studies on HBV
   and HCV infections in pregnant women residing in Africa published from
   January 1, 2000 until December 31, 2017. Eligible studies reported the
   prevalence of HBV and/or HCV infection(s) (HBs antigen and HCV
   antibodies) and/or infectivity (HBe antigen or detectable HCV viral
   load). Each study was independently reviewed for methodological quality.
   We used a random-effects model meta-analysis to pool studies. In total,
   145 studies (258251 participants, 30 countries) were included, of which
   120 (82.8%) had a low, 24 (16.5%) a moderate, and one (0.7%) had a high
   risk of bias. The prevalence of HBV and HCV infections was 6.8% (95%
   confidence interval [CI]: 6.1-7.6, 113 studies) and 3.4% (95% CI:
   2.6-4.2, 58 studies), respectively. The prevalence of HBe antigen and
   HCV detectable viral load was 18.9% (95% CI: 14.4-23.9) and 62.3% (95%
   CI: 51.6-72.5) in HBV positive and HCV positive pregnant women,
   respectively. The multivariable meta-regression analysis showed that the
   prevalence of HBV infection increased with decreasing gender development
   index, males' level of education and females' expected years of
   schooling. Furthermore, this prevalence was higher in rural areas and in
   western and central Africa. The prevalence of HCV infection increased
   with decreasing proportion of seats held by women in
   parliament.ConclusionsTo address the burden of HBV and HCV infections,
   beyond well-known risk factors at the individual-level, macro-level
   factors including gender-related human development indicators and
   dwelling in rural areas should be considered. In Africa, HBV or HCV
   infected mothers seems to have high potential of transmission to their
   children.
RI Hamroun, Aghiles/; Bigna, Jean Joel/A-1781-2015
OI Hamroun, Aghiles/0000-0003-4988-206X; Bigna, Jean
   Joel/0000-0001-8018-6279
ZR 0
ZA 0
ZB 6
ZS 0
Z8 0
TC 12
Z9 12
U1 1
U2 2
SN 2095-5162
EI 2049-9957
UT WOS:000460241100002
PM 30827278
ER

PT J
AU Newland, X.
   Boller, M.
   Boller, E.
TI Considering the relationship between domestic violence and pet abuse and
   its significance in the veterinary clinical and educational contexts
SO NEW ZEALAND VETERINARY JOURNAL
VL 67
IS 2
BP 55
EP 65
DI 10.1080/00480169.2018.1559108
PD MAR 4 2019
PY 2019
AB This thematic review examines the literature regarding the relationship
   between domestic violence (DV) and pet abuse (PA) particularly in the
   veterinary clinical and educational contexts. It examines the
   significance of this relationship for the veterinary profession
   including the veterinarian's role and associated legal and ethical
   obligations, and relevant current veterinary education standards, to
   identify future clinical and educational directions. Articles were
   sourced from online databases by searching the keywords without date
   restrictions. Overall, 70 articles were retrieved and reviewed. Pet
   abuse has been identified as a potential risk factor for DV, and DV
   perpetrators may harm or kill a pet to exert physical, psychological or
   emotional control over an intimate partner. Given that victims of DV
   often seek veterinary aid for their pets, veterinarians may act as
   frontline professionals in the recognition of the link between PA and
   DV. Veterinarians must assess individual cases for diagnostic indicators
   of non-accidental injury and consider demographic factors to identify
   suspected PA and DV. Despite existing legal and ethical obligations of
   the veterinarian relating to suspected PA and victims of DV,
   veterinarians have uncertainty and unpreparedness in addressing PA and
   DV in a clinical context. Many factors may contribute to the lack of
   veterinary intervention in suspected cases of PA and DV including
   concern for animal welfare, confusion about the reporting process and
   uncertainty in differentiating accidental versus non-accidental injuries
   in pets. Specific published guidelines regarding the recognition and
   reporting of PA and DV in the veterinary clinical context are required.
   Limited published evidence exists examining the implementation and
   success of veterinary training regarding the relationship between DV and
   PA. Ultimately, veterinary student education is needed to prepare
   veterinarians for their response to PA and DV in practice. Further
   research is required to examine the effects of the delivery of content
   regarding the link between PA and DV in the veterinary curriculum on
   veterinary student knowledge and attitudes.
RI Boller, Manuel/H-7973-2019; Newland, Xenia/
OI Boller, Manuel/0000-0002-1879-4625; Newland, Xenia/0000-0002-7082-318X
ZS 0
TC 6
ZA 0
ZR 0
ZB 2
Z8 0
Z9 6
U1 1
U2 23
SN 0048-0169
EI 1176-0710
UT WOS:000457490800001
PM 30557525
ER

PT J
AU Niederkrotenthaler, Thomas
   Till, Benedikt
TI Effects of awareness material featuring individuals with experience of
   depression and suicidal thoughts on an audience with depressive
   symptoms: Randomized controlled trial
SO JOURNAL OF BEHAVIOR THERAPY AND EXPERIMENTAL PSYCHIATRY
VL 66
AR 101515
DI 10.1016/j.jbtep.2019.101515
PD MAR 2019
PY 2019
AB Background and objective: Suicide prevention plans support individuals
   with personal experience of mental disorders and suicidality to provide
   their narratives of coping in the media. The evidence how such
   portrayals impact on individuals with similar symptoms is limited and
   there are concerns about unwanted side effects.
   Methods: This was a double-blinded randomized controlled online trial
   conducted from August to November 2018. N = 158 young adults aged 18-24
   with current depressive symptoms and suicidal thoughts were randomized
   to watch a short film featuring a young individual with personal
   experience of depression and suicidality (n = 81), or a thematically
   unrelated control film (n = 77) with similar stylistic elements.
   Questionnaire data were collected before and immediately after exposure
   and analysed with ANOVA. The primary outcome was suicidal ideation;
   secondary outcomes were depressed mood and help-seeking intentions. We
   also tested the moderating effects of the degree of depressive symptoms
   on the effects.
   Results: Depressed mood was significantly lower, with small-to medium
   effect size, in the intervention group compared to the control group
   (F(1,111) = 4.13, P <.05,eta(2)(p) = .036). There was no effect on
   suicidal ideation or help-seeking intentions in the total sample.
   Participants screening positive for moderately severe depression or
   higher experienced an increase in suicidal ideation in the control
   group.
   Limitations: Self-reported variables in an online setting.
   Conclusions: Videos featuring personal experience of coping with
   depression appear safe for young individuals with similar or higher
   symptoms of depression and suicidal ideation on the short run, and might
   have some benefits.
OI Niederkrotenthaler, Thomas/0000-0001-9550-628X; Till,
   Benedikt/0000-0002-2099-5469
ZS 0
TC 5
Z8 0
ZR 0
ZA 0
ZB 1
Z9 5
U1 1
U2 23
SN 0005-7916
EI 1873-7943
UT WOS:000501395500006
PM 31610437
ER

PT J
AU Wang, S. W. S.
   Lan, H. Y. H.
   Man, A.
   Moody, A. R.
   Tyrrell, P. N.
TI Statistics and Research Methodology Training Needs in Medical Imaging
SO UNIVERSITY OF TORONTO JOURNAL OF UNDERGRADUATE LIFE SCIENCES
VL 13
IS 1
BP 27
EP 33
PD SPR 2019
PY 2019
AB Purpose:
   The purpose of this study is to recommend improvements for research
   methodology and statistics training resources specifically designed for
   medical imaging residents, fellows, and faculty.
   Methods:
   In 2017, survey and interview questions related to existing standards
   and ideal characteristics for a statistics and research methodology
   training program in medical imaging were created and administered to a
   large academic department prospectively. To explore common usages of
   statistics and research methodology skills in medical imaging, articles
   published in 2013 from all departmental faculty members were retrieved
   from Scopus and a review was conducted retrospectively. A mixed methods
   approach was used, including standard protocols for online surveys,
   phone interviews, and a cross-sectional review.
   Results:
   All interviewees stated that a statistics and research methodology
   training program would be beneficial to the department. 51% of survey
   respondents either only had informal or no training experiences in
   statistics and research methodology. 322 articles were published in 2013
   by 177 faculty members. The median journal impact factor was 2.7 (IQR =
   1.7 - 3.7) and median h-index of the corresponding authors was 10 (IQR =
   4 - 22). 65% of the articles considered in the review used statistical
   methods with 79% of these employing a "basic" level of complexity (basic
   I, basic II, intermediate, and advanced).
   Conclusion:
   Results from this study support the need to offer broad training in
   research methodology. A better emphasis on basic level statistics that
   enables a more efficient use of departmental resources may be connected
   to a more cost effective and enabling education program.
RI Tyrrell, Pascal/GWC-6317-2022
OI Tyrrell, Pascal/0000-0003-2277-3824
ZB 0
ZS 0
Z8 0
ZR 0
TC 0
ZA 0
Z9 0
U1 0
U2 0
SN 1911-8899
UT WOS:000497649000007
ER

PT J
AU Rusch, P.
   Ind, T.
   Kimmig, R.
   Maggioni, A.
   Ponce, J.
   Zanagnolo, V
   Coronado, P. J.
   Verguts, J.
   Lambaudie, E.
   Falconer, Ii
   Collins, J. W.
   Verheuen, R. H. M.
TI Recommendations for a standardised educational program in robot assisted
   gynaecological surgery: Consensus from the Society of European Robotic
   Gynaecological Surgery (SERGS)
SO FACTS VIEWS AND VISION IN OBGYN
VL 11
IS 1
BP 29
EP 41
PD MAR 2019
PY 2019
AB Background: The Society of European Robotic Gynaecological Surgery
   (SERGS) aims at developing a European consensus on core components of a
   curriculum for training and assessment in robot assisted gynaecological
   surgery.
   Methods: A Delphi process was initiated among a panel of 12 experts in
   robot assisted surgery invited through the SERGS. An online
   questionnaire survey was based on a literature search for standards in
   education in gynaecological robot assisted surgery. The survey was
   performed in three consecutive rounds to reach optimal consensus. The
   results of this survey were discussed by the panel and led to consensus
   recommendations on 39 issues, adhering to general principles of medical
   education.
   Results: On review there appeared to be no accredited training programs
   in Europe, and few in the USA. Recommendations for requirements of
   training centres, educational tools and assessment of proficiency varied
   widely. Stepwise and structured training together with validated
   assessment based on competencies rather than on volume emerged as
   prerequisites for adequate and safe learning. An appropriate educational
   environment and tools for training were defined. Although certification
   should be competence based, the panel recommended additional volume
   based criteria for both accreditation of training centres and
   certification of individual surgeons.
   Conclusions: Consensus was reached on minimum criteria for training in
   robot assisted gynaecological surgery. To transfer results into clinical
   practice, experts recommended a curriculum and guidelines that have now
   been endorsed by SERGS to be used to establish training programmes for
   robot assisted surgery.
RI zanagnolo, vanna/AAD-7267-2020
ZB 3
ZR 0
ZA 0
Z8 0
TC 11
ZS 0
Z9 11
U1 0
U2 1
SN 2032-0418
UT WOS:000489330800004
PM 31695855
ER

PT J
AU Waldon, Eric G.
   Isetti, Derek
TI Voice Disorders and Related Risk Factors among Music Therapists: Survey
   Findings and Strategies for Voice Care
SO MUSIC THERAPY PERSPECTIVES
VL 37
IS 1
BP 37
EP 44
DI 10.1093/mtp/miy010
PD SPR 2019
PY 2019
AB The purposes of this article are to: (a) describe the prevalence of
   voice disorders among professional and student members of the American
   Music Therapy Association (AMTA); (b) highlight the risk factors
   associated with voice disorders among music therapists; (c) report on
   the types of education received by music therapists regarding voice
   care; and (d) present practical strategies to music therapists for
   preserving vocal health. The authors distributed an online survey that
   was completed by 561 AMTA members. Results indicated that 43% of
   respondents reported having a voice disorder at some point in their
   lives while 7.8% reported having an existing voice disorder. Over 84% of
   respondents reported at least one vocal health risk factor, the most
   frequent of which included seasonal allergies (66.5%), acid reflux
   (29.1%), and missing at least one day of work because of a voice issue
   (29.1%). Additionally, using the Voice Handicap Index-10 as a screening
   tool, 15.8% of respondents met criteria for a referral to a medical
   voice specialist. Around 4% of respondents indicated that they had not
   received education regarding voice care, while the most common means of
   vocal health education involved the integration of voice care into
   pre-clinical training coursework or continuing education. Results
   suggest that not only are music therapists at an elevated risk compared
   to the general population for the development of voice disorders, but
   the availability and types of educational resources related to vocal
   health are quite variable. Thus, more education regarding the care and
   handling of the voice is needed.
OI Waldon, Eric/0000-0003-0496-8185
Z8 0
ZB 0
ZR 0
TC 3
ZS 0
ZA 0
Z9 3
U1 0
U2 1
SN 0734-6875
EI 2053-7387
UT WOS:000492893200004
ER

PT J
AU Kebede, Mihiretu M.
   Pischke, Claudia R.
TI Popular Diabetes Apps and the Impact of Diabetes App Use on Self-Care
   Behaviour: A Survey Among the Digital Community of Persons With Diabetes
   on Social Media
SO FRONTIERS IN ENDOCRINOLOGY
VL 10
AR 135
DI 10.3389/fendo.2019.00135
PD MAR 1 2019
PY 2019
AB Introduction: This study aimed to identify popular diabetes applications
   (apps) and to investigate the association of diabetes app use and other
   factors with cumulative self-care behaviour.
   Methods: From November 2017 to March 2018, we conducted a web-based
   survey with persons 18 years of age and above. We recruited respondents
   via diabetes Facebook groups, online patient-forums and targeted
   Facebook advertisements (ads). Data on participants' demographic,
   clinical, and self-management characteristics, as well as on self-care
   behaviour and characteristics of the diabetes apps use were collected.
   Self-care behaviour was measured using a licensed version of the Summary
   of Diabetes Self-care Activities (SDSCA) questionnaire. The cumulative
   self-care score was calculated by summing up scores for "general diet,"
   "specific diet," "exercise," "blood glucose testing," "foot care" and
   "smoking." To identify popular diabetes apps, users were requested to
   list all apps they use for diabetes self-management. Two sample t-test
   and multiple linear regression stratified by type of diabetes were
   performed to examine associations between app use and self-care
   behaviour, by controlling for key confounders.
   Results: One thousand fifty two respondents with type 1 and 630
   respondents with type 2 diabetes mellitus (DM) entered the survey. More
   than half, 549 (52.2%), and one third, 210 (33.3%), of respondents with
   type 1 and 2 DM, respectively, reported using diabetes apps for
   self-management. "mySugar" and continuous glucose monitoring apps, such
   as "Dexcom," "Freestyle Libre," and "Xdrip+" were some of the most
   popular diabetes apps. In both respondent groups, the cumulative
   self-care behaviour score was significantly higher among diabetes app
   users (compared to non-users) and scores for three individual self-care
   components, namely "blood glucose monitoring," "general diet," and
   "physical activity" were significantly higher among diabetes app users
   than among non-users. After adjusting for confounding factors, diabetes
   app use increased the cumulative self-care score by 1.08 (95%CI:
   0.46-1.7) units among persons with type 1 DM and by 1.18 (95%CI:
   0.26-2.09) units among persons with type 2 DM, respectively.
   Conclusion: For both, persons with type 1 and type 2 diabetes, using
   diabetes apps for self-management was positively associated with
   self-care behaviour. Our findings suggest that apps can support changes
   in lifestyle and glucose monitoring in these populations.
RI Kebede, Mihiretu/M-5800-2015
OI Kebede, Mihiretu/0000-0002-5599-2823
ZR 0
ZA 0
ZS 1
Z8 1
ZB 8
TC 32
Z9 33
U1 4
U2 22
SN 1664-2392
UT WOS:000459960000002
PM 30881349
ER

PT J
AU Judson, Timothy J.
   Press, Matthew J.
   Detsky, Allan S.
TI Saving without compromising: Teaching trainees to safely provide high
   value care
SO HEALTHCARE-THE JOURNAL OF DELIVERY SCIENCE AND INNOVATION
VL 7
IS 1
BP 4
EP 6
DI 10.1016/j.hjdsi.2018.05.003
PD MAR 2019
PY 2019
AB Hospitals are increasingly shifting toward value-based reimbursement and
   focusing on cost consciousness and patient experience. These concepts
   are crucial to high-quality, affordable healthcare. However, physicians
   are not well-trained in factoring cost and patient experience into
   clinical decisions. The addition of these ideas may create the
   opportunity for patient harm by depriving patients of necessary care. We
   discuss ways for physicians to mitigate this risk by engaging in online
   high value care curricula, using a "5-Question High Value Care Time
   Out," getting mentorship from master clinicians and using clinical
   decision support tools.
ZB 0
ZS 0
Z8 0
ZA 0
ZR 0
TC 1
Z9 1
U1 0
U2 6
SN 2213-0764
EI 2213-0772
UT WOS:000461053700002
PM 29891443
ER

PT J
AU Wang-Schweig, Meme
   Miller, Brenda A.
   Buller, David B.
   Byrnes, Hilary F.
   Bourdeau, Beth
   Rogers, Veronica
TI Using Panel Vendors for Recruitment Into a Web-Based Family Prevention
   Program: Methodological Considerations
SO EVALUATION & THE HEALTH PROFESSIONS
VL 42
IS 1
BP 24
EP 40
DI 10.1177/0163278717742189
PD MAR 2019
PY 2019
AB Use of online panel vendors in research has grown over the past decade.
   Panel vendors are organizations that recruit participants into a panel
   to take part in web-based surveys and match panelists to a target
   audience for data collection. We used two panel vendors to recruit
   families (N = 411) with a 16- to 17-year-old teen to participate in a
   randomized control trial (RCT) of an online family-based program to
   prevent underage drinking and risky sexual behaviors. Our article
   addresses the following research questions: (1) How well do panel
   vendors provide a sample of families who meet our inclusion criteria to
   participate in a RCT? (2) How well do panel vendors provide a sample of
   families who reflect the characteristics of the general population? and
   (3) Does the choice of vendor influence the characteristics of families
   that we engage in research? Despite the screening techniques used by the
   panel vendors to identify families who met our inclusion criteria, 23.8%
   were found ineligible when research staff verified their eligibility by
   direct telephone contact. Compared to the general U.S. population, our
   sample had more Whites and more families with higher education levels.
   Finally, across the two panel vendors, there were no significant
   differences in the characteristics of families, except for mean age. The
   online environment provides opportunities for new methods to recruit
   participants in research studies. However, innovative recruitment
   methods need careful study to ensure the quality of their samples.
RI Bourdeau, Beth/AAF-7190-2020; Miller, Brenda A/
OI Bourdeau, Beth/0000-0001-7537-6350; Miller, Brenda A/0000-0002-6125-3824
ZR 0
ZB 0
TC 2
Z8 0
ZS 0
ZA 0
Z9 2
U1 0
U2 1
SN 0163-2787
EI 1552-3918
UT WOS:000458193400002
PM 29172702
ER

PT J
AU Lombardo, Nancy
   Kedar, Sachin
   Digre, Kathleen
TI Neuro-Ophthalmology Virtual Education Library (NOVEL) 2019 Update: North
   American Neuro-Ophthalmology Society's Neuro-Ophthalmology Examination
   Techniques (NExT) and Illustrated Curriculum are Online
SO JOURNAL OF NEURO-OPHTHALMOLOGY
VL 39
IS 1
BP E3
EP E5
DI 10.1097/WNO.0000000000000741
PD MAR 2019
PY 2019
OI Lombardo, Nancy/0000-0002-0886-4976
ZR 0
ZS 0
TC 1
Z8 0
ZB 0
ZA 0
Z9 1
U1 0
U2 0
SN 1070-8022
EI 1536-5166
UT WOS:000480771000002
PM 30688752
ER

PT J
AU Lineker, Sydney. C.
   Fleet, Lisa J.
   Bell, Mary J.
   Sweezie, Raquel
   Curran, Vernon
   Brock, Gordon
   Badley, Elizabeth M.
TI Getting a Grip on Arthritis Online: Responses of rural/remote primary
   care providers to a web-based continuing medical education programme
SO CANADIAN JOURNAL OF RURAL MEDICINE
VL 24
IS 2
BP 52
EP 60
DI 10.4103/CJRM.CJRM_10_18
PD SPR 2019
PY 2019
AB Introduction: Physicians are often challenged with accessing relevant
   up-to-date arthritis information to enable the delivery of optimal care.
   An online continuing medical education programme to disseminate
   arthritis clinical practice guidelines (CPGs) was developed to address
   this issue.
   Methods: Online learning modules were developed for osteoarthritis (OA)
   and rheumatoid arthritis (RA) using published CPGs adapted for primary
   care (best practices), input from subject matter experts and a needs
   assessment. The programme was piloted in two rural/remote areas of
   Canada. Knowledge of best practice guidelines was measured before,
   immediately after completion of the modules and at 3-month follow-up by
   assigning one point for each appropriate best practice applied to a
   hypothetical case scenario. Points were then summed into a total best
   practice score.
   Results: Participants represented various professions in primary care,
   including family physicians, physiotherapists, occupational therapists
   and nurses (n = 89) and demonstrated significant improvements in total
   best practice scores immediately following completion of the modules (OA
   pre = 2.8/10, post = 3.8/10, P < 0.01; RA pre = 3.9/12, post = 4.6/12, P
   < 0.01). The response rate at 3 months was too small for analysis.
   Conclusions: With knowledge gained from the online modules, participants
   were able to apply a greater number of best practices to OA and RA
   hypothetical case scenarios. The online programme has demonstrated that
   it can provide some of the information rural/remote primary care
   providers need to deliver optimal care; however, further research is
   needed to determine whether these results translate into changes in
   practice.
RI Curran, Vernon/AAX-3522-2020; Curran, Vernon/; Badley, Elizabeth/
OI Curran, Vernon/0000-0002-2432-6633; Badley,
   Elizabeth/0000-0002-6045-2549
ZS 0
Z8 0
ZR 0
ZA 0
TC 2
ZB 0
Z9 2
U1 0
U2 4
SN 1203-7796
EI 1488-237X
UT WOS:000464203500005
PM 30924461
ER

PT J
AU Dousay, Tonia A.
   Trujillo, Natasha P.
TI An examination of gender and situational interest in multimedia learning
   environments
SO BRITISH JOURNAL OF EDUCATIONAL TECHNOLOGY
VL 50
IS 2
BP 876
EP 887
DI 10.1111/bjet.12610
PD MAR 2019
PY 2019
AB Existing research highlights conflicting results attempting to capture
   gender preferences with respect to unimodal versus multimodal designs in
   online learning. As online learning continues to expand, more research
   examining the role of gender in multimedia design holds considerable
   potential. However, the presence of multimedia in online learning
   contexts presents a more complex problem when taking into consideration
   the concept of learner interest. The current study sought to investigate
   gender differences in situational interest (SI) with respect to three
   different but related designs of an online, multimedia learning
   environment for continuing, professional education in emergency medical
   services. The content in these designs was identical, but applied
   different combinations of the redundancy and modality multimedia
   principles. A two-way analysis of variance was used to examine the types
   of SI by gender and type of multimedia design. While no significant
   difference or interaction effect was identified between gender and
   triggered SI, an interaction effect was observed for females and the
   different multimedia designs. Specifically, females reported a higher
   maintained SI when animation, narration and text were effectively
   combined. The findings of this study provide insight into best practices
   for instructional and media designers developing multimedia learning
   environments as well as future research implications.
RI ARSLAN, Okan/AAA-3232-2020; Dousay, Tonia A./D-1112-2018
OI Dousay, Tonia A./0000-0002-1695-0479
TC 10
ZA 0
Z8 0
ZS 0
ZB 0
ZR 0
Z9 10
U1 3
U2 25
SN 0007-1013
EI 1467-8535
UT WOS:000459744800027
ER

PT J
AU Riggare, Sara
   Hoglund, Par J.
   Forsberg, Helena Hvitfeldt
   Eftimovska, Elena
   Svenningsson, Per
   Hagglund, Maria
TI Patients are doing it for themselves: A survey on disease-specific
   knowledge acquisition among people with Parkinson's disease in Sweden
SO HEALTH INFORMATICS JOURNAL
VL 25
IS 1
BP 91
EP 105
DI 10.1177/1460458217704248
PD MAR 2019
PY 2019
AB Effective self-management is key to living well with Parkinson's disease
   and one important aspect is disease-specific knowledge. This article
   explores how people with Parkinson's disease in Sweden (1) acquire
   disease-specific knowledge and (2) use Parkinson's disease-related
   healthcare. Data were collected through an online survey, which had 346
   respondents (16-87 years old, median age: 68 years, 51% male; time since
   diagnosis: 0-31 years, median time: 7 years). Our results show that
   disease-specific knowledge is mainly found online, especially for women
   with Parkinson's disease and people with Parkinson's disease of working
   age, that most people with Parkinson's disease in Sweden see their
   neurologist for 1 h or less per year and only one in two people with
   Parkinson's disease has regular contact with other Parkinson's
   disease-related healthcare professionals. We also find that people with
   Parkinson's disease reporting higher levels of specific knowledge also
   are more likely to be satisfied with the amount of time they get with
   their neurologist, regardless of the amount of time.
RI Svenningsson, Per JL/K-5210-2014; Hägglund, Maria/K-2569-2012
OI Hägglund, Maria/0000-0002-6839-3651
Z8 0
ZS 0
TC 9
ZB 0
ZA 0
ZR 0
Z9 9
U1 1
U2 8
SN 1460-4582
EI 1741-2811
UT WOS:000458864000009
PM 28434277
ER

PT J
AU Cinquin, Pierre-Antoine
   Guitton, Pascal
   Sauzeon, Helene
TI Online e-learning and cognitive disabilities: A systematic review
SO COMPUTERS & EDUCATION
VL 130
BP 152
EP 167
DI 10.1016/j.compedu.2018.12.004
PD MAR 2019
PY 2019
AB For decades now, as the issue of social progress has come to the fore,
   the drive to improve access to education has been behind the growth in
   research into e-learning. The current systematic literature review
   raised the question of the existence of studies addressing the specific
   needs of persons with cognitive impairments. Indeed, e-learning is
   expected to be one of the critical tools for improving access to
   education and ultimately aiding social inclusion. The systematic
   literature review was performed through a four-step process including an
   exhaustive search of scientific literature databases, the selection of
   studies through exclusion and inclusion criteria, and literature
   analysis and synthesis. The main results are: 1) a lack of e-learning
   studies addressing the issue of accessibility for people with cognitive
   impairments (N = 29) with a purpose dominated by design guidelines
   rather than effectiveness assessment; 2) a weak inclusion of
   accessibility standards (N = 5) and 3) a weak inclusion of special
   education findings (N = 3), with a focus on specific neuropsychological
   disorders or syndromes (dyslexia, ADHD, etc.) rather than on impairments
   of cognitive function (attention, memory, etc.) as promoted by the
   International Classification of Functioning (World Health Organization,
   2001); 4) the identification of five families of accessibility function
   (adaptive systems, game elements, accessible content, virtual agents and
   accessible interfaces or environments) and their dependency with
   activity-domain of learning. Results are discussed in terms of both
   design and assessment recommendations, promoting a multi-disciplinary
   approach combining educational sciences, cognitive sciences and computer
   science to develop more accessible e-learning systems.
RI Sauzéon, Hélène/T-1178-2019
OI Sauzéon, Hélène/0000-0001-5781-9891
Z8 0
ZS 0
ZB 0
ZA 1
ZR 0
TC 33
Z9 34
U1 8
U2 94
SN 0360-1315
EI 1873-782X
UT WOS:000472587800011
ER

PT J
AU Haig-Ferguson, Andrew
   Loades, Maria
   Whittle, Charlotte
   Read, Rebecca
   Higson-Sweeney, Nina
   Beasant, Lucy
   Starbuck, Jennifer
   Crawley, Esther
TI "It's not one size fits all"; the use of videoconferencing for
   delivering therapy in a Specialist Paediatric Chronic Fatigue Service
SO INTERNET INTERVENTIONS-THE APPLICATION OF INFORMATION TECHNOLOGY IN
   MENTAL AND BEHAVIOURAL HEALTH
VL 15
BP 43
EP 51
DI 10.1016/j.invent.2018.12.003
PD MAR 2019
PY 2019
AB Background: There are few specialist paediatric Chronic Fatigue Syndrome
   (CFS/ME) services in the UK. Therefore, the distance some families have
   to travel to reach these services can be a barrier to accessing
   evidence-based treatment. Videoconferencing technology such as Skype
   provides a means of delivering sessions remotely. This study aimed to
   explore the views of children and young people, their parents, and
   healthcare professionals of treatment delivered by videoconferencing in
   a specialist paediatric CFS/ME team.
   Method: To explore the experiences of the participants, a qualitative
   design was selected. Twelve young people (age 9-18), and 6 parents were
   interviewed about their experience of treatment sessions delivered via
   videoconferencing within a specialist CFS/ME service. A focus group
   explored the views of healthcare professionals (N=9) from the service.
   Thematic analysis was used.
   Results: Three themes were identified from the data: "Challenges and
   concerns", "Benefits" and "Treatment provision". Challenges and concerns
   that participants identified were; difficulties experienced with
   technology; a sense of a part of communication being lost with virtual
   connections; privacy issues with communicating online and feeling
   anxious on a screen. Participants felt that benefits of
   videoconferencing were; improving access to the chronic fatigue service;
   convenience and flexibility of treatment provision; a sense of being
   more open online and being in the comfort of their own home. In terms of
   treatment provision participants talked about videoconferencing as a
   part of a hierarchy of communication; the function of videoconferencing
   within the context of the chronic fatigue service; additional
   preparation needed to utilise videoconferencing and an assumption that
   videoconferencing is "part of young people's lives".
   Conclusions: Although the experience of sessions provided by
   videoconferencing was different to sessions attended in person,
   participants tended to be positive about videoconferencing as an
   alternative means of accessing treatment, despite some barriers.
   Videoconferencing could be an additional option within an individualised
   care plan, but should not be an alternative to face to face support.
RI Loades, Maria/AAD-6446-2021; Higson-Sweeney, Nina/; Beasant, Lucy/; Crawley, Esther/
OI Loades, Maria/0000-0002-0839-3190; Higson-Sweeney,
   Nina/0000-0002-6926-0463; Beasant, Lucy/0000-0002-4279-5644; Crawley,
   Esther/0000-0002-2521-0747
ZB 0
Z8 0
ZA 0
TC 14
ZS 0
ZR 0
Z9 14
U1 1
U2 16
EI 2214-7829
UT WOS:000458336900006
PM 30619719
ER

PT J
AU Munyoro, Isaiah
TI Assessing Parliament of Zimbabwe's informatics database as a tool for
   providing evidence-based information for decision making
SO JOURNAL OF LIBRARIANSHIP AND INFORMATION SCIENCE
VL 51
IS 1
BP 218
EP 227
DI 10.1177/0961000617726122
PD MAR 2019
PY 2019
AB The application of information and communication technologies to
   parliamentary activities is growing. Informatics databases represent a
   growing trend used for gathering, collation, processing, storage and
   dissemination of parliamentary information to Members of Parliament,
   parliamentary staff and the general public. Many parliaments are moving
   forward, assisted by development partners to implement informatics
   projects from constituency level where the public can access information
   manually or electronically through parliament itself. The purpose of
   this article was to assess Parliament of Zimbabwe's informatics database
   in providing evidence-based information for decision making. This is
   achieved by sampling 25 Members of Parliament and 25 Office Assistants
   from constituencies, and Parliament staff as important respondents. The
   instruments of data collection were questionnaires, interview schedules
   and analysis of documents. Findings revealed that constituents were the
   largest beneficiaries, followed by the education sector, and Members of
   Parliament. Data also showed that Members of Parliament improved their
   knowledge and participation in parliamentary activities based on real
   facts from the informatics data base. The study identified challenges
   affecting the informatics database. Results recommend that resources be
   provided for information and communication technology equipment, staff
   should be trained and an online informatics database be implemented.
ZB 0
ZS 0
ZA 0
Z8 0
TC 0
ZR 0
Z9 0
U1 0
U2 2
SN 0961-0006
EI 1741-6477
UT WOS:000458875600017
ER

PT J
AU Reid, Emily Frances
   Krishna, Mamidipudi Thirumala
   Bethune, Claire
TI Allergy teaching is suboptimal and heterogeneous in the undergraduate
   medical curriculum in the UK
SO JOURNAL OF CLINICAL PATHOLOGY
VL 72
IS 3
BP 221
EP 224
DI 10.1136/jclinpath-2017-204885
PD MAR 2019
PY 2019
AB Aim To record the level of allergy teaching occurring in UK medical
   schools. The UK has experienced an 'allergy epidemic' during the last
   3-4 decades. Previous government reviews have emphasised the importance
   of allergy education and training, treating common allergies in primary
   care with referral pathways to a specialist and the creation of regional
   networks. It is acknowledged that the delivery of allergy teaching in UK
   medical schools is variable, despite the well-recognised need.
   Methods All consultant members of the British Society for Allergy and
   Clinical Immunology involved in teaching medical students were invited
   to partake in qualitative research, employing an online questionnaire
   for data collection. Participants were asked to comment on the format of
   the allergy teaching delivered, the student participation and the
   clinical opportunities provided. Students were recruited to complete a
   similar survey as supporting evidence.
   Results 44 responses were collected, representing 64.7% of medical
   schools in the UK. Clinical allergy placements were compulsory in 31.8%
   of medical schools that responded. In 36.4%, it was reported that less
   than 10% of students had an opportunity to take an independent history
   from a patient with allergic disease, or practise using an epinephrine
   autoinjector. 90.9% responded that an allergy rotation was not offered
   to final year students.
   Conclusions Allergy undergraduate teaching is suboptimal and
   heterogeneous in UK medical schools and there is a real need for
   standardisation as a means to enhance quality of care.
TC 7
ZA 0
ZR 0
ZB 2
Z8 0
ZS 0
Z9 7
U1 0
U2 0
SN 0021-9746
EI 1472-4146
UT WOS:000471093000006
PM 29305517
ER

PT J
AU Salway, Travis
   Thomson, Kimberly
   Taylor, Darlene
   Haag, Devon
   Elliot, Elizabeth
   Wong, Tom
   Fairley, Christopher K.
   Grennan, Troy
   Shoveller, Jean
   Ogilvie, Gina
   Gilbert, Mark
TI Post-test comparison of HIV test knowledge and changes in sexual risk
   behaviour between clients accessing HIV testing online versus in-clinic
SO SEXUALLY TRANSMITTED INFECTIONS
VL 95
IS 2
BP 102
EP 107
DI 10.1136/sextrans-2018-053652
PD MAR 2019
PY 2019
AB Objective I nternet-based HIV testing offers the potential to address
   privacy-related barriers to testing and increase frequency of testing
   but may result in missed opportunities related to sexual health
   education and prevention that typically occur in face-to-face
   encounters. In this study, we assessed the HIV test knowledge and sexual
   risk behaviour of clients testing for HIV through GetCheckedOnline, an
   internet-based sexually transmitted and bloodborne infection testing
   platform inclusive of HIV testing, in comparison to clients testing
   through a large sexual health clinic. Methods We concurrently recruited
   GetCheckedOnline clients and clinic clients from Vancouver, Canada, over
   the course of a 10-month period during 2015-2016. Participants completed
   baseline and 3-month questionnaires, anonymous and online. A six-item
   score was used to estimate knowledge of HIV test concepts typically
   conveyed during an HIV pretest encounter in a clinic. We used multiple
   regression to estimate associations between testing modality (online vs
   clinic based) and two outcomes-HIV test knowledge and change in condom
   use pre/post-test-with adjustment for relevant background factors.
   Results A mong 352 participants, online testers demonstrated higher HIV
   post-test knowledge than clinic-based testers (mean score 4.65/6 vs
   4.09/6; p<0.05); this difference was reduced in adjusted analysis (p>
   0.05). Men who have sex with men, clients with a university degree,
   those who have lived in Canada > 10 years and English speakers had
   higher HIV post-test knowledge (p<0.05). Eighteen per cent of online
   testers and 10% of clinic-based testers increased condom use during the
   3 months post-test (p> 0.05). Conclusions I n this comparative study
   between online and clinic-based testers, we found no evidence of
   decreased HIV test knowledge or decreased condom use following HIV
   testing through GetCheckedOnline. Our findings suggest that with careful
   design and attention to educational content, online testing services may
   not lead to missed opportunities for HIV education and counselling.
RI Grennan, Troy/AAH-5588-2020; Salway, Travis/
OI Salway, Travis/0000-0002-5699-5444
ZA 0
ZB 2
Z8 0
TC 4
ZS 0
ZR 0
Z9 4
U1 0
U2 0
SN 1368-4973
EI 1472-3263
UT WOS:000471868700008
PM 30636706
ER

PT J
AU Infeld, Margaret
   Bell, Alicia
   Marlin, Clare
   Waterhouse, Stephanie
   Uliassi, Nicole
   Fugh-Berman, Adriane
TI Continuing Medical Education and the Marketing of Fentanyl for
   Breakthrough Pain: Marketing Messages in an Industry-Funded CME Module
   on Breakthrough Pain
SO WORLD MEDICAL & HEALTH POLICY
VL 11
IS 1
BP 43
EP 58
DI 10.1002/wmh3.290
PD MAR 2019
PY 2019
AB In order to market transmucosal fentanyl products, industry-funded
   medical journal articles and continuing medical education (CME) were
   used to persuade physicians that breakthrough pain (BTP) was a separate
   entity, and that rapid onset opioids were an appropriate treatment. We
   performed a pilot study on industry-funded online CME modules on BTP
   that used perceptions of key points and text analysis to assess subtle
   bias. Thirty-eight participants were randomized to read a non-industry
   publication or an industry-funded publication on opioids for managing
   pain. Twenty-three participants were asked to assess key messages. A
   text analysis was also performed on key words and phrases. Those who
   read the non-industry-funded article noted that the effectiveness of
   opioids for chronic pain was unclear, whereas readers of the
   industry-funded article viewed opioids more positively. Eight of twelve
   readers of the non-industry-funded article, compared to three of twelve
   assigned to the industry-funded article, reported opioid abuse or
   addiction as a major theme. "Breakthrough pain" was mentioned 55 times
   in the industry-funded article and once in the non-industry-funded
   article. The non-industry-funded article mentioned "death" 26 times; the
   industry-funded article never mentioned "death." Our study provides a
   new method of identifying subtle bias that may be useful for evaluating
   CME modules.
OI Fugh-Berman, Adriane/0000-0002-1717-7617; Infeld,
   Margaret/0000-0002-1923-6166
ZR 0
ZB 0
TC 7
Z8 0
ZS 0
ZA 0
Z9 7
U1 0
U2 5
SN 1948-4682
UT WOS:000461825000004
ER

PT J
AU McCloud, Rachel Faulkenberry
   Bekalu, Mesfin Awoke
   Maddox, Nicole
   Minsky, Sara J.
   Viswanath, K.
TI Leveraging Breadth and Depth: Strategies to Characterize Population
   Diversity to Address Cancer Disparities in the DF/HCC Catchment Area
SO CANCER EPIDEMIOLOGY BIOMARKERS & PREVENTION
VL 28
IS 3
BP 435
EP 441
DI 10.1158/1055-9965.EPI-18-0799
PD MAR 2019
PY 2019
AB Background: NCI-Designated Cancer Centers provide key cancer research,
   prevention, and treatment services to members of their catchment area.
   Characterization of these areas may be complex given the diverse needs
   of the populations within, particularly those from low socioeconomic
   position (SEP). The purpose of this paper is to describe the
   characterization of the Dana-Farber/Harvard Cancer Center (DF/HCC)
   catchment area through using a two-pronged approach.
   Methods: Participants (n = 1,511) were recruited through (i) an online,
   probability-based survey (n = 1,013) and (ii) a supplementary, in-person
   survey from priority groups (African Americans, Latinos, blue-collar
   workers, low SEP, homeless; n = 498) within Massachusetts. Study staff
   worked closely with community partners across the state to reach
   individuals who may not usually be included in online surveys.
   Results: There were several differences across samples, with the
   community-based sample having a higher percentage of low SEP, low
   education, African Americans, and Latinos compared with the online
   sample. Differences were also noted in the cancer-related behaviors of
   the samples, with the community-based sample having higher rates of
   smoking, particularly within those who were homeless or make less than
   $20,000 per year. Fewer community-based subgroups were current with
   cancer screenings, and more showed more indication of potential
   communication inequalities compared with statewide estimates.
   Conclusions: The sampling strategy used to characterization of the
   DF/HCC catchment area provided broad, statewide estimates and additional
   focus on vulnerable populations, highlighting several potential areas
   for intervention. Impact: This study provides data to highlight the
   value of using multiple sampling strategies when characterizing cancer
   center catchment areas.
RI Bekalu, Mesfin Awoke/AAQ-9176-2020; Bekalu, Mesfin Awoke/
OI Bekalu, Mesfin Awoke/0000-0003-1243-5813
TC 4
ZB 0
ZS 0
Z8 0
ZR 0
ZA 0
Z9 4
U1 1
U2 2
SN 1055-9965
EI 1538-7755
UT WOS:000465326400003
PM 30341096
ER

PT J
AU Kose, Tekin
   Oymak, Cansu
TI E-health in Turkey: an analysis of consumer activities
SO HEALTH AND TECHNOLOGY
VL 9
IS 2
BP 113
EP 121
DI 10.1007/s12553-018-0256-0
PD MAR 2019
PY 2019
AB This study investigates determinants of online health-related activities
   of Turkish individuals. By exploiting a data set from a household survey
   of Turkey, probit models are estimated for quantification of factors
   influencing participation of individuals in electronic health
   (e-health). Findings reveal that Turkish females are more likely to
   employ online tools for health-related purposes. Education level,
   household income and internet usage frequency have positive
   relationships with online information search and use of online
   scheduling for doctor appointments. Age has a non-linear relationship
   with e-health activities. While relatively younger and older individuals
   are less likely to engage in online health activities, middle-aged
   individuals are more likely to participate. While use of information
   technologies in health-related issues have potential to increase health
   literacy of the population; this study reveals that there are systematic
   differences in sub-samples in employment of e-health tools, which should
   be addressed by policy makers.
RI Kose, Tekin/G-5714-2018
OI Kose, Tekin/0000-0002-0476-8872
ZS 0
ZR 0
ZB 0
TC 2
Z8 0
ZA 0
Z9 2
U1 0
U2 3
SN 2190-7188
EI 2190-7196
UT WOS:000471592600001
ER

PT J
AU Dombrowski, Tobias
   Dazert, Stefan
   Volkenstein, Stefan
TI Strategies of Digitized Learning
SO LARYNGO-RHINO-OTOLOGIE
VL 98
BP S197
EP S208
DI 10.1055/a-0803-0218
SU 1
PD MAR 2019
PY 2019
AB The development of digital strategies in teaching is based on the
   technological progress of the last decades, but also on the strong
   motivation to focus a didactic concept on the learning individuals. The
   available data of German medical faculties indicate that digital
   teaching concepts currently play a subordinate role in medicine in
   general and specifically in otorhinolaryngology. By assessing data of
   our own institution, we could demonstrate that the majority of medical
   students refer mainly to material handed out by the lecturers as single
   source of information for learning Otorhinolaryngology. Therefore, the
   application of sound digital teaching strategies provides special
   chances, in particular in otorhinolaryngology to cope with the excessive
   amount of online information from partly unclear sources.
   Currently, the possible degree of digital teaching reaches from digital
   service supply via punctual provision of classic teaching concepts and
   blended learning up to completely digital curricula. The attractiveness
   of curricular integration of digital teaching strategies is less based
   on the utilization of merely technological progress, but rather on the
   variety of applying innovative curricula and new didactic concepts.
   Depending on the intended teaching purpose, the flipped classroom and
   the virtual reality seem to have a particularly high potential, while
   mobile learning is already established in individual practice. Testing
   and evaluating digital teaching innovations for concrete scenarios
   currently belongs to the most important scientific challenges of digital
   teaching concepts.
   Today, the nationwide implementation of digital teaching in Germany is
   less impeded by technical conditions, but by missing financing because
   sponsoring is currently mainly performed with reference to concrete
   projects; in the context of permanent implementation, however, regular
   costs arise. To support these promising teaching concepts, the
   sponsoring of institutions for digital teaching with provision of
   hard-and software solutions at universities could contribute
   significantly. Establishing cooperation to use such digital platforms
   might lead to a high efficiency regarding the distribution with
   simultaneously profiting of savings potential.
RI Volkenstein, Stefan/AAD-2719-2019; Volkenstein, Stefan/AAW-3829-2021
ZB 0
TC 5
ZA 0
ZR 0
Z8 0
ZS 0
Z9 5
U1 3
U2 19
SN 0935-8943
EI 1438-8685
UT WOS:000469498300008
PM 31096299
ER

PT J
AU Ihler, Friedrich
   Canis, Martin
TI The role of the internet for healthcare information on ENT specific
   issues
SO LARYNGO-RHINO-OTOLOGIE
VL 98
BP S290
EP S312
DI 10.1055/a-0801-2585
SU 1
PD MAR 2019
PY 2019
AB The wide distribution and availability of the internet during the last
   decades revolutionized the human information and communication behavior.
   Via internet, information can be easily retrieved and participative
   applications allow new types of interaction. The healthcare system is
   directly affected because information and communication represent a
   relevant part of it. The present contribution is intended to describe
   this development and its impact on otorhinolaryngology. The use of the
   internet for the research of health-related information is continuously
   increasing since several years and has meanwhile achieved significant
   importance. In the clinical context, other information sources still
   have a higher relevance. Laypeople mostly use the search engine of
   Google when performing health-related research. Even if the reliability
   of the presented information is difficult to assess, alternative offers
   that are specialized on valid healthcare information could not prevail.
   Anecdotic or incorrect information are regularly observed.
   Numerous trials investigated the quality of healthcare information on
   web pages. The methodical spectrum reaches from formula-depending
   readability testing via structured assessment tools up to certificates.
   The result shows that healthcare information on internet sites is often
   difficult to understand for the general population. Nearly all social
   media contain healthcare information and their relevance is increasing.
   Nonetheless, there is only few scientific knowledge on the
   characteristics and the effect of healthcare information in social
   -media.
   The availability of online healthcare information requires new
   understanding of health literacy. The concept of digital literacy
   (eHealth literacy) contains among others the readability, media
   competence, IT knowledge, and basic scientific knowledge. The
   implementation of those skills depends on individual and social factors
   such as education, socio-economic status, and age. Investigations
   revealed a low healthcare literacy in a high percentage of the patients.
   The distribution of the internet also modifies the relationship between
   physician and patient. Well-informed patients request being involved in
   medical decisions. Physicians have a particular responsibility regarding
   the consultation of medical laypeople by weighting and verifying
   information. By actively participating, physicians should contribute to
   digitization in medicine for the benefit of their patients. Medical
   associations are particularly invited to contribute to this process.
TC 6
ZB 1
Z8 0
ZS 1
ZR 0
ZA 0
Z9 7
U1 0
U2 12
SN 0935-8943
EI 1438-8685
UT WOS:000469498300007
PM 31096302
ER

PT J
AU Reyes, Emaline
   Rosenberg, Karen
TI Maternal motives behind elective cesarean sections
SO AMERICAN JOURNAL OF HUMAN BIOLOGY
VL 31
IS 2
SI SI
AR e23226
DI 10.1002/ajhb.23226
PD MAR-APR 2019
PY 2019
AB Objectives: The World Health Organization recommends a target cesarean
   section rate of 10-15%. In recent years, the US has had a nation-wide
   rate of 30.3% and some developed countries are even higher. Many factors
   account for this high rate, but our hypothesis is that women who elect
   cesarean section do so at least in part because of unallayed fear.
   Methods: Our sample was comprised of American women of childbearing age
   who have not given birth but may in the near future. We received 368
   online survey responses with a 92% completion rate. Responses were
   categorical and hypotheses tested with non-parametric statistics.
   Results: Those who reported a preference for cesarean section were
   significantly more likely to be extremely fearful of birth (43.9%) than
   those who reported a preference for vaginal delivery (20.6%). 73.2% of
   the cesarean section group state that fear is what influenced their
   birth preference, 9.8% said their fear had no influence, while in the
   vaginal birth group 18.9% said fear influenced their birth preference
   and 53.7% said it did not.
   Conclusions: In our sample, women likely to elect cesarean sections are
   motivated at least in part by fear. They report both more extreme levels
   of fear than the group anticipating non-surgical delivery and they more
   often say that this fear influences their birth decision. This study
   offers productive, non-interventional, and inexpensive ways to address
   women's fears in the hope of reducing unnecessary cesarean sections.
TC 4
ZR 0
ZB 0
ZS 0
ZA 0
Z8 0
Z9 4
U1 0
U2 17
SN 1042-0533
EI 1520-6300
UT WOS:000460654600003
PM 30791166
ER

PT J
AU Giuliani, Rosa
   Tabernero, Josep
   Cardoso, Fatima
   McGregor, Keith Hanson
   Vyas, Malvika
   de Vries, Elisabeth G. E.
TI Knowledge and use of biosimilars in oncology: a survey by the European
   Society for Medical Oncology
SO ESMO OPEN
VL 4
IS 2
AR UNSP e000460
DI 10.1136/esmoopen-2018-000460
PD MAR 2019
PY 2019
AB Background Biosimilars can potentially improve the sustainability of
   cancer care; however, uptake is sometimes limited by safety concerns and
   a lack of understanding of the concept of extrapolation. The European
   Society for Medical Oncology (ESMO) conducted a survey to assess the
   current level of knowledge, understanding and comfort of use of
   biosimilars among prescribers specialised in oncology.
   Methods A 19-question survey was developed using the SurveyMonkey online
   platform (https://www.surveymonkey.com/). Data collection occurred
   between September and October 2017 and included paper and online
   responses.
   Results Overall, 393 responses were received from prescribers. Overall,
   49.0% of prescribers use biosimilars in clinical practice and most
   (79.2%) rate their general knowledge of biosimilars as average to very
   high. Potential increased risk of immunogenicity remains a significant
   concern of switching. Gaps in knowledge identified by the survey include
   biosimilar development, clinical trial design and endpoint selection,
   and requirements for extrapolation, which should form the focus of
   future educational initiatives. A substantial demand remains for further
   educational activities with equal preference for online and face-to-face
   initiatives. A higher rate of biosimilar use (56.3% vs 46.5%), knowledge
   of biosimilar development and trial design, and comfort with
   extrapolation, but a lower knowledge of European Medicines Agency
   definitions, was found among prescribers from Asia-Pacific versus those
   from Europe.
   Conclusion Encouraging levels of prescriber use and general knowledge of
   biosimilars were found, but a substantial need for further education
   remains. Efforts should be made worldwide to align terms, definitions
   and guidelines for the development and approval of biosimilars.
RI Tabernero, Josep/AAG-5026-2019; de Vries, Elisabeth/
OI Tabernero, Josep/0000-0002-2495-8139; de Vries,
   Elisabeth/0000-0002-8949-7425
Z8 0
ZR 0
ZB 6
ZA 0
ZS 0
TC 31
Z9 31
U1 0
U2 1
EI 2059-7029
UT WOS:000468581300007
PM 30962961
ER

PT J
AU Grantcharov, Peter
   Ahmed, Shushmita
   Wac, Katarzyna
   Rivas, Homero
TI Reprocessing and reuse of single-use medical devices: perceptions and
   concerns of relevant stakeholders toward current practices
SO INTERNATIONAL JOURNAL OF EVIDENCE-BASED HEALTHCARE
VL 17
IS 1
BP 53
EP 57
DI 10.1097/XEB.0000000000000146
PD MAR 2019
PY 2019
AB Background: Research and history have largely shown the covert
   billion-dollar global market of single-use medical device (SUD)
   reprocessing and reuse to be a safe endeavor, but awareness and
   perceptions of the practice both within and outside of healthcare have
   received limited attention.
   Methods: Responses for patients, physicians, and medical practitioners
   were attained on both online and articlebased surveys, in which
   attitudes and perceptions of SUD reprocessing and reuse were expressed
   in an assortment of closed-ended questions and partially closed-ended
   questions.
   Results: Of the 214 participants, a collective 77% were unaware that the
   Food and Drug Administration allows SUD reprocessing and reuse. This
   included 65% of physicians and 84% of patients, which were significantly
   different proportions (P = 0.005). A significantly greater proportion of
   patients than physicians (92 vs. 68%) also felt that hospitals bear the
   responsibility of informing patients of the practice as part of their
   care (P< 0.001).
   Conclusion: There is a profound lack of awareness of SUD reprocessing
   and reuse among all relevant stakeholders. In addition, the overwhelming
   desire for transparency among patients further forces the debate of
   whether current, covert methods should be altered, in addition to the
   question of who bears this responsibility. Despite research and history
   having shown the practice to be safe, apprehension and misconceptions
   remain. Survey results suggest that education may be able to subdue such
   patient concerns.
RI Wac, Katarzyna/C-7856-2013
OI Wac, Katarzyna/0000-0002-8060-399X
ZS 1
ZB 1
Z8 0
ZR 0
ZA 0
TC 5
Z9 5
U1 0
U2 3
EI 1744-1609
UT WOS:000467778300007
PM 29847410
ER

PT J
AU Nelms, Christina L.
   Johnson, Elissaveta
   Peseski, Sarah
TI Determination of Renal Nutrition Training and Education Need for
   Pediatric-Focused and Adult-Focused Clinicians: The North American
   Pediatric Renal Nutrition Education Survey (NAPRNES)
SO JOURNAL OF RENAL NUTRITION
VL 29
IS 2
BP 91
EP 96
DI 10.1053/j.jrn.2018.05.009
PD MAR 2019
PY 2019
AB Objective: The purpose of the study was to ascertain pediatric-focused
   and adult-focused renal dietitians' perspectives on need for pediatric
   specific training and education materials.
   Design: This study has a descriptive, survey research design using a
   cross-sectional electronic survey. Subjects included North American
   dietitians of all ages and experience levels in either pediatric or
   adult-focused renal nutrition care per self-report. Inclusion criteria
   were access to renal listservs and/or membership within a Council on
   Renal Nutrition (CRN) group.
   Methods: Individuals were recruited to participate in the survey via
   email correspondence disseminated through the pediatric renal listserv
   hosted by the University of Alberta, Canada, and through the NKF online
   list of CRN contacts. Surveys were conducted between April 14 and May 2,
   2016, and between December 5, 2016 and January 9, 2017. A quantitative
   and qualitative survey/questionnaire was used to gather information. The
   main outcome measure of this study was to determine the need for
   pediatric specific renal nutrition training and education.
   Results: The majority of both pediatric-focused and adult-focused renal
   dietitians indicated that more pediatric renal nutrition training and
   education materials (100% and 87.8%, respectively) than what is
   currently available would be at least somewhat beneficial. In addition,
   the survey results showed that 22.1% of adult-focused practitioners work
   with pediatric individuals (<= 21 years) at least monthly. Those
   practitioners also indicated a need for pediatric training resources and
   education materials.
   Conclusion: More pediatric training and education resources need to be
   made available to meet the needs of both adult-focused and
   pediatric-focused dietitians to ensure optimal care of children with
   renal disease. (C) 2018 by the National Kidney Foundation, Inc. All
   rights reserved.
ZS 0
ZB 0
ZA 0
ZR 1
Z8 0
TC 1
Z9 2
U1 0
U2 1
SN 1051-2276
EI 1532-8503
UT WOS:000459138800003
PM 30143308
ER

PT J
AU Nigam, Aastha
   Johnson, Reid A.
   Wang, Dong
   Chawla, Nitesh V.
TI Characterizing online health and wellness information consumption: A
   study
SO INFORMATION FUSION
VL 46
BP 33
EP 43
DI 10.1016/j.inffus.2018.04.005
PD MAR 2019
PY 2019
AB To seek answers to health queries, we often find ourselves on a quest to
   assimilate information from varied online sources. This information
   search and fusion from different sources elicits user preferences, which
   can be driven by demographics, context, and socio-economic factors. To
   that end, we study these factors as part of health-information seeking
   behavior of users on a large health and wellness-based knowledge sharing
   online platform. We begin by identifying the topical interests of users
   from different content consumption sources. Using these topical
   preferences, we explore information consumption and health-seeking
   behavior across three contextual dimensions: user-based demographic
   attributes, time-related features, and community-based socioeconomic
   factors. We then study how these context signals can be used to explain
   specific user health topic preferences. Our findings suggest that
   linking demographic features to user profiles is more effective in
   explaining health preferences than other features. Our work demonstrates
   the value of using contextual factors to characterize and understand the
   content consumption of users seeking health and wellness information
   online.
RI Chawla, Nitesh/F-2690-2016
OI Chawla, Nitesh/0000-0003-3932-5956
ZA 0
Z8 0
ZR 0
ZS 0
ZB 0
TC 2
Z9 2
U1 5
U2 124
SN 1566-2535
EI 1872-6305
UT WOS:000449448400004
ER

PT J
AU Walker, Cynthia A.
   Rahman, Alphonsa
   Gipson-Jones, Trina L.
   Harris, Che Matthew
TI Hospitalists' Needs Assessment and Perceived Barriers in Wound Care
   Management A Quality Improvement Project
SO JOURNAL OF WOUND OSTOMY AND CONTINENCE NURSING
VL 46
IS 2
BP 98
EP 105
DI 10.1097/WON.0000000000000512
PD MAR-APR 2019
PY 2019
AB The purpose of this quality improvement project was to determine
   hospitalists' knowledge, practices, and perspectives related to
   management of pressure injuries and neuropathic/diabetic foot
   complications (having a foot ulcer or subsequent development of a foot
   infection because of a foot ulcer). We also sought to identify resources
   for and knowledge-based barriers to management of these wounds. This
   quality improvement effort targeted an interdisciplinary group of 55
   hospitalists in internal medicine that consisted of 8 nurse
   practitioners, 10 physician assistants, and 38 physicians. The site of
   this initiative was the Johns Hopkins Bayview Medical Center, a 342-bed
   academic hospital located in the mid-Atlantic United States (Baltimore
   Maryland). The first phase of our quality improvement project comprised
   an online survey to identify hospitalists' knowledge, practices, and
   opinions on inpatient management of pressure injuries and diabetic foot
   complications. The second phase involved semistructured focus groups
   attended by hospitalists to identify resource gaps and barriers inferred
   by survey results. Twenty-nine of 55 (52%) hospitalists responded to the
   survey; 72% indicated no formal training in wound care. Over 90% had
   little to no confidence in management of pressure injuries and diabetic
   foot complications. In a separate ranking section of the survey,
   respondents selected lack of knowledge/confidence 12 of 29 (41.3%) and
   resources 9 of 29 (31.0%) as number 1 barriers to wound care. Managing
   patients with obesity was identified as a second major barrier from 10
   of 29 selected options (34.5%). Eighteen of 55 (33%) hospitalists
   attended focus group sessions acknowledging barriers to wound care that
   included provider education, information technology, system factors, and
   interprofessional engagement. Attendees welcomed additional educational
   and ancillary resource support.
ZA 0
ZB 0
ZS 0
ZR 0
Z8 0
TC 6
Z9 6
U1 1
U2 10
SN 1071-5754
EI 1528-3976
UT WOS:000465596600003
PM 30844867
ER

PT J
AU Rossiter, Chris
   Fowler, Cathrine
   Hesson, Amiee
   Kruske, Sue
   Homer, Caroline S. E.
   Schmied, Virginia
TI Australian parents' use of universal child and family health services: A
   consumer survey
SO HEALTH & SOCIAL CARE IN THE COMMUNITY
VL 27
IS 2
BP 472
EP 482
DI 10.1111/hsc.12667
PD MAR 2019
PY 2019
AB This study aimed to explore Australian parents' use of universally
   available well-child health services. It used an online survey of 719
   parents of children aged from birth to 5 years in all states and
   territories to examine patterns of service use and consumer preferences.
   In Australia, several health professional groups provide advice to
   pregnant women, infants, children, and parents, offering health
   promotion, developmental screening, parenting support, and referral to
   specialist health services if required. The survey examined parents' use
   of different child and family health providers, and their preferences
   for support with several common parenting issues. The study indicated
   that families with young children obtain primary healthcare from a range
   of service providers, often more than one, depending on children's ages
   and needs. Parents frequently visit general practitioners for
   immunisation and medical concerns. They attend dedicated child and
   family health nurses for parenting advice and well-child checks and
   prefer them as an information source for many health issues. However, a
   substantial proportion of parents (44.1%) do not currently visit a child
   and family health nurse, often because they not only do not perceive a
   need but also sometimes because these services are unknown,
   inaccessible, or considered unsuitable. They may seek advice from less
   qualified sources. There is potential for increased collaboration
   between child and family health providers to ensure effective resource
   use and consistency of parenting information and advice. Nursing
   services may need to address accessibility and appropriateness of care.
RI Schmied, Virginia/; Homer, Caroline/J-2101-2014; kruske, sue/
OI Schmied, Virginia/0000-0002-4066-1781; Homer,
   Caroline/0000-0002-7454-3011; kruske, sue/0000-0002-2317-3954
ZR 0
ZA 0
ZS 0
TC 8
Z8 0
ZB 1
Z9 8
U1 1
U2 6
SN 0966-0410
EI 1365-2524
UT WOS:000458580000020
PM 30368952
ER

PT J
AU Ohana, Shulamit
   Barnoy, Sivia
TI Israeli E-patients' Informational Needs
SO NURSING OUTLOOK
VL 67
IS 2
BP 190
EP 198
DI 10.1016/j.outlook.2018.11.003
PD MAR-APR 2019
PY 2019
AB Background: Online medical information has transformed the way patients
   obtain information.
   Purpose: The present study examined patients' informational needs and
   the patient- Healthcare Provider (HCP) relationship from the perceptions
   of both patients and HCP.
   Methods: The study was a cross-sectional study; data were collected in
   Israel from 100 HCPs (nurses and physicians) and 184 e-patients.
   Findings: E-patients were comfortable sharing e-information with their
   HCP and expected them to consider the e-information in treatment
   decision-making. Physicians thought they provided more information than
   the patients considered that they received from them, while both nurses
   and patients were in agreement about their interactions. Patients
   thought that there was a higher concordance between the e-information
   and the information they received from the physician/nurse as compared
   to what physicians and nurses reported.
   Discussion and Conclusions: E-health information does not disrupt the
   patient-nurse/physician relationship. To promote compliance to
   treatment, it is important that HCPs consider information presented by
   patients when preparing the treatment plan.
RI Barnoy, Sivia/AAT-7275-2021
OI Barnoy, Sivia/0000-0002-9358-3422
ZR 0
ZA 0
ZS 0
Z8 0
TC 3
ZB 0
Z9 3
U1 0
U2 2
SN 0029-6554
EI 1528-3968
UT WOS:000464769800010
PM 30558901
ER

PT J
AU Perreault, Leigh
   Boardman, Marilyn K.
   Pak, Jonathan
TI The Association Between Type 2 Diabetes and Cardiovascular Disease: The
   "For Your SweetHeart (TM)" Survey
SO ADVANCES IN THERAPY
VL 36
IS 3
BP 746
EP 755
DI 10.1007/s12325-019-0871-9
PD MAR 2019
PY 2019
AB Introduction: It is unclear whether patients and their loved ones
   appreciate that cardiovascular disease (CVD) is the major cause of
   morbidity and mortality in type 2 diabetes mellitus (T2DM). The purpose
   of this survey was to evaluate the degree of awareness regarding the
   link between T2DM and CVD.
   Methods: An online survey was conducted among US adults (general
   population) and adults with self-reported T2DM.
   Results: Of 13,027 participants recruited, 1505 completed the survey
   (12% response rate): 501 with T2DM and 1004 from the general population,
   of whom 364 knew someone with T2DM (e.g., partner, friend, relative,
   colleague: SweetHearts). Of those with T2DM, 52% were unaware that
   patients with T2DM are at increased risk of CVD and related
   macrovascular events. People with T2DM were more likely to be aware of
   the increased risk of microvascular disease (blindness [57%],
   nephropathy [57%], neuropathy [64%]) than macrovascular disease
   (myocardial infarction [41%], stroke [43%]). Despite CVD being the
   leading cause of death in T2DM, 67% of those with T2DM and 69% of
   SweetHearts were unaware of this, similar figures to those of the
   general population (74%). People with T2DM indicated they would take
   preventive measures if they were aware of their increased CVD risk: 88%
   would modify their diet and 81% would talk to their healthcare provider.
   Respondents with T2DM (73%) indicated that a desire to live longer/spend
   more time with family would motivate them to decrease their CVD risk.
   Conclusions: Findings indicate that education regarding the association
   between T2DM and CVD in patients and their loved ones is warranted.
   Plain Language Summary: Plain language summary available for this
   article. Please see Fig. 1 and the following link:
   10.6084/m9.figshare.7546817.
ZR 0
ZA 0
TC 5
ZS 0
ZB 3
Z8 0
Z9 5
U1 1
U2 3
SN 0741-238X
EI 1865-8652
UT WOS:000462129500018
PM 30758740
ER

PT J
AU Klein, Jan Philipp
   Berger, Thomas
   Hautzinger, Martin
   Lutz, Wolfgang
   Rose, Matthias
   Spaeth, Christina
   Schroeder, Johanna
   Hohagen, Fritz
   Moritz, Steffen
TI Self-management interventions in the treatment of depressive disorders:
   ready for clinical practice?
SO FORTSCHRITTE DER NEUROLOGIE PSYCHIATRIE
VL 87
IS 3
BP 172
EP 180
DI 10.1055/a-0849-9838
PD MAR 2019
PY 2019
AB Only about half of those suffering from a depressive disorder seek
   treatment. Self-management interventions are one way to reduce this
   treatment gap. These interventions are mostly based on evidence-based
   techniques of cognitive behavioural therapy, which are taught by a
   computer program instead of a therapist. Numerous studies have shown the
   effectiveness of these interventions. However, these studies also raise
   a number of questions. These concern the efficacy both in the external
   rating and in the long-term course and the efficacy in severe depressive
   symptoms or in combination with antidepressant medication. Finally, the
   question arises as to the use of these interventions in patients in
   clinical practice and in people who are not particularly Internet-savvy.
   We addressed these questions in a large randomized study (EVIDENT
   study). This study investigated the efficacy of Intervention deprexis
   (R). The results of this study are summarised in this overview and
   placed in the context of other interventions available in Germany.
RI Klein, Jan Philipp/ABH-4625-2020; Berger, Thomas/I-7931-2012; Lutz, Wolfgang/Q-6125-2017
OI Klein, Jan Philipp/0000-0001-9882-2261; Berger,
   Thomas/0000-0002-2432-7791; Lutz, Wolfgang/0000-0002-5141-3847
ZR 0
TC 0
Z8 0
ZS 0
ZB 0
ZA 0
Z9 0
U1 0
U2 5
SN 0720-4299
EI 1439-3522
UT WOS:000462677100004
PM 30891718
ER

PT J
AU Naqvi, Atta Abbas
   Hassali, Mohamed Azmi
   Aftab, Mohammad Tariq
TI Epidemiology of rheumatoid arthritis, clinical aspects and
   socio-economic determinants in Pakistani patients: A systematic review
   and meta-analysis
SO JOURNAL OF THE PAKISTAN MEDICAL ASSOCIATION
VL 69
IS 3
BP 389
EP 398
PD MAR 2019
PY 2019
AB Objectives: The study aimed to evaluate literature on rheumatoid
   arthritis disease in Pakistani patients, to have an understanding about
   its epidemiology, clinical aspects and socio-economic determinants.
   Methods: The review study was conducted from December 2017, to May 2018.
   An online search was conducted in international and local health
   databases using appropriate search keywords as well as scanning
   reference lists of related articles. Literature published after year
   2000 that reported epidemiological, demographic, clinical and
   socioeconomic data of Pakistani rheumatoid arthritis patients was
   included. Meta-analysis was performed where possible. This systematic
   review was registered on the international prospective register of
   systematic reviews PROSPERO (CRD42018090582).
   Results: Of the 334 research articles found, 29 (8.7%) were selected.
   Patients were mostly females, but no study explored impact of disease on
   household and family role functioning of rheumatoid arthritis-affected
   women in Pakistan. Most patients were uneducated (55%) and unemployed;
   had low disease knowledge (N = 149, 74.5%) and poor adherence to
   disease-modifying anti-rheumatic drugs (N = 23, 23%). Point prevalence
   of rheumatoid arthritis reported from Karachi was high at 26.9%.
   Moderate disease activity, i.e., 4.5 +/- 0.7 and mild functional
   disability (N = 66, 51.6%) were seen in RA patients. Almost half (N =
   799, 46.9%) had comorbidities. Almost a fifth proportion of RA patients
   had dyslipidaemia as a comorbidity (N = 134, 16.77%) and higher
   cardiovascular risk score as modifiable risk factor. Undiagnosed
   depression (N = 134, 58.3%) and low bone mineral density (N = 93, 40.6%)
   were reported in RA patients. Direct monthly treatment cost of disease
   was significantly high considering patients' socio-economic status,
   i.e., USD 16.47 - 100.68. Most commonly used drug was methotrexate.
   Conclusion: There is a paucity of data on Pakistani rheumatoid arthritis
   patients' demographic and socio-economic parameters, especially the
   gender element.
RI , A/Q-9659-2019
Z8 0
ZA 0
ZR 0
TC 16
ZB 6
ZS 0
Z9 16
U1 0
U2 5
SN 0030-9982
UT WOS:000462780600015
PM 30890833
ER

PT J
AU Alsuhaibani, Marya
   Alharbi, Amjad
   Inam, S. N. Bazmi
   Alamro, Ahmad
   Saqr, Mohammed
TI Research education in an undergraduate curriculum: Students perspective
SO INTERNATIONAL JOURNAL OF HEALTH SCIENCES-IJHS
VL 13
IS 2
BP 30
EP 34
PD MAR-APR 2019
PY 2019
AB Objective: This study aims to investigate the attitude and practice
   toward undergraduate research studies among medical students at Qassim
   University in Buraydah, Saudi Arabia.
   Methods: An online cross-sectional survey developed based on previous
   studies. It was announced to all registered medical students who have
   active college's email (n = 448) at Qassim University in Buraydah, Saudi
   Arabia during the academic year of 2016.
   Results: The response rate was 56.6% (n = 252). Less than half of the
   students have started their research projects (41.6%). Students
   complained about the lack of free time and the unavailability of a
   university hospital: 92.4% and 97.1%, respectively. One-third of
   students participated in extra-curriculum research, and female students
   were more involved. Only 15.2% have published their research and 26.7%
   have presented it in conferences. Male students have more journal
   publication in compared to their female collages while the females have
   presented their projects more often in conferences. To improve their
   curriculum vitae, 95.2% stated they are going to participate in
   extra-curriculum research in the future.
   Conclusions: Students believe in the importance of research for
   improving their future work life. The main reason for not participating
   in research. beyond deficiency of research activities, is lack of free
   time. Students are unsatisfied with research skills gained through
   academic life, although their interest toward research increases and
   they plan on participating in future research.
RI Saqr, Mohammed/AAH-2520-2020
OI Saqr, Mohammed/0000-0001-5881-3109
ZR 0
ZB 0
Z8 0
ZS 1
ZA 1
TC 1
Z9 3
U1 0
U2 0
SN 1658-3639
EI 1658-7774
UT WOS:000460150500006
PM 30983943
ER

PT J
AU Cronin, Ciara
   Lucas, Mairi
   McCarthy, Andrea
   Boland, Fiona
   Varadarajan, Raghu
   Premnath, N.
   Gillen, Peter
TI Are we reaping what we sow? Gender diversity in surgery: a survey of
   medical students
SO POSTGRADUATE MEDICAL JOURNAL
VL 95
IS 1121
BP 119
EP 124
DI 10.1136/postgradmedj-2018-136136
PD MAR 2019
PY 2019
AB Background A survey of medical students from the Royal College of
   Surgeons in Ireland (RCSI) at Dublin, Perdana and Penang in Malaysia was
   undertaken in an attempt to explore attitudes towards a career in
   surgery and document potential differences between male and female
   students' perceptions of a surgical career.
   Method A hyperlink to an online, anonymised questionnaire was
   distributed to medical students in 3rd, 4th and final year at three RCSI
   campuses. Basic descriptive statistics were used to describe the
   responses to individual questions and appropriate statistical tests used
   to compare male and female responses to questions.
   Results A total of 464 completed questionnaires were analysed. Almost
   40% (n=185) were male and 60% (n=279) were female. Males were
   significantly more influenced by remuneration than females (p<0.001)
   towards a choice of surgical career. Females were significantly more
   influenced in their choice of surgical career by part-time work
   (p<0.001), parental leave (p<0.001), working hours (p<0.001) and length
   of residency (p=0.003). During surgical attachments, females were
   significantly more likely to admit feeling intimidated than males
   (p=0.002) and males more likely to report feeling confident (p<0.001).
   Ninety-six per cent of students felt they would be more likely to pursue
   a career in which they had identified a positive role model, with female
   medical students three times more likely to have identified a female
   role model than males.
   Conclusion According to our study, preference for a career in surgery
   declines with advancing years in medical school for both males and
   females. Medical students report high levels of feeling intimidated or
   ignored during their surgical placements, and enthusiasm for surgery
   reduces during medical school with exposure to this. These findings,
   along with the importance of role modelling, add further urgency to the
   need to address factors which make surgery less appealing to female
   medical graduates.
OI Boland, Fiona/0000-0003-3228-0046
ZA 0
ZR 0
ZB 1
Z8 0
TC 10
ZS 0
Z9 10
U1 1
U2 6
SN 0032-5473
EI 1469-0756
UT WOS:000471895900001
PM 30975724
ER

PT J
AU Treadwell, I
   Ahlers, O.
   Botha, G. C.
TI Initiating curriculum mapping on the web-based, interactive learning
   opportunities, objectives and outcome platform (LOOOP)
SO AFRICAN JOURNAL OF HEALTH PROFESSIONS EDUCATION
VL 11
IS 1
BP 27
EP 31
DI 10.7196/AJHPE.2019.v11i1.1073
PD MAR 2019
PY 2019
AB Background. A web-based curriculum is made transparent by providing
   multidimensional overviews of content (learning objectives) aligned with
   learning outcomes and frameworks, opportunities and assessment formats.
   A South African university embarked on the mapping of its curricula on
   the web-based learning opportunities, objectives and outcome platform
   (LOOOP).
   Objectives. To reflect on the customisation of LOOOP and training of
   lecturers, and to determine lecturers perceptions of the usability and
   value of LOOOP.
   Methods. The project manager reflected on the initiating processes, and
   a survey determined the lecturers' perceptions of the usability and
   value of curriculum mapping, using a 4-point Likert scale questionnaire.
   The convenience sample comprised the first 30 lecturers who had uploaded
   their curriculum content and consented to partake in this
   ethics-approved study. Descriptive statistics portray the percentages of
   agreement on the positive statements of the questionnaire.
   Results. Challenges related to slow staff buy-in and development were
   experienced. Required modifications to LOOOP were promptly dealt with.
   The majority of participants agreed on the usability (>= 89%), as well
   as structure and transparency (>= 87%) of 1,000P. Mapping is expected to
   enhance curriculum revision (>= 95%) and communication (>= 96%), viewing
   the curriculum scope, complexity and cohesion (97%), as well as
   abstracting data for management analysis and reporting (100%).
   Conclusions. The lecturers agreed on the usability and values of
   curriculum mapping, which indicates that online mapping is sufficiently
   beneficial to justify the time and resources invested. Mapping should be
   a product of collaborative participation and planned as a long-term
   commitment, which can also be used to research the impact of mapping on
   student learning.
ZS 0
ZB 0
TC 1
ZR 0
Z8 0
ZA 0
Z9 1
U1 0
U2 2
SN 2078-5127
UT WOS:000463159000007
ER

PT J
AU Melo, Maria do Carmo B.
   Santos, Alaneir F.
   Alves, Humberto J.
   Queiroz, Thais C. N.
   Silva, Nara L. C.
TI Telemonitoring of Neonatal Intensive Care Units: Preliminary Experience
   in the State of Minas Gerais, Brazil
SO AMERICAN JOURNAL OF PERINATOLOGY
VL 36
IS 4
BP 393
EP 398
DI 10.1055/s-0038-1668558
PD MAR 2019
PY 2019
AB Objective This article describes the implementation and functioning of a
   telemonitoring center of neonatal intensive care units (NICUs) organized
   by the Telehealth Center of the Medical School of the Federal University
   of Minas Gerais who signed an agreement with the Minas Gerais State
   Department of Health (SES/MG, in Portuguese), Brazil.
   Study Design This is a descriptive retrospective study from December
   2012 to June 2014 of a NICU telemonitoring project.
   Results Twelve Web conferences have been performed. Six thousand, eight
   hundred and thirty nine (6,839) online teleconsultations of
   pediatricians and nurses with experience in neonatology and intensive
   care have been performed, of which 174 were with subspecialists, with an
   average response time of 6 hours.
   Discussion The project has demonstrated to be satisfactory, with fast
   response in relation to the demands of subspecialists, promoting care,
   and management support to the NICU. The qualification via Web
   conferences prevents the displacement of the professionals to big
   centers for continuous medical education.
   Conclusion The telemonitoring of NICU can contribute in the process of
   management, regulation of beds, reduction of displacements and
   transferences, adhesion to best practices, care support, and
   qualification of the involved professionals.
ZA 0
TC 2
ZR 0
ZB 1
ZS 0
Z8 0
Z9 2
U1 0
U2 1
SN 0735-1631
EI 1098-8785
UT WOS:000460752500009
PM 30130823
ER

PT J
AU Martinengo, Laura
   Yeo, Natalie Jia Ying
   Tang, Zheng Qiang
   Markandran, Kasturi D. O.
   Kyaw, Bhone Myint
   Car, Lorainne Tudor
TI Digital Education for the Management of Chronic Wounds in Health Care
   Professionals: Protocol for a Systematic Review by the Digital Health
   Education Collaboration
SO JMIR RESEARCH PROTOCOLS
VL 8
IS 3
AR e12488
DI 10.2196/12488
PD MAR 2019
PY 2019
AB Background: Digital education is "the act of teaching and learning by
   means of digital technologies." Digital education comprises a wide range
   of interventions that can be broadly divided into offline digital
   education, online digital education, digital game-based learning,
   massive open online courses (MOOCs), psychomotor skills trainers,
   virtual reality environments, virtual patient simulations, and
   m-learning. Chronic wounds pose an immense economic and psychosocial
   burden to patients and the health care system, as caring for them
   require highly specialized personnel. Current training strategies face
   significant barriers, such as lack of time due to work commitments,
   distance from provider centers, and costs. Therefore, there is an
   increased need to synthesize evidence on the effectiveness of digital
   education interventions on chronic wounds management in health care
   professionals.
   Objective: Our main objective is to assess the effectiveness of digital
   education as a stand-alone approach or as part of a blended-learning
   approach in improving pre- and postregistration health care
   professionals' knowledge, attitudes, practical skills, and behavior in
   the management of chronic wounds, as well as their satisfaction with the
   intervention. Secondary objectives are to evaluate patient-related
   outcomes, cost-effectiveness of the interventions, and any unfavorable
   or undesirable outcomes that may arise.
   Methods: This systematic review will follow the methodology as described
   in the Cochrane Handbook for Systematic Reviews of Interventions. As our
   systematic review is one of a series of reviews on digital education for
   health professionals' education, we will use a previously developed
   search strategy. This search includes the following databases: the
   Cochrane Central Register of Controlled Trials (CENTRAL) (Cochrane
   Library), MEDLINE (Ovid), Embase (Ovid), Web of Science, the Educational
   Resource Information Centre (ERIC) (Ovid), PsycINFO (Ovid), the
   Cumulative Index to Nursing and Allied Health Literature (CINAHL)
   (EBSCO), the ProQuest Dissertation and Theses database, and trial
   registries. Databases will be searched for studies published from
   January 1990 to August 2018. Two independent reviewers will screen the
   library for included studies. We will describe the screening process
   using a flowchart as per the Preferred Reporting Items for Systematic
   Reviews and Meta-Analyses (PRISMA) guidelines. We will extract the data
   using a previously developed, structured data extraction form. Included
   studies will be quality-assessed using the Risk of Bias tool from
   Cochrane. We will narratively summarize the data and, if possible, we
   will conduct a meta-analysis. We will use Cochrane's RevMan 5.3 software
   for data analysis.
   Results: We have completed the screening of titles and abstracts for
   this systematic review and are currently selecting papers against our
   inclusion and exclusion criteria through full-text revision. We are
   expecting to complete our review by the end of April 2019.
   Conclusions: This systematic review will provide an in-depth analysis of
   digital education strategies to train health care providers in the
   management of chronic wounds. We consider this topic particularly
   relevant given the current challenges facing health care systems
   worldwide, including shortages of skilled personnel and a steep increase
   in the population of older adults as a result of a prolonged life
   expectancy.
RI Martinengo, Laura/AAY-8201-2020; Car, Lorainne Tudor/E-1205-2017; Markandran, Kasturi/; Kyaw, Bhone Myint/; Yeo, Natalie/
OI Martinengo, Laura/0000-0003-3539-7207; Car, Lorainne
   Tudor/0000-0001-8414-7664; Markandran, Kasturi/0000-0002-4522-7407;
   Kyaw, Bhone Myint/0000-0002-1750-0330; Yeo, Natalie/0000-0002-1158-1432
ZR 0
ZB 0
ZA 0
TC 11
Z8 1
ZS 0
Z9 11
U1 6
U2 31
SN 1929-0748
UT WOS:000462890300019
PM 30907743
ER

PT J
AU First, Michael B.
   Erlich, Matthew D.
   Adler, David A.
   Leong, Shirley
   Dixon, Lisa B.
   Oslin, David W.
   Goldman, Beth
   Koh, Steve
   Levine, Bruce
   Berlant, Jeffrey L.
   Siris, Samuel G.
TI How the DSM Is Used in Clinical Practice
SO JOURNAL OF NERVOUS AND MENTAL DISEASE
VL 207
IS 3
BP 157
EP 161
DI 10.1097/NMD.0000000000000953
PD MAR 2019
PY 2019
AB Despite widespread use, how clinicians use the DSM in psychiatric
   practice is not well understood. Recognizing public and professional
   attitudes toward the DSM are integral to future DSM development, to
   assess a commonly held assumption such as that the DSM is used primarily
   for coding, and to assess its clinical utility. A convenience sample of
   Psychiatric Times readers was surveyed to assess the DSM's use in
   clinical practice. A total of 394 behavioral health care practitioners
   fully completed the online survey. Results suggest that the DSM, beyond
   administrative and billing use, is used for communication with health
   care providers, for teaching diagnoses to trainees, and, importantly, as
   an educational tool to inform patients and caregivers alike.
RI Adler, David/AAG-8934-2019
ZA 0
ZB 0
TC 4
ZS 0
ZR 0
Z8 0
Z9 4
U1 0
U2 6
SN 0022-3018
EI 1539-736X
UT WOS:000460664600006
PM 30768542
ER

PT J
AU Feng, Hao
   Belkin, Daniel A.
   Feng, Paula W.
   Geronemus, Roy G.
TI Micrographic Surgery and Dermatologic Oncology Fellowship Selection
   Criteria
SO DERMATOLOGIC SURGERY
VL 45
IS 3
BP 398
EP 403
DI 10.1097/DSS.0000000000001677
PD MAR 2019
PY 2019
AB BACKGROUND Obtaining a fellowship position for Micrographic Surgery and
   Dermatologic Oncology (MSDO) is becoming very competitive. Applicant
   qualities desired by MSDO fellowship directors have not been previously
   explored in a systematic way.
   OBJECTIVE To characterize the prevailing practices of selecting MSDO
   fellows.
   METHODS AND MATERIALS Cross-sectional study based on an anonymous online
   survey of MSDO fellowship directors.
   RESULTS There were 34 completed surveys. Selection criteria with the
   highest importance to fellowship directors were the ability to work well
   and get along with others, interview, work ethic, and letter of
   recommendation from the Mohs micrographic surgery director at the
   applicant's residency. The criteria with the lowest importance were
   advanced degrees, medical licensing examination scores, and membership
   in Alpha Omega Alpha. Specific applicant factors that were looked upon
   most positively by fellowship directors include applicant from own
   institution and applicant's personal reasons and circumstances, whereas
   factors that were most unfavorable include applicant's desire to
   practice in the same city/area as the fellowship location and graduate
   of foreign medical school.
   CONCLUSION Although variations existed, MSDO fellowship directors
   collectively placed greater importance on criteria that reflect
   interpersonal skills than on objective measures of academic performance,
   which highlights the importance of "fit."
ZA 0
ZS 0
Z8 0
ZR 0
TC 8
ZB 0
Z9 8
U1 1
U2 2
SN 1076-0512
EI 1524-4725
UT WOS:000462415600009
PM 30199433
ER

PT J
AU Khan, Mohammad Hassan
   Aslam, M. Z.
   McNeill, A.
   Tang, B.
   Nabi, G.
TI Transfer of Skills From Simulation Lab to Surgical Services: Impact of a
   Decade Long Laparoscopic Urology Surgical Course
SO JOURNAL OF SURGICAL EDUCATION
VL 76
IS 2
BP 591
EP 599
DI 10.1016/j.jsurg.2018.08.026
PD MAR-APR 2019
PY 2019
AB OBJECTIVE: To investigate the impact of decade-long dedicated
   laparoscopic urology surgical skills course on the successful
   implementation of surgical services by the participants.
   METHODS: A prospective database was maintained for all the participants
   in urological laparoscopic courses run by a single dedicated unit
   between January 2016 and December 2016. Data on various variables were
   collected using a follow-up validated questionnaire exploring speciality
   of clinical practice, challenges and need for additional training to
   establish clinical services, improvement in quality and frequency of
   laparoscopic courses. A subset of participants reported data of their
   outcomes in a national database available publically.
   RESULTS: One hundred sixty one delegates were drawn from 18 countries
   attended laparoscopic skills courses during the study period of 10
   years. Data were available for 154 (95.65%) participants. There were
   only 20 (20/154; 12.9%) responses to online website questionnaires
   despite 3 reminders. Further, follow-up through websites/telephonic
   contact/organizational contacts improved the response rate to 93%
   (143/154). Of the participants, 95% (135/143) felt that these courses
   should be continued, and they agreed to recommend them to their trainees
   in the future. More than 50% (81/143; 56.6%) of the participants
   performed laparoscopic/robotic surgery at various centers. Sixty two
   (62/143; 43.3%) did not pursue laparoscopic surgery as a career choice.
   Fifty six (56/81; 69%) participants were established laparoscopic
   surgeons were from the UK, and of them, 30 (30/56; 53.57%: 30/81;
   37.04%) were established surgeons that contributed to publishing their
   results through professional organizations with the outcomes of all of
   these within normal ranges of their peers.
   CONCLUSIONS: A dedicated laparoscopic urological surgery course run over
   a decade had a significant impact on the skills of participants, and
   most participants were able to establish clinical practice catering to a
   large proportion of the UK population as well as a few centers
   internationally. (C) 2018 Published by Elsevier Inc. on behalf of
   Association of Program Directors in Surgery.
OI Nabi, Ghulam/0000-0002-4864-9445
ZB 0
ZS 0
ZA 0
TC 1
Z8 0
ZR 0
Z9 1
U1 0
U2 4
SN 1931-7204
EI 1878-7452
UT WOS:000462264800039
PM 30249515
ER

PT J
AU Loochtan, Aaron I.
   Spector, Andrew R.
   Sinha, Saurabh R.
   Lerner, David P.
TI Emergency Neurology Oral Cases for Trainee Assessment and Education
SO NEUROLOGIST
VL 24
IS 2
BP 53
EP 55
DI 10.1097/NRL.0000000000000217
PD MAR 2019
PY 2019
AB Objectives: Neurological emergencies comprise much of neurology
   residency, but there may be a lack of clinical experience. For our
   program, oral examinations have been used to assess resident readiness
   for additional clinical independence. In this study, we examined the
   perceptions of learners and examiners of oral case examinations.
   Methods: Six attending physicians administered case-based oral
   examinations to 8 trainees. Each case involved a chief complaint and
   progressed through a clinical encounter. Following the examination, each
   attending physician and trainee completed an online 5-point Likert scale
   survey of content and educational value. Statistical analysis of point
   assignment based on Likert scale responses was performed.
   Results: Six attendings (100% response) and 7 trainees (87.5% response)
   completed the assessment. The trainees assessed all 6 cases. Residents
   had negative responses for 3 cases with specific concern in "feedback"
   and "learning experience." Residents responded with less positive
   response than attendings for "The case is easy to understand and
   progressed in a logical fashion" (3.90 for residents vs. 4.83
   attendings; P=0.015) and "The case complexity is appropriate for level
   of training" (4.14 vs. 4.83; P=0.033). Attendings noted better
   understanding of trainees thought processes following oral examinations.
   Trainees noted feedback as the most useful component of case-based
   assessments.
   Conclusions: Case-based assessment in neurology training allows for
   rapid evaluation of trainees' abilities to critically think. There is
   general agreement from attendings and trainees that case-based
   assessment is a useful and positive learning tool. The responses from
   this survey are being used to modify the cases for future examinations.
Z8 0
ZS 0
ZB 0
ZR 0
TC 0
ZA 0
Z9 0
U1 0
U2 0
SN 1074-7931
UT WOS:000462176500003
PM 30817490
ER

PT J
AU Pafitanis, Georgios
   Hadjiandreou, Michalis
   Miller, Robert
   Mason, Katrina
   Theodorakopoulou, Evgenia
   Sadri, Amir
   Taylor, Kirsten
   Myers, Simon
TI The use of mobile computing devices in microsurgery
SO ARCHIVES OF PLASTIC SURGERY-APS
VL 46
IS 2
BP 102
EP 107
DI 10.5999/aps.2018.00150
PD MAR 2019
PY 2019
AB Mobile computing devices (MCDs), such as smartphones and tablets, are
   revolutionizing medical practice. These devices are almost universally
   available and offer a multitude of capabilities, including online
   features, streaming capabilities, high-quality cameras, and numerous
   applications. Within the surgical field, MCDs are increasingly being
   used for simulations. Microsurgery is an expanding field of surgery that
   presents unique challenges to both trainees and trainers.
   Simulation-based training and assessment in microsurgery currently play
   an integral role in the preparation of trainee surgeons in a safe and
   informative environment. MCDs address these challenges in a novel way by
   providing valuable adjuncts to microsurgical training, assessment, and
   clinical practice through low-cost, effective, and widely accessible
   solutions. Herein, we present a review of the capabilities,
   accessibility, and relevance of MCDs for technical skills acquisition,
   training, and clinical microsurgery practice, and consider the
   possibility of their wider use in the future of microsurgical training
   and education.
RI Pafitanis, Georgios/AAQ-2992-2020; Pafitanis, Georgios/; Mason, Katrina/; Theodorakopoulou, Evgenia/
OI Pafitanis, Georgios/0000-0003-4712-277X; Mason,
   Katrina/0000-0002-4515-1780; Theodorakopoulou,
   Evgenia/0000-0002-8283-0483
ZA 0
ZB 0
ZR 0
ZS 0
TC 9
Z8 0
Z9 9
U1 0
U2 0
SN 2234-6163
EI 2234-6171
UT WOS:000461750200002
PM 30934172
ER

PT J
AU Yi, Paul Hyunsoo
   Golden, Sean Kenney
   Harringa, John B.
   Kliewer, Mark A.
TI Readability of Lumbar Spine MRI Reports: Will Patients Understand?
SO AMERICAN JOURNAL OF ROENTGENOLOGY
VL 212
IS 3
BP 602
EP 606
DI 10.2214/AJR.18.20197
PD MAR 2019
PY 2019
AB OBJECTIVE. Radiology reports have traditionally been written for
   referring clinical providers. However, as patients increasingly access
   their radiology reports through online medical records, concerns have
   been raised about their ability to comprehend these complex documents.
   The purpose of this study was to assess the readability of lumbar spine
   MRI reports.
   MATERIALS AND METHODS. We reviewed 110 lumbar spine MRI reports dictated
   by 11 fellowship-trained radiologists (eight musculoskeletal
   radiologists and three neuroradiologists) at a single academic medical
   center. We evaluated each article for readability using five
   quantitative readability tests: the Flesch-Kincaid Grade Level, Flesch
   Reading Ease, Gunning Fog Index, Coleman-Liau Index, and the Simple
   Measure of Gobbledygook. The number of reports with readability at or
   below eighth-grade level (average reading ability of U. S. adults) and
   at or below sixth-grade level (level recommended by the National
   Institutes of Health and the American Medical Association for patient
   education materials) were determined.
   RESULTS. The mean readability grade level of the lumbar spine MRI
   reports was greater than the 12th-grade reading level for all
   readability scales. Only one report was written at or below eighth-grade
   level; no reports were written at or below sixth-grade level.
   CONCLUSION. Lumbar spine MRI reports are written at a level too high for
   the average patient to comprehend. As patients increasingly read their
   radiology reports through online portals, consideration should be made
   of patients' ability to read and comprehend these complex medical
   documents.
ZA 0
ZB 0
Z8 0
ZS 0
TC 10
ZR 0
Z9 10
U1 0
U2 1
SN 0361-803X
EI 1546-3141
UT WOS:000461835300030
PM 30620671
ER

PT J
AU Avery, Emma
   MacDonald, Carling
   Ng, Marcus
   Serletis, Demitre
TI Survey of epilepsy and seizure awareness in Manitoba: An evaluation
SO EPILEPSY & BEHAVIOR
VL 92
BP 195
EP 199
DI 10.1016/j.yebeh.2018.12.023
PD MAR 2019
PY 2019
AB Background: Epilepsy and seizure awareness is gradually improving across
   Canada. With the strategic proposal for a Comprehensive Epilepsy Program
   in Manitoba (including formation of a new Pediatric Epilepsy Monitoring
   Unit (EMU)), a provincial strategy has been recommended outlining a path
   towards improved access to epilepsy care. We sought to qualify the
   current state of clinician knowledge and comfort towards diagnosis and
   management of this condition.
   Methods: A qualitative online survey (Survey of Epilepsy and Seizure
   Awareness in Manitoba: An Evaluation (SESAME)), comprised of 36
   short-answer questions, was delivered to primary care and specialist
   physicians in Manitoba.
   Results: One hundred and eight subjects responded across varying medical
   disciplines. One hundred and one (93.5%) had previously managed patients
   with epilepsy, and 87 (80.6%) had previously ordered an
   electroencephalogram (EEG). A total of 63 (59.4%) had referred to a
   neurologist, with a lower proportion (30, 28.3%) referring specifically
   to an epileptologist. Only 36 respondents (33.3%) had heard of the
   International League Against Epilepsy (ILAE) guidelines. A total of 61
   (56.5%) were unaware of invasive EEG techniques. Most (85, 78.7%)
   understood a role for surgery in treating epilepsy, with 12 (11.1%)
   unaware of surgical therapies beyond vagal nerve stimulation (VNS).
   Finally, less than half (44.2%) had heard about the Comprehensive
   Epilepsy Program in Manitoba, with nearly two thirds (62.8%) indicating
   that they would like to have more information on epilepsy management.
   Conclusions: The SESAME successfully identified strong awareness towards
   epilepsy, with identifiable lapses in knowledge that will benefit from a
   formal provincial-wide educational curriculum. (C) 2019 Elsevier Inc.
   All rights reserved.
RI Ng, Marcus/AAI-9842-2020; Serletis, Demitre/L-6560-2013; Avery, Emma/
OI Ng, Marcus/0000-0002-6258-5943; Serletis, Demitre/0000-0002-8037-9705;
   Avery, Emma/0000-0002-1737-8187
TC 6
ZB 3
ZA 0
Z8 0
ZR 0
ZS 0
Z9 6
U1 1
U2 2
SN 1525-5050
EI 1525-5069
UT WOS:000461905800030
PM 30682651
ER

PT J
AU Alsohibani, Abdullah
   Alkheder, Renad
   Alharbi, Marwa
   Alrasheedi, Malak
   Alsoghair, Mansour
   Alsuhaibani, Mohammed
TI Public awareness, knowledge, and attitudes regarding epilepsy in the
   Qassim region, Saudi Arabia
SO EPILEPSY & BEHAVIOR
VL 92
BP 260
EP 264
DI 10.1016/j.yebeh.2019.01.014
PD MAR 2019
PY 2019
AB Introduction: Epilepsy is a chronic condition and has significant
   negative consequences to quality of life. Misconceptions regarding
   epilepsy among communities with lower rates of education have led to
   false beliefs and ideas. This study aimed to evaluate the awareness,
   knowledge, and attitudes about epilepsy in Saudi population at Qassim
   region, Saudi Arabia.
   Methods: A cross-sectional study was conducted using a previously
   validated 14-item questionnaire. The data were collected online via
   WhatsApp application. The Saudi adult population (18 years and older)
   within Qassim region was sampled for the present study.
   Results: A total of 403 respondents completed the survey and the
   majority (68.8%) were less than 30 years old. Nearly all participants
   (97.0%) had heard of epilepsy or convulsive seizures; 43.5% knew a
   person with the disease: and 48.4% had seen a person having a seizure.
   Participants cited brain disorders (68.1%) as the most common cause of
   epilepsy, followed by mental disorders (61.9%) then hereditary diseases
   (48.8%). Only 5.6% would protest against their children associating with
   a person who occasionally experiences seizures, and a similarly small
   percentage (7.9%) would do so if their son or daughter decided to marry
   such a person.
   Conclusion: The public's general attitudes and awareness of epilepsy
   were quite good: however, knowledge regarding this medical condition is
   still inadequate. Thus, more campaigns are needed in order to increase
   societal awareness on epilepsy, obtaining help from governmental
   agencies, health institutions, mass media, and other health-related
   organizations. (C) 2019 Elsevier Inc. All rights reserved.
OI alsoghair, mansour/0000-0003-4606-3317; Alsuhaibani,
   Mohammed/0000-0003-3181-777X
ZS 0
ZB 0
ZR 0
Z8 0
ZA 0
TC 8
Z9 8
U1 0
U2 1
SN 1525-5050
EI 1525-5069
UT WOS:000461905800040
PM 30731290
ER

PT J
AU Doyen, Bart
   Vlerick, Peter
   Maertens, Heidi
   Vermassen, Frank
   Van Herzeele, Isabelle
TI Non-technical attributes and surgical experience: A cross-sectional
   study comparing communication styles and attitudes in surgical staff,
   trainees and applicants
SO INTERNATIONAL JOURNAL OF SURGERY
VL 63
BP 83
EP 89
DI 10.1016/j.ijsu.2019.02.002
PD MAR 2019
PY 2019
AB Background: This monocentric study aimed to explore whether key
   non-technical attributes can be reliably measured in a mixed population
   of candidates applying for surgical training, surgical trainees and
   staff and to identify any differences between these groups.
   Materials & methods: Candidates applying for surgical training, surgical
   trainees and staff from four surgical specialties (general surgery,
   orthopedics, plastic surgery or urology) at a tertiary academic teaching
   hospital were all sent an online self-report questionnaire. The
   Communication Styles Inventory (CSI, 96 items) was used to assess a
   six-dimensional behavioral model of participant communication styles
   (expressiveness, preciseness, verbal aggressiveness, questioningness,
   emotionality and impression manipulativeness). Attitudes toward
   uncertainty and risks were assessed with the Physicians' Reaction toward
   Uncertainty (PRU, 15 items) and Physician Risk Attitudes (PRA, 6 items)
   scales respectively. Data was encoded and analyzed using parametric
   testing.
   Results: The questionnaire was completed by 177 participants (110
   candidates; 42 trainees; 25 staff). All scales had very good internal
   consistency (Cronbach's alpha > 0.80). After controlling for
   gender-based differences, surgical candidates scored significantly
   higher on 'expressiveness' (P = 0.012) and were significantly less
   risk-averse (P = 0.006) than trainees and staff. Surgical trainees
   scored lowest on the CSI 'questioningness' subscale (P = 0.019) and had
   significantly more difficulties dealing with uncertainty, characterized
   by their highest scores on the 'concern about bad outcome' (P = 0.021)
   and reluctance to disclose uncertainty to patients' (P = 0.05)
   subscales.
   Multiple subscales revealed gender-based differences in candidate and
   trainee groups, which were not noted for surgical staff.
   Conclusions: Meaningful differences in non-technical attributes of
   surgical staff, trainees and candidates have been identified, which may
   be explained by differences in clinical experience and learning and may
   suggest that these develop over time. Further research on assessment of
   non-technical attributes during surgical selections and the role of both
   technical and non-technical attributes in surgery at large is needed.
RI Van Herzeele, Isabelle/AAE-5811-2022; Van Herzeele, Isabelle/ABF-1531-2021; Doyen, Bart/; Vlerick, Peter/
OI Van Herzeele, Isabelle/0000-0002-1754-7390; Doyen,
   Bart/0000-0002-9573-7632; Vlerick, Peter/0000-0001-9624-1025
ZA 0
TC 2
ZR 0
ZS 0
Z8 0
ZB 0
Z9 2
U1 0
U2 11
SN 1743-9191
EI 1743-9159
UT WOS:000461663800011
PM 30769216
ER

PT J
AU Pickering, James D.
   Swinnerton, Bronwen J.
TI Exploring the Dimensions of Medical Student Engagement with
   Technology-Enhanced Learning Resources and Assessing the Impact on
   Assessment Outcomes
SO ANATOMICAL SCIENCES EDUCATION
VL 12
IS 2
BP 117
EP 128
DI 10.1002/ase.1810
PD MAR-APR 2019
PY 2019
AB Anatomy curricula are becoming increasingly populated with blended
   learning resources, which utilize the increasing availability of
   educational technology. The educational literature postulates that the
   use of technology can support students in achieving greater learning
   outcomes by increasing engagement. This study attempts to investigate
   the dimensions of student engagement with technology-enhanced learning
   (TEL) resources as part of a medical program's anatomy curriculum using
   exploratory factor analysis. A 25-item five-point Likert-based survey
   was administered to 192 first-year medical students, with three emergent
   factors discerned: satisfaction, goal setting and planning, and physical
   interaction. The three factors closely aligned with the existing
   literature and therefore additional nonparametric analysis was conducted
   that explored the levels of engagement across three custom-made anatomy
   TEL resources, including: (1) anatomy drawing screencasts; (2) an eBook;
   and (3) a massive open online course (MOOC). Usage data indicated that
   the most popular resource to be accessed across the cohort was the
   anatomy drawing screencasts via YouTube, with the MOOC being used least.
   Moreover, some evidence suggests that those students who utilized the
   MOOC were more engaged. Generally, however, no correlations were
   observed between the levels of engagement and TEL resource usage or
   assessment outcomes. The results from this study provide a clear insight
   into how students engage with TEL resources, but do not reveal any
   relationship between levels of engagement, usage, and assessment
   outcomes.
TC 34
Z8 0
ZA 0
ZR 0
ZS 1
ZB 5
Z9 34
U1 2
U2 49
SN 1935-9772
EI 1935-9780
UT WOS:000461555200001
PM 30168911
ER

PT J
AU King, Thomas S.
   Sharma, Ramaswamy
   Jackson, Jeff
   Fiebelkorn, Kristin R.
TI Clinical Case-Based Image Portfolios in Medical Histopathology
SO ANATOMICAL SCIENCES EDUCATION
VL 12
IS 2
BP 200
EP 209
DI 10.1002/ase.1794
PD MAR-APR 2019
PY 2019
AB This descriptive article describes the use of clinical case-based
   portfolios in histopathology teaching laboratories in conjunction with
   virtual microscopy not only to integrate histology and pathology
   disciplines for first and second year medical students but also to
   stimulate student engagement, promote self-directed and group-based
   learning and enhance student-to-student interaction in a structured
   manner. Portfolios consisted of PowerPoint files encompassing four to
   five clinical case studies relevant to the topics covered that week.
   Portfolios integrated study materials provided in the module-specific
   lectures, clinical skill lectures, and online interactive content. Two
   sets of portfolios, Individual and Group, were used. Individual
   Portfolios were completed by each student and uploaded prior to the
   laboratory session. Group Portfolios were completed by students working
   together in small groups during the laboratory session with minimal
   faculty assistance. The functional utility and acceptance of Individual
   and Group Portfolios among first- and second-year medical students was
   evaluated using electronic surveys and examination performances. Both
   first- and second-year students agreed that the use of portfolios in
   conjunction with virtual microscopy promoted understanding and
   encouraged discussion of the topics covered during the week and that
   group members worked well together and contributed to the completion of
   the portfolios. Performances on the Histology and Cell Biology and
   Pathology sections on the United States Medical Licensing
   Examination((R)) (USMLE (R)) remained consistent and in line with
   national averages. Overall, use of portfolios promoted peer teaching and
   contributed towards successful transition to the new system-based
   integrated curriculum with continued strong performance on the USMLE.
Z8 0
ZB 2
ZR 0
ZS 0
TC 9
ZA 0
Z9 9
U1 0
U2 5
SN 1935-9772
EI 1935-9780
UT WOS:000461555200009
PM 30118571
ER

PT J
AU Fraenkel, Liana
   Nowell, W. Benjamin
   Stake, Christine E.
   Venkatachalam, Shilpa
   Eyler, Rachel
   Michel, George
   Peters, Ellen
TI Impact of Information Presentation Format on Preference for Total Knee
   Replacement Surgery
SO ARTHRITIS CARE & RESEARCH
VL 71
IS 3
BP 379
EP 384
DI 10.1002/acr.23605
PD MAR 2019
PY 2019
AB Objective Patients have a poor understanding of outcomes related to
   total knee replacement (TKR) surgery, with most patients underestimating
   the potential benefits and overestimating the risk of complications. In
   this study, we sought to compare the impacts of descriptive information
   alone or in combination with an icon array, experience condition
   (images), or spinner on participants' preference for TKR. Methods A
   total of 648 members of an online arthritis network were randomized to 1
   of 4 outcome presentation formats: numeric only, numeric with an icon
   array, numeric with a set of 50 images, or numeric with a functional
   spinner. Preferences for TKR were measured before and immediately after
   viewing the outcome information using an 11-point numeric rating scale.
   Knowledge was assessed by asking participants to report the frequency of
   each outcome. Results Participants randomized to the icon array, images,
   and spinner had stronger preferences for TKR (after controlling for
   baseline preferences) compared to those viewing the numeric only format
   (P < 0.05 for all mean differences). Knowledge scores were highest in
   participants randomized to the icon array; however, knowledge did not
   mediate the association between format and change in preference for TKR.
   Conclusion Decision support at the point-of-care is being increasingly
   recognized as a vital component of care. Our findings suggest that
   adding graphic information to descriptive statistics strengthens
   preferences for TKR. Although experience formats using images may be too
   complex to use in clinical practice, icon arrays and spinners may be a
   viable and easily adaptable decision aid to support communication of
   probabilistic information.
OI Nowell, William/0000-0002-4951-6476; Kabardiev,
   Sadrutdin/0000-0001-6129-8371; Abdulmagomedov,
   Suleiman/0000-0001-9162-5062
ZS 0
Z8 0
TC 2
ZA 0
ZB 0
ZR 0
Z9 2
U1 0
U2 3
SN 2151-464X
EI 2151-4658
UT WOS:000459919400008
PM 29799668
ER

PT J
AU Neumaier, Michael
TI Diagnostics 4.0: the medical laboratory in digital health
SO CLINICAL CHEMISTRY AND LABORATORY MEDICINE
VL 57
IS 3
SI SI
BP 343
EP 348
DI 10.1515/cclm-2018-1088
PD MAR 2019
PY 2019
AB During recent years, the digital revolution has changed the face of
   societies including industrial production, economies and peoples' social
   lives. From these changes we may extrapolate the developments that
   digitization of health care will bring to medicine in general and
   laboratory medicine in particular. Disruptive technologies will
   fundamentally change the way laboratory tests are going to be ordered,
   carried out and interpreted in the future, and test results from various
   sources need to be curated to be of added value for the patient's
   condition. Wearables and implantables will quantify the concentrations
   for an unknown number of laboratory parameters, and the data will be
   stored in cloud services at the fingertips of the patient as the
   sovereign of his/her health care data. A 24/7 online availability of
   health services will strengthen predictive medicine and may enable a
   vastly improved preventive health care that is supported by
   deep-learning algorithms for clinical decision-making not only on behalf
   of the physician, but also the empowered patient (e.g. health bots).
   This will likely shift the current role of Laboratory Medicine as a
   central provider of diagnostic information from a "hidden champion"
   towards a higher visibility redefining the patient-physician-laboratory
   relationship. For example, accessing digital health data will allow
   Laboratory Medicine to more efficiently contribute to the medical dialog
   than is often the case today. From this perspective, this will require
   major readjustments in the way we execute our profession, and it will
   also need new concepts of education and continuous professional
   development.
CT 2nd Strategic Conference of the
   European-Federation-for-Clinical-Chemistry-and-Laboratory-Medicine
   (EFLM)
CY JUN 18-19, 2018
CL Mannheim, GERMANY
SP European Federat Clin Chem & Lab Med
TC 7
ZR 1
ZA 0
ZB 1
Z8 0
ZS 0
Z9 8
U1 0
U2 8
SN 1434-6621
EI 1437-4331
UT WOS:000460119400007
PM 30530888
ER

PT J
AU Haemel, Anna
   Kahl, Leslie
   Callen, Jeffrey
   Werth, Victoria P.
   Fiorentino, David
   Fett, Nicole
TI Supplementing Dermatology Physician Resident Education in Vasculitis and
   Autoimmune Connective Tissue Disease: A Prospective Study of an Online
   Curriculum
SO JAMA DERMATOLOGY
VL 155
IS 3
BP 381
EP 383
DI 10.1001/jamadermatol.2018.4837
PD MAR 2019
PY 2019
ZA 0
ZS 0
ZR 0
ZB 1
TC 3
Z8 0
Z9 3
U1 0
U2 0
SN 2168-6068
EI 2168-6084
UT WOS:000461059000020
PM 30624565
ER

PT J
AU Reins, Jo Annika
   Boss, Leif
   Lehr, Dirk
   Berking, Matthias
   Ebert, David Daniel
TI The more I got, the less I need? Efficacy of Internet-based guided
   self-help compared to online psychoeducation for major depressive
   disorder
SO JOURNAL OF AFFECTIVE DISORDERS
VL 246
BP 695
EP 705
DI 10.1016/j.jad.2018.12.065
PD MAR 1 2019
PY 2019
AB Background: This study's aims were to compare the efficacy and negative
   effects of guided Internet-based cognitive behavior therapy (iCBT) and
   online psychoeducation (OPE) in people with major depression.
   Methods: A total of 131 individuals were randomized. Assessments took
   place at baseline (T1), six weeks (T2), and three months (T3). The
   primary endpoint was change in observer-based depression severity from
   T1 to T2. Potential negative effects were analyzed in terms of suicidal
   ideations, symptom deterioration, attitudes toward seeking further help,
   and other adverse events.
   Results: iCBT (n = 65) and OPE (n = 66) both reduced depressive symptoms
   from T1 to T2, with large changes observed for iCBT and medium for OPE
   (iCBT: Cohen's d = 1.09; OPE: d = 0.60). Differences between groups were
   significant at the primary endpoint (d = 0.36, p = 0.028). OPE continued
   to have a positive effect from post-treatment to follow-up, while the
   effect of iCBT remained stable, with differences between groups not
   being significant anymore at follow-up. Participants who had undergone
   prior psychotherapy benefited from both treatments; but for those
   without prior psychotherapy, iCBT was superior also at follow-up. In the
   iCBT group 26.2% of the participants reported at least one side-effect.
   Limitations: The history of psychotherapy was imbalanced between the
   groups. Some negative effects were assessed in the iCBT group only.
   Conclusions: Both iCBT and OPE were effective in reducing depressive
   symptoms, but with iCBT having a more rapid effect. iCBT was
   specifically superior in those with no prior history of psychotherapy.
   Negative effects occurred frequently and should be considered when
   implementing iCBT. Trial registration: German clinical trials register:
   DRKS00005025
RI Lehr, Dirk/AAN-2010-2020; Reins, Jo Annika/AAQ-5524-2021; Boss, Leif/; Ebert, David Daniel/
OI Lehr, Dirk/0000-0002-5560-3605; Boss, Leif/0000-0001-9012-0839; Ebert,
   David Daniel/0000-0001-6820-0146
ZB 2
TC 17
ZA 0
ZR 0
ZS 0
Z8 0
Z9 17
U1 3
U2 20
SN 0165-0327
EI 1573-2517
UT WOS:000457276200084
PM 30611913
ER

PT J
AU Adams, Dawn
   MacDonald, Libby
   Keen, Deb
TI Teacher responses to anxiety-related behaviours in students on the
   autism spectrum
SO RESEARCH IN DEVELOPMENTAL DISABILITIES
VL 86
BP 11
EP 19
DI 10.1016/j.ridd.2018.12.009
PD MAR 2019
PY 2019
AB Background: At least 50% of students on the autism spectrum experience
   clinical or subclinical levels of anxiety but there is scant research on
   how teachers respond to anxiety in children on the spectrum.
   Aims: To compare teacher responses to anxiety-related behaviour in
   students who do and do not have a diagnosis on the spectrum using the
   Teacher Responses to Anxiety in Children (TRAC).
   Methods and procedures: Teachers (N = 64), predominantly from mainstream
   primary schools, completed an online survey comprised of a demographic
   questionnaire and two versions of the TRAC, one for students without
   autism and one for students with autism.
   Outcomes and results: Teachers report differences in the way they would
   likely respond to anxiety-related behaviours observed in students with
   and without autism. Teachers reported being more likely to use
   anxiety-promoting responses for students with autism who are showing
   behaviours indicative of general and separation anxiety, but not when
   they are showing behaviours indicative of social anxiety. Whilst there
   was no significant difference in the overall likelihood of use of
   autonomy-promoting responses between groups, there were differences in
   the likelihood of using specific autonomy-promoting responses dependent
   upon diagnosis and type of anxiety.
   Conclusions and implications: Teachers report they are likely to respond
   differently to anxiety-related behaviours of students on the autism
   spectrum but the impact of this on the behaviour of these students is
   yet to be determined. Professional development is a priority to increase
   teacher knowledge about anxiety-related behaviours in students with
   autism and the ways in which teachers' responses may promote or reduce
   anxiety and autonomy.
OI Adams, Dawn/0000-0001-8001-0126
ZR 0
ZB 5
ZS 2
TC 17
Z8 0
ZA 0
Z9 19
U1 2
U2 24
SN 0891-4222
UT WOS:000458714200002
PM 30622014
ER

PT J
AU Lyles, Courtney R.
   Lina Tieu
   Sarkar, Urmimala
   Kiyoi, Stephen
   Sadasivaiah, Shobha
   Hoskote, Mekhala
   Ratanawongsa, Neda
   Schillinger, Dean
TI A Randomized Trial to Train Vulnerable Primary Care Patients to Use a
   Patient Portal
SO JOURNAL OF THE AMERICAN BOARD OF FAMILY MEDICINE
VL 32
IS 2
BP 248
EP 258
DI 10.3122/jabfm.2019.02.180263
PD MAR-APR 2019
PY 2019
AB Background: Patient portals are becoming ubiquitous. Previous research
   has documented substantial barriers, especially among vulnerable patient
   subgroups such as those with lower socioeconomic status or limited
   health literacy (LHL). We tested the effectiveness of delivering online,
   video-based portal training to patients in a safety net setting.
   Methods: We created an online video curriculum about accessing the San
   Francisco Health Network portal, and then randomized 93 English-speaking
   patients with 1+ chronic diseases to receive 1) an in-person tutorial
   with a research assistant, or 2) a link to view the videos on their own.
   We also examined a third, nonrandomized usual care comparison group. The
   primary outcome was portal log-in (yes/no) 3 to 6 months post-training,
   assessed via the electronic health record. Secondary outcomes were
   self-reported attitudes and skills collected via baseline and follow-up
   surveys.
   Results: Mean age was 54 years, 51% had LHL, 60% were nonwhite, 52% were
   female, 45% reported fair/poor health, and 76% reported daily Internet
   use. At followup, 21% logged into the portal, with no differences by arm
   (P = .41), but this was higher than the overall clinic rate of 9% (P <
   .01) during the same time period. We found significant prepost
   improvements in self-rated portal skills (P = .03) and ellealth literacy
   (P < .01). Those with LHL were less likely to log in post-training (P <
   .01).
   Conclusions: Both modalities of online training were comparable, and
   neither mode enabled a majority of vulnerable patients to use portals,
   especially those with LHL. This suggests that portal training will need
   to be more intensive or portals need improved usability to meaningfully
   increase use among diverse patients.
OI Tieu, Lina/0000-0002-9980-0774
Z8 0
ZR 0
ZS 0
TC 20
ZB 1
ZA 0
Z9 20
U1 0
U2 7
SN 1557-2625
EI 1558-7118
UT WOS:000460666700015
PM 30850461
ER

PT J
AU Robin, Florian
   Ouattara, Alexandre
   Nouette-Gaulain, Karine
TI Anaesthesia and critical care training in 2018: A French national survey
SO ANESTHESIE & REANIMATION
VL 5
IS 2
BP 73
EP 82
DI 10.1016/j.anrea.2018.10.005
PD MAR 2019
PY 2019
AB Objectives > French anaesthesia and critical core (ACC) residency is a
   five-years educational program combining theoretical and practical
   training. A government report from 2014 has shown significant
   shortcomings during this lost degree cycle. We performed a single and
   recent overview of the French ACC theoretical and practical teaching
   practices.
   Methods > An anonymous, self-report and online questionnaire was sent
   from January to March 2017 to all French ACC residents. The
   questionnaire was hosted by sondageonline.com and was distributed by the
   regional coordinators. All the data was anonymised and analysed using
   Excel.
   Results > The survey was completed by 522 residents across 24/28
   subdivisions, which represents a response rote of 25%. Regional or
   notional courses ore offered to 92% of French ACC students and take the
   form of e-learning (19%) or lectures (93%). In this case, 45% of them
   have regular difficulties to get there. One-third of ACC residents
   undergo additional and fee-based qualification because 39% consider the
   educational program insufficient. Only 48% of ACC students attend a
   national or international conference during the academic year, mainly
   due to professional (58%) and/or budgetary (39%) constraints. Regarding
   the knowledge assessment, only 57% of ACC residents are orally or
   writing evaluated each year. Only 9% is never assessed before the last
   year of the postgraduate ACC studies.
   Conclusion > This French notional survey gave insights to French
   postgraduate medical teaching conditions and identified ways to improve
   the ACC education during residency.
Z8 0
ZB 0
ZA 0
ZR 0
TC 0
ZS 0
Z9 0
U1 0
U2 1
SN 2352-5800
EI 2352-5819
UT WOS:000460501000003
ER

PT J
AU Darbyshire, Daniel
   Baker, Paul
   Agius, Steven
   McAleer, Sean
TI Trainee and supervisor experience of the Academic Foundation Programme
SO JOURNAL OF THE ROYAL COLLEGE OF PHYSICIANS OF EDINBURGH
VL 49
IS 1
BP 43
EP 51
DI 10.4997/JRCPE.2019.111
PD MAR 2019
PY 2019
AB Background The Academic Foundation Programme (AFP) is often the initial
   step along the Integrated Academic Training pathway in the UK. It is
   relatively new and research as to its effectiveness is limited. Our
   objective was to evaluate the AFP in terms of its impact on academic
   career aspirations and to explore trainees' expectations and experience
   of the programme and investigate the enablers and barriers to success.
   Method Seven supervisors of Academic Foundation trainees were
   interviewed over a 5-month period in 2014. AFP trainees' views were
   sought by way of an online questionnaire that covered six areas:
   demographics, expectations, academic time, experience, research and
   achievements.
   Results Thirty-four trainees completed online questionnaires. The
   majority of trainees (94%) did not proceed directly along the Integrated
   Academic Training pathway to complete Academic Clinical Fellowships, but
   those who applied to do so were often successful (nine applicants, six
   successful). Free-text comments revealed an expectation of a more
   course-like structure to the programme, this is In contrast to the
   authentic experience of clinical academia, along with its associated
   challenges, that some of the supervisors reported. The Importance of
   planning and preparation for success was a recurring theme from the
   supervisor interviews.
   Conclusions The programme is achieving some success in encouraging
   academic careers. There are several areas that can be improved.
   Improving the availability of information and guidance for supervisors
   and facilitating Academic Foundation Doctors to network are both
   feasible changes that could lead to improvement.
RI Darbyshire, Daniel/AAO-8681-2020
OI Darbyshire, Daniel/0000-0001-5619-0331
Z8 0
ZS 0
ZA 0
TC 2
ZR 0
ZB 0
Z9 2
U1 0
U2 1
SN 1478-2715
EI 2042-8189
UT WOS:000460456700012
PM 30838993
ER

PT J
AU Petre, Maria-Alexandra
   Bahrey, Lisa
   Levine, Mark
   van Rensburg, Adriaan
   Crawford, Mark
   Matava, Clyde
TI A national survey on attitudes and barriers on recycling and
   environmental sustainability efforts among Canadian anesthesiologists:
   an opportunity for knowledge translation
SO CANADIAN JOURNAL OF ANESTHESIA-JOURNAL CANADIEN D ANESTHESIE
VL 66
IS 3
BP 272
EP 286
DI 10.1007/s12630-018-01273-9
PD MAR 2019
PY 2019
AB Anesthesia-related activities produce 25% of all operating room (OR)
   waste and contribute to environmental pollution and climate change. The
   aim of this study was to document Canadian anesthesiologists' current
   practice, attitudes towards, and perceived barriers regarding recycling
   of OR waste and environmental sustainability efforts.
   With Research Ethics Board approval, members of the Canadian
   Anesthesiologists' Society (CAS) completed an online survey consisting
   of 25 questions assessing current environmentally sustainable practices
   in anesthesiology and gaps, barriers, and interest in gaining further
   knowledge on this topic.
   Four hundred and twenty-six of 2,695 (16%) CAS members responded to the
   questionnaire. Despite a willingness to recycle at work among most
   anesthesiologists (393/403, 97.5%), only 122/403 (30.2%) did so. Other
   sustainability efforts in Canadian ORs included donating unused medical
   equipment and supplies to medical missions (198/400, 49.5%) and evening
   shut-off of anesthesia machines and other OR equipment (185/400, 46.3%).
   Reported barriers to recycling in the OR included a lack of support from
   hospital/OR leadership (254/400, 63.5%) and inadequate
   information/education (251/400, 62.8%). Only 122/389 (31.4%) of
   respondents were aware of any efforts to expand sustainability programs
   at their institutions but 273/395 (69.1%) of respondents indicated an
   interest in obtaining further education on the topic.
   Canadian anesthesiologists appear ready to incorporate environmental
   sustainability in their practice but indicate that significant barriers
   exist. Our study highlights the need for further educational programs
   and implementation strategies.
RI Matava, Clyde/AAK-9531-2020
OI Matava, Clyde/0000-0002-9502-0981
Z8 0
ZB 4
ZR 0
TC 12
ZS 0
ZA 0
Z9 12
U1 4
U2 14
SN 0832-610X
EI 1496-8975
UT WOS:000459035100004
PM 30547422
ER

PT J
AU Marcrom, Samuel R.
   Kahn, Jenna M.
   Colbert, Lauren E.
   Freese, Christopher M.
   Doke, Kaleigh N.
   Yang, Joanna C.
   Yashar, Catheryn M.
   Luu, Michael
   Kamrava, Mitchell
TI Brachytherapy Training Survey of Radiation Oncology Residents
SO INTERNATIONAL JOURNAL OF RADIATION ONCOLOGY BIOLOGY PHYSICS
VL 103
IS 3
BP 557
EP 560
DI 10.1016/j.ijrobp.2018.10.023
PD MAR 1 2019
PY 2019
AB Purpose: As brachytherapy utilization rates decline, we sought to
   evaluate the state of brachytherapy training during radiation oncology
   residency.
   Methods and Materials: US radiation oncology residents in the
   Association of Residents in Radiation Oncology database were sent an
   online questionnaire regarding brachytherapy training. Survey questions
   addressed a wide array of topics, and responses were often given on a 1
   to 5 Likert-type scale that reflected strength of opinion. Postgraduate
   year (PGY) 4/5 respondents' answers were analyzed. Descriptive
   statistics were generated, and rank correlation analyses (Kendall's s
   coefficient and Wilcoxon signed-rank test) were used for comparisons.
   Results: The survey was completed by 145 of 567 residents (62% being
   PGY4/5). Of PGY4/5 respondents, 96% (86 of 90) believed learning
   brachytherapy during residency was important, and 72% (65 of 90) felt
   their program valued brachytherapy training. Resident brachytherapy
   comfort varied by site, decreasing as follows: gynecologic, prostate,
   breast, skin. The current intracavitary 15-case minimum was believed
   adequate by most, but only a minority believed the 5-case interstitial
   minimum was adequate. Most respondents (59%) believed that caseload was
   the greatest barrier to achieving independence in brachytherapy.
   Significant support exists for American Brachytherapy Society training
   courses and on-the-job education to enhance training, but enthusiasm
   about pursuing brachytherapy fellowship training was low. Most
   respondents expressed confidence in developing a brachytherapy practice
   (54%); however, this was significantly lower than the rate of those
   confident in developing a stereotactic body radiation
   therapy/stereotactic radiosurgery program (97%) (P <.001). Furthermore,
   there was an association between aggregate number of brachytherapy cases
   performed and resident confidence in starting a brachytherapy practice
   (s Z 0.37; P <.001).
   Conclusions: Brachytherapy is an important component of residency
   training that is valued by residents and programs. Because caseload was
   the greatest perceived barrier in brachytherapy training, with
   confidence correlated with case volume, attempts should be made to
   expand opportunities for training experiences that are feasible to
   complete during residency. (C) 2018 Elsevier Inc. All rights reserved.
OI Colbert, Lauren/0000-0001-5806-4339
ZR 0
ZA 0
TC 49
ZS 0
ZB 6
Z8 1
Z9 50
U1 0
U2 2
SN 0360-3016
EI 1879-355X
UT WOS:000458558100009
PM 30612963
ER

PT J
AU Arman, Nilay
   Tarakci, Ela
   Tarakci, Devrim
   Kasapcopur, Ozgur
TI Effects of Video Games-Based Task-Oriented Activity Training (Xbox 360
   Kinect) on Activity Performance and Participation in Patients With
   Juvenile Idiopathic Arthritis A Randomized Clinical Trial
SO AMERICAN JOURNAL OF PHYSICAL MEDICINE & REHABILITATION
VL 98
IS 3
BP 174
EP 181
DI 10.1097/PHM.0000000000001001
PD MAR 2019
PY 2019
AB Objective: The aim of the study was to compare the effects of two
   different task-oriented activity training programs on activity
   performance and participation in children/adolescents with juvenile
   idiopathic arthritis.
   Design: Sixty-two patients were randomized into group I and group II for
   task-oriented activity training. In group I, activities of daily living
   were practiced using real materials from daily life, and in group II,
   activities of daily living were practiced using video-based games (Xbox
   360 Kinect) for 3 d/wk for 8 wks. Pain by the Numeric Rating Scale,
   upper limb muscle, grip, and pinch strengths by a dynamometer, activity
   performance and participation by the Childhood Health Assessment
   Questionnaire, Canadian Occupational Performance Measure, and Duruoz
   Hand Index were evaluated.
   Results: After treatment in both groups, significant changes were found
   in the Numeric Rating Scale, muscle strength, grips strength, Childhood
   Health Assessment Questionnaire, Canadian Occupational Performance
   Measure, and Duruoz Hand Index (P < 0.05). Group II was statistically
   superior to group I in changes of almost all upper limb muscle
   strengths, palmar pinch strength, Canadian Occupational Performance
   Measure satisfaction, and Duruoz Hand Index scores (P < 0.05).
   Conclusion: Video games-based task-oriented activity training is an
   alternative and feasible treatment for children/adolescents with
   juvenile idiopathic arthritis. This new method may have widespread
   applicability in future research, given the rapidly growing interest in
   virtual reality-based therapy in rehabilitation.
RI Kasapcopur, Ozgur/A-8888-2018; Tarakci, Ela/D-5498-2019; , xxxxxxxxxxxxxxxxxxxx/AAH-5782-2019; Tarakci, Devrim/X-8190-2019; TARAKCI, ELA/AAI-1195-2019; Arman, Nilay/H-3376-2018
OI Kasapcopur, Ozgur/0000-0002-1125-7720; TARAKCI, ELA/0000-0003-1330-2051;
   Arman, Nilay/0000-0002-0830-6595
ZB 3
ZA 0
Z8 0
TC 22
ZS 0
ZR 0
Z9 22
U1 3
U2 31
SN 0894-9115
EI 1537-7385
UT WOS:000459458200005
PM 30020092
ER

PT J
AU Johnson, Anna Rose
   Doval, Andres F.
   Egeler, Sabine A.
   Lin, Samuel J.
   Lee, Bernard T.
   Singhal, Dhruv
TI A Multimetric Evaluation of Online Spanish Health Resources for
   Lymphedema
SO ANNALS OF PLASTIC SURGERY
VL 82
IS 3
BP 255
EP 261
DI 10.1097/SAP.0000000000001762
PD MAR 2019
PY 2019
AB Background Breast cancer is a leading cause of death in US Hispanic
   females. This demographic is more likely to present with later-stage
   disease and require more extensive surgical treatment, including
   axillary lymph node dissection, which increases risk of lymphedema. The
   Spanish-speaking Hispanic population has a lower health literacy level
   and requires materials contoured to their unique needs. The aim of this
   study was to evaluate online Spanish lymphedema resources. Methods A web
   search using the Spanish term "linfedema" was performed, and the top 10
   websites were identified. Each was analyzed using validated metrics to
   assess readability, understandability, actionability, and cultural
   sensitivity using the SOL (Simplified Measure of Gobbledygook, Spanish),
   Patient Education and Materials Assessment for Understandability and
   Actionability (Patient Education and Assessment Tool), and Cultural
   Sensitivity and Assessment Tool (CSAT), respectively. Online materials
   were assessed by 2 independent evaluators, and interrater reliability
   was determined. Results Online lymphedema material in Spanish had a mean
   reading grade level of 9.8 (SOL). Average understandability and
   actionability scores were low at 52% and 36%, respectively. The mean
   CSAT was 2.27, below the recommended value of 2.5. Cohen kappa for
   interrater reliability was greater than 0.81 for the Patient Education
   and Assessment Tool and CSAT, suggesting excellent agreement between
   raters. Conclusions Available online Spanish lymphedema resources are
   written at an elevated reading level and are inappropriate for a
   population with lower health literacy levels. As patients continue to
   use the internet as their primary source for health information, health
   care entities must improve the quality of provided Spanish resources in
   order to optimize patient comprehension.
RI Lin, Samuel/P-6158-2019; Lee, Bernard T./K-1106-2016; Johnson, Anna Rose/
OI Lee, Bernard T./0000-0002-5533-3166; Johnson, Anna
   Rose/0000-0003-0824-1709
ZA 0
TC 8
ZB 1
ZR 0
ZS 0
Z8 0
Z9 8
U1 0
U2 6
SN 0148-7043
EI 1536-3708
UT WOS:000458890600002
PM 30730864
ER

PT J
AU Chun, Holly C. P.
   Skinner, Siew-Mei
   Rosewall, Tara
TI The Educational Utility of Blogging for MRI Technologists
SO JOURNAL OF MEDICAL IMAGING AND RADIATION SCIENCES
VL 50
IS 1
BP 129
EP 135
DI 10.1016/j.jmir.2018.09.005
PD MAR 2019
PY 2019
AB Introduction: The value of a blog as an educational tool is thought to
   be underestimated by health care professionals. This research aimed to
   explore the MRI educational utility of blogs, and to determine who was
   participating in writing those blogs. It was hoped that this research
   would increase awareness of alternative education formats that would be
   useful for MRI technologists.
   Methods: Between March and April of 2017, an online blog search was
   performed using MRI-related keywords. Strict exclusion criteria were
   then applied. Two coders independently used lean coding to analyse
   selected blog posts and organized the codes into themes. Data were
   tested for intercoder reliability.
   Results: Researchers analysed 39 posts from 9 blogs and identified the
   following themes: focus on MRI techniques and technologies, knowledge
   dissemination, sharing of experience, collaborative learning,
   authorship, and informal writing. Bloggers, self-identified as
   practitioners or scholars, communicated about research projects and used
   an informal writing style. Evidence of intentional teaching of
   MRI-specific content and sharing of professional and personal
   experiences was found. Communication between authors and readers from
   most of the MRI professions was observed, with the exception of MRI
   technologists.
   Conclusions: This research found that MRI-related blogs provide a
   credible and accessible forum for the sharing and discussion of
   knowledge, experiences, and ideas. Although many MRI professionals
   author blogs, MRI technologists do not seem to participate in this form
   of communication. As social media gains in popularity within the medical
   radiation technologist profession, it is hoped that more MRI
   technologists will make use of blogging to facilitate learning,
   collaboration, and communication.
TC 2
ZR 0
ZB 0
Z8 0
ZA 0
ZS 0
Z9 2
U1 0
U2 1
SN 1939-8654
UT WOS:000458856100019
PM 30777234
ER

PT J
AU Rosenkrantz, Andrew B.
   Begovic, Jovan
   Pires, Antonio
   Won, Eugene
   Taneja, Samir S.
   Babb, James S.
TI Online Interactive Case-Based Instruction in Prostate Magnetic Resonance
   Imaging Interpretation Using Prostate Imaging and Reporting Data System
   Version 2: Effect for Novice Readers
SO CURRENT PROBLEMS IN DIAGNOSTIC RADIOLOGY
VL 48
IS 2
BP 132
EP 141
DI 10.1067/j.cpradiol.2018.01.003
PD MAR-APR 2019
PY 2019
AB Purpose: To assess the effect on reader performance of an interactive
   case-based online tutorial for prostate magnetic resonance imaging (MRI)
   interpretation using Prostate Imaging and Reporting Data System
   (PI-RADS).
   Methods: An educational website was developed incorporating scrollable
   multiparametric prostate MRI examinations with annotated solutions based
   on PI-RADS version 2. Three second-year radiology residents evaluated a
   separate set of 60 prostate MRI examinations both before and after
   review of the online case material, identifying and scoring dominant
   lesions. These 60 examinations included 30 benign cases and 30 cases
   with a dominant lesion demonstrating Gleason score >= 3 + 4 tumor on
   fusion-targeted biopsy. The readers' pooled performance was compared
   between the 2 sessions using logistic regression and Wilcoxon signed
   rank tests.
   Results: All readers completed the online material within four-hours.
   Review of the online material significantly improved sensitivity (from
   57.8%-73.3%, P = 0.003) and negative predictive value (from 69.2%-78.2%,
   P = 0.049), but not specificity (from 70.0%-67.8%, P = 0.692) or
   positive predictive value (from 59.6%-64.7%, P = 0.389). Reader
   confidence (1-10 scale; 10 = maximal confidence) also improved
   significantly (from 5.6 +/- 2.7 to 6.3 +/- 2.6, P = 0.026). However,
   accuracy of assigned PI-RADS scores did not improve significantly (from
   45.5%-53.3%, P = 0.149).
   Conclusion: An online interactive case-based website in prostate MRI
   interpretation improved novice readers' sensitivity and negative
   predictive value for tumor detection, as well as readers' confidence.
   This online material may serve as a resource complementing existing
   traditional methods of instruction by providing a more flexible
   educational experience among a larger volume of learners. However,
   further more targeted educational initiatives regarding the proper
   application of PI-RADS remain warranted. (C) 2018 Elsevier Inc. All
   rights reserved.
OI Rosenkrantz, Andrew/0000-0002-1558-5350; Babb,
   James/0000-0003-1798-1186; Taneja, Samir/0000-0003-0887-8259
ZS 0
TC 9
Z8 0
ZR 0
ZA 0
ZB 2
Z9 9
U1 0
U2 2
SN 0363-0188
UT WOS:000458660900010
PM 29428182
ER

PT J
AU Gershengoren, Liliya
TI Patient-targeted googling and psychiatric professionals
SO INTERNATIONAL JOURNAL OF PSYCHIATRY IN MEDICINE
VL 54
IS 2
BP 133
EP 139
DI 10.1177/0091217418791459
PD MAR 2019
PY 2019
AB Objective This is a pilot study which assesses the beliefs of
   psychiatric professionals regarding obtaining patient information via
   the Internet as well as the frequency with which they do it in a variety
   of clinical settings. Methods Psychiatry faculty and residents were
   asked to participate in an anonymous online survey about their use of
   the search engine Google to find information about their patients. Data
   were analyzed with Microsoft Excel. Results The participants included 48
   faculty and 34 residents (118 faculty and 44 residents were surveyed)
   with response rates of 41% and 77%, respectively. Majority of attending
   physicians and residents reported engaging in patient-targeted googling
   with no significant difference between the groups. Residents were most
   likely to search for patient information online in the psychiatric
   emergency room (45%). Psychiatric emergency room (36.8%) and private
   practice (31.6%) were notable clinical settings for obtaining further
   patient information on the Internet for the faculty. When describing
   reasons for engaging in patient-targeted googling, "patient care" was
   cited about twice as often as "curiosity" in the psychiatric emergency
   room, whereas "curiosity" and "patient care" were reasons mentioned in
   other clinical settings. In general, neither faculty nor residents
   report informing their patients of their Internet searches either before
   or after engaging in patient-targeted googling. Conclusion This study
   raises important questions about education for trainees and faculty
   regarding patient-targeted googling.
ZR 0
TC 3
Z8 0
ZA 0
ZB 0
ZS 0
Z9 3
U1 0
U2 3
SN 0091-2174
EI 1541-3527
UT WOS:000458789800004
PM 30092677
ER

PT J
AU Barnes, Justin A.
   Ellis, Melissa L.
   Hwang, Sharon
   Emarine, Joan
   Merwin, Patti
   Salinas, Gregory D.
   Musher, Benjamin L.
TI Identification of Educational Gaps Among Oncologists Who Manage Patients
   with Pancreatic Cancer
SO JOURNAL OF GASTROINTESTINAL CANCER
VL 50
IS 1
BP 84
EP 90
DI 10.1007/s12029-017-0033-8
PD MAR 2019
PY 2019
AB IntroductionPancreatic ductal adenocarcinoma (PDA) is associated with
   poor outcomes and presents oncologists with a myriad of clinical
   challenges. This study was conducted to assess oncologists' practice
   patterns and to identify the greatest areas of need for future PDA
   continuing medical education (CME) programs.MethodsCase vignettes have
   been validated as an effective tool to assess how physicians approach
   and treat a wide array of diseases. In order to assess practice patterns
   for resectable, locally advanced unresectable, and metastatic PDA, an
   online case vignette survey was distributed to practicing medical
   oncologists.ResultsResponses from 150 US-practicing oncologists were
   analyzed, and several key opportunities for future CME programs were
   identified. For case 1 (patient with resectable PDA), 44% of oncologists
   did not select an evidence-based adjuvant chemotherapy regimen. For case
   2 (patient with locally advanced PDA who develops metastases and
   neuropathy after first-line nab-paclitaxel/gemcitabine followed by
   chemoradiation), 57% of oncologists did not select an evidence-based
   second-line chemotherapy regimen, and 35% selected a regimen containing
   oxaliplatin, a chemotherapeutic known to cause neuropathy. For case 3
   (patient with a pancreatic mass and liver metastases), only 34% of
   oncologists recommended a biopsy, chest imaging, and liver function
   tests which should be standard of care assessments with this
   presentation. For all three cases, clinical trial referral was selected
   by fewer than 5% of respondents.ConclusionsThis study identified
   appreciable discrepancies between oncologists' recommendations and
   standard evidence-based guidelines. Well-designed CME programs may help
   to bridge the educational gaps identified and improve adherence to
   practice guidelines.
ZA 0
ZB 0
Z8 0
ZR 0
TC 1
ZS 0
Z9 1
U1 0
U2 0
SN 1941-6628
EI 1941-6636
UT WOS:000458446000012
PM 29177608
ER

PT J
AU Gill, Manu
   Andersen, Elizabeth
   Hilsmann, Norma
TI Best practices for teaching pharmacology to undergraduate nursing
   students: A systematic review of the literature
SO NURSE EDUCATION TODAY
VL 74
BP 15
EP 24
DI 10.1016/j.nedt.2018.11.017
PD MAR 2019
PY 2019
AB Objective: In this systematic review we describe best practices for
   teaching pharmacology to undergraduate baccalaureate nursing students
   based on the available evidence. Numerous teaching strategies employed
   in undergraduate pharmacology courses for nursing students have been
   summarized and compared for their impact on pharmacology knowledge
   retention, application of pharmacology theory to practice, and student
   satisfaction. Future directions for research are discussed.
   Design: The review was performed using the Preferred Reporting Items for
   Systematic Reviews and Meta Analyses (PRISMA) guidelines for systematic
   reviews and meta-analyses.
   Data Sources: The Cumulative Index of Nursing and Allied Health
   Literature (CINAHL), Academic Search Complete, Education Resources
   Information Center (ERIC), and Education Source and Health Reference
   Centre Academic were searched using key search terms and phrases. Twenty
   studies, conducted between 2001 and 2017, met the inclusion criteria.
   Method: Quality assessment was made in accordance with two appraisal
   tools: Kirkpatrick's framework and the Medical Education Research
   Quality Instrument (MERSQI) for quantitative studies.
   Results: Online, simulation, and integrated methods of teaching
   pharmacology were most beneficial for pharmacology knowledge acquisition
   and student satisfaction. Traditional lecture, problem-based learning,
   and a flipped classroom were least effective strategies for teaching
   pharmacology to undergraduate students.
   Conclusions: This systematic review will contribute to the body of
   knowledge used by nurse educators who teach in undergraduate nursing
   programs, may be particularly useful for undergraduate nursing program
   directors/administrators who are considering undergoing curricular
   changes, and may be a conduit for future researchers who wish to design
   studies aimed at improving teaching and learning within undergraduate
   nursing education.
ZA 0
ZB 0
ZS 0
TC 20
Z8 1
ZR 0
Z9 21
U1 1
U2 35
SN 0260-6917
EI 1532-2793
UT WOS:000458590100003
PM 30554030
ER

PT J
AU Almont, Thierry
   Farsi, Fadila
   Krakowski, Ivan
   El Osta, Rabih
   Bondil, Pierre
   Huyghe, Eric
TI Sexual health in cancer: the results of a survey exploring practices,
   attitudes, knowledge, communication, and professional interactions in
   oncology healthcare providers
SO SUPPORTIVE CARE IN CANCER
VL 27
IS 3
BP 887
EP 894
DI 10.1007/s00520-018-4376-x
PD MAR 2019
PY 2019
AB PurposeTo assess, focusing on population of healthcare professionals
   providing oncosexology care to men with cancer, clinical practice,
   attitudes, knowledge, communication, and professional
   interaction.MethodsWe performed a descriptive cross-sectional study with
   an online self-administered e-questionnaire addressed to all medical,
   paramedical, or administrative professionals attending the 4th Cancer,
   Sexuality and Fertility Meeting in Toulouse, France. Their participation
   was voluntary and totally anonymous.ResultsThe 165 respondents comprised
   44% of physicians, 47% of paramedics, and 9% of other health
   professionals in oncology, from all French regions. Paramedics were
   significantly younger than physicians (p=.006). One third of respondents
   were degreed in sexology, but 75.8% were in demand of
   oncosexology-specific trainings, particularly paramedics (p=.029).
   Regarding the oncosexology network, respondents declared being linked to
   organ specialists (56.8%), psychologists (49.5%), oncologists (47.4%),
   nurses (31.5%), radiation therapists (27.4%), and general practitioners
   (25.3%). Compared to paramedics, physicians were more likely to be
   engaged in oncosexology care (p=.039) and couple counseling (p=.005),
   but the proportions of counseled patients or couple were identical
   (p=.430 and p=.252, respectively). Overall, 90% of respondents reported
   discussing sexuality issues with patients. Regarding the time for
   discussion, physicians reported communicating more at cancer
   announcement (p=.004) or after treatments (p=.015), while more
   paramedics reported discussing at another time (p=.005). Regarding the
   place for discussion, paramedics more frequently reported talking about
   sexuality in the hospital room (p=.001) or during a specific consult
   (p=.007).ConclusionsResults emphasize various levels for improving
   existing oncosexology care, such as developing oncosexology-specific
   educational and practical training programs, particularly for
   paramedics; consolidating information, counseling, and therapeutic
   education with formal procedures like implementing medical and
   paramedical oncosexology moments, or strengthening the
   community-hospital networks, from diagnosis to survivorship.
OI Huyghe, Eric/0000-0001-9445-4385; Almont, Thierry/0000-0002-2536-2636
ZB 0
TC 18
ZA 0
ZS 1
Z8 0
ZR 0
Z9 18
U1 1
U2 15
SN 0941-4355
EI 1433-7339
UT WOS:000457997100019
PM 30109489
ER

PT J
AU Barnes, Sean S.
   Kaul, Viren
   Kudchadkar, Sapna R.
TI Social Media Engagement and the Critical Care Medicine Community
SO JOURNAL OF INTENSIVE CARE MEDICINE
VL 34
IS 3
BP 175
EP 182
DI 10.1177/0885066618769599
PD MAR 2019
PY 2019
AB Over the last decade, social media has transformed how we communicate in
   the medical community. Microblogging through platforms such as Twitter
   has made social media a vehicle for succinct, targeted, and innovative
   dissemination of content in critical care medicine. Common uses of
   social media in medicine include dissemination of information, knowledge
   acquisition, professional networking, and patient advocacy. Social media
   engagement at conferences represents all of these categories and is
   often the first time health-care providers are introduced to Twitter.
   Most of the major critical care medicine conferences, journals, and
   societies leverage social media for education, research, and advocacy,
   and social media users can tailor the inflow of content based on their
   own interests. From these interactions, networks and communities are
   built within critical care medicine and beyond, overcoming the barriers
   of physical proximity. In this review, we summarize the history and
   current status of health-care social media as it relates to critical
   care medicine and provide a primer for those new to health-care social
   media with a focus on Twitter, one of the most popular microblogging
   platforms.
RI Kudchadkar, Sapna R./AAT-2855-2020; Kaul, Viren/S-1037-2019
OI Kudchadkar, Sapna R./0000-0003-3089-0318; Kaul,
   Viren/0000-0003-3047-4840
ZR 0
ZS 0
Z8 0
ZA 0
TC 13
ZB 2
Z9 13
U1 4
U2 21
SN 0885-0666
EI 1525-1489
UT WOS:000457721500001
PM 29699469
ER

PT J
AU Wernhart, Anna
   Gahbauer, Susanne
   Haluza, Daniela
TI eHealth and telemedicine: Practices and beliefs among healthcare
   professionals and medical students at a medical university
SO PLOS ONE
VL 14
IS 2
AR e0213067
DI 10.1371/journal.pone.0213067
PD FEB 28 2019
PY 2019
AB Digitalization affects almost every aspect of modern daily life
   including healthcare delivery. Successful adoption and sustainable
   integration of information technology-based eHealth and telemedicine
   concepts in clinical practice depend on constant evaluation of end user
   needs, proficiencies, and preferences. We therefore assessed how current
   and future healthcare professionals perceived health technology
   solutions and whether their perceptions differed. We conducted an online
   survey among a purposive sample of employees and students at the Medical
   University of Vienna, Austria. The structured questionnaire collected
   self-reported practices and beliefs in the context of eHealth and
   telemedicine among 905 participants (59.0% females), of which 48.4% were
   employees and 51.6% were students. Participants expressed moderate
   knowledge of eHealth and telemedicine concepts with higher levels among
   employees compared to students (both: p<0.05). Compared to employees,
   students were less convinced that online health information improves
   patient knowledge (p<0.001), but were more optimistic that telemedicine
   reduces healthcare costs (p<0.05). Participants doubted that
   telemedicine services would enhance the doctor-patient relationship and
   raised concerns regarding data security and privacy issues. Accordingly,
   quantitative context analysis of free text comments revealed that the
   four most frequently mentioned themes were related to issues concerning
   data privacy and security, questions of responsibility, doctor-patient
   interaction, and reliability of information. This study provides
   valuable insights into how current and future healthcare professionals
   differ in their perceptions regarding eHealth and telemedicine. These
   findings raise awareness of the need to bridge the gap between digital
   age groups and professional groups, especially in clinical healthcare
   delivery in a clocked-through, strenuous academic setting as found at a
   medical university.
RI Haluza, Daniela/H-7294-2019; Gahbauer, Susanne/
OI Haluza, Daniela/0000-0001-5619-2863; Gahbauer,
   Susanne/0000-0002-0621-5083
TC 37
ZA 0
ZS 1
Z8 0
ZB 3
ZR 0
Z9 38
U1 2
U2 20
SN 1932-6203
UT WOS:000460371500075
PM 30818348
ER

PT J
AU Car, Lorainne Tudor
   Kyaw, Bhone Myint
   Dunleavy, Gerard
   Smart, Neil A.
   Semwal, Monika
   Rotgans, Jerome I.
   Low-Beer, Naomi
   Campbell, James
TI Digital Problem-Based Learning in Health Professions: Systematic Review
   and Meta-Analysis by the Digital Health Education Collaboration
SO JOURNAL OF MEDICAL INTERNET RESEARCH
VL 21
IS 2
AR e12945
DI 10.2196/12945
PD FEB 28 2019
PY 2019
AB Background: The use of digital education in problem-based learning, or
   digital problem-based learning (DPBL), is increasingly employed in
   health professions education. DPBL includes purely digitally delivered
   as well as blended problem-based learning, wherein digital and
   face-to-face learning are combined.
   Objective: The aim of this review is to evaluate the effectiveness of
   DPBL in improving health professionals' knowledge, skills, attitudes,
   and satisfaction.
   Methods: We used the gold-standard Cochrane methods to conduct a
   systematic review of randomized controlled trials (RCTs). We included
   studies that compared the effectiveness of DPBL with traditional
   learning methods or other forms of digital education in improving health
   professionals' knowledge, skills, attitudes, and satisfaction. Two
   authors independently screened studies, extracted data, and assessed the
   risk of bias. We contacted study authors for additional information, if
   necessary. We used the random-effects model in the meta-analyses.
   Results: Nine RCTs involving 890 preregistration health professionals
   were included. Digital technology was mostly employed for presentation
   of problems. In three studies, PBL was delivered fully online. Digital
   technology modalities spanned online learning, offline learning, virtual
   reality, and virtual patients. The control groups consisted of
   traditional PBL and traditional learning. The pooled analysis of seven
   studies comparing the effect of DPBL and traditional PBL reported little
   or no difference in postintervention knowledge outcomes (standardized
   mean difference [SMD] 0.19, 95% CI 0.00-0.38). The pooled analysis of
   three studies comparing the effect of DPBL to traditional learning on
   postintervention knowledge outcomes favored DPBL (SMD 0.67, 95% CI
   0.14-1.19). For skill development, the pooled analysis of two studies
   comparing DPBL to traditional PBL favored DPBL (SMD 0.30, 95% CI
   0.07-0.54). Findings on attitudes and satisfaction outcomes were mixed.
   The included studies mostly had an unclear risk of bias.
   Conclusions: Our findings suggest that DPBL is as effective as
   traditional PBL and more effective than traditional learning in
   improving knowledge. DPBL may be more effective than traditional
   learning or traditional PBL in improving skills. Further studies should
   evaluate the use of digital technology for the delivery of other PBL
   components as well as PBL overall.
RI Smart, Neil Andrew/E-6822-2011; Car, Lorainne Tudor/E-1205-2017; Dunleavy, Gerard/; Rotgans, Jerome/; Kyaw, Bhone Myint/
OI Smart, Neil Andrew/0000-0002-8290-6409; Car, Lorainne
   Tudor/0000-0001-8414-7664; Dunleavy, Gerard/0000-0002-8356-3444;
   Rotgans, Jerome/0000-0003-4043-8261; Kyaw, Bhone
   Myint/0000-0002-1750-0330
ZR 0
ZA 0
ZB 1
Z8 0
ZS 0
TC 39
Z9 39
U1 7
U2 31
SN 1438-8871
UT WOS:000460044500001
PM 30816846
ER

PT J
AU Tyler, Ingrid
   Pauly, Bernie
   Wang, Jenney
   Patterson, Tobie
   Bourgeault, Ivy
   Manson, Heather
TI Evidence use in equity focused health impact assessment: a realist
   evaluation
SO BMC PUBLIC HEALTH
VL 19
AR 230
DI 10.1186/s12889-019-6534-6
PD FEB 26 2019
PY 2019
AB BackgroundEquity-focused health impact assessment (EFHIA) can function
   as a framework and tool that supports users to collate data,
   information, and evidence related to health equity in order to identify
   and mitigate the impact of a current or proposed initiative on health
   inequities. Despite education efforts in both the clinical and public
   health settings, practitioners have found implementation and the use of
   evidence in completing equity focussed assessment tools to be
   challenging.MethodsWe conducted a realist evaluation of evidence use in
   EFHIA in three phases: 1) developing propositions informed by a
   literature scan, existing theoretical frameworks, and stakeholder
   engagement; 2) data collection at four case study sites using online
   surveys, semi-structured interviews, document analysis, and observation;
   and 3) a realist analysis and identification of
   context-mechanism-outcome patterns and demi-regularities.ResultsWe
   identified limited use of academic evidence in EFHIA with two
   explanatory demi-regularities: 1) participants were unable to identify
   with academic sources, acknowledging that evidence based practice and
   use of academic literature was valued in their organization, but seen as
   less likely to provide answers needed for practice and 2) use of
   academic evidence was not associated with a perceived positive return on
   investment of participant energy and time. However, we found that
   knowledge brokering at the local site can facilitate evidence
   familiarity and manageability, increase user confidence in using
   evidence, and increase the likelihood of evidence use in future
   work.ConclusionsThe findings of this study provide a realist perspective
   on evidence use in practice, specifically for EFHIA. These findings can
   inform ongoing development and refinement of various knowledge
   translation interventions, particularly for practitioners delivering
   front-line public health services.
OI Bourgeault, Ivy/0000-0002-5113-9243
Z8 0
TC 2
ZB 1
ZR 0
ZS 0
ZA 0
Z9 2
U1 0
U2 4
SN 1471-2458
UT WOS:000459873500001
PM 30808317
ER

PT J
AU Patrick, Michael D.
   Stukus, David R.
   Nuss, Kathryn E.
TI Using podcasts to deliver pediatric educational content: Development and
   reach of PediaCast CME
SO DIGITAL HEALTH
VL 5
AR 2055207619834842
DI 10.1177/2055207619834842
PD FEB 26 2019
PY 2019
AB Objective: Pediatricians have used podcasts to communicate with the
   public since 2006 and medical students since 2008. Previous work has
   established quality criteria for medical education podcasts and examined
   the benefit of offering continuing medical education (CME) credit for
   online activities. This is the first descriptive study to outline the
   development and reach of a pediatric podcast that targets post-graduate
   healthcare providers, enhances communication by incorporating quality
   criteria, and offers free accredited CME to listeners.
   Methods: We produced 26 podcast episodes from March 2015 to May 2017.
   Episodes incorporated quality criteria for medical education podcasts
   and offered free CME credit. They were published on a website, available
   for listening on multiple digital platforms and promoted through several
   social media channels. Data were analyzed for frequency of downloads and
   geographic location of listeners.
   Results: The cumulative total of episode downloads was 91,159 with
   listeners representing 50 U.S. states and 108 countries. Podcast
   listenership grew over time. Individual episodes had their largest
   number of downloads immediately following release, but continued
   recruiting new listeners longitudinally, suggesting use of the archive
   as an "on-demand" source of educational content.
   Conclusions: Pediatric podcasts that incorporate quality criteria and
   offer free CME credit can be used to deliver educational content to a
   large global audience of post-graduate healthcare providers. Since
   podcast communication is rapidly growing, future work should focus on
   identifying the professional roles of listeners; exploring listener
   perceptions of quality, value and satisfaction; and examining podcast
   impact on knowledge transfer, clinical practice, public policy and
   health outcomes.
OI Patrick, Michael/0000-0002-9874-4504
ZB 0
ZR 0
TC 10
Z8 0
ZA 0
ZS 0
Z9 10
U1 0
U2 5
SN 2055-2076
UT WOS:000459775300001
PM 30834137
ER

PT J
AU George, Pradeep Paul
   Zhabenko, Olena
   Kyaw, Bhone Myint
   Antoniou, Panagiotis
   Posadzki, Pawel
   Saxena, Nakul
   Semwal, Monika
   Car, Lorainne Tudor
   Zary, Nabil
   Lockwood, Craig
   Car, Josip
TI Online Digital Education for Postregistration Training of Medical
   Doctors: Systematic Review by the Digital Health Education Collaboration
SO JOURNAL OF MEDICAL INTERNET RESEARCH
VL 21
IS 2
AR e13269
DI 10.2196/13269
PD FEB 25 2019
PY 2019
AB Background: Globally, online and local area network-based (LAN) digital
   education (ODE) has grown in popularity. Blended learning is used by ODE
   along with traditional learning. Studies have shown the increasing
   potential of these technologies in training medical doctors; however,
   the evidence for its effectiveness and cost-effectiveness is unclear.
   Objective: This systematic review evaluated the effectiveness of online
   and LAN-based ODE in improving practicing medical doctors' knowledge,
   skills, attitude, satisfaction (primary outcomes), practice or behavior
   change, patient outcomes, and cost-effectiveness (secondary outcomes).
   Methods: We searched seven electronic databased for randomized
   controlled trials, cluster-randomized trials, and quasi-randomized
   trials from January 1990 to March 2017. Two review authors independently
   extracted data and assessed the risk of bias. We have presented the
   findings narratively. We mainly compared ODE with
   self-directed/face-to-face learning and blended learning with
   self-directed/face-to-face learning.
   Results: A total of 93 studies (N=16,895) were included, of which 76
   compared ODE (including blended) and self-directed/face-to-face
   learning. Overall, the effect of ODE (including blended) on
   postintervention knowledge, skills, attitude, satisfaction, practice or
   behavior change, and patient outcomes was inconsistent and ranged mostly
   from no difference between the groups to higher postintervention score
   in the intervention group (small to large effect size, very low to low
   quality evidence). Twenty-one studies reported higher knowledge scores
   (small to large effect size and very low quality) for the intervention,
   while20 studies reported no difference in knowledge between the groups.
   Seven studies reported higher skill score in the intervention (large
   effect size and low quality), while 13 studies reported no difference in
   the skill scores between the groups. One study reported a higher
   attitude score for the intervention (very low quality), while four
   studies reported no difference in the attitude score between the groups.
   Four studies reported higher postintervention physician satisfaction
   with the intervention (large effect size and low quality), while six
   studies reported no difference in satisfaction between the groups. Eight
   studies reported higher postintervention practice or behavior change for
   the ODE group (small to moderate effect size and low quality), while
   five studies reported no difference in practice or behavior change
   between the groups. One study reported higher improvement in patient
   outcome, while three others reported no difference in patient outcome
   between the groups. None of the included studies reported any
   unintended/adverse effects or cost-effectiveness of the interventions.
   Conclusions: Empiric evidence showed that ODE and blended learning may
   be equivalent to self-directed/face-to-face learning for training
   practicing physicians. Few other studies demonstrated that ODE and
   blended learning may significantly improve learning outcomes compared to
   self-directed/face-to-face learning. The quality of the evidence in
   these studies was found to be very low for knowledge. Further
   high-quality randomized controlled trials are required to confirm these
   findings.
RI Car, Lorainne Tudor/E-1205-2017; Zary, Nabil/M-9432-2019; Car, Josip/H-6755-2015; Antoniou, Panagiotis/AAE-7895-2022; George, Pradeep Paul/ABE-9925-2020; Lockwood, Craig/; Kyaw, Bhone Myint/
OI Car, Lorainne Tudor/0000-0001-8414-7664; Zary,
   Nabil/0000-0001-8999-6999; Car, Josip/0000-0001-8969-371X; George,
   Pradeep Paul/0000-0003-4743-1425; Lockwood, Craig/0000-0003-3722-676X;
   Kyaw, Bhone Myint/0000-0002-1750-0330
ZB 1
ZR 0
Z8 0
ZA 0
TC 23
ZS 0
Z9 23
U1 6
U2 23
SN 1438-8871
UT WOS:000460042900001
PM 30801252
ER

PT J
AU Conner, Therese
   Cook, Francesca
   Fernandez, Vivian
   Rascati, Karen
   Rangel-Miller, Vanessa
TI An online survey on burden of illness among families with post-stem cell
   transplant mucopolysaccharidosis type I children in the United States
SO ORPHANET JOURNAL OF RARE DISEASES
VL 14
AR 48
DI 10.1186/s13023-019-1027-3
PD FEB 18 2019
PY 2019
AB Background: Severe mucopolysaccharidosis type I (also known as Hurler
   syndrome) is a rare devasting recessive genetic disease caused by the
   deficiency of an enzyme. Hematopoietic stem cell transplant is the
   standard of care in the United States, usually conducted before the
   child is 3 years of age, but little is known about the continued medical
   and educational needs of the child after transplant. A greater
   understanding of the burden of illness on the primary caregiver is also
   needed. Therefore, this online survey sought to gather information on
   the burden of severe MPS I in the United States at least 1 year after
   transplant.
   Results: Thirty-two respondents reported that children with severe MPS I
   have significant medical and educational needs after transplant.
   Healthcare resource use was frequent, especially in the outpatient
   setting specifically for bone, cardiac, and vision complications that
   were not relieved by HSCT. Twenty-five percent of the children had been
   hospitalized at least once in the last year and two had been
   hospitalized twice. The most common reasons for overnight
   hospitalizations included orthopedic surgeries and respiratory
   infections. Among children ages 5 and older, only 3 of 28 (11%) were
   able to attend school with no special support. While caregivers were
   generally satisfied with the healthcare services their child receives,
   69% of working caregivers reported negative impact on their ability to
   conduct work tasks, and 54% of caregivers did not work so that they
   could care for the child.
   Conclusions: Results suggest that severe MPS I children continue to
   require medical care and special support for education. Future research
   on the burden of illness on families affected by severe MPS I is needed
   to better understand total cost of care, and to identify therapies and
   interventions that reduce burden of illness. Future studies that compare
   cost of and access to health care in different countries may provide a
   more global view of the burden of MPS I.
ZR 1
TC 5
Z8 0
ZA 0
ZS 0
ZB 3
Z9 6
U1 0
U2 0
SN 1750-1172
UT WOS:000459220200002
PM 30777108
ER

PT J
AU Velan, Baruch
   Ziv, Arnona
   Kaplan, Giora
   Rubin, Carmit
   Connelly, Yaron
   Karni, Tami
   Tal, Orna
TI Truth-telling and doctor-assisted death as perceived by Israeli
   physicians
SO BMC MEDICAL ETHICS
VL 20
AR 13
DI 10.1186/s12910-019-0350-5
PD FEB 18 2019
PY 2019
AB BackgroundMedicine has undergone substantial changes in the way medical
   dilemmas are being dealt with. Here we explore the attitude of Israeli
   physicians to two debatable dilemmas: disclosing the full truth to
   patients about a poor medical prognosis, and assisting terminally ill
   patients in ending their lives.MethodsAttitudes towards medico-ethical
   dilemmas were examined through a nationwide online survey conducted
   among members of the Israeli Medical Association, yielding 2926
   responses.ResultsClose to 60% of the respondents supported
   doctor-assisted death, while one third rejected it. Half of the
   respondents opposed disclosure of the full truth about a poor medical
   prognosis, and the others supported it. Support for truth-telling was
   higher among younger physicians, and support for doctor-assisted death
   was higher among females and among physicians practicing in hospitals.
   One quarter of respondents supported both truth-telling and assisted
   death, thereby exhibiting respect for patients' autonomy. This approach
   characterizes younger doctors and is less frequent among general
   practitioners. Another quarter of the respondents rejected
   truth-telling, yet supported assisted death, thereby manifesting
   compassionate pragmatism. This was associated with medical education,
   being more frequent among doctors educated in Israel, than those
   educated abroad. All this suggests that both personal attributes and
   professional experience affect attitudes of physicians to ethical
   questions.ConclusionsExamination of attitudes to two debatable medical
   dilemmas allowed portrayal of the multi-faceted medico-ethical scene in
   Israel. Moreover, this study, demonstrates that one can probe the
   ethical atmosphere of a given medical community, at various time points
   by using a few carefully selected questions.
RI Tal, Orna/AAH-9725-2019
ZB 1
ZS 1
Z8 0
ZR 0
ZA 0
TC 6
Z9 6
U1 0
U2 5
SN 1472-6939
UT WOS:000459123600001
PM 30777058
ER

PT J
AU Chen, Runsen
   Zhu, Xuequan
   Wright, Lucy
   Drescher, Jack
   Gao, Yue
   Wu, Lijuan
   Ying, Xin
   Qi, Ji
   Chen, Chen
   Xi, Yingjun
   Ji, Lanxin
   Zhao, Huichun
   Ou, Jianjun
   Broome, Matthew R.
TI Suicidal ideation and attempted suicide amongst Chinese transgender
   persons: National population study
SO JOURNAL OF AFFECTIVE DISORDERS
VL 245
BP 1126
EP 1134
DI 10.1016/j.jad.2018.12.011
PD FEB 15 2019
PY 2019
AB Background: This study aims to understand suicidal ideation and suicide
   attempts among transgender individuals through an in-depth analysis of a
   nation-wide population general survey in China.
   Methods: Transgender Men (TM) and Women (TW) were investigated through a
   cross-sectional survey. A structured questionnaire was used to
   investigate participants' demographic information, perceived sexuality
   conflicts, childhood adversity and mental health conditions. Logistic
   regression models were utilized to investigate risk factors associated
   with suicidal ideation and suicide attempts in these groups. We also
   conducted a quasi-meta-analysis in order to compare the prevalence of
   suicidal ideation and attempted suicide between general and transgender
   populations in China.
   Results: A total of 1309 participants across 32 provinces and
   municipalities in China took part in this survey, out of 2060 valid
   questionnaires. In this transgender population, the lifetime prevalence
   of suicidal ideation and an attempt at suicide were 56.4% and 16.1%,
   respectively. This estimated prevalence rate is far greater than in
   Chinese community samples. For all transgender people, disliking
   birth-assigned sex, seeking sex reassignment surgery, having intense
   conflicts with parents, lifetime history of suffering from major
   depressive disorder, a recent episode of depression, self-harm, and
   seeking mental health services were significantly associated with
   increased risk of suicidal ideation. An education level of high school
   or equivalent, being married and/or separated/divorced, having intense
   conflicts with parents, or self-harm and seeking mental health services
   were all significantly associated with increased risk of suicide
   attempt. Although most risk factors for TM and TW were equivalent across
   groups, differences were observed in both suicidal ideation and suicide
   attempt models.
   Limitations: The cross-sectional study design and lack of follow-up data
   are limitations of this study.
   Conclusions: This is the first study to examine suicide within a Chinese
   transgender population. The clinical implications of these findings for
   Chinese mental health professionals are discussed. Also, the evidence
   from this study can be used to inform the practices of suicide
   prevention workers, and policy makers working with the transgender
   population.
RI Broome, Matthew Richard/AAA-2265-2020; Ji, Lanxin/; Chen, Runsen/; Drescher, Jack/
OI Broome, Matthew Richard/0000-0002-6963-8884; Ji,
   Lanxin/0000-0003-4509-0225; Chen, Runsen/0000-0002-2145-8630; Drescher,
   Jack/0000-0003-1788-3850
ZS 0
TC 37
ZR 1
Z8 0
ZB 6
ZA 0
Z9 38
U1 3
U2 43
SN 0165-0327
EI 1573-2517
UT WOS:000456697100138
PM 30699856
ER

PT J
AU Brander, Robert W.
   Warton, Nicola
   Franklin, Richard C.
   Shaw, Wendy S.
   Rijksen, Eveline J. T.
   Daw, Shane
TI Characteristics of aquatic rescues undertaken by bystanders in Australia
SO PLOS ONE
VL 14
IS 2
AR e0212349
DI 10.1371/journal.pone.0212349
PD FEB 14 2019
PY 2019
AB An issue of growing importance within the field of drowning prevention
   is the undertaking of aquatic rescues by bystanders, who sometimes drown
   in the process. The main objectives of this study were to describe
   characteristics of bystanders making rescues in different Australian
   aquatic environments, identify the role of prior water safety training
   in conducting bystander rescues and provide insights into future public
   education strategies relating to bystander rescue scenarios. An online
   survey was disseminated via various social media platforms in 2017 and
   gathered a total of 243 complete responses. The majority of bystander
   rescues described took place in coastal waterways (76.5%; n = 186),
   particularly beaches (n = 67), followed by pools (17.3%; n = 42) and
   inland waterways (6.2%; n = 15). The majority of respondents were males
   (64.2%; n = 156) who rescued on average approximately twice as many
   people in their lifetime (6.5) than female respondents (3.6). Most
   rescues occurred more than 1 km from lifeguard/lifesaver services (67%;
   n = 163), but in the presence of others (94.2%; n = 229). The majority
   of bystander rescuers had water safety training (65.8%; n = 160),
   self-rated as strong swimmers (68.3%; n = 166), conducted the rescue
   without help from others (60%; n = 146), did not use a flotation device
   to assist (63%; n = 153), but were confident in their ability to make
   the rescue (76.5%; n = 186). However, most considered the situation to
   be very serious (58%; n = 141) and felt they had saved a life (70.1%; n
   = 172). With the exception of pools, most bystanders rescued strangers
   (76.1%; n = 185). While Australia clearly benefits from having a strong
   water safety culture, there is no clear consensus on the most
   appropriate actions bystanders should take when confronted with a
   potential aquatic rescue scenario. In particular, more research is
   needed to gather information regarding bystander rescues undertaken by
   those without prior water safety training.
RI Franklin, Richard Charles/H-1731-2012; Daw, Shane/; Shaw, Wendy S./; Brander, Robert/
OI Franklin, Richard Charles/0000-0003-1864-4552; Daw,
   Shane/0000-0003-0904-3632; Shaw, Wendy S./0000-0003-1520-7250; Brander,
   Robert/0000-0002-7268-2587
ZS 0
ZR 0
ZA 0
ZB 1
TC 10
Z8 0
Z9 10
U1 1
U2 5
SN 1932-6203
UT WOS:000458763900073
PM 30763388
ER

PT J
AU Cross, Wendi F.
   West, Jennifer C.
   Pisani, Anthony R.
   Crean, Hugh F.
   Nielsen, Jessica L.
   Kay, Amanda H.
   Caine, Eric D.
TI A randomized controlled trial of suicide prevention training for primary
   care providers: a study protocol
SO BMC MEDICAL EDUCATION
VL 19
AR 58
DI 10.1186/s12909-019-1482-5
PD FEB 14 2019
PY 2019
AB Suicide is a national public health crisis and a critical patient safety
   issue. It is the 10th leading cause of death overall and the second
   leading cause of death among adolescents and young adults (15-34 years
   old). Research shows 80% of youth who died by suicide saw their primary
   care provider within the year of their death. It is imperative that
   primary care providers develop the knowledge and skills to talk with
   patients about distress and suicidal thoughts, and to assess and respond
   in the context of the ongoing patient - primary care provider
   relationship.
   This study examines the effectiveness of simulation on suicide
   prevention training for providers-in-training by comparing two
   conditions: 1) a control group that receives online teaching on suicide
   prevention in primary care via brief online videos and 2) an
   experimental group that includes the same online teaching videos plus
   two standardized patient (SP) interactions (face-to-face and telehealth,
   presentation randomized). All SP interactions are video-recorded. The
   primary analysis is a comparison of the two groups' suicide prevention
   skills using an SP "test case" at 6-month follow-up.
   The primary research question examines the impact of practice (through
   SP simulation) over and above online teaching alone on suicide
   prevention skills demonstrated at follow-up. We will assess moderators
   of outcomes, differences among SP simulations (i.e., face-to-face vs.
   telehealth modalities), and whether the experimental group's suicide
   prevention skills improve over the three SP experiences.
OI cross, wendi/0000-0001-5873-4937
ZB 1
ZS 0
TC 6
ZA 0
Z8 0
ZR 0
Z9 6
U1 3
U2 8
SN 1472-6920
UT WOS:000459061700002
PM 30764814
ER

PT J
AU Ifediora, Chris O.
TI Online Medical Education for Doctors: Identifying Potential Gaps to the
   Traditional, Face-to-Face Modality
SO JOURNAL OF MEDICAL EDUCATION AND CURRICULAR DEVELOPMENT
VL 6
AR 2382120519827912
DI 10.1177/2382120519827912
PD FEB 13 2019
PY 2019
AB BACKGROUND: Online education options increasingly complement traditional
   face-to-face (F2F) approaches. Few studies have compared both formats on
   doctors, and little evidence exists to prove that the online approach is
   universally effective. This gap needs to be addressed to ensure that the
   quality of education and health care delivery is not compromised.
   METHODS: A quantitative survey targeting 881 doctors that required
   online and F2F teaching sessions offers identical contents over a
   12-month period. The surveyed doctors work in the Australian after-hours
   house-call (AHHC) industry, and the teachings were parts of their
   continuing professional development activities.
   RESULTS: In all, 89 responses were received; 10 (11.2%) participated
   exclusively online, while 23 (25.8%) did so by F2F; 52 (58.4%) engaged
   through both modalities. No statistical differences existed based on
   sex, specialty, and post-graduate fellowship status, as well as on the
   perceptions with teaching structure, contents, and duration of the
   education programmes. However, F2F-only doctors were likely to be junior
   and younger than 40 years (odds ratio [OR]: 3.85; P = .01). They also
   admit easy access to effective teaching environment (OR: 4.07; P = .01)
   and receive better feedbacks (OR: 3.75; P = .01). Conversely,
   online-only participants were more likely to combine AHHC duties with
   regular-hours general practice (OR: 0.15; P = .02) and are generally
   more satisfied with the programme frequency (OR: 6.90; P = .01).
   CONCLUSIONS: On multiple areas, no differences exist in the medical
   education delivered by online and the F2F methods to doctors and both
   should be encouraged. However, younger and junior practitioners, who
   tend to need feedbacks on their jobs, should participate more in the F2F
   sessions.
RI Ifediora, Chris Onyebuchi/K-2121-2013
OI Ifediora, Chris Onyebuchi/0000-0002-9194-1740
ZB 1
ZS 0
TC 5
ZR 0
Z8 0
ZA 0
Z9 5
U1 0
U2 1
SN 2382-1205
UT WOS:000459629900001
PM 30801035
ER

PT J
AU Chan, Albert K. M.
   Botelho, Michael G.
   Lam, Otto L. T.
TI Use of Learning Analytics Data in Health Care-Related Educational
   Disciplines: Systematic Review
SO JOURNAL OF MEDICAL INTERNET RESEARCH
VL 21
IS 2
AR e11241
DI 10.2196/11241
PD FEB 13 2019
PY 2019
AB Background: While the application of learning analytics in tertiary
   education has received increasing attention in recent years, a much
   smaller number have explored its use in health care-related educational
   studies.
   Objective: This systematic review aims to examine the use of e-learning
   analytics data in health care studies with regards to how the analytics
   is reported and if there is a relationship between e-learning analytics
   and learning outcomes.
   Methods: We performed comprehensive searches of papers from 4 electronic
   databases (MEDLINE, EBSCOhost, Web of Science, and ERIC) to identify
   relevant papers. Qualitative studies were excluded from this review.
   Papers were screened by 2 independent reviewers. We selected qualified
   studies for further investigation.
   Results: A total of 537 papers were screened, and 19 papers were
   identified. With regards to analytics undertaken, 11 studies reported
   the number of connections and time spent on e-learning. Learning outcome
   measures were defined by summative final assessment marks or grades. In
   addition, significant statistical results of the relationships between
   e-learning usage and learning outcomes were reported in 12 of the
   identified papers. In general, students who engaged more in e-learning
   resources would get better academic attainments. However, 2 papers
   reported otherwise with better performing students consuming less
   e-learning videos. A total of 14 papers utilized satisfaction
   questionnaires for students, and all were positive in their attitude
   toward e-learning. Furthermore, 6 of 19 papers reported descriptive
   statistics only, with no statistical analysis.
   Conclusions: The nature of e-learning activities reported in this review
   was varied and not detailed well. In addition, there appeared to be
   inadequate reporting of learning analytics data observed in over half of
   the selected papers with regards to definitions and lack of detailed
   information of what the analytic was recording. Although learning
   analytics data capture is popular, a lack of detail is apparent with
   regards to the capturing of meaningful and comparable data. In
   particular, most analytics record access to a management system or
   particular e-learning materials, which may not necessarily detail
   meaningful learning time or interaction. Hence, learning analytics data
   should be designed to record the time spent on learning and focus on key
   learning activities. Finally, recommendations are made for future
   studies.
OI /0000-0003-4077-4716
ZB 0
ZR 0
ZA 0
Z8 0
TC 9
ZS 0
Z9 9
U1 2
U2 24
SN 1438-8871
UT WOS:000458873400001
PM 30758291
ER

PT J
AU Noiseux, Isabelle
   Veilleux, Sophie
   Bitton, Alain
   Kohen, Rita
   Vachon, Luc
   Guay, Brian White
   Rioux, John D.
TI Inflammatory bowel disease patient perceptions of diagnostic and
   monitoring tests and procedures
SO BMC GASTROENTEROLOGY
VL 19
AR 30
DI 10.1186/s12876-019-0946-8
PD FEB 13 2019
PY 2019
AB Background: Inflammatory Bowel Disease (IBD) with its high incidence and
   prevalence rates in Canada generates a heavy burden of tests and
   procedures. The purpose of this study is to gain a better understanding
   of the transfer of information from physician to patient, as well as the
   patient understanding and perceptions about the tests and procedures
   that are ordered to them in the context of IBD diagnosis and monitoring.
   Methods: An online questionnaire was completed by 210 IBD patients in
   Canada. Information on the five most-often used tests or procedures in
   IBD diagnosis/monitoring was collected. These include: general blood
   test, colonoscopy, colon biopsy, medical imaging and stool testing.
   Results: The general blood test is both the most ordered and most
   refused tool. It is also the one with which patients are the least
   comfortable, the one that generates the least concern and the one about
   which physicians provide the least information. The stool test is the
   test/procedure with which patients are the most comfortable. Procedures
   raise more concerns among patients and physicians provide more
   information about why they are needed, their impact and the risks they
   present. Very little information is provided to patients about the risks
   of having false positives or negative tests.
   Conclusions: This study provides an initial understanding of patient
   perceptions, the transfer of information from a physician to a patient
   and a patient's understanding of the tests and procedures that will be
   required to treat IBD throughout what is a lifelong disease. The present
   study takes a first step in better understanding the acceptance of the
   test or procedure by IBD patients, which is essential for them to adhere
   to the monitoring process.
RI Veilleux, Sophie/U-5289-2019; Rioux, John D/A-9599-2015
OI Veilleux, Sophie/0000-0001-6232-6776; Rioux, John D/0000-0001-7560-8326
ZR 0
TC 15
ZS 0
Z8 0
ZA 0
ZB 6
Z9 15
U1 0
U2 10
SN 1471-230X
UT WOS:000458613800001
PM 30760205
ER

PT J
AU Te, Maxine
   Blackstock, Felicity
   Fryer, Caroline
   Gardner, Peter
   Geary, Louise
   Kuys, Suzanne
   McPherson, Kerstin
   Nahon, Irmina
   Tang, Clarice
   Taylor, Lynne
   Van Kessel, Gisela
   van der Zwan, Kelly
   Chipchase, Lucy
TI Predictors of self-perceived cultural responsiveness in entry-level
   physiotherapy students in Australia and Aotearoa New Zealand
SO BMC MEDICAL EDUCATION
VL 19
AR 56
DI 10.1186/s12909-019-1487-0
PD FEB 13 2019
PY 2019
AB Background: Ensuring physiotherapy students are well prepared to work
   safely and effectively in culturally diverse societies upon graduation
   is vital. Therefore, determining whether physiotherapy programs are
   effectively developing the cultural responsiveness of students is
   essential. This study aimed to evaluate the level of self-perceived
   cultural responsiveness of entry level physiotherapy students during
   their training, and explore the factors that might be associated with
   these levels.
   Methods: A cross sectional study of physiotherapy students from nine
   universities across Australia and Aotearoa New Zealand was conducted
   using an online self-administered questionnaire containing three parts:
   The Cultural Competence Assessment tool, Altemeyer's Dogmatism scale,
   and the Marlowe-Crowne social desirability scale- short form.
   Demographic data relating to university, program, and level of study
   were also collected. Data was analysed using one-way ANOVA, t-tests and
   multiple regression analysis.
   Results: A total of 817 (19% response rate) students participated in
   this study. Overall, students had a moderate level of self-perceived
   cultural responsiveness (Mean (SD)=5.15 (0.67)). Fewer number of weeks
   of clinical placement attended, lower levels of dogmatism, and greater
   social desirability were related to greater self-perceived cultural
   responsiveness. Additionally, fourth year undergraduate students
   perceived themselves to be less culturally responsive than first and
   second year students (p<0.05).
   Conclusions: These results provide educators with knowledge about the
   level of self-perceived cultural responsiveness in physiotherapy
   students, and the factors that may need to be assessed and addressed to
   support the development of culturally responsive practice.
RI Tang, Clarice/AAJ-8919-2021; van Kessel, Gisela M/E-4765-2013; Fryer, Caroline/D-4592-2009; Taylor, Lynne/AFP-6851-2022; Kuys, Suzanne/S-8180-2019; Kuys, Suzanne S/J-5530-2017; Taylor, Lynne/; Chipchase, Lucy/; Mcpherson, Kerstin/; Te, Maxine/
OI Tang, Clarice/0000-0003-1427-1816; van Kessel, Gisela
   M/0000-0002-6955-0727; Fryer, Caroline/0000-0001-8281-2130; Kuys,
   Suzanne/0000-0002-6263-4223; Kuys, Suzanne S/0000-0002-6263-4223;
   Taylor, Lynne/0000-0002-5284-1501; Chipchase, Lucy/0000-0003-0228-3326;
   Mcpherson, Kerstin/0000-0002-4893-5732; Te, Maxine/0000-0001-9812-3663
Z8 0
ZA 0
ZR 0
ZB 1
TC 3
ZS 0
Z9 3
U1 1
U2 7
SN 1472-6920
UT WOS:000458617500001
PM 30760254
ER

PT J
AU Charani, E.
   Castro-Sanchez, Enrique
   Bradley, S.
   Nathwani, D.
   Holmes, Alison H.
   Davey, P.
TI Implementation of antibiotic stewardship in different settings - results
   of an international survey
SO ANTIMICROBIAL RESISTANCE AND INFECTION CONTROL
VL 8
AR 34
DI 10.1186/s13756-019-0493-7
PD FEB 12 2019
PY 2019
AB Background: Antibiotic stewardship interventions are being implemented
   across different healthcare settings. We report the findings of a global
   survey of healthcare professionals on the implementation of antibiotic
   stewardship programmes.
   Methods: Learners of a Massive Online Open Course (MOOC) on antibiotic
   stewardship were invited to complete an online survey on the core
   available organisational resources for stewardship. The categorical
   variables were analysed using chi-squared test, and Likert questions
   were analysed using an ordinal regression model. The p-values were
   considered as two-tailed. Significance was set at p-value of < 0.05.
   Results: The response rate was 55% (505/920), from 53 countries. The
   responders were 36% (182) doctors, 26% (130) pharmacists, 18% (89)
   nurses and 20% (104) other (researchers, students and members of the
   public). Post-graduate training in infection management and stewardship
   was reported by 56% of doctors compared with 43% (OR 0.59, 95%CI
   0.35-1.00) nurses and 35% (OR 0.39, 95%CI 0.24-0.62) of pharmacists.
   Hospitals were significantly (83% in teaching hospitals, 79% in regional
   hospitals, p = <0.01) more likely to have antibiotic policies, when
   compared to primary care. A surveillance mechanism for antibiotic
   consumption was reported in 58% (104/178) of teaching hospitals and 62%
   (98/159) of regional hospitals. Antimicrobial resistance, patient needs,
   policy, peer influence and specialty level culture and practices were
   deemed important determinants for decision-making.
   Conclusion: Postgraduate training and support in antibiotic prescribing
   remains low amongst nurses and pharmacists. Whilst antibiotic policies
   and committees are established in most institutions, surveillance of
   antibiotic use is not. The impact of specialty level culture, and peer
   influence appears to be important factors of antibiotic prescribing.
RI Castro-Sanchez, Enrique/H-7893-2019; Charani, Esmita/; Holmes, Alison/
OI Castro-Sanchez, Enrique/0000-0002-3351-9496; Charani,
   Esmita/0000-0002-5938-1202; Holmes, Alison/0000-0001-5554-5743
TC 21
ZA 0
ZB 13
ZS 0
ZR 0
Z8 2
Z9 23
U1 1
U2 9
SN 2047-2994
UT WOS:000458721000003
PM 30805181
ER

PT J
AU Yong, Celina M.
   Abnousi, Freddy
   Rzeszut, Anne K.
   Douglas, Pamela S.
   Harrington, Robert A.
   Mehran, Roxana
   Grines, Cindy
   Altin, S. Elissa
   Duvemoy, Claire S.
CA Amer Coll Cardiology Women
   Cardiovasc Angiography
TI Sex Differences in the Pursuit of Interventional Cardiology as a
   Subspecialty Among Cardiovascular Fellows-in-Training
SO JACC-CARDIOVASCULAR INTERVENTIONS
VL 12
IS 3
BP 219
EP 228
DI 10.1016/j.jcin.2018.09.036
PD FEB 11 2019
PY 2019
AB OBJECTIVES The authors sought to determine the factors that influence
   fellows-in-training (FITs) to pursue a career in interventional
   cardiology (IC) and how these differ by sex.
   BACKGROUND Despite increases in the proportion of women across numerous
   medical and surgical specialties over the last decade, IC still ranks at
   the bottom in terms of representation of women. It is unclear why this
   maldistribution persists.
   METHODS An online survey of cardiovascular FITs was conducted under the
   direction of the American College of Cardiology Women in Cardiology
   Leadership Council to assess FIT perspectives regarding subspecialty
   choices.
   RESULTS Of 574 respondents, 33% anticipated specializing in IC. Men were
   more likely to choose IC than women (39% men, 17% women, odds ratio:
   3.98 [95% confidence interval: 2.38 to 6.68]; p < 0.001). Men were more
   likely to be married (p = 0.005) and have children (p = 0.002). Among
   married FITs, male IC FITs were more likely to have spouses who do not
   work (p = 0.003). Although men were more likely to be influenced by
   positive attributes to pursue IC, women were significantly more likely
   to be influenced negatively against pursuing the field by attributes
   including greater interest in another field (p = 0.001), little job
   flexibility (p = 0.02), physically demanding nature of job (p = 0.004),
   radiation during childbearing (p < 0.001), "old boys' club" culture (p <
   0.001), lack of female role models (p < 0.001), and sex discrimination
   (p < 0.001).
   CONCLUSIONS Many factors uniquely dissuade women from pursuing IC
   compared with men, largely related to the culture of IC as a
   subspecialty. Targeted resolution of these specific factors may provide
   the most impact in reducing sex imbalances in the field. (c) 2019
   Published by Elsevier on behalf of the American College of Cardiology
   Foundation.
RI Mehran, Roxana/ABF-4160-2021; Yong, Celina/; Douglas, Pamela/
OI Yong, Celina/0000-0003-3054-6576; Douglas, Pamela/0000-0001-9876-4049
ZB 6
ZR 0
TC 29
Z8 0
ZS 0
ZA 0
Z9 29
U1 0
U2 4
SN 1936-8798
EI 1876-7605
UT WOS:000457565300004
PM 30660463
ER

PT J
AU Keel, Isabelle
   Schurch, Roger
   Weiss, Julius
   Zwahlen, Marcel
   Immer, Franz F.
   Bechir, Markus
   Delalay, Corinne
   Eckert, Philippe
   Eckhart, Friedemann
   Endermann, Susann
   Fassler, Edith
   Feiner, Adam-Scott
   Gasche, Yvan
   Ghanfili, Eva
   Lenherr, Renato
   Moretti, Diane
   Nebiker, Mathias
   Pfluger, Marc
   Pilon, Nathalie
   Re-Genscheit, Stefan
   Sauter, Thomas
   Sprachta, Jan
   Tisljar, Kai
CA Com Natl Don d'Organes CNDO
TI Is there an association between consent rates in Swiss hospitals and
   critical care staffs' attitudes towards organ donation, their knowledge
   and confidence in the donation process?
SO PLOS ONE
VL 14
IS 2
AR e0211614
DI 10.1371/journal.pone.0211614
PD FEB 8 2019
PY 2019
AB This study investigated the critical care staff's attitude, knowledge
   and involvement with donation, skills and confidence with
   donation-related tasks and their association with consent rates at the
   hospital level. In 2015, we conducted a cross-sectional survey among
   critical care staff of hospitals involved in organ donation using an
   anonymous online questionnaire with a response rate of 56.4% (n = 2799).
   The hospital level consent rate was obtained from the Swiss Monitoring
   of Potential Donors database (2013-2015). For each hospital, we
   calculated a mean score for each predictor of interest of the Hospital
   Attitude Survey and investigated the association with hospital consent
   rates with generalized linear mixed-effect models. In univariable
   analysis, one score point increase in doctors' confidence resulted in a
   66% (95% CI: 45%-80%) reduction in the odds to consent, and one score
   point increase in nurses' attitudes resulted in a 223% (95% CI:
   84%-472%) increase in the odds to consent. After simultaneously
   adjusting for all major predictors found in the crude models, only
   levels of education of medical and nursing staff remained as significant
   predictors for hospital consent rates. In Switzerland, efforts are
   needed to increase consent rates for organ donation and should
   concentrate on continuous support as well as specific training of the
   hospital staff involved in the donation process.
RI Zwahlen, Marcel/AFF-8559-2022
OI Zwahlen, Marcel/0000-0002-6772-6346
Z8 0
ZS 0
TC 4
ZR 0
ZA 0
ZB 1
Z9 4
U1 0
U2 5
SN 1932-6203
UT WOS:000458181200023
PM 30735508
ER

PT J
AU van Lankveld, Wim
   Maas, Marjo
   van Wijchen, Joost
   Visser, Volcmar
   Staal, J. Bart
TI Self-regulated learning in physical therapy education: a non-randomized
   experimental study comparing self-directed and instruction-based
   learning
SO BMC MEDICAL EDUCATION
VL 19
AR 50
DI 10.1186/s12909-019-1484-3
PD FEB 8 2019
PY 2019
AB BackgroundThere is a concern that traditional instruction based methods
   of learning do not adequately prepare students for the challenges of
   physical therapy practice. Self-directed learning is considered to be
   the most appropriate educational approach to enhance life-long learning
   as it enhances self-efficacy. This study compares outcomes in two
   educational approaches: self-directed learning (SDL), and traditional
   instruction based learning (IBL).MethodsIn this non-randomized
   experimental study two groups of second year physiotherapy students were
   compared using pre-post-test assessments. Study results (both knowledge
   and physiotherapy performance), and self-reported self-efficacy were
   used as outcome variables. Study results from the end of year 1 and the
   end of year two were retrieved form the student information system.
   Self-reported variables including general and physical therapy
   self-efficacy were assessed using an online questionnaire which was
   completed at the start and the end of year two. Changes in self-efficacy
   were analysed using a repeated measures multivariate ANOVA.ResultsA
   total of 174 students were enrolled in the second year, of which 108
   (62%) agreed to participate in the online questionnaire. The online
   questionnaire at baseline (September 2015) was completed by 27 students
   in the SDL condition compared to 81 students in the IBL condition. There
   were no statistical differences at baseline between both educational
   approaches on any of the variables in the study. At the end of year two,
   there was no difference between both conditions in indicators of study
   results: knowledge and performance. Perceived self-efficacy in
   functioning as a physical therapist increased between both assessments.
   However, this increase was observed in both condition, and the
   difference between both conditions was not statistically
   significant.ConclusionsSelf-directed learning and traditional
   instruction based learning result in equal study outcome and
   self-efficacy at the end of year two. More research is needed to
   determine the long term outcome that is most relevant for lifelong
   learning, and which students will benefit most from this approach.
   Nonetheless, self-directed learning might be an important alternative
   for instruction-based l education.
RI van Wijchen, Joost/GPC-5647-2022; Staal, Bart/ABA-4313-2020; Staal, J. Bart/A-9632-2014
OI van Wijchen, Joost/0000-0002-8857-2032; Staal, Bart/0000-0002-0083-6380;
   Staal, J. Bart/0000-0002-0083-6380
ZR 0
ZS 0
Z8 0
ZB 0
TC 3
ZA 0
Z9 3
U1 2
U2 11
SN 1472-6920
UT WOS:000458140200001
PM 30736785
ER

PT J
AU Wyles, Saranya P.
   Haydenz, Richard E.
   Meyer, Fredric B.
   Terzic, Andre
TI Regenerative medicine curriculum for next-generation physicians
SO NPJ REGENERATIVE MEDICINE
VL 4
AR 3
DI 10.1038/s41536-019-0065-8
PD FEB 7 2019
PY 2019
AB Regenerative sciences are poised to transform clinical practice. The
   quest for regenerative solutions has, however, exposed a major gap in
   current healthcare education. A call for evidence-based adoption has
   underscored the necessity to establish rigorous regenerative medicine
   educational programs early in training. Here, we present a
   patient-centric regenerative medicine curriculum embedded into medical
   school core teaming. Launched as a dedicated portal of new knowledge,
   learner proficiency was instilled by means of a
   discovery-translation-application blueprint. Using the "from the patient
   to the patient" paradigm, student experience recognized unmet patient
   needs, evolving regenerative technologies, and ensuing patient
   management solutions. Targeted on the deployment of a regenerative model
   of care, complementary subject matter included ethics, regulatory
   affairs, quality control, supply chain, and biobusiness. Completion of
   learning objectives was monitored by online tests, group teaching,
   simulated clinical examinations along with longitudinal continuity
   across medical school training and residency. Success was documented by
   increased awareness and proficiency in domain-relevant content, as well
   as specialty identification through practice exposure, research
   engagement, clinical acumen, and education-driven practice advancement.
   Early incorporation into mainstream medical education offers a tool to
   train next-generation healthcare providers equipped to adopt and deliver
   validated regenerative medicine solutions.
ZB 6
ZS 0
TC 15
Z8 0
ZA 0
ZR 0
Z9 15
U1 0
U2 2
EI 2057-3995
UT WOS:000467911800001
PM 30774984
ER

PT J
AU Willmott, Taylor Jade
   Pang, Bo
   Rundle-Thiele, Sharyn
   Badejo, Abi
TI Weight Management in Young Adults: Systematic Review of Electronic
   Health Intervention Components and Outcomes
SO JOURNAL OF MEDICAL INTERNET RESEARCH
VL 21
IS 2
AR e10265
DI 10.2196/10265
PD FEB 6 2019
PY 2019
AB Background: Young adulthood is a vulnerable period for unhealthy
   lifestyle adoption and excess weight gain. Scant attention has been
   focused on developing and evaluating effective weight gain prevention
   strategies for this age group. Electronic health (eHealth) offers
   potential as a cost-effective means of delivering convenient,
   individually-tailored, and contextually-meaningful interventions at
   scale.
   Objective: The primary aim of this systematic review was to locate and
   synthesize the evidence on eHealth weight management interventions
   targeting young adults, with a particular focus on (eHealth)
   intervention components and outcomes.
   Methods: A systematic review was conducted in accordance with the
   Preferred Reporting Items for Systematic Reviews and Meta-Analyses
   guidelines. The search strategy was executed across the following
   electronic databases: Cumulative Index to Nursing and Allied Health
   Literature, Cochrane Library, EBSCO, EMBASE, Emerald, Education
   Resources Information Center, Medical Literature Analysis and Retrieval
   System Online, Ovid, ProQuest, PsycINFO, PubMed, Science Direct, Scopus,
   and Web of Science. Furthermore, 2 reviewers independently assessed
   records for eligibility: peer-reviewed, published in English, and report
   evaluations of eHealth weight management interventions targeting healthy
   young adults (aged 18-35 years). Data were then extracted from studies
   that met the criteria for inclusion. The methodological quality of
   studies was independently assessed by 2 reviewers using the Effective
   Public Health Practice Project's (EPHPP) quality assessment tool. A
   comprehensive narrative evidence synthesis was then completed.
   Results: Out of the 1301 studies assessed for eligibility, 24 met the
   criteria for inclusion. According to the EPHPP quality assessment tool,
   overall, 19 studies were as rated weak, 5 as moderate, and none as
   strong. The narrative synthesis of intervention outcomes found 8 studies
   reported positive weight-related outcomes, 4 reported mixed outcomes,
   and 12 did not report any significant changes in weight-related
   outcomes. The narrative synthesis of (eHealth) intervention components
   led to 3 levels of classification. A total of 14 studies were classified
   as Web-based, 3 as mobile-based, and 7 as multicomponent interventions.
   Following the narrative synthesis, 5 key strategies were thematically
   identified: self-regulation (goal setting and self-monitoring), tailored
   or personalized feedback, contact with an interventionist, social
   support, and behavioral prompts (nudges and reminders) and booster
   messages.
   Conclusions: Findings highlight the limited evidence base for eHealth
   weight management interventions targeting young adults. The complex
   nature of weight management presents an ongoing challenge for
   interventionists to identify what works, for whom, how, and when. The
   quality of the evidence in this review was generally assessed as weak;
   however, assessment tools such as the EPHPP are principally concerned
   with what should be and this is seldom equivalent to what works. Thus,
   while sampling, study design and retention rates will remain key
   determining factors of reliability and validity, further research
   attention directed toward the development of guiding tools for community
   trials is warranted.
RI Rundle-Thiele, Sharyn/S-5951-2019; Willmott, Taylor Jade/R-4823-2017
OI Willmott, Taylor Jade/0000-0002-4649-6342
ZS 0
ZB 4
TC 28
ZR 0
Z8 0
ZA 0
Z9 28
U1 2
U2 32
SN 1438-8871
UT WOS:000457885400001
PM 30724736
ER

PT J
AU Boerner, Katy
   Bueckle, Andreas
   Ginda, Michael
TI Data visualization literacy: Definitions, conceptual frameworks,
   exercises, and assessments
SO PROCEEDINGS OF THE NATIONAL ACADEMY OF SCIENCES OF THE UNITED STATES OF
   AMERICA
VL 116
IS 6
BP 1857
EP 1864
DI 10.1073/pnas.1807180116
PD FEB 5 2019
PY 2019
AB In the information age, the ability to read and construct data
   visualizations becomes as important as the ability to read and write
   text. However, while standard definitions and theoretical frameworks to
   teach and assess textual, mathematical, and visual literacy exist,
   current data visualization literacy (DVL) definitions and frameworks are
   not comprehensive enough to guide the design of DVL teaching and
   assessment. This paper introduces a data visualization literacy
   framework (DVL-FW) that was specifically developed to define, teach, and
   assess DVL. The holistic DVL-FW promotes both the reading and
   construction of data visualizations, a pairing analogous to that of both
   reading and writing in textual literacy and understanding and applying
   in mathematical literacy. Specifically, the DVL-FW defines a
   hierarchical typology of core concepts and details the process steps
   that are required to extract insights from data. Advancing the state of
   the art, the DVL-FW interlinks theoretical and procedural knowledge and
   showcases how both can be combined to design curricula and assessment
   measures for DVL. Earlier versions of the DVL-FW have been used to teach
   DVL to more than 8,500 residential and online students, and results from
   this effort have helped revise and validate the DVL-FW presented here.
RI Bueckle, Andreas/ABH-1374-2021; Borner, Katy/; Ginda, Michael/
OI Bueckle, Andreas/0000-0002-8977-498X; Borner, Katy/0000-0002-3321-6137;
   Ginda, Michael/0000-0002-7500-8096
Z8 0
ZB 4
TC 59
ZS 0
ZA 0
ZR 0
Z9 59
U1 12
U2 78
SN 0027-8424
EI 1091-6490
UT WOS:000457731900012
PM 30718386
ER

PT J
AU Glaser, Kelli
TI A Process for Assessment and Quality Improvement of the Clerkship
   Curriculum
SO JOURNAL OF MEDICAL EDUCATION AND CURRICULAR DEVELOPMENT
VL 6
AR 2382120519825873
DI 10.1177/2382120519825873
PD FEB 4 2019
PY 2019
AB Reliance on the apprenticeship model of education in the clerkship years
   of medical education persists despite concerns with variability in
   educational delivery and outcomes. Although many institutions are
   addressing this variability, there needs to be a clear and objective
   method to assess what is working. Evaluating these educational
   experiences is an essential component to ensure that students graduate
   prepared to enter residency. In 2014, A.T. Still University's School of
   Osteopathic Medicine in Arizona (ATSU-SOMA) introduced a curricular
   change to address clerkship variability by implementing an online
   curricular component for the core clerkship courses in the third and
   fourth years of medical student education. Subsequently, a new
   structured and objective process to evaluate these courses was designed
   to improve student learning outcomes in the clerkship years. A
   Curriculum Year Three and Four Work Group was created to develop the new
   process for curricular evaluation of the clerkship courses. In the pilot
   phase of its implementation, described herein, the process fostered
   stakeholder participation and buy-in, enhanced communication of
   expectations, increased accountability in clerkship course design, and
   effectively employed objective evaluation tools in determining what
   curricular changes were needed. The Curriculum Year Three and Four Work
   Group continues to revise the tools and methods to enhance the
   efficiency of the evaluation process and to analyze whether recommended
   course revisions have improved student outcomes.
OI Glaser, Kelli/0000-0003-3613-7140
ZA 0
ZR 0
Z8 0
TC 2
ZS 0
ZB 0
Z9 2
U1 0
U2 2
SN 2382-1205
UT WOS:000459629100001
PM 30775451
ER

PT J
AU Shah, Anoop Dinesh
   Quinn, Nicola J.
   Chaudhry, Afzal
   Sullivan, Ralph
   Costello, Julian
   O'Riordan, Dermot
   Hoogewerf, Jan
   Orton, Martin
   Foley, Lorraine
   Feger, Helene
   Williams, John G.
TI Recording problems and diagnoses in clinical care: developing guidance
   for healthcare professionals and system designers
SO BMJ HEALTH & CARE INFORMATICS
VL 26
IS 1
AR e100106
DI 10.1136/bmjhci-2019-100106
PD FEB 2019
PY 2019
AB BackgroundAccurate recording of problems and diagnoses in health records
   is key to safe and effective patient care, yet it is often done poorly.
   Electronic health record systems vary in their functionality and ease of
   use, and are not optimally designed for easy recording and sharing of
   clinical information. There is a lack of professional consensus and
   guidance on how problems and diagnoses should be recorded.MethodsThe
   Professional Record Standards Body commissioned work led by the Royal
   College of Physicians Health Informatics Unit to carry out a literature
   review, draft guidance, carry out an online consultation and round table
   discussion, and produce a report including recommendations for systems.
   A patient workshop was held to explore patient preferences for
   mechanisms for sharing diagnosis information between primary and
   secondary care.ResultsConsensus was reached among medical specialties on
   key elements of diagnosis recording, and draft guidance was produced
   ready for piloting in a variety of care settings. Patients were keen for
   better ways for diagnosis information to be shared.DiscussionImproving
   the recording of diagnoses and problems will require a major effort of
   which the new guidance is only a part. The guidance needs to be embedded
   in training, and clinical systems need to have improved, standardised
   functionality. Front-line clinicians, specialist societies, clinical
   informaticians and patients need to be engaged in developing information
   models for diagnoses to support care and research, accessible via
   user-friendly interfaces.
RI Shah, Anoop Dinesh/D-4396-2014
OI Shah, Anoop Dinesh/0000-0002-8907-5724
Z8 0
TC 4
ZA 0
ZS 0
ZB 1
ZR 0
Z9 4
U1 0
U2 2
EI 2632-1009
UT WOS:000617002500051
PM 31874855
ER

PT J
AU Johnson, Jacqueline
   Gupta, Ruchi S.
   Bilaver, Lucy A.
   Hu, Jack W.
   Martin, Jennifer
   Jiang, Jialing
   Bozen, Alexandria
   Davis, Matthew M.
   Reese, Jamie
   Cooper, Susan
   Togias, Alkis
   Arbes, Samuel J., Jr.
TI Implementation of the 2017 Addendum Guidelines for Peanut Allergy
   Prevention Among AAAAI Allergists and Immunologists
SO JOURNAL OF ALLERGY AND CLINICAL IMMUNOLOGY
VL 143
IS 2
MA L1
BP AB421
EP AB421
DI 10.1016/j.jaci.2018.12.945
SU S
PD FEB 2019
PY 2019
CT Annual Meeting of the American-Academy-of-Allergy-Asthma-and-Immunology
   (AAAAI)
CY FEB 22-25, 2019
CL San Francisco, CA
SP Amer Acad Allergy, Asthma & Immunol
ZR 0
ZB 1
ZS 0
ZA 0
Z8 0
TC 2
Z9 2
U1 0
U2 1
SN 0091-6749
EI 1097-6825
UT WOS:000457771200930
ER

PT J
AU Carrard, Justin
   Pandya, Tej
   Niederhauser, Laurene
   Infanger, Denis
   Schmidt-Trucksaess, Arno
   Kriemler, Susi
TI Should sports and exercise medicine be taught in the Swiss undergraduate
   medical curricula? A survey among 1764 Swiss medical students
SO BMJ OPEN SPORT & EXERCISE MEDICINE
VL 5
IS 1
AR e000575
DI 10.1136/bmjsem-2019-000575
PD FEB 2019
PY 2019
AB Objectives The global lack of sports and exercise medicine (SEM)
   teaching at medical schools contrasts with evidence that physical
   activity (PA) plays a major role in preventing and treating
   non-communicable diseases (NCDs). The aims of this study were to (a)
   examine whether Swiss medical students are expected to acquire
   SEM-related skills and knowledge, (b) systematically reviewed SEM
   teaching in the Swiss undergraduate medical curricula, (c) assess if
   Swiss medical students are aware of SEM and (d) whether they would like
   SEM to be included in their curricula.
   Methods Two authors independently screened the 'Principal Relevant
   Objectives and Framework for Integrative Learning and Education in
   Switzerland' (PROFILES) for SEM-related learning objectives and reviewed
   the curricula. 7708 Swiss medical students were invited to participate
   in an online survey.
   Results 32 SEM-related learning objectives were identified in PROFILES
   with 20 of them linked to PA. Four of eight Swiss medical schools
   display limited mandatory SEM teachings. 1764 students participated in
   the survey (482.0% of the necessary sample size, 22.9% of all Swiss
   medical students). One in two students knew that SEM includes preventing
   and treating NCDs. Almost 95% of the participants would like SEM to be
   included in the curricula.
   Conclusion Despite its inclusion in PROFILES and comprehensive evidence
   that SEM should be taught at medical schools, this is scarcely the case
   in Switzerland. Swiss medical students have limited understanding of
   SEM, but are keen to have it included in the curricula. This study
   highlights the need for more comprehensive SEM teaching at Swiss medical
   schools.
RI Carrard, med. Justin/O-8651-2019; Schmidt-Trucksäss, Arno/I-7673-2015; Infanger, Denis/; Kriemler, Susi/
OI Carrard, med. Justin/0000-0002-2380-105X; Schmidt-Trucksäss,
   Arno/0000-0002-4662-3911; Infanger, Denis/0000-0001-9028-7110; Kriemler,
   Susi/0000-0002-3384-7940
ZB 0
ZS 0
TC 2
ZR 0
ZA 0
Z8 0
Z9 2
U1 0
U2 1
SN 2398-9459
EI 2055-7647
UT WOS:000596810500084
PM 31548904
ER

PT J
AU Pandit, Tarsh
   Ray, Robin
   Sabesan, Sabe
TI Review article: Managing medical emergencies in rural Australia: A
   systematic review of the training needs
SO EMERGENCY MEDICINE AUSTRALASIA
VL 31
IS 1
BP 20
EP 28
DI 10.1111/1742-6723.12939
PD FEB 2019
PY 2019
AB The aim of the study was to determine the training needs of doctors
   managing emergencies in rural and remote Australia. A systematic review
   of Australian articles was performed using MEDLINE (OVID) and INFORMIT
   online databases from 1990 to 2016. The search terms included 'Rural
   Health', 'Emergency Medicine', 'Emergency Medical Services', 'Education,
   Medical, Continuing' and 'Family Practice'. Only peer-reviewed articles,
   available in full-text that focussed on the training needs of rural
   doctors were reviewed. Data was extracted using pre-defined fields such
   as date of data collection, number of participants, characteristics of
   participants, location and study findings. A total of eight studies
   published from 1998 to 2006 were found to be suitable for inclusion in
   the analysis. Six studies cited the results of self-reported
   questionnaires and surveys, one used a telephone questionnaire on a
   hypothetical patient and one utilised a theoretical examination. The
   studies found a significant proportion of participants wanted more
   emergency training. Junior rural doctors were found to have deficiencies
   in knowledge about stroke. Emergency skills doctors wanted more training
   including: emergency ultrasound, paediatric/neonatal procedures and
   cricothyroidotomy. However, many of the studies were performed by
   training providers that may benefit from deficient results. Given that
   the data was over 10 years old and that advances have been made in
   knowledge, training opportunities and technology, the implications for
   current training needs of rural doctors in Australia could not be
   accurately assessed. Thus there is a need for further research to
   identify current training needs.
TC 5
Z8 0
ZB 0
ZR 0
ZS 0
ZA 0
Z9 5
U1 0
U2 4
SN 1742-6731
EI 1742-6723
UT WOS:000459631200003
PM 29473300
ER

PT J
AU Ramroop, Visha
   Kowlessar, Annie
   Ramcharitar-Maharaj, Vidya
   Morris, Lerissa
   Naidu, Rahul
TI Knowledge, attitudes and behaviour towards preventive oral care in early
   childhood among paediatricians in Trinidad and Tobago: findings of a
   national survey
SO INTERNATIONAL DENTAL JOURNAL
VL 69
IS 1
BP 67
EP 76
DI 10.1111/idj.12408
PD FEB 2019
PY 2019
AB Objective To determine paediatrician's knowledge and attitudes about
   oral health in Trinidad and Tobago. Design and method A pre-tested
   questionnaire was sent out via survey monkey to 70 out of 75
   paediatricians registered with the Medical Board of Trinidad and for
   whom email addresses were available. Hard copies of the questionnaires
   were delivered to the paediatric departments of the Eric Williams
   Medical Sciences complex. Paediatricians that were unable to complete
   the questionnaire online were asked to complete hard copies. Results
   Forty-nine paediatricians responded, yielding a response rate of 70%.
   Most (95.9%) of the participants had positive views about routine dental
   visits, but yet only 28.6% advised a first dental visit between the ages
   6 months and 1 year. Although the majority (91.8%) had positive views on
   fluoride supplementation, knowledge of appropriate fluoride dosages was
   not in keeping with current guidelines. Mixed views on the role of
   breastfeeding as a risk factor for developing decay were seen among
   respondents; 63.3% of the paediatricians indicated that they did not
   receive any education on the oral health of young children during their
   specialty training, and most felt they required additional training in
   this area. Conclusions Paediatricians in Trinidad and Tobago
   demonstrated positive attitudes toward oral health. However, their
   knowledge with respect to oral disease prevention including the use of
   fluoride, and timing of the first dental visit appear to be lacking.
   Paediatricians may benefit from continuing education with regards to the
   oral health of children.
OI Naidu, Rahul/0000-0001-9901-6712
ZS 0
ZR 0
ZB 0
TC 5
ZA 0
Z8 1
Z9 6
U1 0
U2 3
SN 0020-6539
EI 1875-595X
UT WOS:000457493500017
PM 29893411
ER

PT J
AU Ghanouni, Parisa
   Jarus, Tal
   Zwicker, Jill G.
   Lucyshyn, Joseph
   Mow, Kristin
   Ledingham, Alyssa
TI Social Stories for Children with Autism Spectrum Disorder: Validating
   the Content of a Virtual Reality Program
SO JOURNAL OF AUTISM AND DEVELOPMENTAL DISORDERS
VL 49
IS 2
BP 660
EP 668
DI 10.1007/s10803-018-3737-0
PD FEB 2019
PY 2019
AB Autism spectrum disorder (ASD) is a neurodevelopmental disorder that
   affects socio-emotional skills and perspective-taking abilities.
   Although social stories in a form of virtual reality program can help
   children with ASD, developing them and identifying appropriate responses
   might be subjective and thus challenging. Using Delphi method, and
   guided by general case training, we involved 63 parents and clinicians
   of individuals with ASD, in two rounds of online iteration to refine the
   stories. Scenarios that reached a 75% agreement level were accepted.
   This project is the first study to develop and validate a library of 75
   short socio-emotional stories that illustrate various types and
   intensities of emotion in three social contexts of home, school, and
   community as the content of a virtual reality program.
ZA 0
Z8 1
TC 13
ZS 0
ZB 3
ZR 0
Z9 14
U1 10
U2 52
SN 0162-3257
EI 1573-3432
UT WOS:000458251700017
PM 30203311
ER

PT J
AU Doshi, R. S.
   Gudzune, K. A.
   Dyrbye, L. N.
   Dovidio, J. F.
   Burke, S. E.
   White, R. O.
   Perry, S.
   Yeazel, M.
   van Ryn, M.
   Phelan, S. M.
TI Factors influencing medical student self-competence to provide weight
   management services
SO CLINICAL OBESITY
VL 9
IS 1
AR e12288
DI 10.1111/cob.12288
PD FEB 2019
PY 2019
AB This study aimed to identify factors associated with high obesity care
   self-competence among US medical students. The authors performed a
   cross-sectional analysis of 2014 survey data on fourth year medical
   students collected online as part of the Medical Student Cognitive
   Habits and Growth Evaluation Study (CHANGES). Independent variables
   included quality and quantity of interaction with patients and peers
   with obesity; hours of communication and partnership skills training;
   negative remarks against patients with obesity by supervising
   physicians, and witnessed discrimination against patients with obesity.
   The dependent variable was self-competence in providing obesity care. Of
   5823 students invited to participate, 3689 (63%) responded and were
   included in our analyses. Most students were white (65%), half were
   women and 42% had high self-competence in caring for patients with
   obesity. Factors associated with high self-competence included increased
   interaction with peers with obesity (39% vs. 49%, P < 0.001) and
   increased partnership skills training (32% vs. 61%, P < 0.001).
   Increased partnership skills training and quantity of interactions with
   peers with obesity were associated with high student self-competence in
   providing obesity-related care to patients. Medical schools might
   consider increasing partnership skills training to improve students'
   preparedness and skill in performing obesity-related care.
ZB 0
TC 3
ZS 0
ZR 0
ZA 0
Z8 0
Z9 3
U1 0
U2 4
SN 1758-8103
EI 1758-8111
UT WOS:000459629300004
PM 30358159
ER

PT J
AU Lang, Raynell
   Mintz, Marcy
   Krentz, Hartmut B.
   Gill, M. John
TI An approach to conference selection and evaluation: advice to avoid
   "predatory" conferences
SO SCIENTOMETRICS
VL 118
IS 2
BP 687
EP 698
DI 10.1007/s11192-018-2981-6
PD FEB 2019
PY 2019
AB With an ever increasing number of academic conferences being offered and
   a growing concern regarding the appearance of predatory conferencing,
   the optimal use of one's conference time has become complicated. It is
   particularly important for medical students and residents, due to both
   limited time and resources, to choose conferences to achieve the most
   benefit for their academic careers, however little information is
   available to provide guidance. We gathered current practices and
   perceptions from a wide number of faculty and residents to provide
   insights into their decision making process for conference evaluation
   and selection. We surveyed using an online program (SurveyMonkey (R))
   150 faculty members and medical residents at University of Calgary
   requesting them to rank factors, which may be useful in their conference
   selection. We also evaluated both faculty and resident's knowledge of
   and exposure to presumed predatory science. Responses were anonymized
   and collated. The most important factors in selecting a conference(s)
   for residents is being focused on their area of interest, having an
   opportunity to present work, having well known respected plenary
   speakers, networking potential and being recommended by colleagues.
   Residents placed more importance on cost, location and time of year of
   the conference than faculty. Faculty placed more emphasis on networking
   potential, sponsoring organization, obtaining continuing professional
   development credits and the likelihood that cutting edge research will
   be presented. Most faculty (71%) had received correspondence from
   presumed predatory publishers or conferences, however only 56% of
   residents had ever either heard of or had education about predatory
   science. Experienced faculty need to provide advice and mentorship to
   trainees on conference value. In the absence of any formal tool for
   assessing conference quality their proactive guidance remains critical
   for medical students and residents. There is a significant lack of
   awareness and education for both trainees and some faculty around
   predatory publications and conferencing making them particularly
   vulnerable to misusing time and resources. Improved knowledge, education
   and new metrics are required to safeguard the academic community in this
   new era of predatory academia.
TC 11
ZA 0
ZR 0
ZB 1
Z8 0
ZS 0
Z9 11
U1 4
U2 29
SN 0138-9130
EI 1588-2861
UT WOS:000458190700016
ER

PT J
AU Dyer, Karen E.
   Shires, Deirdre A.
   Flocke, Susan A.
   Hawley, Sarah T.
   Jones, Resa M.
   Resnicow, Ken
   Shin, Yongyun
   Lafata, Jennifer Elston
TI Patient-Reported Needs Following a Referral for Colorectal Cancer
   Screening
SO AMERICAN JOURNAL OF PREVENTIVE MEDICINE
VL 56
IS 2
BP 271
EP 280
DI 10.1016/j.amepre.2018.08.017
PD FEB 2019
PY 2019
AB Introduction: Patient-physician communication about colorectal cancer
   screening can affect screening use, but discussions often lack
   information that patients need for informed decision making and seldom
   address personal preferences or barriers. To address this gap, a series
   of patient focus groups was conducted to guide the development of an
   online, interactive decision support program. This article presents
   findings on patient information needs and barriers to colorectal cancer
   screening after receiving a screening recommendation from a physician,
   and their perspectives on using electronic patient portals as platforms
   for health-related decision support.
   Methods: Primary care patients with recent colonoscopy or stool testing
   orders were identified via the centralized data repository of a large
   Midwestern health system. Seven gender-stratified focus groups (N=45
   participants) were convened between April and July 2016. Sessions were
   audio recorded, transcribed, coded, and analyzed for commonly expressed
   themes beginning in August 2016.
   Results: Findings reveal a consistent need for simple and clear
   information on colorectal cancer screening. Participants desired
   step-by-step explanations of the colonoscopy procedure and information
   about bowel preparation options/alternatives. The desired level of
   additional information varied: some patients wanted to know about and
   act on test options, whereas others preferred following their
   physician-recommended testing path. Fears and concerns were prevalent,
   particularly about colonoscopy, and patients reported challenges getting
   these concerns and their informational needs addressed. Finally, they
   expressed consistent support for using the patient portal to gather
   additional information from their physician.
   Conclusions: Patient portals may offer an opportunity to build
   sustainable programs for decision support and assistance that are
   integrated with clinic workflows and processes. Published by Elsevier
   Inc. on behalf of American Journal of Preventive Medicine.
RI Shires, Deirdre/U-9724-2019; Dyer, Karen/; Flocke, Susan/
OI Dyer, Karen/0000-0002-9279-8675; Flocke, Susan/0000-0002-5155-7074
Z8 1
ZA 0
ZR 0
ZB 1
ZS 0
TC 8
Z9 9
U1 1
U2 5
SN 0749-3797
EI 1873-2607
UT WOS:000455927400014
PM 30554975
ER

PT J
AU Ganotice, Fraide A., Jr.
   Chan, Lap Ki
TI How can students succeed in computer-supported interprofessional
   team-based learning? Understanding the underlying psychological pathways
   using Biggs' 3P model
SO COMPUTERS IN HUMAN BEHAVIOR
VL 91
BP 211
EP 219
DI 10.1016/j.chb.2018.09.029
PD FEB 2019
PY 2019
AB Adopting Biggs' (2003) 3P (presage, process, product) model, this study
   examined the role of individual preparedness, member's contribution,
   motivation, enjoyment in students' learning, readiness for
   interprofessional learning, and attainment of desired outcomes in the
   context of computer-supported interprofessional team-based learning
   (CS-IPTBL). A sample of 531 health and social care students (Chinese
   medicine, medicine, nursing, pharmacy, occupational therapy, and social
   work) from two universities in Hong Kong participated in the study.
   Mediational analysis showed that task value (motivation and enjoyment)
   and utility (perceived usefulness) played a significant mediating role
   between perceived preparedness and perceived individual contribution and
   outcomes. The study enriched the extant research by showing possible
   pathways that determined students' achievement in CS-IPTBL. Findings
   suggest that students' achievement (product) in CS-IPTBL is influenced
   by their motivation, enjoyment, and perceived usefulness (process) which
   were derived from two sources: individual preparedness and members'
   valuable contribution (presage). Key findings and their implications for
   program enhancement and teaching are provided.
OI Ganotice, Fraide Jr/0000-0003-3139-9926
Z8 0
ZA 0
ZS 0
TC 4
ZB 0
ZR 0
Z9 4
U1 7
U2 87
SN 0747-5632
EI 1873-7692
UT WOS:000452939300022
ER

PT J
AU Kaufman-Shriqui, Vered
   Salem, Hagit
   Birk, Ruth
   Boaz, Mona
TI Nutrition Knowledge Translation Performance in Health Professionals:
   Findings from the 2017 Unified Forces Preventive Nutrition Conference
   (UFPN)
SO NUTRIENTS
VL 11
IS 2
AR 390
DI 10.3390/nu11020390
PD FEB 2019
PY 2019
AB Background: Dietitians and other health care professionals must be able
   to translate findings from clinical trials into best treatment
   practices, a skill termed knowledge translation. This skill requires
   knowledge of treatment guidelines as well as the science underpinning
   treatment recommendations. Unsatisfactory knowledge translation of
   medical nutrition therapy (MNT) has been documented. Methods:
   Individuals registered to attend a leading national nutrition conference
   were asked to participate in an online cross-sectional survey.
   Participants were asked to provide demographic and professional
   information, answer questions on nutrition knowledge and to choose a
   clinical action plan in response to dietitian-designed case vignettes
   describing research outcomes. Responses were compared by profession and
   participation in research activities. Results: Of 3000 registered
   conference attendees, 299 individuals replied: 79.0% dietitians, 93.3%
   female, with a mean household income matching the 5th decile of income,
   60.7% indicated a single employment setting, 20.7% reported
   participating in research. Almost 74% of respondents indicated that they
   would make clinical recommendations based on findings of an in vitro
   study. In one vignette, a patient with a disease previously not
   encountered by the respondent required a clinical treatment plan. Only
   53% of participants chose to seek formal nutrition guidelines. Fewer
   than 15% of participants could identify the pathway for fat during
   weight loss. Differences in knowledge translation skills by research
   participation were not detected. Conclusions: Our findings reveal a
   deficit in knowledge translation proficiency in a convenience sample of
   dietitians and other health professionals, highlighting the need to
   develop these skills.
RI Boaz, Mona/O-6940-2014; Shriqui, Vered Kaufman/R-8657-2019; birk, ruth/
OI Boaz, Mona/0000-0002-3920-7549; Shriqui, Vered
   Kaufman/0000-0003-3190-4187; birk, ruth/0000-0001-5770-4277
TC 1
ZS 0
ZB 0
ZA 0
ZR 0
Z8 0
Z9 1
U1 0
U2 1
SN 2072-6643
UT WOS:000460829700181
PM 30781851
ER

PT J
AU Tobey, Lauren N.
   Mouzong, Christine
   Angulo, Joyce Senior
   Bowman, Sally
   Manore, Melinda M.
TI How Low-Income Mothers Select and Adapt Recipes and Implications for
   Promoting Healthy Recipes Online
SO NUTRIENTS
VL 11
IS 2
AR 339
DI 10.3390/nu11020339
PD FEB 2019
PY 2019
AB We describe a 5-year (2011-2015) qualitative evaluation to refine the
   content/delivery of the Food Hero social marketing campaign recipes to
   low-income mothers. Objectives were to: (1) identify characteristics
   looked for in recipes; (2) determine recipe sources; (3) understand
   motivation for seeking new recipes and recipe adaptations; and (4)
   identify recipe website characteristics users valued. Nine focus groups
   (n = 55) were conducted in Portland, Oregon. Participants (35-52 years)
   were primary caregivers for one child, the primary household food
   shoppers/preparers, enrolled in the Supplemental Nutrition Assistance
   Program (SNAP) and able to speak/read English. Participants reported
   having go-to family recipes and regularly searching online for new
   recipes, especially those using ingredients available/preferred by
   family members. Recipe websites with highest appeal were polished and
   engaging to mothers/children, offered user-ratings/comments and were
   reachable from search engines. Results identified key recommendations:
   (1) understand the target audience; (2) aim to add healthy/customizable
   recipes to family go-to' recipe rotations and understand the impact of
   generational influences (e.g. how mothers/grandmothers cooked) on family
   meals; and (3) create websites that meet target audience criteria.
   Seeking the target audience's input about the content/delivery of
   recipes is an important formative step for obesity-prevention projects
   that include healthy recipes.
OI Mouzong, Christine/0000-0003-2113-393X; Tobey,
   Lauren/0000-0001-6718-448X
ZB 3
ZA 0
ZS 0
ZR 0
Z8 0
TC 9
Z9 9
U1 0
U2 2
EI 2072-6643
UT WOS:000460829700130
PM 30764537
ER

PT J
AU McLeod, Tamara C. Valovich
   Cardenas, Javier F.
TI Emergency Preparedness of Secondary School Athletic Programs in Arizona
SO JOURNAL OF ATHLETIC TRAINING
VL 54
IS 2
BP 133
EP 141
DI 10.4085/1062-6050-35-18
PD FEB 2019
PY 2019
AB Context: Schools that sponsor athletic programs have an obligation to
   provide a safe environment with appropriate policies for addressing
   emergencies.
   Objective: To describe the emergency preparedness of secondary schools
   in Arizona specific to emergency action plans (EAPs), cardiac arrest,
   concussion, and heat illness.
   Design: Cross-sectional study.
   Setting: Online survey.
   Patients or Other Participants: Athletic directors from 143 Arizona
   secondary schools (response rate = 54%).
   Intervention(s): A 6-section survey that included questions related to
   athletic trainer (AT) access, EAPs, automated external defibrillators
   (AEDs), concussion, heat illness, and other policies.
   Main Outcome Measure(s): Descriptive statistics were reported.
   Comparisons of responses between schools with and without AT access were
   conducted with Mann-Whitney U tests.
   Results: Most respondents (81%, n = 116) indicated their school had
   access to an AT, and 95% (n =125) of respondents reported their school
   had a written EAP. The AEDs were available at most (93%, n =121)
   schools. All respondents were familiar with the interscholastic
   concussion policy, and 98% (n = 123) indicated they had a
   school-specific policy. Almost all respondents (99%, n = 121) reported
   being familiar with the state heat-illness policy. Environmental
   measures were taken before practices at 48% (n = 60) of schools. Schools
   with access to an AT were more likely to have an EAP, venue-specific
   EAPs, physician approval of EAPs, AEDs, heat-illness policies, and
   cold-water immersion tubs and to take environmental measures.
   Conclusions: Whereas the majority of schools reported AT access, not all
   schools had adequate EAPs in place. Schools would benefit from
   educational opportunities regarding best practices and policy
   development to improve emergency preparedness.
RI Valovich McLeod, Tamara/AAU-9435-2020
OI Valovich McLeod, Tamara/0000-0001-9082-8722
TC 8
ZR 0
ZB 4
Z8 0
ZA 0
ZS 0
Z9 8
U1 0
U2 0
SN 1062-6050
EI 1938-162X
UT WOS:000463518100004
PM 30517023
ER

PT J
AU Kapitany-Foveny, Mate
   Ferenci, Tamas
   Sulyok, Zita
   Kegele, Josua
   Richter, Hardy
   Valyi-Nagy, Istvan
   Sulyok, Mihaly
TI Can Google Trends data improve forecasting of Lyme disease incidence?
SO ZOONOSES AND PUBLIC HEALTH
VL 66
IS 1
BP 101
EP 107
DI 10.1111/zph.12539
PD FEB 2019
PY 2019
AB BackgroundOnline activity-based epidemiological surveillance and
   forecasting is getting more and more attention. To date, Google search
   volumes have not been assessed for forecasting of tick-borne diseases.
   Thus, we performed an analysis of forecasting of the Lyme disease
   incidence based on the traditional data extended with Google Trends.
   MethodsData on the weekly incidence of Lyme disease in Germany from 16
   June 2013 to 27 May 2018 were obtained from the database of the Robert
   Koch Institute. Data of Internet searches were obtained from Google
   Trends searching Borreliose in Germany for the last 5years as a timespan
   category. Data were split into the training (from 16 June 2013 to 11
   June 2017) and validation (from 12 June 2017, to 27 May 2018) data sets.
   A seasonal autoregressive moving average model, SARIMA (0,1,1) (0,1,1)
   [52] model was selected to describe the time series of the weekly Lyme
   incidence. After this, we added the Google Trends data as an external
   regressor and identified the SARIMA (0,1,1) (0,1,1) [52] model as
   optimal. We made predictions for the validation interval using these two
   models and compared predictions with the values of the validation data
   set.
   ResultsForecasting for the validation timespan resulted in similar
   values for the models. Comparing the forecasted values with the reported
   ones resulted in an residual mean squared error (RMSE) of 0.3763; the
   mean absolute percentage error (MAPE) was 8.233 for the model without
   Google searches with an RMSE of 0.3732; and the MAPE was 8.17495 for the
   Google Trends values-expanded model. The difference between the
   predictive performances was insignificant (Diebold-Mariano Test,
   p-value=0.4152).
   ConclusionGoogle Trends data are a good correlate of the reported
   incidence of Lyme disease in Germany, but it failed to significantly
   improve the forecasting accuracy in models based on traditional data.
OI Sulyok, Mihaly/0000-0002-6960-5126; Kapitany-Foveny,
   Mate/0000-0002-0850-8699; Valyi-Nagy, Istvan/0000-0003-3581-113X
ZS 0
TC 17
ZR 0
ZB 7
Z8 0
ZA 0
Z9 17
U1 1
U2 20
SN 1863-1959
EI 1863-2378
UT WOS:000459582800010
PM 30447056
ER

PT J
AU Karateev, Dmitry
   Belokoneva, Natalia
TI Evaluation of Physicians' Knowledge and Attitudes Towards Biosimilars in
   Russia and Issues Associated with Their Prescribing
SO BIOMOLECULES
VL 9
IS 2
AR 57
DI 10.3390/biom9020057
PD FEB 2019
PY 2019
AB Physician awareness and perceptions towards biosimilars are important
   factors in their adoption to clinical practice. Our objectives were to
   assess levels of knowledge and attitudes towards biosimilars and key
   policies on their use among Russian physicians, define the level of
   interest in new information on biosimilars, and determine what evidence
   drives treatment decisions in Russia. Physicians with awareness of
   biologics across different specialties and regions of Russia completed
   an online survey. A Likert and other rating scales were used to collect
   opinions, which were summarized descriptively. Responses of subgroups of
   respondents were compared using t-tests. Among 206 respondents (n = 51
   rheumatologists; n = 53 gastroenterologists; n = 50 hematologists; n =
   52 oncologists), 66% had positive impressions regarding the introduction
   of biosimilars in Russia. Overall, 80% lacked understanding of the
   differences between biosimilars and generics. In all, 67% supported
   prescribing biologics by distinguishable names and were negative about
   tender policies limiting choice of therapies for patients. The majority
   believed in mandatory publication of clinical trial results on
   biosimilars (94%), agreed biosimilars should be subject to rigorous
   post-marketing surveillance (98%), and expressed willingness to learn
   more about biosimilars (94%). Biosimilar education among Russian
   physicians is required, which may help shape balanced and evidence-based
   policies for biosimilars in Russia.
RI Karateev, Dmitry E/U-7142-2017
OI Karateev, Dmitry E/0000-0002-2352-4080
ZA 0
TC 14
ZB 6
Z8 0
ZS 0
ZR 0
Z9 14
U1 0
U2 1
SN 2218-273X
UT WOS:000460699000021
PM 30754705
ER

PT J
AU Han, Jing
   Bouey, Jennifer Z. H.
   Wang, Liming
   Mi, Guodong
   Chen, Zihuang
   He, Ying
   Viviani, Tara
   Zhang, Fujie
TI PrEP uptake preferences among men who have sex with men in China:
   results from a National Internet Survey
SO JOURNAL OF THE INTERNATIONAL AIDS SOCIETY
VL 22
IS 2
AR e25242
DI 10.1002/jia2.25242
PD FEB 2019
PY 2019
AB IntroductionHIV incidence among men who have sex with men (MSM) is high
   in China. Pre-exposure prophylaxis (PrEP) is a promising mean to prevent
   HIV transmission but it is not widely available in China. We conducted a
   large Internet-based online survey to assess the willingness of Chinese
   MSM to take PrEP and associated factors to their uptake preferences.
   MethodsBetween 19 January and 6 February, 2017, 4581 MSM aged over
   15years were recruited via a social networking app to take an online
   PrEP survey. HIV status at the time of the survey being conducted was
   not one of recruitment criteria. Participants were asked if they had
   heard of PrEP, if they had concerns about PrEP, and if they would be
   ready to uptake PrEP should it be provided. When asked if participants
   were willing to take PrEP, they were asked to select from the following
   responses: definitely not, probably not, not sure, probably yes, and
   definitely yes. In the final analysis, we grouped these five-level
   Likert scale responses into three-level responses as definitely yes,
   probably yes, and no (definitely not/probably not/not sure). Descriptive
   analysis and multinomial logistic regressions were conducted to assess
   the associations of PrEP adoption readiness and uptake concerns with HIV
   risk behaviours and demographic characteristics.
   ResultsMSM from 33 geographical regions of China participated in the
   survey. The majority were younger than 25 (65.2%) and had attended
   college (68.6%). HIV prevalence was high (6.8%) and 43.3% reported a
   history of unprotected anal sex. Only 22.4% of participants had heard of
   PrEP. When asked if they would uptake PrEP, 26.0% said definitely yes,
   49.6% were probably yes, and 24.4% said no. PrEP adoption readiness was
   associated with having previously heard of PrEP and expressing concerns
   about accessibility and cost. Worries about side effects, low perceived
   HIV risk, preference for condoms, and never having received HIV testing
   were negatively associated with PrEP uptake willingness.
   ConclusionYoung and well-educated Chinese MSM reported a low willingness
   to uptake PrEP despite being high-risk for HIV. Effective education,
   especially through online mediums, will be critical to optimize this
   group's PrEP uptake.
ZR 0
ZB 9
Z8 5
ZA 0
ZS 0
TC 28
Z9 33
U1 2
U2 5
EI 1758-2652
UT WOS:000460207100006
PM 30724470
ER

PT J
AU Stark, Shaylyn S.
   Natarajan, Loki
   Chingos, Diana
   Ehren, Jennifer
   Gorman, Jessica R.
   Krychman, Michael
   Kwan, Brian
   Mao, Jun J.
   Myers, Emily
   Walpole, Tom
   Pierce, John P.
   Su, H. Irene
TI Design of a randomized controlled trial on the efficacy of a
   reproductive health survivorship care plan in young breast cancer
   survivors
SO CONTEMPORARY CLINICAL TRIALS
VL 77
BP 27
EP 36
DI 10.1016/j.cct.2018.12.002
PD FEB 2019
PY 2019
AB Background: Young breast cancer survivors (YBCS) have unmet needs for
   managing hot flashes, fertility-related concerns, sexual health, and
   contraception.
   Purpose: Describe the design and participant characteristics of a
   randomized controlled trial testing the efficacy of the survivorship
   care plan on reproductive health (SCP-R) intervention on improving hot
   flashes, fertility-related concerns, sexual health, and contraception in
   YBCS.
   Methods: SCP-R is a web-based intervention with text message support
   encompassing evidence- based practices on four reproductive health
   issues. YBCS with >= 1 reproductive health issue are randomized to
   intervention (full SCP-R access) or attention control (access to list of
   online resources) arms with 24-week follow-up. The primary outcome will
   be improvement of at least one reproductive health issue measured by
   validated self-report instruments. Each YBCS nominated one healthcare
   provider (HCP), who can access the same materials as their patient. HCP
   outcomes are preparedness and confidence in discussing each issue.
   Results: Among 318 YBCS screened, 57.2% underwent randomization. Mean
   age was 40.0 (SD 5.9), and mean age at cancer diagnosis was 35.6 (SD
   5.4). Significant hot flashes, fertility-related concerns, vaginal
   symptoms, and inadequate contraception were reported by 50.5%, 50%,
   46.7%, 62.1% of YBCS, respectively; 70.9% had multiple issues. Among 165
   nominated HCPs, 32.7% enrolled. The majority of HCPs reported
   preparedness (68.5-90.7%) and confidence (50.0-74.1%) in discussing
   reproductive health issues with YBCS. HCPs were least likely to report
   preparedness or confidence in discussing fertility-related concerns.
   Conclusion: Conducting a trial for improving YBCS reproductive health
   online is feasible, providing a mechanism to disseminate evidence-based
   management.
OI Mao, Jun/0000-0001-9229-0380; Kwan, Brian/0000-0002-5180-9219; Pierce,
   John/0000-0002-0075-7471
ZB 1
Z8 1
TC 4
ZR 0
ZS 0
ZA 0
Z9 5
U1 0
U2 14
SN 1551-7144
EI 1559-2030
UT WOS:000459215800004
PM 30553078
ER

PT J
AU Lee-Barber, Jasmine
   Kulo, Violet
   Lehmann, Harold
   Hamosh, Ada
   Bodurtha, Joann
TI Bioinformatics for medical students: a 5-year experience using OMIM (R)
   in medical student education
SO GENETICS IN MEDICINE
VL 21
IS 2
BP 493
EP 497
DI 10.1038/s41436-018-0076-7
PD FEB 2019
PY 2019
AB Purpose: Given advances in genomic medicine, medical students need
   increased confidence in clinical genetics skills to address multiple
   genetic conditions. After success of first-year medical school
   instruction in the Online Mendelian Inheritance in Man (OMIM (R))
   database, we report the impact on gaining confidence in broad clinical
   genetics skills in 5 subsequent years.
   Methods: We collected 5 years of successive pre- and post-intervention
   survey based self-assessments on medical student use of genetic medicine
   information resources and confidence in genetic medicine skills. To
   assess retention of confidence in these skills, we administered a
   follow-up survey to students after 1-2 years of clinical rotations.
   Results: We found a consistent, statistically significant increase in
   students' confidence in clinical genetics skills after the first-year
   OMIM educational session, with confidence retention above baseline up to
   2 years after the educational exposure. Skills include ability to
   generate a differential diagnosis for genetic conditions, share
   information with patients and families, and find accurate information on
   genetic conditions. The majority agreed that increased use of OMIM will
   better prepare students to achieve these skills.
   Conclusion: Integration of the OMIM database in first-year education is
   an effective instructional tool that may provide a lasting increase in
   confidence in clinical genetics skills.
OI Knoll, Jasmine/0000-0003-4292-4423; , Violet/0000-0002-5386-9549
ZA 0
ZR 0
ZS 0
Z8 0
TC 6
ZB 2
Z9 6
U1 1
U2 2
SN 1098-3600
EI 1530-0366
UT WOS:000458017600031
PM 29930391
ER

PT J
AU Pocs David
   Kovacs Robert
   Ovari Timea
   Erdos Csaba
   Kelemen Oguz
TI Tobacco reduction on Facebook among 14-35-year-olds
SO ORVOSI HETILAP
VL 160
IS 6
BP 220
EP 227
DI 10.1556/650.2019.31314
PD FEB 2019
PY 2019
AB Introduction: The possibility of successful smoking cessation is
   increased by early initiation. Therefore, promoting smoking cessation at
   early age (especially among 14-35-year-olds) has a key role in reducing
   tobacco use prevalence. Facebook is one of the most popular websites
   among adolescents and young adults which can be used for age-specific
   smoking cessation support.
   Aim: Our research seeks to reveal the effects of a Facebook page on
   smoking habits, smoking cessation knowledge and attitudes among
   14-35-year-olds.
   Method: An online survey was conducted among the 3278 followers of the
   author's Facebook page. The questionnaire was completed by 332 people
   among 14-35-year-olds. We analysed demographic data, smoking habits, the
   usage frequency and duration of the Facebook page as well as changes in
   smoking habits, smoking cessation knowledge and attitudes.
   Results: The average age was 22.57 +/- 5.08 years. The examined
   population consisted of 65% currently smokers, 12% former smokers and
   23% non-smokers. Significantly more people reported a positive change in
   their smoking habits and smoking cessation attitudes among smokers who
   used the Facebook page more frequently and with longer duration
   (p<0.05). The habit and attitude changes were significantly higher among
   smokers who plan to quit smoking (p<0.01). Nevertheless, we also
   observed attitude changes between 12-25% among smokers who did not plan
   to quit. Among non-smokers, the positive attitude changes were
   significantly higher in the low-educated population who live in villages
   (p<0.01).
   Conclusion: This Facebook page had a positive effect on smoking habits,
   smoking cessation knowledge and attitudes among 14-35-year-olds. The
   contents of the Facebook page could be used to prevent smoking and
   support smoking cessation among 14-35-year-olds.
RI Pócs, Dávid/AAS-8731-2021
ZS 0
ZR 0
Z8 0
TC 4
ZB 1
ZA 0
Z9 4
U1 0
U2 4
SN 0030-6002
EI 1788-6120
UT WOS:000459540800003
PM 30730203
ER

PT J
AU Lang, Valerie J.
   Berman, Norman B.
   Bronander, Kirk
   Harrell, Heather
   Hingle, Susan
   Holthouser, Amy
   Leizman, Debra
   Packer, Clifford D.
   Park, Yoon Soo
   Vu, T. Robert
   Yudkowsky, Rachel
   Monteiro, Sandra
   Bordage, Georges
TI Validity Evidence for a Brief Online Key Features Examination in the
   Internal Medicine Clerkship
SO ACADEMIC MEDICINE
VL 94
IS 2
BP 259
EP 266
DI 10.1097/ACM.0000000000002506
PD FEB 2019
PY 2019
AB Purpose Medical educators use key features examinations (KFEs) to assess
   clinical decision making in many countries, but not in U.S. medical
   schools. The authors developed an online KFE to assess third-year
   medical students' decision-making abilities during internal medicine
   (IM) clerkships in the United States. They used Messick's unified
   validity framework to gather validity evidence regarding response
   process, internal structure, and relationship to other variables.
   Method From February 2012 through January 2013, 759 students (at eight
   U.S. medical schools) had 75 minutes to complete one of four KFE forms
   during their IM clerkship. They also completed a survey regarding their
   experiences. The authors performed item analyses and generalizability
   studies, comparing KFE scores with prior clinical experience and
   National Board of Medical Examiners Subject Examination (NBME-SE)
   scores.
   Results Five hundred fifteen (67.9%) students consented to participate.
   Across KFE forms, mean scores ranged from 54.6% to 60.3% (standard
   deviation 8.4-9.6%), and Phi-coefficients ranged from 0.36 to 0.52.
   Adding five cases to the most reliable form would increase the
   Phi-coefficient to 0.59. Removing the least discriminating case from the
   two most reliable forms would increase the alpha coefficient to,
   respectively, 0.58 and 0.57. The main source of variance came from the
   interaction of students (nested in schools) and cases. Correlation
   between KFE and NBME-SE scores ranged from 0.24 to 0.47 (P < .01).
   Conclusions These results provide strong evidence for response-process
   and relationship-to-other-variables validity and moderate internal
   structure validity for using a KFE to complement other assessments in
   U.S. IM clerkships.
RI Park, Yoon Soo/AAG-1098-2022; Lang, Valerie/AAZ-8057-2020; Park, Yoon Soo/AFK-2778-2022; Monteiro, S/AAN-6291-2020; Yudkowsky, Rachel/AAP-8240-2020
OI Park, Yoon Soo/0000-0001-8583-4335; Lang, Valerie/0000-0003-1119-5029;
   Park, Yoon Soo/0000-0001-8583-4335; Monteiro, S/0000-0001-8723-5942;
   Yudkowsky, Rachel/0000-0002-2145-7582
ZR 0
ZB 0
ZA 0
Z8 0
TC 0
ZS 0
Z9 0
U1 0
U2 3
SN 1040-2446
EI 1938-808X
UT WOS:000461038800029
PM 30379661
ER

PT J
AU Bihler, Julia
   Tunn, Ralf
   Reisenauer, Christl
   Kolenic, Giselle E.
   Pauluschke-Froehlich, Jan
   Wagner, Philipp
   Abele, Harald
   Rall, Katharina K.
   Naumann, Gert
   Wallwiener, Stephanie
   Wallwiener, Markus
   Sohn, Christof
   Brucker, Sara Y.
   Huebner, Markus
TI The preferred mode of delivery of medical professionals and non-medical
   professional mothers-to-be and the impact of additional information on
   their decision: an online questionnaire cohort study
SO ARCHIVES OF GYNECOLOGY AND OBSTETRICS
VL 299
IS 2
BP 371
EP 384
DI 10.1007/s00404-018-4970-7
PD FEB 2019
PY 2019
AB PurposeIt was the aim to evaluate the personal preference of mode of
   delivery and to analyze differences between medical professionals and
   non-medical professionals. Interest in participating in a risk
   stratification system was evaluated. We hypothesized that gaining
   information about risk stratification provided in the survey could
   potentially change participants' decision regarding the preferred mode
   of delivery; therefore, subjects were asked twice (before and after
   providing information).MethodsFive cohorts [four professionals (MP)
   including participants of the German Urogynecology Congress 2017,
   employees of two major university hospitals in Germany, and members of
   the German Society of Gynecology and Obstetrics, and one
   non-professional group (NP) including pregnant women] were invited
   online to participate in this survey.ResultsVaginal delivery was the
   preferred mode of delivery in both groups (MP 90.4% vs. NP 88.8%;
   p=0.429). MP are more likely to opt for CS due to concerns regarding
   pelvic floor disorders (MP 56.6% vs. NP 9.1%; p<0.001). Likewise, parity
   and prior experienced CS (pCS) had a significant impact on the decision
   towards vaginal delivery (parity MP OR 7.5 95% CI 4.6-12.3, NP OR 9.3
   95% CI 1.9-44.2; (pCS) MP OR 0.12 95% CI 0.07-0.19, NP OR 0.05 95% CI
   0.01-0.25). There is great interest in participating in risk
   stratification systems in the majority of participants
   (68.9%).ConclusionsMP and NP prefer vaginal birth for themselves or
   their partners. Within the group that opted for CS, MP were
   significantly more often concerned about pelvic floor disorders. Future
   prevention aspects might include education about pelvic floor disorders.
RI Wallwiener, Markus/AAH-9038-2021; Pauluschke-Fröhlich, Jan/AGA-8757-2022; Huebner, Markus/ABB-1247-2020; Pauluschke-Fröhlich, Jan/AAF-7092-2021; Wallwiener, Stephanie/; Wallwiener, Markus/
OI Pauluschke-Fröhlich, Jan/0000-0002-2953-3682; Huebner,
   Markus/0000-0003-4906-7751; Wallwiener, Stephanie/0000-0003-2045-650X;
   Wallwiener, Markus/0000-0002-4139-9340
Z8 0
TC 1
ZB 0
ZA 0
ZR 0
ZS 0
Z9 1
U1 0
U2 9
SN 0932-0067
EI 1432-0711
UT WOS:000459146500008
PM 30467635
ER

PT J
AU Avery, Jonathan
   Knoepflmacher, Daniel
   Mauer, Elizabeth
   Kast, Kristopher A.
   Greiner, Miranda
   Avery, Joseph
   Penzner, Julie B.
TI Improvement in Residents' Attitudes Toward Individuals with Substance
   Use Disorders Following an Online Training Module on Stigma
SO HSS JOURNAL
VL 15
IS 1
BP 31
EP 36
DI 10.1007/s11420-018-9643-3
PD FEB 2019
PY 2019
AB Background Resident physicians have been shown to possess negative
   attitudes toward individuals with substance use disorders (SUDs), even
   if the residents believe they have adequate knowledge and skills to care
   for these patients. Residents' negative attitudes may have an adverse
   impact on patient engagement, treatment, and outcomes.
   Questions/Purposes The goal of this study was to examine the impact of
   an online training module on residents' attitudes toward people with
   SUDs. We hypothesized that residents who received the educational
   intervention would show improved attitudes toward people with alcohol
   and opioid use disorders. Methods A web-based questionnaire, including
   demographic information and the Medical Condition Regard Scale (MCRS)
   about individuals with alcohol and opioid use disorders, was sent to
   internal medicine and psychiatry residents before and 6 months after
   they took an online training module on stigma toward individuals with
   SUDs. Results A total of 46 residents completed the initial
   questionnaire and 29 completed the follow-up questionnaire 6 months
   later. Attitudes toward individuals with SUDs, as reflected by an
   increase in MCRS scores, were improved 6 months after the online
   training module. Conclusion Residents' attitudes toward individuals with
   SUDs improved after taking an online training module. This is
   encouraging, as studies have shown that attitudes toward individuals
   with SUDs tend to decline during residency training and negatively
   affect patient care. Larger studies are needed to determine if such
   online modules can improve attitudes of other groups of clinicians,
   result in sustained change over time, and improve patient outcomes.
ZR 0
Z8 0
ZS 0
TC 15
ZB 4
ZA 0
Z9 15
U1 0
U2 0
SN 1556-3316
EI 1556-3324
UT WOS:000755977700009
PM 30863230
ER

PT J
AU Kitts, Robert Li
   Isberg, Roberta S.
   Lee, Paul C.
   Sharma, Neha
   Goldman, Victoria
   Hunt, Jeffrey
TI Child Psychotherapy Training in the United States: A National Survey of
   Child and Adolescent Psychiatry Fellowship Program Directors
SO ACADEMIC PSYCHIATRY
VL 43
IS 1
BP 23
EP 27
DI 10.1007/s40596-018-0998-z
PD FEB 2019
PY 2019
AB ObjectivesTraining in child and adolescent psychotherapy continues to be
   emphasized by accrediting organizations (ACGME and ABPN) but it is not
   known how these skills are taught and what types of therapy are
   highlighted in fellowships across the United States.MethodsA 16-question
   anonymous online survey was developed by the authors and covered six
   main areas: demographics, the priority of psychotherapy in training, the
   competency goals for different psychotherapy modalities, training
   strategies, types of supervision, and program directors' satisfaction of
   their training implementation and assessment of trainees. The survey was
   sent to every identified CAP program director during a three-month
   period in early 2017.ResultsData was gathered from 53 of the 131 program
   directors surveyed, giving a 40% response rate. Ninety percent of CAP
   program directors strongly agree or agree that it is important to
   preserve and promote training and practice of psychotherapy. Most (83%)
   program directors indicated competence or expertise as a training goal
   for CBT with more variability among programs for other psychotherapies.
   Seventy percent of program directors agree that their program provides
   adequate time for learning and practicing psychotherapy but the allotted
   time for psychotherapy is low across majority of programs over both
   years of training.ConclusionsThese results indicate that there is a gap
   between the goals of providing optimal training in psychotherapy with
   the low amount of protected time for the practice of psychotherapy.
   These results should provide a foundation for program directors to learn
   from each other about developing, improving, and implementing effective
   psychotherapy training.
OI Hunt, Jeffrey/0000-0003-1999-8096
ZS 0
ZB 1
Z8 0
ZA 0
TC 2
ZR 0
Z9 2
U1 1
U2 3
SN 1042-9670
EI 1545-7230
UT WOS:000459533100005
PM 30411233
ER

PT J
AU Lederman, Reeva
   Gleeson, John
   Wadley, Greg
   D'Alfonso, Simon
   Rice, Simon
   Santesteban-Echarri, Olga
   Alvarez-Jimenez, Mario
TI Support for Carers of Young People with Mental Illness: Design and Trial
   of a Technology-Mediated Therapy
SO ACM TRANSACTIONS ON COMPUTER-HUMAN INTERACTION
VL 26
IS 1
AR 4
DI 10.1145/3301421
PD FEB 2019
PY 2019
AB In this article, we show how a technology-mediated mental health therapy
   involving psycho-education, therapist moderators, and social networking
   can provide support for carers of young people with mental illness. This
   multi-faceted tool provides opportunities for users to adapt the system
   to their needs, leading us to refocus the goal of treatment adherence
   toward a relatively new phenomenon in HCl, concordance, which has not
   previously been examined in the HCl literature in relation to online
   mental-health tools. Concordance shares important links with the
   development of therapeutic alliance, which is centrally important to
   mental health therapy, and to Self-Determination Theory (SDT), which
   informed our approach to design.
   We present a three-month user study, which provides initial encouraging
   support for both the suitability of concordance as a lens for viewing
   user engagement and the idea that users can develop a therapeutic
   alliance with an online support system. This latter result is surprising
   as the phenomenon of therapeutic alliance generally describes a
   relationship between client and (human) clinician. Therapeutic alliance
   has previously been explored for face-to-face groups, and between
   individuals and online systems, but not for online groups. We show how
   even automated system behavior can encourage engagement from users and
   contribute to alliance formation, if the non-human parts of an online
   system are interactive. We argue that a design approach involving
   peer/moderator support as well as automated feedback, and which takes
   account of SDT, can provide support for therapeutic alliance.
RI Rice, Simon/J-5656-2014; Alvarez-Jimenez, Mario/G-4691-2013; Wadley, Greg/
OI Rice, Simon/0000-0003-4045-8553; Alvarez-Jimenez,
   Mario/0000-0002-3535-9086; Wadley, Greg/0000-0003-4230-3440
ZB 0
ZA 0
ZR 0
TC 17
Z8 0
ZS 0
Z9 17
U1 1
U2 12
SN 1073-0516
EI 1557-7325
UT WOS:000459789700004
ER

PT J
AU Jacobs, Nathan I.
   Montebello, Mark
   Monds, Lauren A.
   Lintzeris, Nicholas
TI Survey of Australian psychiatrists' and psychiatry trainees' knowledge
   about and attitudes towards medicinal cannabinoids
SO AUSTRALASIAN PSYCHIATRY
VL 27
IS 1
BP 80
EP 85
DI 10.1177/1039856218803675
PD FEB 2019
PY 2019
AB Objective: To assess Australian psychiatrists' and psychiatry trainees'
   knowledge about and attitudes towards medicinal cannabinoids, given the
   recent relaxation of cannabinoid-prescribing laws in Australia.
   Method: All Australian members of the Royal Australian and New Zealand
   College of Psychiatrists were invited to participate in an anonymous,
   64-item online questionnaire, through Royal Australian and New Zealand
   College of Psychiatrists' newsletters. The questionnaire ran for a
   10-week period from March to May 2017. Participants were asked about
   their knowledge of the evidence for and against prescribing
   pharmaceutical-grade cannabidiol and tetrahydrocannabinol, and their
   concerns about prescribing medicinal cannabinoids.
   Results: In total, 88 doctors responded to the survey, with 55
   completing all items (23 psychiatrists, 32 trainees). Overall, 54% of
   respondents would prescribe medicinal cannabinoids if it was legal to do
   so. Participants believed there was evidence for the use of cannabidiol
   and tetrahydrocannabinol in treating childhood epilepsy, chronic pain,
   and nausea and vomiting. They were most concerned about medicinal
   cannabinoids leading to psychotic symptoms, addiction and dependence,
   apathy and recreational use.
   Conclusions: Our sample of Australian psychiatrists and trainees were
   aware of the main clinical indications for medicinal cannabinoids, but
   were poor at differentiating between the indications for cannabidiol
   versus tetrahydrocannabinol. Further education about medicinal
   cannabinoids appears necessary.
OI Montebello, Mark/0000-0002-1776-3974
ZB 4
ZA 0
TC 14
ZR 0
ZS 0
Z8 0
Z9 14
U1 0
U2 7
SN 1039-8562
EI 1440-1665
UT WOS:000459483900020
PM 30298754
ER

PT J
AU Weston, Raquel
   Crandall, Marie
   Ferrada, Paula
TI Social Media and Free Open Access Medical (FOAM) Education
SO CURRENT SURGERY REPORTS
VL 7
IS 2
AR 4
DI 10.1007/s40137-019-0224-2
PD FEB 2019
PY 2019
AB Narrative review of free open access medical education (FOAM) and its
   effects on the medical community including, but not limited to, medical
   societies, residency curricula, patient care guidelines, and medical
   journals. This review will inform the reader of the positive effects and
   potential controversies of FOAM.
   Online medical education has revolutionized the way medical personnel
   access information through several platforms including blogs, podcasts,
   social networking, and media sharing sites. These have received mixed
   reviews in terms of efficiency, reliability, professionalism, ethics,
   and confidentiality.
   Since its creation, FOAM has had a dramatic impact on the medical
   community. Despite the current mixed reviews, its popularity continues
   to rise among medical professionals. This popularity will enrich future
   literature reviews and can help guide the medical community in
   understanding, modifying, and potentially developing policies that
   benefit clinicians and patients alike.
OI Crandall, Marie/0000-0002-6536-3123
ZR 0
Z8 0
ZA 0
ZB 0
ZS 0
TC 1
Z9 1
U1 0
U2 6
SN 2167-4817
UT WOS:000459552800002
ER

PT J
AU Strickland, Justin C.
   Stoops, William W.
TI The Use of Crowdsourcing in Addiction Science Research: Amazon
   Mechanical Turk
SO EXPERIMENTAL AND CLINICAL PSYCHOPHARMACOLOGY
VL 27
IS 1
BP 1
EP 18
DI 10.1037/pha0000235
PD FEB 2019
PY 2019
AB Crowdsourcing, the use of the Internet to outsource work to a large
   number of people, has witnessed a dramatic growth over the past decade.
   One popular crowdsourcing option, Amazon Mechanical Turk (MTurk), is now
   commonly used to sample participants for psychological research.
   Addiction science is positioned to benefit greatly from crowdsourced
   sampling due to the ability to efficiently and effectively tap into
   populations with specific behavioral and health histories. The primary
   objective of this review is to describe the utility of crowdsourcing,
   broadly, and MTurk, specifically, for conducting research relevant to
   substance use and misuse. Studies in psychological and other health
   science have supported the reliability and validity of data gathered
   using crowdsourced samples. Promising research relevant to addiction
   science has also been conducted, including studies using cross-sectional
   designs and those for measure development purposes. Preliminary work
   using longitudinal methods and for interventions development has also
   revealed the potential of MTurk for studying alcohol and other drug use
   through these designs. Additional studies are needed to better
   understand the benefits, as well as the limits and constraints, of
   research conducted through crowdsourced online platforms. Crowdsourcing,
   such as on MTurk, can ultimately provide an important complement to
   existing methods used in human laboratory, clinical trial, community
   intervention, and epidemiological research. The combinations of these
   methodological approaches could help improve the rigor, reproducibility,
   and overall scope of research conducted in addiction science.
RI Stoops, William/AAX-9000-2020
OI Stoops, William/0000-0002-8502-0160
Z8 0
ZS 0
TC 131
ZR 0
ZB 38
ZA 0
Z9 131
U1 2
U2 41
SN 1064-1297
EI 1936-2293
UT WOS:000457255300001
PM 30489114
ER

PT J
AU Gurbuz, Emine
   Hanley, Mary
   Riby, Deborah M.
TI University Students with Autism: The Social and Academic Experiences of
   University in the UK
SO JOURNAL OF AUTISM AND DEVELOPMENTAL DISORDERS
VL 49
IS 2
BP 617
EP 631
DI 10.1007/s10803-018-3741-4
PD FEB 2019
PY 2019
AB The number of university students with autism is increasing, and it is
   crucial that these students can access adequate support. An online
   questionnaire was completed by 26 autistic students and 158 non-autistic
   students enrolled at UK universities to investigate social and academic
   experiences. Autistic students self-reported significant challenges and
   more mental health difficulties than non-autistic students. Significant
   challenges focused on the social components of university life,
   including social skills, social support opportunities, and levels of ASD
   awareness from others. Many strengths were also reported regarding
   academic skills of autistic university students. Importantly, there were
   more thoughts of withdrawal by the students with autism highlighting the
   need for support. These data can inform university student support
   services.
RI Riby, Deborah M/G-8474-2013; Gurbuz, Emine/
OI Riby, Deborah M/0000-0001-5747-8441; Gurbuz, Emine/0000-0001-8125-5088
ZA 0
TC 49
ZB 6
ZR 0
ZS 0
Z8 0
Z9 49
U1 4
U2 47
SN 0162-3257
EI 1573-3432
UT WOS:000458251700014
PM 30173311
ER

PT J
AU Lamont, Scott
   Stewart, Cameron
   Chiarella, Mary
TI Capacity and consent: Knowledge and practice of legal and healthcare
   standards
SO NURSING ETHICS
VL 26
IS 1
BP 71
EP 83
DI 10.1177/0969733016687162
PD FEB 2019
PY 2019
AB Introduction: Healthcare practitioners have a legal, ethical and
   professional obligation to obtain patient consent for all healthcare
   treatments. There is increasing evidence which suggests dissonance and
   variation in practice in assessment of decision-making capacity and
   consent processes. Aims: This study explores healthcare practitioners'
   knowledge and practices of assessing decision-making capacity and
   obtaining patient consent to treatment in the acute generalist setting.
   Methods: An exploratory descriptive cross-sectional survey design, using
   an online questionnaire, method was employed with all professional
   groups invited via email to participate. Data were collected over 3
   months from July to September 2015. Survey content and format was
   reviewed by the liaison psychiatry team and subsequently contained five
   sections (demographics, general knowledge and practice, delirium
   context, legal aspects and education/training). Descriptive, univariate
   and bivariate analysis of quantitative data and qualitative content
   analysis of qualitative data were undertaken. Ethical considerations:
   The study was approved by the institutional Human Research and Ethics
   Committee and informed consent was taken to be provided by participants
   upon completion and submission of the de-identified survey. Results: In
   total, 86 participants engaged the survey with n = 24, exiting at the
   first consent question. Almost two-thirds of respondents indicated that
   all treatments required patient consent. Knowledge of consent and
   decision-making capacity as legal constructs was deficient.
   Decision-making capacity was primarily assessed using professional
   judgement and perceived predominantly as the responsibility of medical
   and psychology staff. A range of patient psychological and behavioural
   symptoms were identified as indicators requiring assessment of
   decision-making capacity. Despite this, many patients with delirium have
   their decision-making capacity assessed and documented only sometimes.
   Uncertain knowledge and inconsistent application of legislative
   frameworks are evident. Many participants were unsure of the legal
   mechanisms for obtaining substitute consent in patients with impaired
   decision-making capacity and refusing treatment. Conclusion: The legal
   context of decision-making capacity and consent to treatment appears
   complex for healthcare practitioners. Professional, ethical and legal
   standards of care in this context can benefit from structured education
   programmes and supportive governance processes. An understanding of why
   'duty of care' is being used as a framework within the context of
   impaired decision-making capacity is warranted, alongside a review of
   the context of Duty of Care within health policy, guidance and faculty
   teaching.
RI Stewart, Cameron/AAZ-4288-2020
OI Stewart, Cameron/0000-0003-3625-0899
ZS 1
ZB 2
TC 19
ZA 0
ZR 0
Z8 0
Z9 19
U1 1
U2 8
SN 0969-7330
EI 1477-0989
UT WOS:000458874900008
PM 28093938
ER

PT J
AU Sebesta, Elisabeth M.
   Cooper, Kimberly L.
   Badalato, Gina M.
TI Program Director Perceptions of Usefulness of the Accreditation Council
   for Graduate Medical Education Milestones System for Urology Resident
   Evaluation
SO UROLOGY
VL 124
BP 28
EP 32
DI 10.1016/j.urology.2018.10.042
PD FEB 2019
PY 2019
AB OBJECTIVE To assess the application and perceived usefulness of the
   Accreditation Council for Graduation Medical Education Milestones system
   for resident evaluation among urology program directors (PDs).
   MATERIALS AND METHODS We conducted an online survey of 133 urology PDs.
   The survey addressed several domains: (1) demographic information, (2)
   logistics and implementation of the faculty Clinical Competency
   Committee meetings, and (3) perceived overall effectiveness and
   usefulness of the Milestones assessments.
   RESULTS Eighty-eight responses were obtained (66% response rate). A
   total of 42/88 programs (48%) described the Milestones as very or
   somewhat unhelpful in resident evaluation, with a comparable proportion
   (44%) responding Milestones assessments never or almost never accurately
   distinguished between residents. Respondents felt higher scores on all
   domains of the Milestones were completely or somewhat uncorrelated to
   higher in-service examination scores (58%), with a smaller fraction
   (49%) deeming they were not predictive of board passage rates. Overall,
   30% of respondents answered neutrally as to whether they felt the
   Milestones format has led to better resident formative feedback, and 35%
   were neutral as to the implications of this system toward promoting
   professional development.
   CONCLUSION The Accreditation Council for Graduation Medical Education
   Milestones system for resident evaluation was initiated to create a
   uniform competency-based assessment system; however, a sizable
   proportion of urology PDs in our cohort did not find the Milestones
   system helpful or accurate in assessing residents or predicting future
   successes. Given the Milestones system is still in its infancy, the
   utility of this system within urology has yet to be fully assessed. (C)
   2018 Elsevier Inc.
OI Sebesta, Elisabeth/0000-0002-0563-7348
Z8 0
ZA 0
ZB 1
ZS 0
TC 8
ZR 0
Z9 8
U1 2
U2 5
SN 0090-4295
EI 1527-9995
UT WOS:000458784000009
PM 30414889
ER

PT J
AU Joyner, Byron D.
TI Program Director Perceptions of Usefulness of the Accreditation Council
   for Graduate Medical Education Milestones System for Urology Resident
   Evaluation EDITORIAL COMMENT
SO UROLOGY
VL 124
BP 32
EP 32
DI 10.1016/j.urology.2018.10.043
PD FEB 2019
PY 2019
ZB 0
ZR 0
ZA 0
ZS 0
Z8 0
TC 0
Z9 0
U1 0
U2 1
SN 0090-4295
EI 1527-9995
UT WOS:000458784000010
PM 30784720
ER

PT J
AU Morone, Peter J.
   Shah, Kushal J.
   Hendricks, Benjamin K.
   Cohen-Gadol, Aaron A.
TI Virtual, 3-Dimensional Temporal Bone Model and Its Educational Value for
   Neurosurgical Trainees
SO WORLD NEUROSURGERY
VL 122
BP E1412
EP E1415
DI 10.1016/j.wneu.2018.11.074
PD FEB 2019
PY 2019
AB OBJECTIVE: Learning complex neuroanatomy is an arduous yet important
   task for every neurosurgical trainee. As technology has advanced,
   various modalities have been created to aid our understanding of
   anatomy. This study sought to assess the educational value of a virtual,
   3-dimensional (3D) temporal bone model.
   METHODS: The 3D temporal bone model was created with assistance of
   computer graphic designers and published online. Its educational value
   as a teaching was tool was assessed by querying 73 neurosurgery
   residents at 4 institutions and was compared with that of a standard,
   2-dimensional (2D) temporal bone resource. Data were collected via a
   survey, and significance among responses was analyzed via a univariate
   chi-square test.
   RESULTS: The survey response rate was 37%. Greater than 90% of residents
   preferred to study with the 3D model compared with the 2D resource and
   felt that the 3D model allowed them understand the anatomy more
   realistically (P = 0.001). Moreover, >90% of residents believed that
   reviewing the 3D model before an actual surgery could lead to improved
   operative efficiency and safety (P = 0.001).
   CONCLUSIONS: This study demonstrates the utility of a novel, 3D temporal
   bone model as a teaching tool for neurosurgery residents. The model
   contains accurate anatomic structures and allows user interaction via a
   virtual, immersive environment.
RI Hendricks, Benjamin/AAI-6544-2020; Cohen-Gadol, Aaron/
OI Hendricks, Benjamin/0000-0002-7123-4387; Cohen-Gadol,
   Aaron/0000-0002-4946-1524
Z8 0
ZB 7
ZS 0
ZR 0
TC 19
ZA 0
Z9 19
U1 0
U2 2
SN 1878-8750
EI 1878-8769
UT WOS:000457328100173
PM 30471440
ER

PT J
AU Riley, Bernadette
TI Incorporating a Standardized Online Professionalism Curriculum in
   Osteopathic Medical School
SO JOURNAL OF THE AMERICAN OSTEOPATHIC ASSOCIATION
VL 119
IS 2
BP 112
EP 115
DI 10.7556/jaoa.2019.017
PD FEB 2019
PY 2019
AB Online social media platforms increase patients' access to physicians,
   thus potentially blurring the boundaries between physicians'
   professional and private lives. Although many medical organizations have
   established guidelines on how physicians should proceed on social media
   and social networking sites (SNSs), there has not been a mandated
   standardized curriculum on the use of social media, SNSs, and online
   professionalism for physicians or medical students. With the increase in
   physician involvement on social media and SNSs, professionalism issues
   can emerge. Online professionalism complaints have been increasing.
   Therefore, osteopathic medical students need to be taught the dangers
   and benefits of engaging with online media. This article seeks to
   address the need for mandating a standardized online professionalism
   curriculum for osteopathic medical students and show how a
   simulation-based medical education curriculum can help accomplish this
   goal.
TC 0
ZA 0
Z8 0
ZB 1
ZR 0
ZS 0
Z9 1
U1 0
U2 8
SN 0098-6151
EI 1945-1997
UT WOS:000458429400008
PM 30688348
ER

PT J
AU Hirota, Tomoya
   Guerrero, Anthony
   Sartorius, Norman
   Fung, Daniel
   Leventhal, Bennett
   Ong, Say H.
   Kaneko, Hitoshi
   Apinuntavech, Suporn
   Bennett, Abang
   Bhoomikumar, Jegannathan
   Cheon, Keun-Ah
   Davaasuren, Oyunsuren
   Gau, Susan
   Hall, Brian
   Koren, Evgeny
   Tuan Van Nguyen
   Oo, Tin
   Tan, Susan
   Tateno, Masaru
   Thikeo, Manivone
   Wiguna, Tjhin
   Wong, Mark
   Zheng, Yi
   Skokauskas, Norbert
TI Child and adolescent psychiatry in the Far East: A 5-year follow up on
   the Consortium on Academic Child and Adolescent Psychiatry in the Far
   East (CACAP-FE) study
SO PSYCHIATRY AND CLINICAL NEUROSCIENCES
VL 73
IS 2
BP 84
EP 89
DI 10.1111/pcn.12800
PD FEB 2019
PY 2019
AB Aim Data pertaining to child and adolescent psychiatry (CAP) training
   systems are limited as extant research has mostly been derived from
   one-time data collection. This 5-year follow-up survey collects updated
   information on CAP training systems in the Far East, allowing for the
   tracking of system changes over the past 5 years. Methods Data were
   obtained from 18 countries, or functionally self-governing areas, in the
   Far East, 17 of which were also included in the original study. An
   online questionnaire was completed by leading CAP professionals in each
   country. Questions were expanded in the present study to capture the
   contents of CAP training. Results When compared to data from the
   original study, there has been progress in CAP training systems in the
   last 5 years. Specifically, there has been an increase in the number of
   countries with CAP training programs and national guidelines for the
   training. In addition, the number of CAP departments/divisions
   affiliated with academic institutions/universities has increased.
   Findings from 12 of 18 countries in the present study provide data on
   clinical contents. All informants of the present study reported the need
   for more child and adolescent psychiatrists and allied professionals.
   Conclusion Despite progress in CAP training systems over the last 5
   years, the need for more professionals in child and adolescent mental
   health care in all the relevant areas in this region have yet to be
   adequately addressed. Continued national efforts and international
   collaborations are imperative to developing and sustaining new CAP
   training systems while facilitating improvements in existing programs.
RI Sheng, Daniel Fung Shuen/AAN-9385-2021; Kaneko, Hitoshi/AAO-6874-2020; Hall, Brian J./B-7694-2016; Kaneko, Hitoshi/AAO-6868-2020; Fung, Daniel/AAF-4775-2020; Fung, Daniel S S/W-6915-2019; Cheon, Keun-Ah/; OYUNSUREN, Davaasuren/; GAU, SUSAN SHUR-FEN/P-4726-2017; Wiguna, Tjhin/
OI Sheng, Daniel Fung Shuen/0000-0003-0718-9363; Hall, Brian
   J./0000-0001-9358-2377; Kaneko, Hitoshi/0000-0001-7881-6374; Cheon,
   Keun-Ah/0000-0001-7113-9286; OYUNSUREN, Davaasuren/0000-0002-6032-8863;
   GAU, SUSAN SHUR-FEN/0000-0002-2718-8221; Wiguna,
   Tjhin/0000-0002-7524-5868
TC 5
ZR 0
ZA 0
Z8 0
ZS 0
ZB 0
Z9 5
U1 0
U2 4
SN 1323-1316
EI 1440-1819
UT WOS:000458541200006
PM 30471156
ER

PT J
AU Veerman, M. M.
   van der Woude, L. A.
   Tellier, M. A.
   Legemaate, J.
   Scheltinga, M. R.
   Stassen, L. P. S.
   Leclercq, W. K. G.
TI A decade of litigation regarding surgical informed consent in the
   Netherlands
SO PATIENT EDUCATION AND COUNSELING
VL 102
IS 2
BP 340
EP 345
DI 10.1016/j.pec.2018.08.031
PD FEB 2019
PY 2019
AB Objective: An inadequate surgical informed consent process (SIC) may
   result in a medical malpractice claim or medical disciplinary board
   (MDB) complaint. Aim of this study was to analyse characteristics of a
   decade of malpractice claims and MDB decisions regarding SIC in the
   Netherlands.
   Methods: A retrospective analysis of malpractice claims and MDB
   decisions concerning SIC disputes in four major surgical specialties was
   conducted based on company data from the largest medical malpractice
   insurance company and two public available online MDB databases.
   Results: A total of 11376 malpractice claims and 661 MDB complaints were
   filed between 2004-2013 and 676(6%) of these claims and 69(10%) of these
   complaints involved an alleged deficient SIC process. A random sample of
   245(37%) claims and all MDB decisions were analysed. Reasons for filing
   a claim or complaint were insufficient counselling or recording of SIC
   elements. In 20% of lawsuits and 25% of claims the case resulted in
   favour of the complainant.
   Conclusion: A substantial portion of malpractice claims and MDB
   decisions is related to a deficient SIC process.
   Practice implications: Focusing on crucial SIC elements for patients may
   improve satisfaction and expectations and result in a lower risk for
   malpractice claims and MDB complaints. (C) 2018 Elsevier B.V. All rights
   reserved.
RI Leclercq, Wouter/AAI-3891-2020; Legemaate, Johan/
OI Leclercq, Wouter/0000-0003-1159-1857; Legemaate,
   Johan/0000-0002-7061-3991
ZR 0
Z8 1
ZS 0
ZB 1
ZA 0
TC 14
Z9 15
U1 2
U2 12
SN 0738-3991
UT WOS:000458372200018
PM 30173877
ER

PT J
AU Kirkpatrick, James N.
   Pearlman, Alan S.
TI Ethical Challenges in the Practice of Echocardiography: What Is Right
   and How Do We Do It?
SO JOURNAL OF THE AMERICAN SOCIETY OF ECHOCARDIOGRAPHY
VL 32
IS 2
BP 233
EP 237
DI 10.1016/j.echo.2018.09.015
PD FEB 2019
PY 2019
AB At the 2018 Scientific Sessions, the American Society of
   Echocardiography inaugurated the Richard E. Kerber Ethics/Humanitarian
   Lecture, continuing its tradition of providing ethics education and
   exploring the use of echocardiography to improve cardiovascular care in
   medically underserved settings. Echocardiography is one of the most
   widely applicable, safe, and cost-effective diagnostic tools available
   in cardiovascular medicine. The American Society of Echocardiography
   Foundation is well known for harnessing the power of echocardiography in
   its many successful humanitarian outreaches all over the world. Some
   practitioners might conclude that because of its important advantages,
   echocardiography involves few ethical complexities; however, several
   historical and recent scandals involving conflicts of interest and
   lapses in quality suggest otherwise. Every day, sonographers and
   echocardiographers grapple with ethical issues: integrity, truth
   telling, doing good and avoiding harm, altruism, and humanism. In the
   near future, population aging and technological advances, among other
   issues, will ensure that a steady stream of ethical issues will confront
   the practitioners of echocardiography. Medical science and engineering
   have given us many things that can be done, but central to the art of
   medical practice and research are decisions about what should be done.
   In this article, based in part on the first Richard E. Kerber
   Ethics/Humanitarian Lecture, the authors discuss ethical challenges in
   the practice of echocardiography, illustrated by accompanying online
   videos, and offer a general principle for meeting these challenges.
ZA 0
TC 4
ZS 0
ZB 0
Z8 0
ZR 0
Z9 4
U1 1
U2 14
SN 0894-7317
UT WOS:000457632100005
PM 30459125
ER

PT J
AU Cook, Nigel S.
   Nagar, Sarthak H.
   Jain, Akanksha
   Balp, Maria-Magdalena
   Maylander, Miriam
   Weiss, Olivia
   Chatterjee, Satabdi
TI Understanding Patient Preferences and Unmet Needs in Non-alcoholic
   Steatohepatitis (NASH): Insights from a Qualitative Online Bulletin
   Board Study
SO ADVANCES IN THERAPY
VL 36
IS 2
BP 478
EP 491
DI 10.1007/s12325-018-0856-0
PD FEB 2019
PY 2019
AB IntroductionThe aim of this work was to understand how patients with
   non-alcoholic steatohepatitis (NASH) perceive their disease, unmet
   needs, and expectations regarding future treatment through online
   bulletin board (OBB) qualitative research.MethodsOBB is an asynchronous
   online qualitative market research tool that provides an open forum for
   interactive discussion among participants. Patients with NASH were
   recruited via physician referral and completed a screener questionnaire
   to ensure their eligibility and willingness to participate. A trained
   moderator managed the discussion that allowed open answers and responses
   to other participants' posts. Patient responses were analyzed using a
   combination of different qualitative analytical tools.ResultsThe OBB ran
   for 4days and included 16 patients (n=8, UK; n=8, US) with NASH
   (fibrosis stages F1-F3) and comorbidities including diabetes/prediabetes
   (n=9) and obesity (n=12). The key insights were (1) patients with NASH
   have a poor understanding of the disease, its progression, and
   managementthey feel a lack of adequate educational support from their
   physicians; (2) diagnosis of NASH is incidental in most cases, mainly
   because patients fail to spontaneously associate their signs or symptoms
   with their liver condition; (3) comorbidities (obesity and diabetes) are
   more concerning to patients than NASH; and (4) patients perceive that
   NASH impacts their social life and work performance in more advanced
   stages.ConclusionsThis OBB provided valuable patient insights into NASH
   disease perception and management and revealed unmet need areas. In
   light of no approved therapies, these patient insights can inform early
   drug development strategies and stakeholder discussions on
   NASH.FundingNovartis Pharma AG, Basel.
OI Cook, Nigel/0000-0001-8211-7613; Balp,
   Maria-Magdalena/0000-0002-8612-7680
ZS 0
TC 17
ZB 7
ZR 0
Z8 0
ZA 0
Z9 17
U1 0
U2 5
SN 0741-238X
EI 1865-8652
UT WOS:000456382100016
PM 30547371
ER

PT J
AU Meister, Kara D.
   Vila, Peter M.
   Bonilla-Velez, Juliana
   Sebelik, Merry
   Orloff, Lisa A.
TI Current Experience of Ultrasound Training in Otolaryngology Residency
   Programs
SO JOURNAL OF ULTRASOUND IN MEDICINE
VL 38
IS 2
BP 393
EP 397
DI 10.1002/jum.14700
PD FEB 2019
PY 2019
AB Objectives The applications of using ultrasound for the evaluation and
   management of otolaryngologic diagnoses are expanding. The purpose of
   this study was to evaluate the current experience of ultrasound training
   in otolaryngology residency programs. Methods All allopathic and
   osteopathic otolaryngology residency programs in the United States were
   surveyed online via an e-mailed survey link to the resident
   representatives of the Section for Residents and Fellows in Training of
   the American Academy of Otolaryngology-Head and Neck Surgery. We present
   a descriptive analysis of the survey results. Results A total of 110
   responses were obtained from resident representatives at MD and DO
   otolaryngology residency programs, representing a response rate of
   94.8%. Forty-four percent of residents reported that they would not feel
   comfortable with performing ultrasound-guided procedures after
   residency; 43% reported that they do not perform ultrasound procedures
   as a part of their residency training; and 60% of those trainees
   performing ultrasound procedures do not log the procedures. Twenty-three
   percent of residents did not have access to an ultrasound machine. Most
   respondents (71%) desired more exposure to diagnostic and/or
   interventional ultrasound training during residency. Conclusions
   Although current experience is variable, there is a strong interest in
   increasing resident skill acquisition in ultrasound training among
   otolaryngology residents. Some barriers to these goals may be a lack of
   trained faculty members using ultrasound and insufficient recording
   mechanisms for residents performing ultrasound procedures.
RI Vila, Peter/AAF-4272-2019; Bonilla-Velez, Juliana/; Orloff, Lisa/; Meister, Kara/
OI Vila, Peter/0000-0003-3639-2432; Bonilla-Velez,
   Juliana/0000-0002-7174-7609; Orloff, Lisa/0000-0002-2424-227X; Meister,
   Kara/0000-0002-4983-3068
ZR 0
ZA 0
Z8 0
ZB 1
TC 5
ZS 0
Z9 5
U1 0
U2 0
SN 0278-4297
EI 1550-9613
UT WOS:000456851600014
PM 30099758
ER

PT J
AU Hoysted, Claire
   Jobson, Laura
   Alisic, Eva
TI A Pilot Randomized Controlled Trial Evaluating a Web-Based Training
   Program on Pediatric Medical Traumatic Stress and Trauma-Informed Care
   for Emergency Department Staff
SO PSYCHOLOGICAL SERVICES
VL 16
IS 1
SI SI
BP 38
EP 47
DI 10.1037/ser0000247
PD FEB 2019
PY 2019
AB This pilot parallel group superiority randomized controlled trial
   investigated the efficacy and acceptability of a web-based training
   program on pediatric medical traumatic stress and trauma-informed care
   (Australian and New Zealand Clinical Trials Registry number:
   ACTRN12617001148369). Eligibility criteria for this study included being
   a nurse or physician working in an ED in Australia or New Zealand, being
   fluent in English and having Internet access. Emergency department (ED)
   staff (N = 71) were randomly assigned into the training (n = 32) or
   control group n = 39). We hypothesized that compared to the control
   group, ED staff in the training group would show a greater improvement
   in knowledge of pediatric medical traumatic stress 1-week post training
   and that improvement would be maintained at 1-month post training. At
   baseline participants completed a brief questionnaire assessing
   knowledge of pediatric medical traumatic stress. The training group then
   completed the 15-min online training program. The knowledge
   questionnaire was readministered to all participants' 1 week and 1 month
   posttraining, after which the control group gained access to the
   training. Acceptability was based on a program evaluation measure
   utilizing quantitative and qualitative items. The training group had
   significantly greater knowledge following training and at follow-up than
   the control group (p > .001, f = .42) and reported high rates of
   satisfaction. The results demonstrated an improvement in ED staff
   knowledge as a result of the training and provide preliminary support
   for the efficacy and acceptability of brief online training to improve
   the knowledge of ED staff interested in pediatric medical traumatic
   stress and trauma-informed care.
OI Alisic, Eva/0000-0002-7225-606X; Jobson, Laura/0000-0002-1534-897X;
   Hoysted, Claire/0000-0001-8458-0046
ZA 0
ZR 0
ZB 1
ZS 0
Z8 0
TC 10
Z9 10
U1 1
U2 11
SN 1541-1559
EI 1939-148X
UT WOS:000457476300005
PM 30475043
ER

PT J
AU Felippe, Lilian Assuncao
   Salgado, Pedro Rippel
   Silvestre, Diego de Souza
   Smaili, Suhaila Mahmoud
   Christofoletti, Gustavo
TI A Controlled Clinical Trial on the Effects of Exercise on Cognition and
   Mobility in Adults With Multiple Sclerosis
SO AMERICAN JOURNAL OF PHYSICAL MEDICINE & REHABILITATION
VL 98
IS 2
BP 97
EP 102
DI 10.1097/PHM.0000000000000987
PD FEB 2019
PY 2019
AB Objective: The aim of the study was to investigate the effects of a 6-mo
   exercise program on cognition and mobility in participants with multiple
   sclerosis.
   Design: This is a prospective, single-blind, controlled clinical trial.
   Setting: A community rehabilitation program within a large metropolitan
   health service.
   Participants: Twenty-eight patients with multiple sclerosis were
   referred for outpatient rehabilitation.
   Interventions: Participants were allocated to one of two groups and
   undertook a cognitive-motor exercise program or monitoring (control
   group).
   Main Outcome Measures: Cognition and mobility were the main outcome
   measures. Cognition was evaluated using the Mini-Mental State
   Examination and the Frontal Assessment Battery. Mobility was assessed
   with the Timed Get Up and Go test, applied with and without dual task
   distractors.
   Results: The findings showed benefits provided by exercise on cognition
   and mobility. Differently, participants of the control group did not
   have significant changes in cognition scores after 6 mos of follow-up
   and had a worse performance in mobility tests.
   Conclusion: Six months of exercise provided benefits to cognition and
   mobility in adults with multiple sclerosis. This trial was registered
   prospectively with the Brazilian Clinical Trials Register, ID:
   RBR-9gh4km (http://www.ensaiosclinicos.gov.br/rg/?q=RBR-9gh4km).
RI Christofoletti, Gustavo/G-4810-2013; Smaili, Suhaila Mahmoud/AAK-3049-2020
OI Christofoletti, Gustavo/0000-0002-7879-239X; Smaili, Suhaila
   Mahmoud/0000-0002-9048-9799
ZR 0
ZA 0
ZB 4
Z8 0
ZS 1
TC 11
Z9 12
U1 1
U2 23
SN 0894-9115
EI 1537-7385
UT WOS:000455990100008
PM 29927751
ER

PT J
AU Stormon, Nicole
   Ford, Pauline J.
   Eley, Diann S.
TI DREEM-ing of dentistry: Students' perception of the academic learning
   environment in Australia
SO EUROPEAN JOURNAL OF DENTAL EDUCATION
VL 23
IS 1
BP 35
EP 41
DI 10.1111/eje.12384
PD FEB 2019
PY 2019
AB Introduction: Continuous evaluation and improvement of the learning
   environment are required to respond to the changing nature of dental
   practice and dental education. This study aimed to describe a cohort of
   undergraduate dentistry students' perceptions of their learning
   environment.
   Methods: Students enrolled in years 1-4 of the Bachelor of Dental
   Science (Honours) programme at The University of Queensland were invited
   to complete an online survey which included demographics and the Dundee
   Ready Education Environment Measure (DREEM). This scale measures
   students' perception of the educational environment overall, and for
   five domains: Learning, Teaching, Academic self-perception, Atmosphere
   and Social self-perception. Data analysis was mostly descriptive, t
   tests and univariate statistics compared groups.
   Results: Participants (N = 192; females = 57%) were generally positive
   about their learning environment, with a total DREEM score of 127 of
   200. Overall, Academic and Social self-perception domain scores were
   ranked lower than others. Students in preclinical years of study and/or
   had dentistry as a first career preference were more positive across all
   domains, except Social self-perception.
   Conclusions: Differences between the preclinical and clinical phases of
   the curriculum point to the structure of teaching and learning in health
   professional degrees. Further research should investigate how each
   environmental domain more specifically correlates with other aspects of
   the curriculum and student progression, including well-being. This could
   include logistical factors such as timetabling and its effect on
   physical well-being, to less tangible factors that may impact on mental
   well-being.
RI Ford, Pauline/ABI-1007-2020; Ford, Pauline J/F-1232-2010; Eley, Diann S/C-3331-2008; Stormon, Nicole/C-1495-2016
OI Ford, Pauline/0000-0002-0901-2863; Ford, Pauline J/0000-0002-0901-2863;
   Eley, Diann S/0000-0001-7256-9325; Stormon, Nicole/0000-0003-0758-1605
ZA 0
ZS 0
ZR 0
ZB 2
TC 20
Z8 1
Z9 21
U1 2
U2 15
SN 1396-5883
EI 1600-0579
UT WOS:000455041100010
PM 30022585
ER

PT J
AU Gardner, Aimee K.
   Dunkin, Brian J.
TI Applicant perceptions of new selection systems are a function of their
   performance in the selection procedure
SO AMERICAN JOURNAL OF SURGERY
VL 217
IS 2
BP 272
EP 275
DI 10.1016/j.amjsurg.2018.09.030
PD FEB 2019
PY 2019
AB Introduction: Screening practices for selecting surgery trainees have
   been criticized for subjectivity, inefficiency, and inability to predict
   performance. This study explored applicant perceptions to an
   untraditional selection process.
   Methods: Fellowship applicants completed an online assessment containing
   26 situational judgment test (SJT) items and a 108-item personality
   profile. High-performing candidates participated in on-site structured
   interviews and skills testing. Upon completion of all interviews, but
   before match results were available, an anonymous, online survey was
   sent to all applicants. The survey asked about perceptions of the
   selection system along dimensions of procedural justice theory on a 1
   (strongly disagree) to 5 (strongly agree) scale.
   Results: Twenty-one of 51 applicants completed the survey. Those invited
   for an interview (N = 12) had more favorable perceptions about
   communication (3.50 +/- 1.38 versus 2.00 +/- 0.82, p < 0.05),
   opportunity to perform (3.33 +/- 1.56 versus 1.29 +/- 0.49, p < 0.01),
   fairness (4.50 +/- 0.80 versus 3.43 +/- 1.40, p < 0.05) and gaining more
   insight (4.25 +/- 1.22 versus 2.29 +/- 1.60, p < 0.01) compared to
   applicants not invited. Content (4.21 +/- 0.86) and consistency (4.79
   +/- 0.42) means were similar.
   Conclusions: These results suggest that applicant perceptions are
   directly related to how well they perform in the selection procedure.
   (C) 2018 Elsevier Inc. All rights reserved.
CT Annual Meeting of the Association-for-Surgical-Education (ASE)
CY MAY 01, 2018
CL Austin, TX
SP Assoc Surg Educ
ZB 1
ZS 0
ZR 0
Z8 0
ZA 0
TC 7
Z9 7
U1 1
U2 7
SN 0002-9610
EI 1879-1883
UT WOS:000454787500014
PM 30297126
ER

PT J
AU Hughes, Dorothy
   Cook, Mackenzie R.
   Deal, Shanley B.
   Hughes, Tyler G.
   Sarap, Michael
   Brasel, Karen
   Alseidi, Adnan
TI Rural surgeons' perspectives on necessity of post-residency training are
   stable across generations
SO AMERICAN JOURNAL OF SURGERY
VL 217
IS 2
BP 296
EP 300
DI 10.1016/j.amjsurg.2018.11.026
PD FEB 2019
PY 2019
AB Background: Training future rural surgeons is critical, but training
   needs are unclear. We hypothesize perspectives on necessity of
   subspecialty training differ among rural surgeons by generational
   cohort.
   Methods: An online survey was sent to ACS Rural Surgery Listserv
   subscribers. Closed-ended elements were analyzed using bivariate testing
   and logistic regression. Purposively-sampled respondents participated in
   qualitative interviews analyzed using principles of grounded theory.
   Results: Generation was irrelevant to respondents' hiring preferences,
   but older surgeons were more likely to state subspecialty training was
   ideal for any future rural surgeon. Controlling for practice context,
   younger rural surgeons were less likely to favor hiring a
   subspecialty-trained surgeon (p = 0.019). Themes emerged from
   qualitative analysis emphasizing broad training and the importance of
   practice context.
   Conclusion: Across generations, rural surgeons' perceptions about the
   training needed for rural surgery are largely stable. Considering
   practice context will allow educators to better prepare future rural
   surgeons for rural practices. (C) 2018 Elsevier Inc. All rights
   reserved.
RI Cook, Mackenzie/AAI-1867-2020; alseidi, adnan/; Hughes, Dorothy/
OI alseidi, adnan/0000-0002-0365-1955; Hughes, Dorothy/0000-0002-8952-450X
ZB 0
Z8 0
ZR 0
ZA 0
ZS 0
TC 7
Z9 7
U1 0
U2 0
SN 0002-9610
EI 1879-1883
UT WOS:000454787500018
PM 30528820
ER

PT J
AU Stain, Helen J.
   Mawn, Lauren
   Common, Stephanie
   Pilton, Marie
   Thompson, Andrew
TI Research and practice for ultra-high risk for psychosis: A national
   survey of early intervention in psychosis services in England
SO EARLY INTERVENTION IN PSYCHIATRY
VL 13
IS 1
BP 47
EP 52
DI 10.1111/eip.12443
PD FEB 2019
PY 2019
AB Background Evidence from meta-analyses of randomized clinical trials
   show interventions for young people at ultra-high risk (UHR) of
   developing psychosis are effective both clinically and economically.
   While research evidence has begun to be integrated into clinical
   guidelines, there is a lack of research on the implementation of these
   guidelines. This paper examines service provision for UHR individuals in
   accordance with current clinical guidelines within the National Health
   Service (NHS) in England. Method A self-report online survey was
   completed by clinical leaders of early intervention in psychosis (EIP)
   teams (N = 50) within the NHS across England. Results Of the 50 EIP
   teams responding (from 30 NHS trusts), 53% reported inclusion of the UHR
   group in their service mandate, with age range predominantly 14 to 35
   years (81%) and service provided for at least 12 months (53%). Provision
   of services according to NICE clinical guidelines showed 50% of services
   offered cognitive behavioural therapy (CBT) for psychosis, and 42%
   offered family intervention. Contrary to guidelines, 50% of services
   offered antipsychotic medication. Around half of services provided
   training in assessment by Comprehensive Assessment of At Risk Mental
   States, psycho-education, CBT for psychosis, family work and treatment
   for anxiety and depression. Conclusions Despite clear evidence for the
   benefit of early intervention in this population, current provision for
   UHR within EIP services in England does not match clinical guidelines.
   While some argue this is due to a lack of allocated funding, it is
   important to note the similar variable adherence to clinical guidelines
   in the treatment of people with established schizophrenia.
RI Thompson, Andrew/F-3153-2012; thompson, andrew/AAQ-8744-2020; Stain, Helen/
OI Thompson, Andrew/0000-0002-0567-6013; thompson,
   andrew/0000-0002-0567-6013; Stain, Helen/0000-0002-5810-4780
ZA 0
ZR 0
Z8 0
ZS 0
ZB 1
TC 9
Z9 9
U1 1
U2 15
SN 1751-7885
EI 1751-7893
UT WOS:000455043800006
PM 28612979
ER

PT J
AU Maiocco, Gina
   Stroupe, Lya M.
   Rhoades, Anthea
   Vance, Billie
TI Care of veterans in a non-veteran health administration hospital: What
   is the status of nursing practice after continuing education?
SO JOURNAL OF CLINICAL NURSING
VL 28
IS 3-4
BP 520
EP 527
DI 10.1111/jocn.14641
PD FEB 2019
PY 2019
AB Aims and objectives To identify how civilian nurses are caring for
   military veterans following mandatory continuing education on veterans'
   mental health needs and to describe challenges nurses are facing in
   provision of that care. Background Veterans and military personnel
   experience mental health conditions at a high rate and are increasingly
   receiving care in civilian healthcare facilities. Nonmilitary providers
   may not be prepared to address this population's challenging needs.
   Military culture may influence the presentation of mental health
   conditions; thus, critical assessment points by nonmilitary medical
   personnel may be missed. Education is touted internationally as a means
   to address deficits, but research is lacking to support that statement.
   Methods Adhering to research reporting guidelines, 115 of a proposed 322
   civilian nurses in a tertiary hospital volunteered to complete a
   one-time online survey that contained quantitative and demographic
   questions. Forty of 115 nurses went on to complete the qualitative
   query. Descriptive statistics summarised quantitative results, and
   constant comparative analysis was applied to qualitative responses for
   theme identification. Results The study was stopped early due to reports
   of violence from veterans upon nurses. Results showed continuing
   education did not change documentation of military status. Following
   mandatory continuing education, civilian nurses continued to describe
   uncertainty in how to adapt care, on how to interact with veterans and
   in how to deal with violence. Conclusion The status of care to veterans
   remains insufficient, but nurses are asking critical questions on how to
   update practice. Additional support and research in the clinical setting
   is needed to promote a safe caring environment. Relevance to clinical
   practice Continuing education alone may not advance care of the veteran.
   A multipronged approach to include mandatory documentation of military
   status and coaching of providers by those experienced with the military
   way of life may be used to augment staff preparedness.
TC 4
ZB 0
ZR 0
ZS 0
ZA 0
Z8 0
Z9 4
U1 1
U2 4
SN 0962-1067
EI 1365-2702
UT WOS:000455244400015
PM 30091214
ER

PT J
AU Burgess, Diana J.
   Hardeman, Rachel R.
   Burke, Sara E.
   Cunningham, Brooke A.
   Dovidio, John F.
   Nelson, David B.
   Perry, Sylvia P.
   Phelan, Sean M.
   Yeazel, Mark W.
   Herrin, Jeph
   van Ryn, Michelle
TI Incoming Medical Students' Political Orientation Affects Outcomes
   Related to Care of Marginalized Groups: Results from the Medical Student
   CHANGES Study
SO JOURNAL OF HEALTH POLITICS POLICY AND LAW
VL 44
IS 1
BP 113
EP 146
DI 10.1215/03616878-7206755
PD FEB 1 2019
PY 2019
AB This article characterizes the political ideology of first-year medical
   students and describes the extent to which their political ideology was
   associated with attitudes and beliefs related to the care of
   marginalized patients assessed during their fourth year. Analyses use
   data from online questionnaires administered to 3,756 medical students
   from a stratified random sample of forty-nine medical schools in their
   first and fourth years of study. The primary measure of political
   ideology was a five-point scale anchored by "very conservative" and
   "very liberal." Mixed-effects linear regression was used to test the
   predictive power of political ideology at year 1 on year 4 outcomes.
   Among incoming medical students, 47.7% identified as liberal, 33.3% as
   moderate, and 19.0% as conservative. More conservative ideology was
   associated at year 4 with greater implicit bias against black and gay
   individuals, more negative explicit attitudes toward stigmatized groups,
   lower internal motivation to control racial prejudice, lower levels of
   trait empathy and empathy toward patients, and lower levels of
   patient-centered attitudes. Future research is needed to inform and
   develop interventions to improve care of patients from marginalized
   groups that are effective for medical students and health care providers
   across the political spectrum.
RI Nelson, David/G-7142-2011
OI Nelson, David/0000-0003-1163-1222
ZS 0
ZR 0
TC 4
Z8 0
ZA 0
ZB 0
Z9 4
U1 0
U2 10
SN 0361-6878
UT WOS:000454718200006
ER

PT J
AU Canty, David
   Barth, Jennifer
   Yang, Yang
   Peters, Nathan
   Palmer, Andrew
   Royse, Alistair
   Royse, Colin
TI Comparison of learning outcomes for teaching focused cardiac ultrasound
   to physicians: A supervised human model course versus an eLearning
   guided self-directed simulator course
SO JOURNAL OF CRITICAL CARE
VL 49
BP 38
EP 44
DI 10.1016/j.jcrc.2018.10.006
PD FEB 2019
PY 2019
AB Purpose: Focused cardiac ultrasound (FCU) training in critical care is
   restricted by availability of instructors. Supervised training may be
   substituted by self-directed learning with an ultrasound simulator
   guided by automated electronic learning, enabling scalability.
   Materials and methods: We prospectively compared learning outcomes in
   novice critical care physicians after completion of a supervised
   one-and-a-half-day workshop model with a self-guided course utilizing a
   simulator over four weeks. Both groups had identical pre-workshop
   on-line learning (20h). Image quality scores were compared using FCU
   performed on humans without pathology. Interpretive knowledge was
   compared using 20MCQ tests.
   Results: Of 161 eligible, 145 partidpants consented. Total Image quality
   scores were higher in the Simulator group (952% vs. 66.0%, P < .001) and
   also higher for each view (all P < .001). Interpretive knowledge was not
   different before (78.6% vs. 79.0%) and after practical training (74.7%
   vs. 76.1%) and at 3 months (81.0% vs. 77.0%, all P > .1). Including
   purchase of the simulator and ultrasound equipment, the simulator course
   required lower direct costs (AUD$796 vs. $1724 per participant) and
   instructor time (0.5 vs. 1.5 days) but similar participant time (2.8 vs.
   3.0 days).
   Conclusions: Self-directed learning with ultrasound simulators may be a
   scalable alternative to conventional supervised teaching with human
   models. (C) 2018 Elsevier Inc. All rights reserved.
RI Royse, Alistair/A-6046-2008; Canty, David/GNH-2626-2022; Peters, Nathan/; Palmer, Andrew/J-7289-2014
OI Royse, Alistair/0000-0002-4449-663X; Peters, Nathan/0000-0003-3431-6815;
   Palmer, Andrew/0000-0002-9703-7891
ZA 0
TC 4
ZS 0
ZR 0
ZB 1
Z8 0
Z9 4
U1 3
U2 11
SN 0883-9441
EI 1557-8615
UT WOS:000451728600007
PM 30359924
ER

PT J
AU Pieters, Huibrie C.
   Green, Emily
   Khakshooy, Sally
   Sleven, Miriam
   Stanton, Annette L.
TI A qualitative comparison of how older breast cancer survivors process
   treatment information regarding endocrine therapy
SO PLOS ONE
VL 14
IS 1
AR e0210972
DI 10.1371/journal.pone.0210972
PD JAN 31 2019
PY 2019
AB Background
   It remains unclear how information about aromatase inhibitors (AI)
   impacts women's decision-making about persistence with endocrine
   therapy.
   Purpose
   To describe and compare how women treated for primary early stage breast
   cancer either persisting or not persisting with an AI received,
   interpreted, and acted upon AI-related information.
   Design
   Thematic analysis was used to sort and compare the data into the most
   salient themes.
   Participants
   Women (N = 54; 27 persisting, 27 not persisting with an AI) aged 65-93
   years took part in qualitative interviews.
   Results
   Women in both subgroups described information similarly in terms of its
   value, volume, type, and source. Aspects of AI-related information that
   either differed between the sub-groups or were misunderstood by one or
   both subgroups included: (1) knowledge of AI or tamoxifen prior to
   cancer diagnosis, (2) use of online resources, (3) misconceptions about
   estrogen, hormone replacement therapies and AI-related symptoms, and (4)
   risk perception and the meaning and use of recurrence statistics such as
   Oncotype DX.
   Conclusions
   Persisters and nonpersisters were similar in their desire for more
   information about potential side effects and symptom management at AI
   prescription and subsequent appointments. Differences included how
   information was obtained and interpreted. Interactive discussion
   questions are shared that can incorporate these findings into clinical
   settings.
ZS 0
ZR 0
ZB 1
Z8 0
TC 7
ZA 0
Z9 7
U1 0
U2 1
SN 1932-6203
UT WOS:000457301600027
PM 30703119
ER

PT J
AU Smith, Lynette M.
   Hein, Nicholas A.
   Bagenda, Danstan
TI Cash transfers and HIV/HSV-2 prevalence: A replication of a cluster
   randomized trial in Malawi
SO PLOS ONE
VL 14
IS 1
AR e0210405
DI 10.1371/journal.pone.0210405
PD JAN 31 2019
PY 2019
AB Introduction
   In this paper we perform a replication analysis of "Effect of a cash
   transfer programme for schooling on prevalence of HIV and herpes simplex
   type 2 in Malawi: a cluster randomised trial" by Sarah Baird and others
   published in "The Lancet" in 2012. The original study was a two-year
   cluster randomized intervention trial of never married girls aged 13-22
   in Malawi. Enumeration areas were randomized to either an intervention
   involving cash transfer (conditional or unconditional of school
   enrollment) or control. The study included 1708 Malawian girls, who were
   enrolled at baseline and had biological testing for HIV and herpes
   simplex virus type 2 (HSV-2) at 18 months. The original findings showed
   that in the cohort of girls enrolled in school at baseline, the
   intervention had an effect on school enrollment, sexual outcomes, and
   HIV and HSV-2 prevalence. However, in the baseline school dropout
   cohort, the original study showed no intervention effect on HIV and
   HSV-2 prevalence.
   Methods
   We performed a replication of the study to investigate the consistency
   and robustness of key results reported. A pre-specified replication plan
   was approved and published online. Cleaned data was obtained from the
   original authors. A pure replication was conducted by reading the
   methods section and reproducing the results and tables found in the
   original paper. Robustness of the results were examined with alternative
   analysis methods in a measurement and estimation analysis (MEA)
   approach. A theory of change analysis was performed testing a causal
   pathway, the effect of intervention on HIV awareness, and whether the
   intervention effect depended on the wealth of the individual.
   Results
   The pure replication found that other than a few minor discrepancies,
   the original study was well replicated. However, the randomization and
   sampling weights could not be verified due to the lack of access to raw
   data and a detailed sample selection plan. Therefore, we are unable to
   determine how sampling influenced the results, which could be highly
   dependent on the sample. In MEA it was found that the intervention
   effect on HIV prevalence in the baseline schoolgirls cohort was somewhat
   sensitive to model choice, with a non-significant intervention effect
   for HIV depending on the statistical model used. The intervention effect
   on HSV-2 prevalence was more robust in terms of statistical
   significance, however, the odds ratios and confidence intervals differed
   from the original result by more than 10%. A theory of change analysis
   showed no effect of intervention on HIV awareness. In a causal pathway
   analysis, several variables were partial mediators, or potential
   mediators, indicating that the intervention could be working through its
   effect on school enrollment or selected sexual behaviors.
   Conclusions
   The effect of intervention on HIV prevalence in the baseline schoolgirls
   was sensitive to the model choice; however, HSV-2 prevalence results
   were confirmed. We recommend that the results from the original
   published analysis indicating the impact of cash transfers on HIV
   prevalence be treated with caution.
OI Smith, Lynette/0000-0002-0836-9932
ZB 2
Z8 0
ZR 0
ZA 0
TC 6
ZS 0
Z9 6
U1 0
U2 1
SN 1932-6203
UT WOS:000457301600017
PM 30703126
ER

PT J
AU Singh, Sanjeev
   Charani, Esmita
   Wattal, Chand
   Arora, Anita
   Jenkins, Abi
   Nathwani, Dilip
TI A Qualitative and Quantitative Assessment
SO ANTIBIOTICS-BASEL
VL 8
IS 1
AR 11
DI 10.3390/antibiotics8010011
PD JAN 30 2019
PY 2019
AB Background: To understand the role of infrastructure, manpower, and
   education and training (E&T) in relation to Antimicrobial Stewardship
   (AMS) in Indian healthcare organizations. Methods: Mixed method approach
   using quantitative survey and qualitative interviews was applied.
   Through key informants, healthcare professionals from 69 hospitals
   (public & private) were invited to participate in online survey and
   follow up qualitative interviews. Thematic analysis was applied to
   identify the key emerging themes from the interviews. The survey data
   were analyzed using descriptive statistics. Results: 60 healthcare
   professionals from 51 hospitals responded to the survey. Eight doctors
   participated in semi-structured telephone interviews. 69% (27/39) of the
   respondents received E&T on AMS during undergraduate or postgraduate
   training. 88% (15/17) had not received any E&T at induction or during
   employment. In the qualitative interviews three key areas of concern
   were identified: (1) need for government level endorsement of AMS
   activities; (2) lack of AMS programs in hospitals; and, (3) lack of
   postgraduate E&T in AMS for staff. Conclusion: No structured provision
   of E&T for AMS currently exists in India. Stakeholder engagement is
   essential to the sustainable design and implementation of bespoke E&T
   for hospital AMS in India.
OI Charani, Esmita/0000-0002-5938-1202
ZR 0
ZB 4
Z8 0
ZA 0
TC 11
ZS 0
Z9 11
U1 0
U2 2
EI 2079-6382
UT WOS:000464152200003
PM 30704037
ER

PT J
AU O'Doherty, Diane
   Lougheed, Justan
   Hannigan, Ailish
   Last, Jason
   Dromey, Marie
   O'Tuathaigh, Colm
   McGrath, Deirdre
TI Internet skills of medical faculty and students: is there a difference?
SO BMC MEDICAL EDUCATION
VL 19
AR 39
DI 10.1186/s12909-019-1475-4
[truncated: 759,577 more chars]
