# Supplementary material for: The impact of COVID-19 on online medical education: a knowledge graph analysis based on co-term analysis
Source: BMC Med Educ. 2023 Apr 1;23:203. doi: 10.1186/s12909-023-04193-5 (PMC10067015; doi:10.1186/s12909-023-04193-5)
Supplement: Supplementary file 1 — Additional file 1. [file 12909_2023_4193_MOESM1_ESM.zip › wos/4.txt]

FN Clarivate Analytics Web of Science
VR 1.0
PT J
AU Camm, C. Fielder
   Russell, Emily
   Xu, Antonio Ji
   Rajappan, Kim
TI Does YouTube provide high-quality resources for patient education on
   atrial fibrillation ablation?
SO INTERNATIONAL JOURNAL OF CARDIOLOGY
VL 272
BP 189
EP 193
DI 10.1016/j.ijcard.2018.08.066
PD DEC 1 2018
PY 2018
AB Objective: Catheter ablation has a role in the treatment of selected
   patients with atrial fibrillation (AF). Patients are increasingly
   utilising the internet as an education resource. However, there is
   limited oversight on online patient information. This study aimed to
   determine the quality of video-based patient education resources for
   catheter ablation in AF.
   Methods: YouTube was searched for "Ablation" and one of "Atrial
   Fibrillation" or "AFib" or "AF" (a total of three searches). Videos were
   included if they discussed catheter ablation and excluded if they
   primarily discussed surgical/hybrid ablation or were non-English
   language. Each video was scored by two authors for compliance with a
   gold-standard item set created from patient booklets from the Arrhythmia
   Alliance.
   Results: A total of 6357 videos were identified from all searches. Of
   these, a total of 111 videos met inclusion criteria and were included in
   the analysis. The median number of views for each video was 1794.5 (IQR
   335 to 10,972) with a median duration of 217 s (IQR 135 to 444 s). The
   median number of essential criteria found in each video was 4/21 (IQR 3
   to 6), and no video met all the essential criteria. Video score was not
   significantly correlated with video likes or number of views.
   Conclusions: No available videos provide sufficiently detailed
   information for a patient to have a reasonable understanding of catheter
   ablation. A lack of correlation between views/'likes' and video score
   suggests patients are unable to critically evaluate these resources for
   educational content. (C) 2018 Elsevier B.V. All rights reserved.
OI Ji-Xu, Antonio/0000-0003-4705-181X; Russell, Emily/0000-0001-6042-3118
TC 11
ZB 1
ZS 0
Z8 0
ZR 0
ZA 0
Z9 11
U1 0
U2 1
SN 0167-5273
EI 1874-1754
UT WOS:000446025200037
PM 30177231
ER

PT J
AU Grover, Purva
   Kar, Arpan Kumar
   Davies, Gareth
TI "Technology enabled Health" - Insights from twitter analytics with a
   socio-technical perspective
SO INTERNATIONAL JOURNAL OF INFORMATION MANAGEMENT
VL 43
BP 85
EP 97
DI 10.1016/j.ijinfomgt.2018.07.003
PD DEC 2018
PY 2018
AB Technology had been used in health domain for various purposes such as
   for storing electronic health records; monitoring; education;
   communication; and for behavioural tracking. The evident benefits have
   triggered a huge amount of discussions surrounding health technology in
   the web 3.0 space and users around the globe are sharing their
   experiences and perspective on social media platforms. Social media had
   been used for creating awareness, sharing information and providing
   emotional support to public in different diseases. This study focuses on
   exploring the health technology related discussions in Twitter. For this
   study around 105,489 tweets were collected from Twitter by 15,587 unique
   users. These tweets were analysed through social media analytics
   approaches (i.e. CUP framework). The study presents the top technologies
   in health domain through hashtag analysis and top diseases (acute,
   chronic, communicable and non-communicable) through word analysis and
   their association through co-occurrence of words within the tweets. The
   association depicts technology had been used in treating, identifying
   and heeling of the various diseases. The discussion on social media is
   skewed towards computing algorithms. The acute and chronic diseases were
   discussed on social media, and our study indicates that statistically,
   there is no difference in the discussion of acute and chronic diseases.
   The communicable and non-communicable diseases are also discussed on
   social media, and our study indicates no statistically difference in the
   discussion of communicable and non-communicable diseases which signifies
   users are referring to Twitter for discussing various type of diseases
   irrespective of acute, chronic, communicable and non-communicable
   diseases. Future researchers can use the study as the evidence of
   extracting insights related to socio-technical perspective from Twitter
   data. The literature contains lot of evidences where technology had been
   useful in health domain, but the bigger picture of how the various
   technologies are being related to health domain is missing, therefore
   this study tries to contribute to this area by mining tweets.
RI Kar, Arpan Kumar/B-9999-2009
OI Kar, Arpan Kumar/0000-0003-4186-4887
Z8 0
ZB 2
ZS 0
TC 61
ZA 1
ZR 0
Z9 62
U1 9
U2 12
SN 0268-4012
EI 1873-4707
UT WOS:000447963300008
ER

PT J
AU Sofia Coutinho, Ana
   Ribeiro, Lucia
TI Communication of bad news in clinical practice - The Role of Liaison
   Psychiatry
SO PSILOGOS
VL 16
IS 2
BP 92
EP 102
DI 10.25752/psi.15291
PD DEC 2018
PY 2018
AB Background: Evidence suggests that physicians present important
   difficulties in communicating bad news, which negatively influences the
   clinical prognosis and leads to litigation situations. The requests for
   collaboration made to Liaison Psychiatry in this context reflect these
   difficulties, allowing the physician to remain distanced from the
   psychosocial aspects of the relationship with the patient and from
   feelings of impotence in the face of unfavorable prognosis.
   Aims: To carry out a review of the literature, in the field of
   physician-patient communication, focusing on the communication of bad
   news, and to reflect on the contribution of Liaison Psychiatry in this
   interaction.
   Methods: We performed a non-systematic review and critical analysis of
   the literature in the field of physician-patient communication, using
   online databases Pubmed and Scielo, with no time limit defined. We
   selected the studies focusing on the communication of bad news and
   included training programs specifically designed to improve the
   communicational skills of physicians in this interaction.
   Results and Conclusions: The difficulties identified in the report of
   bad news by the doctor seem to result from insufficient under and
   postgraduate academic training, from professional limitations such as
   the lack of time, and from difficulties in dealing with the
   psychological aspects of the patient. The training programs developed in
   this area, despite increasing confidence, lack rigorous scientific
   validation and are not widespread in medical training. We believe that
   Liaison Psychiatry should improve this reality by developing
   well-structured programs that combine methodologies and examine
   stakeholder satisfaction and long-term outcomes.
ZB 0
Z8 0
TC 0
ZR 0
ZS 0
ZA 0
Z9 0
U1 0
U2 0
SN 1646-091X
EI 2182-3146
UT WOS:000748668900008
ER

PT J
AU Dicianno, Brad E.
   Sherman, Adam
   Roehmer, Christian
   Zigler, Christina K.
TI Co-morbidities Associated With Early Mortality in Adults With Spina
   Bifida
SO AMERICAN JOURNAL OF PHYSICAL MEDICINE & REHABILITATION
VL 97
IS 12
BP 861
EP 865
DI 10.1097/PHM.0000000000000964
PD DEC 2018
PY 2018
AB Objective The aims of this quality improvement project were to identify
   secondary conditions and medical co-morbidities in adult patients with
   spina bifida and to determine which factors were associated with an
   earlier age of death.
   Design Retrospective chart review of 487 patients who attended the
   University of Pittsburgh Medical Center Adult Spina Bifida Clinic
   between August 1, 2005, and June 6, 2017, was conducted.
   Results Of 487 patients who had received care at the University of
   Pittsburgh Medical Center Adult Spina Bifida Clinic, 48 were deceased.
   The most commonly reported causes of death included infection,
   respiratory failure, renal failure, shunt malfunction, and metastatic
   cancer. Underlying co-morbidities and secondary conditions included
   hydrocephalus, Chiari II malformation, tethered cord, scoliosis, and
   abnormal renal function. In deceased patients, earlier age of death was
   significantly associated with myelomeningocele subtype and the presence
   of hydrocephalus and Chiari II malformation.
   Conclusions Clinicians treating individuals with spina bifida should be
   aware of the potential for earlier mortality in individuals with
   myelomeningocele, hydrocephalus, and Chiari II malformation, especially
   with regard to infection, respiratory failure, renal failure, shunt
   malfunction, and cancer.
   To Claim CME Credits Complete the self-assessment activity and
   evaluation online at http://www.physiatry.org/JournalCME
   CME Objectives Upon completion of this article, the reader should be
   able to: (1) Discuss the importance of recognizing co-morbidities in
   adult individuals with spina bifida; (2) Describe secondary conditions
   and medical co-morbidities associated with spina bifida; and (3)
   Identify which conditions are associated with earlier age of death in
   adult individuals with spina bifida.
   Level Advanced
   Accreditation The Association of Academic Physiatrists is accredited by
   the Accreditation Council for Continuing Medical Education to provide
   continuing medical education for physicians. The Association of Academic
   Physiatrists designates this Journal-based CME activity for a maximum of
   1.0 AMA PRA Category 1 Credit(s). Physicians should only claim credit
   commensurate with the extent of their participation in the activity.
RI Dicanno, Brad/AAC-5918-2019; Zigler, Christina/GQH-9037-2022
OI Dicanno, Brad/0000-0003-0738-0192; Zigler, Christina/0000-0002-8996-7757
ZA 0
ZR 0
TC 17
ZB 5
ZS 0
Z8 0
Z9 17
U1 0
U2 5
SN 0894-9115
EI 1537-7385
UT WOS:000450430000004
PM 29757766
ER

PT J
AU Brazil, Victoria
   Davin, Lorna
TI Ten years of medical education registrars: Value added?
SO EMERGENCY MEDICINE AUSTRALASIA
VL 30
IS 6
BP 808
EP 813
DI 10.1111/1742-6723.13109
PD DEC 2018
PY 2018
AB Objective There is a paucity of any long-term follow up of trainees'
   career pathways or organisational outcomes from medical education
   registrar posts in emergency medicine training. We report on the
   experience of a selected group of medical education trainees during and
   subsequent to their post and reflect on the value added to emergency
   medical education at three institutions. Methods Results We conducted an
   online survey study, examining quantitative outcomes and qualitative
   reflections, of emergency physicians who had previously undertaken a
   medical education registrar post. Descriptive statistics were used to
   summarise responses to Likert items. The authors independently analysed
   and interpreted the reflective responses to identify key themes and
   sub-themes. Nineteen of 21 surveys were completed. Most respondents were
   in formal educational roles, in addition to clinical practice. The
   thematic analysis revealed that the medical education registrar
   experience, and the subsequent contribution of these trainees to medical
   education, is significantly shaped by external factors. These include
   the extent of faculty support, and the value placed on medical education
   by hospitals/departments/leaders. Acquisition of knowledge and skills in
   medical education was only part of a broader developmental journey and
   transitioning of identity for the trainees. Conclusions Our findings
   suggest that medical education trainees in emergency medicine progress
   to educational roles, and most respondents attribute their career
   progression to the medical education training experience. We recommend
   that medical education registrar programmes need to be valued within the
   clinical service, supported by faculty and a 'community of practice', to
   support trainees' transition to clinician educator leadership roles.
RI Brazil, Victoria/E-7978-2014; Davin, Lorna/AAX-1972-2021; Davin, Lorna/
OI Brazil, Victoria/0000-0001-9103-2507; Davin, Lorna/0000-0002-4833-4208
ZS 0
TC 0
ZR 0
ZB 0
Z8 0
ZA 0
Z9 0
U1 0
U2 3
SN 1742-6731
EI 1742-6723
UT WOS:000450396500010
PM 29788537
ER

PT J
AU Morris, Sue
   Schaefer, Kristen
   Rosowsky, Erlene
TI Primary Care for the Elderly Bereaved: Recommendations for Medical
   Education
SO JOURNAL OF CLINICAL PSYCHOLOGY IN MEDICAL SETTINGS
VL 25
IS 4
BP 463
EP 470
DI 10.1007/s10880-018-9556-9
PD DEC 2018
PY 2018
AB The aim of this study was to explore the current practices of primary
   care physicians (PCPs) in providing bereavement care to elderly
   patients, with implications for medical education. A total of 63 PCPs
   answered a brief online survey about their typical practices, barriers,
   comfort level with bereavement, and confidence in their ability to
   diagnose prolonged grief disorder (PGD). They were recruited through an
   online newsletter and contacts of one of the authors. The results found
   that two-thirds of the PCPs do not routinely screen their elderly
   patients for recent losses, nor do they refer to mental health
   clinicians when loss is identified. Barriers included not learning of
   the deaths in patients' lives and lack of time during clinic visits.
   Those PCPs who had experienced their own losses were significantly more
   comfortable in speaking to patients about recent losses and more
   confident in their ability to diagnose PGD. We recommend bereavement
   education be incorporated into the medical school curriculum from the
   outset, utilizing the psychological principle of graded exposure to
   bereaved individuals.
ZA 0
Z8 0
ZB 1
ZS 0
TC 4
ZR 0
Z9 4
U1 1
U2 21
SN 1068-9583
EI 1573-3572
UT WOS:000447383100010
PM 29500657
ER

PT J
AU Wu, Ting-Ting
   Huang, Yueh-Min
   Su, Chen-Ying
   Chang, Lei
   Lu, Yi Chen
TI Application and Analysis of a Mobile E-Book System Based on
   Project-Based Learning in Community Health Nursing Practice Courses
SO EDUCATIONAL TECHNOLOGY & SOCIETY
VL 21
IS 4
SI SI
BP 143
EP 156
PD DEC 2018
PY 2018
AB Nursing practice courses are the most formative part of nursing
   education. Through practice, nursing students apply, validate, and
   clarify theories taught in class. Recently, research on the application
   of mobile devices in nursing practice courses has advanced rapidly. An
   e-book system that integrates text, audio, and images can improve a
   learner's attention, interest, and creativity. Few studies have explored
   e-book use in education in regional health centers, and studies that
   have approached this topic have focused only on the data search and
   retrieval aspects. To address this gap, the current study introduced an
   e-book system that integrated project-based learning and authentic
   learning into a community health nursing practice course. Analysis
   results of a 3-week experiment indicated that the diverse functions,
   multimedia features, and convenience of the e-book system not only
   increased learning interest and motivation but also improved learning
   effectiveness. However, the cognitive load imposed on nursing students
   using the e-book system also increased, because they were required to
   create and edit teaching materials for a new health care education
   method.
ZA 0
ZB 0
ZR 0
Z8 0
TC 4
ZS 0
Z9 4
U1 1
U2 25
SN 1176-3647
EI 1436-4522
UT WOS:000447287000013
ER

PT J
AU Vishwanatha, Jamboor K.
   Jones, Harlan P.
TI IMPLEMENTATION OF THE STEPS TOWARD ACADEMIC RESEARCH (STAR) FELLOWSHIP
   PROGRAM TO PROMOTE UNDERREPRESENTED MINORITY FACULTY INTO HEALTH
   DISPARITY RESEARCH
SO ETHNICITY & DISEASE
VL 28
IS 1
BP 3
EP 10
DI 10.18865/ed.28.1.3
PD WIN 2018
PY 2018
AB Eliminating disparities in health can benefit from the inclusion of
   diverse populations pursuing health disparity research careers. A goal
   of the Texas Center or Health Disparities (TCHD) is to provide
   opportunities her underrepresented minority faculty to become successful
   health disparity researchers. The TCHD created the Steps Toward Academic
   Research (STAR) fellowship program to provide faculty and community
   partners a yearlong face-to-face and online hybrid curriculum focused on
   acquiring fundamental concepts in biomedical and behavioral health
   disparity research, basics in grantsmanship as well as professional
   development skills. In total, this training approach is envisioned to
   provide mutually beneficial co-learning experiences that will increase
   the number of under-represented minorities (URMs) entering translational
   research focused on the elimination of health disparities.
RI Jones, Harlan/ABC-9920-2020; Vishwanatha, Jamboor/
OI Vishwanatha, Jamboor/0000-0002-0266-6020
TC 9
ZR 0
ZS 0
ZB 3
ZA 0
Z8 0
Z9 9
U1 0
U2 32
SN 1049-510X
EI 1945-0826
UT WOS:000438472200002
PM 29467560
ER

PT J
AU Jirovsky, Elena
   Hoffmann, Kathryn
   Mayrhuber, Elisabeth Anne-Sophie
   Mechili, Enkeleint Aggelos
   Angelaki, Agapi
   Sifaki-Pistolla, Dimitra
   Petelos, Elena
   van den Muijsenbergh, Maria
   van Loenen, Tessa
   Duckers, Michel
   Kolozsvari, Laszlo Robert
   Rurik, Imre
   Pavlic, Danica Rotar
   Sandoval, Diana Castro
   Borgioli, Giulia
   Pinilla, Maria Jose Caides
   Ajdukovic, Dean
   De Graaf, Pim
   van Ginneken, Nadja
   Dowrick, Christopher
   Lionis, Christos
TI Development and evaluation of a web-based capacity building course in
   the EUR-HUMAN project to support primary health care professionals in
   the provision of high-quality care for refugees and migrants
SO GLOBAL HEALTH ACTION
VL 11
IS 1
AR 1547080
DI 10.1080/16549716.2018.1547080
PD NOV 30 2018
PY 2018
AB Background: The ongoing refugee crisis has revealed the need for
   enhancing primary health care (PHC) professionals' skills and training.
   Objectives: The aim was to strengthen PHC professionals in European
   countries in the provision of high-quality care for refugees and
   migrants by offering a concise modular training that was based on the
   needs of the refugees and PHC professionals as shown by prior research
   in the EUR-HUMAN project.
   Methods: We developed, piloted, and evaluated an online capacity
   building course of 8 stand-alone modules containing information about
   acute health issues of refugees, legal issues, provider-patient
   communication and cultural aspects of health and illness, mental health,
   sexual and reproductive health, child health, chronic diseases, health
   promotion, and prevention. The English course template was translated
   into seven languages and adapted to the local contexts of six countries.
   Pre- and post-completion knowledge tests were administered to
   effectively assess the progress and knowledge increase of participants
   so as to issue CME certificates. An online evaluation survey post
   completion was used to assess the acceptability and practicability of
   the course from the participant perspective. These data were analyzed
   descriptively.
   Results: A total of 390 participants registered for the online course in
   6 countries with 175 completing all modules of the course, 47.7 % of
   them medical doctors. The mean time for completion was 10.77 hours. In
   total, 123 participants completed the online evaluation survey; the
   modules on acute health needs, legal issues (both 44.1%), and
   provider-patient communication/cultural issues (52.9%) were found
   particularly important for the daily practice. A majority expressed a
   will to promote the online course among their peers.
   Conclusion: This course is a promising learning tool for PHC
   professionals and when relevant supportive conditions are met. The
   course has the potential to empower PHC professionals in their work with
   refugees and other migrants.
RI Hoffmann, Kathryn/AAK-9099-2021; Mechili, Enkeleint A. A./ACN-6958-2022; van den Muijsenbergh, M.E.T.C./L-4534-2015; Kolozsvari, L. R./G-7730-2017; /AAI-2589-2019; Ajdukovic, Dean/X-2308-2019; Petelos, Elena/E-8400-2011; Jirovsky-Platter, Elena/; Hoffmann, Kathryn/; Sifaki-Pistolla, Dimitra/; Duckers, Michel/; Angelaki, Agapi/
OI Mechili, Enkeleint A. A./0000-0002-4072-296X; Kolozsvari, L.
   R./0000-0001-9426-0898; Petelos, Elena/0000-0001-8838-7470;
   Jirovsky-Platter, Elena/0000-0002-8304-2518; Hoffmann,
   Kathryn/0000-0001-8760-4250; Sifaki-Pistolla,
   Dimitra/0000-0001-9345-6266; Duckers, Michel/0000-0001-7746-053X;
   Angelaki, Agapi/0000-0002-8385-8429
Z8 0
ZB 0
ZR 0
ZS 0
ZA 0
TC 3
Z9 3
U1 1
U2 12
SN 1654-9880
UT WOS:000451747300001
PM 30499386
ER

PT J
AU Rossettini, Giacomo
   Palese, Alvisa
   Geri, Tommaso
   Fiorio, Mirta
   Colloca, Luana
   Testa, Marco
TI Physical therapists' perspectives on using contextual factors in
   clinical practice: Findings from an Italian national survey
SO PLOS ONE
VL 13
IS 11
AR e0208159
DI 10.1371/journal.pone.0208159
PD NOV 30 2018
PY 2018
AB Background
   Contextual factors (CFs) represent a potential therapeutic tool to boost
   physiotherapy outcomes, triggering placebo effects. Nevertheless, no
   evidence about the use of CFs among physical therapists is currently
   available.
   Objective
   To investigate the use of CFs and the opinion of Italian physical
   therapists specialized in Orthopaedic Manual Therapy (OMTs) on their
   therapeutic benefits.
   Design
   An exploratory cross-sectional online survey.
   Methods
   A 17-item questionnaire and 2 clinical vignettes assessed the
   perspective of OMTs on the adoption of CFs in daily clinical practice.
   The target population was composed of 906 OMTs. An online survey was
   performed in 2016 using SurveyMonkey Software. Data were analyzed by
   descriptive and inferential statistics.
   Results
   A total of 558 volunteers (61.6% of the target OMT population)
   participated in the study. Half of the participants (52.0%) claimed to
   use CFs frequently in their practice. More of 50% of OMTs valued the
   therapeutic significance of CFs for different health problems as
   determined by a combined psychological and physiological effect. OMTs
   considered the use of CFs ethically acceptable when they exert
   beneficial therapeutic effects and their effectiveness has emerged in
   previous clinical experiences (30.6%). They disagreed on the adoption of
   CFs when they are deceptive (14.1%). Moreover, OMTs did not communicate
   the adoption of CFs to patients (38.2%), and CFs were usually used in
   addition to other interventions to optimize clinical responses (19.9%).
   Psychological mechanisms, patient's expectation and conditioning were
   believed to be the main components behind CFs (7.9%).
   Limitations
   Considering that the data collected were self-reported and
   retrospective, recall and response biases may limit the internal and
   external validity of the findings.
   Conclusions
   OMTs used CFs in their clinical practice and believed in their
   therapeutic effect. The knowledge of CFs, placebo and nocebo mechanisms
   and their clinical effects should be included in physical therapists'
   university studies.
RI Palese, Alvisa/J-9427-2015; Geri, Tommaso/AAJ-2669-2021; Testa, Marco/; Rossettini, Giacomo/; Fiorio, Mirta/
OI Palese, Alvisa/0000-0002-3508-844X; Geri, Tommaso/0000-0001-9198-900X;
   Testa, Marco/0000-0001-8643-7200; Rossettini,
   Giacomo/0000-0002-1623-7681; Fiorio, Mirta/0000-0002-6356-0211
ZA 0
Z8 0
ZR 0
ZB 1
TC 22
ZS 0
Z9 22
U1 0
U2 2
SN 1932-6203
UT WOS:000451883700025
PM 30500838
ER

PT J
AU Giordano, Andrea
   Liethmann, Katrin
   Koepke, Sascha
   Poettgen, Jana
   Rahn, Anne Christin
   Drulovic, Jelena
   Beckmann, Yesim
   Sastre-Garriga, Jaume
   Galea, Ian
   Heerings, Marco
   Jongen, Peter Joseph
   Vettorazzi, Eik
   Solari, Alessandra
   Heesen, Christoph
CA AutoMS Grp
TI Risk knowledge of people with relapsing-remitting multiple sclerosis -
   Results of an international survey
SO PLOS ONE
VL 13
IS 11
AR e0208004
DI 10.1371/journal.pone.0208004
PD NOV 29 2018
PY 2018
AB Background
   Adequate disease and treatment-related risk knowledge of people with
   Multiple Sclerosis (pwMS) is a prerequisite for informed choices in
   medical encounters. Previous work showed that MS risk knowledge is low
   among pwMS and role preferences are different in Italy and Germany.
   Objective
   We investigated the level of risk knowledge and role preferences in 8
   countries and assessed putative variables associated with risk
   knowledge.
   Methods
   An online-survey was performed based on the Risk knowledge questionnaire
   for people with relapsing-remitting MS (RIKNO 2.0), the electronic
   Control Preference Scale (eCPS), and other patient questionnaires.
   Inclusion criteria of participants were: (1) age >= 18 years, (2) a
   diagnosis of relapsing-remitting MS (RRMS), (3) being in a decision
   making process for a disease modifying drug.
   Results
   Of 1939 participants from Germany, Italy, the Netherlands, Serbia, Spain
   and Turkey, 986 (51%) (mean age 38.6 years [range 18-67], 77% women, 7.8
   years of disease duration) completed the RIKNO 2.0, with a mean of 41%
   correct answers. There were less than 50 participants in the UK and
   Estonia and data were not analysed. Risk knowledge differed across
   countries (p < 0.001). Variables significantly associated with higher
   risk knowledge were higher education (p < 0.001), previous experience
   with disease modifying drugs (p = 0.001), correct answer to a medical
   data interpretation question (p < 0.001), while higher fear for
   wheelchair dependency was negatively associated to risk knowledge (p =
   0.001).
   Conclusion
   MS risk knowledge was overall low and differed across participating
   countries. These data indicate that information is an unmet need of most
   pwMS.
RI Galea, Ian/B-7997-2011; Vettorazzi, Eik/B-8130-2019; Giordano, Andrea/AAN-3738-2021; Solari, Alessandra/AAO-1741-2021; Sastre Garriga, Jaume/E-8605-2018
OI Galea, Ian/0000-0002-1268-5102; Vettorazzi, Eik/0000-0002-3737-6402;
   Giordano, Andrea/0000-0003-4466-9788; Solari,
   Alessandra/0000-0001-9930-7579; Sastre Garriga,
   Jaume/0000-0002-1589-2254
ZR 0
ZA 0
Z8 0
ZB 2
ZS 0
TC 12
Z9 12
U1 0
U2 0
SN 1932-6203
UT WOS:000451763800075
PM 30496233
ER

PT J
AU Lin, Tin-Kwang
   Yu, Pao-Ta
   Lin, Lian-Yu
   Liu, Ping-Yen
   Li, Yi-Da
   Hsu, Chiu-Tien
   Cheng, Yih-Ru
   Yeh, Chun-Yin
   Wong, Shu-Shu
   Pai, Shih-An
   Shee, Huey-Ling
   Weng, Chia-Ying
TI A pilot-study to assess the feasibility and acceptability of an
   Internet-based cognitive-behavior group therapy using video conference
   for patients with coronary artery heart disease
SO PLOS ONE
VL 13
IS 11
AR e0207931
DI 10.1371/journal.pone.0207931
PD NOV 29 2018
PY 2018
AB Background
   Many patients with coronary artery heart disease are unable to access
   traditional psychosocial rehabilitation conducted face to face due to
   excessive travel distance. Therefore, this study developed and assessed
   the feasibility and acceptability of an 8-week Internet-based
   cognitive-behavior group therapy program, described the patterns of use
   and measured change in risk factors.
   Methods
   This study adopted an online video conference system, JointNet, to
   maintain group interaction functions similar to face to face groups
   online, and also built an self-learning platform to deliver
   psychoeducation content and cognitive-behavior therapy related materials
   and homework. Forty-three out-patients were recruited in the pilot
   study, who then chose to participate in either the Internet-based
   cognitive-behavior group therapy or face to face group based on their
   preference. Fourteen patients were assigned to the waiting-list control.
   Results
   Seventeen participants (17/43 = 39.5%) chose the Internet-based
   cognitive-behavior group therapy program. Among them, thirteen
   participants (13/17 = 76.5%) finished the program and were more male
   (92.3% vs. 50%), employed (53.8% vs. 35.3%), and had longer education
   duration (13.9 vs. 12.5 years) than the counterparts of the face to face
   group. Furthermore, they were highly motivated with average number of
   log-ins (66.5 time), website surfing time (950.94 min), reading
   frequency (78.15 time) and reading time (355.90 min) for the
   self-learning platform during eight weeks; and also highly satisfied
   (97%) with visiting the self-learning platform and video conferences.
   The treatment effectiveness of Internet-based cognitive-behavior group
   therapy was comparable with face to face one in reducing anxiety,
   hostility, respiration rate, and in improving vasodilation but not
   depression compared with the waiting-list control.
   Conclusion
   These results indicated that the Internet-based group therapy program
   using video conference is feasible and acceptable for the psychosocial
   rehabilitation of patients with coronary artery heart disease, and
   provides an alternative for patients who are unable to obtain
   conventional psychosocial rehabilitation conducted face to face.
TC 0
ZB 0
Z8 3
ZR 0
ZS 1
ZA 0
Z9 4
U1 0
U2 5
SN 1932-6203
UT WOS:000451763800066
PM 30496222
ER

PT J
AU Lohmann, Sophie
   White, Benjamin X.
   Zuo, Zhen
   Chan, Man-Pui Sally
   Morales, Alex
   Li, Bo
   Zhai, Chengxiang
   Albarracin, Dolores
TI HIV messaging on Twitter: an analysis of current practice and
   data-driven recommendations
SO AIDS
VL 32
IS 18
BP 2799
EP 2805
DI 10.1097/QAD.0000000000002018
PD NOV 28 2018
PY 2018
AB Objectives: Social media messages have been increasingly used in health
   campaigns about prevention, testing, and treatment of HIV. We identified
   factors leading to the retransmission of messages from expert social
   media accounts to create data-driven recommendations for online HIV
   messaging.
   Design and methods: We sampled 20201 HIV-related tweets (posted between
   2010 and 2017) from 37 HIV experts. Potential predictors of
   retransmission were identified based on prior literature and machine
   learning methods, and were subsequently analyzed using multilevel
   negative binomial models.
   Results: Fear-related language, longer messages, and including images
   (e.g. photos, gif, or videos) were the strongest predictors of retweet
   counts. These findings were similar for messages authored by HIV
   experts, and also messages retransmitted by experts, but created by
   nonexperts (e.g. celebrities or politicians).
   Conclusions: Fear appeals affect how much HIV messages spread on
   Twitter, as do structural characteristics, like the length of the tweet
   and inclusion of images. A set of five data-driven recommendations for
   increasing message spread is derived and discussed in the context of
   current centers for disease control and prevention social media
   guidelines. Copyright (C) 2018 Wolters Kluwer Health, Inc. All rights
   reserved.
OI Lohmann, Sophie/0000-0001-9852-7684; Zuo, Zhen/0000-0003-1555-1756
TC 4
ZA 0
ZS 0
Z8 2
ZR 0
ZB 1
Z9 6
U1 0
U2 14
SN 0269-9370
EI 1473-5571
UT WOS:000453912600015
PM 30289801
ER

PT J
AU Calo, William A.
   Gilkey, Melissa B.
   Malo, Teri L.
   Robichaud, Meagan
   Brewer, Noel T.
TI A content analysis of HPV vaccination messages available online
SO VACCINE
VL 36
IS 49
BP 7525
EP 7529
DI 10.1016/j.vaccine.2018.10.053
PD NOV 26 2018
PY 2018
AB Parents have varied HPV vaccine communication needs, which presents a
   challenge for healthcare providers. To improve communication resources
   for providers, we sought to characterize HPV vaccination messages
   available in existing educational materials. In fall 2016, we searched
   PubMed, educational material clearinghouses, and Google for English
   language HPV vaccination messages. We extracted messages that a provider
   might use when raising the topic of HPV vaccination, answering common
   questions, and motivating vaccination. Two reviewers independently coded
   each message. The search identified 267 unique messages about HPV
   vaccination. Messages generally were long (mean no. of words = 44,
   standard deviation [SD] = 33) and required a high level of education to
   read (mean reading grade level = 10, SD = 3). Only 32% of messages were
   shorter than 25 words, and 12% had a readability at or below grade 6.
   Most frequent were messages to address common parent questions or
   concerns (62%); the most common topics were diseases prevented by HPV
   vaccine (18%) and safety and side effects (16%). Many messages included
   information about cancer prevention (26%) and same-day vaccination
   (13%). Few messages (6%) used a presumptive style to recommend HPV
   vaccination. In conclusion, available messages about HPV vaccination
   were markedly varied. We identified few messages that were both brief
   (to facilitate providers memorizing them) and accessible (to facilitate
   parents understanding them). Future research should identify which
   messages lead to HPV vaccine uptake. (C) 2018 Elsevier Ltd. All rights
   reserved.
RI Brewer, Noel T/C-4375-2008; Malo, Teri/
OI Brewer, Noel T/0000-0003-2241-7002; Malo, Teri/0000-0002-5620-4841
TC 11
ZR 0
ZA 0
Z8 0
ZB 4
ZS 0
Z9 11
U1 0
U2 4
SN 0264-410X
EI 1873-2518
UT WOS:000451354100011
PM 30366803
ER

PT J
AU Grace, Matthew K.
TI Depressive symptoms, burnout, and declining medical career interest
   among undergraduate premedical students
SO INTERNATIONAL JOURNAL OF MEDICAL EDUCATION
VL 9
BP 302
EP 308
DI 10.5116/ijme.5be5.8131
PD NOV 26 2018
PY 2018
AB Objectives: To investigate the relationship between mental health issues
   and medical career interest among undergraduate premedical students, and
   to explore whether this association varies by gender.
   Methods: A longitudinal survey of freshman and sophomore premedical
   students at Indiana University was conducted during the 2015-16 academic
   year. Survey data were collected from 390 respondents via an online
   questionnaire (response rate=14%) in September 2015, and 292 of these
   respondents participated in the follow-up survey in April 2016
   (retention rate=75%). Multi-level regression models were used to
   estimate the associations among depressive symptoms, burnout, and
   medical career interest.
   Results: Respondents who experienced more depressive symptoms (beta =
   -.07, z =-2.49, p =.013) and higher levels of burnout (beta = -.50, z
   =-3.98, p <.001) reported significant reductions in medical career
   interest over the study period. These associations remained consistent
   after controlling for socio-demographic characteristics and prior
   academic achievement. Depressive symptoms were associated with steeper
   declines in medical career interest among women compared to men (beta =
   -.09, z =-2.01, p =.045), though the relationship between burnout and
   medical career interest did not significantly vary by gender.
   Conclusions: Results provide evidence that premeds who experience more
   depressive symptoms and higher levels of burnout become less interested
   in entering the medical profession. The negative association between
   depressive symptoms and medical career interest was even more pronounced
   among premedical women compared to men. Findings suggest that colleges
   and universities in the United States should implement programs aimed at
   safeguarding the mental health of premedical students.
ZR 0
ZS 2
ZB 0
Z8 0
TC 16
ZA 0
Z9 17
U1 1
U2 7
SN 2042-6372
UT WOS:000451863400001
PM 30481160
ER

PT J
AU De Leng, Wendy E.
   Stegers-Jager, Karen M.
   Born, Marise Ph.
   Themmen, Axel P. N.
TI Influence of response instructions and response format on applicant
   perceptions of a situational judgement test for medical school selection
SO BMC MEDICAL EDUCATION
VL 18
AR 282
DI 10.1186/s12909-018-1390-0
PD NOV 26 2018
PY 2018
AB BackgroundThis study examined the influence of two Situational Judgement
   Test (SJT) design features (response instructions and response format)
   on applicant perceptions. Additionally, we investigated demographic
   subgroup differences in applicant perceptions of an SJT.MethodsMedical
   school applicants (N=372) responded to an online survey on applicant
   perceptions, including a description and two example items of an SJT.
   Respondents randomly received one of four SJT versions (should
   do-rating, should do-pick-one, would do-rating, would do-pick-one). They
   rated overall favourability and items on four procedural justice factors
   (face validity, applicant differentiation, study relatedness and chance
   to perform) and ease-of-cheating. Additionally, applicant perceptions
   were compared for subgroups based on gender, ethnic background and
   first-generation university status.ResultsApplicants rated would-do
   instructions as easier to cheat than should-do instructions. Rating
   formats received more favourable judgements than pick-one formats on
   applicant differentiation, study-relatedness, chance to perform and ease
   of cheating. No significant main effect for demographic subgroup on
   applicant perceptions was found, but significant interaction effects
   showed that certain subgroups might have more pronounced preferences for
   certain SJT design features. Specifically, ethnic minority applicants -
   but not ethnic majority applicants - showed greater preference for
   should-do than would-do instructions. Additionally, first-generation
   university students - but not non-first-generation university students -
   were more favourable of rating formats than of pick-one
   formats.ConclusionsFindings indicate that changing SJT design features
   may positively affect applicant perceptions by promoting procedural
   justice factors and reducing perceived ease of cheating and that
   response instructions and response format can increase the
   attractiveness of SJTs for minority applicants.
RI Born, Marise/Q-3746-2019
OI Born, Marise/0000-0002-5539-3388
ZS 0
ZR 0
TC 1
ZA 0
Z8 0
ZB 0
Z9 1
U1 0
U2 5
EI 1472-6920
UT WOS:000451267400002
PM 30477494
ER

PT J
AU Steel, Amie
   McIntyre, Erica
   Harnett, Joanna
   Foley, Hope
   Adams, Jon
   Sibbritt, David
   Wardle, Jon
   Frawley, Jane
TI Complementary medicine use in the Australian population: Results of a
   nationally-representative cross-sectional survey
SO SCIENTIFIC REPORTS
VL 8
AR 17325
DI 10.1038/s41598-018-35508-y
PD NOV 23 2018
PY 2018
AB In order to describe the prevalence and characteristics of complementary
   medicine (CM) practice and product use by Australians, we conducted a
   cross-sectional online survey with Australian adults aged 18 and over.
   Rates of consultation with CM practitioners, and use of CM products and
   practices were assessed. The sample (n = 2,019) was broadly
   representative of the Australian population. Prevalence of any CM use
   was 63.1%, with 36% consulting a CM practitioner and 52.8% using any CM
   product or practice. Bodywork therapists were the most commonly
   consulted CM practitioners (massage therapists 20.7%, chiropractors
   12.6%, yoga teachers 8.9%) and homeopaths were the least commonly
   consulted (3.4%). Almost half of respondents (47.8%) used
   vitamin/mineral supplements, while relaxation techniques/meditation were
   the most common practice (15.8%). CM users were more likely to be
   female, have a chronic disease diagnosis, no private health insurance, a
   higher education level, and not be looking for work. Prevalence of CM
   use in Australia has remained consistently high, demonstrating that CM
   is an established part of contemporary health management practices
   within the general population. It is critical that health policy makers
   and health care providers acknowledge CM in their attempts to ensure
   optimal public health and patient outcomes.
RI Frawley, Jane/G-4476-2016; McIntyre, Erica/V-6669-2018; Sibbritt, David W/F-8070-2017; Wardle, Jonathan/; Foley, Hope/; Steel, Amie/
OI Frawley, Jane/0000-0001-6037-0140; McIntyre, Erica/0000-0002-3970-9979;
   Sibbritt, David W/0000-0003-3561-9447; Wardle,
   Jonathan/0000-0001-8813-3542; Foley, Hope/0000-0003-4901-8300; Steel,
   Amie/0000-0001-6643-9444
ZR 0
TC 74
Z8 0
ZB 14
ZA 0
ZS 0
Z9 74
U1 1
U2 10
SN 2045-2322
UT WOS:000451059200014
PM 30470778
ER

PT J
AU Wegwarth, Odette
   Gigerenzer, Gerd
TI US gynecologists' estimates and beliefs regarding ovarian cancer
   screening's effectiveness 5 years after release of the PLCO evidence
SO SCIENTIFIC REPORTS
VL 8
AR 17181
DI 10.1038/s41598-018-35585-z
PD NOV 21 2018
PY 2018
AB Efficient patient care requires the conscientious use of current best
   evidence. Such evidence on ovarian cancer screening showed that the
   screening has no survival benefit but considerable harms; currently no
   medical organization recommends it. In a cross-sectional online survey
   study with 401 US outpatient gynecologists we investigated whether they
   follow the recommendation of their medical organizations in daily
   practice and report estimates of ovarian cancer screening's
   effectiveness that approximate current best evidence (within a +/- 10
   percent margin of error), and if not, whether a fact box intervention
   summarizing current best evidence improves judgments. Depending on
   question, 44.6% to 96.8% reported estimates and beliefs regarding
   screening's effectiveness that diverged from evidence, and 57.6%
   reported regularly recommending the screening. Gynecologists who
   recommend screening overestimated the benefit and underestimated the
   harms more frequently. After seeing the fact box, 51.6% revised initial
   estimates and beliefs, and the proportion of responses approximating
   best evidence increased on all measures (e.g., mortality reduction:
   32.9% [95% CI, 26.5 to 39.7] before intervention, 77.3% [71.0 to 82.8]
   after intervention). Overall, results highlight the need for intensified
   training programs on the interpretation of medical evidence. The
   provision of fact box summaries in medical journals may additionally
   improve the practice of evidence-based medicine.
RI Gigerenzer, Gerd/A-6250-2012; Gigerenzer, Gerd/M-5595-2013
OI Gigerenzer, Gerd/0000-0002-6163-5419; 
ZR 0
ZB 1
Z8 0
ZS 0
ZA 0
TC 8
Z9 8
U1 0
U2 2
SN 2045-2322
UT WOS:000450767000016
PM 30464251
ER

PT J
AU Martorella, Geraldine
   Graven, Lucinda
   Schluck, Glenna
   Berube, Melanie
   Gelinas, Celine
TI Nurses' Perception of a Tailored Web-Based Intervention for the
   Self-Management of Pain After Cardiac Surgery
SO SAGE OPEN NURSING
VL 4
AR 2377960818806270
DI 10.1177/2377960818806270
PD NOV 21 2018
PY 2018
AB Background Cardiac surgeries rank among the most frequent surgical
   procedures and present a risk of chronic postsurgical pain (CPSP). A
   continuum approach is required to prevent the development of CPSP. As a
   first step, a tailored web-based intervention was developed and
   successfully tested to tackle pain management during hospitalization.
   Before proceeding to further development, preliminary acceptability of
   the intervention including the postdischarge phase must be evaluated.
   Purpose The purpose of this study was to examine nurses' perception of a
   tailored Web-based intervention for pain management in the early
   recovery phase. The objectives were to evaluate intervention's
   acceptability and to identify ways to enhance its acceptability.
   Methods A parallel mixed methods approach was used to assess the
   acceptability of the intervention in the early recovery phase (first
   month after surgery).
   Results In total, 249 participants completed the online survey and 10
   participants were individually interviewed. Overall, the intervention
   was rated as acceptable. No difference was found in acceptability
   ratings by demographics. The intervention was rated as appropriate to
   very much appropriate by 79% of participants. Although nurses seemingly
   would recommend it to their patients, they did not perceive that their
   patients would be as highly willing to use it. Interviews highlighted
   several strengths of the intervention, such as postoperative pain
   awareness, customization of content, and flexible dosage and schedule.
   However, the main weakness was related to patient adherence. Opting for
   a hybrid format and integrating individual preferences could enhance the
   coaching experience.
   Conclusion The innovative intervention was judged as acceptable for pain
   management in the early recovery phase. Considering that the
   intervention has demonstrated positive effects on the pain experience in
   the first week after cardiac surgery, it seems logical to explore its
   potential impact after discharge on the transition to CPSP.
RI Gélinas, Céline/AAE-2653-2022; Schluck, Glenna/
OI Gélinas, Céline/0000-0001-7948-5570; Schluck, Glenna/0000-0001-5311-9636
ZS 0
ZR 0
Z8 0
ZA 0
TC 4
ZB 0
Z9 4
U1 0
U2 9
SN 2377-9608
UT WOS:000451352400001
PM 33415209
ER

PT J
AU Minders, Sefan P.
   Weibel, David
   Wissmath, Bartholomaus
   Schmitz, Felix M.
TI Do students achieve the desired learning goals using open-book formative
   assessments?
SO INTERNATIONAL JOURNAL OF MEDICAL EDUCATION
VL 9
BP 293
EP 301
DI 10.5116/ijme.5bc6.fead
PD NOV 19 2018
PY 2018
AB Objective: The present study aimed to examine whether medical students
   benefit from an open-book online formative assessment as a preparation
   for a practical course.
   Methods: A between-subjects experimental design was used: Participants -
   a whole cohort of second-year medical students (N=232) - were randomly
   assigned to either a formative assessment that covered the topic of a
   subsequent practical course (treatment condition) or a formative
   assessment that did not cover the topic of the subsequent course
   (control condition). Course-script-knowledge, as well as additional
   in-depth-knowledge, was assessed.
   Results: Students in the treatment condition had better course-script
   knowledge, both at the beginning, t((212)) = 4.96, p < .01, d = 0.72.,
   and in the end of the practical course, t((208)) = 4.80, p < .01, d =
   0.68. Analyses of covariance show that this effect is stronger for those
   students who understood the feedback that was presented within the
   formative assessment, F-(1(, 213))=10.17, p<.01. Additionally, the gain
   of in-depth-knowledge was significantly higher for students in the
   treatment condition compared to students in the control condition,
   t((208)) = 3.68., p < .05, d = 0.72 (0.51).
   Conclusion: Students benefit from a formative assessment that is related
   to and takes place before a subsequent practical course. They have a
   better understanding of the topic and gain more in-depth-knowledge that
   goes beyond the content of the script. Moreover, the study points out
   the importance of feedback pages in formative assessments.
OI Weibel, David/0000-0002-1848-9065; Wissmath,
   Bartholomaus/0000-0002-6222-6094
Z8 0
TC 1
ZA 0
ZS 0
ZR 0
ZB 0
Z9 1
U1 1
U2 4
SN 2042-6372
UT WOS:000451861700001
PM 30457974
ER

PT J
AU Zhang, Nanhua
   Kaizar, Eloise E.
   Narad, Megan E.
   Kurowski, Brad G.
   Yeates, Keith Owen
   Taylor, H. Gerry
   Wade, Shari L.
TI Examination of Injury, Host, and Social-Environmental Moderators of
   Online Family Problem Solving Treatment Efficacy for Pediatric Traumatic
   Brain Injury Using an Individual Participant Data Meta-Analytic Approach
SO JOURNAL OF NEUROTRAUMA
VL 36
IS 7
BP 1147
EP 1155
DI 10.1089/neu.2018.5885
EA NOV 2018
PD APR 2019
PY 2019
AB A series of five randomized controlled clinical trials (RCTs) conducted
   between 2002 and 2015 support the potential efficacy of online family
   problem-solving treatment (OFPST) in improving both child and
   parent/family outcomes after pediatric traumatic brain injury (TBI).
   However, small sample sizes and heterogeneity across individual studies
   have precluded examination of potentially important moderators. We
   jointly analyzed individual participant data (IPD) from these five RCTs,
   involving 359 children and adolescents between the ages of 5 and 18
   years, to confirm the role of previously identified moderators (child's
   age and pre-treatment symptom levels, parental education) and to examine
   other potential moderators (race, sex, IQ), using IPD meta-analysis.
   This reanalysis revealed statistically strong evidence that parental
   education, child age at baseline, IQ, sex, and parental depression level
   pre-treatment moderated the effect of OFPST on various outcomes. In
   particular, children of parents with a less than high school education
   exhibited fewer internalizing problems and better social competence.
   Children injured at an older age exhibited fewer externalizing behaviors
   and less executive dysfunction following OFPST. Child IQ moderated the
   effect of OFPST on social competence, with significantly better
   competence for children with lower IQ who received OFPST. Lower levels
   of parental depression followed OFPST among subgroups with lower IQ,
   boys, and higher parental depression scores at baseline. Our findings
   indicate that the optimal application of OFPST is likely to involve
   older children, those with lower IQ scores, or those from families with
   lower socioeconomic status (SES).
RI Yeates, Keith/AAJ-4223-2020; Yeates, Keith Owen/; Zhang, Nanhua/
OI Yeates, Keith Owen/0000-0001-7680-2892; Zhang,
   Nanhua/0000-0001-5796-3404
ZS 0
ZA 0
Z8 0
ZR 0
TC 7
ZB 1
Z9 7
U1 0
U2 3
SN 0897-7151
EI 1557-9042
UT WOS:000450731100001
PM 30328749
ER

PT J
AU Marcu, Afrodita
   Black, Georgia
   Whitaker, Katriina L.
TI Variations in trust in Dr Google when experiencing potential breast
   cancer symptoms: exploring motivations to seek health information online
SO HEALTH RISK & SOCIETY
VL 20
IS 7-8
BP 325
EP 341
DI 10.1080/13698575.2018.1550742
PD NOV 17 2018
PY 2018
AB How people trust the internet and seek health information online when
   experiencing and interpreting potential cancer symptoms is not well
   understood. We interviewed 27 women who had recently experienced at
   least one potential breast cancer symptom, and explored their symptom
   experience, help-seeking strategies, and whether they consulted the
   internet in relation to their symptoms. We conducted a thematic analysis
   and constructed a typology of attitudes towards, and experiences of,
   consulting the internet about the symptoms: i) confident; ii) neutral;
   iii) hesitant; and iv) avoidant. 'Hesitant' and 'avoidant' participants
   rarely mentioned cancer explicitly, doubted being able to interpret the
   information found online, and expressed concerns over finding
   'scaremongering' information or making incorrect self-diagnosis. The
   'avoiders' and the 'hesitant' participants perceived online
   information-seeking as being inherently risky, partly because online
   health content is likely to be inaccurate or exaggerated, and partly
   because the process of lay interpretation is likely to be flawed by lack
   of medical expertise. The findings suggest that not all women
   experiencing potential breast cancer symptoms seek health information
   online spontaneously or trust the internet as a legitimate source of
   health information. The women who did engage in online information
   seeking, particularly those with lower education, felt unsure about how
   to appraise online health sources to interpret their symptoms.
RI Whitaker, Katriina/AAA-6593-2020; Marcu, Afrodita/B-8498-2016; Black, Georgia/
OI Whitaker, Katriina/0000-0002-0947-1840; Marcu,
   Afrodita/0000-0002-5918-3417; Black, Georgia/0000-0003-2676-5071
ZA 0
TC 7
Z8 0
ZS 0
ZB 1
ZR 0
Z9 7
U1 5
U2 32
SN 1369-8575
EI 1469-8331
UT WOS:000454069000002
ER

PT J
AU Lee, Dasom
   Kang, Do-Hyung
   Ha, Na-hyun
   Oh, Chang-young
   Lee, Ulsoon
   Kang, Seung Wan
TI Effects of an Online Mind-Body Training Program on the Default Mode
   Network: An EEG Functional Connectivity Study
SO SCIENTIFIC REPORTS
VL 8
AR 16935
DI 10.1038/s41598-018-34947-x
PD NOV 16 2018
PY 2018
AB Online mind-body training (MBT) programs can improve the psychological
   capabilities of practitioners. Although there has been a lot of effort
   to understand the neural mechanisms underlying the therapeutic effects
   of meditation, little is known about changes in electroencephalographic
   (EEG) functional connectivity that accompany mind-body training. The
   present study aimed to investigate how an online MBT program alters EEG
   functional connectivity in the default mode network (DMN). We assessed a
   group of healthcare providers, including 14 females who participated in
   the 4-week MBT program and 15 females who underwent a 4-week of waiting
   period. EEG data and information about psychological states were
   obtained at baseline and 4 weeks. The result was that the intervention
   group showed significant reductions in anxiety and trait anger that were
   accompanied by increased global DMN network strengths in the theta and
   alpha (but not beta and delta) frequency bands; these changes were not
   observed in the control group. Other variables including state anger,
   positive and negative affect, and self-esteem have not been changed over
   time in both groups. These findings suggest that practicing the
   mind-body training could have a relevance to the functional differences
   in network related to stress and anxiety reaction.
Z8 0
ZR 0
ZB 2
ZA 0
TC 5
ZS 0
Z9 5
U1 1
U2 9
SN 2045-2322
UT WOS:000450280100001
PM 30446714
ER

PT J
AU Nahm, Eun-Shim
   Zhu, Shijun
   Bellantoni, Michele
   Keldsen, Linda
   Russomanno, Vince
   Rietschel, Matt
   Majid, Tabassum
   Son, HyoJin
   Smith, Leslie
TI The Effects of a Theory-Based Patient Portal e-Learning Program for
   Older Adults with Chronic Illnesses
SO TELEMEDICINE AND E-HEALTH
VL 25
IS 10
BP 940
EP 951
DI 10.1089/tmj.2018.0184
EA NOV 2018
PD OCT 1 2019
PY 2019
AB Introduction:The high prevalence of chronic illnesses is a serious
   public health problem in the United States, and more than 70 million
   older adults have at least one chronic illness. Patient portals (PPs)
   have an excellent potential to assist older adults in managing chronic
   illnesses; however, older adults' PP adoption rates have been low. Lack
   of support for older adults using PPs remains a critical gap in most
   implementation processes. The main aim of this study was to assess the
   impact of an older adult friendly Theory-based Patient portal e-Learning
   Program (T-PeP) on PP knowledge, selected health outcomes (health
   decision-making self-efficacy [SE] and health communication), PP SE and
   use, and e-health literacy in older adults.Materials and Methods:A
   two-arm randomized controlled trial was conducted with older adults
   (N=272) who had chronic conditions. Participants were recruited online,
   and data were collected at baseline, 3 weeks, and 4 months. The main
   intervention effects were tested using linear mixed models.Results:The
   average age of participants was 70.08.5 years, and 78.3% (n=213) were
   white. At 3 weeks, the intervention group showed significantly greater
   improvement than the control group in all outcomes except PP use. At 4
   months, the intervention effects decreased, but PP SE remained
   significant (p=0.015), and the intervention group showed higher
   frequency of PP use than the control group (p=0.029).Conclusion:The
   study findings showed that the T-PeP was effective in improving selected
   health and PP usage outcomes. Further studies are needed to test the
   long-term effects of T-PeP using more diverse samples.
TC 14
ZR 0
ZS 0
ZB 1
ZA 0
Z8 0
Z9 14
U1 5
U2 22
SN 1530-5627
EI 1556-3669
UT WOS:000450418100001
PM 30431393
ER

PT J
AU Erdem, Mehmet Nuri
   Karaca, Sinan
TI Evaluating the Accuracy and Quality of the Information in Kyphosis
   Videos Shared on YouTube
SO SPINE
VL 43
IS 22
BP E1334
EP E1339
DI 10.1097/BRS.0000000000002691
PD NOV 15 2018
PY 2018
AB Study Design. A quality-control YouTube-based study using the recognized
   quality scoring systems.
   Objective. In this study, our aim was to confirm the accuracy and
   quality of the information in kyphosis videos shared on YouTube.
   Summary of Background Data. The Internet is a widely and increasingly
   used source for obtaining medical information both by patients and
   clinicians. YouTube, in particular, manifests itself as a leading source
   with its ease of access to information and visual advantage for Internet
   users.
   Methods. The first 50 videos returned by the YouTube search engine in
   response to "kyphosis'' keyword query were included in the study and
   categorized under seven and six groups, based on their source and
   content. The popularity of the videos was evaluated with a new index
   called the video power index (VPI). The quality, educational quality,
   and accuracy of the source of information were measured using the
   Journal of American Medical Association (JAMA) score, Global Quality
   Score (GQS), and Kyphosis-Specific Score (KSS).
   Results. Videos had a mean duration of 397 seconds and a mean number of
   131,644 views, with a total viewing number of 6,582,221. The source
   (uploader) in 36% of the videos was a trainer and the content in 46% of
   the videos was exercise training. Seventy-two percent of the videos were
   about postural kyphosis. Videos had a mean JAMA score of 1.36 (range:
   1-4), GQS of 1.68 (range: 1-5), and KSS of 3.02 (range: 0-32). The
   academic group had the highest scores and the lowest VPIs. Conclusion.
   Online information on kyphosis is low quality and its contents are of
   unknown source and accuracy. In order to keep the balance in sharing the
   right information with the patient, clinicians should possess knowledge
   about the online information related to their field and should
   contribute to the development of optimal medical videos.
   Conclusion. Online information on kyphosis is low quality and its
   contents are of unknown source and accuracy. In order to keep the
   balance in sharing the right information with the patient, clinicians
   should possess knowledge about the online information related to their
   field and should contribute to the development of optimal medical
   videos.
RI Erdem, Mehmet Nuri/J-9767-2018
OI Erdem, Mehmet Nuri/0000-0001-7377-6393
ZA 0
TC 134
ZR 0
ZS 1
ZB 15
Z8 0
Z9 134
U1 2
U2 9
SN 0362-2436
EI 1528-1159
UT WOS:000452183300005
PM 29664816
ER

PT J
AU Khalil, Hanan
   Poon, Peter
   Byrne, Anny
   Ristevski, Eli
TI Challenges Associated with Anticipatory Medications in Rural and Remote
   Settings
SO JOURNAL OF PALLIATIVE MEDICINE
VL 22
IS 3
BP 297
EP 301
DI 10.1089/jpm.2018.0354
EA NOV 2018
PD MAR 2019
PY 2019
AB Background: Anticipatory medications (AM) have been widely used in
   various settings across many countries in people approaching end of
   life. Access to palliative care in rural and remote areas of Australia
   is lacking as are other medical services when compared with the
   metropolitan setting. Our aim is to identify challenges with the
   administration and access to AM in rural and remote communities with
   outcomes to guide improved delivery of care. Methods: An online survey
   administered using Qualtrics, a secure survey platform was distributed
   to a total of 18 managers from 18 rural and remote organizations across
   the South East of Victoria in Australia. The survey was distributed to a
   total of 108 nurses working in these organizations. Results: A total of
   29 nurses completed the survey (response rate 28%). Most of the nurses
   were working in a mixed practice providing community palliative and
   district nursing. A significant number of nurses (n=9, 31%) were working
   in remote settings and the remainder were located in regional areas.
   Almost a third of all nurses surveyed did not have specific guidance
   regarding the use of AM for their patients. Opioids (55%) were by far
   the most commonly used AM followed by antiemetics (45%). The most common
   decisions taken by nurses to administer AM were cited as patient
   deterioration or in their terminal phase with a fluctuating level of
   anxiety, and patients agitation. Access to AM and lack of staff
   education were major challenges in rural and remote areas. Conclusions:
   Provision of timely AM has the potential to improve the quality of life
   of patients and their caregivers. Key barriers to access AM can be
   overcome with community-level planning and nurses' education. Advanced
   nurses' roles have the opportunity to provide specialized care where
   access to specialist physicians is challenging.
RI khalil, hanan/AAX-4188-2021
OI khalil, hanan/0000-0002-3302-2009
Z8 0
ZR 0
ZS 0
ZA 0
ZB 0
TC 6
Z9 6
U1 5
U2 8
SN 1096-6218
EI 1557-7740
UT WOS:000450064900001
PM 30427742
ER

PT J
AU Wentzell, S.
   Moran, L.
   Dobranowski, J.
   Levinson, A.
   Hannigan, A.
   Dunne, C. P.
   McGrath, D.
TI E-learning for chest x-ray interpretation improves medical student
   skills and confidence levels
SO BMC MEDICAL EDUCATION
VL 18
AR 256
DI 10.1186/s12909-018-1364-2
PD NOV 12 2018
PY 2018
AB BackgroundRadiology is an important aspect of medicine to which medical
   students often do not receive sufficient exposure. The aim of this
   project was to determine whether the integration of an innovative
   e-learning module on chest x-ray interpretation of the heart would
   enhance the radiological interpretive skills, and improve the
   confidence, of first year graduate entry medical students.MethodsAll
   first-year graduate entry (all students had a prior university degree)
   medical students at the University of Limerick (n=152) during academic
   year 2015-16 were invited to participate in this study. An assessment
   instrument was developed which consisted of 5 radiological cases to be
   interpreted over a designated and supervised 15-min time period.
   Students underwent a pre-, mid- and post-intervention assessment of
   their radiology interpretative skills. An online e-module was provided
   following the pre-test and additional practice cases were provided
   following the mid-intervention test. Assessment scores and confidence
   levels were compared pre-, mid- and post-intervention.ResultsThe overall
   performance (out of a total score of 25) for the 87 students who
   completed all three assessments increased from 13.2 (SD 3.36)
   pre-intervention to 14.3 (SD 2.97) mid-intervention to 15.8 (SD 3.40)
   post-intervention. This change over time was statistically significant
   (p<0.001) with a medium effect size (eta-squared=0.35). Increases from
   pre- to post-intervention were observed in each of the five areas
   assessed, although performance remained poor in diagnosis
   post-intervention. Of the 118 students who provided feedback after the
   intervention, 102 (86.4%) stated that they would recommend the resource
   to a colleague to improve their interpretative skills.ConclusionsThis
   study suggests that early exposure to e-learning radiology modules is
   beneficial in undergraduate medical school curricula. Further studies
   are encouraged to assess how long the improvement may last before
   attrition.
RI Levinson, Anthony J./AAB-2735-2019; Dunne, Colum/
OI Levinson, Anthony J./0000-0001-5240-6449; Dunne,
   Colum/0000-0002-5010-3185
ZA 0
TC 13
ZB 0
ZS 1
Z8 0
ZR 0
Z9 14
U1 0
U2 6
SN 1472-6920
UT WOS:000450266200002
PM 30419883
ER

PT J
AU Ali, Kamran
   Cockerill, Josephine
   Zahra, Daniel
   Tredwin, Christopher
   Ferguson, Colin
TI Impact of Progress testing on the learning experiences of students in
   medicine, dentistry and dental therapy
SO BMC MEDICAL EDUCATION
VL 18
AR 253
DI 10.1186/s12909-018-1357-1
PD NOV 9 2018
PY 2018
AB AimsTo investigate the impact of progress testing on the learning
   experiences of undergraduate students in three programs namely,
   medicine, dentistry and dental therapy.MethodsParticipants were invited
   to respond to an online questionnaire to share their perceptions and
   experiences of progress testing. Responses were recorded anonymously,
   but data on their program, year of study, age, gender, and ethnicity
   were also captured on a voluntary basis.ResultsA total of 167
   participants completed the questionnaire yielding a response rate of
   27.2% (n=167). These included 96 BMBS students (27.4%), 56 BDS students
   (24.7%), and 15 BScDTH students (39.5%). A 3 -Program (BMBS, BDS,
   BScDTH) by 8-Topic (A-H) mixed analysis of variance (ANOVA) was
   conducted on the questionnaire responses. This revealed statistically
   significant main effects of Program and Topic, as well as a
   statistically significant interaction between the two (i.e. the pattern
   of topic differences was different across
   programs).ConclusionsUndergraduate students in medicine, dentistry, and
   dental therapy and hygiene regarded PT as a useful assessment to support
   their learning needs. However, in comparison to students in dentistry
   and dental therapy and hygiene, the perceptions of medical students were
   less positive in several aspects of PT.
RI ALI, KAMRAN/B-1880-2012; Zahra, Daniel/AGH-0064-2022; Cockerill, Josephine/
OI ALI, KAMRAN/0000-0002-3122-6729; Zahra, Daniel/0000-0001-6534-6916;
   Cockerill, Josephine/0000-0002-7316-655X
Z8 0
ZR 0
ZB 2
TC 6
ZS 0
ZA 0
Z9 6
U1 0
U2 3
SN 1472-6920
UT WOS:000449733700002
PM 30413204
ER

PT J
AU Kattah, Andrea G.
   Smith, Carin Y.
   Rocca, Liliana Gazzuola
   Grossardt, Brandon R.
   Garovic, Vesna D.
   Rocca, Walter A.
TI CKD in Patients with Bilateral Oophorectomy
SO CLINICAL JOURNAL OF THE AMERICAN SOCIETY OF NEPHROLOGY
VL 13
IS 11
BP 1649
EP 1658
DI 10.2215/CJN.03990318
PD NOV 7 2018
PY 2018
AB Background and objectives Premenopausal women who undergo bilateral
   oophorectomy are at a higher risk of morbidity and mortality. Given the
   potential benefits of estrogen on kidney function, we hypothesized that
   women who undergo bilateral oophorectomy are at higher risk of CKD.
   Design, setting, participants, & measurements We performed a
   population-based cohort study of 1653 women residing in Olmsted County,
   Minnesota who underwent bilateral oophorectomy before age 50 years old
   and before the onset of menopause from 1988 to 2007. These women were
   matched by age (+/- 1 year) to 1653 referent women who did not undergo
   oophorectomy. Women were followed over a median of 14 years to assess
   the incidence of CKD. CKD was primarily defined using eGFR (eGFR<60
   ml/min per 1.73 m(2) on two occasions >90 days apart). Hazard ratios
   were derived using Cox proportional hazards models, and absolute risk
   increases were derived using Kaplan-Meier curves at 20 years. All
   analyses were adjusted for 17 chronic conditions present at index date,
   race, education, body mass index, smoking, age, and calendar year.
   Results Women who underwent bilateral oophorectomy had a higher risk of
   eGFR-based CKD (211 events for oophorectomy and 131 for referent women;
   adjusted hazard ratio, 1.42; 95% confidence interval, 1.14 to 1.77;
   absolute risk increase, 6.6%). The risk was higher in women who
   underwent oophorectomy at age <= 45 years old (110 events for
   oophorectomy and 60 for referent women; adjusted hazard ratio, 1.59; 95%
   confidence interval, 1.15 to 2.19; absolute risk increase, 7.5%).
   Conclusions Premenopausal women who undergo bilateral oophorectomy,
   particularly those <= 45 years old, are at higher risk of developing
   CKD, even after adjusting for multiple chronic conditions and other
   possible confounders present at index date.
RI Rocca, Walter/Z-5335-2019; Grossardt, Brandon R/A-9554-2019; Smith, Carin/
OI Grossardt, Brandon R/0000-0001-7112-9061; Smith,
   Carin/0000-0002-3610-6945
ZR 0
ZB 8
ZS 0
ZA 0
TC 23
Z8 0
Z9 23
U1 0
U2 1
SN 1555-9041
EI 1555-905X
UT WOS:000449800100010
PM 30232136
ER

PT J
AU Disler, Rebecca T.
   Inglis, Sally C.
   Newton, Phillip
   Currow, David C.
   Macdonald, Peter S.
   Glanville, Allan R.
   Donesky, Doranne
   Carrieri-Kohlman, Virginia
   Davidson, Patricia Mary
TI Older Patients' Perspectives of Online Health Approaches in Chronic
   Obstructive Pulmonary Disease
SO TELEMEDICINE AND E-HEALTH
VL 25
IS 9
BP 840
EP 846
DI 10.1089/tmj.2018.0098
EA NOV 2018
PD SEP 1 2019
PY 2019
AB Background:Chronic obstructive pulmonary disease (COPD) is a complex,
   chronic condition.Patients commonly have limited access to face-to-face
   support due to decreased mobility, symptom burden, and availability of
   services. Online health care approaches provide the potential for
   increased access to self-management education and support. This study
   sought to understand older patients with COPD's perspectives of online
   approaches to health care.Materials and Methods:Participants older than
   65 years were recruited from a respiratory service at an academic
   medical center. Qualitative, focus groups were used and recorded,
   transcribed verbatim, and analyzed using thematic analysis to identify
   key and repeated emergent themes.Results:Focus groups were undertaken
   between January and May 2014. Thematic analysis resulted in five overall
   themes: (1) concern over risks in the online environment; (2) multimedia
   and technology use as part of everyday life; (3) online resources as an
   opportunity for revision of forgotten knowledge; (5) potential for
   facilitation of decision-making support across geographical and physical
   barriers; and (4) perceived benefits of online peer support for people
   with COPD.Conclusions:Overall, these older participants with COPD had
   positive views of online health information, but did raise the need for
   guidance to ensure valid and reliable online sources. The capacity for
   online sources to increase access to decision support and up-to-date
   information was viewed positively, as was the ability to interact with
   peers who had similar experiences. Telecommunication tools and
   approaches are already being utilized in health care interactions.
   Further research is required into the most appropriate, feasible, and
   sustainable online health approaches to support patients with chronic
   illnesses such as COPD.
RI Newton, Phillip/B-2774-2013; Disler, Rebecca T/; Davidson, Patricia M./; Currow, David/; Donesky, DorAnne/
OI Newton, Phillip/0000-0002-5006-2037; Disler, Rebecca
   T/0000-0003-3084-1516; Davidson, Patricia M./0000-0003-2050-1534;
   Currow, David/0000-0003-1988-1250; Donesky, DorAnne/0000-0002-1935-7400
ZR 0
Z8 0
ZB 1
TC 7
ZS 0
ZA 0
Z9 7
U1 7
U2 30
SN 1530-5627
EI 1556-3669
UT WOS:000449368300001
PM 30394859
ER

PT J
AU Costello, Eamon
   Holland, Jane
   Kirwan, Colette
TI The future of online testing and assessment: question quality in MOOCs
SO INTERNATIONAL JOURNAL OF EDUCATIONAL TECHNOLOGY IN HIGHER EDUCATION
VL 15
AR 42
DI 10.1186/s41239-018-0124-z
PD NOV 4 2018
PY 2018
AB If MOOCs are to play a role in the future of higher education it is
   imperative that we critically examine how they are currently
   functioning. In particular, questions persist about the role MOOCs will
   play in the future of formal accredited learning. As the focus turns
   from informal and free to formal, accredited and paid, greater scrutiny
   will be brought to bear on the quality of the courses themselves.
   Although there have been some empirical studies into the quality of
   MOOCs, a notable gap exists in that such research has not examined
   Multiple Choice Questions (MCQs) which are a key component of much MOOC
   assessment and testing. Previous research suggests that flawed MCQ items
   may compromise the reliability and validity of these assessments,
   potentially leading to inconsistent outcomes for students. This study
   was hence designed to examine MCQ quality in MOOCs. 204 MCQs were
   analysed, from a selection of 18 MOOCs, sampling the domains of
   computing, socialscience and health sciences. Over 50% of MCQs (112)
   contained at least one item flaw; 57 MCQs contained multiple flaws. A
   large proportion of MOOC MCQs violated item-writing guidelines, which is
   comparable with previous studies examining the prevalence of flaws in
   assessments in more traditional educational contexts. The problem of low
   quality MCQs can be ameliorated by appropriate faculty training and pre-
   and post-test quality checks. These activities are essential if MOOCs
   are to become a force that can enable enhanced and improved pedagogies
   in the future of higher education, instead of simply proceeding to
   replicate existing poor practices at scale.
RI Holland, Jane/C-8722-2012; Costello, Eamon/T-6282-2017; Novalić, Fadil/X-1498-2019
OI Holland, Jane/0000-0002-8784-6169; Costello, Eamon/0000-0002-2775-6006;
   Novalić, Fadil/0000-0002-6921-0511
ZR 0
ZA 0
TC 5
ZS 0
ZB 0
Z8 0
Z9 5
U1 0
U2 16
SN 2365-9440
UT WOS:000449286500001
ER

PT J
AU Juniat, Valerie
   Golnik, Karl C.
   Bernardini, Francesco P.
   Cetinkaya, Altug
   Fay, Aaron
   Mukherjee, Bipasha
   Pakdel, Farzad
   Skippen, Brent
   Saleh, George M.
TI The Ophthalmology Surgical Competency Assessment Rubric (OSCAR) for
   anterior approach ptosis surgery
SO ORBIT-THE INTERNATIONAL JOURNAL ON ORBITAL DISORDERS-OCULOPLASTIC AND
   LACRIMAL SURGERY
VL 37
IS 6
BP 401
EP 404
DI 10.1080/01676830.2018.1437754
PD NOV 2 2018
PY 2018
AB Purpose: The International Council of Ophthalmology (ICO) is currently
   developing a series of standardized, internationally validated, teaching
   tools for key ophthalmic surgical procedures called the Ophthalmology
   Surgical Competency Assessment Rubrics (OSCARs). This study aims to
   develop an OSCAR for anterior approach ptosis surgery.Methods: An
   international panel of content experts, representing Australia, India,
   Iran, Italy, Turkey, UK, and the USA was established and worked to
   develop the rubric using a range of online collaboration tools. The team
   used the standardised OSCAR template as a baseline, developing explicit
   behavioural descriptors (the behaviour and performance expected for each
   step) that were reviewed and modified with successive models. Learners
   were scored a modified 4-point Dreyfus scale of skill acquisition
   (novice, beginner, advanced beginner, competent) with the removal of the
   expert domain.Results: The final OSCAR ptosis tool was developed in
   alignment with the ICO-OSCAR standard. Seventeen agreed and weighted
   stems were produced. Domains such as communication and postoperative
   complications were removed from this rubric as they are evaluated in
   other spheres of residency training. Specific comments with regard to
   the parameters and wording were incorporated to formulate the final
   rubric, which was internationally agreed and demonstrated face and
   content validity.Conclusions: The OSCAR for anterior approach ptosis is
   skill and behaviour-based, has ICO agreed standards for assessment and
   provides learners with specific targets for improvement. Although the
   OSCAR ptosis tool has face and content validity, further development
   could better elucidate its precise role.
RI Pakdel, Farzad/V-1977-2019; Cetinkaya, Altug/AAW-2602-2021; Fay, Aaron/
OI Pakdel, Farzad/0000-0001-7392-6056; Cetinkaya,
   Altug/0000-0002-6407-4696; Fay, Aaron/0000-0003-2848-2825
ZB 1
TC 5
ZR 0
ZA 0
ZS 0
Z8 0
Z9 5
U1 0
U2 1
SN 0167-6830
EI 1744-5108
UT WOS:000468341800002
PM 29442541
ER

PT J
AU Jena, R. K.
TI Predicting students' learning style using learning analytics: a case
   study of business management students from India
SO BEHAVIOUR & INFORMATION TECHNOLOGY
VL 37
IS 10-11
SI SI
BP 978
EP 992
DI 10.1080/0144929X.2018.1482369
PD NOV 2 2018
PY 2018
AB Business Management Education in India has shown an upward growth trend
   in the last couple of decades. Due to the diverse nature of the course,
   students from diverse academic backgrounds are being admitted to the
   course. Therefore, differences in students' abilities and their learning
   styles have a significant effect on their learning outcomes. Meanwhile,
   with the development of learning technologies, learners can be provided
   a more effective learning environment to optimise their learning. The
   purpose of this study was to develop a model to automatically detect the
   students' learning styles from their personal, academic and social media
   data and make recommendations for students, teachers, educators and
   administrators for overall improvement of learning outcomes. Data
   analysis in this research was represented using data collected from
   post-graduate business management students in India. A 10-fold
   cross-validation was used to create and test the models. The data were
   analysed by R and R-Studio. Classification accuracy, Precision, Recall,
   Kappa, ROC curve and F measure were observed. The results showed that
   the accuracy of classification by the C4.5 technique had the highest
   value at 95.7%, and it could be applied to develop Felder-Silverman's
   learning style while taking into consideration students' academic,
   personal information and social media preferences.
OI Jena, R K/0000-0001-7354-8999
TC 12
ZR 0
ZB 1
Z8 0
ZA 0
ZS 0
Z9 12
U1 0
U2 39
SN 0144-929X
EI 1362-3001
UT WOS:000447813400004
ER

PT J
AU Matsui, Hiroshi
   Ryu, Marika
   Kawabata, Hideaki
TI Visual Feedback of Target Position Affects Accuracy of Sequential
   Movements at Even Spaces
SO JOURNAL OF MOTOR BEHAVIOR
VL 50
IS 6
BP 689
EP 696
DI 10.1080/00222895.2017.1407744
PD NOV 2 2018
PY 2018
AB The role of visual feedback during movement is attributed to its
   accuracy, but findings regarding the utilization of this information are
   inconsistent. We developed a novel dot-placing task to investigate the
   role of vision in arm movements. Participants conducted pointing-like
   movements between two target stimuli at even spaces. In Experiment 1,
   visual feedback of targets and response positions was manipulated.
   Although visual loss of target stimuli hindered accuracy of movements,
   the absence of the position of previously placed dots had little effect.
   In Experiment 2, the effect of movement time on accuracy was assessed,
   as the relationship between these has been traditionally understood as a
   speed/accuracy trade-off. Results revealed that duration of movement did
   not impact movement accuracy.
ZR 0
ZS 0
ZB 0
ZA 0
Z8 0
TC 0
Z9 0
U1 0
U2 3
SN 0022-2895
EI 1940-1027
UT WOS:000450424900009
PM 29236615
ER

PT J
AU Wu, Yanhua
   Chen, Yuanhan
   Chen, Shixin
   He, Yani
   Liang, Huaban
   Dong, Wei
   Liang, Xinling
TI Attitudes and practices of Chinese physicians regarding chronic kidney
   disease and acute kidney injury management: a questionnaire-based
   cross-sectional survey in secondary and tertiary hospitals
SO INTERNATIONAL UROLOGY AND NEPHROLOGY
VL 50
IS 11
BP 2037
EP 2042
DI 10.1007/s11255-018-1882-1
PD NOV 2018
PY 2018
AB ObjectiveThis questionnaire-based cross-sectional survey reported the
   attitudes and practices of Chinese doctors regarding chronic kidney
   disease (CKD) and acute kidney injury (AKI) management.MethodsAn online
   questionnaire consisting of general information, awareness of CKD and
   AKI, education status, renal laboratory items, and clinical practices
   between February 20, 2017 and August 15, 2017.ResultsAmong the 1289
   respondents from secondary and tertiary hospitals in 30 provinces, 718
   (55.7%) were nephrologists, 94.3% had the ability to evaluate glomerular
   filtration rates, and 98.8% could evaluate urinary protein excretion,
   indicating that Chinese doctors met the minimum requirements to manage
   CKD. However, nearly half of all respondents reported that easy methods
   for spot urine creatinine-adjusted urinary protein assessments were
   unavailable. Awareness of the CKD risk stratification system and AKI
   definition was inadequate, and only 54.2% of respondents reported that
   they had received nutritional education for renal diseases. Although
   most of the respondents were nephrologists at university hospitals,
   66.4% and 76.3% of respondents reported nephrology referrals and
   nephrology consultations, respectively, after AKI, suggesting an
   insufficient role for nephrologists. Finally, management models differed
   significantly, indicating that universal guidelines for CKD and AKI
   management are required across China.ConclusionsSeveral considerable
   challenges remain regarding CKD and AKI management in China, including
   inadequate knowledge and training systems, an absence of clinical
   protocols, and insufficient multidisciplinary cooperation.
OI liang, Xinling/0000-0002-6764-9571
ZB 2
ZA 0
Z8 0
ZS 0
ZR 0
TC 4
Z9 4
U1 0
U2 0
SN 0301-1623
EI 1573-2584
UT WOS:000448806900015
PM 29748925
ER

PT J
AU Goldhammer, Hilary
   Maston, Essence D.
   Kissock, Laura A.
   Davis, John A.
   Keuroghlian, Alex S.
TI National Findings from an LGBT Healthcare Organizational Needs
   Assessment
SO LGBT HEALTH
VL 5
IS 8
BP 461
EP 468
DI 10.1089/lgbt.2018.0118
EA NOV 2018
PD DEC 1 2018
PY 2018
AB Purpose: LGBT populations require expanded access to healthcare that
   meets their unique needs. This article presents the primary findings of
   a training and technical assistance needs assessment conducted with
   healthcare organizations in geographically diverse areas of the United
   States to help determine gaps in LGBT health familiarity, preparedness,
   comfort, and practices. Methods: A total of 5980 staff members and 638
   leaders from 18 healthcare organizations participated in online needs
   assessment surveys. Cross-sectional findings and significance were
   evaluated using descriptive statistics and two-sample t-tests. Results:
   Significantly more clinicians agreed that they were familiar with
   lesbian, gay, and bisexual health needs compared with being familiar
   with transgender health needs (81.7% vs. 68.3%, p=0.005). The majority
   of clinicians rarely or never talked to their patients about sexual
   orientation (55.4%) or gender identity (71.9%), mostly due to believing
   that the topics were not relevant to care, concerns with making the
   patient uncomfortable or offending the patient, lack of experience, and
   not knowing the appropriate language for talking about the subjects.
   Nearly one-third of staff respondents did not know if sexual orientation
   or gender identity/expression was included in organizational
   nondiscrimination patient policies. Conclusion: Although clinicians may
   self-report that they are familiar with LGBT health issues, gaps in
   practice and knowledge indicate the need for more training, especially
   in transgender health and in talking to patients about sexual
   orientation and gender identity. healthcare organizations also need
   support in ensuring that their organizations create inclusive
   environments by educating staff and leadership on nondiscrimination
   policies.
OI Keuroghlian, Alex/0000-0002-6624-8354
ZB 1
ZS 0
Z8 0
ZA 0
ZR 0
TC 28
Z9 28
U1 1
U2 6
SN 2325-8292
EI 2325-8306
UT WOS:000448933300001
PM 30383473
ER

PT J
AU Fernando, Shannon M.
   Cheung, Warren J.
   Choi, Stephen B.
   Thurgur, Lisa
   Frank, Jason R.
TI Faculty mentorship during residency and professional development among
   practising emergency physicians
SO CANADIAN JOURNAL OF EMERGENCY MEDICINE
VL 20
IS 6
BP 944
EP 951
DI 10.1017/cem.2018.42
PD NOV 2018
PY 2018
AB Objective: Mentorship is perceived to be an important component of
   residency education. However, evidence of the impact of mentorship on
   professional development in Emergency Medicine (EM) is lacking.
   Methods: Online survey distributed to attending physician members of the
   Canadian Association of Emergency Physicians (CAEP), using a modified
   Dillman method. Survey contained questions about mentorship during
   residency training, and perceptions of the impact of mentorship on
   career development.
   Results: The response rate was 23.5% (309/1314). 63.6% reported having
   at least one mentor during residency. The proportion of participants
   with a formal mentorship component during residency was higher among
   those with mentors (44.5%) compared to those without any formal
   mentorship component during residency (8.0%, p<0.001). The most common
   topics discussed with mentors were career planning and work-life
   balance. The least common topics included research and finances. While
   many participants consulted their mentor regarding their first job
   (56.5%), fewer consulted their mentor regarding subspecialty training
   (45.1%) and research (41.1%). 71.8% chose to work in a similar centre as
   their mentor, but few completed the same subspecialty (24.8%), or
   performed similar research (30.4%). 94.1% stated that mentorship was
   important to success during residency. Participants in a formal
   mentorship program did not rate their experience of mentorship higher
   than those without a formal program.
   Conclusions: Among academic EM physicians with an interest in
   mentorship, mentorship during EM residency may have a greater
   association with location of practice than academic scholarship or
   subspecialty choice. Formal mentorship programs increase the likelihood
   of obtaining a mentor, but do not appear to improve reported mentorship
   experiences.
TC 4
ZR 0
ZA 0
Z8 0
ZB 0
ZS 0
Z9 4
U1 0
U2 2
SN 1481-8035
EI 1481-8043
UT WOS:000451701500023
PM 29631645
ER

PT J
AU Brockes, Christiane
   Barresi, Fabio
   Schmidt, Christian
   Schulz, Egbert
   Schmidt-Weitmann, Sabine
TI Health Topics of Medical Online Inquiries at the University Hospital of
   Zurich: Experiences of the Last 12 Years
SO DEUTSCHE MEDIZINISCHE WOCHENSCHRIFT
VL 143
IS 22
BP E197
EP E205
DI 10.1055/a-0655-1083
PD NOV 2018
PY 2018
AB Background Digitization in the healthcare sector leads to new
   requirements and challenges in the doctor-patient relationship. Since
   1999, the UniversitatsSpital Zurich has been offering a web-based
   medical online consultation service for laymen. The aim of the
   retrospective study was to analyze which health topics are of special
   interest for the inquirers.
   Method All questions and answers between 2005 and 2016 were included.
   The calculation of the frequencies included the ICD-10 chapters, the age
   and gender of the inquirers, the number of recommended visits to the
   doctor, as well as the rating of the service. Changes in the frequencies
   were examined by regression analysis.
   Results The mean age of the 23 131 inquirers was 37.9 +/- 16.63 years.
   The age as well as the proportion of male inquirers increased
   significantly with yearly 1.22 years respectively 1.6 % male proportion.
   The most common health issues according to the ICD-10 classification
   included symptom-oriented or general inquiries about complaints without
   a particular disease (chapter XVIII: 13.8 % and XXI: 11.6 %), followed
   by inquiries about the skin (XII: 8.8 %), about the musculoskeletal
   system (XIII: 7.5 %) and to the genitourinary system (XIV: 7.4 %). The
   inquiries to Chapters XVIII and II (new formations) increased
   significantly. With "good" to "very good" 80.2 % of the users rated the
   benefit and with 96.7 % the comprehensibleness of the online answers.
   Discussion A web-based online consultation service can strengthen
   patient empowerment and the health literacy of medical laymen through
   the individual provision of health information. This included, in
   particular, unclear symptoms and findings without diagnosis. The
   advantages of an anonymous online consultation were used especially
   regarding intimate questions and progressively by men. The increase in
   inquiries concerning new formation may be due to the complex treatment
   strategies in the field of oncology.
OI Schmidt-Weitmann, Sabine/0000-0002-0709-7971
ZS 0
Z8 0
ZA 0
ZR 0
TC 1
ZB 0
Z9 1
U1 0
U2 6
SN 0012-0472
EI 1439-4413
UT WOS:000448730200001
PM 30376680
ER

PT J
AU McKearney, R. M.
   MacKinnon, R. C.
   Smith, M.
   Baker, R.
TI Tinnitus information online - does it ring true ?
SO JOURNAL OF LARYNGOLOGY AND OTOLOGY
VL 132
IS 11
BP 984
EP 989
DI 10.1017/S0022215118001792
PD NOV 2018
PY 2018
AB Objective. To assess, using standardised tools, the quality and
   readability of online tinnitus information that patients are likely to
   access.
   Methods. A standardised review was conducted of websites relating to
   tinnitus and its management. Each website was scored using the DISCERN
   instrument and the Flesch Reading Ease scale.
   Results. Twenty-seven unique websites were evaluated. The mean DISCERN
   score of the websites was 34.5 out of 80 (standard deviation = 11.2).
   This would be considered 'fair' in quality. Variability in DISCERN score
   between websites was high (range, 15-57: 'poor' to 'very good'). Website
   readability was poor, with a mean Flesch Reading Ease score of 52.6
   (standard deviation = 7.7); this would be considered 'difficult' to
   read.
   Conclusion. In general, the quality of tinnitus websites is fair and the
   readability is poor, with substantial variability in quality between
   websites. The Action on Hearing Loss and the British Tinnitus
   Association websites were identified as providing the highest quality
   information.
RI MacKinnon, Robert C/D-8043-2018; McKearney, Richard/
OI MacKinnon, Robert C/0000-0002-6486-5578; McKearney,
   Richard/0000-0001-7030-5617
TC 10
ZB 1
ZS 0
Z8 0
ZA 0
ZR 0
Z9 10
U1 0
U2 1
SN 0022-2151
EI 1748-5460
UT WOS:000452146300008
PM 30353795
ER

PT J
AU Courtenay, M.
   Lim, R.
   Castro-Sanchez, E.
   Deslandes, R.
   Hodson, K.
   Morris, G.
   Reeves, S.
   Weiss, M.
   Ashiru-Oredope, D.
   Bain, H.
   Black, A.
   Bosanquet, J.
   Cockburn, A.
   Duggan, C.
   Fitzpatrick, M.
   Gallagher, R.
   Grant, D.
   McEwen, J.
   Reid, N.
   Sneddon, J.
   Stewart, D.
   Tonna, A.
   White, P.
TI Development of consensus-based national antimicrobial stewardship
   competencies for UK undergraduate healthcare professional education
SO JOURNAL OF HOSPITAL INFECTION
VL 100
IS 3
BP 245
EP 256
DI 10.1016/j.jhin.2018.06.022
PD NOV 2018
PY 2018
AB Background: Healthcare professionals are involved in an array of
   patient- and medicine-related stewardship activities, for which an
   understanding and engagement with antimicrobial stewardship (AMS) is
   important. Undergraduate education provides an ideal opportunity to
   prepare healthcare professionals for these roles and activities.
   Aim: To provide UK national consensus on a common set of antimicrobial
   stewardship competencies appropriate for undergraduate healthcare
   professional education.
   Methods: A modified Delphi approach comprising two online surveys
   delivered to a UK national panel of 21 individuals reflecting expertise
   in prescribing and medicines management with regards to the education
   and practice of nurses and midwives, pharmacists, physiotherapists, and
   podiatrists; and antimicrobial prescribing and stewardship. Data
   collection took place between October and December 2017.
   Findings: A total of 21 participants agreed to become members of the
   expert panel, of whom 19 (90%) completed round 1 questionnaire, and 17
   (89%) completed round 2. Pan-elists reached a consensus, with
   consistently high levels of agreement reached, on six overarching
   competency statements (subdivided into six domains), and 55 individual
   descriptors essential for antimicrobial stewardship by healthcare
   professionals.
   Conclusion: Due to the consistently high levels of agreement reached on
   competency statements and their associated descriptors, this competency
   framework should be used to direct education for undergraduate
   healthcare professionals, and those working in new clinical roles to
   support healthcare delivery where an understanding of, and engagement
   with, AMS is important. Although the competencies target basic
   education, they can also be used for continuing education. (C) 2018 The
   Healthcare Infection Society. Published by Elsevier Ltd. All rights
   reserved.
RI Bain, Heather A/D-4403-2018; Castro-Sanchez, Enrique/H-7893-2019; Sneddon, Jacqueline/AAE-8788-2021; Lim, Rosemary/C-2488-2016; Grant, Daniel/; Weiss, Marjorie/; Ashiru-Oredope, Diane/
OI Bain, Heather A/0000-0002-7072-8879; Castro-Sanchez,
   Enrique/0000-0002-3351-9496; Sneddon, Jacqueline/0000-0003-1926-9491;
   Lim, Rosemary/0000-0003-1705-1480; Grant, Daniel/0000-0003-0779-6219;
   Weiss, Marjorie/0000-0001-8065-4108; Ashiru-Oredope,
   Diane/0000-0001-9579-2028
ZA 0
ZR 0
TC 29
ZB 10
Z8 0
ZS 0
Z9 29
U1 0
U2 7
SN 0195-6701
EI 1532-2939
UT WOS:000448006000038
PM 29966757
ER

PT J
AU Edirippulige, Sisira
   Smith, Anthony C.
   Wickramasinghe, Sumudu
   Armfield, Nigel R.
TI Examining the Influence of E-Health Education on Professional Practice
SO JOURNAL OF MEDICAL SYSTEMS
VL 42
IS 11
AR 215
DI 10.1007/s10916-018-1084-5
PD NOV 2018
PY 2018
AB e-Health is steadily integrating into modern health services, making
   significant changes in the way health services are traditionally
   delivered. To work in this new environment, healthcare workers are
   required to have new knowledge, skills and competencies specific to
   e-Health. The aim of this study was to understand the self-reported
   perceptions of graduates regarding the influence of an e-Health
   postgraduate program on their professional careers. In addition, this
   paper will provide an overview of the e-Health postgraduate program. All
   graduates from 2005 to 2015 were surveyed using an online questionnaire
   that consisted of a mixture of closed and open-ended questions. The
   number of participants in the study was 32. Response rate was 62%. The
   main motivating factors for studying e-Health were 'relevance to current
   practice' and 'e-Health is the future'. The participants noted that the
   opportunity to 'acquiring relevant knowledge' and 'having exposure' were
   key benefits offered by the e-Health education program. The majority of
   graduates (n = 23, 72%) thought that the postgraduate e-Health program
   had an influence on their professional practice. A similar number of
   participants (n = 23, 72%) mentioned that they had worked in the field
   of e-Health since their graduation. Their professional roles mainly
   involved 'implementation of e-Health in health service settings' and the
   'use of e-Health in clinical practice'. While e-Health may be steadily
   integrating into modern health services, e-Health specific job
   opportunities are still relatively limited. e-Health workforce
   development must be given priority.
RI Wickramasinghe, Sumudu Indika/I-4868-2019; Armfield, Nigel R./B-4896-2010; Smith, Anthony C./E-9538-2010; edirippulige, sisira/A-7380-2011
OI Armfield, Nigel R./0000-0003-4218-0030; Smith, Anthony
   C./0000-0002-7756-5136; edirippulige, sisira/0000-0001-6196-5437
TC 4
ZR 0
ZS 1
Z8 0
ZB 2
ZA 0
Z9 5
U1 0
U2 12
SN 0148-5598
EI 1573-689X
UT WOS:000446592700001
PM 30276486
ER

PT J
AU Baker, Philip R. A.
   Dingle, Kaeleen
   Dunne, Michael P.
TI Future of Public Health Training: What Are the Challenges? What Might
   the Solutions Look Like?
SO ASIA-PACIFIC JOURNAL OF PUBLIC HEALTH
VL 30
IS 8
BP 691
EP 698
DI 10.1177/1010539518810555
PD NOV 2018
PY 2018
AB The Asia-Pacific region has rapidly changing health needs. This
   reshaping of health priorities is directly affecting current and future
   public health education. This brief review focuses on foundational
   public health skills including epidemiology, biostatistics, and health
   informatics. Epidemiological skills, in particular, are essential for
   policymakers and practitioners to identify the emergence of problems and
   to inform priority setting of public health efforts. Training needs to
   move beyond didactic, passive learning methods in class settings to
   approaches that engage and challenge students and academics in active,
   flexible learning and realistic problem-solving. We provide an overview
   of future trends in public health training in the Asia-Pacific region
   and illustrate the diversity of online training resources globally that
   can enrich staff and student skills and complement our active,
   class-based teaching.
RI Dingle, Kaeleen/G-4885-2010; Baker, Philip/
OI Dingle, Kaeleen/0000-0001-8210-8194; Baker, Philip/0000-0002-2834-5436
TC 1
ZR 0
ZA 0
ZB 0
ZS 0
Z8 0
Z9 1
U1 0
U2 3
SN 1010-5395
EI 1941-2479
UT WOS:000453312100003
PM 30444136
ER

PT J
AU Haas, J.
   Baber, M.
   Byrom, N.
   Meade, L.
   Nouri-Aria, K.
TI Changes in student physical health behaviour: an opportunity to turn the
   concept of a Healthy University into a reality
SO PERSPECTIVES IN PUBLIC HEALTH
VL 138
IS 6
BP 316
EP 324
DI 10.1177/1757913918792580
PD NOV 2018
PY 2018
AB Aims: Previous studies have reported a high prevalence of unhealthy
   behaviours in the student population, which the Healthy University
   concept is now seeking to address, by taking a settings approach to
   health promotion. This study investigated how far students are already
   seeking to make changes to improve their health behaviour while in a
   university setting, to help inform the development of Healthy
   Universities. Methods: Data on student health behaviour change, health
   indicators and demographics were gathered from 550 students attending
   two London universities, via an online questionnaire released through
   the student union email system at one university and through iPads at a
   student centre at the other. Results: In total, 84% of respondents
   reported making changes to try to become healthier while at university,
   primarily for proactive health reasons rather than reacting to a
   perceived health or weight issue. Universities and student unions were
   reported as influencing behaviour change by only five students. Compared
   with previous studies, a higher proportion of respondents were pursuing
   healthier lifestyles, including only 11% reporting they smoked. There
   were some statistically significant demographic differences as regards
   alcohol consumption, physical activity, the types of food students were
   seeking to avoid and the reasons for this. Conclusion: The findings
   provide a novel perspective on student health behaviour and suggest that
   the traditional stereotype of a hedonistic student lifestyle freed from
   family constraints may need to be reassessed. Universities and student
   unions appear to have a significant opportunity to build on a more
   health conscious cohort of students, employing targeted approaches where
   appropriate, to encourage positive health behaviour change and make the
   Healthy Universities concept a reality, with important public health
   implications.
OI Meade, Laura/0000-0002-8600-0129; Baber, Michael/0000-0003-1519-6037;
   Haas, Julia/0000-0002-5216-2509; Byrom, Nicola/0000-0003-2104-550X
ZS 0
TC 10
ZA 0
ZB 0
Z8 0
ZR 1
Z9 11
U1 0
U2 13
SN 1757-9139
EI 1757-9147
UT WOS:000450310300013
PM 30141740
ER

PT J
AU Elisa Erana-Rojas, Irma
   Barbosa Quintana, Alvaro
   Perez Saucedo, Jose Eduardo
   de los Angeles Segura-Azuara, Nancy
   Lopez Cabrera, Mildred Vanessa
TI The virtual pathology lab experience
SO INTERNATIONAL JOURNAL OF INTERACTIVE DESIGN AND MANUFACTURING - IJIDEM
VL 12
IS 4
BP 1299
EP 1308
DI 10.1007/s12008-017-0397-9
PD NOV 2018
PY 2018
AB Learning pathology is a challenge, students must develop the skills to
   identify microscopic abnormalities, explain the interaction of
   functional disorders, and their causes. This study assesses a novel
   approach to teach pathology using clinical cases through digital images,
   virtual online slides, and a learning management system. Satisfaction of
   83 students in the Pathology class was assessed with an online survey,
   using a Likert scale from 1 to 5 where 1 stands for total disagreement
   and 5 for total agreement. Regarding the impact of virtual pathology lab
   experience in their academic performance, 97.6% of students believe this
   approach was useful to achieve learning objectives as it allows
   self-directed learning, easier feedback, and collaboration between
   peers.
RI Erana, Irma/Q-1058-2019; de los Ángeles Segura-Azuara, Nancy/Q-1059-2019; Cabrera, Mildred Vanessa López/P-9401-2019; Eraña-Rojas, Irma E/E-9936-2018; Perez Saucedo, Jose Eduardo/
OI Erana, Irma/0000-0002-9022-3739; de los Ángeles Segura-Azuara,
   Nancy/0000-0002-0150-0897; Cabrera, Mildred Vanessa
   López/0000-0002-6965-6636; Eraña-Rojas, Irma E/0000-0002-9022-3739;
   Perez Saucedo, Jose Eduardo/0000-0002-6046-8233
ZA 0
ZS 0
ZR 0
ZB 0
TC 1
Z8 0
Z9 1
U1 0
U2 3
SN 1955-2513
EI 1955-2505
UT WOS:000449307800014
ER

PT J
AU Niccols, Alison
   Cunningham, Charles
   Pettingill, Peter
   Bohaychuk, Donna
   Duku, Eric
TI Infant mental health: The Brief Child and Family Intake and Outcomes
   System
SO INTERNATIONAL JOURNAL OF BEHAVIORAL DEVELOPMENT
VL 42
IS 6
BP 588
EP 596
DI 10.1177/0165025417752497
PD NOV 2018
PY 2018
AB There is a need to identify children with potential mental health issues
   early in order to provide "an ounce of prevention." Unfortunately, there
   are few instruments available to identify emotional and behavioral
   issues in infants and many never receive intervention. We developed the
   Brief Child and Family Intake and Outcomes System for Infants, which is
   a standardized online parent questionnaire including one externalizing
   scale (Cooperating), two internalizing scales (Expressing Emotion;
   Responding to Change), and two regulatory scales (Eating; Sleeping). We
   conducted a normative study of 542 Canadian children aged 8-17 months,
   stratified by sex, age, geographic region, and parents' marital status,
   income, and education. Results of confirmatory factor analyses
   demonstrated good model fit and the relationship between items and
   subscales did not vary significantly between boys and girls or between
   younger and older infants. Reliability estimates indicated high internal
   consistency and adequate to high test-retest reliability. Providing
   preliminary evidence of validity, scale scores had moderate to strong
   positive relations with measures of family distress, caregiver mood, and
   demographic variables. Analyses of latent variables revealed good
   evidence of discriminant validity of the scales. We extend earlier work
   by addressing a very young age range, including subscales particularly
   relevant to infant emotional and behavioral regulation while at the same
   time minimizing respondent burden, and providing norms for Canadian
   infants. The questionnaire could be used in children's mental health
   settings, primary care, child welfare, and daycare facilities, for
   intake, triage, and describing infants.
RI Duku, Eric/C-6552-2008
OI Duku, Eric/0000-0003-3599-3527
ZR 0
ZA 0
Z8 0
TC 3
ZB 2
ZS 0
Z9 3
U1 0
U2 6
SN 0165-0254
EI 1464-0651
UT WOS:000452308400008
ER

PT J
AU Burt, Kate G.
   Luesse, Hersh B.
   Rakoff, Jennifer
   Ventura, Andrea
   Burgermaster, Marissa
TI School Gardens in the United States: Current Barriers to Integration and
   Sustainability
SO AMERICAN JOURNAL OF PUBLIC HEALTH
VL 108
IS 11
BP 1543
EP 1549
DI 10.2105/AJPH.2018.304674
PD NOV 2018
PY 2018
AB Objectives. To elucidate details about the barriers (time, funding,
   staffing, and space) to integrating and sustaining school gardens.
   Methods. A total of 99 school gardeners from 15 states participated in
   an online survey in June 2017. The 29-item survey contained qualitative
   and quantitative items that we analyzed using descriptive statistics and
   inductive content analysis.
   Results. In order of greatest to least barrier, gardeners ranked time,
   staff, funding, curriculum, and space. Time for classes to use the
   garden (66% of respondents) and time for staff training (62%) were the
   most frequently listed time-related challenges. Respondents also
   reported low engagement within the school community. An overall lack of
   funding was the most common funding-related barrier, and gardeners were
   unaware of how to obtain more funding.
   Conclusions. We identified 3 aspects of school gardens as opportunities
   to address time- and staff-related issues: strengthening of garden
   committees, professional development, and community outreach. Better
   channels are needed to disseminate funding opportunities within schools
   and to communicate with communities at large. Ultimately, doing so will
   strengthen existing school gardens as a vehicle to promote dietary,
   physical, and social health within communities.
OI Burt, Kate/0000-0002-6115-6450
ZB 1
ZS 0
Z8 0
ZA 0
ZR 0
TC 10
Z9 10
U1 1
U2 15
SN 0090-0036
EI 1541-0048
UT WOS:000446866300041
PM 30252527
ER

PT J
AU Hilger-Kolb, Jennifer
   Diehl, Katharina
   Herr, Raphael
   Loerbroks, Adrian
TI Effort-reward imbalance among students at German universities:
   associations with self-rated health and mental health
SO INTERNATIONAL ARCHIVES OF OCCUPATIONAL AND ENVIRONMENTAL HEALTH
VL 91
IS 8
BP 1011
EP 1020
DI 10.1007/s00420-018-1342-3
PD NOV 2018
PY 2018
AB Purpose Although psychosocial stress has been associated with adverse
   health parameters, little is known about this topic among the variety of
   university students. We thus examined associations of psychosocial
   stress due to academic education with self-rated health, and symptoms of
   depression and anxiety among students from various study disciplines.
   Methods We used data from the Nutrition and Physical Activity (NuPhA)
   Study, a cross-sectional online survey among students enrolled across
   German universities (n = 698). Academic stress was assessed by a newly
   developed and validated student version of the Effort-Reward Imbalance
   (ERI-Student) Questionnaire. Depressive and anxiety symptoms were
   measured by applying the Patient Health Questionnaire-4 (PHQ-4) and
   using validated cut-offs.
   Results Separate multivariate logistic regression analyses run for the
   different ERI components, the ERI-ratio revealed that high effort, low
   reward, high over-commitment, and a high ERI-ratio were associated with
   poor self-rated health, and depressive and anxiety symptoms (odds ratios
   >= 2.43). Separate analyses for medical students and non-medical
   students largely confirmed these findings for both groups. Associations
   between all ERI components, the ERI ratio, and both mental health
   measures were, however, more pronounced among medical students.
   Conclusions We were able to show consistent associations between the
   ERI-Student Questionnaire and self-rated health and mental health across
   students from different study disciplines. Further research on
   associations between academic stress and health parameters is necessary
   to develop effective strategies that prevent students from adverse
   health outcomes during their academic education.
RI Diehl, Katharina/AAG-1505-2021
OI Diehl, Katharina/0000-0002-5408-652X
ZR 1
ZS 1
ZB 5
TC 13
ZA 0
Z8 0
Z9 15
U1 1
U2 22
SN 0340-0131
EI 1432-1246
UT WOS:000455181700010
PM 30022255
ER

PT J
AU Irribarra T, Luis
   Mery I, Pamela
   Lira S, Maria Jesus
   Campos D, Mauricio
   Gonzalez L, Francisca
   Irarrazaval D, Sebastian
TI Quality of life scores among 411 medical students
SO REVISTA MEDICA DE CHILE
VL 146
IS 11
BP 1294
EP 1303
PD NOV 2018
PY 2018
AB The high academic burden may hamper the quality of life of medical
   students. Aim: To evaluate the quality of life (QOL) for medical
   students attending a Chilean university. Material and Methods: Four
   hundred eleven medical students aged 22 +/- 2 years (51% women),
   studying in Santiago, Chile, answered online a validated Spanish version
   of the WHOQOL-BREF quality of life survey (scored from 0 to 100).
   Overall scores were assessed for the questionnaire domains Physical
   health, Psychological health, Interpersonal relationships, and
   Environment. Results: The global scores were 65.1 for Physical health,
   63.1 for Psychological health, 61.3 for Interpersonal relationships and
   67.2 for Environment. Students in clinical practice, females, those with
   sedentary behaviors and consuming modafinil had lower Physical health
   scores. Students coming from outside Santiago, with sedentary behaviors
   and who consumed modafinil had poorer Psychological health scores.
   Students coming from outside Santiago, males and those with sedentary
   behaviors had Lower Interpersonal relationship scores. Environment
   scores were also lower among students who were sedentary or from outside
   Santiago. Conclusions: The variables that had a greater negative impact
   in the quality of life of these students were the transition from
   theoretical courses to clinical practice, being from outside Santiago,
   being overweight or obese and consuming modafinil. Students that were
   physically active had better quality of life scores.
RI Lira, Maria Jesus/GVR-8310-2022; Irarrazaval, Sebastian/AAM-5920-2020
OI Irarrazaval, Sebastian/0000-0002-1215-1709
ZS 3
ZR 0
ZB 0
Z8 0
TC 4
ZA 0
Z9 6
U1 4
U2 9
SN 0034-9887
EI 0717-6163
UT WOS:000457750400008
PM 30725043
ER

PT J
AU Stolz, Lori A.
   Amini, Richard
   Situ-LaCasse, Elaine
   Acuna, Josie
   Irving, Steven C.
   Friedman, Lucas
   Fiorello, Albert B.
   Stea, Nicholas
   Fan, Heinrich
   Adhikari, Srikar
TI Multimodular Ultrasound Orientation: Residents' Confidence and Skill in
   Performing Point-of-care Ultrasound
SO CUREUS
VL 10
IS 11
AR e3597
DI 10.7759/cureus.3597
PD NOV 2018
PY 2018
AB Introduction
   The objectives of this study were to determine if a multimodular
   introductory ultrasound course improved emergency medicine intern
   confidence in performing a point-of-care ultrasound and if our
   educational objectives could he met with our chosen structure.
   Methods
   This is a prospective, observational study evaluating three consecutive
   incoming emergency medicine residency classes from three residency
   programs. A one-day introductory ultrasound course was delivered. The
   course consisted of 1) flipped classroom didactics, 2) in-person,
   casebased interactive teaching sessions, and 3) check-listed,
   goal-driven, hands-on instruction.
   Results
   Over three years, 73 residents participated in this study. There was no
   significant difference in performance on the written test (p = 0.54) or
   the skills assessment (p = 0.16) between years. Performance on the
   written pre-test was not a predictor of performance on the skills test
   (R-2 = 0.028; p = 0.19). Prior to training, residents were most
   confident in performing a focused assessment with sonography for trauma
   examination (median confidence 5.5 (interquartile range (IQR): 3 - 7) on
   a 10-point Likert scale where 1 represents low confidence and 10
   represents high confidence). They reported the lowest confidence in
   performing a cardiac ultrasound (3 (IQR: 2 - 6)). Following training,
   residents reported increased confidence with all applications (p <
   0.001). Eighty-five percent (confidence interval (CI): 73, 92) of
   residents agreed that the online ultrasound lectures effectively teach
   point-of-care ultrasound applications and 98% (CI: 88, 100) agreed that
   case-based interactive sessions helped them understand how ultrasound
   changes the management of acutely ill patients.
   Conclusions
   A written test of knowledge regarding the use of point-of-care
   ultrasound does not correlate with procedural skills at the start of
   residency, suggesting that teaching and evaluation of both types of
   skills are necessary. Following a multimodular introductory ultrasound
   course, residents showed increased confidence in performing the seven
   basic ultrasound applications. Residents reported that an asynchronous
   curriculum and case-based interactive sessions met the learning
   objectives and effectively taught point-of-care ultrasound applications.
ZA 0
Z8 0
ZB 0
ZS 0
TC 6
ZR 0
Z9 6
U1 4
U2 5
EI 2168-8184
UT WOS:000458695500064
PM 30680258
ER

PT J
AU Maeda, Eri
   Boivin, Jacky
   Toyokawa, Satoshi
   Murata, Katsuyuki
   Saito, Hidekazu
TI Two-year follow-up of a randomized controlled trial: knowledge and
   reproductive outcome after online fertility education
SO HUMAN REPRODUCTION
VL 33
IS 11
BP 2035
EP 2042
DI 10.1093/humrep/dey293
PD NOV 2018
PY 2018
AB STUDY QUESTION: What are the long-term effects of fertility education on
   knowledge and reproductive outcome?
   SUMMARY ANSWER: Participants in the intervention group retained some
   knowledge after 2 years and the partnered women had a new child more
   quickly than the comparison group.
   WHAT IS KNOWN ALREADY: Fertility education improves knowledge, at least
   in the short-term. Attitudes toward childbearing and its timing can
   change after exposure to educational materials.
   STUDY DESIGN, SIZE, DURATION: Participants were recruited via an online
   social research panel. In the original randomized controlled trial
   (RCT), knowledge of reproductive-aged participants was assessed before
   (T1) and immediately after (T2) receiving one of three information
   brochures: fertility (intervention group), healthy pre-pregnancy
   (focused on intake of folic acid during pregnancy, control group 1), or
   family policies in Japan (childcare provision, control group 2). The
   present follow-up study was conducted 2 years later in January 2017 (T3)
   with the same participants.
   PARTICIPANTS/MATERIALS, SETTING, METHODS: Of the T1 participants (n =
   1455), 383 men and 360 women (51%) responded to the T3 survey. Fertility
   knowledge measured with the Japanese version of the Cardiff Fertility
   Knowledge Scale (CFKS-J) and fertility status (e.g. new births, new
   medical consultations, and the timing of new birth) was assessed.
   MAIN RESULTS AND THE ROLE OF CHANCE: Baseline (T1) characteristics of
   the T3 participants were well balanced between groups, but T3
   participants were older, married, and more educated compared to those
   lost to follow-up. A repeated-measures analysis of variance showed
   significant knowledge gains among the intervention group from T1 to T3
   (11.2% and 7.0% among men and women, respectively) but no significant
   change over time for the control groups. There were no differences
   between groups in the incidence of new births or new medical
   consultations. However, subgroup analysis showed that timing of new
   births was accelerated for partnered individuals in the intervention
   group. Specifically, the proportion of partnered participants at T1 who
   had a new birth in the first year subsequent to presentation of
   information was higher in the intervention group versus control group 1
   (folic acid): 8.8% versus 1.4% (P = 0.09) among men and 10.6% versus
   2.3% (P = 0.03) among women, respectively. The odds ratios (adjusted for
   age) were 7.8 (95% CI: 0.86-70.7) and 5.2 (95% CI: 1.09-25.0) among men
   and women, respectively. The timing of births and the proportion of new
   births during the 2-year follow-up period in the intervention group were
   similar to that of control group 2 (family policy). The incidence of new
   medical consultation was higher in the male intervention group (12.0%)
   than in male control group 2 (family policy, 1.5%, P = 0.04) but similar
   among women in all groups.
   LIMITATIONS REASONS FOR CAUTION: First, the high attrition rate may
   limit the generalizability of these findings for longer-term acquisition
   of fertility knowledge, especially when applied to younger people who
   were more likely to be lost to follow-up. Second, this is a 2-year
   follow-up study and the results may change in the longer-term. Finally,
   we relied on self-reported questionnaire data and there is a possibility
   that some women were unknowingly pregnant at T1 but this risk should be
   distributed equally in the three groups through randomization.
   WIDER IMPLICATIONS OF THE FINDINGS: Effects of one-time education were
   limited but retained beyond baseline levels. Importantly, education was
   found to potentially accelerate decision-making about achieving births
   in partnered subgroups compared to receiving healthy pre-pregnancy
   information. However, this finding should be confirmed in future
   stratified RCTs designed to evaluate effects in these subgroups.
   Follow-up 'booster' education sessions might help people retain
   knowledge and facilitate reproductive decisions for longer. In view of
   the high attrition rate, especially among young populations, novel
   educational strategies to retain young people in fertility education
   cohorts should be explored.
   STUDY FUNDING/COMPETING INTEREST(S): This study was funded by National
   Center for Child Health and Development, the Daiwa Anglo-Japanese
   Foundation, Pfizer Health Research Foundation, and the Japan Society for
   the Promotion of Science. E.M. reports joint research funds from a
   public interest incorporated foundation '1 more Baby Ohendan.'
RI Boivin, Jacky/A-1666-2010
OI Boivin, Jacky/0000-0001-9498-1708
ZR 0
Z8 0
TC 11
ZS 0
ZA 0
ZB 1
Z9 11
U1 1
U2 11
SN 0268-1161
EI 1460-2350
UT WOS:000452617200010
PM 30265305
ER

PT J
AU Glover, LaShaunta M.
   Ma, Jennie Z.
   Kesh, Anshula
   Tompkins, Lindsay K.
   Hart, Joy L.
   Mattingly, Delvon T.
   Walker, Kandi
   Robertson, Rose Marie
   Payne, Tom
   Sims, Mario
TI The social patterning of electronic nicotin'e delivery system use among
   US adults
SO PREVENTIVE MEDICINE
VL 116
BP 27
EP 31
DI 10.1016/j.ypmed.2018.08.038
PD NOV 2018
PY 2018
AB There is little research examining the social patterning of electronic
   nicotine delivery system (ENDS) use. This study investigated the
   association between socioeconomic status (SES) (education, income, and
   employment status) and current and former ENDS use. Data were collected
   from 2561 participants from the American Heart Association Tobacco
   Regulatory and Addiction Center (A-TRAC) online survey. Participants
   were 18-64 years old and reported demographic, SES, and ENDS use.
   Poisson regression was used to estimate prevalence ratios (PR 95%
   confidence interval-CI) of participants' current and former (vs. never)
   ENDS use. Models were adjusted for age, sex, sexual orientation,
   race/ethnicity, marital status, and reasons for ENDS use. In the
   unadjusted analysis, ENDS use was primarily patterned by education and
   employment status. College educated persons (vs. those with less than a
   high school diploma) had a 37% greater prevalence of current ENDS use
   (PR 1.37, 95% CI 1.20-1.55), and a 16% greater prevalence of former ENDS
   use (PR 1.16, 95% CI 1.06-1.28) in the fully-adjusted model. Persons
   with household incomes above $90 K (vs. less than $20,000) had a greater
   prevalence of current (PR 1.30, 95% CI 1.19-1.41) and former (PR 1.17,
   95% CI 1.05-1.30) ENDS use. Those who were employed (vs. not employed)
   had a 13% greater prevalence of current ENDS use (PR 1.13, 95% CI
   1.07-1.19) after full adjustment. Higher SES (vs. lower SES) persons
   were more likely to use ENDS.
RI Mattingly, Delvon/AAM-9233-2021; Payne, Thomas/R-4290-2019; Glover, LaShaunta/; Glover, LaShaunta/; Tompkins, Lindsay/
OI Mattingly, Delvon/0000-0002-2039-7311; Payne,
   Thomas/0000-0002-9839-6255; Glover, LaShaunta/0000-0002-1347-0189;
   Glover, LaShaunta/0000-0002-7721-8169; Tompkins,
   Lindsay/0000-0001-9498-0588
ZA 0
ZR 0
ZS 0
ZB 7
TC 13
Z8 0
Z9 13
U1 0
U2 8
SN 0091-7435
EI 1096-0260
UT WOS:000446486700005
PM 30171967
ER

PT J
AU Verrelst, Ruth
   Van Tiggelen, Damien
   De Ridder, Roel
   Witvrouw, Erik
TI Decreased Average Power of the Hip External Muscles as a Predictive
   Parameter for Lower Extremity Injury in Women: A Prospective Study
SO CLINICAL JOURNAL OF SPORT MEDICINE
VL 28
IS 6
BP 533
EP 537
DI 10.1097/JSM.0000000000000481
PD NOV 2018
PY 2018
AB Objective: To prospectively identify hip strength associated risk
   factors contributing to the development of lower extremity (LE) injury.
   Design: Data were prospectively collected on healthy female physical
   education students. Setting: This study was conducted in the institution
   of the University of Ghent. Participants: Eighty-nine female physical
   education students aged 19.53 +/- 1.07 years. Assessment of Risk
   Factors: Testing included isokinetic hip strength measurements of
   abductors, adductors, internal rotators, and external rotators (ERs).
   Main Outcome Measures: Follow-up of the participants was assessed using
   a weekly online questionnaire and a 3-month retrospective control
   questionnaire. Lower extremity injury was diagnosed by an experienced
   medical doctor. Cox regression was used to identify the potential risk
   factors for the development of an LE injury. Results: Thirty-four
   participants were diagnosed with an LE injury during follow-up. This
   study identified that decreased average power (AP) (P = 0.031) on
   concentric ER strength was found to be a significant risk factor for LE
   injury. No other hip strength parameters were found to be significant
   contributors to the development of LE injury. Conclusions: Decreased AP
   of the hip ER muscles was identified as a significant predictor for LE
   injury, whereas no hip abduction weakness or peak torque parameters were
   found to be predictive. Because controlling LE extremity movements is an
   important function of the hip muscles, they might be more challenged in
   a dynamic measure such as AP than in a point measure such as peak
   torque. Concentric AP of hip ER muscles can therefore be seen as an
   interesting factor to include in LE injury screening protocols.
RI De Ridder, Roel/AAC-1908-2021
Z8 0
ZB 1
ZR 0
TC 2
ZA 0
ZS 0
Z9 2
U1 0
U2 5
SN 1050-642X
EI 1536-3724
UT WOS:000457852000014
PM 28727641
ER

PT J
AU Patel, Mitesh
   Kapoor, Harit
   Mittal, Vijay K.
TI Variations in Teaching Assistant Case Experience during General Surgical
   Residency
SO AMERICAN SURGEON
VL 84
IS 11
BP 1745
EP 1749
PD NOV 2018
PY 2018
AB In 2014 to 2015, the American Council for Graduate Medical Education
   required that graduating surgical residents must complete 25 cases as a
   teaching assistant (TA). The definition of TA varies among programs. The
   purpose of this study is to gain insight into how many cases residents
   log as a TA, the operative setting, and the types of cases performed. An
   online survey of 21 questions was sent via email to all general surgery
   program directors across the nation between August and October of 2015.
   Questions regarding the number of cases performed as TA, types of cases
   performed, and the operative setting were asked. We received 88
   responses of 200 surveys sent. Fifty-two per cent of programs stated
   that their graduating residents log more than 25 cases as TA on
   graduating. All 88 respondents stated that senior residents acted as TAs
   in the operating room; of these respondents, 59 per cent stated that
   senior residents acted as TAs in the clinic also, 66 per cent on floors,
   and 70 per cent in the emergency room. The definition of TA differs
   among programs. Also, the types of cases that residents log as TA varies
   among programs as there are no clear guidelines set by the American
   Council for Graduate Medical Education as to what constitutes a TA case.
   Nonetheless, in most programs, senior residents perform more than 25 TA
   cases.
ZR 0
ZA 0
ZS 0
TC 3
Z8 0
ZB 0
Z9 3
U1 0
U2 0
SN 0003-1348
EI 1555-9823
UT WOS:000452996400029
PM 30747627
ER

PT J
AU Raad, Wissam N.
   Ayub, Adil
   Huang, Chyun-Yin
   Guntman, Landon
   Rehmani, Sadiq S.
   Bhora, Faiz Y.
TI Robotic Thoracic Surgery Training for Residency Programs A Position
   Paper for an Educational Curriculum
SO INNOVATIONS-TECHNOLOGY AND TECHNIQUES IN CARDIOTHORACIC AND VASCULAR
   SURGERY
VL 13
IS 6
BP 417
EP 422
DI 10.1097/IMI.0000000000000573
PD NOV-DEC 2018
PY 2018
AB Objective: Robotic-assisted surgery is increasingly being used in
   thoracic surgery. Currently, the Integrated Thoracic Surgery Residency
   Program lacks a standardized curriculum or requirement for training
   residents in robotic-assisted thoracic surgery. In most circumstances,
   because of the lack of formal residency training in robotic surgery,
   hospitals are requiring a&litional training, mentorship, and formal
   proctoring of cases before granting credentials to perform
   robotic-assisted surgery. Therefore, there is necessity for residents in
   Integrated Thoracic Surgery Residency Program to have early exposure and
   formal training on the robotic platform. We propose a curriculum that
   can be incorporated into such programs that would satisfy both training
   needs and hospital credential requirements.
   Methods: We surveyed all 26 Integrated Thoracic Surgery Residency
   Program Directors in the United States. We also performed a PubMed
   literature search using the key word "robotic surgery training
   curriculum." We reviewed various robotic surgery training curricula and
   evaluation tools used by urology, obstetrics gynecology, and general
   surgery training programs. We then designed a proposed curriculum geared
   toward thoracic Integrated Thoracic Surgery Residency Program adopted
   from our credentialing experience, literature review, and survey
   consensus.
   Results: Of the 26 programs surveyed, we received 17 responses. Most
   Integrated Thoracic Surgery Residency Program directors believe that it
   is important to introduce robotic surgery training during residency. Our
   proposed curriculum is integrated during postgraduate years 2 to 6. In
   the preclinical stage postgraduate years 2 to 3, residents are required
   to complete introductory online modules, virtual reality simulator
   training, and in-house workshops. During clinical stage (postgraduate
   years 4-6), the resident will serve as a supervised bedside assistant
   and progress to a console surgeon. Each case will have defined steps
   that the resident must demonstrate competency. Evaluation will be based
   on standardized guidelines.
   Conclusions: Expansion and utilization of robotic assistance in thoracic
   surgery have increased. Our proposed curriculum aims to enable
   Integrated Thoracic Surgery Residency Progrartt residents to achieve
   competency in robotic-assisted thoracic surgery and to facilitate the
   acquirement of hospital privileges when they enter practice.
TC 10
ZR 0
ZB 1
ZA 0
ZS 0
Z8 0
Z9 10
U1 0
U2 2
SN 1556-9845
EI 1559-0879
UT WOS:000457398200005
PM 30516571
ER

PT J
AU Pighin, Stefania
   Tentori, Katya
   Savadori, Lucia
   Girotto, Vittorio
TI Fostering the Understanding of Positive Test Results
SO ANNALS OF BEHAVIORAL MEDICINE
VL 52
IS 11
BP 909
EP 919
DI 10.1093/abm/kax065
PD NOV 2018
PY 2018
AB Background The majority of health-service users seem unable to properly
   compute the positive predictive value of medical tests. The research
   reported in the present study sought to investigate whether, and to what
   extent, probabilistic inferences about a positive test result can be
   improved by changing the traditional way in which probability judgments
   are elicited and medical information is presented.
   Methods Online survey respondents were presented with a positive test
   result regarding a pregnant woman, and had to estimate the chances that
   her unborn baby had an anomaly (standard judgment), to apportion the
   numbers of chances for and against this hypothesis (distributive
   judgment), and to indicate whether the hypothesis that the baby had an
   anomaly was more or less likely than its alternative (relative
   judgment). Test sensitivity and information framing were also
   manipulated.
   Results Irrespective of education and to some extent of numeracy, the
   majority of respondents produced correct distributive assessments of
   chances, which were in line with relative judgments and more accurate
   than standard ones. When information displayed exclusively positive test
   results, inferences resulted further improved and unaffected by test
   sensitivity.
   Conclusions Simple communication strategies that prompt extensional
   reasoning on the relevant set of number of chances can help individuals
   to overcome probabilistic inference errors.
RI Savadori, Lucia/A-6196-2013; Savadori, Lucia/AAF-8807-2019
OI Savadori, Lucia/0000-0003-3957-3132
ZS 0
TC 5
Z8 0
ZA 0
ZB 1
ZR 0
Z9 5
U1 0
U2 2
SN 0883-6612
EI 1532-4796
UT WOS:000452677800001
PM 30346498
ER

PT J
AU Schroter, Sara
   Roberts, Jason
   Loder, Elizabeth
   Penzien, Donald B.
   Mahadeo, Sarah
   Houle, Timothy T.
TI Biomedical authors' awareness of publication ethics: an international
   survey
SO BMJ OPEN
VL 8
IS 11
AR e021282
DI 10.1136/bmjopen-2017-021282
PD NOV 2018
PY 2018
AB Objective The extent to which biomedical authors have received training
   in publication ethics, and their attitudes and opinions about the
   ethical aspects of specific behaviours, have been understudied. We
   sought to characterise the knowledge and attitudes of biomedical authors
   about common issues in publication ethics.
   Design Cross-sectional online survey.
   Setting and participants Corresponding authors of research submissions
   to 20 journals.
   Main outcome measure(s) Perceived level of unethical behaviour (rated 0
   to 10) presented in five vignettes containing key variables that were
   experimentally manipulated on entry to the survey and perceived level of
   knowledge of seven ethical topics related to publishing (prior
   publication, author omission, self-plagiarism, honorary authorship,
   conflicts of interest, image manipulation and plagiarism).
   Results 4043/10 582 (38%) researchers responded. Respondents worked in
   100 countries and reported varying levels of publishing experience. 67%
   (n=2700) had received some publication ethics training from a mentor,
   41% (n=1677) a partial course, 28% (n=1130) a full course and 55%
   (n=2206) an online course; only a small proportion rated training
   received as excellent. There was a full range (0 to 10 points) in
   ratings of the extent of unethical behaviour within each vignette,
   illustrating a broad range of opinion about the ethical acceptability of
   the behaviours evaluated, but these opinions were little altered by the
   context in which it occurred. Participants reported substantial
   variability in their perceived knowledge of seven publication ethics
   topics; one-third perceived their knowledge to be less than some
   knowledge' for the sum of the seven ethical topics and only 9% perceived
   substantial knowledge' of all topics.
   Conclusions We found a large degree of variability in espoused training
   and perceived knowledge, and variability in views about how ethical or
   unethical scenarios were. Ethical standards need to be better
   articulated and taught to improve consistency of training across
   institutions and countries.
RI Houle, Timothy T/I-7649-2019; Penzien, Donald B/H-9693-2017; Schroter, Sara/G-3427-2012; Houle, Timothy T/CAF-5465-2022; Roberts, Jason/AAX-1895-2021; Houle, Timothy/
OI Penzien, Donald B/0000-0003-4913-7158; Schroter,
   Sara/0000-0002-8791-8564; Houle, Timothy/0000-0001-9584-5580
ZB 1
TC 6
ZA 0
ZR 0
ZS 0
Z8 1
Z9 6
U1 0
U2 7
SN 2044-6055
UT WOS:000454740400022
PM 30478105
ER

PT J
AU Alizadeh, Iman
TI Evaluating the educational usability of Telegram as an SNS in ESAP
   programs from medical students' perspective
SO EDUCATION AND INFORMATION TECHNOLOGIES
VL 23
IS 6
BP 2569
EP 2585
DI 10.1007/s10639-018-9731-5
PD NOV 2018
PY 2018
AB This study aimed to investigate medical students' evaluation of using
   Telegram as a Social Networking Site (SNS) in English for Specific
   Academic Purposes (ESAP) programs. To this end, the students'
   explanatory responses about the merits and demerits of the SNS as well
   as their suggestions for improving its educational usability were
   collected. The qualitative data analysis of the students' responses
   showed the merit codes of accessibility, data exchange, group learning,
   competitive atmosphere, peer-checking, and time-saving. The demerit
   codes emerging from the analysis were dependence and cheating, distrust,
   addiction, distraction, Internet problems, lack of supervision and lack
   of instruction. The codes derived from the students' propositions were
   upgrading the SNS, dynamic atmosphere, blended-learning, teacher
   involvement, culture of using the platform, cooperative learning,
   appropriacy of the materials and type of the materials. The findings
   indicated that the trend of the students' views about the merits of the
   site centered on technical categories, their views about the demerits of
   the system revolved mainly around behavioral categories and their
   propositions were closely linked to educational categories. The data
   analysis also showed significant differences in the perceived
   significance of the codes to the students with accessibility, Internet
   problems and type of the materials being the most prominent ones in the
   merit, demerit, and proposition codes respectively. From the findings,
   it can be concluded that educators should be encouraged to join the SNS
   to educationally support students, consider the merits and demerits of
   the SNS before employing it and improve the usability of the site based
   on the feedback they receive from students. The study suggests that a
   fine-tuned action plan be outlined with an eye to the technical,
   educational and behavioral requirements for using the SNS. It is also
   recommended that educators' and students' level and range of activities
   as well as ethical codes of conduct on the SNS be clearly stipulated in
   the course plan of programs involving the use of the site.
RI Alizadeh, Iman/C-2265-2017
OI Alizadeh, Iman/0000-0002-4990-4989
ZB 1
Z8 0
ZA 0
ZS 1
TC 5
ZR 0
Z9 6
U1 2
U2 14
SN 1360-2357
EI 1573-7608
UT WOS:000446373900016
ER

PT J
AU Alfalah, Salsabeel F. M.
TI Perceptions toward adopting virtual reality as a teaching aid in
   information technology
SO EDUCATION AND INFORMATION TECHNOLOGIES
VL 23
IS 6
BP 2633
EP 2653
DI 10.1007/s10639-018-9734-2
PD NOV 2018
PY 2018
AB The use of technological tools is increasing rapidly in all fields,
   especially in education, which has moved from pen, pencil, and books, to
   using interactive technologies to help impart knowledge and
   understanding. Recent years have witnessed students facilitating
   immersive digital technology. However, it remains a challenge to provide
   sufficient learning medias to higher education students. The lack of
   novel technologies in the learning process does not necessarily mean
   that the students' educational level will be affected, but it may result
   in the need for extra efforts from both students and instructors in some
   fields. In order to allow education to catch up with technology,
   technological tools need to be utilized in the educational process.
   Virtual Reality (VR) is considered one of the novel options to add value
   to the learning journey. VR enables students to discover and explore
   their own knowledge. Furthermore, it makes the learning process more
   interesting, which improves students' motivation and attention. To
   ensure the actual active use of VR technology when embedded in higher
   education institutions, various factors that influence the acceptance or
   resistance of the technology integration should be examined prior to
   technology integration: Students and teaching staff perceptions,
   institutional support, barriers of integration, motivation for
   integration, prior technology experience, etc. This paper aims to
   examine instructors' perceptions towards VR integration through a case
   study in a Faculty of Information Technology (IT) in a University in the
   Middle East. Respondents surveyed in this study consisted of faculty
   members. A quantitative method were used, an adapted questionnaire was
   distributed online amongst IT teaching staff assessing their views about
   the possibility of the implications of VR as teaching aid. Descriptive
   statistics were used to analyze the questionnaire data. Results obtained
   from the quantitative data revealed the instructors willingness to adopt
   VR systems as a teaching aid, their intention to incorporate it into the
   education process in the future, barriers to technology use, users prior
   knowledge in technology. The results also revealed that technology
   training may be maximized for the integration of VR technology. This
   paper concludes with recommendations to facilitate the use of VR
   technology as a learning medium.
RI Alfalah, Salsabeel/C-9411-2015
OI Alfalah, Salsabeel/0000-0001-5281-9796
ZR 1
ZS 0
Z8 0
TC 41
ZA 0
ZB 0
Z9 42
U1 6
U2 73
SN 1360-2357
EI 1573-7608
UT WOS:000446373900019
ER

PT J
AU Abdulla, Mohammed H.
TI The use of an online student response system to support learning of
   Physiology during lectures to medical students
SO EDUCATION AND INFORMATION TECHNOLOGIES
VL 23
IS 6
BP 2931
EP 2946
DI 10.1007/s10639-018-9752-0
PD NOV 2018
PY 2018
AB Online-based response systems are increasingly used as a continuous
   assessment tool in classroom due to availability and ease of access. The
   present study aimed to validate the utilisation of online-based
   exercises for teaching to medical students. For this study, Socrative, a
   free online platform was used in teaching a physiology component of a
   second year module. Students' performance and evaluation of this
   approach was investigated with regard to participation in the class,
   understanding of the concepts and performance in the final exam. The
   performance of the class in multiple choice questions (MCQs) related to
   Socrative daily activities at the end of module and final exams was
   greater by some 24% (P < 0.05) compared to performance in questions with
   no Socrative background exercise. Moreover, the exam performance of
   students in 2016 after the introduction of Socrative was higher by 14%
   (P > 0.05) compared to a previous year, 2014 where no Socrative
   activities were used. The students' feedback regarding the utilisation
   of online-based exercises showed similar to 85% of respondents think
   that these activities were either 'very important' or 'important' to
   enhance their participation in the class and similar to 88% indicated
   that it is either 'very useful' or 'useful' to consolidate their
   understanding of this module's material. The findings from this study
   indicate that the use of online-based exercises through Socrative was
   positively received by medical students as an interactive classroom
   activity that also enhanced performance.
RI Abdulla, Mohammed H./V-4987-2019
OI Abdulla, Mohammed H./0000-0001-5496-5017
Z8 0
ZR 0
TC 5
ZS 1
ZA 0
ZB 0
Z9 6
U1 0
U2 9
SN 1360-2357
EI 1573-7608
UT WOS:000446373900036
ER

PT J
AU Davidson, Benjamin
   Alotaibi, Naif M.
   Hendricks, Benjamin K.
   Cohen-Gadol, Aaron A.
TI Popularity of Online Multimedia Educational Resources in Neurosurgery:
   Insights from The Neurosurgical Atlas Project
SO JOURNAL OF SURGICAL EDUCATION
VL 75
IS 6
BP 1615
EP 1623
DI 10.1016/j.jsurg.2018.05.001
PD NOV-DEC 2018
PY 2018
AB OBJECTIVE: The Neurosurgical Atlas is a popular world-wide multimedia
   website in neurosurgery with informative chapters and videos to promote
   excellence and safety in neurosurgical techniques. Here, we present our
   analysis of the viewing data of this website. This is intended to
   describe how online neurosurgical resources are being utilized by
   today's neurosurgical community. We hope this will be a useful guide for
   neurosurgeons interested in online multimedia education.
   DESIGN/SETTING/PARTICIPANTS: We analyzed Google Analytics and Vimeo data
   collected from The Neurosurgical Atlas between June 2016 and August
   2017, which tracked user demographics, geographical location, and the
   videos watched. Views were also analyzed categorically by dividing
   videos into 6 neurosurgical topics and into basic and advanced levels as
   per their surgical complexity.
   RESULTS: During the study period, there were 246,259 website visits and
   143,868 video plays. The most frequent age group seen was 25 to 34
   (44%), followed by 35 to 44 (24%), and 71% of visitors were male. Most
   website visits were from the United States (29.52%) followed by Brazil
   (6.43%). There was a steady increase in website visits and video plays
   over time, with multiple peaks corresponding to promotional email
   updates. The 6 neurosurgical topics were all similarly popular in video
   plays, with the general neurosurgical topics being slightly preferred.
   Similarly, basic and advanced topics were both viewed frequently, with a
   slight preference for the basic topics.
   CONCLUSIONS: Our study presents the first piece of evidence
   demonstrating the feasibility and popularity of a free online resource
   in neurosurgical education. Our experience highlights the growing demand
   for free-access online chapters, anatomical illustrations, and operative
   videos. This initiative should not stop with The Neurosurgical Atlas;
   other surgeons should feel encouraged to employ similar methods to
   disseminate and advance surgical education. ((C) 2018 Association of
   Program Directors in Surgery. Published by Elsevier Inc. All rights
   reserved.)
RI Hendricks, Benjamin/AAI-6544-2020; Alotaibi, Naif/
OI Hendricks, Benjamin/0000-0002-7123-4387; Alotaibi,
   Naif/0000-0002-8227-347X
ZA 0
Z8 1
ZB 3
ZS 0
TC 17
ZR 0
Z9 18
U1 0
U2 8
SN 1931-7204
EI 1878-7452
UT WOS:000454674100027
PM 29933900
ER

PT J
AU Li, Yi
   Fan, Jingjing
   Yang, Jingyi
   He, Chengqi
   Li, Shasha
TI Effects of Repetitive Transcranial Magnetic Stimulation on Walking and
   Balance Function after Stroke: A Systematic Review and Meta-Analysis
SO AMERICAN JOURNAL OF PHYSICAL MEDICINE & REHABILITATION
VL 97
IS 11
BP 773
EP 781
DI 10.1097/PHM.0000000000000948
PD NOV 2018
PY 2018
AB Objective The aim of this study was to investigate the effects of
   repetitive transcranial magnetic stimulation (rTMS) on walking and
   balance function in patients with stroke.
   Design MEDLINE, EMBASE, CINAHL, PsycINFO, Web of Science, CENTRAL, and
   the Physiotherapy Evidence Database were comprehensively searched for
   randomized controlled trials published through March 2017 that
   investigated the effects of rTMS on lower limb function. Main outcomes
   included walking speed, balance function, motor function, and cortical
   excitability.
   Results Nine studies were included. The meta-analysis revealed a
   significant effect of rTMS on walking speed (standardized mean
   difference, 0.64; 95% confidence interval [CI], 0.32-0.95), particularly
   ipsilesional stimulation (standardized mean difference, 0.80; 95% CI,
   0.36-1.24). No significant effects were found for balance function
   (standardized mean difference, 0.10; 95% CI, -0.26 to 0.45), motor
   function (mean difference, 0.50, 95% CI: -0.68 to 1.68), or cortical
   excitability (motor-evoked potentials of the affected hemisphere: mean
   difference, 0.21 mV; 95% CI, -0.11 to 0.54; motor-evoked potentials of
   the unaffected hemisphere: mean difference, 0.09 mV; 95% CI, -0.16 to
   -0.02).
   Conclusion These results suggest that rTMS, particularly ipsilesional
   stimulation, significantly improves walking speed. Future studies with
   larger sample sizes and an adequate follow-up period are required to
   further understand the effects of rTMS on lower limb function and its
   relationship with changes in cortical excitability with the help of
   functional neuroimaging techniques.
   To Claim CME Credits Complete the self-assessment activity and
   evaluation online at http://www.physiatry.org/JournalCME
   CME Objectives Upon completion of this article, the reader should be
   able to: 1) Understand the potential neurophysiologic effects of rTMS;
   2) Appreciate the potential benefits of rTMS on stroke recovery; and 3)
   Identify indications for including rTMS in a stroke rehabilitation
   program.
   Level Advanced
   Accreditation The Association of Academic Physiatrists is accredited by
   the Accreditation Council for Continuing Medical Education to provide
   continuing medical education for physicians. The Association of Academic
   Physiatrists designates this Journal-based CME activity for a maximum of
   1.0 AMA PRA Category 1 Credit(s). Physicians should only claim credit
   commensurate with the extent of their participation in the activity.
ZS 0
ZB 3
TC 11
ZA 0
Z8 5
ZR 0
Z9 15
U1 1
U2 32
SN 0894-9115
EI 1537-7385
UT WOS:000447732700006
PM 29734235
ER

PT J
AU Bulbin, David
   Denio, Alfred E.
   Berger, Andrea
   Brown, Jason
   Maynard, Carson
   Sharma, Tarun
   Kirchner, H. Lester
   Ayoub, William T.
TI Improved Gout Outcomes in Primary Care Using a Novel Disease Management
   Program: A Pilot Study
SO ARTHRITIS CARE & RESEARCH
VL 70
IS 11
BP 1679
EP 1685
DI 10.1002/acr.23544
PD NOV 2018
PY 2018
AB ObjectiveMethodsTo pilot a primary care gout management improvement
   intervention.
   Two large primary care sites were selected: 1 underwent the
   intervention, the other, a control, underwent no intervention. The
   intervention consisted of engagement of intervention-site staff, surveys
   of provider performance improvement preferences, and onsite live and
   enduring online education. Electronic health record reminders were
   constructed. Both the intervention and control sites had 3 quality
   measures assessed monthly: the percentage of gout patients treated with
   urate-lowering therapy, the percentage of treated patients monitored
   with serum urate, and the percentage of treated patients at target serum
   urate 6.0 mg/dl. The intervention-site providers received monthly
   reports comparing their measures against their peers.
   ResultsConclusionBy 6 months, the intervention site significantly
   improved all 3 gout performance measures. The percentage treated
   increased from 54.4% to 61.1% (odds ratio [OR] 1.19 [95% confidence
   interval (95% CI) 1.08-1.31]; P < 0.001), the percentage monitored
   increased from 56.1% to 79.2% (OR 1.52 [95% CI 1.24-1.87]; P < 0.001),
   and the percentage at goal increased from 26.85% to 43.3% (OR 1.43 [95%
   CI 1.16-1.77]; P < 0.001). At 6 months after intervention, gout patients
   at the intervention site were more likely to be monitored (79.2% versus
   53.4% [OR 3.54 (95% CI 2.30-5.45)]; P < 0.001) and at goal (43.3% versus
   28.3% [OR 1.99 (95% CI 1.33-2.96)]; P < 0.001) than control-site
   patients. Numbers treated did not significantly improve over the control
   site.
   A pilot multifaceted gout management program can significantly improve
   primary care gout management performance.
OI Sharma, Tarun/0000-0001-6378-6547
TC 9
ZA 0
ZS 0
ZR 0
ZB 2
Z8 0
Z9 9
U1 0
U2 8
SN 2151-464X
EI 2151-4658
UT WOS:000448800600014
PM 29438607
ER

PT J
AU Day, Jamin J.
   Sanders, Matthew R.
TI Do Parents Benefit From Help When Completing a Self-Guided Parenting
   Program Online? A Randomized Controlled Trial Comparing Triple P Online
   With and Without Telephone Support
SO BEHAVIOR THERAPY
VL 49
IS 6
BP 1020
EP 1038
DI 10.1016/j.beth.2018.03.002
PD NOV 2018
PY 2018
AB In response to recent increases in the dissemination of Web based
   parenting supports, an important consideration is whether the core
   benefits of self-directed participation in online parenting
   interventions are counterbalanced by issues such as high dropout and
   noncompletion rates commonly reported within the Internet intervention
   literature. This study outlines a randomized controlled trial of Triple
   P Online, a Web-based variant of the Triple P Positive Parenting
   Program, delivered with varied levels of support scaffolding.
   Participants were 183 parents of children between 1 and 8 years of age
   with concerns about their child's behavior and at least one area of
   disadvantage or family difficulty. Participants were randomized to self
   directed Triple P Online, telephone-supported Triple P Online, or a
   wait-list control. Primary outcomes measured at baseline,
   postintervention, and 5-month follow-up were negative parenting styles
   and child behavior problems. Secondary outcomes included parent
   confidence, anger, and adjustment; relationship quality; program
   engagement; and parent satisfaction. Self-directed participants showed
   short-term treatment effects, including reductions in overall negative
   parenting and frequency of child behavior problems, while practitioner
   support led to greater improvements in negative parenting and intensity
   of difficult child behaviors. Participants in the supported condition
   were also more likely to complete modules and reported greater program
   satisfaction. At follow-up, 50% of outcomes for the self-directed
   condition were significantly better than the control, while 94% of
   outcomes were significantly better than the control in the
   practitioner-supported condition. Although self-directed online
   approaches to parenting intervention are promising, this research
   highlights how minimal support can improve effective engagement and
   enhance outcomes for families.
RI Sanders, Matthew R/C-1941-2013; Day, Jamin/H-6502-2018
OI Sanders, Matthew R/0000-0003-3479-6337; Day, Jamin/0000-0003-4277-4816
ZA 0
ZB 7
TC 35
ZS 0
Z8 0
ZR 0
Z9 35
U1 2
U2 14
SN 0005-7894
EI 1878-1888
UT WOS:000448632300015
PM 30316482
ER

PT J
AU Gould, Carol C.
TI Solidarity and the problem of structural injustice in healthcare
SO BIOETHICS
VL 32
IS 9
SI SI
BP 541
EP 552
DI 10.1111/bioe.12474
PD NOV 2018
PY 2018
AB The concept of solidarity has recently come to prominence in the
   healthcare literature. When understood descriptively, it usefully
   supplements other conceptions like reciprocity (e.g., between healthcare
   providers and their patients), patient-centered medicine, or care
   ethics. In the context of health insurance (especially in Europe), an
   appeal to solidarity effectively addresses the problem of the motivation
   for taking seriously the medical needs of compatriots by emphasizing
   shared vulnerabilities and needs. If understood more broadly as human
   solidarity, the notion proposes attention to the health of distant
   others, as a condition of their dignity. And taken normatively, it fills
   in some of the requirements of the abstract norms of justice and
   equality by advocating 'standing with' or aiding fellow community
   members or possibly also distant others in regard to their medical
   needs. Solidarity may be understood be required either for its own sake,
   when taken as a separate norm, or as a way to realize the demands of
   justice and equal treatment in matters of health. The current focus on
   solidarity in the healthcare literature is useful and important, in my
   view. Yet, to my mind, the understanding of it tends to be unduly
   restricted. For one thing, the literature has most often focused on
   solidarity within nation-states, as a relation among compatriots that
   supports universal healthcare. The notion is also seen as having import
   for contemporary developments like large health databases, biobanks,
   personalized medicine, and organ donation. A few authors extend
   solidarity more widely, particularly in interpreting the Universal
   Declaration on Bioethics and Human Rights, with its reference to
   solidarity in Article 13 and its implication in some other articles.
   Yet, these various uses of the conception of solidarity in healthcare
   have thus far tended to either disregard or even to actively eschew its
   traditional meanings of labor solidarity or social movement solidarity,
   or indeed, any use of the term that posits an 'other' against which
   solidarity might be practiced (although it is generally recognized that
   the concept is bounded and particular). I suggest that the neglect of
   some important historical (and contemporary) senses of solidarity-and
   especially social movement solidarity-leads to a blind spot in the
   current bioethical theories. An alternative reading of solidarity in
   healthcare drawing on social movement and labor contexts would highlight
   a crucial dimension of contemporary healthcare provision, namely,
   structural injustice. Systemic forms of injustice militate against
   adequate healthcare for all, and suggest the need for solidaristic
   action to struggle against and to remedy existing entrenched
   inequalities. Omitting an account of structural injustice and even of
   justice itself from the core meaning of solidarity leads, I argue, to a
   rather weak and too easy sense of what solidarity requires, and is ill
   suited to serve as an adequate normative guide for improving healthcare
   in the present. This is the case most obviously in regard to healthcare
   in the United States with its unequal health system, but I suggest it
   applies more generally and even in Europe, and certainly if we take the
   obligations of solidarity to extend transnationally. While traditional
   notions of solidarity within existing communities and nation-states
   remain significant, I believe that an adequate conception of solidarity
   needs to show how it is connected to justice.
   It also needs to extend transnationally, given our increasingly
   interconnected world, which raises difficult questions of the relation
   between national and transnational solidarities, and the justifications
   we can give for prioritizing the health and healthcare of those closer
   to us. In this essay, I will begin by briefly indicating how the
   existing approaches to solidarity in healthcare, despite their trenchant
   analyses of many of its features and applications, remain abstract and
   without sufficient critical import by not directly considering the
   impact of structural injustices. I will then attempt to sketch how an
   understanding of institutional barriers to equal treatment, along with
   the commitment to achieving justice concretely, need to inform not only
   our application of solidarity in practice but also our understanding of
   the core meaning of solidarity itself. I will not be able to address
   here the complex question of the priority that is often given to the
   needs of those close to us and the related question of negotiating our
   obligations to engage in national vs. transnational solidarity efforts,
   but I have taken this up in other work. In a series of books and
   articles, Barbara Prainsack and Alena Buyx have taken the lead in
   calling attention to the relevance of the concept of solidarity for
   bioethics. They have articulated a general conception and sketched
   several potential implications for healthcare and bioethics more widely.
   They advance the following definition: 'Solidarity is an enacted
   commitment to carry "costs" (financial, social, emotional, or otherwise)
   to assist others with whom a person or persons recognize similarity in a
   relevant respect.' Prainsack and Buyx usefully develop the notion of
   solidarity as a practice and see it as operating within three domains:
   the interpersonal, the group, and the administrative/legal. Their
   conception is largely descriptive, although it has some normative
   preconditions, and involves what they call axiological/axiomatic
   normativity of some sort. The difficulty of this latter phrase aside,
   Prainsack and Buyx seem willing to countenance morally negative
   expressions of solidarity (e.g., among members of a gang or even a
   terror group) in the interest of preserving the analytic utility of the
   concept. Moreover, they sharply distinguish solidarity from justice,
   regarding the latter as deontic and thus as not part of the concept of
   solidarity itself. But given their attention to the context of the
   practice of solidarity, they expect that norms like justice would be
   brought to bear, presumably to qualify the practice of solidarity. Since
   Prainsack and Buyx's approach is perhaps the most highly developed
   conception of solidarity in the bioethics literature, it can serve as a
   useful foil for elaborating my own account, drawing on and extending my
   previous work on this theme. The main strength of their approach, it
   seems to me, lies in its aptness for understanding solidarity as a group
   practice, and especially within nation-states. Indeed, their view, with
   its emphasis on bearing costs to assist others within a group, seems to
   line up primarily with what has been called a 'civic solidarity'
   conception, one that has been prominent in connection with European
   welfare states. The idea that solidarity can come to be entrenched
   administratively and legally also points to the dominance of that
   European model in their understanding (though their conception is
   supplemented with what they call interpersonal solidarity).
   Importantly, these authors' emphasis on solidarity as a practice
   helpfully ties solidarity to action. They suggest that this action
   orientation serves to distinguish solidarity from empathy or other
   sentiments. However, the centrality in their account of bearing 'costs'
   with the aim of assisting others brings the model close to the Christian
   tradition of solidarity with its emphasis on relieving suffering and
   aiding the poor. Their perspective likewise focuses on individual
   activity in aiding others, rather than on collective action. (The term
   'costs', however, has financial connotations that do not sit altogether
   easily with this religious perspective.) The Christian tradition of
   solidarity can be distinguished (at least in its older forms) from the
   alternative socialist tradition of labor union solidarity, where
   solidarity is aimed at promoting shared interests and overcoming
   domination and exploitation with the aim of achieving justice. In this
   article, I will suggest that this latter understanding of solidarity
   introduces an important normative aspect of the concept of solidarity,
   one that is largely lacking in Prainsack and Buyx's account. Although
   Prainsack and Buyx are at pains to differentiate between solidarity and
   charity (which is indeed an important distinction), I find their
   argument on this point unconvincing. They claim that charity is marked
   by assistance for others who are perceived as 'different' from oneself,
   rather than as being 'similar in a relevant respect.' The problem is
   that this distinction could be seen as having a question-begging aspect,
   inasmuch as the authors seem to posit by definition that in cases where
   people choose to donate to charities for people with a similar condition
   to their own (e.g., a particular illness), they are in fact acting in
   solidarity rather than charity. At the very least, more argument would
   be needed to establish the difference in question. Indeed, the issue of
   what is perceived as 'similar' and what counts as 'a relevant respect,'
   remains rather vague in their account. Clearly, perceptions of
   similarity and difference are notably various and variable. Can the
   perception of similarity with another in a relevant respect always be
   explained in a way that itself makes no reference to the solidarity that
   is supposed to follow from it, as it would have to be to avoid
   circularity? Is it, for example, the abstract status of being a fellow
   citizen that generates solidarity or does our tie to these others
   already presuppose pre-existing solidarities, e.g., as being members of
   our nation? The account would need to explicitly address questions such
   as these and also explicate what counts as 'similar in a relevant
   respect' to concretize this notion and give it real utility. In my own
   view, as developed elsewhere and as will become clear below, the
   distinction of solidarity from charity turns rather on the connection
   that solidarity bears to justice, and to the overcoming of domination
   and exploitation. It can also be seen to involve reciprocity in a sense
   to be indicated, which charity does not. Indeed, Prainsack and Buyx
   sharply distinguish between solidarity and reciprocity, taking the
   latter in the narrow sense of what I have elsewhere called instrumental
   reciprocity or 'tit for tat' reciprocity.
   In my view, reciprocity is a fundamental social relation that in fact
   takes several forms besides such instrumental ones, and I believe that
   reciprocity remains important for properly understanding solidarity.
   This potential for reciprocity helps to distinguish solidarity from
   charity, since charity evidently does not presuppose reciprocation from
   the needy or those aided. The reciprocity that applies to solidarity
   actions can be seen in the notion of mutual aid, which has been part of
   traditional understandings of labor and social movement solidarity. The
   mutuality involved here is itself a developed form of reciprocity, but
   one characterized not instrumentally in the manner of Prainsack and
   Buyx. Rather, reciprocity and the solidarity that incorporates it are
   here seen as aiming at improving the situation of the other, at least
   partly for its own sake, and not only for the subsequent return of
   benefit that could be expected from doing so. Although they do not
   explicitly tie solidarity to the overcoming of domination and
   exploitation, Prainsack and Buyx do helpfully take note of the dangers
   for healthcare posed by commercial interests, as well as entrenched
   inequalities. This is evident, for example, in their account of the
   problems that afflict the use of large databases and biobanks, as well
   as the perils that attend some proposed uses of personalized medicine.
   But these problematic dimensions of contemporary life are treated more
   as background conditions rather than as structural and institutional
   features against which solidarity actions with others need to struggle.
   Moreover, we can observe that the prevalence of commercial interests in
   regard to health databases can undercut the very possibilities for
   solidarity that these authors seek, by deterring people from
   contributing their information to them from fear of such commercial use.
   This lends an additional practical motivation to taking these structural
   background conditions seriously, if solidarity is to be encouraged.
   Certainly, these authors are right to highlight forms of solidarity that
   may arise in pursuit of common aims or shared goals, as within a
   political community (often taken as national). But I would suggest that
   solidarity is also centrally a process aimed at overcoming forms of
   domination and structural injustice, where people share an interest in
   doing so. This struggle against domination can sometimes itself take an
   instrumental form. But when it involves normative solidarity, it is
   properly understood as motivated by a shared interest in justice rather
   than simply the pursuit of benefits. As I have suggested, the classic
   account of solidarity in this sense is that of labor movement
   solidarity, but similar notions have characterized a range of social
   movements, e.g., in Latin America and elsewhere, whether aimed at
   agrarian reform or at overcoming authoritarian rule, where they take the
   form also of democratic movements. I propose that these examples, with
   the processive and critical notion of solidarity they imply, have
   implications for an adequate conception of solidarity for healthcare and
   for its applications there. Before turning to this socially critical
   notion of solidarity, we can note a drawback in the standard reading
   that takes solidarity as a unitary notion within a single group or
   community like the nation-state. Insofar as the group is limited to
   compatriots, or to members of smaller pre-existing groups, it evidently
   does not address the needs or vulnerabilities of others situated outside
   these groups' borders.
   Although there may be unitary groups or communities that are
   transnational, within which traditional forms of solidarity can be
   found, increasingly we see that cross-border or transnational
   relationships take a networked form and involve relations to
   'outsiders'. What sorts of solidarities are possible there both
   generally and in the context of healthcare? Some bioethicists have
   recently addressed this issue by introducing a notion of human
   solidarity or global solidarity. In the analysis given by Gunson, the
   notion of solidarity held to be suitable for global contexts and seen as
   underlying the Universal Declaration on Bioethics and Human Rights is
   explicitly understood as 'weak solidarity,' namely, 'the willingness to
   take the perspective of others seriously.' It does not add the
   requirement 'to act in support of it,' which he holds is characteristic
   of 'strong solidarity,' such as is involved in political solidarities or
   in social movements to counter exploitation or achieve justice. Gunson
   explicates weak solidarity as involving listening to others and 'caring
   for others,' but not necessarily as including efforts at reducing
   inequalities, or even a specific concern with those. He sees the
   Universal Declaration on Bioethics and Human Rights as appealing to a
   notion of human dignity, but seems to think that weak solidarity is
   sufficient to respect and uphold that dignity. I would suggest that the
   appropriate sense of dignity is the robust and demanding one that we
   find explicitly enunciated in the Universal Declaration of Human Rights,
   where dignity is taken in an egalitarian sense, and is held to imply
   certain labor rights, along with health itself as a human right. A
   related notion of dignity is likewise appealed to numerous times in the
   Universal Declaration on Bioethics and Human Rights, which also includes
   a specific reference to solidarity, as a goal of international
   cooperation, along with demands on governments for meeting health
   research and healthcare needs. But this Declaration could usefully go
   further to specify some of the practices that would help to realize
   these aims, and I suggest that strong, rather than weak, forms of
   solidarity would be required in order to fulfill them, and not merely
   the caring for and aiding others that Gunson and also Prainsack and Buyx
   emphasize in their accounts. We can distinguish two main senses of
   solidarity, as already adumbrated, each of which has import for
   healthcare and the structural injustice that may constrain it. One sense
   is unitary solidarity, often taken as pertaining to the relations among
   citizens within a state, but applying as well to the relations among
   members of smaller pre-existing groups. The second is what I call
   networking solidarity, evident when groups (often, though not
   necessarily, transnational), or sometimes also individuals, link up to
   work on projects aimed at overcoming oppression or exploitation. The
   first form of solidarity-unitary group solidarity-is often illustrated
   with the motto of the three musketeers: 'One for all and all for one,'
   but that is a rather specific and highly demanding version of it.
   Nonetheless, it has the advantage of calling attention to solidarity as
   involving a clear awareness of a 'we' or 'us'. Although some sense of a
   'we' can be discerned in both forms of solidarity analyzed here, it
   applies to each type somewhat differently, as we shall see.
   In contrast, the individualist approach to solidarity advanced by
   Prainsack and Buyx tends to diminish the role of shared or collective
   activity, although it helpfully includes a notion of identification with
   an other who in their view are aided because they are regarded as
   'similar in some respect.' In the account that I have developed, the
   first sense of solidarity pertains to relations among co-participants in
   an ongoing group, oriented to shared goals. Not all of the participants
   necessarily share all the goals of the group though they are generally
   committed to the main ones and to the group's persistence and viability
   as a whole. Note that solidarity here may not always require a
   pre-existing shared identity or culture (although it often does), but
   may emerge from the constitution of an ongoing 'we' in the context of
   collective or group agency. The shared goals of the group are not
   aggregative, that is, a sum of each individual's similar goals, but
   arise in common endeavors (normally including a multiplicity of
   overlapping subordinate goals), where the overarching goals are at least
   partly constitutive of the group itself. The various aims and goals are
   not always explicitly reflected on and are often embedded or
   institutionalized in the practices of the group. While such a conception
   of solidarity is often thought to be merely descriptive, I see it (as
   will be the case for the second sense as well) as grounded in a social
   ontology of what I have called individuals-in-relations, and as having
   normative dimensions. In this first case of group solidarity, as an
   instance of what I have elsewhere called 'common activities,' the norms
   go beyond the commitments involved in the constitution of any group
   whatever, and extend to the recognition (though often only implicit) of
   the fundamentally equal status of the individuals who constitute the
   group as agents. In virtue of this equality, I have argued elsewhere
   that the members should be granted equal rights to participate in
   processes of affirming and revising the goals of the group and should
   also have some say in how the various shared goals are carried out. This
   follows from an understanding of justice as what I have termed 'equal
   positive freedom,' or prima facie equal rights to the conditions of
   self-development, where such social contexts of activity are among these
   necessary conditions for individuals. In virtue of their equal agency,
   no individual has a right to dominate others in determining these common
   activities, that is, they have equal rights of co-determination of them.
   In this perspective, solidarity can be seen as an integral part of a set
   of norms that encompasses justice, as requiring the equal freedom of
   these relational individuals to develop themselves over time, and the
   norm of democracy, going beyond its traditional meanings of voting and
   majority rule to include equal rights of participation in co-determining
   group ends. In this account, which emphasizes people's interdependence
   and their embodied nature, the sort of mutual support involved in group
   solidarity emerges as a crucial condition for the self-transformative
   activity of individuals and for the persistence of the group itself. We
   can say then that the requirement to realize justice along with a broad
   range of human rights through solidaristic activity arises from people's
   interdependence and from the fact that their free development as agents
   requires a set of conditions, both material and social.
   Justice calls for the protection of the traditionally recognized
   negative liberties, but goes beyond it to require the availability of
   conditions that support people's self-developing activity (both as
   individuals and as collectives) over time, that is, their positive
   freedom. Crucial among these conditions are health and healthcare, as
   well as education and other central social needs. Given the individuals'
   fundamental equality as agents, with both individual dignity and shared
   needs, the norm of justice as requiring action to realize equality not
   only qualifies any potential group solidarity, as it does on the
   Prainsack and Buyx account, but is properly a core aspect of solidarity
   itself as a normative practice. From this perspective, the solidarities
   that obtain within a group not only help to realize justice concretely,
   but also can be said to constitute 'the other side of justice' (in
   Habermas's phrase). Solidarity actions not only reflect people's
   pre-existing feelings of connection to each other, but also can function
   in practice to solidify their understanding of shared neediness and
   their interdependence in meeting these needs and pursuing shared goals.
   The interdependence involved in common endeavors like political
   communities, together with the equal vulnerability of members of such
   communities, involves forms of reciprocity and gives rise to the
   requirement of mutual aid that is characteristic of solidarity. Further,
   the conditions for the realization of both individual freedom and of the
   shared goals of the group can in fact be seen to require the absence of
   domination and exploitation, that is, the overcoming of these one-sided
   forms of recognition not only in interpersonal relations, but also as
   they are entrenched in structural or institutional forms. Included here
   are types of economic functioning that systematically disadvantage large
   groups of people, along with other forms of institutional discrimination
   on the basis of race or gender, or other minority characteristics.
   Although existing solidarity groups are not always fully aware of the
   relevance to them of overcoming such injustices, I believe that such
   demands of justice are in fact integral to solidarity as a norm and not
   external to it, as on the empirically oriented account advanced by
   Prainsack and Buyx. Moreover, we can see that ongoing (and not merely
   pre-given) solidaristic social action within a collectivity and
   community is needed as a way to more fully achieve justice within it.
   These interrelations between solidarity and justice are even more
   evident in the second sense of solidarity, which I have called
   networking solidarities. This second form is most often found in social
   movements. Conceptually it arises primarily from classic notions of
   labor solidarity, which I have suggested can be extended to these
   movements and can even characterize the relations that are increasingly
   evident among civil society associations, e.g., NGOs. Networking
   solidarity is a form particularly apt for capturing constructive
   relations of support toward distantly situated others, but it can also
   apply within, as well as across, borders. This form of solidarity is
   generally aimed at overcoming forms of domination and exploitation, but
   may also include networking to help alleviate suffering.
   As a relation among groups (or sometimes even among individuals), I have
   elsewhere argued that it manifests a type of social empathy or the
   understanding of another group's situation and perspective, but such
   solidarity does not consist in sentiment per se. Rather, it necessarily
   involves action or a readiness to take action on behalf of, and in
   support of, others. Here, too, there is generally a commitment to a
   common cause, and when properly understood, I think, a commitment to
   justice. Although this form of solidarity in practice has tended to
   involve better-off people working to help those who are less advantaged,
   we can find a form of reciprocity implicit even here, in particular, an
   expectation of reciprocal action and mutual aid were it needed. More
   direct reciprocity is evident in traditional labor union solidarity, as
   well as in some social movements, where the solidarity actions are among
   people perceived to be similarly situated. In these various cases of
   networking solidarity, I have argued that normatively solidarity
   requires deference to the needs and goals of others as they themselves
   understand them. And ideally, solidarity movements should embody
   democratic modes of decision making among the participants, given their
   equal status as members, and their shared commitment to the overarching
   goals of their movement. Although there are some fully shared goals that
   motivate these forms of networking solidarity, especially inasmuch as
   they often take a project-oriented form, different subgroups act to
   realize these goals in ways they themselves determine, and they liaise
   or link up with each other to decide how each group can best participate
   and contribute. As groups or associations of their own, they tend to
   have their own sets of goals and plans unrelated to these solidarity
   actions. But they take themselves to be part of the larger movement or
   set of associations, aimed at overcoming forms of domination or
   suffering. Moreover, they often make use of online forms of networking
   and social media to coordinate their efforts with each other, and they
   offer each other mutual support and encouragement. Although the groups
   or individuals linking up in these networks can in some sense be
   regarded as themselves constituting a superordinate group, and thus from
   an abstract perspective as not being essentially different from the
   first form of group solidarity, the latter is unitary and understood by
   the members as a single group, most often pre-existing, while the former
   involves loose relations among groups (or sometimes also individuals)
   undertaken for the purpose of a given project or aim. In practice, then,
   we can regard these two forms of solidarity as distinct, and see them as
   manifested in two different types of social phenomena. The 'we' in the
   case of networking solidarity is constructed serially and diversely by
   its member groups (or individuals), and is oriented to a particular
   cause. Nonetheless, insofar as they take overcoming domination,
   oppression, or exploitation as their aim, they are at least partly
   defined by an egalitarian commitment to justice, and the 'we' should
   remain open to others similarly committed. It must be granted that labor
   solidarity and most social movement solidarity have often involved
   shared interests and an antagonistic relation to others regarded as
   exploitative or authoritarian. Indeed, the first sense of solidarity, as
   group solidarity, admits of a similar antagonistic relation to
   outsiders, e.g., in the case of hostility toward other nation-states.
   Nonetheless, we can see how normatively each of these forms of
   solidarity has the potential to develop in ways that are more inclusive
   rather than exclusive. In the national case this is possible if borders
   are not understood to reflect unitary shared identities but come to be
   regarded as contingent and indeed as porous, or at least much more so
   than at present. Likewise, labor and social movement solidarity are in
   principle open to all those who wish to join in their efforts to work
   toward social (and indeed global) justice, even though it must be
   admitted that in practice those benefiting from exploitation are
   unlikely to join in. The connection of solidarity to social and global
   justice suggests the need to theorize more fully how structural or
   systemic forms of injustice set the frame and motivation for many
   solidarity movements and can serve to orient their practices. The notion
   of structural injustice is perhaps most relevant to networking
   solidarities, especially where they explicitly aim at establishing
   justice and therefore would have to address such institutional forms of
   injustice. But this notion can also apply to unitary solidarity groups,
   if they seek to adequately meet the basic needs and respect the human
   rights of their members, who are affected by these forms of injustice.
   That structures or systems may operate so as to consistently produce
   injustices has been a prime insight in Marxist theories, which highlight
   the way the capitalist economic system exploits workers, apart from the
   specific intentions of individuals, who often do not aim at such
   exploitation. While classical liberal theories tend to put great weight
   on individual action and intention, the Marxist emphasis on structure
   and on the functioning of the capitalist system focuses us on the
   underlying ways in which corporations operate in accordance with the
   requirement to increase profits by way of the exploitation of labor.
   Marxist theory also brings to the forefront the notion of
   objectification. This refers to the significance of the embodiment of
   intentions and plans in artifacts and on the need to be recognized by
   others if people are to understand themselves. That is, it introduces
   elements of externality required for self-transformation, whether
   individual or cultural. In such an approach, not only the social, but
   the material, environment for human action can in various ways reflect
   existing class and other salient group differences. This environment for
   action also generates steady expectations and encourages certain modes
   of comportment in people who tend to operate in accordance with
   prevailing social practices and rules. At the same time, people have the
   capacity to change these practices and rules over time, though often
   only through collective choices and action. (This point may not always
   be duly appreciated in theories of structural injustice themselves.)
   More contemporary analyses of the structural factors that contribute to
   injustice, as found for example in the work of Anthony Giddens and Iris
   Young, cast light on how individuals can reproduce problematic practices
   through their choices within these structural constraints. While Giddens
   focused on processes of what he called structuration, Young highlighted
   consumer choices and other social practices that serve to produce and
   reproduce injustices, in a certain sense unwittingly, for example, by
   impacting sweatshop workers at a distance or by limiting access to the
   existing housing stock.
   According to Young:Structural injustices are harms that come to people
   as a result of structural processes in which many people participate.
   These participants may well be aware that their actions contribute to
   the processes that produce the outcomes, but for many it is not possible
   to trace the specific causal relation between their particular actions
   and some particular part of the outcome. This emphasis on structure,
   Young argues, turns our attention to 'how the institutions of a society
   work together to produce outcomes that support or minimize the threat of
   domination,' where these outcomes largely depend on the social
   positioning that conditions people's diverse life prospects. In later
   work, Young's emphasis turns more to the ways that practices that
   connect people to each other implicate them in these processes of social
   and structural reproduction. On her view, the connections in which
   people stand give rise to what she calls a 'forward looking' sense of
   political responsibility, and evoke the need to stand in solidarity with
   others. Leaving aside the difficult issue of responsibility, we can
   observe that focusing primarily on the amorphous practices of social
   life can lead us away from understanding the workings of contemporary
   political economy and its detrimental effects on those who lack the
   power to take any part in determining its direction. I have also
   criticized a view that would simply characterize everyone-whether
   workers or top executives-as implicated in these processes and
   practices, seeing these groups as distinguished only by degree. Rather,
   some have substantial control over the processes to which others are
   subjected. But for the purpose of the analysis here, we can take
   structural or systemic injustice to refer both to the operation of the
   formal political-economic institutions of capitalism (along with racism
   and patriarchy), and to the more informal practices and rules of social
   life, which also contribute to the production and reproduction of
   inequalities. How, then, are these structures and the injustices they
   produce connected to solidarity, as analyzed here? Without attempting a
   thorough account, we can observe that capitalist economic institutions
   have in fact disrupted earlier forms of solidarity, such as those
   characteristic of pre-capitalist political economies, marked by what
   Durkheim called mechanical solidarity. At the same time, new forms of
   solidarity have been created, e.g., through the division of labor (as
   described in Durkheim's term organic solidarity). In political contexts
   as well, older solidarities within local communities have tended to give
   way to national, or even transnational, forms. Yet, of greater relevance
   for us here are the ways in which political economic institutions, with
   the inequalities and forms of domination and exploitation they may
   generate, frame and motivate new solidarity movements to address these
   injustices. Recognizing how institutions and practices function in ways
   that assign differential power to various groups in society is essential
   if justice is to be constructed through solidaristic action. Even where
   solidarity actions aim only at relieving suffering and do not directly
   attempt to eliminate oppression or explanation, some understanding of
   the social and institutional context of those to be aided is needed if
   the solidarity actions are to be effective.
   For example, efforts to address the aftermath of hurricanes and also to
   mitigate them going forward call for attention to the social conditions
   that lead impoverished or minority groups to be disproportionately
   affected by such natural events-by reason of where they live, or the
   ways they lack protection against excessive damage from these natural
   events. In such situations, empathy with the situation of others, and
   even specific action to assist them, however important they may be, are
   insufficient unless they are coupled with an understanding of the
   impacts of the structural features of political economy and the
   injustices to which the operations of these institutions give rise. This
   is even more evidently the case where solidarity movements aim directly
   at overcoming oppression and exploitation, e.g., ending sweatshop labor.
   In such cases, effective action must not only support workers
   individually or remedy their specific situation but requires a socially
   critical analysis of the prevailing context that gives rise to the
   exploitation in the first place, which may also provide indications of
   how to address it. We can grant that solidaristic practices, whether in
   healthcare or other contexts, may well have their own utility as an
   expression of our sociality and our enjoyment of acting in common, and
   in this sense solidarity can even be said to have some value apart from
   its functioning to help in constructing justice. But the argument here
   is that these practices can be truly effective in meeting their aims
   only if they go well beyond charity and also beyond practices that
   simply 'incur costs to assist others recognized as similar' (in the
   Prainsack/Buyx formulation). If they are to conduce toward justice,
   these solidarity practices and movements need to address the ways that
   social, economic, and political institutions systematically function to
   deny some groups of people the basic means of life, and give rise to
   pervasive inequalities in people's opportunities for self-development
   and for participating in processes of collective self-determination.
   This is the case most clearly for what I have called networking
   solidarities, but it can apply to solidarity within more unitary
   contexts like nation-states to the degree that the bonds involved (e.g.,
   among citizens) are not merely pre-existing but affirmed and reinvented
   over time. Even more demandingly, at a normative level, we can say that
   solidaristic action needs to take seriously the requirement for deep
   social transformation in the direction of social, and indeed global,
   justice. In this way, as I have argued elsewhere, although solidarity
   remains particularistic in its orientation to specific problems and
   specific groups or individuals, it can keep in view the demands of
   universal human dignity. And solidarity movements can verify that their
   particular goals contribute (in however limited a way) to the broader
   goal of egalitarian social transformation. Thus, dispositions to
   empathy, deference, and mutual aid remain important components of
   solidaristic social action, but a critical analysis of the social
   context and concretely taking action oriented to alleviating structural
   injustices are needed as well. In addition, since the institutional
   context, with its given power relations, frames the various solidarity
   movements, sometimes the prevailing power formations are replicated
   within these movements themselves.
   I suggest that this calls for groups and agents to be self-reflective
   about these effects of the structural context in which they function,
   and to be on guard about the dangers of their own possible complicity in
   its replication and perpetuation. An important proviso should be
   mentioned before returning to the case of healthcare and considering the
   impact of the notions of solidarity analyzed here. That is, although
   solidarity has here been related to justice, with the concomitant need
   to analyze and address the structural injustices that frame solidarity
   action, there is no implication that solidarity movements or other
   solidarity activities are sufficient for achieving the institutional
   changes that justice requires. For that, democratic legislation and
   various political and economic transformations are also needed. But
   solidarity, whether binding the members of a nation-state, or
   interpreted in newer networking forms, are one important way of
   constructing the conditions for these transformations, or even, in some
   cases of prefiguring more just relations within the social relations of
   solidarity themselves. There is no question that the new focus on
   solidarity holds considerable import for healthcare, as Prainsack and
   Buyx have effectively argued. But the issue for us is what further
   benefit would result from incorporating solidarity's connection to
   justice, holding in view the significance of countering structural or
   systemic injustices. Given the vast range and specifics of healthcare
   and the social and economic factors conducive to health, I will focus on
   only a few of the most obvious implications for the practice of
   healthcare and for the potentially solidaristic activities of
   practitioners. We can ask: what difference would it make if we take
   seriously the need to address the differential structural power of the
   individuals and groups involved in healthcare, whether as practitioners
   or those served by them? And what is the scope and nature of the
   solidarity thus required? I will suggest in this final section that
   understanding solidarity in relation to structural injustice can not
   only shed new light on the sorts of examples that Prainsack and Buyx
   consider, but also, more importantly perhaps, highlight an entirely
   different range of examples of healthcare solidarity from the ones those
   authors consider. It takes us beyond such cases as the readiness to
   assist others through participating in healthcare databases or biobanks
   to cases of active participation in social movements aimed at improving
   healthcare nationally or transnationally, or, more defensively, to
   protesting structural injustices that lead to the wrongful denial of
   healthcare or to deep inequalities in its allocation. An obvious case of
   structural injustice in healthcare is provided by the deficiencies
   evident in the U.S. health insurance system (or lack of a system).
   Europeans have long recognized the centrality of solidarity with fellow
   citizens needed to undergird a willingness to contribute through taxes
   to a universal healthcare system. The types of provision in fact vary
   considerably, from socialized medicine as in the UK to state-funded
   support for private insurance provision, as in the Netherlands, along
   with dual systems mixing public and private support. But the
   universality at which these systems aim reflects the recognition of
   people's shared vulnerabilities in matters of health, and even an
   understanding that healthcare is a human right required by justice.
   There is also the acknowledgement that systematic or structural
   provision (or at least a guarantee) of healthcare is required in order
   to realize the universality at stake here. It is perhaps worth
   mentioning that despite their achievements, structural injustices do
   nonetheless persist in many of the European systems themselves. This is
   particularly the case where there are two tiers of provision such that
   private insurance is needed in order to gain superior care that (ideally
   at least) should be available to all. (Granted that in some European
   countries the public providers may actually be superior to private ones
   in some respects.) The lack of universal healthcare in the United States
   is evidently primarily due to the existence of structural injustice,
   rather than simply reflecting an absence of solidarity among
   compatriots. To state the obvious: the U.S. private insurance
   industry-and especially its leading large for-profit companies-is
   immensely powerful and, currently at least, enormously profitable. As
   part of the dominion of capitalist economic forms, these private firms
   also have inordinate influence over politics, as do the large drug
   companies. The activities of these companies exemplify the role of the
   'power of money' that is widely prevalent in U.S. politics and society,
   which in turn circumscribes the possibilities for public policy and law.
   Corporate lobbying and campaign contributions from corporations and the
   wealthy notably undercut political equality in the United States and can
   also prevent attention to the basic tasks involved in meeting human
   needs in equitable ways. Beyond this, it can be argued that the
   systematic differences between people's starting positions, depending on
   their class and race, in large measure fall out of existing economic
   functioning, particularly given the resistance of the powerful to the
   redistributions that would be needed for genuinely equal opportunities.
   Moreover, these differential and deleterious starting positions conduce
   to worse health outcomes for children affected by them, and for many
   adults over the course of their lives. In view of this systemic
   injustice, the sort of solidarity needed, then, is not only an empathic
   identification with other citizens (or better, with all members of the
   political community, including non-citizens). Rather, for meaningful
   change, attention also needs to be paid to the structural barriers to
   equal and universal healthcare. Although improvements and reforms can
   probably be made even without fundamental changes in these background
   structural economic and political conditions, realizing the goal of
   genuinely equal treatment would require transforming those basic
   economic structures themselves. And this in turn calls for social
   movements aimed at these transformations. In the case of the United
   States, some healthcare workers in fact have taken the lead in
   solidarity actions to preserve the existing limited forms of health
   insurance against efforts to strip vulnerable people of their coverage
   altogether. This represents an example of a type of solidarity action in
   the service of justice. Needless to say, much more needs to be done to
   develop a fully critical solidarity movement of the sort required.
   Indeed, some healthcare worker groups-notably National Nurses United and
   Physicians for Universal Healthcare-have taken the lead in spearheading
   the movement for Medicare for All, going considerably beyond the efforts
   to prevent repeal of the Affordable Care Act.
   They originally argued for a public option when that healthcare law was
   under development, and have gone on to organize healthcare consumers in
   various locales across the United States, including rural areas and
   those with large industries, to press for systemic changes in health
   insurance and in healthcare delivery, such as through establishing
   non-profit community health centers. In both domestic contexts and more
   global ones, connecting solidarity to structural injustice has been
   important for understanding and addressing the social and economic
   factors that greatly magnify the health impacts of natural disasters,
   e.g., of hurricanes or tsunamis or volcanic eruptions. Whereas
   solidarity with affected people has most often been episodic and
   motivated by empathy with them, attention to the structural factors that
   exacerbate the impact of these disasters on vulnerable populations
   expands the scope of what needs to be done in a forward-looking
   justice-oriented perspective. As suggested earlier, structural
   injustices that lead impoverished people to live in weak dwellings or in
   insecure geographical areas also expose them differentially to the
   health and other effects of weather or environmental catastrophes.
   Beyond the specific catastrophes, we can see that climate change itself
   has greater impacts on those groups as well, effects that will only
   increase over time. Cases that illustrate the ways that structural
   injustices intensify natural disasters (if not also contributing to
   causing them) are manifold, and the solidarity movements that have
   responded to these disasters are instructive for our purposes. A well
   known case is Hurricane Katrina in New Orleans in 2005, where African
   Americans made up 80% of the people in flooded low-lying communities,
   sometimes residing in inadequate housing like trailers, and without the
   means to escape the rising waters (especially due to low rates of car
   ownership). Not only did these minority communities bear the large part
   of the deaths and injuries from the hurricane, but also they experienced
   abiding health problems, e.g., those due to mold. Yet, despite the
   grossly inadequate federal response to this disaster, residents offered
   each other mutual assistance and were also aided by solidarity groups
   like Common Ground, which helped with community rebuilding, including
   founding a free health clinic, and aiding with wetlands restoration. A
   related example is the response to Hurricane Sandy in the New York/New
   Jersey area, where healthcare workers set up free clinics in trucks, and
   helped to raise money for much needed medical supplies for the various
   communities that lacked adequate resources of their own to deal with the
   storm aftermath. Internationally, structural injustices significantly
   contributed to the grave impact of the 2010 Haiti Earthquake, in which
   over 200,000 people were killed and over 300,000 injured, with more than
   1.5 million rendered homeless. Before the quake, many Haitians were
   impoverished and lived in slum conditions, leaving them highly
   vulnerable to floods and other natural disasters. The International
   Monetary Fund had implemented austerity programs in the preceding
   decades, which contributed to an evisceration of the public health
   systems and in turn to the health crisis following the earthquake, where
   there were radically insufficient medical supplies available.
   In the period that preceded the quake, an estimated 75% of Haiti's
   healthcare services had been provided by multinational and faith-based
   non-governmental organizations (NGOs), and its entire health supply
   system was externally run. The aid following the quake likewise involved
   a massive influx of international non-governmental organizations
   (INGOs), but Haitian NGOs were marginalized, as were the Haitian
   authorities, and over 90% of the aid money went to international actors,
   including the UN and INGOs, and to the private sector. This aid, too,
   was unequally distributed between the capital and rural areas, and
   between well-off and less well-off areas of Port-au-Prince itself. In
   contrast, more adequately addressing the medical needs arising from the
   quake, some international healthcare NGOs succeeded in working in
   solidarity with local Haitians, in particular, the INGO Partners in
   Health, which explicitly incorporated a focus on the impacts of
   structural factors in their efforts. A more recent case is provided by
   Hurricane Maria, which devastated Puerto Rico in the summer of 2017.
   This natural disaster likewise calls attention to political economic and
   social structural factors that greatly aggravated the situation. Years
   of austerity, this time managed by the U.S. government and banks, along
   with massive debt, left hospitals without many doctors and with
   inadequate medical supplies needed to deal with injuries following the
   storm. Puerto Rico's defective electrical grid also hampered the
   recovery from the hurricane. The inadequacies of this grid were
   exacerbated by the freeze imposed on a public infrastructure fund, which
   was instead used to funnel support to public-private partnerships under
   the same restructuring program. Moreover, in Puerto Rico, as in Haiti,
   we observe inequalities in the response to affected communities in the
   capital vs. in poorer rural areas. Solidarity work by healthcare
   workers, including doctors from Cuba, along with aid from the Puerto
   Rican diaspora, has been important in recovery and rebuilding efforts,
   but has not been able to make up for the lack of support from the U.S.
   government. It is evident, then, that effective action requires
   understanding the economic and social factors that condition people's
   life chances and their health, including the limitations imposed by
   their places of residence. Indeed, the economic functioning of
   capitalism seems to be a major causal factor not only in these discrete
   natural events but also in climate change itself. While no single
   solidarity movement can counter these structural or systemic effects,
   establishing a linkage between a particular event and the deeper
   structural conditions for its differential impact on impoverished or
   vulnerable populations is important for adequate public policy going
   forward, and for the provision of the right forms of assistance in the
   present. It suggests the need for aid that not only restores the
   situation to the one that preceded the environmental event in question
   but that establishes a better, and more resilient, situation going
   forward. Clearly, an interlinking and networking of solidarity movements
   and of civil society organizations, as well as of public policy, would
   be necessary for the social transformative changes required.
   Similar arguments concerning the need for solidarity activity to remedy
   structural injustices can be advanced in regard to other central
   national or global health problems: for example, the provision of clean
   water, as in the case of Flint, Michigan, or the protection of the water
   supplies from fracking, or from underwater pipelines as in the case of
   Standing Rock, where there was a substantial solidarity struggle in
   support of the affected Sioux indigenous people in 2016-2017.
   Internationally, the health challenges include the need for wider and
   cheaper provision of drugs to counter HIV-AIDS along with a host of
   other illnesses; ways of dealing with malaria and with preventable
   epidemics; providing clean water worldwide; and addressing the range of
   health issues that result from trafficking, child labor, and slave
   labor. In all these cases, solidarity movements would need to join up
   with others working to counter exploitation and the dominion of the
   profit motive, or struggling to rectify the deep inequalities in social
   and economic conditions, along with the effects of absolute poverty.
   Likewise, in regard to the overarching problem of climate change itself,
   we have already seen the emergence of major transnational solidarity
   movements, often taking the form of networks of local groups, and
   including the participation of numerous healthcare workers. Examples are
   the older Via Campesina, the People's Climate Movement, and 350.org,
   among many others. In the international context, mention should also be
   made of the way structural injustice frames medical problems arising
   from illness and other natural causes, but also those arising from war
   and other forms of violence. Some solidarity movements in those contexts
   have focused on offering aid to the injured, as with the 'White Helmets'
   operating in rebel-held areas of Syria, extracting the living from the
   rubble following Syrian government bombings. While this group is
   composed mainly of volunteers and is anti-authoritarian, it otherwise
   eschews any specific political affiliation. The Kurdish YPG (People's
   Defense Units) in northern Syria, which also has healthcare units
   operating in areas under attack, presents a somewhat different case,
   since it is explicitly anti-capitalist in orientation. However, a full
   discussion of these complex cases would take us beyond the scope of the
   present discussion. We can, in conclusion, return to two of the cases
   analyzed by Prainsack and Buyx and attempt to view them through the lens
   of structural injustice, with the resulting transformed interpretation
   of the solidaristic action required in those bioethical contexts. While
   less dramatic than the leading examples analyzed above, where solidarity
   needs to be directed explicitly towards countering structural
   injustices, the Prainsack and Buyx cases pose some interesting issues
   for consideration. The two applications of solidarity are those of
   governing health databases (as they put it), and personalized medicine
   and healthcare. As we have noted, in the course of their acute analysis,
   Prainsack and Buyx occasionally point to the dangers of the commercial
   uses of medical databases. But we can ask whether their recognition of
   these dangers fully informs their own account. Perhaps because they wish
   to make proposals that can be adopted immediately, the authors employ
   the notion of solidarity to recommend only modest restrictions on the
   use of these databases.
   For example, they urge that their use contribute to some public good at
   the same time as they retain their commercial or profit-oriented
   purposes, where these latter can even remain primary. The authors also
   tend to accept the existing limits on public funding for research as a
   given, rather than strongly arguing for its expansion by way of
   solidarity actions, however difficult accomplishing this might be in the
   present. In fact, the use of health databases for the purpose of private
   profit is a social choice that a society need not endorse. Likewise, the
   scope and extent of public funding is also a matter of policy and
   legislation, even if alternative directions would be difficult to
   implement in the context of a capitalist political economy. It is
   constraints posed by the latter that I would highlight in an alternative
   structural perspective on solidarity, taking us beyond the commitment to
   assist others that these authors foreground in their analysis. Indeed,
   one can further argue that the solidarity that Prainsack and Buyx seek,
   as a willingness to share one's own data in large databases, can
   actually be undercut by structural injustices. This is evident
   especially in regard to the potential commercial use of the data.
   Informed people, aware of the dangers that this background structural
   feature poses, may well be resistant to taking a chance on acting in the
   solidaristic ways that these authors recommend. People may be wary of
   these commercial uses and indeed, may even come to expect them, so they
   would decide against contributing their own information, despite
   assurances of confidentiality. In this way, the existing tendency toward
   an overriding concern with private self-interest is reinforced by the
   very existence and continuation of these structural background
   conditions. In this context, efforts to eliminate structural injustice,
   if effective, could be expected to assist in promoting the sorts of
   solidarities that Prainsack and Buyx seek. Another specific difference I
   have with these authors' otherwise excellent account of databases and
   their governance has to do with their rather puzzling remarks about
   dealing with the risks that must be accepted by those who contribute
   their health data to the database. For Prainsack and Buyx, solidarity is
   supposed to motivate people to provide their own health data to these
   databases and they argue that only 'broad consent' is needed for the use
   of this data by researchers rather than more traditional forms of
   informed consent, which they regard as excessively demanding and costly
   in this context. The authors propose that less attention should be given
   to preventing the risks of re-identification (with the potential
   discrimination that might follow) and more attention given to mitigating
   or compensating for harms that may accrue to individuals from misuse of
   their data in the future. This includes, they suggest, making fewer
   efforts to assure individual consent in a strong sense, and instead
   placing more emphasis on putting funds aside to remedy harms or injuries
   arising from misidentification or, more generally, from the misuse of
   information. I believe that encouraging solidaristic actions and
   practices of the sort these authors seek to engender would instead be
   aided by focusing even more than is presently done on preventing and
   limiting the risks that inevitably attend contributing one's personal
   health data for use in medical databases.
   This is so not only for instrumental reasons, namely, because otherwise
   people will not participate out of (largely rational) fear of these
   untoward consequences. A greater emphasis on limiting risk is also
   essential in recognition of the real structural problems that frame
   these databases, namely, the great commercial potential they hold and
   their openness to corporate use of the included health information in
   the interests of profits, along with the deep challenges involved in
   safeguarding privacy online. These structural features would not be
   meliorated by the authors' otherwise fine proposals to allow
   contributors to access their own raw data, and to be informed of
   possible health impacts on them personally that emerge from the research
   the databases facilitate. To adequately deal with the various social,
   technological, and medical challenges posed by these large databanks
   requires solidarity action in the interest of structural change besides
   the reforms the authors have sketched. Further, although Prainsack and
   Buyx helpfully suggest in passing that a few patients should be included
   among those who serve on the proposed governance boards for large
   databanks, it seems that the majority on these boards would be made up
   of standing groups of people whose only requirement is not to have
   conflicts of interest in regard to the potential uses of the databanks.
   This delimitation seems insufficient to assure the responsibility owed
   to the contributors of data, particularly in view of the background
   functioning of social and economic institutions that give managers and
   other elites the preponderance of power. Inasmuch as ethics boards are
   also ruled out by the authors as trustees (because they are
   overburdened, in their view, or may not be knowledgeable about the
   specific research in question), it is unclear how these governance
   boards would best be constituted on their approach. A strongly
   solidaristic view would require that a substantial number should be
   drawn from patients or their representatives, though it would clearly
   also be important to include a sizable number of scientists and other
   experts. We can see then that quasi-democratic requirements emerge for
   the governance of these databanks, such that those affected by them
   would have some say in overseeing them. This follows as well from the
   feature of deference, which I suggested is an important aspect of an
   adequate conception of solidarity. Deference is required toward those
   one is assisting, who should have a major role in specifying their needs
   and how they want to be assisted. Efforts must thus be made to hear from
   them systematically. This involves new forms of democratic, or perhaps
   quasi-democratic, input into the policies or actions in question. I use
   the qualification 'quasi' here to indicate that the input in question
   may not always have to be formal, though there is certainly a place for
   formal rights of participation on governance boards by some
   representatives of patients or even the public at large. This sort of
   deference to patients and democratic input by them also casts light on
   the final example of solidarity in action, drawing again from the
   Prainsack and Buyx account. They analyze the case of 'personalized
   medicine' or 'precision medicine,' which most often refers to the use of
   analytical software and databases to target medicine and healthcare to
   individuals in ways that are unique to them, e.g., by the use of
   genomics and through such software systems as IBM's Watson.
   The authors rightly point out that group characteristics continue to be
   important to these analyses, since data about groups provide the
   parameters for evaluating the medical status of individuals. But in
   personalized or precision medicine, the focus comes to be on the
   intersection of these group findings within particular differentiated
   individuals. Moreover, the authors usefully propose to extend the
   characteristics that are taken into account in personalized practices to
   include also social ones, as well as individuals' cultural and personal
   preferences. In regard to the identification of group characteristics
   and their embodiment in unique ways in individuals, it is clearly
   important to adopt a socially critical perspective as to what
   constitutes a relevant group. That is, taking structure into account
   suggests the importance of becoming aware of social preconceptions and
   potential bias in the identification of a group. This holds not only for
   standard ascriptive group identifications along the lines of gender,
   race, etc., but also of newer sets of subgroups or emerging crosscutting
   groups. It would also affect the ways both researchers and clinicians
   identify the social background conditions and the social and cultural
   preferences of the individuals, if these are to be taken into account
   and added to personalized medicine and healthcare, as Prainsack and Buyx
   propose. We can delineate one final implication of the importance of
   participation in healthcare by those affected, which I have suggested
   follows from a conception of solidarity that includes deference and
   hearing from others as to how they want to be aided or assisted.
   Clearly, a fuller view of personalized medicine would not only look at
   evidence-based therapies targeted at individuals drawing from large
   databases of relevant research, but should be open to input from
   patients themselves about the aims and methods of therapy. Even the
   basic interpretation of health and wellness, both of which are clearly
   shared goals of patients and clinicians, can be open to patients' input.
   This sort of participation by those affected by the practice of medicine
   and healthcare need not be understood in a way that diminishes the role
   of science or expertise. Rather, it reflects the recognition that
   solidarity with patients requires openness to their own perspectives and
   goals, and ideally involves their participation in co-determining their
   own care. Given the range of research knowledge and existing therapies,
   a truly personalized medicine would not only home in on targeted precise
   therapies, but would involve an interactive and cooperative process of
   health building and health sustenance. As argued here, it would also
   require practices of attunement to, and solidarity with, a patient's
   social context, needs, and aspirations. Further, understanding that
   social context, in turn, requires a focus on the differential power and
   inequalities that result from prevailing political and economic
   institutions, that is, an attention to structural injustice. The author
   declares no conflict of interest. Carol C. Gould is Distinguished
   Professor in Philosophy at Hunter College and in the Doctoral Programs
   in Philosophy and Political Science at the Graduate Center of The City
   University of New York, where she is also Director of the Center for
   Global Ethics and Politics. She is Editor of the Journal of Social
   Philosophy. Her most recent book is Interactive democracy: The social
   roots of global justice (Cambridge University Press, 2014.) Prainsack,
   B., & Buyx, A. (2017).
   Solidarity in biomedicine and beyond.
   Cambridge: Cambridge University Press. See for example, Gunson, D.
   (2009). Solidarity and the universal declaration on bioethics and human
   rights. Journal of Medicine and Philosophy, 34, 241-260. I discuss this
   question in Gould, C. C. (2014). Interactive democracy: The social roots
   of global justice. Cambridge: Cambridge University Press. Prainsack &
   Buyx, op. cit. note 1; and Prainsack, B., & Buyx, A. (2011). Solidarity:
   Reflections on an emerging concept in bioethics. Retrieved February 25,
   2018, from
   https://nuffieldbioethics.org/wp-content/uploads/2014/07/Solidarity_repo
   rt_FINAL.pdf Prainsack & Buyx, op. cit. note 1, p. 52. Ibid., pp. 68,
   77, 93. Ibid., pp. 76, 77, 93. Gould, C. C. (2007). Transnational
   solidarities. Journal of Social Philosophy, 38(1) (Special Issue on
   Solidarity, C. Gould & S. Scholz), 146-162; Gould, op. cit. note 3, pp.
   99-131. Bayertz, K. (1999). Four uses of 'solidarity'. In K. Bayertz
   (Ed.), Solidarity (pp. 3-28). Dordrecht: Kluwer. More recent
   articulations of the Catholic notion of solidarity, in particular, have
   seen it as tied labor, e.g., in the Polish Solidarnosc movement or to
   Latin American social movements. See for example, Beyer, G. J. (2014).
   The meaning of solidarity in Catholic social teaching. Political
   Theology, 15(1), 7-25. Clearly, too, as Beyer points out, Christianity
   is not unique among religions in appealing to some conception of
   solidarity. See also Schoenfeld, E. & Mestrovic, S. G. (1989).
   Durkheim's concept of justice and its relationship to social solidarity.
   Sociology of Religion, 50(2), 111-127. For a discussion of the some of
   the meanings of solidarity in historical context, see Brunkhorst, H.
   (2005). Solidarity: From civic friendship to a global legal community.
   Cambridge, MA: MIT Press; Pensky, M. (2008). The ends of solidarity:
   Discourse theory in ethics and politics. Albany, NY: State University of
   New York Press. For a discussion of the distinction of solidarity from
   charity and from humanitarian aid, see Gould, op.cit. note 8. Gould, C.
   C. (1983). Beyond causality in the social sciences: Reciprocity as a
   model of non-exploitative social relations. In R. S. Cohen & M. W.
   Wartofsky (Eds.), Epistemology, methodology and the social sciences:
   Boston studies in the philosophy of science (Vol. 71, pp. 53-88).
   Boston: D. Reidel; Gould, C. C. (1988). Rethinking democracy: Freedom
   and social cooperation in politics, economy, and society (pp. 31-90).
   Cambridge: Cambridge University Press. Gould, op. cit. note 8. Note that
   Andrea Sangiovanni adds this sort of national solidarity as a third
   traditional root of the notion, in addition to those derived from the
   Christian and socialist traditions. See Sangiovanni, A. (2015).
   Solidarity as joint action. Journal of Applied Philosophy, 32, 340-359.
   Eckenwiler, L., Straehle, C., & Chung, R. (2012). Global solidarity,
   migration, and global health inequity. Bioethics, 26, 382-390. Gunson,
   op. cit. note 2, p. 247. Ibid. For an intensive discussion of the
   concept of political solidarity and its forms, see Scholz, S. J. (2008).
   Political solidarity. University Park: Penn State University Press.
   Gunson, op. cit. note 2, p. 248. Gould, C. C. (1978). Marx's social
   ontology: Individuality and community in Marx's theory of social
   reality. Cambridge, MA: MIT Press; Gould (1988), op. cit. note 13, pp.
   91-132. For a development of the implications of this social ontology
   for understanding human rights and solidarity, see Gould, op. cit. note
   3.
   See especially Gould (1988), op. cit. note 13, pp. 31-90 and Gould, op.
   cit. note 3. Ibid. Ibid. For a related argument, see Young, I. M.
   (1990). Justice and the politics of difference. Princeton, NJ: Princeton
   University Press; Young, I. M. (2000). Inclusion and democracy. Oxford:
   Oxford University Press. On interdependence and vulnerability, see Held,
   V. (2006). The ethics of care: Personal, political, and global. New
   York, NY: Oxford University Press. For a discussion of the material and
   social conditions for human agency, including healthcare, see Gould, C.
   C. (2004). Globalizing democracy and human rights. Cambridge: Cambridge
   University Press. Regarding the connection of these conditions to
   economic and social human rights, see also Gould (1988), op. cit. note
   13, pp. 190-214, and Gould, op. cit. note 3, pp. 13-57. My own treatment
   of the notion of negative and positive freedom was indebted especially
   to Macpherson, C. B. (1973). Democratic theory: Essays in retrieval.
   Oxford: Oxford University Press. See Gould, op. cit. note 13, pp. 18-20,
   38-40, where I also discuss some differences from his view. Gould
   (1988), op. cit. note 13. Habermas, J. (1990). Justice and solidarity:
   On the discussion concerning Stage 6. Tr. S. W. Nicholson. In T. E. Wren
   (Ed.), The moral domain: Essays in the ongoing discussion between
   philosophy and the social sciences (pp. 244-245). Cambridge, MA: MIT
   Press. Gould (2004), op. cit. note 24; Gould, op. cit. note 8. Gould,
   op. cit. note 8. See also the account of solidarity and justice in
   Ferguson, A. (2009). Iris Young, global responsibility, and solidarity.
   In A. Ferguson & M. Nagel (Eds.), Dancing with Iris: Between
   phenomenology and the body politic in the political philosophy of Iris
   Marion Young (pp. 185-197). New York, NY: Oxford University Press.
   Gould, ibid: 157; Gould, op. cit. note 3, p. 111. Rippe, K. P. (1998).
   Diminishing solidarity. Ethical Theory and Moral Practice, 1(3),
   355-373. I have discussed inclusiveness and democracy in social
   movements in Gould, op. cit. note 3, pp. 99-131. Giddens, A. (1984). The
   constitution of society. Cambridge: Polity Press. Young, I. M. (2003).
   Political responsibility and structural injustice. Lawrence: University
   of Kansas, p. 7. Ibid, p. 6. Young, I. M. (2006). Responsibility and
   global justice: A social connections model. Social Philosophy and
   Policy, 23(1), 102-130. I discuss Young's conception of responsibility
   for global justice in Gould, C. C. (2009). Varieties of global
   responsibility: Reflections on Iris Marion Young's last writings. In
   Ferguson & Nagel, op. cit. note 29, pp. 199-211. Ibid. Although the
   focus in this article is primarily on the injustice and exploitation
   resulting from capitalist structures, it is evident that political
   economic institutions serve to replicate racism and patriarchy in
   addition to economic exploitation. A fuller account would need to
   consider the interrelations among these various forms of systemic or
   structural injustice, and the ways they produce unequal access to
   healthcare, along with deeply problematic impacts on health and
   well-being. Durkheim, E. (1964). The division of labor in society. Tr.
   G. Simpson. New York, NY: The Free Press. For further discussion, see
   Gould, op. cit. note 3, chapter 6. For a discussion of a range of
   environmental injustices and movements to address them, see Bullard, R.
   D. (Ed.). (2005). The quest for environmental justice: Human rights and
   the politics of pollution. San Francisco, CA: Sierra Club Books.
   For a useful discussion of the interaction of natural and social factors
   in Katrina and other U.S. disasters, see Tierney, K. (2006). Social
   inequality, hazards, and disasters. In R. J. Daniels, D. F. Kettl, & H.
   Kunreuther (Eds.), On risk and disaster: Lessons from Hurricane Katrina
   (pp. 109-128). Philadelphia: University of Pennsylvania Press. See also
   the helpful analyses in Bullard R. D. & Wright, B. (Eds.). (2009). Race,
   place, and environmental justice after Hurricane Katrina: Struggles to
   reclaim, rebuild and revitalize New Orleans and the Gulf Coast. Boulder,
   CO: Westview Press. Disasters Emergency Committee. Haiti earthquake
   facts and figures. UK. Retrieved February 24, 2018, from
   https://www.dec.org.uk/articles/haiti-earthquake-facts-and-figures The
   Haiti Case Study. (2012). NATO-Harvard Working Paper. Retrieved February
   24, 2018, from
   https://www.jallc.nato.int/products/docs/haiti_case_study.pdf Luge, T.
   (2010). Haiti case study. Retrieved February 24, 2018, from
   https://www.slideshare.net/Timoluege/2010-haiti-earthquake-response-case
   -study Chen, M. (2017, June 8). The bankers behind Puerto Rico's debt
   crisis. The Nation. New York, NY. Retrieved February 23, 2018, from
   https://www.thenation.com/article/bankers-behind-puerto-ricos-debt-crisi
   s/ Prainsack & Buyx, op. cit. note 1, p. 104. Ibid., pp. 114, 115.
   Ibid., p. 115. Ibid., p. 119. INTRODUCTION CURRENT INTERPRETATIONS OF
   SOLIDARITY IN HEALTHCARE TWO SENSES OF SOLIDARITY AND THEIR RELATION TO
   JUSTICE STRUCTURAL INJUSTICE AND SOLIDARITY SOME IMPLICATIONS FOR
   HEALTHCARE CONFLICT OF INTEREST Footnotes The concept of solidarity has
   recently come to prominence in the healthcare literature, addressing the
   motivation for taking seriously the shared vulnerabilities and medical
   needs of compatriots and for acting to help them meet these needs. In a
   recent book, Prainsack and Buyx take solidarity as a commitment to bear
   costs to assist others regarded as similar, with implications for
   governing health databases, personalized medicine, and organ donation.
   More broadly, solidarity has been understood normatively to call for
   'standing with' or assisting fellow community members and possibly also
   distant others in regard to their needs, whether for its own sake or in
   order to realize the demands of justice. I argue here that the
   understanding of solidarity in the existing bioethics literature is
   unduly restricted by not sufficiently theorizing the notion of
   structural (or systemic) injustice and its import for understanding
   solidarity. Extending traditional conceptions of labor and social
   movement solidarity, I contrast unitary solidarity within a given group
   with 'networking solidarities' across groups. I analyze the meaning of
   structural injustice and its significance for solidarity, including
   countering institutionally entrenched inequalities and economic
   exploitation. I then apply this broadened conception to healthcare,
   discussing structural problems with the U.S. insurance system and the
   solidarity movements addressing its deficiencies. I analyze some natural
   disasters and global health challenges that were aggravated by
   structural injustices, along with the solidarity movements they
   engendered. Finally, I revisit the questions of governing health
   databases and of personalized medicine with the enlarged conception of
   solidarity in view.
RI Fazli, Ghazal/AAE-8320-2022
Z8 1
TC 27
ZR 0
ZS 0
ZB 3
ZA 0
Z9 28
U1 99
U2 1321
SN 0269-9702
EI 1467-8519
UT WOS:000450332600002
PM 30044895
ER

PT J
AU Tanoue, Michael T.
   Chatterjee, Dhananjay
   Nguyen, Heajung L.
   Sekimura, Troy
   West, Brian H.
   Elashoff, David
   Suh, William H.
   Han, Janet K.
TI Tweeting the Meeting Rapid Growth in the Use of Social Media at Major
   Cardiovascular Scientific Sessions From 2014 to 2016
SO CIRCULATION-CARDIOVASCULAR QUALITY AND OUTCOMES
VL 11
IS 11
AR e005018
DI 10.1161/CIRCOUTCOMES.118.005018
PD NOV 2018
PY 2018
AB Twitter is a mobile social media microblogging service designed for
   instant online publication of short 280-character text-based messages
   known as tweets. Twitter's ability to rapidly circulate information and
   generate debate among its users has resulted in its application in
   arenas including politics, business, broadcasting, and academia.
   Fittingly, but not without controversy, Twitter use during major medical
   conferences has gained significant traction because of its ability to
   widely and rapidly disseminate information in real time(1,2) conferring
   a dramatic upside potential for medical education. Despite this rapid
   growth in social media utilization during major medical conferences,
   there is a paucity of data related to this in cardiology literature.
   This data report analyzes preliminary descriptive trends of Twitter use
   during 3 major cardiovascular meetings and evaluates its possible
   educational potential through a quantitative and qualitative analysis of
   conference-related tweets.
OI Han, Janet/0000-0003-2393-7018
TC 21
ZA 0
Z8 0
ZR 0
ZB 2
ZS 0
Z9 21
U1 0
U2 2
SN 1941-7705
EI 1941-7713
UT WOS:000450732600012
PM 30571329
ER

PT J
AU Borgmann, Hendrik
   Cooperberg, Matthew
   Murphy, Declan
   Loeb, Stacy
   N'Dow, James
   Jose Ribal, Maria
   Woo, Henry
   Roupret, Morgan
   Winterbottom, Andrew
   Wijburg, Carl
   Wirth, Manfred
   Catto, James
   Kutikov, Alexander
TI Online Professionalism-2018 Update of European Association of Urology
   (@Uroweb) Recommendations on the Appropriate Use of Social Media
SO EUROPEAN UROLOGY
VL 74
IS 5
BP 644
EP 650
DI 10.1016/j.eururo.2018.08.022
PD NOV 2018
PY 2018
AB Context: Social media (SoMe) has transformed communication among health
   care professionals by enabling rapid and global information exchange.
   Yet, the novelty of SoMe and concerns about potential risks continue to
   be barriers to adoption.
   Objective: To encourage appropriate professional use of SoMe by
   physicians in concordance with best practices and to update practical
   guidelines for effective and professional use of these communication
   technologies.
   Evidence aquisition: The European Association of Urology (EAU; @Uroweb)
   brought together a committee of So Me stakeholders in the urology field.
   PubMed and the grey literature were searched to identify So Me position
   papers by other medical societies and organizations.
   Evidence synthesis: Updated practical guidelines for effective and
   professional use of SoMe communication technologies. A core of 10
   practical recommendations for the responsible, ethical, and constructive
   use of SoMe communication technologies was articulated. The guidelines
   are limited by their inherent subjective nature and lack of robust
   evidence supporting their utility.
   Conclusions: SoMe is reshaping the way the urological care providers
   communicate; however, appropriate engagement requires courtesy,
   professionalism, and honesty. Adherence to guidelines will help users
   harness the benefits of SoMe in a safe and effective manner.
   Patient summary: Social media has transformed communication among health
   care professionals. This narrative review article provides an update of
   practical guidelines for effective and professional use of these
   communication technologies. (C) 2018 European Association of Urology.
   Published by Elsevier B.V. All rights reserved.
RI Borgmann, Hendrik/F-4658-2015; Woo, Henry/AAO-7421-2020; Kutikov, Alexander/H-2742-2013; Cooperberg, Matthew R/G-6249-2017; catto, james/; Loeb, Stacy/; Ribal, Maria J./
OI Borgmann, Hendrik/0000-0002-3955-564X; Woo, Henry/0000-0003-4099-0339;
   Cooperberg, Matthew R/0000-0003-4339-6685; catto,
   james/0000-0003-2787-8828; Loeb, Stacy/0000-0003-3933-9207; Ribal, Maria
   J./0000-0001-8142-5382
ZB 15
Z8 0
ZS 1
ZA 0
TC 38
ZR 0
Z9 38
U1 0
U2 13
SN 0302-2838
EI 1873-7560
UT WOS:000446875700032
PM 30177286
ER

PT J
AU Ashrafzade, Fateme
   al-Attar, Mohammad
TI ASSESSMENT OF CRITICAL THINKING IN PH.D. CANDIDATES OF PERSIAN MEDICINE
SO INDO AMERICAN JOURNAL OF PHARMACEUTICAL SCIENCES
VL 5
IS 11
BP 11277
EP 11282
DI 10.5281/zenodo.1476938
PD NOV 2018
PY 2018
AB Thinking and decision making abilities are one of the most important
   skills for clinicians in general or special practice: but many studies
   result showed a gap between the ideal and the real, which lead to
   medical errors or inappropriate judgment in complex situations. Since
   traditional, alternative or complementary medical schools are still in
   the beginning road with various deficiencies in scientific structure or
   evidence-based instructions for clinicians, critical thinking is central
   proficiency for practitioners in this field. The purpose of this study
   is measure the critical thinking in Ph.D. candidates of Persian
   medicine.
   To conduct the research the California Critical Thinking Skills Test
   (form B) was used and the participation was voluntary, CCTST
   questionnaire sent online to Ph.D. candidates in Iranian medical
   universities, 18 persons responded to the test.
   The results showed that Ph.D. candidates of Persian Medicine are weak in
   all critical thinking skills include Analysis, Interpretation,
   Evaluation, Explanation, Deductive reasoning, Inductive reasoning. Also,
   female's scored higher than males in all areas of critical thinking,
   except the deductive reasoning that earned the same score. The findings
   of this study showed that critical thinking is an important challenge in
   the Ph.D. of Persian medicine education and it is recommended as one of
   the most fundamental educational outcomes in the Ph.D. curriculum of
   Persian Medicine.
RI al-Attar, Mohammad/P-6107-2016
OI al-Attar, Mohammad/0000-0002-5417-4730
ZA 0
ZR 0
TC 0
ZS 0
ZB 0
Z8 0
Z9 0
U1 0
U2 2
SN 2349-7750
UT WOS:000451707800028
ER

PT J
AU Al-Ghofili, Mohammad
   Al-Shehri, Mohammed
   Al-Rabiah, Ebraheem
TI EMERGENCY MEDICINE RESIDENTS AS TEACHERS: AN UNDERGRADUATE MEDICAL
   STUDENTS' PERCEPTION Running title: Medical Students Survey Residents as
   Teachers
SO INDO AMERICAN JOURNAL OF PHARMACEUTICAL SCIENCES
VL 5
IS 11
BP 13001
EP 13005
DI 10.5281/zenodo.1495122
PD NOV 2018
PY 2018
AB Objectives: Clinical rotations play a major role in the learning process
   for medical students. During training, students are usually supervised
   by a team of residents and their consultants. This study was conducted
   in order to determine the perceptions of undergraduate medical students
   towards Emergency Medicine [EM] residents as teachers.
   Methods: An online survey that could be downloaded via Google documents
   was conducted among undergraduate medical students and interns from six
   government teaching hospitals in Riyadh, Saudi Arabia.
   Results: The survey was completed by 384 undergraduate medical students
   [interns: 88.8%; 5th year students: 11.2%]. About 63% of respondents
   indicated that EM residents taught them the general principles of
   medicine; 40.0% of respondents agreed that EM residents have a high
   level of theoretical knowledge, and 59.0% felt relaxed and confident
   when an EM resident was present to teach and guide them. Approximately
   18% of students attributed 75 % of their clinical knowledge to the EM
   residents who taught them. However, 62.0 % of the respondents believed
   that there is a need for EM residents to acquire more teaching skills.
   Conclusion: Undergraduate medical students and interns perceived
   teaching by EM residents positively. Moreover, EM residents who
   undertook a teaching role had a great impact on the acquisition of
   knowledge by undergraduate students. However, many students thought that
   there was still a need for EM residents to acquire more teaching skills
   and gain further competence in teaching
ZR 0
ZB 0
ZA 0
ZS 0
Z8 0
TC 0
Z9 0
U1 0
U2 0
SN 2349-7750
UT WOS:000451707800306
ER

PT J
AU Bursch, Brenda
   Emerson, Natacha D.
   Arevian, Armen C.
   Aralis, Hilary
   Galuska, Lee
   Bushman, Jessica
   Sinclair, Maegan
   Grimley, Karen
   Lester, Patricia
   Bulut, Yonca
TI Feasibility of Online Mental Wellness Self-assessment and Feedback for
   Pediatric and Neonatal Critical Care Nurses
SO JOURNAL OF PEDIATRIC NURSING-NURSING CARE OF CHILDREN & FAMILIES
VL 43
BP 62
EP 68
DI 10.1016/j.pedn.2018.09.001
PD NOV-DEC 2018
PY 2018
AB Purpose: The primary goal of this study was to test the feasibility of
   an educational online self-assessment of burnout, resilience, trauma,
   depression, anxiety, and common workplace stressors among nurses working
   in a pediatric intensive care unit or neonatal intensive care unit
   setting. The secondary, exploratory objectives were to estimate the
   prevalence of psychiatric symptoms in this sample and to identify those
   variables that most strongly predict burnout.
   Design and Methods: Data from optional and anonymous online measures
   were analyzed for 115 nurses (67.9% aged 25-44; 61.7% Caucasian) working
   in an urban children's hospital pediatric or neonatal ICU. Multiple
   linear regressions identified demographic variables and workplace
   stressors that significantly predicted each of three components of
   burnout.
   Results: Most respondents found the educational assessment and feedback
   to be helpful. Choosing nursing as a second career was associated with
   better resilience. Having worked in ICU settings longer and being older
   were both linked to lower levels of anxiety. Predictors of burnout
   varied across the three burnout subscales.
   Conclusions: Implementation of an online self-assessment with immediate
   educational feedback is feasible in critical care settings. The
   variability of predictors across the three burnout subscales indicates
   the need for tailored interventions for those at risk. Future research
   may include follow-up of nurses to examine changes in scores over time
   and expansion of the tool for other medical personnel.
   Practice Implications: An educational online self-assessment can be a
   helpful tool for pediatric critical care nurses experiencing varying
   degrees of burnout and distress. (C) 2018 Elsevier Inc. All rights
   reserved.
RI Bulut, Yonca/V-3290-2019; Bushman, Jessica/
OI Bushman, Jessica/0000-0002-1017-7948
ZS 0
Z8 0
ZR 0
ZA 0
ZB 0
TC 8
Z9 8
U1 5
U2 15
SN 0882-5963
UT WOS:000450921100028
PM 30473158
ER

PT J
AU Seffinger, Michael A.
   Hurwitz, Eric
   Quiamas, John
   Kitch, Antoinette
   Mervyn-Cohen, Vanessa
   Lin, Edward
TI Correlation of Personal Experience and Acquired Knowledge With Intent to
   Recommend Adjunctive Osteopathic Manipulative Treatment or Yoga for
   Patients With Chronic Low Back Pain
SO JOURNAL OF THE AMERICAN OSTEOPATHIC ASSOCIATION
VL 118
IS 11
BP 738
EP 745
DI 10.7556/jaoa.2018.159
PD NOV 2018
PY 2018
AB Context: Osteopathic manipulative treatment (OMT) and yoga are both
   recommended by systematic reviews in the evidence-based research
   literature for low back pain management. It is unknown, to the authors'
   knowledge, what the effect of personal experience with OMT or yoga,
   reading research articles on OMT or yoga, or both will have on medical
   students' recommendations for these treatment options to future patients
   with chronic low back pain.
   Objective: To evaluate the likelihood of osteopathic medical students
   recommending OMT or yoga to treat patients with chronic low back pain
   based on their personal experience or reading research articles that
   recommend OMT or yoga for patients with chronic low hack pain.
   Methods: In this prospective cohort study, researchers administered an
   anonymous 18-question online survey for osteopathic medical students.
   The survey included a patient vignette, 2 evidence-based articles, and
   multiple choice, yes/no, and Liken-type questions. Participants were
   recruited via email from all 4 years of medical school. Between-group
   differences in proportions were assessed with descriptive statistics and
   chi(2) tests; differences within groups were assessed with the McNemar
   test; and Fischer exact tests were used when expected cell counts were
   less than 5.
   Results: A total of 180 participants (100 male, 80 female) completed the
   study. Personal experience increased the likelihood of osteopathic
   medical students recommending OMT (P<.018) or yoga (P<.001) to a future
   patient or to a patient in a case vignette (P<.05) with chronic low back
   pain. Students who read research articles were more likely to recommend
   OMT to the case patient and future patients before and after reading the
   intervention article regardless of their experience (P<.001).
   Conclusion: Personal experience and reading evidence-based research may
   increase the likelihood that osteopathic medical students will recommend
   OMT to future patients with chronic low back pain.
ZS 0
ZR 0
ZB 1
TC 1
ZA 0
Z8 0
Z9 1
U1 0
U2 11
SN 0098-6151
EI 1945-1997
UT WOS:000451833400007
PM 30398571
ER

PT J
AU Corn, Anne L.
   Lusk, Kelly E.
TI An Analysis of Parents' Reports on Educational Services for Their
   Children with Albinism
SO JOURNAL OF VISUAL IMPAIRMENT & BLINDNESS
VL 112
IS 6
BP 667
EP 682
DI 10.1177/0145482X1811200603
PD NOV-DEC 2018
PY 2018
AB Introduction: The purpose of this study was to gain information from
   parents in the United States about their children with albinism. The
   first article (in this issue) focused on the data from this study that
   addressed medical and low vision care. This article focuses on
   information and services related to the education of children with
   albinism. Methods: An online questionnaire was used to collect data for
   this study from parents of children with albinism. Representing 223
   children with albinism from 40 states in the U.S., 192 parents completed
   surveys and had opportunities to submit additional information. Results:
   A snapshot of the data indicates that, as a whole, parents perceive
   their children to do well academically, but they experience social and
   emotional challenges; 98 children were receiving direct instruction from
   a teacher of students with visual impairments and 84 were receiving
   consultation services. Although parents were generally satisfied with
   their level of involvement in the development of their children's
   education plans, many could not provide key information about the
   assessments their children had received, their children's reading rates,
   or the services with which their children were being provided.
   Discussion: These data illuminate the fact that, despite the premise of
   the Individuals with Disabilities Education Act (IDEA, 2004) that
   parents be equal partners in the education of their children with
   special needs, these parents of children with albinism were not as
   informed about the assessments and services that their children were
   receiving as might be expected. Findings also suggest the possibility
   that students with albinism may not be receiving appropriate educational
   services to address the limitations imposed by their low vision. In
   particular, it appears that these students, most of whom will be
   non-drivers, are not receiving orientation and mobility services. In
   addition, there was evidence that over half of these children may not be
   receiving instruction in the use of low vision devices. Implications for
   practitioners: The data gathered in this study provide directions for
   educators who work with children who have albinism and their families,
   as well as for those who design and administer services for children
   with visual impairments. Based on these reports from parents, it appears
   that children with albinism are not being assessed in the areas key to
   understanding their functioning and, although as a group they are doing
   well academically, other needs related to the Expanded Core Curriculum
   (ECC) are not being addressed as frequently. Teachers of students with
   visual impairments may want to be more explicit when describing to
   parents the assessments on which their educational recommendations are
   being made. Further research is needed to determine if children with low
   vision are being provided with educational services based on educational
   assessments and needs or if other administrative factors are driving
   these services.
TC 0
Z8 0
ZR 0
ZA 0
ZS 0
ZB 0
Z9 0
U1 0
U2 2
SN 0145-482X
EI 1559-1476
UT WOS:000453014600003
ER

PT J
AU Grayson, M. Lindsay
   Stewardson, Andrew J.
   Russo, Philip L.
   Ryan, Kate E.
   Olsen, Karen L.
   Havers, Sally M.
   Greig, Susan
   Cruickshank, Marilyn
CA Hand Hygiene Australia Natl Hand
TI Effects of the Australian National Hand Hygiene Initiative after 8 years
   on infection control practices, health-care worker education, and
   clinical outcomes: a longitudinal study
SO LANCET INFECTIOUS DISEASES
VL 18
IS 11
BP 1269
EP 1277
DI 10.1016/S1473-3099(18)30491-2
PD NOV 2018
PY 2018
AB Background The National Hand Hygiene Initiative (NHHI) is a standardised
   culture-change programme based on the WHO My 5 Moments for Hand Hygiene
   approach to improve hand hygiene compliance among Australian health-care
   workers and reduce the risk of health-care-associated infections. We
   analysed its effectiveness.
   Methods In this longitudinal study, we assessed outcomes of the NHHI for
   the 8 years after implementation (between Jan 1, 2009, and June 30,
   2017), including hospital participation, hand hygiene compliance
   (measured as the proportion of observed Moments) three times per year,
   educational engagement, cost, and association with the incidence of
   health-care-associated Staphylococcus aureus bacteraemia (HA-SAB).
   Findings Between 2009 and 2017, increases were observed in national
   health-care facility participation (105 hospitals [103 public and two
   private] in 2009 vs 937 hospitals [598 public and 339 private] in 2017)
   and overall hand hygiene compliance (36 213 [63.6%] of 56 978 Moments
   [95% CI 63.2-63.9] in 2009 vs 494 673 [84.3%] of 586 559 Moments
   [84.2-84.4] in 2017; p<0.0001). Compliance also increased for each
   Moment type and for each health-care worker occupational group,
   including for medical staff (4377 [50.5%] of 8669 Moments [95% CI
   49.4-51.5] in 2009 vs 53 620 [71.7%] of 74 788 Moments [71.4-72.0];
   p<0.0001). 1989 713 NHHI online learning credential programmes were
   completed. The 2016 NHHI budget was equivalent to AUD$0. 06 per
   inpatient admission nationally. Among Australia's major public hospitals
   (n=132), improved hand hygiene compliance was associated with declines
   in the incidence of HA-SAB (incidence rate ratio 0.85; 95% CI 0.79-0.93;
   13-0.0001): for every 10% increase in hand hygiene compliance, the
   incidence of HA-SAB decreased by 15%.
   Interpretation The NHHI has been associated with significant sustained
   improvement in hand hygiene compliance and a decline in the incidence of
   HA-SAB. Key features include sustained central coordination of a
   standardised approach and incorporation into hospital accreditation
   standards. The NHHI could be emulated in other national culture-change
   programmes. Copyright (C) 2018 Elsevier Ltd. All rights reserved.
RI Stewardson, Andrew/ABC-5208-2020; Russo, Philip/M-3232-2018
OI Stewardson, Andrew/0000-0001-6805-1224; Russo,
   Philip/0000-0003-3822-0554
ZS 1
TC 36
ZB 16
ZA 0
ZR 0
Z8 0
Z9 37
U1 1
U2 23
SN 1473-3099
EI 1474-4457
UT WOS:000448325300036
PM 30274723
ER

PT J
AU Suematsu, Mina
   Joseph, Sundari
   Abe, Keiko
   Yasui, Hiroki
   Takahashi, Noriyuki
   Okazaki, Kentaro
   Haxton, Jenni
   McFadyen, Morag
   Walker, Patrick
   Diack, Lesley
TI A Scottish and Japanese experience of patient-centred diabetic care:
   descriptive study of interprofessional education on live webinar
SO NAGOYA JOURNAL OF MEDICAL SCIENCE
VL 80
IS 4
BP 465
EP 473
DI 10.18999/nagjms.80.4.465
PD NOV 2018
PY 2018
AB To minimise the global burden of diabetes, the awareness of appropriate
   intervention methods for diabetes education and practice is essential.
   This project is the first international interprofessional education
   (IIPE) for the awareness of diabetes, with a focus on patient-centred
   care wherein three medical and four pharmacy students from Japan arid
   one medical, two pharmacy, two nutrition and one occupational therapy
   (OT) student from Scotland participated. We described IIPE effects using
   interdisciplinary education perception scale (IEPS) before and after the
   programme among Scottish and Japanese students. University of
   Aberdeen/Robert Gordon University and Nagoya University developed and
   established a shared online platform that provided knowledge to students
   on diabetes in both languages. We developed a case-based scenario that
   reflected diabetes care in each country using a standardised patient
   (SP). Lastly. a student-led live webinar was conducted on 14 November
   2014 (the World Diabetes Day) to discuss and exchange care methods for
   SP. Each participating national team presented their care plan and all
   students discussed the diabetic care plan online. Both Japanese and
   Scottish teams were able to accurately assess the patient's condition
   and empathise with the SP In conclusion, all participants learned that
   interprofessional collaboration was clearly required for diabetes
   management focused on patient-centred care. All participants appreciated
   the differences in the approach of the two countries involved because of
   the cultural- and health related differences. This programme was
   significant in raising awareness regarding the need for international
   interprofessional intervention on diabetes towards developing a model
   for live webinar IIPE.
RI Takahashi, Noriyuki/L-3016-2015; Suematsu, Mina/R-1046-2019; Suematsu, Makoto/I-8135-2013; Okazaki, Kentaro/
OI Takahashi, Noriyuki/0000-0003-1982-7019; Suematsu,
   Mina/0000-0003-1874-0018; Suematsu, Makoto/0000-0002-7165-6336; Okazaki,
   Kentaro/0000-0002-8449-804X
Z8 0
ZS 0
TC 2
ZR 0
ZB 0
ZA 0
Z9 2
U1 2
U2 7
SN 2186-3326
EI 0027-7622
UT WOS:000451856700003
PM 30587861
ER

PT J
AU Waring, Molly E.
   McManus, David D.
   Amante, Daniel J.
   Darling, Chad E.
   Kiefe, Catarina, I
TI Online health information seeking by adults hospitalized for acute
   coronary syndromes: Who looks for information, and who discusses it with
   healthcare providers?
SO PATIENT EDUCATION AND COUNSELING
VL 101
IS 11
BP 1973
EP 1981
DI 10.1016/j.pec.2018.06.016
PD NOV 2018
PY 2018
AB Objective: To describe characteristics associated with online health
   information-seeking and discussing resulting information with healthcare
   providers among adults with acute coronary syndromes (ACS).
   Methods: Consecutive patients hospitalized with ACS in 6 hospitals in
   Massachusetts and Georgia who reported Internet use in the past 4 weeks
   (online patients) were asked about online health information-seeking and
   whether they discussed information with healthcare providers.
   Participants reported demographic and psychosocial characteristics;
   clinical characteristics were abstracted from medical records. Logistic
   regression models estimated associations with information-seeking and
   provider communication.
   Results: Online patients (N = 1142) were on average aged 58.8 (SD: 10.6)
   years, 30.3% female, and 82.8% non-Hispanic white; 56.7% reported online
   health information-seeking. Patients with higher education and
   difficulty accessing medical care were more likely to report
   information-seeking; patients hospitalized with myocardial infarction,
   and those with impaired health numeracy and limited social networks were
   less likely. Among information-seekers, 33.9% discussed information with
   healthcare providers. More education and more frequent online
   information-seeking were associated with provider discussions.
   Conclusion: Over half of online patients with ACS seek health
   information online, but only 1 in 3 of these discuss information with
   healthcare providers.
   Practice implications: Clinician awareness of patient
   information-seeking may enhance communication including referral to
   evidence-based online resources. (c) 2018 Elsevier B.V. All rights
   reserved.
TC 14
ZS 0
ZB 0
ZR 0
Z8 1
ZA 0
Z9 15
U1 3
U2 40
SN 0738-3991
UT WOS:000446452600013
PM 30305253
ER

PT J
AU Tsapaki, Virginia
   Tabakov, Slavik
   Rehani, Madan M.
TI Medical physics workforce: A global perspective
SO PHYSICA MEDICA-EUROPEAN JOURNAL OF MEDICAL PHYSICS
VL 55
BP 33
EP 39
DI 10.1016/j.ejmp.2018.10.012
PD NOV 2018
PY 2018
AB Purpose: The International Organization for Medical Physics (IOMP)
   performed a detailed study following the first survey published in 2015
   with the particular objectives: 1) gather data on global medical
   physicists (MPs) workforce, 2) identify differences between geographical
   regions and, 3) investigate whether there is a gender dimension in
   higher hierarchy positions.
   Methods: An online questionnaire was send to IOMP members and contact
   points in countries where no professional MPs society existed.
   Information requested: total number (N) of MPs (men and women), N of
   current elected executive board (EB) of societies and women proportion
   in the board, president gender and number of women presidents for the
   last 10 years. IOMP archives were also investigated for data on gender
   composition related to chairs of committees, officers and IOMP awardees.
   Results: Ninety three countries reported 29,179 MPs, from which 8702
   were women (29.8%) and 20,477 men. The most dense MPs population was in
   Europe (34%), followed by North America (33%) and Asia/Oceania (24%).
   Societies EB women members constitute 21-40%, but rarely reach the
   presidential position. The IOMP archived data show that women MP
   representation decreases in higher hierarchy positions.
   Conclusions: Global MPs production does not meet clinical needs
   especially in Latin America/Caribbean and Africa (6% of total MPs
   workforce and small number of MPs/million of population). Rough
   estimations showed that approximately 58,950 MPs will be required by
   2035. Women representation is away from the United Nations and European
   Commissions goals. Women representation in higher hierarchy position is
   low.
RI tsapaki, Virginia/Q-1402-2019; Rehani, Madan/A-5198-2010; Tsapaki, Virginia/
OI Rehani, Madan/0000-0003-3519-1516; Tsapaki, Virginia/0000-0003-0275-4650
ZR 0
ZS 0
Z8 0
ZB 0
ZA 0
TC 11
Z9 11
U1 0
U2 3
SN 1120-1797
EI 1724-191X
UT WOS:000450741900005
PM 30471817
ER

PT J
AU Parker, Gordon
   McCraw, Stacey
   Tavella, Gabriela
   Hadzi-Pavlovic, Dusan
TI Measuring the consequences of a bipolar or unipolar mood disorder and
   the immediate and ongoing impacts
SO PSYCHIATRY RESEARCH
VL 269
BP 70
EP 74
DI 10.1016/j.psychres.2018.08.022
PD NOV 2018
PY 2018
AB Mood disorders may lead to major life consequences. This study builds on
   our preliminary examination of the impact of an extensive set of
   consequences and was undertaken in a larger clinical sample. Two hundred
   and forty four adults diagnosed with either unipolar depressive disorder
   or a bipolar disorder (type I or II) were administered an online survey
   of 60 items, listing potential consequences of having a mood disorder.
   Participants estimated the degree of impact (0-100) of each consequence
   on their life initially, and in the longer term. Items loading highly on
   the first 'general' factor of a bi-factor analysis were examined. Most
   items were affirmed by at least 75% of the sample. Significant group
   differences emerged on ten items. The bipolar group was 1.44-2.27 times
   more likely to experience difficulty with debts, education, speeding
   fines, increased risk of harm and delayed family planning. The unipolar
   group was 1.11-1.67 times more likely to experience social withdrawal,
   lowered life satisfaction, decreased overall wellbeing and ambition, and
   missed opportunities. Only one positive consequence (i.e. increased
   empathy) was identified. This extensive range of mood disorder
   consequences was highly endorsed by both BP and UP patients and with
   substantial immediate and ongoing impacts reported.
RI Hadzi-Pavlovic, Dusan/ABE-2266-2021
ZA 0
ZR 0
Z8 0
ZS 0
TC 3
ZB 1
Z9 3
U1 1
U2 3
SN 0165-1781
UT WOS:000449902700012
PM 30145304
ER

PT J
AU Zvolensky, Michael J.
   Mayorga, Nubia A.
   Garey, Lorra
TI Worry, anxiety sensitivity, and electronic cigarettes among adults
SO PSYCHIATRY RESEARCH
VL 269
BP 321
EP 327
DI 10.1016/j.psychres.2018.08.087
PD NOV 2018
PY 2018
AB Although electronic cigarette (e-cigarette) use is now a common
   substance use behavior, there is little understanding of the individual
   difference factors related to e-cigarette use beliefs and dependence.
   The present investigation sought to test a theoretically-driven model of
   anxiety sensitivity as an explanatory element in a worry-e-cigarette
   beliefs and dependence model. Participants included 558 adult
   e-cigarette users (51.4% female; 35.2 years, SD = 10.1) who were
   nationally recruited via an online survey system. Participants completed
   a single survey that assessed their mood and e-cigarette behavior and
   beliefs. Results supported a statistically significant indirect pathway
   for worry in relation to perceived benefits of e-cigarettes, e-cigarette
   positive outcome expectancies, and e-cigarette dependence via anxiety
   sensitivity; effect sizes were small. The indirect effects were evident
   when accounting for several theoretically relevant covariates (sex,
   income, education, concurrent cigarette use, and neuroticism). This
   study provides the first empirical evidence of the role of anxiety
   sensitivity in the relation between worry and e-cigarette use beliefs
   and behavior, which may represent a novel intervention target.
RI Mayorga, Nubia/AAR-7631-2021
ZA 0
Z8 1
ZR 0
ZS 0
ZB 11
TC 22
Z9 23
U1 0
U2 2
SN 0165-1781
EI 1872-7123
UT WOS:000449902700049
PM 30173037
ER

PT J
AU Kent, Mike
   Ellis, Katie
   Giles, Matt
TI Students with Disabilities and eLearning in Australia: Experiences of
   Accessibility and Disclosure at Curtin University
SO TECHTRENDS
VL 62
IS 6
BP 654
EP 663
DI 10.1007/s11528-018-0337-y
PD NOV 2018
PY 2018
AB This article reports on a study into students with disabilities and
   their experiences of eLearning at Curtin University in Australia. The
   results are compared to an earlier study of students at Open
   Universities Australia (OUA) (Kent 2016). The results confirm the
   earlier study's findings that these students are drawn to eLearning. The
   prevalence of mental illness and medical disabilities as the two most
   frequent impairment types amongst students with disabilities in
   Australia was confirmed, along with a need to rethink universal design
   for eLearning to better accommodate these students. It also finds that
   the students had difficulty accessing online platforms and notably those
   provided directly by the university. This survey confirmed that students
   at Curtin University were more aware than their OUA counterparts of
   accommodations that could be made to help with their studies. It also
   showed that, when used, those accommodations were more successful.
   However, the study also reported that Curtin University students were
   more likely to not disclose their disability as part of their studies.
OI Ellis, Katie/0000-0001-9560-2378; Kent, Michael/0000-0002-3549-3808
ZA 0
ZS 0
ZB 0
ZR 0
Z8 0
TC 13
Z9 13
U1 2
U2 17
SN 8756-3894
EI 1559-7075
UT WOS:000446891800017
ER

PT J
AU Chambers, Nola J.
   de Vries, Petrus J.
   Delehanty, Abigail D.
   Wetherby, Amy M.
TI Feasibility of utilizing autism navigator (R) for primary care in South
   Africa
SO AUTISM RESEARCH
VL 11
IS 11
BP 1511
EP 1521
DI 10.1002/aur.2018
PD NOV 2018
PY 2018
AB There is a significant research-to-practice gap in early detection of
   young children with autism spectrum disorder (ASD) worldwide but
   particularly in low- and middle-income countries (LMICs) where expertise
   is limited and high-quality training is difficult to access. Autism
   Navigator (R) for Primary Care is a web-based course designed to
   increase awareness of red flags of ASD in the second year of life and
   thus promote earlier detection and referral for intervention. It
   contains extensive video illustrations that offer rapid access to
   multiple exemplars of ASD red flags. This study examined aspects of
   feasibility of the Autism Navigator (R) for Primary Care in one LMIC,
   South Africa. A mixed-methods quasi-experimental design was used to
   examine relevant professionals' implementation of the course and measure
   changes in their knowledge of red flags after training. Perceptions of
   the acceptability, demand, and practicality of the course were explored
   in focus groups. Sixty-two providers completed the course online with a
   94% completion rate. Built-in learner assessment pass rates ranged from
   88% to 100%. Second-language English speakers took longer to complete
   the learner assessments, and professionals with less access to the
   Internet spent less time in the course. Participants' perceptions of the
   acceptability, demand, and practicality of the course were mostly
   positive with some suggestions made for local conditions. Results
   supported the feasibility of the course in this LMIC with some supports
   required pertaining to language and Internet access. We propose that
   this training has the potential to lower the age of detection of ASD in
   South Africa and other LMICs. Autism Research 2018, 11: 1511-1521. (c)
   2018 International Society for Autism Research, Wiley Periodicals, Inc.
OI Delehanty, Abigail/0000-0002-0938-2047; Wetherby,
   Amy/0000-0001-9072-8537
Z8 0
TC 2
ZA 0
ZS 0
ZB 0
ZR 0
Z9 2
U1 2
U2 12
SN 1939-3792
EI 1939-3806
UT WOS:000449751600007
PM 30345721
ER

PT J
AU Miguens-Vila, Ramon
   Ledesma-Ludi, Yanina
   Rodriguez-Lozano, Francisco
   Varela-Centelles, Pablo
   Seoane-Romero, Juan M.
   Castelo-Baz, Pablo
TI Disparities between English and Spanish in readability of online
   endodontic information for laypeople
SO JOURNAL OF THE AMERICAN DENTAL ASSOCIATION
VL 149
IS 11
BP 960
EP 966
DI 10.1016/j.adaj.2018.07.003
PD NOV 2018
PY 2018
AB Background. In this study, the authors assessed the readability of
   online endodontic information in English and Spanish.
   Methods. The authors performed a systematic search in Google in May
   2016. Search queries were "root canal treatment" and "?Que es una
   endodoncia?" without limits or filters. The authors assessed English
   readability by using Flesch-Kincaid Reading Grade Level, Flesch Reading
   Ease Score, Gunning Fog Index, Coleman-Liau index, automated readability
   index, and Simple Measure of Gobbledygook (SMOG) index. The authors
   calculated readability for Spanish by using the Fernandez-Huerta index
   and INFLESZ (Ines-Barrio).
   Results. The authors assessed the first 100 consecutive sites identified
   with each search strategy and selected 117 sites. Readability scores for
   English-language sites were in the category of normal to read, easily
   understood by 13- through 15-year-old students (Flesch Reading Ease
   Score, 63, interquartile range (IQR) [53.9-66.2]; Gunning Fog Index,
   10.4, IQR [8.8-12]; Coleman-Liau index, 12.5, IQR [11.6-13.3]; and
   automated readability index, 8.6, IQR [6.7-9.8]). SMOG results led to
   the estimation that only 7 years of education would be needed to
   understand these contents (SMOG, 7.6, IQR [6.5-8.8]). Spanish-language
   sites had a readability index normal for an adult, equivalent to a
   seventh or eighth school year (Fernandez-Huerta, 62.3, IQR [59.7-66.6];
   INFLESZ, 57.5, IQR [55.1-62.1]). The authors found that 36.6% of
   English-language sites had some degree of difficulty for readers to
   understand their contents, whereas 23% of Spanish-language sites had
   some degree of difficulty (14.46; 95% confidence interval, -3.16 to
   30.08).
   Conclusions. Spanish- and English-language electronic health information
   about endodontic treatment is acceptable to read, but-particularly for
   English-language sites-there is an important proportion of sites scoring
   difficulty levels well above the recommendations.
   Practical Implications. The internet is a useful tool for communicating
   with patients, but available endodontic information is difficult for
   laypeople to understand. Endodontists should produce relevant materials
   in plain language to overcome this problem.
RI Lozano, Francisco Javier Rodríguez/J-1743-2017; Seoane, Juan/
OI Lozano, Francisco Javier Rodríguez/0000-0002-0623-740X; Seoane,
   Juan/0000-0002-1370-9524
TC 3
ZR 0
ZB 1
ZA 0
ZS 0
Z8 0
Z9 3
U1 2
U2 12
SN 0002-8177
EI 1943-4723
UT WOS:000450549900021
PM 30219207
ER

PT J
AU Munigala, Satish
   Gardner, Timothy B.
   O'Reilly, Eileen M.
   Fernandez-del Castillo, Carlos
   Ko, Andrew H.
   Pleskow, Douglas
   Mills, Jeannine B.
   Vollmer, Charles M.
   Searle, Nicholas A.
   Alsante, Matthew
   Holt, Jane M.
   Gelrud, Andres
TI Understanding Pancreatic Diseases Using Animated Pancreas Patient:
   Informing Patients for Better Health Outcomes With Visual Formats of
   Learning
SO PANCREAS
VL 47
IS 10
BP 1256
EP 1261
DI 10.1097/MPA.0000000000001178
PD NOV-DEC 2018
PY 2018
AB Objectives The aim of this study was to evaluate the impact of Animated
   Pancreas Patient (APP) educational modules (APP website and YouTube) on
   pancreas education, awareness, and health outcomes.
   Methods This was a retrospective study of APP metrics data from
   September 2013 to October 2017. We evaluated audience reach (number of
   visit sessions, unique visitors, page views) and calculated top views by
   media type (animation, expert video, patient video, and slide show) and
   top retention videos from the modules. We also assessed the educational
   impact through learner feedback survey.
   Results The APP had 1,475,252 views (547,693 unique visitors, 63.1% in
   United States) during the study period. Most popular topic viewed among
   the animations was Role and Anatomy of the Pancreas (n = 361,116), and
   most common expert video viewed was Chronic Pancreatitis: What Foods and
   Beverages Should I Avoid? (n = 31,667). Participants who completed the
   online feedback survey reported knowledge gains and commitments to
   change.
   Conclusions Pancreas education in visual formats of learning provided by
   APP demonstrated wide reach and has substantial potential to inform and
   impact behaviors of patients and caregivers. Continued efforts should be
   made to provide patient resources that address health literacy and
   patient education and respond to patient needs for better quality of
   life and improved health outcomes in pancreatic diseases.
RI Castillo, Carlos Fenandez-del/AAO-2602-2020; Pleskow, Douglas K/F-3319-2016; O'Reilly, Eileen M./
OI Pleskow, Douglas K/0000-0003-0092-9496; O'Reilly, Eileen
   M./0000-0002-8076-9199
ZR 0
Z8 0
ZS 0
ZA 0
TC 3
ZB 1
Z9 3
U1 0
U2 8
SN 0885-3177
EI 1536-4828
UT WOS:000449304600015
PM 30286013
ER

PT J
AU Stengler, K.
   Frank, M.
   Riedel-Heller, S. G.
   Becker, T.
   Steinhart, I.
   Gerlinger, G.
   Hauth, I.
   Deister, A.
TI The German Association for Psychiatry, Psychotherapy and Psychosomatics
   participation compass II. Implementation of social participation for
   people with mental illnesses
SO NERVENARZT
VL 89
IS 11
BP 1237
EP 1242
DI 10.1007/s00115-018-0588-z
PD NOV 2018
PY 2018
AB ZusammenfassungDie Teilhabe am sozialen Leben ist fur die meisten
   Menschen mit psychischen Erkrankungen von existenzieller Bedeutung.
   Dennoch wird dieser Bereich in der psychosozialen Behandlung oftmals
   noch nicht genug berucksichtigt und eine Einbindung in den
   Behandlungsprozess findet momentan noch nicht uberall statt. Dies hangt
   zum einen mit inhaltlichen sowie auch mit strukturell-organisatorischen
   Hurden zusammen. Die unzahligen Moglichkeiten - auch au ss erhalb der
   sozialrechtlichen Definition -, am sozialen Leben teilzuhaben, und die
   Fulle an Bereichen, in denen soziale Teilhabe stattfinden kann, auf der
   einen Seite und Einrichtungs- und Tragervielfalt sowie regionale
   Unterschiede auf der anderen Seiten verhindern nicht selten eine
   notwendige zeitnahe Unterstutzung. Hinzu kommen unzureichende Kenntnis
   bei Behandlern uber etablierte Leistungen und unklare
   Verantwortlichkeiten fur Teilhabebemuhungen im facharztlichen Aus- und
   Weiterbildungssektor. Der vorgestellte Teilhabekompass zur Umsetzung
   sozialer Teilhabe fur Menschen mit psychischen Erkrankungen setzt hier
   an: Er soll eine Orientierungshilfe fur niedergelassene
   psychiatrisch-psychotherapeutische Facharzte, Haus- und Allgemeinarzte,
   Arzte der Gesundheitsamter/sozialpsychiatrischen Dienste sowie im
   stationaren und teilstationaren psychiatrisch-psychotherapeutischen
   Setting tatige Arzte sein. Sowohl die Papier- als auch die geplante
   Onlineversion sollen dem Adressatenkreis helfen, Menschen mit vor allem
   schweren psychischen Erkrankungen zeitnah und erfolgreich durch die
   breite Angebotspalette sozialer Teilhabeleistungen in Deutschland zu
   navigieren. AbstractFor most people living with mental illnesses,
   participating in society is of existential importance; however,
   psychosocial care often fails to recognize its significance and
   therefore rarely includes the patient's interaction with society in the
   course of treatment. The reasons for this are both substantial and
   organizational in nature. The endless opportunities for participating in
   society, current areas as well as ways of taking part in social life
   even beyond the terms of the social legislative definition are, in
   addition to institutional variety and regional differences, all too
   often barriers to providing the very urgently needed support. Further
   aspects are insufficient knowledge of therapists about established
   options of rehabilitative treatment and about responsibilities related
   to participation in specialized training and further education for
   professional caregivers. The presented compass of participation for
   social integration of persons with mental illnesses starts at this
   point: it provides guidelines for psychiatric and psychotherapeutic
   practitioners, general practitioners as well as for physicians working
   in residential or day care institutions with apsychiatric and
   psychotherapeutic background. Both this article and planned online
   versions should help professionals to timely and successfully assist
   people, particularly those with severe mental illnesses, to navigate the
   broad spectrum of services for social and vocational integration in
   Germany
RI Riedel-Heller, Steffi/ABG-1537-2021
ZS 0
ZR 0
TC 0
Z8 0
ZB 0
ZA 0
Z9 0
U1 2
U2 4
SN 0028-2804
EI 1433-0407
UT WOS:000449289700005
PM 30143833
ER

PT J
AU Rubin, Todd G.
   Catenaccio, Eva
   Fleysher, Roman
   Hunter, Liane E.
   Lubin, Naomi
   Stewart, Walter E.
   Kim, Mimi
   Lipton, Richard B.
   Lipton, Michael L.
TI MRI-defined White Matter Microstructural Alteration Associated with
   Soccer Heading Is More Extensive in Women than Men
SO RADIOLOGY
VL 289
IS 2
BP 478
EP 486
DI 10.1148/radiol.2018180217
PD NOV 2018
PY 2018
AB Purpose: To examine the role of sex in abnormal white matter
   microstructure after soccer heading as identified by using the
   diffusion-tensor imaging (DTI) metric fractional anisotropy (FA).
   Materials and Methods: In this prospective cross-sectional study, 98
   individuals who were enrolled in a larger prospective study of amateur
   soccer players (from 2013 to 2016) were matched 1: 1 for age and history
   of soccer heading in the prior 12 months. Among the subjects, 49 men
   (mean age, 25.7 years; range, 18-50 years) and 49 women (mean age, 25.8
   years; range, 18-50 years) with median total soccer headings per year of
   487 and 469, respectively, underwent 3.0-T DTI. Images were registered
   to the Johns Hopkins University template. A voxelwise linear regression
   was fitted for FA with terms for the number of headings during the
   previous 12 months and its interaction with sex after controlling for
   the following potential confounders: age, years of education, number of
   lifetime concussions, and handedness. In the resulting statistical maps,
   P < .01 indicated a statistically significant difference, with a
   threshold cluster size larger than 100 mm(3).
   Results: Among men, three regions were identified in which greater
   heading exposure was associated with lower FA; eight such regions were
   identified among women (>100 contiguous voxels, P < .01). In seven of
   the eight regions identified in women, the association between heading
   and FA was stronger in women than in men. There was no significant
   difference of heading with FA between the sexes for any region in which
   heading was associated with FA among men (P > .01, <100 contiguous
   voxels).
   Conclusion: With similar exposure to heading, women exhibit more
   widespread evidence of microstructural white matter alteration than do
   men, suggesting preliminary support for a biologic divergence of brain
   response to repetitive trauma. (c) RSNA, 2018
RI Catenaccio, Eva/M-7250-2019; Lipton, Richard B/B-5060-2011; Lipton, Richard Bruce/AAY-2818-2021; Rubin, Todd/
OI Catenaccio, Eva/0000-0003-0550-207X; Rubin, Todd/0000-0002-2821-5877
ZS 0
TC 24
ZB 6
ZR 0
Z8 1
ZA 0
Z9 25
U1 2
U2 6
SN 0033-8419
UT WOS:000447652300030
PM 30063172
ER

PT J
AU Yi, Paul H.
   Yi, Meghan M.
   Nguyen, Jie C.
TI Readability of Online Information Related to Pediatric Radiation Safety
   From Societal Websites
SO AMERICAN JOURNAL OF ROENTGENOLOGY
VL 211
IS 5
BP 1128
EP 1134
DI 10.2214/AJR.17.19299
PD NOV 2018
PY 2018
AB OBJECTIVE. The Internet has become a major readily available source of
   health care education. Pediatric radiation safety is a complex topic
   with evolving safety guidelines. The purpose of this study is to assess
   the readability of publically available online information pertaining to
   pediatric radiation safety available on the websites of radiologic and
   pediatric societies.
   MATERIALS AND METHODS. Online information related to pediatric radiation
   safety that is available on the Society for Pediatric Radiology website
   and the websites RadiologyInfo (sponsored by the Radiological Society of
   North America and the American College of Radiology) and
   HealthyChildren.org (sponsored by the American Academy of Pediatrics)
   was evaluated for readability. Each article was assessed using six
   readability tests, which use either a grade level or a numeric scale to
   categorize readability. ANOVA was used to compare readability levels and
   intraclass correlation coefficients for analytic reliability.
   RESULTS. A total of 54 articles were included in the analysis. Three of
   the articles were written below the eighth-grade reading level. The mean
   readability ranged from grades 12.1 to 14.8 among the five different
   grade level-based readability scales used. The mean readability
   determined using the numeric scale was 37.3 (which identified
   readability as difficult), with 91% of articles categorized as very
   difficult, difficult, or fairly difficult and with no article
   categorized as easy or very easy. No difference in readability was found
   among the different web sources (p = 0.46-0.85).
   CONCLUSION. Overall, the readability of information pertaining to
   pediatric radiation safety that is available on radiology and pediatric
   medical society websites is at a level that is too difficult for the
   average adult.
ZR 0
Z8 0
TC 6
ZS 0
ZA 0
ZB 0
Z9 6
U1 0
U2 1
SN 0361-803X
EI 1546-3141
UT WOS:000450915200036
PM 30240293
ER

PT J
AU Syed, Shahbaz
   Rosenberg, Hans
TI FOAMed and social media - innovation or disruption?
SO CANADIAN JOURNAL OF EMERGENCY MEDICINE
VL 20
IS 6
BP 818
EP 820
DI 10.1017/cem.2018.471
PD NOV 2018
PY 2018
ZA 0
Z8 0
TC 5
ZR 0
ZB 2
ZS 0
Z9 5
U1 0
U2 2
SN 1481-8035
EI 1481-8043
UT WOS:000451701500006
PM 30484425
ER

PT J
AU Smith-Jackson, TeriSue
   Brown, Mary, V
   Flint, Matthew
   Larsen, Merilee
TI A mixed method approach to understanding the factors surrounding delayed
   diagnosis of type one diabetes
SO JOURNAL OF DIABETES AND ITS COMPLICATIONS
VL 32
IS 11
BP 1051
EP 1055
DI 10.1016/j.jdiacomp.2018.08.011
PD NOV 2018
PY 2018
AB Aims: This study examined delayed type one diabetes (T1D) diagnosis,
   along with the associated severity markers, in the United States.
   Qualitative reflection was explored to add depth of understanding.
   Methods: 975 parents of a minor child with T1D were recruited through
   snowball, social media requests to complete a 55-question online survey
   on the experience of diagnosis.
   Results: 34% of children with T1D had a delayed diagnosis. When compared
   to those without a delayed diagnosis, these children were more likely to
   have an Emergency Room diagnosis (39.8% vs. 24.6%), be transported by
   ambulance or life flight (30.7% vs. 15.3%), be hospitalized (93.7% vs.
   83.9%), spend time in an Intensive Care Unit (42.2% vs. 21.3%), and be
   in diabetic ketoacidosis (DKA) (42.2% vs. 21.3%). Younger children were
   at increased risk, with higher rates of DKA and fewer days of symptoms.
   Many parents experienced frustration receiving a prompt diagnosis for
   their child, including an inability to schedule a physician appointment,
   proper glucose testing, and concerns being dismissed by professionals.
   Conclusion: More physician and parent education is needed. Doctors
   should conduct glucose screenings when diabetes symptoms are present.
   Parents need education to recognize excessive thirst and frequent
   urination as reasons to seek medical treatment. (C) 2018 Elsevier Inc.
   All rights reserved.
ZS 0
Z8 0
TC 1
ZB 0
ZA 0
ZR 0
Z9 1
U1 0
U2 6
SN 1056-8727
EI 1873-460X
UT WOS:000447815500014
PM 30217366
ER

PT J
AU Wray, Charlie M.
   Auerbach, Andrew D.
   Arora, Vineet M.
TI The Adoption of an Online Journal Club to Improve Research Dissemination
   and Social Media Engagement Among Hospitalists
SO JOURNAL OF HOSPITAL MEDICINE
VL 13
IS 11
BP 764
EP 769
DI 10.12788/jhm.2987
PD NOV 2018
PY 2018
AB BACKGROUND: Twitter-based journal clubs are intended to connect
   clinicians, educators, and researchers to discuss recent research and
   aid in dissemination of results. The Journal of Hospital Medicine (JHM)
   began producing a Twitter-based journal club, #JHMChat, in 2015.
   OBJECTIVE: To describe the implementation and assess the impact of a
   journal-sponsored, Twitter-based journal club on Twitter and journal
   metrics.
   INTERVENTION: Each #JHMChat focused on a recently published JHM article,
   was moderated by a social media editor, and included one study author or
   guest.
   MEASUREMENTS: The total number of participants, tweets,
   tweets/participant, impressions, page views, and change in the Altmetric
   score were assessed after each session. Thematic analysis of each
   article was conducted, and post-chat surveys of participating authors
   and participant responses to continuing medical education surveys were
   reviewed.
   RESULTS: Seventeen Twitter-based chats were held: seven (47%) focused on
   value, six (40%) targeted clinical issues, and four (27%) focused on
   education. On average, we found 2.17 (+/- 0.583 SD) million
   impressions/session, 499 (+/- 129 SD) total tweets/session, and 73 (+/-
   24 SD) participants/session. Value-based care articles had the greatest
   number of impressions (2.61 +/- 0.55 million) and participants (90 +/-
   12). The mean increase in the Altmetric score was 14 points (+/- 12),
   with medical education-themed articles garnering the greatest change
   (mean increase of 32). Page views were noted to have increased similarly
   to levels of electronic Table of Content releases. Authors and
   participants believed #JHMChat was a valuable experience and rated it
   highly on post-chat evaluations.
   CONCLUSION: Online journal clubs appear to increase awareness and uptake
   of journal article results and are considered a useful tool by
   participants. (C) 2018 Society of Hospital Medicine
OI Auerbach, Andrew/0000-0001-8440-0527
ZA 0
ZR 0
ZB 2
ZS 0
TC 22
Z8 0
Z9 22
U1 2
U2 7
SN 1553-5592
EI 1553-5606
UT WOS:000449157800005
PM 30484779
ER

PT J
AU Attardi, Stefanie M.
   Barbeau, Michele L.
   Rogers, Kem A.
TI Improving Online Interactions: Lessons from an Online Anatomy Course
   with a Laboratory for Undergraduate Students
SO ANATOMICAL SCIENCES EDUCATION
VL 11
IS 6
BP 592
EP 604
DI 10.1002/ase.1776
PD NOV-DEC 2018
PY 2018
AB An online section of a face-to-face (F2F) undergraduate (bachelor's
   level) anatomy course with a prosection laboratory was offered in
   2013-2014. Lectures for F2F students (353) were broadcast to online
   students (138) using Blackboard Collaborate (BBC) virtual classroom.
   Online laboratories were offered using BBC and three-dimensional (3D)
   anatomical computer models. This iteration of the course was modified
   from the previous year to improve online student-teacher and
   student-student interactions. Students were divided into laboratory
   groups that rotated through virtual breakout rooms, giving them the
   opportunity to interact with three instructors. The objectives were to
   assess student performance outcomes, perceptions of student-teacher and
   student-student interactions, methods of peer interaction, and
   helpfulness of the 3D computer models. Final grades were statistically
   identical between the online and F2F groups. There were strong, positive
   correlations between incoming grade average and final anatomy grade in
   both groups, suggesting prior academic performance, and not delivery
   format, predicts anatomy grades. Quantitative student perception surveys
   (273 F2F; 101 online) revealed that both groups agreed they were engaged
   by teachers, could interact socially with teachers and peers, and ask
   them questions in both the lecture and laboratory sessions, though
   agreement was significantly greater for the F2F students in most
   comparisons. The most common methods of peer communication were texting,
   Facebook, and meeting F2F. The perceived helpfulness of the 3D computer
   models improved from the previous year. While virtual breakout rooms can
   be used to adequately replace traditional prosection laboratories and
   improve interactions, they are not equivalent to F2F laboratories.
RI Attardi, Stefanie M/AFC-2547-2022; Rogers, Kem/
OI Attardi, Stefanie M/0000-0003-3291-490X; Rogers, Kem/0000-0002-6234-2634
ZB 3
ZA 0
ZR 0
Z8 0
TC 26
ZS 1
Z9 27
U1 5
U2 39
SN 1935-9772
EI 1935-9780
UT WOS:000449635200006
PM 29493909
ER

PT J
AU Downer, Ann
   Shapoval, Anna
   Vysotska, Olga
   Yuryeva, Iryna
   Bairachna, Tetiana
TI US e-learning course adaptation to the Ukrainian context: lessons
   learned and way forward
SO BMC MEDICAL EDUCATION
VL 18
AR 247
DI 10.1186/s12909-018-1349-1
PD NOV 1 2018
PY 2018
AB BackgroundAccess to continuing education opportunities is limited for
   Ukrainian healthcare workers, and the need is acute in order to support
   healthcare reform efforts currently underway in Ukraine. Online learning
   is a cost-effective mechanism for continuing education since healthcare
   workers can remain on the job during training. It also provides a means
   of keeping health professionals up to date on their knowledge and skills
   in rapidly changing and increasingly complex healthcare
   environments.MethodsThis paper describes the process of adapting an
   existing e-learning course from a US institution to the Ukrainian
   setting. Course participants' feedback was used to evaluate the
   effectiveness of the adapted version that was piloted twice in 2016-2017
   with 53 participants in total, 46 of whom completed the course and
   contributed to the evaluation.ResultsThis was the first fully online
   course on Leadership and Management in Health (LMiH) to be offered in
   Ukraine. Several lessons were learned during course adaptation when
   multiple aspects of the Ukrainian environment were taken into account
   including 1) linguistic accessibility, 2) access to the Internet, 3)
   computer literacy, and 4) novelty of online learning. Based on these
   findings, course material was first adapted by translating it from
   English to Ukrainian with the emphasis on cultural adjustment of idioms
   and real life examples. Then, using the first pilot results and
   participants suggestions, videotaped interviews with local healthcare
   management experts were added in order to further enhance cultural
   suitability as well as relevance and applicability of the course
   concepts. The last but not least lesson learned consisted in the fact
   that enhancing, transitioning, and sustaining online learning to new
   contexts required engagement of key stakeholders, national level
   support, and technical assistance through implementation and beyond yet
   turned out to be both cost-effective and sustainable investment of
   limited resources. Formative evaluation confirmed that the adaptation
   efforts resulted in a course relevant and acceptable to healthcare
   professionals in Ukraine.ConclusionTransition of the course to local
   ownership was accomplished in partnership with the Ukrainian Family
   Medicine Training Center in the Bogomolets National Medical University
   in Kyiv: LMiH is now certified for continuing medical education credit
   and offered twice a year by this institution. Lessons learned from this
   experience provide a roadmap for rapidly increasing access to new
   knowledge and skills for healthcare workers by adapting existing online
   resources to local needs; they are used to facilitate rapid expansion of
   other continuing education offerings in Ukraine: additional online
   courses from the University of Washington (UW) are planned for
   adaptation.
RI Vysotska, Olga/AAE-9598-2019
OI Vysotska, Olga/0000-0001-5733-8000
ZA 0
ZR 0
TC 4
ZS 0
Z8 0
ZB 0
Z9 4
U1 0
U2 10
EI 1472-6920
UT WOS:000449260000001
PM 30382853
ER

PT J
AU Bernard, Stephanie
   Cooke, Tiffany
   Cole, Tascha
   Hachani, Laura
   Bernard, Johnathan
TI Quality and readability of online information about type 2 diabetes and
   nutrition
SO JAAPA-JOURNAL OF THE AMERICAN ACADEMY OF PHYSICIAN ASSISTANTS
VL 31
IS 11
BP 41
EP 44
DI 10.1097/01.JAA.0000546481.02560.4e
PD NOV 2018
PY 2018
AB Objective: The internet has become a vital resource through which
   patients learn about medical conditions. The aim of this study was to
   assess the quality and readability of online information about nutrition
   and diabetes management.
   Methods: An internet search was conducted using three search terms of
   varying sophistication (how to eat with diabetes, diabetes diet, and
   medical nutrition therapy for diabetes) and the three most popular
   search engines (Yahoo, Bing, and Google). Forty-two websites were
   prospectively analyzed for quality of information and assessed for
   readability using the Flesch-Kincaid score.
   Results: The 42 websites reviewed demonstrated wide variability in
   quality, regardless of the search term entered. The reading level
   required to understand the materials varied based on sophistication of
   the search term and ranged from the 6th- to the 11th-grade level.
   Conclusions: The quality of online information on nutrition education
   for patients with diabetes was extremely variable and readability often
   was higher than the average American reading level (8th grade). An
   awareness of quality and readability of the materials found on the
   internet can strengthen the patient-provider relationship.
ZB 0
Z8 0
ZS 0
ZA 0
ZR 0
TC 5
Z9 5
U1 1
U2 15
SN 1547-1896
EI 0893-7400
UT WOS:000447501000013
PM 30358679
ER

PT J
AU Brown, Derek W.
   Atwood, Todd F.
   Moore, Kevin L.
   MacAulay, Robert
   Murphy, James D.
   Mundt, Arno J.
   Pawlicki, Todd
TI A program to train medical physicists for direct patient care
   responsibilities
SO JOURNAL OF APPLIED CLINICAL MEDICAL PHYSICS
VL 19
IS 6
BP 332
EP 335
DI 10.1002/acm2.12472
PD NOV 2018
PY 2018
AB Objectives To develop a training program designed to meet the specific
   needs of medical physicists as they transition into a clinical role with
   direct patient care responsibilities. Materials and Methods The training
   program was designed in collaboration with the faculty at the UC San
   Diego School of Medicine and incorporates training techniques that have
   been shown to be effective in improving communication skills. The
   program emphasizes experiential, practice-based learning over didactic
   presentations. Results The training program is comprised of 5
   components: 1) a 1-day Clinician-Patient Communication Workshop run by
   the UC San Diego School of Medicine, 2) Communication Strategies for
   Radiation Oncology, which consists of two, 2-hour sessions designed to
   provide trainees with patient communication skills that are specific to
   patient interactions in radiation oncology, 3) Simulated Patient
   Interactions, in which trainees perform mock physicist-patient consults
   with trained patient actors, 4) Faculty-Observed Patient Consults, and
   5) a Case-Based Treatment Toxicity Course. A competency assessment
   mechanism was also developed to provide a clear set of objectives and to
   guide trainer feedback. [Correction added after first online publication
   on November 7, 2018: The phrase ", which consists of two, 2-hour" was
   added above.] Conclusions The training program that we have developed
   incorporates an array of established education techniques and provides a
   comprehensive, accessible, means of improving medical physicists'
   patient communication skills.
OI Atwood, Todd/0000-0002-1852-2240
TC 9
ZB 1
ZA 0
ZR 0
Z8 0
ZS 0
Z9 9
U1 0
U2 1
SN 1526-9914
UT WOS:000450155600038
PM 30328675
ER

PT J
AU Lombardi, Raul
   Ferreiro, Alejandro
   Rosa-Diez, Guillermo
   Margolis, Alvaro
   Yu, Luis
   Younes-Ibrahim, Mauricio
   Burdmann, Emmanuel A.
   Oeyen, Fatima
   Douthat, Walter
TI Raising Awareness of Acute Kidney Injury: A Latin American Experience
SO KIDNEY INTERNATIONAL REPORTS
VL 3
IS 6
BP 1416
EP 1423
DI 10.1016/j.ekir.2018.08.003
PD NOV 2018
PY 2018
AB Introduction: Raising awareness of acute kidney injury (AKI) is an
   essential strategy for minimizing the burden of this lethal syndrome.
   The AKI Commission of the Latin American Society of Nephrology and
   Hypertension conducted an educational program based on networked
   learning.
   Methods: Two online courses with similar methodologies were developed, 1
   course for nephrologists and the other for primary care physicians
   (PCP). The courses were developed as a distance education, asynchronous
   online modality with multiple educational strategies: written lessons,
   videos, e-rounds, and clinical simulation. Knowledge gain was explored
   through a 10-question test before and after course completion.
   Results: The course for nephrologists had 779 participants from 21
   countries; 52% were male, and 46% were <35 years of age. Mean
   qualification increased from 5.87 to 8.01 (36% gain of knowledge). The
   course for PCPs had 2011 participants, 81% of whom were physicians. The
   time from graduation was <5 years in 52%. In both courses, clinical
   simulation was considered the best part and lack of time the main
   limitation for learning. Because 48% of the nephrologist course
   attendees were interested in AKI activities, a Latin American AKI
   Network site (RedIRA) composed of a brief review, a clinical forum, a
   selfassessment, and a bibliography on AKI was launched on a monthly
   basis in November 2016. To date there are 335 users from 18 countries.
   Conclusions: Distance education techniques were effective for learning
   about AKI and are a potential tool for the development of a sustainable
   structure for communication, exchange, and integration of physicians
   involved in the care of patients with AKI.
RI Younes-Ibrahim, Mauricio/F-6480-2014; Burdmann, Emmanuel/AAY-1966-2020; Yu, Luis/E-8735-2012; Burdmann, Emmanuel/B-7023-2009; Younes-Ibrahim, Mauricio/ABD-8543-2021; Margolis, Alvaro/; Yu, Luis/; Lombardi, Raul/
OI Younes-Ibrahim, Mauricio/0000-0002-2521-764X; Burdmann,
   Emmanuel/0000-0002-7644-8579; Burdmann, Emmanuel/0000-0002-7644-8579;
   Margolis, Alvaro/0000-0002-2631-2323; Yu, Luis/0000-0001-9102-0063;
   Lombardi, Raul/0000-0002-2398-794X
ZA 0
ZB 1
ZR 0
TC 3
ZS 0
Z8 0
Z9 3
U1 0
U2 0
SN 2468-0249
UT WOS:000449304200024
PM 30450468
ER

PT J
AU Herrera, A. M.
   Brand, P.
   Cavada, G.
   Koppmann, A.
   Rivas, M.
   Mackenney, J.
   Sepulveda, H.
   Wevar, M. E.
   Cruzat, L.
   Soto, S.
   Perez, M. A.
   Leon, A.
   Contreras, I
   Alvarez, C.
   Walker, B.
   Flores, C.
   Lezana, V
   Garrido, C.
   Herrera, M. E.
   Rojas, A.
   Andrades, C.
   Chala, E.
   Martinez, R. A.
   Vega, M.
   Perillan, J. A.
   Seguel, H.
   Przybyzsweski, I
TI Hospitalizations for asthma exacerbation in Chilean children: A
   multicenter observational study
SO ALLERGOLOGIA ET IMMUNOPATHOLOGIA
VL 46
IS 6
BP 533
EP 538
DI 10.1016/j.aller.2018.02.006
PD NOV-DEC 2018
PY 2018
AB Background: Asthma hospitalization rates in Chilean children have
   increased in the last 14 years, but little is known about the factors
   associated with this.
   Objective: Describe clinical characteristics of children hospitalized
   for asthma exacerbation.
   Methods: Observational prospective cohort study in 14 hospitals. Over a
   one-year period, children five years of age or older hospitalized with
   asthma exacerbation were eligible for inclusion. Parents completed an
   online questionnaire with questions on demographic information, about
   asthma, indoor environmental contaminant exposure, comorbidities and
   beliefs about disease and treatment. Disease control was assessed by the
   Asthma Control Test. Inhalation technique was observed using a
   checklist.
   Results: 396 patients were enrolled. 168 children did not have an
   established diagnosis of asthma. Only 188 used at least one controller
   treatment at the time of hospitalization. 208 parents said they believed
   their child had asthma only when they had an exacerbation and 97
   correctly identified inhaled corticosteroids as anti-inflammatory
   treatment. 342 patients used the wrong spacer and 73 correctly performed
   all steps of the checklist.
   Conclusions: Almost half of the patients were not diagnosed with asthma
   at the time of hospitalization despite having a medical history
   suggestive of the disease. In the remaining patients with an established
   diagnosis of asthma potentially modifiable factors like bad adherence to
   treatment and poor inhalation technique were found. Implementing a
   nationwide asthma program including continued medical education for the
   correct diagnosis and follow up of these patients and asthma education
   for patients and caregivers is needed to reduce asthma hospitalization
   rates in Chilean children. (C) 2018 SEICAP. Published by Elsevier
   Espana, S.L.U. All rights reserved.
RI Garrido, carmen/G-1633-2018; Brand, Paul/ABB-3693-2021; Garrido, Carolina/GWM-5557-2022
OI Garrido, carmen/0000-0003-1368-1493; 
ZB 0
ZS 2
Z8 0
ZA 0
ZR 0
TC 2
Z9 4
U1 0
U2 3
SN 0301-0546
EI 1578-1267
UT WOS:000448089000003
PM 29720350
ER

PT J
AU Perumal, Vivek
TI A sectional anatomy learning tool for medical students: development and
   user-usage analytics
SO SURGICAL AND RADIOLOGIC ANATOMY
VL 40
IS 11
BP 1293
EP 1300
DI 10.1007/s00276-018-2082-5
PD NOV 2018
PY 2018
AB BackgroundA sound knowledge of cross-sectional anatomy is needed to
   interpret radiological images. Ultrathin E12-plastinated slices serve as
   good learning resources to begin with, but effective utilisation of
   these resources are often challenging due to their fragility and lack of
   adequate laboratory time. To enhance interpretation of E12 slices, and
   also to promote independent learning, we developed a web-based self
   learning resource.MethodsAn interactive online sectional anatomy
   learning tool (SALT) to learn the cross-sectional anatomy of the spinal
   levels, thorax, abdomen and pelvis was developed using Courselab
   software. SALT was piloted on third-year medical students learning
   regional and clinical anatomy of the human body. At the end of the
   academic year, student participation within the resource was analysed,
   and the resource usage was compared with the users' academic
   performance.ResultsEach aspect of SALT was accessed 338 times on
   average, by 51% of the class. The majority medical students accessed the
   resource after class hours. Continued research usage was observed on
   weekends and holidays, which peaked during exam periods. SALT usage also
   had a positive impact on the users' academic performance (p<0.05).
   Students also used the resource after exams and during their subsequent
   years of study.ConclusionSALT promoted independent learning, as well as
   enhanced students' learning experience and academic performance. Having
   the benefit of online access, the resource was used almost 24/7, both on
   and off-campus. Educators should be encouraged to develop and trial
   their own simple inexpensive online resources tailormade to meet student
   needs and supplement to the existing traditional teaching techniques.
OI Perumal, Vivek/0000-0002-9610-5813
ZB 1
TC 3
Z8 0
ZS 0
ZA 0
ZR 0
Z9 3
U1 0
U2 8
SN 0930-1038
EI 1279-8517
UT WOS:000447981600012
PM 30116840
ER

PT J
AU Davis, Trevor A.
   Yang, Stephen C.
TI Unmatched Integrated Cardiothoracic Surgery Program Applicants: Where Do
   They End Up?
SO ANNALS OF THORACIC SURGERY
VL 106
IS 5
BP 1556
EP 1560
DI 10.1016/j.athoracsur.2018.03.046
PD NOV 2018
PY 2018
AB Background. With the recent introduction of Integrated Cardiothoracic
   Surgery Residency Programs (IPs), limited data exist on unmatched
   applicants. We aimed to determine the dropout rate in individuals who
   applied for IP but did not match.
   Methods. An online Institutional Review Board- approved survey was sent
   to current residents (n = 409), provided by the Thoracic Surgery
   Directors Association, to evaluate preferences and pathway to
   cardiothoracic surgery (CTS). Descriptive analysis was performed on
   quantitative data. Main Residency Match Data from 2008 to 2017 were
   collected.
   Results. Of 250 respondents, 89 (36%) were in IPs. In the cohort, 110
   (44%) applied for at least one IP, whereas only 10 of the remaining 140
   CTS residents had contemplated applying. From written comments of those
   140 residents, the most common reasons against applying for IP programs
   were (1) uncertainty of IP training/belief that general surgery offered
   more well-rounded training and (2) uncommitted to CTS as a medical
   student. Interestingly, 96% of IP residents were set on a cardiac
   career, whereas a larger proportion of 4/3 and traditional residents
   were interested in general thoracic (36%). According to the National
   Resident Matching Program, 147 individuals applied to IP programs from
   2008 to 2011 and were unmatched. Only 20 of those individuals (14%),
   from our results, ended up in a CTS residency program.
   Conclusions. Only a small percentage of applicants that did not match to
   an IP from 2008 to 2011 have ended up in CTS. As IPs continue to develop
   and improve, the concerns brought about by current CTS residents must be
   addressed to attract the next generation of exceptional surgeons. (C)
   2018 by The Society of Thoracic Surgeons
ZB 0
ZR 0
TC 9
Z8 0
ZS 0
ZA 0
Z9 9
U1 0
U2 5
SN 0003-4975
EI 1552-6259
UT WOS:000448027400060
PM 29689239
ER

PT J
AU Hansen, Sydney
   Melzer-Lange, Marlene
   Nugent, Melodee
   Yan, Ke
   Rabbitt, Angela
TI Development and Assessment of an Online Training for the Medical
   Response to Sex Trafficking of Minors
SO ACADEMIC PEDIATRICS
VL 18
IS 8
BP 965
EP 968
DI 10.1016/j.acap.2018.07.009
PD NOV-DEC 2018
PY 2018
OI Rabbitt, Angela/0000-0003-4897-187X
ZR 0
TC 2
ZA 0
Z8 0
ZS 0
ZB 1
Z9 2
U1 0
U2 3
SN 1876-2859
EI 1876-2867
UT WOS:000450018700018
PM 30098443
ER

PT J
AU Weiner, Adam B.
   Tsai, Kyle P.
   Keeter, Mary-Kate
   Victorson, David E.
   Schaeffer, Edward M.
   Catalona, William J.
   Kundu, Shilajit D.
TI The Influence of Decision Aids on Prostate Cancer Screening Preferences:
   A Randomized Survey Study
SO JOURNAL OF UROLOGY
VL 200
IS 5
BP 1048
EP 1054
DI 10.1016/j.juro.2018.05.093
PD NOV 2018
PY 2018
AB Purpose: Shared decision making is recommended in regard to prostate
   cancer screening. Decision aids may facilitate this process but the
   impact of decision aids on screening preferences is poorly understood.
   Materials and Methods: In an online survey we randomized a national
   sample of adults to the online decision aids of 1 of 6 professional
   societies. We compared survey responses before and after decision aid
   exposure. The primary outcome was the change in participant likelihood
   of undergoing or recommending prostate cancer screening on a scale of
   1-unlikely to 100-extremely likely. Secondary outcomes included change
   in participant comfort with prostate cancer screening based on the
   average of 6, 5-point Likert-scale questions.
   Results: Median age was 53 years in the 1,336 participants and 50% were
   men. The randomized groups did not differ significantly by race, age,
   gender, income, marital status or education level. The likelihood of
   undergoing or recommending prostate cancer screening decreased from 83
   to 78 following decision aid exposure (p <0.001). Reviewing the decision
   aid from the Centers for Disease Control or the American Academy of
   Family Physicians did not alter the likelihood (each p >0.2). However,
   the decision aid from the United States Preventive Services Task Force
   was associated with the largest decrease in screening preference (-16.0,
   p <0.001). Participants reported increased comfort (from 3.5 to 4.1 of
   5) with the decision making process of prostate cancer screening
   following exposure to a decision aid (p <0.001).
   Conclusions: Exposure to a decision aid decreased the participant
   likelihood of undergoing or recommending prostate cancer screening and
   increased comfort with the screening process.
OI Weiner, Adam/0000-0002-1912-042X
TC 0
ZB 0
ZA 0
Z8 0
ZR 0
ZS 0
Z9 0
U1 0
U2 2
SN 0022-5347
EI 1527-3792
UT WOS:000446884900089
PM 29852180
ER

PT J
AU Lauderdale, Jennifer T.
TI Online Education and Case Management
SO PROFESSIONAL CASE MANAGEMENT
VL 23
IS 6
BP 353
EP 355
DI 10.1097/NCM.0000000000000330
PD NOV-DEC 2018
PY 2018
ZB 0
ZS 0
TC 0
Z8 0
ZR 0
ZA 0
Z9 0
U1 1
U2 7
SN 1932-8087
EI 1932-8095
UT WOS:000450893800010
PM 30289865
ER

PT J
AU Ali, Kamran
   Cockerill, Josephine
   Zahra, Daniel
   Qazi, Haroon S.
   Raja, Ulfat
   Ataullah, Khurram
TI Self-perceived preparedness of final year dental students in a
   developing country-A multi-institution study
SO EUROPEAN JOURNAL OF DENTAL EDUCATION
VL 22
IS 4
BP E745
EP E750
DI 10.1111/eje.12389
PD NOV 2018
PY 2018
AB Aims: To evaluate the self-perceived preparedness to practice of final
   year dental undergraduate students in three dental institutions.
   Methods: Dental undergraduate students in their final year from three
   dental institutions in Pakistan were invited to participate in an online
   study to assess self-perceived preparedness using a validated
   preparedness assessment scale.
   Results: In total, 134 students responded to the questionnaire yielding
   a response rate of 72%. Students felt adequately prepared to carry out
   several clinical procedures including clinical assessment, fillings,
   tooth extractions and communication skills. However, perceived
   preparedness was low in the students' ability to undertake intraoral
   radiographs, treatment planning, crowns, multirooted endodontics,
   research skills, referral for suspected oral cancer and raising concerns
   regarding inappropriate behaviour of colleagues.
   Conclusions: This is the first study which investigates the
   self-perceived preparedness of final year undergraduate dental students
   in Pakistan. The results show that the self-perceived preparedness of
   final year students was satisfactory for a range of clinical and
   affective skills. However, several areas of weaknesses were identified
   which underscore the need for additional training and consolidation.
RI ALI, KAMRAN/B-1880-2012; Zahra, Daniel/AGH-0064-2022; Cockerill, Josephine/
OI ALI, KAMRAN/0000-0002-3122-6729; Zahra, Daniel/0000-0001-6534-6916;
   Cockerill, Josephine/0000-0002-7316-655X
ZA 0
TC 6
ZS 0
ZR 0
ZB 0
Z8 0
Z9 6
U1 0
U2 2
SN 1396-5883
EI 1600-0579
UT WOS:000447285500018
PM 30098082
ER

PT J
AU Deng, Qingqi
   Zhang, Yao
   Li, Qiufang
   Wang, Hua
   Xu, Xinfen
TI Factors that have an impact on knowledge, attitude and practice related
   to kangaroo care: National survey study among neonatal nurses
SO JOURNAL OF CLINICAL NURSING
VL 27
IS 21-22
BP 4100
EP 4111
DI 10.1111/jocn.14556
PD NOV 2018
PY 2018
AB Aims and objectivesTo explore factors that impact nurses' knowledge,
   perceptions and practice related to kangaroo care in neonatal intensive
   care units in China.
   BackgroundIt is recognised extensively that kangaroo care is an
   effective intervention for improving the outcomes of preterm infants and
   has been recommended as a routine practice for neonatal care. However,
   this practice is uncommon in China and little is known about neonatal
   nurses' knowledge and attitude.
   DesignA descriptive cross-sectional survey.
   MethodsAn online questionnaire was completed by 830 neonatal nurses.
   Data were analysed using measures of central tendency, dispersion,
   ANOVA, t tests and the general linear model.
   ResultsA total of 48.2% of the participants reported practicing kangaroo
   care. Range of score for each scale was knowledge 0-16 (M=9.62),
   perceptions 28-103 (M=79.99), barriers 17-85 (M=65.40) and practice
   11-55 (M=34.44). Experience in using kangaroo care was a primary factor
   for the scores of four scales. Particularly, experienced nurses had
   higher level of knowledge and perceived less barriers. Respondents' role
   in neonatal intensive care units considerably influenced perceptions and
   practice level. Nurses' highest education and neonatal intensive care
   unit level also influenced the knowledge and practice score, separately.
   A major barrier to practice was the reluctance of physicians, nurses and
   parents.
   ConclusionNeonatal nurses' knowledge, attitude and practice levels
   related to kangaroo care were relatively low. Results suggested that
   leadership and knowledgeable practitioners could initiate education and
   clinical training to improve nurses' knowledge and awareness on the
   efficacy of kangaroo care. Moreover, initiatives and behaviours would be
   enhanced following increased knowledge and perceived value. Such
   barriers as the reluctance of medical staff may likewise be lowered or
   removed after experiencing kangaroo care.
   Relevance to clinical practiceNeonatal nurses' knowledge and belief need
   to be improved for optimal practice of kangaroo care. Organisational
   support and clear guidelines are also in need for successful kangaroo
   care.
OI Deng, Qingqi/0000-0002-7714-581X
ZA 0
TC 10
ZS 0
Z8 1
ZR 0
ZB 1
Z9 11
U1 0
U2 17
SN 0962-1067
EI 1365-2702
UT WOS:000446561500027
PM 29893432
ER

PT J
AU Du Mont, Janice
   Solomon, Shirley
   Kosa, Sarah Daisy
   Macdonald, Sheila
TI Development and evaluation of sexual assault training for emergency
   department staff in Ontario, Canada
SO NURSE EDUCATION TODAY
VL 70
BP 124
EP 129
DI 10.1016/j.nedt.2018.08.025
PD NOV 2018
PY 2018
AB Objective: The purpose of this evaluation was to assess the efficacy of
   a training in improving competence to address sexual assault among
   Emergency Department (ED) staff, as well as to compare in-person and
   online training modalities.
   Methods: A total of 1564 staff from 76 EDs in acute care hospitals
   across Ontario participated in either on-site (n = 828 staff) or online
   (n = 736 staff) training sessions, of whom 1366 (87%) completed both a
   pre- and post training questionnaire. Mean pre- and post-training scores
   measuring perceived competence in responding to victims/survivors of
   sexual assault were compared using paired t-tests. The mean gain score
   for in-person and online training was then compared using the
   Mann-Whitney U test. Finally, in-person and online participants' ratings
   of the training content and delivery were compared using the
   Mann-Whitney U test.
   Results: There were significant improvements for all 16 self-reported
   measures of competence following training. The mean gain in knowledge
   and skills was higher for in-person training participants. Participants
   in the in person modality more strongly agreed that the information they
   learned would help in providing care for sexual assault
   victims/survivors, and were more satisfied with the training overall.
   However, these participants less strongly agreed that there was an
   appropriate amount of time allotted for the scope of material presented.
   Conclusions: Overall, the training led to immediate improvements in ED
   staff perceived understanding and ability to address the needs of
   victims/survivors of sexual assault, with particular advantages to the
   in-person training.
OI Kosa, Sarah Daisy/0000-0002-0887-8884
ZA 1
ZR 0
TC 3
Z8 0
ZB 0
ZS 0
Z9 4
U1 0
U2 6
SN 0260-6917
EI 1532-2793
UT WOS:000445986500020
PM 30193237
ER

PT J
AU Christensen, Stine Holmegaard
   Bewick, Bridgette M.
   Bryant, Louise
   Skriver, Mette Vinther
   Hoybye, Mette Terp
TI Student and staff perceptions of alcohol as part of student life in
   Denmark: A Q methodology study
SO PLOS ONE
VL 13
IS 10
AR e0205923
DI 10.1371/journal.pone.0205923
PD OCT 25 2018
PY 2018
AB Introduction
   Intervening effectively to prevent students' harmful use of alcohol
   remains a challenge. Harmful alcohol use has been noted as the most
   dominant public health problem facing universities today. This study
   sought to investigate the diversity in staff and student perceptions of
   the contribution alcohol makes to student life in a Danish university
   setting. Increasing understanding of staff and students' perceptions of
   how alcohol fits into student life is required to amend future public
   health intervention for this population.
   Materials and methods
   This Q methodology study included 38 staff members and 105 students from
   Aarhus University, Denmark. Participants used online Q sorting software,
   to rank 40 statements about the contribution alcohol makes to the
   university student experience from strongly agree to disagree. To
   support the interpretation of the factors, self-reported alcohol
   consumption and demographic data were collected. In addition qualitative
   data was collected on the participant's reasons for the ranking of the
   items they most strongly agreed or disagreed with.
   Results and discussion
   Using principal components analysis, five statistically independent
   viewpoints for students and four for staff were identified.
   The findings provide evidence to inform approaches to prevent harmful
   alcohol use. Some viewpoints suggest a need for tailored secondary and
   tertiary prevention and intervention that focusses on individuals and/or
   sub-groups who are at risk of consuming alcohol at harmful levels. Other
   viewpoints suggest the need for primary universal prevention to support
   the maintenance of healthy norms which can prevent harmful alcohol
   behaviour. Public health campaigns need to ensure that interventions
   targeting harmful alcohol use at universities challenge problematic
   perceptions and attitudes while also bolstering exposure to positive
   norms.
RI Høybye, Mette Terp/I-3758-2019; Bewick, Bridgette/; Christensen, Stine Holmegaard/
OI Høybye, Mette Terp/0000-0001-6914-2697; Bewick,
   Bridgette/0000-0001-5752-5623; Christensen, Stine
   Holmegaard/0000-0003-4244-2002
ZR 0
TC 1
ZB 0
Z8 0
ZA 0
ZS 0
Z9 1
U1 0
U2 1
SN 1932-6203
UT WOS:000448438400034
PM 30359407
ER

PT J
AU Anderson, Alistair
TI Online health information and public knowledge, attitudes, and
   behaviours regarding antibiotics in the UK: Multiple regression analysis
   of Wellcome Monitor and Eurobarometer Data
SO PLOS ONE
VL 13
IS 10
AR e0204878
DI 10.1371/journal.pone.0204878
PD OCT 24 2018
PY 2018
AB Background
   Antimicrobial resistance is a global public health problem with some
   socially patterned drivers. The objective of the study was to
   investigate associations between use of and trust in the Internet as a
   source of health-related information and the public's knowledge,
   attitudes, and behaviours regarding antibiotics.
   Methods
   Two representative cross-sectional surveys (the 2015 Wellcome Monitor (n
   = 1524) and UK segment (n = 1330) of the 2016 Eurobarometer 85.1)
   covering knowledge about antibiotics and antibiotic consumption were
   analysed. Knowledge, attitude, and behaviour variables were analysed
   using regression in relation to demographic characteristics and use and
   trust in the Internet as a source of information.
   Results
   The key findings of the analysis are that both use of the Internet as a
   source of medical research information (variable from the Wellcome
   Monitor) and trust in the Internet as a source of information about
   antibiotics (variable from the Eurobarometer) were independently and
   positively associated with knowledge, attitude, and behaviour regarding
   antibiotics. Additionally, knowledge about antibiotics was positively
   associated with behaviour with antibiotics (Wellcome Monitor) and
   attitude towards finishing antibiotic prescriptions (Eurobarometer).
   Higher levels of education were associated with better knowledge about
   antibiotics in both datasets. Older age was positively associated with
   behaviour and attitude regarding antibiotic consumption.
   Conclusions
   The Internet is a resource for disseminating quality health information
   that has the potential to improve stewardship of antibiotics in the
   community. This study suggests that members of the UK public that use
   the Internet as a source of health-related information are more likely
   to be better informed about, and be more responsible with, antibiotics.
   This mode of information dissemination should be capitalised on to
   improve antimicrobial stewardship, and further research should examine
   what the most effective online information sources are in the UK and to
   what extent their association with behaviour is causal.
RI Anderson, Alistair/AAH-6460-2019
OI Anderson, Alistair/0000-0003-2385-0211
Z8 0
TC 21
ZA 0
ZR 0
ZB 13
ZS 0
Z9 21
U1 1
U2 8
SN 1932-6203
UT WOS:000448434000021
PM 30356302
ER

PT J
AU Gupta, Ankita
   Meriwether, Kate
   Hewlett, Guy
TI Impact of Training Specialty on Breastfeeding Among Resident Physicians:
   A National Survey
SO BREASTFEEDING MEDICINE
VL 14
IS 1
BP 46
EP 56
DI 10.1089/bfm.2018.0140
EA OCT 2018
PD FEB 2019
PY 2019
AB Objectives: The United States has seen an increasing number of
   child-bearing women in medical training. We aimed to compare the
   prevalence of exclusive breastfeeding across varied specialties, whose
   trainees may face different obstacles to breastfeeding. Materials and
   Methods: An online survey querying the duration and barriers to
   breastfeeding was sent to Accreditation Council for Graduate Medical
   Education (ACGME) and American Osteopathic Association (AOA) programs.
   Female residents with at least one living child born during residency
   were eligible. We compared the prevalence of exclusive breastfeeding for
   6 months between Obstetrics and Gynecology (OBGYN), nonsurgical, and
   non-OBGYN surgical specialties. A multiple regression model correcting
   for ethnicity, years lived in the United States, medical degree, year of
   residency at childbearing, geographical location, and clinical hours was
   performed. Results: There were 708 completed surveys, including 561
   nonsurgical, 73 OBGYN, and 74 non-OBGYN surgical residents. More OBGYN
   residents reported exclusive breastfeeding at 6 months (43/73, 59%) than
   nonsurgical (217/561, 39%) and non-OBGYN surgical residents (30/74, 41%)
   (p<0.01). After adjusting for confounders, OBGYN trainees were twice as
   likely to breastfeed (adjusted odds ratio [AOR]=2.18, 95% confidence
   interval [CI] 1.28-3.72) with no difference between non-OBGYN surgical
   and nonsurgical residents (AOR=1.24, 95% CI 0.70-2.19). Less OBGYN
   residents reported the lack of breastfeeding facilities at work (2.7%
   versus 17.6%, p<0.01) and inadequate leave (4.1% versus 17.6%, p=0.01)
   than non-OBGYN surgical residents. Conclusions: In this national survey
   of trainees in accredited programs, OBGYN residents were twice as likely
   to breastfeed and fewer OBGYN residents cited barriers to breastfeeding
   compared to other residents.
RI Gupta, Aditya/AAE-5797-2020; Gupta, Ankita/
OI Gupta, Ankita/0000-0001-7159-5695
ZS 0
ZA 0
ZB 1
ZR 0
TC 10
Z8 0
Z9 10
U1 0
U2 0
SN 1556-8253
EI 1556-8342
UT WOS:000447998800001
PM 30346796
ER

PT J
AU Thapa, Deependra Kaji
   Visentin, Denis
   Kornhaber, Rachel
   Cleary, Michelle
TI Migration of adult children and mental health of older parents 'left
   behind': An integrative review
SO PLOS ONE
VL 13
IS 10
AR e0205665
DI 10.1371/journal.pone.0205665
PD OCT 22 2018
PY 2018
AB Background
   Although a number of studies have examined the effect of the
   out-migration of children on the mental health of 'left behind' elderly
   parents, research on the consequences of children's migration on the
   mental health and well-being of elderly parents left behind is
   inconclusive and a systematic review is warranted.
   Objectives
   To identify the association between the left behind or empty nest status
   and the mental health of older parents, and to identify common risk
   factors for poor mental health among those left behind.
   Methods
   Online databases CINAHL, PsycINFO, PubMed, Scopus and ProQuest were
   searched for research (2000-September 2017) that focused on the
   relationship between the migration of adult children and the mental
   health of the older parents (>= 50 years) left behind. The JBI Checklist
   for Analytical Cross Sectional Studies was used to assess the
   methodological quality of the articles.
   Results
   25 articles met the inclusion criteria. The studies identified that left
   behind older parents had higher levels of mental health problems
   compared to non-left behind. Left behind parents had higher depressive
   symptoms, higher levels of loneliness, lower life satisfaction, lower
   cognitive ability and poorer psychological health. A number of risk
   factors were identified for mental health disorders among the left
   behind parents, which included living arrangements, gender, education,
   income, physical health status, physical activity, family and social
   support, age, rural residence and frequency of children's visit.
   Conclusions
   This review synthesised the various studies related to the mental health
   of left behind parents, advancing the theoretical and empirical
   understanding of the implications of out-migration of adult children on
   the psychological health and well-being of older parents. More
   responsive preventive measures and effective management approaches are
   required for this vulnerable cohort.
RI Thapa, Deependra Kaji/Y-2599-2019; Visentin, Denis/J-7467-2014
OI Thapa, Deependra Kaji/0000-0002-5689-0837; Visentin,
   Denis/0000-0001-9961-4384
Z8 0
ZR 0
TC 30
ZB 5
ZS 0
ZA 0
Z9 30
U1 14
U2 58
SN 1932-6203
UT WOS:000447938400014
PM 30346972
ER

PT J
AU Kaufman, Jessica
   Rya, Rebecca
   Lewin, Simon
   Bosch-Capblanch, Xavier
   Glenton, Claire
   Cliff, Julie
   Oyo-Ita, Angela
   Muloliwa, Artur Manuel
   Oku, Afiong
   Ames, Heather
   Rada, Gabriel
   Cartier, Yuri
   Hill, Sophie
TI Identification of preliminary core outcome domains for communication
   about childhood vaccination: An online Delphi survey
SO VACCINE
VL 36
IS 44
SI SI
BP 6520
EP 6528
DI 10.1016/j.vaccine.2017.08.027
PD OCT 22 2018
PY 2018
AB Background: Communication interventions for childhood vaccination are
   promising strategies to address vaccine hesitancy, but current research
   is limited by the outcomes measured. Most studies measure only
   vaccination-related outcomes, with minimal consideration of vaccine
   hesitancy-relevant intermediate outcomes. This impedes understanding of
   which interventions or elements are effective.
   It is also unknown which outcomes are important to the range of
   stakeholders affected by vaccine hesitancy. Outcome selection shapes the
   evidence base, informing future interventions and trials, and should
   reflect stakeholder priorities.
   Therefore, our aim was to identify which outcome domains (i.e. broad
   outcome categories) are most important to different stakeholders,
   identifying preliminary core outcome domains to inform evaluation of
   three common vaccination communication types: (i) communication to
   inform or educate, (ii) remind or recall, and (iii) enhance community
   ownership.
   Methods: We conducted a two-stage online Delphi survey, involving four
   stakeholder groups: parents or community members, healthcare providers,
   researchers, and government or non-governmental organisation
   representatives. Participants rated the importance of eight outcome
   domains for each of the three communication types. They also rated
   specific outcomes within one domain ("attitudes or beliefs") and
   provided feedback about the survey.
   Results: Collectively, stakeholder groups prioritised outcome domains
   differently when considering the effects of different communication
   types. For communication that aims to (i) inform or educate, the most
   important outcome domain is "knowledge or understanding"; for (ii)
   reminder communication, "vaccination status and behaviours"; and for
   (iii) community engagement communication, "community participation". All
   stakeholder groups rated most outcome domains as very important or
   critical. The highest rated specific outcome within the "attitudes or
   beliefs" domain was "trust".
   Conclusion: This Delphi survey expands the field of core outcomes
   research and identifies preliminary core outcome domains for measuring
   the effects of communication about childhood vaccination. The findings
   support the argument that vaccination communication is not a single
   homogenous intervention - it has a range of purposes, and vaccination
   communication evaluators should select outcomes accordingly. (C) 2017
   The Authors. Published by Elsevier Ltd.
RI Ames, Heather Melanie R/AFT-1164-2022; Bosch-Capblanch, Xavier/ABD-7059-2020; Glenton, Claire/; Kaufman, Jessica/
OI Bosch-Capblanch, Xavier/0000-0002-4469-0395; Glenton,
   Claire/0000-0002-7558-7737; Kaufman, Jessica/0000-0001-5139-4183
ZR 0
ZA 0
Z8 0
ZS 0
ZB 2
TC 7
Z9 7
U1 2
U2 9
SN 0264-410X
EI 1873-2518
UT WOS:000450136100011
PM 28835344
ER

PT J
AU Finnegan, Gary
   Holt, Daphne
   English, Peter M.
   Glismann, Steffen
   Thomson, Angus
   Salisbury, David M.
   Bogaerts, Hugues
   Bonanni, Paolo
TI Lessons from an online vaccine communication project
SO VACCINE
VL 36
IS 44
SI SI
BP 6509
EP 6511
DI 10.1016/j.vaccine.2018.05.007
PD OCT 22 2018
PY 2018
AB Most members of the general public use the internet to research health
   topics. However, the quality of vaccine-related material available
   online is mixed and internet search engines often bring web users to
   low-quality anti-vaccine websites.
   We present a case study of a pro-vaccine information hub launched in
   2011. Vaccines Today provides high-quality information about vaccines
   and diseases, expert interviews, answers to frequently asked questions,
   parent/patient stories and videos/infographics. Twitter, Facebook,
   YouTube and Instagram are used to share this content and to engage with
   various online audiences.
   This Commentary outlines what works in online communication about
   vaccines and offers proposals for improving the impact of online vaccine
   advocacy. The value of networking to boost visibility and search engine
   ranking is emphasised. Furthermore, we present the case for the sharing
   and application of best practice in online communication. (C) 2018
   Elsevier Ltd. All rights reserved.
RI Bonanni, Paolo/AAB-9823-2019; Finnegan, Gary/
OI Finnegan, Gary/0000-0002-3758-9010
TC 12
ZR 0
ZS 0
ZA 0
Z8 0
ZB 3
Z9 12
U1 2
U2 15
SN 0264-410X
EI 1873-2518
UT WOS:000450136100009
PM 29921491
ER

PT J
AU Iniesta, Carlos
   Alvarez-del Arco, Debora
   Miguel Garcia-Sousa, Luis
   Alejos, Belen
   Diaz, Asuncion
   Sanz, Nieves
   Garrido, Jorge
   Meulbroek, Michael
   Pujol, Ferran
   Moreno, Santiago
   Fuster-Ruiz de Apocada, Maria Jose
   Coll, Pep
   Antela, Antonio
   del Romero, Jorge
   Ayerdi, Oskar
   Riera, Melchor
   Hernandez, Juanse
   del Amo, Julia
TI Awareness, knowledge, use, willingness to use and need of Pre-Exposure
   Prophylaxis (PrEP) during World Gay Pride 2017
SO PLOS ONE
VL 13
IS 10
AR e0204738
DI 10.1371/journal.pone.0204738
PD OCT 19 2018
PY 2018
AB Objective
   To assess the awareness, knowledge, use, and willingness to use and need
   of PrEP among men who have sex with men (MSM) and transgender women (TW)
   who attended World Gay Pride (WGP) 2017 in Madrid.
   Design and methods
   Online survey. Participants were recruited through gay-oriented dating
   apps and HIV Non-Governmental Organizations' social media. Inclusion
   criteria included being MSM or TW, age 18 years old or above, and having
   attended WGP in Madrid. Information regarding the participant's
   awareness and knowledge, use or willingness to use, and need for PrEP
   was collected, as well as sociodemographic characteristics. Participants
   were considered to be in need of PrEP if they met one of the following
   indication criteria: having practiced unprotected anal intercourse with
   more than 2 partners, having practiced chemsex, or having engaged in
   commercial sex-all in the preceding 6 months. Descriptive and
   multivariable analyses with logistic regression were conducted.
   Results
   472 participants met the inclusion criteria and completed the
   questionnaire. The mean age was 38, 97.7% were MSM, 77% had a university
   education, and 85% were living in Spain, mostly in big cities. Overall,
   64% of participants were aware of PrEP, but only 33% knew correctly what
   PrEP was. 67% of HIV-negative participants were willing to take PrEP,
   although only 5% were taking it during WGP, mostly due to lack of
   access. 43% of HIV-negative respondents met at least one PrEP indication
   criteria. For HIV-negative men living in Spain, university education and
   living in big cities was associated with PrEP awareness. Lower education
   level and meeting PrEP criteria was associated with willingness to use
   PrEP.
   Conclusions
   Our study shows that among MSM attending WGP 2017 in Madrid, there was
   limited PrEP awareness, low accuracy of PrEP knowledge, and a high need
   and willingness to use PrEP. Health authorities should strengthen
   existing preventive strategies and implement PrEP.
RI Diaz, Asuncion/Q-6016-2017; Riera, Melchor/AEU-0584-2022; Iniesta, Carlos/; Garcia Sousa, Luis Miguel/; Alvarez-del Arco, Debora/E-1744-2015
OI Diaz, Asuncion/0000-0002-8309-4270; Iniesta, Carlos/0000-0002-0928-2679;
   Garcia Sousa, Luis Miguel/0000-0002-1816-9803; Alvarez-del Arco,
   Debora/0000-0003-4079-9219
Z8 2
ZA 0
ZS 0
ZB 7
ZR 0
TC 13
Z9 15
U1 0
U2 10
SN 1932-6203
UT WOS:000447761400005
PM 30339690
ER

PT J
AU Brandl, Katharina
   Rabadia, Soniya, V
   Chang, Alexander
   Mandel, Jess
TI Benefits of focus group discussions beyond online surveys in course
   evaluations by medical students in the United States: a qualitative
   study
SO JOURNAL OF EDUCATIONAL EVALUATION FOR HEALTH PROFESSIONS
VL 15
AR 25
DI 10.3352/jeehp.2018.15.25
PD OCT 16 2018
PY 2018
AB In addition to online questionnaires, many medical schools use
   supplemental evaluation tools such as focus groups to evaluate their
   courses. Although some benefits of using focus groups in program
   evaluation have been described, it is unknown whether these inperson
   data collection methods provide sufficient additional information beyond
   online evaluations to justify them. In this study, we analyze
   recommendations gathered from student evaluation team (SET) focus group
   meetings and analyzed whether these items were captured in open-ended
   comments within the online evaluations. Our results indicate that online
   evaluations captured only 49% of the recommendations identified via
   SETS. Surveys to course directors identified that 74% of the
   recommendations exclusively identified via the SETS were implemented
   within their courses. Our results indicate that SET meetings provided
   information not easily captured in online evaluations and that these
   recommendations resulted in actual course changes.
OI Mandel, Jess/0000-0002-2658-6025; Chang, Alexander/0000-0001-7614-2070
ZA 0
ZS 0
TC 2
ZR 0
ZB 0
Z8 0
Z9 2
U1 0
U2 4
SN 1975-5937
UT WOS:000451833300001
PM 30321914
ER

PT J
AU Sanchez-Jimenez, Virginia
   Munoz-Fernandez, Noelia
   Ortega-Rivera, Javier
TI Efficacy evaluation of "Dat-e Adolescence": A dating violence prevention
   program in Spain
SO PLOS ONE
VL 13
IS 10
AR e0205802
DI 10.1371/journal.pone.0205802
PD OCT 15 2018
PY 2018
AB This study presents the first evaluation of Dat-e Adolescence, a dating
   violence prevention program aimed at adolescents in Spain. A cluster
   randomized control trial was used involving two groups (a control group
   and experimental group) and two waves (pre-test and posttest six months
   apart). 1,764 students from across seven state high schools in Andalucia
   (southern Spain) participated in the study (856 in the control group and
   908 in the experimental group); 52.3% were boys (n = 918), with ages
   ranging from 11 to 19 years (average age = 14.73; SD = 1.34). Efficacy
   evaluation was analyzed using Latent Change Score Models and showed that
   the program did not impact on physical, psychological or online
   aggression and victimization, nor did it modify couple quality. It was,
   however, effective at modifying myths about romantic love, improving
   self-esteem, and improving anger regulation, as a trend. These initial
   results are promising and represent one of the first prevention programs
   evaluated in this country. Future follow-up will allow us to verify
   whether these results remain stable in the medium term.
RI Sánchez-Jiménez, Virginia/B-5782-2012; Muñoz Fernández, Noelia/C-6201-2019
OI Sánchez-Jiménez, Virginia/0000-0001-7394-9311; Muñoz Fernández,
   Noelia/0000-0002-1435-8404
ZB 2
ZR 0
ZA 0
Z8 0
ZS 2
TC 19
Z9 21
U1 2
U2 12
SN 1932-6203
UT WOS:000447417900055
PM 30321224
ER

PT J
AU Ju, Ke
   Kopp, Megan
   Wang, Yuqing
   Yuan, Gehui
   Zheng, Weiwei
   Ataman, Lauren M.
   Woodruff, Teresa K.
   Chen, Qionghua
   Xiao, Shuo
TI A Survey Study of Attitude and Knowledge Regarding Female Fertility
   Preservation Among Reproductive Health Professionals in Fujian, China
SO JOURNAL OF ADOLESCENT AND YOUNG ADULT ONCOLOGY
VL 8
IS 1
BP 67
EP 73
DI 10.1089/jayao.2018.0065
EA OCT 2018
PD FEB 1 2019
PY 2019
AB Purpose: Oncofertility is a newly developed medical field dedicated to
   preserving adolescent and young adult-aged cancer patients' fertility.
   For female cancer patients who desire to have children, fertility
   preservation has become an important concern before the cancer therapy.
   This study for the first time aimed to investigate attitude and
   knowledge regarding female fertility preservation among reproductive
   health professionals in China.
   Methods: An online questionnaire assessing participants' demographics,
   experience, attitude, and basic knowledge regarding oncofertility was
   designed and distributed to reproductive health professionals in Fujian,
   one of the major regions for cancer and reproductive care in southeast
   China.
   Results: The majority of participants (96.6%) who were familiar with
   fertility preservation were willing to collaborate with oncologists on
   preserving patients' fertility. However, similar to 20% of participants
   were not familiar with the term fertility preservation, and 30.4% and
   52.2% of them were never consulted by a cancer patient or an oncologist
   about the infertility risk from cancer therapy, respectively. Years of
   working experience, but not gender, educational background, and marital
   status, was significantly associated with participants' oncofertility
   experience and attitude. A majority of participants (79.3%) had a middle
   or low level of oncofertility knowledge, which was significantly linked
   to their educational background.
   Conclusion: Most of the surveyed reproductive health professionals held
   a positive attitude toward interdisciplinary collaboration with
   oncologists during oncofertility practice. However, the lack of their
   oncofertility knowledge highlighted the need of standard oncofertility
   education and training in China.
TC 5
ZS 0
ZR 0
ZB 2
ZA 0
Z8 1
Z9 6
U1 4
U2 12
SN 2156-5333
EI 2156-535X
UT WOS:000447147900001
PM 30312134
ER

PT J
AU Bonetti, D.
   Young, L.
   Hempleman, L.
   Deas, J.
   Shepherd, S.
   Clarkson, J.
TI Exploring the feasibility of general health promotion in UK dental
   primary care: ENGAGE in Scotland
SO BRITISH DENTAL JOURNAL
VL 225
IS 7
BP 645
EP 656
DI 10.1038/sj.bdj.2018.809
PD OCT 12 2018
PY 2018
AB Introduction Despite UK dental guidance recommending opportunistic
   health promotion, it's rare for GDPs to discuss more than oral hygiene
   with their patients. The ENGAGE intervention incorporates UK guidance
   and evidence-based behaviour change techniques to motivate patients to
   make lifestyle changes (reduce smoking, alcohol consumption and/or
   improve diet). It was designed to take less than five minutes and be
   delivered during a routine dental check-up, and includes a take-home
   patient handout signposting to free NHS lifestyle counselling helpline
   services. Aims To determine the feasibility (patient and GDP acceptance)
   of implementing ENGAGE in Scottish dental primary care. The overall aim
   is to examine feasibility UK-wide before testing its effectiveness for
   influencing patient outcomes in a multi-centre UK trial. Methods Study
   1: patient survey: N = 1000 adults from all health boards in Scotland
   were randomly selected from an NHS data base of medical patients and
   emailed the study invitation and link to an online questionnaire. Study
   2: GDP workshop, audit, survey: N = 50 GDPs across Scotland were invited
   to participate in the training workshop (limited to the first 20
   applicants), implement the intervention with their next 20 adult
   patients in for a check-up, audit their experience, then complete an
   online questionnaire. Results Study 1: 200 people completed the survey
   (52% male; 37% were 55 years or younger; 90% had visited their dentist
   in the previous 12 months). Less than (<) 15% were asked about their
   smoking, alcohol intake and/or diet when they last visited their dentist
   for a check-up; <10% would be embarrassed/offended if their dentist or
   dental hygienist asked them lifestyle questions during a dental
   check-up; more than (>) 70% would be reassured by the professionalism of
   their dentist or dental hygienist if they were asked; <4% would be
   embarrassed/offended if given a leaflet with NHS helpline information by
   their dentist. Study 2: N = 18 GDPs from nine out of 14 NHS regional
   health boards in Scotland delivered the ENGAGE intervention to 335
   patients (averaging 18 patients each). N = 17/18 participants agreed
   that this intervention could be delivered during a check-up, was an
   improvement on what they currently did and thought that it may make a
   difference to what their patients thought, felt, and/or did about
   reducing health risk. Conclusion The ENGAGE intervention is feasible to
   implement in Scottish dental primary care. Comments from patient and GDP
   participants will inform its development and further feasibility studies
   set in other UK regions.
OI Clarkson, Jan/0000-0001-5940-2926
TC 0
ZR 0
ZS 0
ZB 0
Z8 0
ZA 0
Z9 0
U1 0
U2 10
SN 0007-0610
EI 1476-5373
UT WOS:000447176200033
PM 30310225
ER

PT J
AU Cattaneo, Gabriele
   Bartres-Faz, David
   Morris, Timothy P.
   Solana Sanchez, Javier
   Macia, Didac
   Tarrero, Clara
   Tormos, Josep M.
   Pascual-Leone, Alvaro
TI The Barcelona Brain Health Initiative: A Cohort Study to Define and
   Promote Determinants of Brain Health
SO FRONTIERS IN AGING NEUROSCIENCE
VL 10
AR 321
DI 10.3389/fnagi.2018.00321
PD OCT 11 2018
PY 2018
AB The Barcelona Brain Health Initiative (BBHI) is an ongoing prospective
   longitudinal study focused on identifying determinants of brain health.
   The main objectives are: (i) to characterize lifestyle, cognitive,
   behavioral and environmental markers related to a given individual's
   cognitive and mental functions in middle to old age, (ii) to assess the
   biological determinants predictive of maintenance of brain health, and
   (iii) to evaluate the impact of a controlled multi-dimensional lifestyle
   intervention on improving and maintaining brain health. The BBHI cohort
   consists of >4500 healthy participants aged 40-65 years followed through
   online questionnaires (Phase I) assessing participants' self-perceived
   health and lifestyle factors in seven different domains: overall health,
   physical exercise, cognitive activity, sleep, nutrition, social
   interactions, and life purpose. In Phase II a sub-group of 1,000
   individuals is undergoing detailed in-person evaluations repeated at
   two-yearly intervals. These evaluations will provide deep phenotyping of
   brain function, including medical, neurological and psychiatric
   examinations, assessment of physical fitness, neuropsychological
   assessments, structural and functional brain magnetic resonance imaging,
   electroencephalography and perturbation-based non-invasive brain
   stimulation evaluations of brain activity, as well as collection of
   biological samples. Finally, in Phase III a further sub-group of 500
   participants will undergo a similar in-person assessment before and
   after a multi-dimensional intervention to optimize lifestyle habits and
   evaluate its effects on cognitive and brain structure and function. The
   intervention group will receive remote supervision through an ICT-based
   solution, with the support of an expert in health and lifestyle coaching
   strategies aimed at promoting adherence. On the other hand, the control
   group will not have this coaching support, and will only receive
   education and recommendations about healthy habits. Results of this
   three-part initiative shall critically contribute to a better
   understanding of the determinants to promote and maintain brain health
   over the lifespan.
RI Macia, Didac/AAB-5182-2021; Pascual-Leone, Alvaro/AAC-5101-2019; Bartres-Faz, David/C-8997-2011; Tormos Munoz, Jose Maria/; Morris, Timothy P/
OI Macia, Didac/0000-0003-3315-7293; Pascual-Leone,
   Alvaro/0000-0001-8975-0382; Bartres-Faz, David/0000-0001-6020-4118;
   Tormos Munoz, Jose Maria/0000-0002-8764-2289; Morris, Timothy
   P/0000-0002-7560-3821
ZA 0
Z8 0
ZB 7
ZS 0
TC 24
ZR 0
Z9 24
U1 4
U2 16
SN 1663-4365
UT WOS:000447028700001
PM 30405394
ER

PT J
AU Hill, Monica R.
   Goicochea, Shelby
   Merlo, Lisa J.
TI In their own words: stressors facing medical students in the millennial
   generation
SO MEDICAL EDUCATION ONLINE
VL 23
IS 1
AR 1530558
DI 10.1080/10872981.2018.1530558
PD OCT 5 2018
PY 2018
AB Background: Medical student exposure to stressors is associated with
   depression, burnout, somatic distress, decreases in empathy, serious
   thoughts about dropping out of medical school, suicidal ideation, and
   poor academic performance. Despite this, there have been no recent,
   multicenter, qualitative studies assessing medical students' perceptions
   of their greatest stressor(s). Objective: The goal of this study was to
   identify the most significant stressors noted by medical students
   themselves, in order to inform the development of programs and policies
   to reduce medical student distress. Design: Medical students from the
   nine schools in the state of Florida were invited to complete an
   anonymous online questionnaire assessing wellness and distress. Students
   were notified that all responses were voluntary and that individual
   responses would not be linked to themselves or their program. This paper
   focuses on students' responses to fixed-response items regarding their
   experience of stress and open-ended responses to the following question:
   "What do you consider to be the greatest stressor(s) facing medical
   students?' Qualitative data were analyzed using the Grounded Theory
   method of data analysis. Results: Results confirmed the impact of
   several stressors highlighted in previous studies (e.g., excessive
   workload, difficulties with studying and time management, conflicts in
   work-life balance and relationships, medical school peer relations,
   health concerns, and financial stressors). However, students also
   reported unique system-level concerns that have not consistently been
   highlighted in past research (e.g., medical school administrative
   failures, concerns about lack of assistance with career planning, and
   assessment-related performance pressure. Conclusions: Though
   individually focused interventions have demonstrated some success,
   medical students self-report stressors that may be better addressed
   through system-level changes.
RI Merlo, Lisa J./AAU-9179-2020
OI Merlo, Lisa J./0000-0003-3613-7853
ZA 0
ZR 0
ZB 12
ZS 5
Z8 0
TC 120
Z9 124
U1 7
U2 33
SN 1087-2981
UT WOS:000446507500001
PM 30286698
ER

PT J
AU Gong, Zhaohui
TI The development of medical MOOCs in China: current situation and
   challenges
SO MEDICAL EDUCATION ONLINE
VL 23
IS 1
AR 1527624
DI 10.1080/10872981.2018.1527624
PD OCT 4 2018
PY 2018
AB This study aimed to investigate the current situation and challenges on
   the development of medical massive open online courses (MOOCs) in China.
   A survey was constructed and the statistical analysis was adopted to
   evaluate the medical MOOCs. The results showed that the medical
   MOOC-related journal papers, conference papers, books and dissertations
   have risen dramatically over the past five years. In addition, the top 6
   most representative MOOC platforms provide the majority (87%) of medical
   courses. The statistical analysis showed that PMPH-MOOC was the most
   influential medical MOOC platform in China. Compared to the foreign
   medical MOOCs, medical MOOCs in China were urgently in need of systemic
   planning, interaction activities and international certification.
   Overall, the findings suggest that the development of medical MOOCs for
   higher education has been achieved a great success along with a huge
   challenge.
RI Gong, Zhaohui/T-8612-2019
OI Gong, Zhaohui/0000-0002-5662-2752
ZS 0
ZB 1
ZA 0
ZR 0
Z8 1
TC 8
Z9 9
U1 1
U2 23
SN 1087-2981
UT WOS:000446508200001
PM 30284511
ER

PT J
AU Slack, Catherine
   Wilkinson, Abigail
   Salzwedel, Jessica
   Ndebele, Paul
TI Strengthening stakeholder engagement through ethics review in biomedical
   HIV prevention trials: opportunities and complexities
SO JOURNAL OF THE INTERNATIONAL AIDS SOCIETY
VL 21
SI SI
AR e25172
DI 10.1002/jia2.25172
SU 7
PD OCT 2018
PY 2018
AB Introduction
   Clinical trials of biomedical HIV prevention modalities require the
   cooperation of multiple stakeholders. Key stakeholders, such as
   community members, may have stark vulnerabilities. Consequently, calls
   for HIV prevention researchers to implement stakeholder engagement are
   increasingly common. Such engagement is held to benefit
   inter-stakeholder relations, stakeholders themselves and the research
   itself. The ethics review process presents a unique opportunity to
   strengthen stakeholder engagement practices in HIV prevention trials.
   However, this is not necessarily straightforward. In this article, we
   consider several complexities. First, is stakeholder engagement a
   legitimate component of what Research Ethics Committees (RECs) should
   review for HIV prevention trials? Second, what are the core features of
   engagement that should be under ethics review? Third, what are the key
   practices that should be highlighted in ethics review?
   MethodsResults and discussionTo address these questions, we examined the
   international ethics guidelines specialized for such trials (UNAIDS
   2012, UNAIDS-AVAC GPP 2011) and directly applicable to such trials
   (CIOMS 2016; WHO 2011). Thematic analysis was used to code and analyse
   these guidelines.
   Ethics guidelines support REC review of engagement. Guidance recommends
   that engagement be broad and inclusive; early and sustained; and dynamic
   and responsive. Broad engagement practices include evaluating the
   context, planning in writing, and resourcing. RECs should assess
   engagement as part of a comprehensive review, and recommend revisions
   where necessary. Researchers should profile key elements of engagement
   valued in ethics guidance, when they draft ethics submissions.
   Importantly, the ethics review process should not undermine the dynamic
   responsiveness' required for excellent engagement in this field.
   ConclusionsAs evidence-informed engagement strategies emerge, these
   should inform the ethics submission and review process. Both parties in
   the review process should strive to avoid a superficial, check-list type
   approach that caricatures what should be a thorough, nuanced ethics
   review of a rich, responsive engagement process.
OI Ndebele, Paul/0000-0001-9669-1544
ZS 0
TC 10
ZA 0
ZR 0
ZB 6
Z8 0
Z9 10
U1 0
U2 1
EI 1758-2652
UT WOS:000447650900002
PM 30334604
ER

PT J
AU Basheer, Khalid
   Fatima, Muzayyian
   Sajjad, Muhammad Faaiz
TI EXPLORING THE PERCEPTION OF MEDICAL ALUMNI REGARDING INTEGRATED VS
   NON-INTEGRATED SYSTEM OF EDUCATION: A CROSS SECTIONAL SURVEY
SO INDO AMERICAN JOURNAL OF PHARMACEUTICAL SCIENCES
VL 5
IS 10
BP 10013
EP 10018
DI 10.5281/zenodo.1461923
PD OCT 2018
PY 2018
AB Background: Memorization without any concept is the major impasse of
   traditional educational system in Pakistan. The extensive syllabus
   lacking concepts, pressure of assessments and forceful turnout in
   lectures divert the focus of medical students which leads to
   misconception and incompetence in clinical field. Aim of this study was
   to assess the perception of medical graduates/undergraduates regarding
   flaws and beneficence of non-integrated and integrated system
   respectively.
   Methodology: This cross-sectional study was conducted at CMH & LMDC from
   August, 2015 to September, 2015.The sample size was 225, non probability
   convenient sampling method was used. A modified version of questionnaire
   tailored from Usman et al and Farida et al was used to collect data
   online through Google forms which was sent to potential candidates to
   more than 20 medical colleges of Punjab, Pakistan. Five (5 point) Likert
   scale and SPSS v22 was used to assess the responses.
   Results: Mean age of the respondents was 22(+/- 1.83). Only a small
   number (15.3%) said that they are satisfied with current system of
   education while 18.9% were of the view that current system is total
   failure. Majority (77.5 %) said they attend lectures for the sake of
   attendance similarly major proportion (88.3%) agreed that clinical
   rotations are better than lecturers. Regarding usefulness of the PBL
   system, majority (79.1%) were in favor of its implementation especially
   respondents who belong from Government medical institutes.
   Conclusion: It is the indispensability to implement integrated system to
   meet up the rising standards of medical education keeping in view the
   assessed positive response among medical graduates for the system which
   will not only make collaboration more effective but also increase
   accessibility and improve approach for learning medicine.
Z8 0
TC 0
ZB 0
ZS 0
ZR 0
ZA 0
Z9 0
U1 0
U2 0
SN 2349-7750
UT WOS:000475656300055
ER

PT J
AU El Feghaly, Rana E.
   Chatterjee, Jahnavi
   Dowdy, Kristin
   Stempak, Lisa M.
   Morgan, Stephanie
   Needham, William
   Prystupa, Kesha
   Kennedy, Marie
TI A Quality Improvement Initiative: Reducing Blood Culture Contamination
   in a Children's Hospital
SO PEDIATRICS
VL 142
IS 4
AR e20180244
DI 10.1542/peds.2018-0244
PD OCT 2018
PY 2018
AB BACKGROUND AND OBJECTIVE: Blood culture contamination is a safety and
   quality concern in children's hospitals; it leads to increased
   unnecessary testing, admissions, antibiotic exposure, and cost. The
   standard benchmark for blood culture contamination is 3%. Our aim with
   the quality improvement project was to reduce the contamination rate at
   our children's hospital from a mean of 2.85% to <1.5% in 2 years.
   METHODS: After initial unit-specific efforts, we formed a
   multidisciplinary team, created a process map and a cause-and-effect
   analysis, sent out surveys to nurses, and created observation sheets
   used to identify problem areas and record the most common deviations
   during the collection process. We also standardized the blood culture
   collection protocol and reemphasized nurse education in person and with
   online modules. During our project, we noted that nurses were collecting
   1 to 3 mL of blood on all children regardless of weight. We developed
   optimal weight-based blood volumes and, after educating ordering
   providers, we updated our electronic medical record to reflect
   appropriate volumes in the order.
   RESULTS: Despite a steady increase in the number of blood cultures
   collected at our children's hospital, we were able to decrease the
   average contamination rate from 2.85% to 1.54%, saving the hospital an
   estimated average of $49 998 per month.
   CONCLUSIONS: By standardizing blood culture collection methods,
   optimizing blood volume, creating checklists, and reinforcing nurse
   education, we were able to develop a best practice for pediatric blood
   culture collection and reduce blood culture contamination to a
   sustainable low rate at our children's hospital.
RI Feghaly, Rana El/AED-0099-2022
ZR 0
ZS 0
ZA 0
ZB 6
Z8 0
TC 15
Z9 15
U1 0
U2 3
SN 0031-4005
EI 1098-4275
UT WOS:000449034300015
PM 30217808
ER

PT J
AU Tam, Chun Wah Michael
   Khan, Abeer Hasan
   Knight, Andrew
   Rhee, Joel
   Price, Karen
   McLean, Katrina
TI How doctors conceptualise P values A mixed methods study
SO AUSTRALIAN JOURNAL OF GENERAL PRACTICE
VL 47
IS 10
BP 705
EP 710
DI 10.31128/AJGP-02-18-4502
PD OCT 2018
PY 2018
AB Background and objectives
   Researchers and clinicians have been criticised for frequently
   misinterpreting and misusing P values. This study sought to understand
   how general practitioners (GPs) in Australia and New Zealand
   conceptualise P values presented in the manner typically encountered in
   a medical publication.
   Methods
   This mixed-methods study used quantitative and qualitative questions
   embedded in an online questionnaire and delivered through an Australian
   and New Zealand GP-specific Facebook group in 2017. It included
   questions that elaborated on the participant's conceptualisation of 'P =
   0.05' within a scenario and tested their P value interpretation ability
   and confidence.
   Results
   There were 247 participants who completed the questionnaire. Participant
   conceptualisations of P values were described using six thematic
   categories. The most common (and erroneous) conceptualisation was that P
   values numerically indicated a 'real-world probability'. No demographic
   factor, including research experience, seemed associated with better
   interpretation ability. A confidence-ability gap was detected.
   Discussion
   P value misunderstanding is pervasive and might be influenced by a few
   central misconceptions. Statistics education for clinicians should
   explicitly address the most common misconceptions.
OI Tam, Chun Wah Michael/0000-0001-8645-4756
ZS 0
ZA 0
TC 5
ZR 0
Z8 0
ZB 0
Z9 5
U1 0
U2 1
SN 2208-794X
EI 2208-7958
UT WOS:000456316200011
PM 31195776
ER

PT J
AU Zarifsanaiey, Nahid
   Mosalanejad, Leili
   Ebrahimi, Amir-Mohammad
TI A Holistic Approach to Teaching Medical Ethics: A New Trend to
   Accountability in Medical Education
SO PAKISTAN JOURNAL OF MEDICAL & HEALTH SCIENCES
VL 12
IS 4
BP 1829
EP 1835
PD OCT-DEC 2018
PY 2018
AB Medical ethics course has recently entered the curriculum of medicine.
   The interdisciplinary nature of this course (experimental sciences and
   humanities) necessitates a unique teaching and evaluation method. The
   present study aimed to design holistic approach to teaching medical
   ethics and its effect on moral reasoning indicators (moral Sensitivity
   and Moral Intelligence) knowledge and performance of medical students.
   The present quasi-experimental single group pretest-posttest study was
   performed in 2017 on 40 medical students who were studying medical
   ethics course in first half of the academic year in Jahrom University of
   Medical Sciences. Students were taught using holistic approach (flexible
   and interactive learning). Evaluating students' knowledge and
   performance in the form of online peer discussion and multiple-choice
   questions and Objective Structured Clinical Examination (OSCE) test.
   Data collection instruments included the Moral Sensitivity Questionnaire
   (MSQ) developed by Kim et al. (1994) and the Moral Competency Inventory
   (MCI) developed by Lennick and Kiel (2005), completed before and after
   the intervention. The Persian version reliability of the MCI instrument
   (r=0.94 by Mokhtarpour) and MSQ (r=81% and 97% by Hosseinpour et al)
   were confirmed. In addition, experts approved its face validity and five
   members of the faculty approved the validity of OSCE. Data were analyzed
   using paired-samples t-test and independent sample t-test. A
   significance level of 0.05 was considered to be statistically
   significant. The level of moral intelligence and moral sensitivity
   increased in women and men following the intervention (p<0.0001). There
   was significant correlation between students' online peer discussion,
   Multiple choice exam, OSCE, moral intelligence and moral sensitivity
   after intervention (p<0.0001). The results showed that, the students'
   mean scores of moral intelligence, moral sensitivity, and learning were
   increased by the application of educational strategy based on holistic
   approach.
RI Zarifsanaiey, Nahid/M-8789-2017; Mosalanejad, Leili -/AAA-8728-2022
OI Zarifsanaiey, Nahid/0000-0002-1297-8271; 
TC 1
Z8 0
ZA 0
ZR 0
ZB 0
ZS 0
Z9 1
U1 0
U2 1
SN 1996-7195
UT WOS:000468146000158
ER

PT J
AU Mandler, Ari Gilad
TI Touch Surgery: a Twenty-First Century Platform for Surgical Training
SO JOURNAL OF DIGITAL IMAGING
VL 31
IS 5
BP 585
EP 590
DI 10.1007/s10278-018-0102-y
PD OCT 2018
PY 2018
AB This manuscript reviews Touch Surgery, a novel online platform geared
   towards innovating professional training for surgical procedures. In
   other industries, such as aviation, simulation has already been shown to
   reduce costs and improve outcomes in crisis (JETS 3(4):348-352, 2010).
   Studies involving simulation-based learning in healthcare similarly
   indicate the potential for reducing errors through skill acquisition and
   cognitive retention (Int J Oral Maxillofac Surg 46:211, 2017). Cohort
   studies have shown improved performance among simulator-trained medical
   students in comparison to those with traditional ward training (Med
   Teach 9:53-57, 1987). With this front in mind, Touch Surgery is paving
   its way for implementation within the surgical realm. The simulations in
   this application are numerous and come from over 14 different
   specialties. This review details the purpose and features of the
   applicationto include its two distinct moduleswhile providing reviews
   based on its user functionality and application in medical training.
   Given the revolutionary shift to simulation-based learning, platforms
   like Touch Surgery must now meet the demands of surgical training in the
   twenty-first century.
TC 6
ZB 1
ZS 0
ZR 0
Z8 0
ZA 0
Z9 6
U1 0
U2 6
SN 0897-1889
EI 1618-727X
UT WOS:000445187500002
PM 29956010
ER

PT J
AU Kamath-Rayne, Beena D.
   Thukral, Anu
   Visick, Michael K.
   Schoen, Eileen
   Amick, Erick
   Deorari, Ashok
   Cain, Carrie Jo
   Keenan, William J.
   Singhal, Nalini
   Little, George A.
   Niermeyer, Susan
TI Helping Babies Breathe, Second Edition: A Model for Strengthening
   Educational Programs to Increase Global Newborn Survival
SO GLOBAL HEALTH-SCIENCE AND PRACTICE
VL 6
IS 3
BP 538
EP 551
DI 10.9745/GHSP-D-18-00147
PD OCT 2018
PY 2018
AB Background: Helping Babies Breathe (HBB), a skills-based program in
   neonatal resuscitation for birth attendants in resource-limited
   settings, has been implemented in over 80 countries since 2010.
   Implementation studies of HBB incorporating low-dose high-frequency
   practice and quality improvement show substantial reductions in fresh
   stillbirth and first-day neonatal mortality. Revision of the program
   aimed to further augment provider and facilitator skills and address
   gaps in implementation with the goal of improving neonatal survival.
   Methods: The Utstein Formula for Survival-Medical Science X Educational
   Efficiency X Local Implementation = Survival-provided a framework for
   the revisions. The 2015 Neonatal Resuscitation Consensus on Science and
   Treatment Recommendations by the International Liaison Committee on
   Resuscitation informed scientific updates, which were harmonized with
   the 2012 World Health Organization Basic Newborn Resuscitation
   Guidelines. Published literature and program reports, consensus
   guidelines on reprocessing equipment, systematic collection of
   suggestions from frontline users, and responses to a semistructured
   online questionnaire informed educational/implementation revisions.
   Links to maternal care were added. Draft materials underwent Delphi
   review and field testing in India and Sierra Leone. An Utstein-style
   meeting of stakeholders identified key actions for successful
   implementation.
   Results: Scientific revisions included expectant management of infants
   with meconium-stained amniotic fluid, limitation of suctioning, and
   initiating and continuing effective ventilation until spontaneous
   respirations. Frontline users (N=102) suggested augmented simulation
   methods to build confidence and competence and additional guidance for
   facilitators on implementation. Users identified a need for sufficient
   practice during the workshop, systematized ongoing practice, and enough
   simulators for participants. Field trials refined approaches to
   self-reflection, feedback and debriefing, and quality improvement.
   Utstein meeting stakeholders validated the importance of quality
   improvement and use of data to improve outcomes.
   Conclusions: The second edition of HBB provides a newer paradigm of
   learning for providers that incorporates workshop practice,
   self-reflection, and feedback and debriefing to reinforce learning as
   well as the promotion of mentorship and development of facilitators,
   systems for low-dose high-frequency practice in facilities, and quality
   improvement related to neonatal resuscitation.
ZR 0
ZB 12
ZS 0
Z8 0
TC 48
ZA 0
Z9 48
U1 0
U2 5
SN 2169-575X
UT WOS:000446354000013
PM 30287531
ER

PT J
AU Krase, Kelli
   Pfeifer, Emily
   Swan, Kimberly
TI Team-Based Learning Sessions Compared With Traditional Lecture in the
   Obstetrics and Gynecology Clerkship
SO OBSTETRICS AND GYNECOLOGY
VL 132
BP 14S
EP 18S
DI 10.1097/AOG.0000000000002856
SU 1
PD OCT 2018
PY 2018
AB OBJECTIVE: To estimate the effects of team-based learning sessions as
   part of the curriculum for the obstetrics and gynecology clerkship.
   METHODS: This is a prospective cohort study of clinical clerkship
   curriculum undertaken in Kansas City and Wichita between 2013 and 2017.
   A team-based learning curriculum included the same topics as the
   traditional lecture-format lectures and was instituted in Kansas City.
   The primary outcome was the obstetrics and gynecology National Board of
   Medical Examiners examination given at the end of the clerkship, both
   before and after the implementation of the team-based learning
   curriculum in Kansas City. An online questionnaire issued by the
   University of Kansas School of Medicine assessed learner satisfaction. A
   voluntary multiple-choice examination taken by both Kansas City and
   Wichita students months after clerkship completion assessed knowledge
   retention.
   RESULTS: The post-team-based learning Kansas City cohort scored a mean
   of 78.6 (95% CI 77.8-79.4) on the National Board of Medical Examiners
   obstetrics and gynecology subject examination compared with the
   pre-team-based learning Kansas City cohort scoring a mean of 74.6 (95%
   CI 73.6-75.6, P<.001). Student surveys did not show significant
   differences in satisfaction between pre-team-and post-team-based
   learning cohorts in Kansas City. There was no significant difference in
   knowledge retention scores between Kansas City and Wichita cohorts.
   DISCUSSION: We found significant improvement in National Board of
   Medical Examiners subject examination scores, which is likely the result
   of multiple curriculum changes, including the shift from didactic
   sessions to the active learning strategy of team-based learning.
   Team-based learning has provided a beneficial and stimulating learning
   experience for students.
CT Annual Meeting of the
   Association-of-Professors-of-Gynecology-and-Obstetrics (APGO) and the
   Council-on-Resident-Education-in-Obstetrics-and-Gynecology (CREOG)
CY FEB 28-MAR 03, 2018
CL National Harbor, MD
SP Council Resident Educ Obstet & Gynecol; Assoc Professors Gynecol &
   Obstet
ZB 1
ZR 0
Z8 1
ZS 1
ZA 0
TC 4
Z9 6
U1 0
U2 3
SN 0029-7844
UT WOS:000454042000004
PM 30247302
ER

PT J
AU Gaffka, Bethany J.
   Hassink, Sandra G.
   Santos, Melissa
   Eneli, Ihuoma
TI Provider Observations of Youth with Early Onset Severe Obesity in
   Tertiary Care Obesity Programs
SO CHILDHOOD OBESITY
VL 14
IS 7
BP 477
EP 483
DI 10.1089/chi.2018.0008
PD OCT 2018
PY 2018
AB Background: Over 2% of children between the ages of 2 and 5 have severe
   obesity; however, little is known about the characteristics of this
   population to guide healthcare professionals in providing care. An
   initial step is to examine observations of practitioners who manage
   children with severe early onset obesity in the clinical setting.
   Methods: A total of 72 interdisciplinary healthcare providers with
   experience providing obesity treatment to children under age 5 with
   severe obesity completed a semistructured online questionnaire.
   Participants responded to 10 open-ended questions about provider
   observations on several topics, including nutrition, eating behavior,
   activity, family structure and history, medical history, psychological
   conditions, and household routines. Data analysis was conducted using
   grounded theory methods. Emerging themes and subthemes were analyzed
   based on topics and provider discipline (e.g., medical, nursing, and
   psychology).
   Results: The most commonly observed and reported characteristic of young
   children with severe obesity was a parent-described dysfunctional
   approach to food, including frequent complaints about hunger, food
   seeking, and lack of satiety. Other characteristics included the
   presence of externalizing behaviors in the child such as temper tantrums
   and ADHD, developmental delays, medical comorbidities (e.g., asthma and
   sleep apnea), and unstructured home environments.
   Conclusions: Drawing on the experience of an interdisciplinary group of
   healthcare providers, this is the first study to describe provider
   observations of the young child with severe early onset obesity. If
   validated, these observations can serve to illuminate areas for further
   education and inform potential clinical subtyping, providing an
   opportunity to identify target areas for intervention.
OI eneli, ihuoma/0000-0002-4436-7141
TC 2
ZA 0
ZB 0
Z8 0
ZR 0
ZS 0
Z9 2
U1 0
U2 11
SN 2153-2168
EI 2153-2176
UT WOS:000445211400006
PM 30156432
ER

PT J
AU Breaks, Anne
   Smith, Christina
   Bloch, Steven
   Morgan, Sally
TI Blended diets for gastrostomy fed children and young people: a scoping
   review
SO JOURNAL OF HUMAN NUTRITION AND DIETETICS
VL 31
IS 5
BP 634
EP 646
DI 10.1111/jhn.12563
PD OCT 2018
PY 2018
AB BackgroundThe present review aimed to identify what is known about the
   use of blended diets in gastrostomy fed children and young people (i.e.
   children and young people refers to those who are aged up to 25 years
   with special educational needs or a disability in accordance with Part 3
   of the Children and Family Act 2014; within the review, the word
   children is used for simplicity but encompasses young people too) and to
   identify gaps in the literature on this topic to inform future research
   and policy.
   MethodsA scoping review methodology was used searching the online
   databases PUBMED, PsychINFO, CINAHL, SCOPUS and AMED, EMBASE for
   articles that addressed issues pertaining to blended diets. The review
   identified a broad range of literature, regardless of study design, and
   described and evaluated the quality, range and nature of research
   activity related to the use of blenderised diets.
   ResultsForty-three studies were included in the review. The studies
   focused on nutrition, equipment, the views of carers and patients, and
   the views of professionals. Several studies described the lack of
   evidence regarding pros and cons of blended diets and highlighted the
   need for further research into the field.
   ConclusionsThere were gaps in the evidence base regarding the impact of
   blended diets on the health and well-being of the children who receive
   them and upon the carers who feed the children. The nutritional impact
   of blended diets is not fully understood and the knowledge and views of
   professionals involved in the care of those receiving blended diets
   varies.
RI Morgan, Sally/AAH-5786-2019; Smith, Christina/; Breaks, Anne/; Morgan, Sally/
OI Smith, Christina/0000-0001-7803-9616; Breaks, Anne/0000-0001-6830-5108;
   Morgan, Sally/0000-0002-7573-4290
ZB 4
ZR 0
Z8 0
TC 13
ZA 0
ZS 1
Z9 13
U1 2
U2 7
SN 0952-3871
EI 1365-277X
UT WOS:000444679000006
PM 29761582
ER

PT J
AU Kessel, Kerstin A.
   Klein, Evelyn
   Hack, Carolin C.
   Combs, Stephanie E.
TI Complementary medicine in radiation oncology
SO STRAHLENTHERAPIE UND ONKOLOGIE
VL 194
IS 10
BP 904
EP 910
DI 10.1007/s00066-018-1345-8
PD OCT 2018
PY 2018
AB Recently, complementary and alternative medicine (CAM) has moved more
   into the focus, and cancer societies such as the German Cancer Society
   (Deutsche Krebsgesellschaft, DKG) have established working groups to
   develop a guideline for CAM. The present work aims to evaluate the
   acceptance of CAM in the whole radiation oncology community.
   We conducted an online survey on CAM and sent the modified questionnaire
   that was successfully distributed to all members of the Research Group
   on Gynecological Oncology (Arbeitsgemeinschaft Gynakologische Onkologie,
   AGO) of the DKG in 2014 to the members of the German Society of
   Radiation Oncology (Deutsche Gesellschaft fur Radioonkologie und
   Strahlentherapie, DEGRO). The survey consisted of 17 questions regarding
   personal information and current CAM guidelines within the
   workplace/clinic.
   A total of 143 members participated. Of these, 12% had some CAM
   qualification. For hematological cancer in 35% and in up to 76% for
   breast cancer, CAM treatment is offered in German radiation oncology
   facilities, mainly due to fatigue symptoms. CAM is part of routine
   treatment in 32.2%, 22.0% are planning to incorporate it. Most
   physicians advise patients to partake in sports activities and recommend
   dietary supplements and nutritional counseling. The cost of CAM
   treatment is fully covered in 9.8% of all participating facilities.
   Today, CAM is integrated into cancer care; however, skepticism regarding
   its effect still exists. Evidence-based results must be generated to
   convince physicians of the effectiveness of CAM methods. CAM
   qualifications must be included in physicians' training to improve their
   understanding and counseling regarding CAM options in cancer care.
ZB 1
TC 7
ZS 0
ZR 0
Z8 1
ZA 0
Z9 7
U1 1
U2 6
SN 0179-7158
EI 1439-099X
UT WOS:000446123800005
PM 30073483
ER

PT J
AU Burnett, Anthea M.
   Yashadhana, Aryati
   Lee, Ling
   Serova, Nina
   Brain, Daveena
   Naidoo, Kovin
TI Interventions to improve school-based eye-care services in low- and
   middle-income countries: a systematic review
SO BULLETIN OF THE WORLD HEALTH ORGANIZATION
VL 96
IS 10
BP 682
EP +
DI 10.2471/BLT.18.212332
PD OCT 2018
PY 2018
AB Objective To review interventions improving eye-care services for
   schoolchildren in low-and middle-income countries.
   Methods We searched online databases (CINAHL, Embase (R), ERIC, MEDLINE
   (R), ProQuest, PubMed (R) and Web of Science (TM)) for articles
   published between January 2000 and May 2018. Eligible studies evaluated
   the delivery of school-based eye-care programmes, reporting results in
   terms of spectacle compliance rates, quality of screening or attitude
   changes. We considered studies to be ineligible if no follow-up data
   were reported. Two authors screened titles, abstracts and full-text
   articles, and we extracted data from eligible full-text articles using
   the availability, accessibility, acceptability and quality rights-based
   conceptual framework.
   Findings Of 24 559 publications screened, 48 articles from 13 countries
   met the inclusion criteria. Factors involved in the successful provision
   of school-based eye-care interventions included communication between
   health services and schools, the willingness of schools to schedule
   sufficient time, and the support of principals, staff and parents.
   Several studies found that where the numbers of eye-care specialists are
   insufficient, training teachers in vision screening enables the
   provision of a good-quality and cost-effective service. As well as the
   cost of spectacles, barriers to seeking eye-care included poor literacy,
   misconceptions and lack of eye health knowledge among parents.
   Conclusion The provision of school-based eye-care programmes has great
   potential to reduce ocular morbidity and developmental delays caused by
   childhood vision impairment and blindness. Policy-based support, while
   also attempting to reduce misconceptions and stigma among children and
   their parents, is crucial for continued access.
RI Naidoo, Kovin Shunmugam/AAF-5914-2020; Burnett, Anthea/AAY-8429-2021; Burnett, Anthea/O-3479-2019; Yashadhana, Aryati/AAB-6194-2021
OI Burnett, Anthea/0000-0003-3772-6625; Yashadhana,
   Aryati/0000-0003-2573-8637
Z8 1
TC 21
ZS 1
ZB 3
ZR 0
ZA 0
Z9 23
U1 0
U2 12
SN 0042-9686
EI 1564-0604
UT WOS:000448236500014
PM 30455516
ER

PT J
AU Mozumder, Sarwar Islam
   Dickman, Paul W.
   Rutherford, Mark J.
   Lambert, Paul C.
TI InterPreT cancer survival: A dynamic web interactive prediction cancer
   survival tool for health-care professionals and cancer epidemiologists
SO CANCER EPIDEMIOLOGY
VL 56
BP 46
EP 52
DI 10.1016/j.canep.2018.07.009
PD OCT 2018
PY 2018
AB Background: There are a variety of ways for quantifying cancer survival
   with each measure having advantages and disadvantages. Distinguishing
   these measures and how they should be interpreted has led to confusion
   among scientists, the media, health care professionals and patients.
   This motivates the development of tools to facilitate communication and
   interpretation of these statistics.
   Methods: "InterPreT Cancer Survival" is a newly developed, publicly
   available, online interactive cancer survival tool targeted towards
   health-care professionals and epidemiologists
   (http://interpret.le.ac.uk). It focuses on the correct interpretation of
   commonly reported cancer survival measures facilitated through the use
   of dynamic interactive graphics. Statistics presented are based on
   parameter estimates obtained from flexible parametric relative survival
   models using large population-based English registry data containing
   information on survival across 6 cancer sites; Breast, Colon, Rectum,
   Stomach, Melanoma and Lung.
   Results: Through interactivity, the tool improves understanding of
   various measures and how survival or mortality may vary by age and sex.
   Routine measures of cancer survival are reported, however,
   individualised estimates using crude probabilities are advocated, which
   is more appropriate for patients or health care professionals. The
   results are presented in various interactive formats facilitating
   understanding of individual risk and differences between various
   measures.
   Conclusions: "InterPreT Cancer Survival" is presented as an educational
   tool which engages the user through interactive features to improve the
   understanding of commonly reported cancer survival statistics. The tool
   has received positive feedback from a Cancer Research UK patient
   sounding board and there are further plans to incorporate more disease
   characteristics, e.g.stage.
RI Dickman, Paul W/B-4572-2013; Rutherford, Mark/; Lambert, Paul/
OI Dickman, Paul W/0000-0002-5788-3380; Rutherford,
   Mark/0000-0003-1557-6697; Lambert, Paul/0000-0002-5337-663X
Z8 0
ZB 1
ZA 0
TC 4
ZR 0
ZS 0
Z9 4
U1 0
U2 1
SN 1877-7821
EI 1877-783X
UT WOS:000445121800007
PM 30032027
ER

PT J
AU Potocnjak, Ines
   Crumbach, Monika Elisabeth
   Vitols, Anna Mara Hrgetic
   Hrncic, Sandra
   Lambers, Christopher
   Bras, Marijana
   Jezek, Davor
   Seiwerth, Sven
   Degoricija, Vesna
TI The attitudes of international medical students toward educational
   methods and styles applied in a 6-year longitudinal course in
   fundamentals of medical skills in Croatia
SO CROATIAN MEDICAL JOURNAL
VL 59
IS 5
BP 267
EP 273
DI 10.3325/cmj.2018.59.267
PD OCT 2018
PY 2018
AB Aim To investigate international medical students' attitudes toward the
   impact of 6-year longitudinal course, Fundamentals of Medical Skills
   (FMS), at Medical Studies in English at the University of Zagreb on the
   development of their practical, clinical, and communication skills.
   Methods This cross-sectional study used a 23-item online survey to
   collect data from five generations of students attending the FMS course
   from January 31 to February 3, 2017. First-year students were not
   included. Invitations and reminders were sent to 202 FMS students by
   e-mail, SMS, and in closed groups in social networks
   Results The response rate was 69.8% (141/202 students). The majority of
   students found the course useful (83.7%); favored practical over
   communication skills (92.9%); found practical skills more useful in
   higher years (82.3%); thought more time was needed to practice by
   simulation on mannequins (75.2%); preferred Objective Structured
   Clinical Examination (OSCE) stations to traditional oral exams (78%);
   and would recommend a course like FMS to future students or students at
   other universities (79.4%). Significantly more women than men favored
   practical over communication skills (P=0.044). Significantly more 5th
   and 6th students than students at lower years preferred OSCE stations to
   traditional learning (P-0.025) and would recommend a course like FMS to
   future students or students at other universities (P=0.001).
   Conclusion Students positively evaluated the FMS course, but
   underestimated the communication skills aspect.
RI Jezek, Davor/ABF-5692-2020
ZB 1
ZR 0
Z8 0
ZS 0
ZA 0
TC 1
Z9 1
U1 0
U2 2
SN 0353-9504
EI 1332-8166
UT WOS:000456100500010
PM 30394019
ER

PT J
AU Peng, Jenny
   Clarkin, Chantalle
   Doja, Asif
TI Uncovering cynicism in medical training: a qualitative analysis of
   medical online discussion forums
SO BMJ OPEN
VL 8
IS 10
AR e022883
DI 10.1136/bmjopen-2018-022883
PD OCT 2018
PY 2018
AB Objective The development of cynicism in medicine, defined as a decline
   in empathy and emotional neutralisation during medical training, is a
   significant concern for medical educators. We sought to use online
   medical student discussion groups to provide insight into how cynicism
   in medicine is perceived, the consequences of cynicism on medical
   trainee development and potential links between the hidden curriculum
   and cynicism.
   Setting Online analysis of discussion topics in Premed101 (Canadian) and
   Student Doctor Network (American) forums.
   Participants 511 posts from seven discussion topics were analysed using
   NVivo 11. Participants in the forums included medical students,
   residents and practising physicians.
   Methods Inductive content analysis was used to develop a data-driven
   coding scheme that evolved throughout the analysis. Measures were taken
   to ensure the trustworthiness of findings, including duplicate
   independent coding of a sub-sample of posts and the maintenance of an
   audit trail.
   Results Medical students, residents and practising physicians
   participating in the discussion forums engaged in discourse about
   cynicism and highlighted themes of the hidden curriculum resulting in
   cynicism. These included the progression of cynicism over the course of
   medical training as a coping mechanism; the development of challenging
   work environments due to factors such as limited support, hierarchical
   demands and long work hours; and the challenge of initiating change due
   to the tolerance of unprofessionalism and the highly stressful nature of
   medicine.
   Conclusion Our unique study of North American medical discussion posts
   demonstrates that cynicism develops progressively and is compounded by
   conflicts between the hidden and formal curriculum. Online discussion
   groups are a novel resource to provide insight into the culture of
   medical training.
OI Doja, Asif/0000-0003-1457-071X
Z8 0
ZS 0
ZB 1
ZR 0
ZA 0
TC 14
Z9 14
U1 0
U2 5
SN 2044-6055
UT WOS:000454739500122
PM 30341130
ER

PT J
AU Armstrong, April W.
   Chambers, Cindy J.
   Maverakis, Emanual
   Cheng, Michelle Y.
   Dunnick, Cory A.
   Chren, Mary-Margaret
   Gelfand, Joel M.
   Wong, David J.
   Gibbons, Brittany M.
   Gibbons, Caitlin M.
   Torres, Josefina
   Steel, Andrea C.
   Wang, Elizabeth A.
   Clark, Caitlin M.
   Singh, Sanminder
   Kornmehl, Heather A.
   Wilken, Reason
   Florek, Aleksandra G.
   Ford, Adam R.
   Ma, Chelsea
   Ehsani-Chimeh, Nazanin
   Boddu, Sucharita
   Fujita, Mayumi
   Young, Paulina M.
   Rivas-Sanchez, Cesar
   Cornejo, Brenda, I
   Serna, Laura C.
   Carlson, Eric R.
   Lane, Christianne J.
TI Effectiveness of Online vs In-Person Care for Adults With Psoriasis A
   Randomized Clinical Trial
SO JAMA NETWORK OPEN
VL 1
IS 6
AR e183062
DI 10.1001/jamanetworkopen.2018.3062
PD OCT 2018
PY 2018
AB IMPORTANCE Innovative, online models of specialty-care delivery are
   critical to improving patient access and outcomes.
   OBJECTIVE To determine whether an online, collaborative connected-health
   model results in equivalent clinical improvements in psoriasis compared
   with in-person care.
   DESIGN, SETTING, AND PARTICIPANTS The Patient-Centered Outcomes Research
   Institute Psoriasis Teledermatology Trial is a 12-month, pragmatic,
   randomized clinical equivalency trial to evaluate the effect of an
   online model for psoriasis compared with in-person care. Participant
   recruitment and study visits took place at multicenter ambulatory
   clinics from February 2, 2015, to August 18, 2017. Participants were
   adults with psoriasis in Northern California, Southern California, and
   Colorado. The eligibility criteria were an age of 18 years or older,
   having physician-diagnosed psoriasis, access to the internet and a
   digital camera or mobile phone with a camera, and having a primary care
   physician. Analyses were on an intention-to-treat basis.
   INTERVENTIONS Participants were randomized 1:1 to receive online or
   in-person care (148 randomized to online care and 148 randomized to
   in-person care). The online model enabled patients and primary care
   physicians to access dermatologists online asynchronously. The
   dermatologists provided assessments, recommendations, education, and
   prescriptions online. The in-person group sought care in person. The
   frequency of online or in-person visits was determined by medical
   necessity. All participants were exposed to their respective
   interventions for 12 months.
   MAIN OUTCOMES AND MEASURES The prespecified primary outcome was the
   difference in improvement in the self-administered Psoriasis Area and
   Severity Index (PASI) score between the online and in-person groups.
   Prespecified secondary outcomes included body surface area (BSA)
   affected by psoriasis and the patient global assessment score.
   RESULTS Of the 296 randomized participants, 147 were women, 149 were
   men, 187 were white, and the mean (SD) age was 49 (14) years. The
   adjusted difference between the online and in-person groups in the mean
   change in the self-administered PASI score during the 12-month study
   period was -0.27 (95% CI, -0.85 to 0.31). The difference in the mean
   change in BSA affected by psoriasis between the 2 groups was -0.05% (95%
   CI, -1.58% to 1.48%). Between-group differences in the PASI score and
   BSA were within prespecified equivalence margins, which demonstrated
   equivalence between the 2 interventions. The difference in the mean
   change in the patient global assessment score between the 2 groups was
   -0.11 (95% CI, -0.32 to 0.10), which exceeded the equivalence margin,
   with the online group displaying greater improvement.
   CONCLUSIONS AND RELEVANCE The online, collaborative connected-health
   model was as effective as in-person management in improving clinical
   outcomes among patients with psoriasis. Innovative telehealth delivery
   models that emphasize collaboration, quality, and efficiency can be
   transformative to improving patient-centered outcomes in chronic
   diseases.
OI Ford, Adam/0000-0001-9857-6670
ZR 0
TC 35
ZA 0
ZS 0
ZB 2
Z8 0
Z9 35
U1 2
U2 7
SN 2574-3805
UT WOS:000452647700007
PM 30646223
ER

PT J
AU Babu, Maya A.
   Liau, Linda M.
   Connolly, E. Sander, Jr.
   Meyer, Fredric B.
TI Maintenance of Certification: Perceptions and Attitudes of Neurosurgeons
SO NEUROSURGERY
VL 83
IS 4
BP 835
EP 840
DI 10.1093/neuros/nyx498
PD OCT 2018
PY 2018
AB Assuring clinical competence throughout the career of a neurosurgeon is
   of paramount importance for patient safety. We present the first
   comprehensive survey of all neuro-surgeons board certified through the
   American Board of Neurological Surgery (ABNS) to evaluate perceptions of
   Maintenance of Certification (MOC). We administered a validated, online,
   confidential survey to 4899 neurosurgeons (2435 ABNS diplomates
   participating in MOC, 1440 diplomates certified prior to 1999
   [time-unlimited certificates], and 1024 retired diplomates). We received
   1449 responses overall (30% response rate). Our study found that most
   respondents believe that neurosurgeons should be required to participate
   in continuing professional improvement following initial board
   certification (75%). Most believe that specialty boards, working in
   conjunction with specialty societies, should require diplomates to
   participate in programs meant to promote continuous professional
   development (73%). The majority of respondents (76%) believed that
   self-assessment tests constituted a meaningful professional development
   activity, in addition to periodic case log reviews (33%) or quality
   improvement projects (32.6%). A plurality of respondents (44%) do not
   feel that the MOC process as currently structured provides them with
   value. There were no differences between those who were "grandfathered"
   and those who actively participate in MOC and no differences between
   those in private practice versus those in academics. The ABNS is
   cognizant of diplomate concerns and is actively developing new MOC
   paradigms to ensure that the process achieves both the goals of meeting
   the public interest and assuring that the quality of American
   neurosurgery remains exemplary.
OI Liau, Linda/0000-0002-4053-0052
Z8 0
ZR 0
ZS 0
ZA 0
ZB 0
TC 2
Z9 2
U1 0
U2 0
SN 0148-396X
EI 1524-4040
UT WOS:000454359400057
PM 29438528
ER

PT J
AU Yoo, Hyun-Joon
   Pyun, Sung-Bom
TI Efficacy of Bedside Respiratory Muscle Training in Patients With Stroke:
   A Randomized Controlled Trial
SO AMERICAN JOURNAL OF PHYSICAL MEDICINE & REHABILITATION
VL 97
IS 10
BP 691
EP 697
DI 10.1097/PHM.0000000000000933
PD OCT 2018
PY 2018
AB Objective Inspiratory and expiratory muscles are important for effective
   respiratory function. This study aimed to investigate the efficacy of
   bedside respiratory muscle training on pulmonary function and
   stroke-related disabilities in stroke rehabilitation.
   Design Patients with stroke (N = 40) in a rehabilitation unit were
   randomly assigned to either the intervention group (n(1) = 20) or the
   control group (n(2) = 20). Both groups participated in a conventional
   stroke rehabilitation program. During the study period, the intervention
   group received bedside respiratory muscle training twice a day for 3
   wks. The respiratory muscle training consisted of (1) a breath stacking
   exercise, (2) inspiratory muscle training, and (3) expiratory muscle
   training. The primary outcomes were measures of pulmonary function:
   forced vital capacity, forced expiratory volume in 1 sec, and peak flow.
   Secondary outcomes were stroke-related disabilities assessed using the
   National Institutes of Health Stroke Scale, Modified Barthel Index, Berg
   Balance Scale, Fugl-Meyer Assessment, the Korean Mini-Mental State
   Examination, and pneumonia incidence.
   Results Pulmonary function was significantly improved in the
   intervention group after 3 wks of respiratory muscle training (P <
   0.05). This improvement in pulmonary function was independent of the
   improvement in stroke-related disabilities.
   Conclusion Three weeks of respiratory muscle training had significant
   effects on pulmonary function in stroke survivors.
   To Claim CME Credits Complete the self-assessment activity and
   evaluation online at http://www.physiatry.org/JournalCME
   CME Objectives Upon completion of this article, the reader should be
   able to: (1) Appreciate the respiratory function changes that occur in
   patients following a stroke; (2) Describe appropriate inspiratory and
   expiratory muscle training techniques to improve pulmonary function in
   patients following a stroke; (3) Enhance ability to implement inpatient;
   and (4) Determine appropriate respiratory training programs for patients
   following stroke.
   Level Advanced
   Accreditation The Association of Academic Physiatrists is accredited by
   the Accreditation Council for Continuing Medical Education to provide
   continuing medical education for physicians. The Association of Academic
   Physiatrists designates this Journal-based CME activity for a maximum of
   1.0 AMA PRA Category 1 Credit(s). Physicians should only claim credit
   commensurate with the extent of their participation in the activity.
RI Pyun, Sung-Bom/ADY-9496-2022; Yoo, Hyun-Joon/AAX-7740-2020
OI Pyun, Sung-Bom/0000-0002-1933-038X; 
ZA 0
TC 9
ZB 1
Z8 7
ZR 1
ZS 0
Z9 18
U1 2
U2 22
SN 0894-9115
EI 1537-7385
UT WOS:000444968800007
PM 29570467
ER

PT J
AU Kaos, Maximus D.
   Beauchamp, Mark R.
   Bursick, Shelly
   Latimer-Cheung, Amy E.
   Hernandez, Hamilton
   Warburton, Darren E. R.
   Yao, Christopher
   Ye, Zi
   Graham, T. C. Nicholas
   Rhodes, Ryan E.
TI Efficacy of Online Multi-Player Versus Single-Player Exergames on
   Adherence Behaviors Among Children: A Nonrandomized Control Trial
SO ANNALS OF BEHAVIORAL MEDICINE
VL 52
IS 10
BP 878
EP 889
DI 10.1093/abm/kax061
PD OCT 2018
PY 2018
AB Background Exergames have the potential to significantly increase
   physical activity in children. Studies to date have shown mixed results
   and often rely on self-reported data. Multi-player gaming may augment
   participation.
   Purpose The purpose of the study was to examine children's adherence
   behaviors in multi-player online exergames compared to a single-player
   condition within a home environment.
   Methods Seventy-two children, aged 9-12 years, who were not meeting
   physical activity guidelines at baseline, were allocated to the
   multi-player or single-player condition. Six-week cycle-based exergaming
   trials took place 5 day/week in the early evening with online game
   supervision. Bike use was objectively recorded via game logs.
   Results Adherence was high throughout the trial. Play session duration
   was M = 37.65 (SD = 15.39) min/day, and overall play duration was M =
   133.45 (SD = 81.27) min in Week 1 and M = 77.23 (SD = 84.09) min in Week
   6. Total physical activity was significantly higher at 6 weeks compared
   to baseline (p = .01, eta(2)(p) = .13). There was no significant
   difference in play duration between conditions (p = .57, eta(2)(p) =
   .01).
   Conclusion This trial objectively demonstrated that exergames can
   promote high adherence levels. Multi-player capabilities did not augment
   adherence levels. Introducing new games throughout the trial may have
   motivated participants to keep playing, regardless of whether play was
   against real or artificial opponents. Weekly play duration decreased due
   to a significant drop in play frequency. For children who enjoy
   exergames, innovative solutions to promote more frequent exergame play
   are needed.
RI WARBURTON, DARREN E R/A-2668-2019; Graham, Nicholas/AAJ-4748-2021; Rhodes, Ryan/ABB-4896-2020; WARBURTON, DARREN E R/AFN-7109-2022; Kaos, Maximus/; Latimer, Amy/; Yao, Christopher/
OI WARBURTON, DARREN E R/0000-0002-2842-9170; Rhodes,
   Ryan/0000-0003-0940-9040; Kaos, Maximus/0000-0001-7233-370X; Latimer,
   Amy/0000-0002-0442-6848; Yao, Christopher/0000-0002-3964-4626
TC 7
ZB 0
ZS 0
Z8 0
ZR 0
ZA 0
Z9 7
U1 1
U2 4
SN 0883-6612
EI 1532-4796
UT WOS:000449052300006
PM 30212848
ER

PT J
AU Stein, Jacob N.
   Klein, Jared W.
   Payne, Thomas H.
   Jackson, Sara L.
   Peacock, Sue
   Oster, Natalia, V
   Carpenter, Trinell P.
   Elmore, Joann G.
TI Communicating with Vulnerable Patient Population: A Randomized
   Intervention to Teach Inpatients to use the Eletronic Patent Portal
SO APPLIED CLINICAL INFORMATICS
VL 9
IS 4
BP 875
EP 883
DI 10.1055/s-0038-1676333
PD OCT 2018
PY 2018
AB Background Patient portals are expanding as a means to engage patients
   and have evidence for benefit in the outpatient setting. However, few
   studies have evaluated their use in the inpatient setting, or with
   vulnerable patient populations.
   Objective This article assesses an intervention to teach hospitalized
   vulnerable patients to access their discharge summaries using electronic
   patient portals.
   Methods Patients at a safety net hospital were randomly assigned to
   portal use education or usual care. Surveys assessed perceptions of
   discharge paperwork and the electronic portal.
   Results Of the 202 prescreened eligible patients (e.g., deemed mentally
   competent, spoke English, and had a telephone), only 43% had working
   emails. Forty-four percent of participants did not remember receiving or
   reading discharge paperwork. Patients trained in portal use (n = 47) or
   receiving usual care (n = 23) preferred hospitals with online record
   access (85 and 83%, respectively), and felt that online access would
   increase their trust in doctors (85 and 87%) and satisfaction with care
   (91% each). Those who received training in portal use were more likely
   to register for the portal (48% vs. 11%; p < 0.01).
   Conclusion Patients had positive perceptions of portals, and education
   increased portal use. Lack of email access is a notable barrier to
   electronic communication with vulnerable patients.
OI STEIN, JACOB NEWTON/0000-0002-2082-2760
ZA 0
Z8 0
ZS 0
ZR 0
ZB 1
TC 14
Z9 14
U1 1
U2 5
SN 1869-0327
UT WOS:000453033000001
PM 30541152
ER

PT J
AU Ang, Eng Tat
   Chan, Jia Min
   Gopal, Vik
   Shia, Ng Li
TI Gamifying anatomy education
SO CLINICAL ANATOMY
VL 31
IS 7
BP 997
EP 1005
DI 10.1002/ca.23249
PD OCT 2018
PY 2018
AB The objective of our research is to find out if gamification increases
   motivation for self-directed learning (SDL) of human anatomy among year
   1 medical students, and more importantly, their academic grades (n =
   120). At the NUS Yong Loo Lin School of Medicine, anatomy teaching has
   traditionally been delivered via didactic means. To encourage more
   active learning, suitable games (non-digital) and the script concordance
   test were utilized to enhance the process. The flipped classroom
   approach was also introduced to further trigger active learning. In
   addition, the use of mobile apps (digital) was also initiated as
   supplements for SDL. Feedback was collected based on the previously
   validated PRO-SDL scale. Results from the research yielded inconclusive
   evidence to support enhanced motivation among our students due to
   gamification (P > 0.05). However, it did help to encourage active
   participation for a "fun learning" experience supported by numerous
   positive comments. More importantly, the participant's continuous
   assessment (CA1, CA2, and CA3) and objective specific practical exam
   results were better than the cohort's average (P < 0.05), suggesting
   that enhanced meta-cognition, and factual recall had taken place. While
   it is positive, there are some caveats to note with gamification, first
   and foremost, that it is tutor dependent. Taken together, gamification
   could represent a new paradigm for anatomy education, and also an
   opportune time to change the prevailing culture in the healthcare and
   education industry. Clin. Anat. 31:997-1005, 2018. (c) 2018 Wiley
   Periodicals, Inc.
RI Ang, Eng-Tat/AAV-2294-2020
ZA 0
ZS 1
TC 17
Z8 0
ZR 0
ZB 4
Z9 19
U1 3
U2 41
SN 0897-3806
EI 1098-2353
UT WOS:000450355000008
PM 30168609
ER

PT J
AU Rovers, Sanne F. E.
   Clarebout, Geraldine
   Savelberg, Hans H. C. M.
   van Merrienboer, Jeroen J. G.
TI Improving student expectations of learning in a problem-based
   environment
SO COMPUTERS IN HUMAN BEHAVIOR
VL 87
BP 416
EP 423
DI 10.1016/j.chb.2018.02.016
PD OCT 2018
PY 2018
AB Despite the continuing popularity of problem-based learning (PBL)
   approaches in higher education worldwide, concerns have been raised
   regarding a decrease in effectiveness. Unrealistic expectations of
   students about the nature of learning in a PBL setting may lead to
   ineffective use of self-regulated learning strategies, in turn leading
   to suboptimal learning during self-study. In this study, we tested the
   effects of a workshop aimed at aligning students' perceptions and
   expectations of their learning environment to those of the university as
   expressed in faculty training programs. First-year PBL medical students
[truncated: 872,401 more chars]
