# Supplementary material for: The impact of COVID-19 on online medical education: a knowledge graph analysis based on co-term analysis
Source: BMC Med Educ. 2023 Apr 1;23:203. doi: 10.1186/s12909-023-04193-5 (PMC10067015; doi:10.1186/s12909-023-04193-5)
Supplement: Supplementary file 1 — Additional file 1. [file 12909_2023_4193_MOESM1_ESM.zip › wos/5.txt]

FN Clarivate Analytics Web of Science
VR 1.0
PT J
AU Votta, Kaitlyn
   Metivier, Meghan
   Romo, Stephanie
   Garrigan, Hannah
   Drexler, Alana
   Nodoushani, Ariana
   Sheridan, Robert
TI Readability of Spanish language online information for the initial
   treatment of burns
SO BURNS
VL 44
IS 4
BP 956
EP 961
DI 10.1016/j.burns.2017.11.008
PD JUN 2018
PY 2018
AB Objective: This study's aim is to identify the most popular online
   resources for burn treatment information available in the Spanish
   language, and to evaluate the readability of this information.
   Methods: The phrase "tratamiento de quemaduras" (burn treatment) was
   entered into search engines Google and Bing on 9/15/2014 and 9/13/2017.
   The top 12 Spanish web results on each site were identified and analyzed
   using Readability Studio Professional Edition v2012.1. The software
   generated a "mean grade reading level" for each article, or the grade of
   students that could be expected to understand the article's language.
   Results: 21 distinct articles were identified at T1 and 17 at T2, with
   seven overlapping between T1 and T2. The average grade reading level of
   all the websites ranged from 7.8 to 13.8 at T1 (approximately 8th grade
   to sophomore year of college) and 7.8 to 12.2 at T2.
   Conclusions: No websites were within 1 standard deviation of the
   American Medical Association recommended 6th grade reading level. With
   readability showing little improvement during the past three years,
   providers should be aware of the complexity of online literature, and
   the potential complications this presents to patients. Additionally,
   burn centers should prioritize generating more accessible information
   for the Spanish speaking public. (C) 2017 Elsevier Ltd and ISBI. All
   rights reserved.
OI Garrigan, Hannah/0000-0001-9934-4628
ZR 0
ZA 0
TC 6
ZB 0
ZS 0
Z8 0
Z9 6
U1 4
U2 10
SN 0305-4179
EI 1879-1409
UT WOS:000432474300024
PM 29402576
ER

PT J
AU Tbalvandany, S. (Sadaf) Soloukey
   Maat, A. (Alexander) P. W. M.
   Cornelissen, R. (Robin)
   Nuyttens, J. (Joost) J. M. E.
   Takkenberg, J. (Johanna) J. M.
TI WWW mesothelioma information: Surfing on unreliable waters. A
   cross-sectional study into the content and quality of online
   informational resources for mesothelioma patients
SO PATIENT EDUCATION AND COUNSELING
VL 101
IS 6
BP 1088
EP 1094
DI 10.1016/j.pec.2018.01.009
PD JUN 2018
PY 2018
AB Objective: Malignant Mesothelioma (MM) is a rare asbestos related
   disease mostly diagnosed in low-skilled patients. The decision-making
   process for MM treatment is complicated, making an adequate provision of
   information necessary. The objective of this study is to assess the
   content and quality of online informational resources available for
   Dutch MM patients.
   Methods: The first 100 hits of a Google search were studied using the
   JAMA benchmarks, the Modified Information Score (MIS) and the
   International Patient Decision Aid Standard Scoring (IPDAS).
   Results: A total of 37 sources were included. Six of the 37 resources
   were published by hospitals. On average, the informational resources
   scored 37 points on the MIS (scale 0-100). The resources from a
   (bio)medical sources scored the best on this scale. However, on the
   domain of use of language, these resources scored the worst.
   Conclusions: The current level of medical content and quality of online
   informational resources for patient with MM is below average and cannot
   be used as decision-aids for patients.
   Practice implications: The criteria used in this article could be used
   for future improvements of online informational resources for patients,
   both online, offline and through health education in the care path. (C)
   2018 Elsevier B.V. All rights reserved.
RI Soloukey, Sadaf/AAS-8161-2021; Soloukey, Sadaf/; Cornelissen, Robin/
OI Soloukey, Sadaf/0000-0001-7711-3271; Cornelissen,
   Robin/0000-0002-4289-3092
ZR 0
ZA 0
ZS 0
Z8 0
TC 1
ZB 0
Z9 1
U1 0
U2 0
SN 0738-3991
UT WOS:000432345000012
PM 29395477
ER

PT J
AU Shields, Helen M.
   Pelletier, Stephen R.
   Roy, Christopher L.
   Honan, James P.
TI Asking a Variety of Questions on Walk Rounds: a Pilot Study
SO JOURNAL OF GENERAL INTERNAL MEDICINE
VL 33
IS 6
BP 969
EP 974
DI 10.1007/s11606-018-4381-2
PD JUN 2018
PY 2018
AB Morning walk rounds have lost some of their engagement while remaining a
   useful and valued practice.
   We created a pilot study to evaluate the impact on rounds of learning to
   asking a variety of different questions.
   One-hour intervention sessions were voluntarily offered to members of
   the Department of Medicine and taught by an expert in the question,
   listen, and respond method.
   Participants included attendings and residents in Internal Medicine on
   medical teams.
   Questionnaires were collected on six pre-intervention and six
   post-intervention days. Nine months later, an anonymous online survey
   was sent to participants asking about their use of a wider variety of
   questions.
   Two hundred eight physicians (residents 175 (45.5%), attending
   physicians 25 (27.7%)) filled out pre-intervention surveys. One hundred
   eighty-one physicians (residents 155 (40.3%), attending physicians 18
   (20%)) filled out post-intervention surveys. When survey responses from
   the attendings and residents on the medical teams were combined,
   post-intervention rounds were perceived as more worthwhile (1.99
   pre-intervention and 1.55 post-intervention, [95% confidence interval
   1.831-2.143]) (p < 0.001) and more engaging (1.68 pre-intervention and
   1.30 post-intervention, [95% confidence interval 1.407-1.688]) (p <
   0.001).Non-medical teams' survey responses did not change. Patient
   census data indicated no significant difference in the hospital's census
   on the pre- and post-intervention dates. Spontaneous suggestions for
   improving rounds came largely from the residents and included teaching
   points, clinical pearls, patient focus, more interactive, increased
   dedicated time for teaching, inclusive/multidisciplinary, questions, and
   evidence-based teaching. Of the participants who answered the online
   survey 9 months later, 75% (6/8) reported that they "actually asked a
   wider variety of types of questions."
   This pilot study indicates that the 1-h intervention of learning to ask
   a variety of different questions is associated with rounds that are
   rated as more worthwhile and engaging by the medical teams.
ZR 0
ZB 0
TC 2
Z8 0
ZA 0
ZS 0
Z9 2
U1 0
U2 5
SN 0884-8734
EI 1525-1497
UT WOS:000433497500044
PM 29589174
ER

PT J
AU Fuchshuber, P.
   Schwaitzberg, S.
   Jones, D.
   Jones, S. B.
   Feldman, L.
   Munro, M.
   Robinson, T.
   Purcell-Jackson, G.
   Mikami, D.
   Madani, A.
   Brunt, M.
   Dunkin, B.
   Gugliemi, C.
   Groah, L.
   Lim, R.
   Mischna, J.
   Voyles, C. R.
TI The SAGES Fundamental Use of Surgical Energy program (FUSE): history,
   development, and purpose
SO SURGICAL ENDOSCOPY AND OTHER INTERVENTIONAL TECHNIQUES
VL 32
IS 6
BP 2583
EP 2602
DI 10.1007/s00464-017-5933-y
PD JUN 2018
PY 2018
AB Adverse events due to energy device use in surgical operating rooms are
   a daily occurrence. These occur at a rate of approximately 1-2 per 1000
   operations. Hundreds of operating room fires occur each year in the
   United States, some causing severe injury and even mortality. The
   Society of American Gastrointestinal and Endoscopic Surgeons (SAGES)
   therefore created the first comprehensive educational curriculum on the
   safe use of surgical energy devices, called Fundamental Use of Surgical
   Energy (FUSE). This paper describes the history, development, and
   purpose of this important training program for all members of the
   operating room team.
   The databases of SAGES and the FUSE committee as well as personal
   photographs and documents of members of the FUSE task force were used to
   establish a brief history of the FUSE program from its inception to its
   current status.
   The authors were able to detail all aspects of the history, development,
   and national as well as global implementation of the third SAGES
   Fundamentals Program FUSE.
   The written documentation of the making of FUSE is an important
   contribution to the history and mission of SAGES and allows the reader
   to understand the idea, concept, realization, and implementation of the
   only free online educational tool for physicians on energy devices
   available today. FUSE is the culmination of the SAGES efforts to
   recognize gaps in patient safety and develop state-of-the-art
   educational programs to address those gaps. It is the goal of the FUSE
   task force to ensure that general FUSE implementation becomes
   multinational, involving as many countries as possible.
RI Jones, Stephanie/Q-8153-2019
ZA 0
ZS 0
ZR 0
Z8 0
TC 9
ZB 0
Z9 9
U1 0
U2 1
SN 0930-2794
EI 1432-2218
UT WOS:000432524400001
PM 29218661
ER

PT J
AU Jackson, Hope T.
   Young, Monica T.
   Rodriguez, H. Alejandro
   Wright, Andrew S.
TI SAGES Foregut Surgery Masters Program: a surgeon's social media resource
   for collaboration, education, and professional development
SO SURGICAL ENDOSCOPY AND OTHER INTERVENTIONAL TECHNIQUES
VL 32
IS 6
BP 2800
EP 2807
DI 10.1007/s00464-017-5983-1
PD JUN 2018
PY 2018
AB Facebook is a popular online social networking platform increasingly
   used for professional collaboration. Literature regarding use of
   Facebook for surgeon professional development and education is limited.
   The Society of American Gastrointestinal and Endoscopic Surgeons (SAGES)
   has established a Facebook group dedicated to discussion of surgery of
   the esophagus, stomach, and small intestine-the "SAGES Foregut Surgery
   Masters Program." The aim of this study is to examine how this forum is
   used for professional development, education, and quality improvement.
   Member and post statistics were obtained from https://grytics.com, a
   Facebook group analytics service. All posts added to the Foregut forum
   since its creation in April 2015 through December 2016 were reviewed and
   categorized for content and topic. Posts were reviewed for potential
   identifiable protected health information.
   As of December 2016, there were 649 total members in the group. There
   have been a total of 411 posts and 4116 comments with a median of 10.1
   comments/post (range 0-72). Posts were categorized as operative
   technique (64%), patient management (52%), continuing education (10%),
   networking (10%), or other (6%). Video and/or photos were included in
   53% of posts with 4% of posts depicting radiologic studies and 13% with
   intraoperative photos or videos. An additional 40 posts included links
   to other pages, such as YouTube, journal articles, or the SAGES website.
   One post (0.2%) contained identifiable protected health information and
   was deleted once recognized by the moderators of the group.
   Social media is a unique, real-time platform where surgeons can learn,
   discuss, and collaborate towards the goal of optimal treatment of
   surgical disease. Active online surgical communities such as the SAGES
   Foregut Surgery Masters Program have the potential to enhance
   communication between surgeons and are a potential innovative adjunct to
   traditional methods of continuing surgical education. Surgical societies
   should adopt and promote professional and responsible use of social
   media.
ZA 0
Z8 0
ZR 0
ZB 1
ZS 1
TC 13
Z9 14
U1 0
U2 4
SN 0930-2794
EI 1432-2218
UT WOS:000432524400025
PM 29497827
ER

PT J
AU Cadaret, Caitlin N.
   Yates, Dustin T.
TI Retrieval practice in the form of online homework improved information
   retention more when spaced 5 days rather than 1 day after class in two
   physiology courses
SO ADVANCES IN PHYSIOLOGY EDUCATION
VL 42
IS 2
BP 305
EP 310
DI 10.1152/advan.00104.2017
PD JUN 2018
PY 2018
AB Studies have shown that practicing temporally spaced retrieval of
   previously learned information via formal assessments increases student
   retention of the information. Our objective was to determine the impact
   of online homework administered as a first retrieval practice 1 or 5
   days after introduction of physiology topics on long-term information
   retention. Students in two undergraduate courses, Anatomy and Physiology
   (ASCI 240) and Animal Physiological Systems (ASCI 340). were presented
   with information on a specific physiological system during each weekly
   laboratory and then completed an online homework assignment either 1 or
   5 days later. Information retention was assessed via an in-class quiz
   the following week and by a comprehensive final exam at semester's end
   (4-13 wk later). Performance on homework assignments was generally
   similar between groups for both courses. Information retention at 1 wk
   did not differ due to timing of homework in either course. In both
   courses, however, students who received homework 5 days after class
   performed better on final exam questions relevant to that week's topic
   compared with their day 1 counterparts. These findings indicate that the
   longer period between introducing physiology information in class and
   assigning the first retrieval practice was more beneficial to long-term
   information retention than the shorter period, despite seemingly
   equivalent benefits in the shorter term. Since information is typically
   forgotten over time. we speculate that the longer interval necessitates
   greater retrieval effort in much the same way as built-in desirable
   difficulties, thus allowing for stronger conceptual connections and
   deeper comprehension.
OI Cadaret, Caitlin/0000-0003-1615-9633; Yates, Dustin/0000-0001-9772-9110
ZS 0
ZB 1
ZA 0
TC 5
Z8 0
ZR 0
Z9 5
U1 5
U2 15
SN 1043-4046
EI 1522-1229
UT WOS:000432334800005
PM 29676611
ER

PT J
AU Langton, Philip D.
TI Sourcebook update: intestinal smooth muscle contractility and autonomic
   control
SO ADVANCES IN PHYSIOLOGY EDUCATION
VL 42
IS 2
BP 311
EP 320
DI 10.1152/advan.00197.2017
PD JUN 2018
PY 2018
AB This laboratory practical requires first-year students to anticipate the
   effects of drugs active at cholinergic and adrenergic receptors on gut
   motility in order to design experiments during an authentic inquiry
   exercise. Rather than specifying a strict sequence of drug additions
   that aim to provide ideal demonstrations of pharmacological and
   physiological antagonism, I have instead designed switches into the
   drugs provided and set students, working in small teams, the task of
   identifying the switched drugs, an inquiry activity. To extend the
   teamwork aspect, laboratory reports were submitted by the student teams
   rather than individual students. Staff observed that discussions within
   the teams were stimulated by the inquiry-led nature of the practical.
   The quality of the laboratory reports submitted by teams were
   substantially improved over the individual reports submitted in previous
   years. (Students previously worked in teams, but simply followed a list
   of prescribed experiments and wrote individual reports.) Although, in
   conversation. teams of students had an improved understanding of the
   regulation of gut motility by the parasympathetic and sympathetic
   divisions of the autonomic nervous system and could readily distinguish
   between pharmacological and functional antagonism, no attempt was made
   to evaluate learning because the revision was triggered by the observed
   effect of a technical error and was not otherwise planned. It is likely
   that laboratory practicals, in general, would benefit from inclusion of
   inquiry.
ZS 0
ZR 0
ZA 0
TC 1
ZB 0
Z8 0
Z9 1
U1 0
U2 7
SN 1043-4046
EI 1522-1229
UT WOS:000432334800006
PM 29676614
ER

PT J
AU Heard, Jack
   Morris, Amanda
   Kirouac, Nicole
   Ducharme, Jennifer
   Trepel, Simon
   Wicklow, Brandy
TI Gender dysphoria assessment and action for youth: Review of health care
   services and experiences of trans youth in Manitoba
SO PAEDIATRICS & CHILD HEALTH
VL 23
IS 3
BP 179
EP 184
DI 10.1093/pch/pxx156
PD JUN 2018
PY 2018
AB Objectives: To describe the paediatric transgender population accessing
   health care through the Manitoba Gender Dysphoria Assessment and Action
   for Youth (GDAAY) program, and report youth's experiences accessing
   health care in Manitoba.
   Methods: Demographic, medical, surgical and mental health information
   was extracted from the medical records of youth referred to the GDAAY
   program (n = 174). A 77-item online survey was conducted with a subset
   of those youth (n = 25) to identify common health care experiences and
   perceptions of trans youth in Manitoba.
   Results: Chart review of 122 natal females and 52 natal males, ranging
   in age from 4.7 to 17.8 years (mean 13.9 years), found 66 patients
   (46.8%) with a pre-existing or current mental health diagnosis, of which
   anxiety and depression were the most common (n = 43, 30.5%). Qualitative
   self-reports revealed all patients had negative interactions with health
   care providers at some point, many having experienced lack of engagement
   with the medical system due to reported lack of knowledge by the
   provider on trans-related health services.
   Conclusion: Transgender youth in Manitoba seeking GDAAY services have
   high rates of anxiety and depression. These youth face adversity in
   health care settings and are distressed over long wait times for mental
   health services. Recommendations to improve care include increasing
   general health care providers' education on gender affirmative care,
   providing gender sensitivity training for health care providers,
   gathering preferred names and pronouns during triage, increasing
   visibility of support for LGBT+ persons in clinics, increasing resource
   allocation to this field and creating policies so all health care
   settings are safe places for trans youth.
TC 14
ZA 0
ZS 0
ZR 0
Z8 0
ZB 2
Z9 14
U1 1
U2 17
SN 1205-7088
EI 1918-1485
UT WOS:000432289600007
PM 29769803
ER

PT J
AU Yi, Paul H.
   Novin, Sherwin
   Plas, Taylor L. Vander
   Huh, Eric
   Magid, Donna
TI How Does the Current Generation of Medical Students View the Radiology
   Match?: An Analysis of the AuntMinnie and Student Doctor Network Online
   Forums
SO ACADEMIC RADIOLOGY
VL 25
IS 6
BP 699
EP 707
DI 10.1016/j.acra.2017.12.031
PD JUN 2018
PY 2018
AB Rationale and Objectives: The AuntMinnie (AM) and the Student Doctor
   Network (SDN) online forums are popular resources for medical students
   applying for residency. The purpose of this study was to describe
   medical student radiology-related posts on AM and SDN to better
   understand the medical student perspective on the application and Match
   process.
   Materials and Methods: We reviewed all posts made on the AM and SDN
   online forums over 5 consecutive academic years from July 2012 to July
   2017. Each thread was organized into one of six major categories. We
   quantified forum utilization over the past 5 years by the total number
   of and the most frequently posted and viewed thread topics.
   Results: We reviewed 2683 total threads with 5,723,909 views. Total
   number of threads posted and viewed fell by 46% and 63%, respectively,
   from 2013-2014 to 2014-2015, after which they returned near baseline by
   2016-2017, along with an increase in interventional radiology-related
   posts between 2012-2013 (13%) and 2016-2017 (32%) (P < .001). The most
   common application-related topics were preapplication and program
   ranking advice (20% of all threads and views). Many posts were related
   to postinterview communication with residency programs (2% of all
   threads and views).
   Conclusions: After a drop in 2013-2014, utilization of AM and SDN
   increased in 2016-2017, along with increased interest in interventional
   radiology. Addressing the student concerns identified in our study,
   especially in preparing residency applications, ranking programs, and
   navigating difficult situations, such as postinterview program
   communication, may improve the radiology application process for future
   medical students and their advisors.
Z8 0
ZR 0
ZA 0
TC 4
ZB 0
ZS 0
Z9 4
U1 0
U2 0
SN 1076-6332
EI 1878-4046
UT WOS:000432415600003
PM 29751856
ER

PT J
AU Chiswell, Megan
   Smissen, Annika
   Ugalde, Anna
   Lawson, Deborah
   Whiffen, Rachel
   Brockington, Sonia
   Boltong, Anna
TI Using Webinars for the Education of Health Professionals and People
   Affected by Cancer: Processes and Evaluation
SO JOURNAL OF CANCER EDUCATION
VL 33
IS 3
BP 583
EP 591
DI 10.1007/s13187-016-1138-7
PD JUN 2018
PY 2018
AB Technology provides an opportunity to engage with a variety of audiences
   to provide cancer education, information and support. Webinars are one
   such format that allow live presentations by experts that can be
   accessed online, from people's homes or other convenient locations. In
   2015, Cancer Council Victoria (CCV) undertook a program of work to
   design and evaluate the effectiveness of a suite of webinars: four
   designed for people affected by cancer and two for health professionals.
   Webinars included a series of expert presentations, a panel discussion
   and an interactive component where participants posed questions to the
   panel. Evaluation included analysis of online metrics and a post-event
   survey covering experience and satisfaction with the webinar,
   self-reported changes in knowledge of key webinar concepts and
   confidence to discuss concepts with health professionals or patients. A
   total of 438 people participated in the webinars (41.5% of 1056
   registrations), and 207 post-event surveys were completed by
   participants (47.3%). Overall, 90.1% indicated that webinar content was
   relevant to their interests and needs. Self-ratings of knowledge,
   awareness of resources and confidence to discuss webinar topics
   increased after the webinar. The majority (63.9%) had not participated
   in a webinar before, and 92.6% were interested in participating in
   future webinars. Over half of respondents (52.8%) had not accessed CCV
   resources before. This work provided a new opportunity to consolidate
   consistency of delivery and evaluation of webinars, demonstrating they
   are an effective, acceptable, accessible and sustainable vehicle for
   delivering information and support to health professionals and people
   affected by cancer.
RI Ugalde, Anna/AAY-2009-2020; Chiswell, Meg/; Ugalde, Anna/
OI Chiswell, Meg/0000-0003-2534-9543; Ugalde, Anna/0000-0002-2473-8435
ZA 0
ZB 1
ZR 0
ZS 1
TC 16
Z8 0
Z9 17
U1 1
U2 7
SN 0885-8195
EI 1543-0154
UT WOS:000432153400015
PM 27981435
ER

PT J
AU Ovadia, Steven A.
   Gishen, Kriya
   Desai, Urmen
   Garcia, Alejandro M.
   Thaller, Seth R.
TI Education on the Business of Plastic Surgery During Training: A Survey
   of Plastic Surgery Residents
SO AESTHETIC PLASTIC SURGERY
VL 42
IS 3
BP 886
EP 890
DI 10.1007/s00266-018-1096-z
PD JUN 2018
PY 2018
AB Background Entrepreneurial skills are important for physicians,
   especially plastic surgeons. Nevertheless, these skills are not
   typically emphasized during residency training.
   Objective Evaluate the extent of business training at plastic surgery
   residency programs as well as means of enhancing business training.
   Methods A 6-question online survey was sent to plastic surgery program
   directors for distribution to plastic surgery residents. Responses from
   residents at the PGY2 level and above were included for analysis. Tables
   were prepared to present survey results.
   Results Hundred and sixty-six residents including 147 PGY2 and above
   residents responded to our survey. Only 43.5% reported inclusion of
   business training in their plastic surgery residency. A majority of
   residents reported they do not expect on graduation to be prepared for
   the business aspects of plastic surgery. Additionally, a majority of
   residents feel establishment of a formal lecture series on the business
   of plastic surgery would be beneficial.
   Conclusions Results from our survey indicate limited training at plastic
   surgery programs in necessary business skills. Plastic surgery residency
   programs should consider incorporating or enhancing elements of business
   training in their curriculum.
RI Thaller, Seth/AAO-1801-2020
ZA 0
ZR 0
Z8 0
ZS 0
ZB 0
TC 16
Z9 16
U1 0
U2 2
SN 0364-216X
EI 1432-5241
UT WOS:000431871100030
PM 29445922
ER

PT J
AU Schofield, Ruth
   Chircop, Andrea
   Baker, Cynthia
   Leurer, Marie Dietrich
   Duncan, Susan
   Wotton, Donalda
TI Entry-to-practice public health nursing competencies: A Delphi method
   and knowledge translation strategy
SO NURSE EDUCATION TODAY
VL 65
BP 102
EP 107
DI 10.1016/j.nedt.2018.03.001
PD JUN 2018
PY 2018
AB Background: Sustaining and strengthening nurses 'contributions to public
   and population health in the 21st century depends in part on nursing
   education. Clearly articulated entry-to-practice competencies will
   contribute to the capacity of undergraduate nursing education programs
   to prepare graduates to promote local, national and global population
   health.
   Objectives: The Canadian Association of Schools of Nursing created the
   Public Health Task Force to develop consensus on core, national
   entry-to-practice competencies in public health nursing for
   undergraduate nursing students and to support these competencies with
   corresponding online teaching strategies.
   Design: Delphi approach.
   Participants: Nurses with public health experience in education and
   practice, and representatives from other public health professional
   organizations across Canada.
   Method: The three-phased competency development included: 1) an
   environmental scan; 2) an iterative process to draft competencies; and
   3) a modified Delphi process to confirm the final competency framework
   using face to face consultations and a survey. The knowledge translation
   strategy involved soliciting submissions of teaching strategies for
   peer-review and subsequent inclusion in an interactive online resource.
   Results: 242 public health educators and practitioners participated in
   the consensus consultation. The final document outlined five competency
   statements with 19 accompanying indicators. A total of 123 teaching
   strategies were submitted for the online resource, of which 50 were
   accepted as exemplary teaching strategies.
   Conclusion: This competency development process can provide guidance for
   the development of competencies in other countries, thus strengthening
   public health nursing education globally. The decision to intentionally
   level the competencies to entry-to-practice, as opposed to an advanced
   level, enhanced their application to undergraduate nursing education.
   The development of the additional inventory of teaching strategies
   created a sustainable innovative resource for public health nursing
   educators and practitioners world-wide to support the adoption of
   entry-to-practice public health nursing competencies.
OI Chircop, Andrea/0000-0003-2353-7604
ZS 0
TC 16
Z8 6
ZA 0
ZB 1
ZR 0
Z9 22
U1 0
U2 17
SN 0260-6917
EI 1532-2793
UT WOS:000431747100018
PM 29547810
ER

PT J
AU Willet, Miranda
   Dorstyn, Diana
   Due, Clemence
   Li, Wenjing
TI Applying Andersen's Model to Explain Service Use and Quality of Life
   Among Australian Caregivers of Children with Autism Spectrum Disorder
SO JOURNAL OF DEVELOPMENTAL AND PHYSICAL DISABILITIES
VL 30
IS 3
BP 339
EP 354
DI 10.1007/s10882-018-9589-x
PD JUN 2018
PY 2018
AB Access to necessary supports and services is extremely important for the
   wellbeing and, ultimately, quality of life (QOL) of family caregivers.
   By understanding patterns of health service utilization, we can better
   tailor current services to meet caregivers' needs. Framed by Andersen's
   Behavioral Model, predisposing, enabling and need factors associated
   with service utilization, and their relation to QOL, were examined in a
   cross-sectional sample of 156 Australian caregivers of children and
   adolescents with autism spectrum disorder (ASD). Participants completed
   an online survey to assess services accessed, QOL (Quality of Life in
   Autism - Part A), health beliefs (Health Opinions Questionnaire), ASD
   symptom severity (Quality of Life in Autism - Part B), and caregiver
   distress (Depression Anxiety Stress Scales - 21 item). Multivariate
   regression analyses confirmed the role of predisposing (i.e. higher
   education), and enabling (i.e. higher income) variables, although family
   structure (i.e. having more than one children with ASD; OR = 7.22, CI:
   1.77-29.54, p < .01) and caregiver distress (OR = 1.04, CI: 1.0-1.07, p
   < .05) were identified as the strongest predictors of service access.
   Both of these variables also helped to explain a sizeable portion of the
   variance in QOL scores (R-2 = .32, adj. R (2) = .24, p < .001). Personal
   barriers to health care utilization exist for parents of children with
   ASD which impact their decision to access help. There is, however, a
   need for further research to expand Andersen's model by examining
   subjective and objective QOL indicators applicable to the caregiver
   cohort.
RI Dorstyn, Diana/M-5707-2019; Due, Clemence/
OI Dorstyn, Diana/0000-0002-7799-8177; Due, Clemence/0000-0001-6485-6076
ZR 0
TC 4
Z8 0
ZS 0
ZA 0
ZB 1
Z9 4
U1 0
U2 15
SN 1056-263X
EI 1573-3580
UT WOS:000431878600004
ER

PT J
AU Riccio, Angela
   Schettini, Francesca
   Simione, Luca
   Pizzimenti, Alessia
   Inghilleri, Maurizio
   Olivetti-Belardinelli, Marta
   Mattia, Donatella
   Cincotti, Febo
TI On the Relationship Between Attention Processing and P300-Based Brain
   Computer Interface Control in Amyotrophic Lateral Sclerosis
SO FRONTIERS IN HUMAN NEUROSCIENCE
VL 12
AR 165
DI 10.3389/fnhum.2018.00165
PD MAY 28 2018
PY 2018
AB Our objective was to investigate the capacity to control a P3-based
   brain-computer interface (BCI) device for communication and its related
   (temporal) attention processing in a sample of amyotrophic lateral
   sclerosis (ALS) patients with respect to healthy subjects. The ultimate
   goal was to corroborate the role of cognitive mechanisms in
   event-related potential (ERP)-based BCI control in ALS patients.
   Furthermore, the possible differences in such attentional mechanisms
   between the two groups were investigated in order to unveil possible
   alterations associated with the ALS condition. Thirteen ALS patients and
   13 healthy volunteers matched for age and years of education underwent a
   P3-speller BCI task and a rapid serial visual presentation (RSVP) task.
   The RSVP task was performed by participants in order to screen their
   temporal pattern of attentional resource allocation, namely: (i) the
   temporal attentional filtering capacity (scored as T1%); and (ii) the
   capability to adequately update the attentive filter in the temporal
   dynamics of the attentional selection (scored as T2%). For the
   P3-speller BCI task, the online accuracy and information transfer rate
   (ITR) were obtained. Centroid Latency and Mean Amplitude of N200 and
   P300 were also obtained. No significant differences emerged between ALS
   patients and Controls with regards to online accuracy (p = 0.13).
   Differently, the performance in controlling the P3-speller expressed as
   ITR values (calculated offline) were compromised in ALS patients (p <
   0.05), with a delay in the latency of P3 when processing BCI stimuli as
   compared with Control group (p < 0.01). Furthermore, the temporal aspect
   of attentional filtering which was related to BCI control (r = 0.51; p <
   0.05) and to the P3 wave amplitude (r = 0.63; p < 0.05) was also altered
   in ALS patients (p = 0.01). These findings ground the knowledge required
   to develop sensible classes of BCI specifically designed by taking into
   account the influence of the cognitive characteristics of the possible
   candidates in need of a BCI system for communication.
RI Cincotti, Febo/C-3664-2008; Inghilleri, Maurizio/AAZ-6136-2020; Mattia, Donatella/D-7569-2012; Simione, Luca/AAL-9181-2020
OI Cincotti, Febo/0000-0003-1898-6480; Inghilleri,
   Maurizio/0000-0001-5365-3417; Mattia, Donatella/0000-0002-3092-2511;
   Simione, Luca/0000-0003-1938-8466
ZR 0
TC 14
ZS 0
ZA 0
Z8 0
ZB 5
Z9 14
U1 2
U2 16
SN 1662-5161
UT WOS:000433219700001
PM 29892218
ER

PT J
AU Hacisalihoglu, Gokhan
   Stephens, Desmond
   Johnson, Lewis
   Edington, Maurice
TI The use of an active learning approach in a SCALE-UP learning space
   improves academic performance in undergraduate General Biology
SO PLOS ONE
VL 13
IS 5
AR e0197916
DI 10.1371/journal.pone.0197916
PD MAY 24 2018
PY 2018
AB Active learning is a pedagogical approach that involves students
   engaging in collaborative learning, which enables them to take more
   responsibility for their learning and improve their critical thinking
   skills. While prior research examined student performance at majority
   universities, this study focuses on specifically Historically Black
   Colleges and Universities (HBCUs) for the first time. Here we present
   work that focuses on the impact of active learning interventions at
   Florida A&M University, where we measured the impact of active learning
   strategies coupled with a SCALE-UP (Student Centered Active Learning
   Environment with Upside-down Pedagogies) learning environment on student
   success in General Biology. In biology sections where active learning
   techniques were employed, students watched online videos and completed
   specific activities before class covering information previously
   presented in a traditional lecture format. In-class activities were then
   carefully planned to reinforce critical concepts and enhance critical
   thinking skills through active learning techniques such as the
   one-minute paper, think-pair-share, and the utilization of clickers.
   Students in the active learning and control groups covered the same
   topics, took the same summative examinations and completed identical
   homework sets. In addition, the same instructor taught all of the
   sections included in this study. Testing demonstrated that these
   interventions increased learning gains by as much as 16%, and students
   reported an increase in their positive perceptions of active learning
   and biology. Overall, our results suggest that active learning
   approaches coupled with the SCALE-UP environment may provide an added
   opportunity for student success when compared with the standard modes of
   instruction in General Biology.
ZS 0
TC 13
ZR 0
ZB 2
ZA 0
Z8 0
Z9 13
U1 3
U2 24
SN 1932-6203
UT WOS:000433084300095
PM 29795683
ER

PT J
AU Tsai, Meng-Che
   Strong, Carol
   Chen, Wan-Ting
   Lee, Chih-Ting
   Lin, Chung-Ying
TI Longitudinal impacts of pubertal timing and weight status on adolescent
   Internet use: Analysis from a cohort study of Taiwanese youths
SO PLOS ONE
VL 13
IS 5
AR e0197860
DI 10.1371/journal.pone.0197860
PD MAY 24 2018
PY 2018
AB Aim
   To investigate the longitudinal impacts of pubertal timing and weight
   status on Internet use in adolescents.
   Methods
   Three waves of data on a longitudinal cohort of 7th grade students (N =
   2430) were retrieved from the Taiwan Youth Project. Univariate and
   multivariate regression models were applied using crude and adjusted
   odds ratios (OR) with 95% confidence intervals (CI) to examine the
   concomitant impacts of pubertal timing and weight status on adolescent
   Internet use.
   Results
   The dataset identified 210 (8.7%) students using the Internet for more
   than 20 hours/week, and 81 (3.3%) were viewing pornographic material
   online. Early maturing and thin-weight adolescents were at 35% and 46%
   increased risks of spending long hours on Internet use, respectively.
   While early puberty was associated with online pornography viewing among
   males (adjusted OR 1.84, 95% CI 1.04-3.28), early puberty was contrarily
   a protective factor against online gaming in females (adjusted OR 0.59,
   95% CI 0.36-0.96).
   Conclusion
   Early puberty was found to be positively related to adolescent Internet
   use. Appropriate health education and guidance regarding Internet use
   should be provided to those with different developing needs.
RI chen, want/GRX-0662-2022; Tsai, Meng-Che/AAE-6715-2021; Strong, Carol/E-2127-2016; Strong, Carol/ABI-6992-2020; Lin, Chung-Ying/I-5434-2016
OI Tsai, Meng-Che/0000-0003-1057-3315; Strong, Carol/0000-0002-2934-5382;
   Strong, Carol/0000-0002-2934-5382; Lin, Chung-Ying/0000-0002-2129-4242
Z8 1
ZS 0
TC 16
ZR 0
ZA 0
ZB 3
Z9 17
U1 0
U2 7
SN 1932-6203
UT WOS:000433084300084
PM 29795649
ER

PT J
AU Bucher, Joshua
   Donovan, Colleen
   McCoy, Jonathan
TI EMS providers do not use FOAM for education
SO INTERNATIONAL JOURNAL OF EMERGENCY MEDICINE
VL 11
AR 27
DI 10.1186/s12245-018-0189-4
PD MAY 24 2018
PY 2018
AB Background: Free open access to medical education (FOAM, #FOAM) is the
   free availability of educational materials on various medicine topics.
   We hope to evaluate the use of social media and FOAM by emergency
   medical services (EMS) providers.
   Methods: We designed an online survey distributed to EMS providers with
   questions about demographics and social media/FOAM use by providers. The
   survey was sent to the American College of Emergency Physicians (ACEP)
   EMS Listserv of medical directors and was asked to be distributed to
   their respective agencies. The survey was designed to inquire about the
   providers' knowledge of FOAM and social media and their use of the above
   for EMS education.
   Results: There were 169 respondents out of a total of 523 providers
   yielding a response rate of 32.3%. Fifty-three percent of respondents
   are paramedics, 37% are EMT-Basic trained, and the remainder (16%) were
   "other." The minority (20%) of respondents had heard of FOAM. However,
   54% of respondents had heard of "free medical education online"
   regarding pertinent topics. Of the total respondents who used social
   media for education, 31% used Facebook and 23% used blogs and podcasts
   as resources for online education. Only 4% of respondents stated they
   produced FOAM content. Seventy-six percent of respondents said they were
   "interested" or "very interested" in using FOAM for medical education.
   If FOAM provided continuing medical education (CME), 83% of respondents
   would be interested in using it.
   Conclusion: Social media is not used frequently by EMS providers for the
   purposes of FOAM. There is interest within EMS providers to use FOAM for
   education, even if CME was not provided. FOAM can provide a novel area
   of education for EMS.
OI Bucher, Joshua/0000-0003-2761-3387
TC 1
ZA 0
Z8 0
ZB 0
ZR 0
ZS 0
Z9 1
U1 0
U2 1
SN 1865-1372
EI 1865-1380
UT WOS:000433495100001
PM 29797111
ER

PT J
AU Esselmont, Elizabeth
   Moreau, Katherine
   Aglipay, Mary
   Pound, Catherine M.
TI Residents' breastfeeding knowledge, comfort, practices, and perceptions:
   results of the Breastfeeding Resident Education Study (BRESt)
SO BMC PEDIATRICS
VL 18
AR 170
DI 10.1186/s12887-018-1150-7
PD MAY 22 2018
PY 2018
AB Background: Physicians have a significant impact on new mothers'
   breastfeeding practices. However, physicians' breastfeeding knowledge is
   suboptimal. This knowledge deficit could be the result of limited
   breastfeeding education in residency. This study aimed to explore
   pediatric residents' breastfeeding knowledge, comfort level, clinical
   practices, and perceptions. It also investigated the level and type of
   education residents receive on breastfeeding and their preferences for
   improving it.
   Methods: Descriptive, cross-sectional, self-reported online
   questionnaires were sent to all residents enrolled in a Canadian general
   pediatric residency program, as well as to their program directors.
   Resident questionnaires explored breastfeeding knowledge, comfort level,
   clinical practices, perceptions, educational experiences and educational
   preferences. Program director questionnaires collected data on current
   breastfeeding education in Canadian centers. For the resident survey,
   breastfeeding knowledge was calculated as the percent of correct
   responses. Demographic factors independently associated with overall
   knowledge score were identified by multiple linear regression.
   Descriptive statistics were used for the program director survey.
   Results: Overall, 201 pediatric residents, and 14 program directors
   completed our surveys. Residents' mean overall breastfeeding knowledge
   score was 71% (95% CI: 69-79%). Only 4% (95% CI: 2-8%) of residents were
   very comfortable evaluating latch, teaching parents breastfeeding
   positioning, and addressing parents' questions regarding breastfeeding
   difficulties. Over a quarter had not observed a patient breastfeed.
   Nearly all agreed or strongly agreed that breastfeeding promotion is
   part of their role. Less than half reported receiving breastfeeding
   education during residency and almost all wanted more interactive
   breastfeeding education. According to pediatric program directors, most
   of the breastfeeding education residents receive is didactic. Less than
   a quarter of program directors felt that the amount of breastfeeding
   education provided was adequate.
   Conclusion: Pediatric residents in Canada recognize that they play an
   important role in supporting breastfeeding. Most residents lack the
   knowledge and training to manage breastfeeding difficulties but are
   motivated to learn more about breastfeeding. Pediatric program directors
   recognize the lack of breastfeeding education.
OI Pound, Catherine/0000-0003-2004-7749
ZA 0
TC 13
ZR 0
Z8 0
ZS 2
ZB 0
Z9 15
U1 2
U2 5
EI 1471-2431
UT WOS:000432946100002
PM 29788928
ER

PT J
AU Cao, Bolin
   Zhao, Peipei
   Bien, Cedric
   Pan, Stephen
   Tang, Weiming
   Watson, Julia
   Mi, Guodong
   Ding, Yi
   Luo, Zhenzhou
   Tucker, Joseph D.
TI Linking young men who have sex with men (YMSM) to STI physicians: a
   nationwide cross-sectional survey in China
SO BMC INFECTIOUS DISEASES
VL 18
AR 228
DI 10.1186/s12879-018-3145-2
PD MAY 18 2018
PY 2018
AB Background: Many young men who have sex with men (YMSM) are reluctant to
   seek health services and trust local physicians. Online information
   seeking may encourage YMSM to identify and see trustworthy physicians,
   obtain sexual health services, and obtain testing for sexually
   transmitted infections (STIs). This study examined online STI
   information seeking behaviors among Chinese YMSM and its association
   with offline physician visits.
   Methods: We conducted a nationwide online survey among YMSM through
   WeChat, the largest social media platform in China. We collected
   information on individual demographics, sexual behaviors, online STI
   information seeking, offline STI testing, and STI physician visits. We
   examined the most commonly used platforms (search engines, governmental
   websites, counseling websites, generic social media, gay mobile apps,
   and mobile medical apps) and their trustworthiness. We assessed interest
   and willingness to use an MSM-friendly physician finder function
   embedded within a gay mobile app. Logistic regression models were used
   to examine the correlation between online STI information searching and
   offline physician visits.
   Results: A total of 503 men completed the survey. Most men (425/503,
   84.5%) searched for STI information online. The most commonly used
   platform to obtain STI information were search engines (402/425, 94.5%),
   followed by gay mobile apps (201/425, 47.3%). Men reported high
   trustworthiness of information received from gay mobile apps. Men also
   reported high interest (465/503, 92.4%) and willingness (463/503, 92.0%)
   to use a MSM-friendly physician finder function within such apps. Both
   using general social media (aOR = 1.14, 95% CI: 1.04-1.26) and mobile
   medical apps (aOR = 1.16, 95% CI: 1.01-1.34) for online information
   seeking were associated with visiting a physician.
   Conclusion: Online STI information seeking is common and correlated with
   visiting a physician among YMSM. Cultivating partnerships with the
   emerging mobile medical apps may be useful for disseminating STI
   information and providing better physician services to YMSM.
OI Zhao, Peipei/0000-0002-5399-3443; Cao, Bolin/0000-0001-8743-1361
Z8 2
TC 6
ZS 0
ZB 3
ZA 0
ZR 0
Z9 8
U1 1
U2 8
EI 1471-2334
UT WOS:000433165200003
PM 29776395
ER

PT J
AU Velarde, Carla
   Moore, Amy
   Boakye, Eric Adjei
   Parkhurst, Todd
   Brewer, Daniel
TI Consumption and emotions among college students toward chocolate product
SO COGENT FOOD & AGRICULTURE
VL 4
IS 1
AR 1442645
DI 10.1080/23311932.2018.1442645
PD MAY 17 2018
PY 2018
AB This study examined college students' consumption frequency of different
   amounts of chocolate. It measured emotions related to consumption
   including guilt, craving, hunger, mindfulness and investigated how these
   are related to demographics including age, race, education, body mass
   index, and exercise frequency. A total of 89 college students complete a
   53-item questionnaire. The survey was administered online through
   Qualtrics Survey Software. Of the 89 participants, ages ranged from
   18-64, 72 participants (82%) were white. The mean (SD) mindfulness score
   was 36.3 (13.2), craving score was 25.0 (7.1), guilt score 28.4 (18.8)
   and hunger score 8.1 (2.4). There was a significant association between
   age and guilt (p = 0.012) and age (p = 0.002) and education (p = 0.006)
   and hunger. In conclusion, age was found to be the most significant
   factor related to chocolate consumption and the emotions associated
   including hunger and guilt.
RI Adjei Boakye, Eric/D-4448-2015
OI Adjei Boakye, Eric/0000-0001-9163-8103
ZA 0
ZS 0
ZR 0
Z8 0
TC 0
ZB 0
Z9 0
U1 0
U2 6
SN 2331-1932
UT WOS:000456462200001
ER

PT J
AU Liu, Chi-Hung
   Hsu, Li-Ling
   Hsiao, Cheng-Ting
   Hsieh, Suh-Ing
   Chang, Chun-Wei
   Huang, Elaine Shinwei
   Chang, Yeu-Jhy
TI Core neurological examination items for neurology clerks: A modified
   Delphi study with a grass-roots approach
SO PLOS ONE
VL 13
IS 5
AR e0197463
DI 10.1371/journal.pone.0197463
PD MAY 17 2018
PY 2018
AB Background
   With the evolution of treatments for neurological diseases, the contents
   of core neurological examinations (NEs) for medical students may need to
   be modified. We aimed to establish a consensus on the core NE items for
   neurology clerks and compare viewpoints between different groups of
   panelists.
   Methods
   First, a pilot group proposed the core contents of NEs for neurology
   clerks. The proposed core NE items were then subject to a modified
   web-based Delphi process using the online software "SurveyMonkey". A
   total of 30 panelists from different backgrounds (tutors or learners,
   neurologists or non-neurologists, community hospitals or medical
   centers, and different academic positions) participated in the modified
   Delphi process. Each panelist was asked to agree or disagree on the
   inclusion of each item using a 9-point Likert scale and was encouraged
   to provide feedback. We also compared viewpoints between different
   groups of panelists using the Mann-Whitney U test.
   Results
   Eighty-three items were used for the first round of the Delphi process.
   Of them, 18 without consensus of being a core NE item for the neurology
   clerks in the first round and another 14 items suggested by the
   panelists were further discussed in the second round. Finally, 75 items
   with different grades were included in the recommended NE items for
   neurology clerks.
   Conclusions
   Our findings provide a reference regarding the core NE items for
   milestone development for neurology clerkships. We hope that
   prioritizing the NE items in this order can help medical students to
   learn NE more efficiently.
ZB 2
TC 4
ZR 0
ZA 0
Z8 0
ZS 0
Z9 4
U1 0
U2 2
SN 1932-6203
UT WOS:000432348900063
PM 29771997
ER

PT J
AU Magana-Valladares, Laura
   Rosas-Magallanes, Cynthia
   Montoya-Rodriguez, Alejandra
   Calvillo-Jacobo, Guillermo
   Alpuche-Arande, Celia Mercedes
   Garcia-Saiso, Sebastian
TI A MOOC as an immediate strategy to train health personnel in the cholera
   outbreak in Mexico
SO BMC MEDICAL EDUCATION
VL 18
AR 111
DI 10.1186/s12909-018-1215-1
PD MAY 16 2018
PY 2018
AB Background: In September 2013, two cases of cholera were reported in
   Mexico; 1 week later, a new outbreak was reported in the Huasteca region
   of Hidalgo. Upon the determination that the diagnostic and therapeutic
   interventions implemented by health personnel overlooked predefined
   procedures, the National Institute of Public Health, in coordination
   with the Ministry of Health, immediately designed the massive open
   online course "Proper cholera containment and management measures" to
   strengthen and standardize basic prevention and control practices.
   Methods: During the first 5 months, 35,968 participants from across the
   country finished the course: medical and nursing personnel, health
   promoters, and hospital staff. To understand the magnitude of the data,
   an analysis was performed to calculate the MOOC coverage, and multiple
   linear regression models were generated to relate the score earned in
   the course to the characteristics of the participants. In addition, a
   qualitative analysis was performed to identify the dissemination of
   information, technological barriers, and feedback on course design. A
   total of 17% of participants were from the state where the outbreak
   originated, and 33.5% were from its neighboring states.
   Results: This study shows that the need for information is greater when
   an emergency occurs, and the involvement of the authorities increased
   the extent of the training response.
   Conclusion: A MOOC can be a useful training strategy to prepare
   personnel for emergency situations.
OI Magana, Laura/0000-0002-6767-4339; Garcia-Saiso,
   Sebastian/0000-0003-4455-3080
TC 9
ZB 1
Z8 1
ZA 0
ZS 1
ZR 0
Z9 10
U1 0
U2 10
SN 1472-6920
UT WOS:000432359700001
PM 29769059
ER

PT J
AU McRoy, Susan
   Rastegar-Mojarad, Majid
   Wang, Yanshan
   Ruddy, Kathryn J.
   Haddad, Tufia C.
   Liu, Hongfang
TI Assessing Unmet Information Needs of Breast Cancer Survivors:
   Exploratory Study of Online Health Forums Using Text Classification and
   Retrieval
SO JMIR CANCER
VL 4
IS 1
AR e10
DI 10.2196/cancer.9050
PD MAY 15 2018
PY 2018
AB Background: Patient education materials given to breast cancer survivors
   may not be a good fit for their information needs. Needs may change over
   time, be forgotten, or be misreported, for a variety of reasons. An
   automated content analysis of survivors' postings to online health
   forums can identify expressed information needs over a span of time and
   be repeated regularly at low cost. Identifying these unmet needs can
   guide improvements to existing education materials and the creation of
   new resources.
   Objective: The primary goals of this project are to assess the unmet
   information needs of breast cancer survivors from their own perspectives
   and to identify gaps between information needs and current education
   materials.
   Methods: This approach employs computational methods for content
   modeling and supervised text classification to data from online health
   forums to identify explicit and implicit requests for health-related
   information. Potential gaps between needs and education materials are
   identified using techniques from information retrieval.
   Results: We provide a new taxonomy for the classification of sentences
   in online health forum data. 260 postings from two online health forums
   were selected, yielding 4179 sentences for coding. After annotation of
   data and training alternative one-versus-others classifiers, a random
   forest-based approach achieved F1 scores from 66% (Other, dataset2) to
   90% (Medical, datasetl) on the primary information types. 136
   expressions of need were used to generate queries to indexed education
   materials. Upon examination of the best two pages retrieved for each
   query, 12% (17/136) of queries were found to have relevant content by
   all coders, and 33% (45/136) were judged to have relevant content by at
   least one.
   Conclusions: Text from online health forums can be analyzed effectively
   using automated methods. Our analysis confirms that breast cancer
   survivors have many information needs that are not covered by the
   written documents they typically receive, as our results suggest that at
   most a third of breast cancer survivors' questions would be addressed by
   the materials currently provided to them.
Z8 0
TC 8
ZB 1
ZS 0
ZR 0
ZA 0
Z9 8
U1 1
U2 6
SN 2369-1999
UT WOS:000453445600001
ER

PT J
AU Frosch, Zachary A. K.
   Cronin, Angel M.
   Gagne, Joshua J.
   Teschke, Maxwell P.
   Gray, Stacy W.
   Abel, Gregory A.
TI Cancer Drug Shortages: Awareness and Perspectives From a Representative
   Sample of the US Population
SO CANCER
VL 124
IS 10
BP 2205
EP 2211
DI 10.1002/cncr.31246
PD MAY 15 2018
PY 2018
AB BACKGROUND: Although cancer drug shortages are a persistent problem in
   oncology, little is known about the awareness and perspectives of the US
   population with respect to shortages. METHODS: In 2016, we administered
   a 13-item cross-sectional survey to 420 respondents who were randomly
   selected from an online, probability-based sample demographically
   representative of the adult US population with respect to sex, age,
   race/ethnicity, education, geography, and income. Analyses applied
   poststratification sampling weights to draw national inferences.
   RESULTS: Overall, 16% of respondents reported being aware of drug
   shortages. Those with a personal history of cancer were more likely to
   be aware (31% vs 14% [P = .03]). In the overall cohort, most reported
   wanting to be informed about a substitution due to shortage: 87% and 82%
   for major or minor differences in efficacy, and 87% and 83% for major or
   minor differences in side effects. Most also reported they would
   transfer care to avoid a substitution: 72% for major differences in
   efficacy, and 61% for major differences in side effects. Black
   respondents, the uninsured, the unemployed, those with lower income, and
   the less well-educated were all less likely to report that they would
   transfer care to avoid major differences in efficacy (all P < .05).
   CONCLUSION: These data suggest that the US population is largely unaware
   of cancer drug shortages. Moreover, if being treated for cancer, most
   people would want to know about drug substitutions, even if it were to
   result in only minor differences in efficacy or side effects. With more
   significant differences, many would transfer care. (C) 2018 American
   Cancer Society.
RI Gray, Stacy/AAJ-2956-2020; Gray, Stacy/GRF-6833-2022; Frosch, Zachary/AAZ-3374-2021
OI Gray, Stacy/0000-0001-6948-0143; 
ZS 0
TC 4
ZB 2
ZR 0
ZA 0
Z8 0
Z9 4
U1 0
U2 5
SN 0008-543X
EI 1097-0142
UT WOS:000431623300018
PM 29635808
ER

PT J
AU Chover-Sierra, Elena
   Martinez-Sabater, Antonio
TI Utility of social networks and online data collection in nursing
   research: Analysis of Spanish nurses' level of knowledge about
   palliative care
SO PLOS ONE
VL 13
IS 5
AR e0197377
DI 10.1371/journal.pone.0197377
PD MAY 14 2018
PY 2018
AB Introduction
   Internet-based social networks are used by nurses with different
   purposes, including the creation of working groups and to share and
   create knowledge.
   Purpose
   To evaluate the utility of social networks in the dissemination of an
   online questionnaire and to measure Spanish RNs' knowledge about
   palliative care.
   Methods
   A descriptive cross-sectional study was carried out. Using social
   networks we distributed an online questionnaire with the Spanish version
   of Palliative Care Quiz for Nurses (PCQN-SV) throughout August 2015.
   Results
   A direct relationship between the number of responses and the
   questionnaire's apparitions in each social network was found. Comparing
   the results obtained by the 446 RNs participating in this study with
   those obtained in the study to pilot the PCQN-SV we identify that
   differences found are related to the participants' features (years of
   experience and hours of training in palliative care) and not to the type
   of questionnaire they answered.
   Conclusions
   Social networks have shown to be a useful tool for nursing research by
   its ability, to recruit participants as well as to collect data, so
   their role as an instrument of research should be considered.
RI Chover-Sierra, Elena/GQH-1530-2022; Chover-Sierra, Elena/L-9665-2019; Martinez-Sabater, Antonio/
OI Chover-Sierra, Elena/0000-0002-4141-6956; Martinez-Sabater,
   Antonio/0000-0002-6440-1431
ZS 0
TC 5
ZR 0
ZA 0
Z8 0
ZB 1
Z9 5
U1 0
U2 9
SN 1932-6203
UT WOS:000432082900043
PM 29758066
ER

PT J
AU Liu, Xueqing
   Cheng, Jing
   Huang, Sufang
TI Mobile Phone Training Platform for the Nursing Staff in the Emergency
   Department
SO TELEMEDICINE AND E-HEALTH
VL 25
IS 1
BP 66
EP 70
DI 10.1089/tmj.2017.0317
EA MAY 2018
PD JAN 2019
PY 2019
AB Background:Continuous education is required for nursing staff, but
   continuous education can be complicated for nurses working shifts, such
   as those in the emergency department (ED).Introduction:To explore the
   effectiveness of the ED Training Platform of Tongji Hospital for
   conventional continuing education of emergency nurses. The training
   completion rate and training outcomes were validated.Materials and
   Methods:This was a retrospective study of all in-service emergency
   nurses working at the Tongji Medical College of Huazhong University of
   Science and Technology between August 2016 and August 2017. The training
   results of the previous year of the same group were used as controls.
   The platform used was an online system called JikeXuetang
   (www.jkxuetang.com/), using the WeChat application as a carrier. The
   training completion rate and pass rate were compared with the control
   data.Result:Among 124 nurses, the training completion rate increased
   from <60% to 100%, and the passing rate was 100%. Among 121 nurses,
   92.5% considered that the mobile phone platform was more convenient than
   conventional training course; 89.7% believed it as an effective tool of
   learning, and intended to join public courses after completion; and
   63.4% nurses expressed the wish to receive push services once or twice
   weekly for training course.Conclusion:The outcome of emergency nurse
   training was improved using the mobile training platform. This approach
   was more feasible and easier for training.
ZB 0
Z8 0
ZS 0
TC 4
ZR 0
ZA 0
Z9 4
U1 0
U2 10
SN 1530-5627
EI 1556-3669
UT WOS:000432071500001
PM 29742034
ER

PT J
AU Lacasta Tintorer, David
   Manresa Dominguez, Josep Maria
   Pujol-Rivera, Enriqueta
   Flayeh Beneyto, Souhel
   Mundet Tuduri, Xavier
   Saigi-Rubio, Francesc
TI Keys to success of a community of clinical practice in primary care: a
   qualitative evaluation of the ECOPIH project
SO BMC FAMILY PRACTICE
VL 19
AR 56
DI 10.1186/s12875-018-0739-0
PD MAY 9 2018
PY 2018
AB Background: The current reality of primary care (PC) makes it essential
   to have telemedicine systems available to facilitate communication
   between care levels. Communities of practice have great potential in
   terms of care and education, and that is why the Online Communication
   Tool between Primary and Hospital Care was created. This tool enables PC
   and non-GP specialist care (SC) professionals to raise clinical cases
   for consultation and to share information. The objective of this article
   is to explore healthcare professionals' views on communities of clinical
   practice (CoCPs) and the changes that need to be made in an uncontrolled
   real-life setting after more than two years of use.
   Methods: A descriptive-interpretative qualitative study was conducted on
   a total of 29 healthcare professionals who were users and non-users of a
   CoCP using 2 focus groups, 3 triangular groups and 5 individual
   interviews. There were 18 women, 21 physicians and 8 nurses. Of the
   interviewees, 21 were PC professionals, 24 were users of a CoCP and 7
   held managerial positions.
   Results: For a system of communication between PC and SC to become a
   tool that is habitually used and very useful, the interviewees
   considered that it would have to be able to find quick, effective
   solutions to the queries raised, based on up-to-date information that is
   directly applicable to daily clinical practice. Contact should be
   virtual - and probably collaborative - via a platform integrated into
   their habitual workstations and led by PC professionals. Organisational
   changes should be implemented to enable users to have more time in their
   working day to spend on the tool, and professionals should have a
   proactive attitude in order to make the most if its potential. It is
   also important to make certain technological changes, basically aimed at
   improving the tool's accessibility, by integrating it into habitual
   clinical workstations.
   Conclusions: The collaborative tool that provides reliable, up-to-date
   information that is highly transferrable to clinical practice is valued
   for its effectiveness, efficiency and educational capacity. In order to
   make the most of its potential in terms of care and education,
   organisational changes and techniques are required to foster greater
   use.
RI Saigí-Rubió, Francesc/I-3927-2017; Lacasta Tintorer, David/; Manresa Dominguez, Josep Maria/J-2626-2015
OI Saigí-Rubió, Francesc/0000-0001-9616-1551; Lacasta Tintorer,
   David/0000-0002-3882-1870; Manresa Dominguez, Josep
   Maria/0000-0001-8306-5798
TC 11
ZR 0
Z8 0
ZB 0
ZA 0
ZS 0
Z9 11
U1 1
U2 5
EI 1471-2296
UT WOS:000432361800003
PM 29743030
ER

PT J
AU Yoshioka-Maeda, Kyoko
   Katayama, Takafumi
   Shiomi, Misa
   Hosoya, Noriko
TI Educational program for middle-leve public health nurses to develop new
   health services regarding community health needs: protocol for a
   randomized controlled trial
SO BMC NURSING
VL 17
AR 18
DI 10.1186/s12912-018-0287-x
PD MAY 8 2018
PY 2018
AB Background: Developing health services is a key strategy for improving
   the community health provided by public health nurses. However, an
   effective educational program for improving their skills in planning
   such services has not been developed. To describe our program and its
   evaluation protocol for the education of middle-level public health
   nurses to improve their skills in developing new health services to
   fulfil community health needs in Japan.
   Methods: In this randomized control trial, eligible participants in
   Japan will be randomly allocated to an intervention group and a control
   wait-list group. We will provide 8 modules of web-based learning for
   public health nurses from July to October 2018. To ensure fairness of
   educational opportunity, the wait-list group will participate in the
   same program as the intervention group after collection of follow-up
   data of the intervention group. The primary outcomes will be evaluated
   using the scale of competency measurement of creativity for public
   health nurses at baseline, immediately after the intervention. Secondary
   outcomes will be knowledge and performance regarding program development
   of public health nurses.
   Discussion: This study will enable the analysis of the effects of the
   educational program on public health nurses for improving their
   competency to develop new health services for fulfilling community
   health needs and enriching health care systems.
OI Yoshioka-Maeda, Kyoko/0000-0003-0344-0143
ZA 0
ZR 0
ZB 1
Z8 0
TC 3
ZS 0
Z9 3
U1 1
U2 4
SN 1472-6955
UT WOS:000432251000001
PM 29760581
ER

PT J
AU Hoysted, Claire
   Babl, Franz E.
   Kassam-Adams, Nancy
   Landolt, Markus A.
   Jobson, Laura
   Van Der Westhuizen, Claire
   Curtis, Sarah
   Kharbanda, Anupam B.
   Lyttle, Mark D.
   Parri, Niccolo
   Stanley, Rachel
   Alisic, Eva
TI Knowledge and training in paediatric medical traumatic stress and
   trauma-informed care among emergency medical professionals in low- and
   middle-income countries
SO EUROPEAN JOURNAL OF PSYCHOTRAUMATOLOGY
VL 9
IS 1
AR 1468703
DI 10.1080/20008198.2018.1468703
PD MAY 8 2018
PY 2018
AB Background: Provision of psychosocial care, in particular
   trauma-informed care, in the immediate aftermath of paediatric injury is
   a recommended strategy to minimize the risk of paediatric medical
   traumatic stress.
   Objective: To examine the knowledge of paediatric medical traumatic
   stress and perspectives on providing trauma-informed care among
   emergency staff working in low-and middle-income countries (LMICs).
   Method: Training status, knowledge of paediatric medical traumatic
   stress, attitudes towards incorporating psychosocial care and barriers
   experienced were assessed using an online self-report questionnaire.
   Respondents included 320 emergency staff from 58 LMICs. Data analyses
   included descriptive statistics, t-tests and multiple regression.
   Results: Participating emergency staff working in LMICs had a low level
   of knowledge of paediatric medical traumatic stress. Ninety-one percent
   of respondents had not received any training or education in paediatric
   medical traumatic stress, or trauma-informed care for injured children,
   while 94% of respondents indicated they wanted training in this area.
   Conclusions: There appears to be a need for training and education of
   emergency staff in LMICs regarding paediatric medical traumatic stress
   and trauma-informed care, in particular among staff working in
   comparatively lower income countries.
RI van der Westhuizen, Claire/ABI-8363-2020; Landolt, Markus/; Parri, Niccolo/; Kassam-Adams, Nancy/; Hoysted, Claire/; Curtis, Sarah/; Kharbanda, Anupam/; Alisic, Eva/; Jobson, Laura/; Lyttle, Mark/
OI van der Westhuizen, Claire/0000-0002-2138-8978; Landolt,
   Markus/0000-0003-0760-5558; Parri, Niccolo/0000-0002-8098-2504;
   Kassam-Adams, Nancy/0000-0001-7412-1428; Hoysted,
   Claire/0000-0001-8458-0046; Curtis, Sarah/0000-0003-4996-7784;
   Kharbanda, Anupam/0000-0001-5231-9855; Alisic, Eva/0000-0002-7225-606X;
   Jobson, Laura/0000-0002-1534-897X; Lyttle, Mark/0000-0002-8634-7210
ZR 0
ZA 0
ZB 0
Z8 1
TC 6
ZS 0
Z9 6
U1 0
U2 10
SN 2000-8066
UT WOS:000431819400001
PM 29760867
ER

PT J
AU Puhan, Milo A.
   Nina, Steinemann
   Kamm, Christian P.
   Stefanie, Muller
   Jens, Kuhle
   Roland, Kurmann
   Pasquale, Calabrese
   Jurg, Kesselring
   Viktor, von Wyl
CA SMSR
TI A digitally facilitated citizen-science driven approach accelerates
   participant recruitment and increases study population diversity
SO SWISS MEDICAL WEEKLY
VL 148
AR w14623
DI 10.4414/smw.2018.14623
PD MAY 7 2018
PY 2018
AB QUESTION UNDER STUDY: Our aim was to assess whether a novel approach of
   digitally facilitated, citizen-science research, as followed by the
   Swiss Multiple Sclerosis Registry (Swiss MS Registry), leads to
   accelerated participant recruitment and more diverse study populations
   compared with traditional research studies where participants are mostly
   recruited in study centres without the use of digital technology.
   METHODS: The Swiss MS Registry is a prospective, longitudinal,
   observational study covering all Switzerland. Participants actively
   contribute to the Swiss MS Registry, from defining research questions to
   providing data (online or on a paper form) and co-authoring papers. We
   compared the recruitment dynamics over the first 18 months with the a
   priori defined recruitment goals and assessed whether a priori defined
   groups were enrolled who are likely to be missed by traditional research
   studies.
   RESULTS: The goal to recruit 400 participants in the first year was
   reached after only 20 days, and by the end of 18 months 1700
   participants had enrolled in the Swiss MS Registry, vastly exceeding
   expectations. Of the a priori defined groups with potential
   underrepresentation in other studies, 645 participants (46.5%) received
   care at a private neurology practice, 167 participants (12%) did not
   report any use of healthcare services in the past 12 months, 32 (2.3%)
   participants lived in rural mountainous areas, and 20 (2.0% of the 1041
   for whom this information was available) lived in a long-term care
   facility. Having both online and paper options increased diversity of
   the study population in terms of geographic origin and type and severity
   of disease, as well as use of health care services. In particular, paper
   enrolees tended to be older, more frequently affected by progressive MS
   types and more likely to have accessed healthcare services in the past
   12 months.
   CONCLUSION: Academic and industry-driven medical research faces
   substantial challenges in terms of patient involvement, recruitment,
   relevance and generalisability. Digital studies and stakeholder
   engagement may have enormous potential for medical research. But many
   digital studies are based on limited participant information and/or
   informed consent and unclear data ownership, and are subject to
   selection bias, confounding and information bias. The Swiss MS Registry
   serves as an example of a digitally enhanced, citizen-science study that
   leverages the advantages of both traditional medical research, with its
   established research methods, and novel societal and technological
   developments, while mitigating their ethical and legal disadvantages and
   risks.
RI Fazli, Ghazal/AAE-8320-2022; Puhan, Milo/ABE-6298-2020; von Wyl, Viktor/
OI Puhan, Milo/0000-0003-4721-1879; von Wyl, Viktor/0000-0002-8754-9797
Z8 0
ZR 0
TC 24
ZA 0
ZS 0
ZB 8
Z9 24
U1 1
U2 7
SN 1424-7860
EI 1424-3997
UT WOS:000440405500003
PM 29767828
ER

PT J
AU Mai, Zhi-Ming
   Lin, Jia-Huang
   Chiang, Shing-Chun
   Ngan, Roger Kai-Cheong
   Kwong, Dora Lai-Wan
   Ng, Wai-Tong
   Ng, Alice Wan-Ying
   Yuen, Kam-Tong
   Ip, Kai-Ming
   Chan, Yap-Hang
   Lee, Anne Wing-Mui
   Ho, Sai-Yin
   Lung, Maria Li
   Lam, Tai-Hing
TI Test-retest reliability of a computer-assisted self-administered
   questionnaire on early life exposure in a nasopharyngeal carcinoma
   case-control study
SO SCIENTIFIC REPORTS
VL 8
AR 7052
DI 10.1038/s41598-018-25046-y
PD MAY 4 2018
PY 2018
AB We evaluated the reliability of early life nasopharyngeal carcinoma
   (NPC) aetiology factors in the questionnaire of an NPC case-control
   study in Hong Kong during 2014-2017. 140 subjects aged 18+ completed the
   same computer-assisted questionnaire twice, separated by at least 2
   weeks. The questionnaire included most known NPC aetiology factors and
   the present analysis focused on early life exposure. Test-retest
   reliability of all the 285 questionnaire items was assessed in all
   subjects and in 5 subgroups defined by cases/controls, sex, time between
   1st and 2nd questionnaire (2-29/>= 30 weeks), education (secondary or
   less/postsecondary), and age (25-44/45-59/60+years) at the first
   questionnaire. The reliability of items on dietary habits, body figure,
   skin tone and sun exposure in early life periods (age 6-12 and 13-18)
   was moderate-to-almost perfect, and most other items had
   fair-to-substantial reliability in all life periods (age 6-12, 13-18 and
   19-30, and 10 years ago). Differences in reliability by strata of the 5
   subgroups were only observed in a few items. This study is the first to
   report the reliability of an NPC questionnaire, and make the
   questionnaire available online. Overall, our questionnaire had
   acceptable reliability, suggesting that previous NPC study results on
   the same risk factors would have similar reliability.
RI Ng, Wai Tong/H-9525-2019; Ho, Daniel Sai Yin/C-4307-2009; Lam, Tai Hing/C-4317-2009; Mai, Zhi-Ming/; Lung, Maria Li/C-4495-2009
OI Ng, Wai Tong/0000-0001-6696-3000; Ho, Daniel Sai
   Yin/0000-0001-9485-0273; Lam, Tai Hing/0000-0002-2033-9971; Mai,
   Zhi-Ming/0000-0001-9772-0669; Lung, Maria Li/0000-0003-2559-3626
ZR 0
ZB 1
Z8 0
ZS 0
TC 5
ZA 0
Z9 5
U1 1
U2 4
SN 2045-2322
UT WOS:000431400900032
PM 29728581
ER

PT J
AU Doherty, Diane O.
   Mc Keague, Helena
   Harney, Sarah
   Browne, Gerard
   McGrath, Deirdre
TI What can we learn from problem-based learning tutors at a graduate entry
   medical school? A mixed method approach
SO BMC MEDICAL EDUCATION
VL 18
AR 96
DI 10.1186/s12909-018-1214-2
PD MAY 4 2018
PY 2018
AB Methods: A mixed-methods approach was adopted, utilising two surveys and
   follow-up focus groups to fully understand the tutor experience.
   Thirty-three tutors took part in two online surveys with a response rate
   of 89%. Thirteen tutors participated in two focus groups. Descriptive
   analysis was completed on survey data and thematic analysis on focus
   group discussions which highlighted five main themes.
   Results: Tutors reported challenges with managing group dynamics,
   development of confidence in tutoring with experience and a willingness
   to learn from peers to improve practice. Findings are in keeping with
   previously published work. Results also identified several less commonly
   discussed issues impacting student engagement in PBL including the use
   of mobile device technology, unauthorised access to learning objectives
   and PBL cases, and the importance and need for professional development
   amongst tutors, including the impact of tutoring on clinical practice.
   This study revealed that experienced tutors spend considerable time
   preparing for PBL tutorials in the basic sciences and that this input is
   rewarded by the benefits it brings to their clinical practice.
   Conclusions: Understanding PBL from the tutor's perspective reveals
   valuable insights which can inform ongoing tutor development and
   support. Limited research exists in the area of PBL tutor's experiences
   which may be of interest to medical educators, clinicians and the wider
   medical community. Findings highlight the value of shared tutor
   experiences as a resource that can be capitalised on to benefit both
   novice and experienced tutors.
OI O Doherty, Diane/0000-0003-3955-2710
TC 10
ZS 0
ZA 0
ZR 0
Z8 0
ZB 1
Z9 10
U1 1
U2 17
SN 1472-6920
UT WOS:000431624900002
PM 29728090
ER

PT J
AU Kornides, Melanie L.
   Fontenot, Holly B.
   McRee, Annie-Laurie
   Panozzo, Catherine A.
   Gilkey, Melissa B.
TI Associations between parents' satisfaction with provider communication
   It and HPV vaccination behaviors
SO VACCINE
VL 36
IS 19
BP 2637
EP 2642
DI 10.1016/j.vaccine.2018.03.060
PD MAY 3 2018
PY 2018
AB Background: Despite increasing awareness of the importance of a provider
   recommendation for HPV vaccine, the U.S. has yet to achieve the Healthy
   people 2020 goal of 80% series completion among adolescents. This
   failure indicates a need for further examination of the modifiable
   influences on parents' decision-making. Healthcare providers can
   influence parents' HPV vaccination decision-making, but little is known
   about parents' perspectives on the counseling they receive. We sought to
   assess U.S. parents' satisfaction with provider communication about HPV
   vaccine and associations with vaccination behaviors.
   Methods: Parents of 11-to-17-year-old adolescents who discussed HPV
   vaccination with a healthcare provider at least once (n = 795) completed
   our online survey in Fall 2016. We assessed their satisfaction with the
   discussion using the HPV Vaccine Communication Satisfaction Scale (alpha
   = 0.94). We examined associations between satisfaction (categorized as
   low, moderate, or high), and three vaccination behaviors: refusal/delay,
   series initiation (>= 1 dose), and continuation (>= 2 doses among
   initiators) using multivariable logistic regression.
   Results: Most parents reported high (36%) or moderate (38%) satisfaction
   with provider communication about HPV vaccination; fewer reported low
   (26%) satisfaction. Moderately satisfied parents (vs. low) had lower
   odds of refusal delay (aOR = 0.59, 95% CI: 0.38-0.89), and higher odds
   of initiation (aOR = 1.71, 95% CI:1.15-2.55) and continuation (aOR =
   2.05, 95% CI: 1.24-3.40). The associations were stronger for highly
   satisfied parents (refusal/delay aOR = 0.45, 95% CI: 0.29-0.70,
   initiation aOR = 3.59, 95% CI: 2.23-5.78, and continuation aOR = 4.08,
   95% CI: 2.38-7.01).
   Conclusions: Our study suggests that parent satisfaction with provider
   communication may play an important role in HPV vaccination
   decision-making. Yet, communication satisfaction has been largely
   unexamined in the HPV-vaccine literature to date. We introduce a brief,
   7-item HPV Vaccine Communication Scale that can be used to assess
   parents' level of satisfaction with their provider's communication
   specific to HPV vaccine. We identify communication areas for providers
   to prioritize when discussing HPV vaccine with parents. (C) 2018
   Elsevier Ltd. All rights reserved.
OI McRee, Annie-Laurie/0000-0001-6588-5995; Fontenot,
   Holly/0000-0002-7864-9171
ZB 3
ZR 0
ZA 0
ZS 0
TC 8
Z8 0
Z9 8
U1 0
U2 10
SN 0264-410X
EI 1873-2518
UT WOS:000432770500018
PM 29627236
ER

PT J
AU Meischke, Hendrika
   Lilly, Michelle
   Beaton, Randal
   Calhoun, Rebecca
   Tu, Ann
   Stangenes, Scott
   Painter, Ian
   Revere, Debra
   Baseman, Janet
TI Protocol: a multi-level intervention program to reduce stress in 9-1-1
   telecommunicators
SO BMC PUBLIC HEALTH
VL 18
AR 570
DI 10.1186/s12889-018-5471-0
PD MAY 2 2018
PY 2018
AB Background: Nationwide, emergency response systems depend on 9-1-1
   telecommunicators to prioritize, triage, and dispatch assistance to
   those in distress. 9-1-1 call center telecommunicators (TCs) are
   challenged by acute and chronic workplace stressors: tense interactions
   with citizen callers in crisis; overtime; shift-work; ever-changing
   technologies; and negative work culture, including co-worker conflict.
   This workforce is also subject to routine exposures to secondary
   traumatization while handling calls involving emergency situations and
   while making time urgent, high stake decisions over the phone. Our study
   aims to test the effectiveness of a multi-part intervention to reduce
   stress in 9-1-1 TCs through an online mindfulness training and a toolkit
   containing workplace stressor reduction resources.
   Methods/design: The study employs a randomized controlled trial design
   with three data collection points. The multi-part intervention includes
   an individual-level online mindfulness training and a call center-level
   organizational stress reduction toolkit 160 TCs will be recruited from
   9-1-1 call centers, complete a baseline survey at enrollment, and are
   randomly assigned to an intervention or a control group. Intervention
   group participants will start a 7-week online mindfulness training
   developed in-house and tailored to 9-1-1 TCs and their call center
   environment; control participants will be "waitlisted" and start the
   training after the study period ends. Following the intervention group's
   completion of the mindfulness training, all participants complete a
   second survey. Next, the online toolkit with call-center wide stress
   reduction resources is made available to managers of all participating
   call centers. After 3 months, a third survey will be completed by all
   participants. The primary outcome is 9-1-1 TCs' self-reported symptoms
   of stress at three time points as measured by the C-SOSI (Calgary
   Symptoms of Stress Inventory). Secondary outcomes will include:
   perceptions of social work environment (measured by metrics of social
   support and network conflict); mindfulness; and perceptions of social
   work environment and mindfulness as mediators of stress reduction.
   Discussion: This study will evaluate the effectiveness of an online
   mindfulness training and call center-wide stress reduction toolkit in
   reducing self-reported stress in 9-1-1 TCs. The results of this study
   will add to the growing body of research on worksite stress reduction
   programs.
OI Revere, Debra/0000-0002-3863-7774
ZB 1
Z8 0
ZA 0
TC 6
ZR 0
ZS 0
Z9 6
U1 1
U2 13
SN 1471-2458
UT WOS:000431862600006
PM 29716576
ER

PT J
AU Shaath, M. Kareem
   Yeranosian, Michael G.
   Ippolito, Joseph A.
   Adams, Mark R.
   Sirkin, Michael S.
   Reilly, Mark C.
TI Evaluation of the Content and Accessibility of Web Sites for Accredited
   Orthopaedic Trauma Surgery Fellowships
SO JOURNAL OF BONE AND JOINT SURGERY-AMERICAN VOLUME
VL 100
IS 9
AR e60
DI 10.2106/JBJS.17.01112
PD MAY 2 2018
PY 2018
AB Background: Orthopaedic trauma fellowship applicants use online-based
   resources when researching information on potential U.S. fellowship
   programs. The 2 primary sources for identifying programs are the
   Orthopaedic Trauma Association (OTA) database and the San Francisco
   Match (SF Match) database. Previous studies in other orthopaedic
   subspecialty areas have demonstrated considerable discrepancies among
   fellowship programs. The purpose of this study was to analyze content
   and availability of information on orthopaedic trauma surgery fellowship
   web sites.
   Methods: The online databases of the OTA and SF Match were reviewed to
   determine the availability of embedded program links or external links
   for the included programs. Thereafter, a Google search was performed for
   each program individually by typing the program's name, followed by the
   term "orthopaedic trauma fellowship." All identified fellowship web
   sites were analyzed for accessibility and content. Web sites were
   evaluated for comprehensiveness in mentioning key components of the
   orthopaedic trauma surgery curriculum. By consensus, we refined the
   final list of variables utilizing the methodology of previous studies on
   the topic.
   Results: We identified 54 OTA-accredited fellowship programs, offering
   87 positions. The majority (94%) of programs had web sites accessible
   through a Google search. Of the 51 web sites found, all (100%) described
   their program. Most commonly, hospital affiliation (88%), operative
   experiences (76%), and rotation overview (65%) were listed, and, least
   commonly, interview dates (6%), selection criteria (16%), on-call
   requirements (20%), and fellow evaluation criteria (20%) were listed.
   Programs with fellows provided more information with regard to education
   content (p = 0.0001) and recruitment content (p = 0.013). Programs with
   Accreditation Council for Graduate Medical Education (ACGME)
   accreditation status also provided greater information with regard to
   education content (odds ratio, 4.0; p = 0.0001). Otherwise, no
   differences were seen by region, residency affiliation, medical school
   affiliation, or hospital affiliation.
   Conclusions: The SF Match and OTA databases provide few direct links to
   fellowship web sites. Individual program web sites do not effectively
   and completely convey information about the programs. The Internet is an
   underused resource for fellow recruitment. The lack of information on
   these sites allows for future opportunity to optimize this resource.
OI Adams, Mark/0000-0002-2165-9686
ZA 0
ZR 0
ZB 0
Z8 0
ZS 0
TC 14
Z9 14
U1 0
U2 2
SN 0021-9355
EI 1535-1386
UT WOS:000437292100004
PM 29715233
ER

PT J
AU Zelin, Nicole Sitkin
   Hastings, Charlotte
   Beaulieu-Jones, Brendin R.
   Scott, Caroline
   Rodriguez-Villa, Ana
   Duarte, Cassandra
   Calahan, Christopher
   Adami, Alexander J.
TI Sexual and gender minority health in medical curricula in new England: a
   pilot study of medical student comfort, competence and perception of
   curricula
SO MEDICAL EDUCATION ONLINE
VL 23
AR 1461513
DI 10.1080/10872981.2018.1461513
PD MAY 2 2018
PY 2018
AB Background: Sexual and gender minority (SGM) individuals experience high
   rates of harassment and discrimination when seeking healthcare, which
   contributes to substantial healthcare disparities. Improving physician
   training about gender identity, sexual orientation, and the healthcare
   needs of SGM patients has been identified as a critical strategy for
   mitigating these disparities. In 2014, the Association of American
   Medical Colleges (AAMC) published medical education competencies to
   guide undergraduate medical education on SGM topics.
   Objective: Conduct pilot study to investigate medical student comfort
   and competence about SGM health competencies outlined by the AAMC and
   evaluate curricular coverage of SGM topics.
   Design: Six-hundred and fifty-eight students at New England allopathic
   medical schools (response rate 21.2%) completed an anonymous, online
   survey evaluating self-reported comfort and competence regarding SGM
   health competencies, and coverage of SGM health in the medical
   curriculum.
   Results: 92.7% of students felt somewhat or very comfortable treating
   sexual minorities; 68.4% felt comfortable treating gender minorities.
   Most respondents felt not competent or somewhat not competent with
   medical treatment of gender minority patients (76.7%) and patients with
   a difference of sex development (81%). At seven schools, more than 50%
   of students indicated that the curriculum neither adequately covers
   SGM-specific topics nor adequately prepares students to serve SGM
   patients.
   Conclusions: The prevalence of self-reported comfort is greater than
   that of self-reported competence serving SGM patients in a convenience
   sample of New England allopathic medical students. The majority of
   participants reported insufficient curricular preparation to achieve the
   competencies necessary to care for SGM patients. This multi-institution
   pilot study provides preliminary evidence that further curriculum
   development may be needed to enable medical students to achieve core
   competencies in SGM health, as defined by AAMC. Further mixed methods
   research is necessary to substantiate and expand upon the findings of
   this pilot study. This pilot study also demonstrates the importance of
   creating specific evaluation tools to assess medical student achievement
   of competencies established by the AAMC.
OI Zelin, Nicole/0000-0002-8212-3981; Adami, Alexander/0000-0002-8233-9547;
   Calahan, Christopher/0000-0002-9631-8966; Hastings,
   Charlotte/0000-0002-9685-2798; Scott, Carter/0000-0003-3664-2067
ZB 6
ZS 1
Z8 0
ZR 0
ZA 0
TC 32
Z9 33
U1 1
U2 18
SN 1087-2981
UT WOS:000431743100001
PM 29717635
ER

PT J
AU Alosaimi, Fahad Dakheel
   Alawad, Hossam Saleh
   Alamri, Ayedh Khalaf
   Saeed, Abdullah Ibrahim
   Aljuaydi, Khalid Ayidh
   Alotaibi, Alwaleed Sami
   Alotaibi, Khalid Munawir
   Alfaris, Eiad Abdelmohsen
TI Stress and coping among consultant physicians working in Saudi Arabia
SO ANNALS OF SAUDI MEDICINE
VL 38
IS 3
BP 214
EP 224
DI 10.5144/0256-4947.2018.214
PD MAY-JUN 2018
PY 2018
AB BACKGROUND: Exposure to stressful working conditions without adequate
   stress-coping strategies may lead to stress and even psychiatric
   morbidity. There are a dearth of studies on stress-coping strategies
   among consultant physicians in the Arabian Gulf.
   OBJECTIVES: Determine stress-coping strategies among consultants in
   Saudi Arabia and the relationship of strategies to level of stress.
   DESIGN: Analytical cross-sectional study.
   SETTINGS: Conducted between November 2014 and March 2015 among physician
   consultants registered at the Saudi Commission for Health Specialties.
   SUBJECTS AND METHODS: Text messages were used to directly ask
   consultants to complete an online questionnaire.
   MAIN OUTCOME MEASURES: The 28-item Brief COPE inventory and the
   Perceived Stress Scale.
   SAMPLE SIZE: 582.
   RESULTS: The consultants were largely males (71%) and Saudi (56%), and
   their mean age was 46.9 (7.9) years. Adaptive stress-coping strategies
   were more frequently used than maladaptive stress-coping strategies (68%
   versus 49%). Stress levels were positively correlated with maladaptive
   stress-coping strategies (r=0.41, P<.001) and negatively correlated with
   adaptive stress-coping strategies (r=-0.09, P=.026). Religion was the
   most frequently reported stress-coping strategy (79.6%) while alcohol
   drinking or substance use was the least frequently reported
   stress-coping strategy (28.0%). Females used both adaptive and
   maladaptive stress-coping strategies more than males (P=.002 and P<.001,
   respectively). Stress management education/training was positively
   associated with frequent use of adaptive stress-coping strategies.
   CONCLUSIONS: Physician consultants generally cope well with work
   stressors. Nevertheless, there is still a critical need for stress
   management programs targeting consultants in order to further improve
   coping strategies.
   LIMITATIONS: The low response rate may negatively impact the validity
   and the generalizability of the current findings. The cross-sectional
   study design precluded the finding of any causal association.
OI Alawad, Hossam/0000-0002-7881-4456; Alosaimi, Fahad/0000-0003-1027-5836
ZR 0
Z8 0
ZS 0
TC 12
ZB 1
ZA 0
Z9 12
U1 1
U2 8
SN 0256-4947
EI 1319-9226
UT WOS:000433971700009
PM 29848940
ER

PT J
AU Pavey, L.
   Sparks, P.
   Churchill, S.
TI Proscriptive vs. Prescriptive Health Recommendations to Drink Alcohol
   Within Recommended Limits: Effects on Moral Norms, Reactance, Attitudes,
   Intentions and Behaviour Change
SO ALCOHOL AND ALCOHOLISM
VL 53
IS 3
BP 344
EP 349
DI 10.1093/alcalc/agx123
PD MAY 2018
PY 2018
AB Aims: Health advice can be framed in terms of prescriptive rules (what
   people should do, e.g. you should drink alcohol within recommended
   limits) or proscriptive rules (what people should not do, e.g. you
   should not drink alcohol above recommended limits). The current research
   examines the differing effect that these two types of injunction have on
   participants' moral norms, reactance, attitudes and intentions to
   consume alcohol within moderation, and their subsequent alcohol
   consumption.
   Methods: Participants (N = 529) completed an online questionnaire which
   asked them to report their previous 7 days' alcohol consumption. They
   then read either a proscriptive or a prescriptive health message and
   completed measures of moral norms, reactance, attitudes and intentions
   to drink alcohol only within recommended limits. Subsequent alcohol
   consumption was reported 7 days later.
   Results: The results showed that across all participants, the
   proscriptive message elicited stronger moral norms than did the
   prescriptive message, which in turn were associated with more positive
   attitudes and intentions to drink within recommended limits. For male
   participants who reported drinking more alcohol than recommended at
   baseline, the proscriptive message elicited more reported alcohol
   consumption over the subsequent 7 days.
   Conclusions: Proscriptive messages may be effective at eliciting
   stronger moral norms to drink within government recommended guidelines.
   However, reactance may occur for high relevance groups. Practical and
   theoretical implications are discussed.
RI Pavey, Louisa/AAM-4375-2021; Sparks, Paul/H-1394-2011; Pavey, Louisa/
OI Sparks, Paul/0000-0001-9541-3366; Pavey, Louisa/0000-0002-7646-099X
TC 7
ZS 0
ZA 0
ZB 1
Z8 0
ZR 0
Z9 7
U1 1
U2 12
SN 0735-0414
EI 1464-3502
UT WOS:000432049400021
PM 29329422
ER

PT J
AU Mendoza, Kelly S.
   McPherson, Mary Lynn
TI Knowledge, Skills, and Attitudes Regarding the Use of Medical Cannabis
   in the Hospice Population: An Educational Intervention
SO AMERICAN JOURNAL OF HOSPICE & PALLIATIVE MEDICINE
VL 35
IS 5
BP 759
EP 766
DI 10.1177/1049909117738246
PD MAY 2018
PY 2018
AB Background: Currently, 28 states and the District of Columbia have
   legalized cannabis for medical use despite its remaining Schedule I
   federally. Benefits of medical cannabis (MC) have been demonstrated in
   nausea/vomiting associated with chemotherapy, cachexia associated with
   HIV/AIDS, and certain types of neuropathic pain. However, it is unclear
   how comfortable hospice providers are with the concept of MC.
   Objective: The aim of this study is to determine changes in knowledge,
   self-perceived skills, and attitudes (KSA) of hospice providers
   regarding MC after an online educational intervention.
   Methods: The educational intervention consisted of 3 learning modules
   covering information from 6 learning domains. Participants took a pre-
   and postcourse survey to assess changes in KSA. Participant demographics
   were analyzed using descriptive statistics. To detect any differences
   between pre- and postsurvey answers, a paired t test was used to reduce
   intersubject variability.
   Results: Attitudes about the importance of cannabis knowledge were
   overall positive and did not change significantly after the intervention
   (N = 94). Both self-perceived skills and knowledge increased
   significantly, with providers reporting more positive skills, and >75%
   of respondents answering questions correctly after the intervention.
   There was a significant difference in attitudes in all domains in the
   postsurvey between participants who have practiced in hospice <3 years
   or 4 years, but no difference in perceived skills or knowledge.
   Conclusion: Providers' attitudes regarding the importance of MC
   knowledge were strong and the same before and after. Both the
   self-perception of skills and direct knowledge were significantly
   increased after the educational intervention.
ZR 0
ZA 0
Z8 0
ZS 0
TC 6
ZB 0
Z9 6
U1 2
U2 12
SN 1049-9091
EI 1938-2715
UT WOS:000429751000003
PM 29121790
ER

PT J
AU Knollman-Porter, Kelly
   Brown, Jessica
   Flynn, Madelaine
TI A Preliminary Examination of Concussion Knowledge by Collegiate Athletes
   and Non-Athletes
SO AMERICAN JOURNAL OF SPEECH-LANGUAGE PATHOLOGY
VL 27
IS 2
BP 778
EP 795
DI 10.1044/2018_AJSLP-17-0108
PD MAY 2018
PY 2018
AB Purpose: Concussions affect various populations, including collegiate
   athletes and non-athletes. The purpose of this study was to compare
   collegiate varsity athletes, recreational athletes, and non-athletes'
   knowledge of concussion definition, symptoms, and support services
   available following injury. Preferred method of concussion education
   delivery was also examined.
   Method: We surveyed 306 current college students using an online survey
   system. The survey included free recall and forced-choice question
   formats. Quantitative analyses were used to analyze results and compare
   responses among groups.
   Results: Collegiate athletes and non-athletes demonstrate incomplete
   knowledge of concussion definition, related symptoms, and professionals
   involved in postinjury management. Varsity athletes rated self-knowledge
   of concussion parameters significantly higher than the other groups (p <
   .001), though few significant differences in actual knowledge levels
   were observed. Overall, respondents reported having the highest
   preference for concussion education delivered by medical professionals.
   Conclusion: Knowledge concerning concussion is incomplete in the
   collegiate population. Varsity athletes' exposure to formal education
   did not result in higher knowledge levels compared with other groups.
   Further examination of concussion educational delivery models' effect on
   change in concussion-related behavior in this population is warranted.
ZA 0
ZS 1
ZR 0
Z8 0
TC 14
ZB 2
Z9 14
U1 0
U2 5
SN 1058-0360
EI 1558-9110
UT WOS:000434155300019
PM 29625433
ER

PT J
AU Wilson, Adam B.
   Barger, J. Bradley
   Perez, Patricia
   Brooks, William S.
TI Is the Supply of Continuing Education in the Anatomical Sciences Keeping
   Up with the Demand? Results of a National Survey
SO ANATOMICAL SCIENCES EDUCATION
VL 11
IS 3
BP 225
EP 235
DI 10.1002/ase.1726
PD MAY-JUN 2018
PY 2018
AB Continuing education (CE) is an essential element in the life-long
   learning of health care providers and educators. Despite the importance
   of the anatomical sciences in the training and practice of clinicians,
   no studies have examined the need/state of anatomy-related CE
   nationally. This study assessed the current landscape of CE in the
   anatomical sciences to contextualize preferences for CE, identify
   factors that influence the perceived need for CE, and examine the
   association between supply and demand. Surveys were distributed to
   educators in the anatomical sciences, practicing physical therapists
   (PTs), and anatomy training programs across the United States.
   Twenty-five percent (9 of 36) of training programs surveyed offered CE,
   certificates, or summer series programs related to anatomy. The majority
   of PTs (92%) and anatomy educators (81%) felt they had a potential or
   actual need for anatomy related CE with the most popular formats being
   online videos/learning modules and intensive, hands-on workshops. The
   most commonly perceived barriers to participating in CE for both groups
   were program location, cost, and duration, while educators also
   perceived time of year as a significant factor. Logistic regression
   analyses revealed that no investigated factor influenced the need or
   desire for PTs to engage in anatomy related CE (P <= 0.124), while
   teaching experience and the highest level of learner taught
   significantly influenced the perceived need among anatomy educators (P <
   0.001). Overall, quantitative and qualitative analyses revealed a robust
   need for CE that strategically integrates anatomy with areas of clinical
   practice and education. (C) 2017 American Association of Anatomists.
RI Wilson, Adam Benjamin/H-9918-2019
OI Wilson, Adam Benjamin/0000-0002-1221-5602
ZS 0
ZB 1
ZR 0
ZA 0
TC 7
Z8 0
Z9 7
U1 0
U2 11
SN 1935-9772
EI 1935-9780
UT WOS:000431968700002
PM 28906598
ER

PT J
AU Seehusen, Dean A.
   Mainous, Arch G., III
   Chessman, Alexander W.
TI Creating a Centralized Infrastructure o Facilitate Medical Education
   Research
SO ANNALS OF FAMILY MEDICINE
VL 16
IS 3
BP 257
EP 260
DI 10.1370/afm.2228
PD MAY-JUN 2018
PY 2018
AB PURPOSE Building research capacity and increasing scholarly productivity
   are identified needs of the specialty of family medicine. The
   Accreditation Council for Graduate Medical Education (ACGME) has
   increased the scholarly requirements for residency programs, placing
   even more pressure on faculty to be productive in the scholarly realm.
   The Council of Academic Family Medicine Educational Research Alliance
   (CERA) was created by volunteer members of the specialty with shared
   interests in overcoming barriers and increasing scholarly production.
   METHODS CERA has developed the infrastructure and expertise to regularly
   conduct omnibus surveys of key family medicine educational leaders.
   Proposals are centrally collected and competitively chosen. The omnibus
   survey process includes collaboration with experienced mentors,
   centralized institutional review board clearance, pilot testing, and
   centralized data collection. The survey results are disseminated back to
   research teams for presentation and publication of the findings.
   RESULTS To date, over 115 research teams have had their projects
   included in CERA omnibus surveys. Projects have been led by research
   teams from across the country and with a wide variety of research
   experience. This collaborative work has resulted in more than 75
   scientific presentations and over 55 peer-reviewed papers in the medical
   literature. The raw data are now available online and serve as a
   repository for future secondary analysis and as an educational resource.
   CONCLUSIONS The CERA infrastructure has allowed a large number of
   research teams to conduct meaningful scholarship at a fraction of the
   typical cost in terms of time and energy. CERA has expanded family
   medicine research by removing barriers for teams with limited experience
   or resources.
OI Seehusen, Dean/0000-0002-2139-6484
ZA 0
ZS 0
TC 31
ZB 0
ZR 0
Z8 0
Z9 31
U1 2
U2 15
SN 1544-1709
EI 1544-1717
UT WOS:000432475400015
PM 29760031
ER

PT J
AU Gignac, Monique A. M.
   Ibrahim, Selahadin
   Smith, Peter M.
   Kristman, Vicki
   Beaton, Dorcas E.
   Mustard, Cameron A.
TI The Role of Sex, Gender, Health Factors, and Job Context in Workplace
   Accommodation Use Among Men and Women with Arthritis
SO ANNALS OF WORK EXPOSURES AND HEALTH
VL 62
IS 4
SI SI
BP 490
EP 504
DI 10.1093/annweh/wxx115
PD MAY 2018
PY 2018
AB Background: With the aging of populations in many countries, workers are
   expected to remain employed longer but may struggle with the onset of
   common, chronic conditions like arthritis. To date, few studies have
   examined workplace policies and practices that could help accommodate
   individuals with arthritis, and fewer still have used a sex and
   gender-based approach to explore similarities and differences between
   women and men.
   Objectives: This study compared the health and work contexts of workers
   aged >= 50 years to better understand similarities and differences
   between women and men in accommodation availability, need, use, and
   unmet needs.
   Methods: A cross-sectional survey of men and women with osteoarthritis
   (OA), inflammatory arthritis (IA), or both OA and IA was administered
   online or by telephone and assessed demographics (e.g. age, education),
   health (e.g. pain, fatigue, workplace activity limitations), work
   context factors (e.g. job sector, full/part-time work, job control), and
   workplace accommodations (e.g. health benefits, flexible hours, special
   equipment/adaptations, modified duties). Sex and gender-based analyses
   examined similarities and differences between men and women and included
   descriptive statistics, multivariable multinomial analyses, and nested
   regression analyses.
   Results: There was a 58.9% response rate and final sample of 463
   participants (women, n = 266; men, n= 197; OA = 59.0%; IA/both IA and OA
   = 23.7%; unsure = 17.3%). Women and men were significantly different in
   a number of health (e.g. fatigue, health variability, workplace activity
   limitations) and work context factors (e.g. job sector, part-time work,
   job stress). However, in other respects, they were similar (e.g. pain,
   job involving physical demands, size of organization, shift work, union
   membership, job control). There were no differences between men and
   women in the availability or use of workplace accommodations. However,
   women reported significantly more accommodation needs and had greater
   unmet needs. Multivariable multinomial analyses found male/female as a
   binary variable did not explain differences in accommodation need, use,
   and unmet need. Nested analyses highlighted that differences in health
   variables explained male/female differences in accommodation need, while
   work context differences explained male/female differences in whether
   needs were met.
   Conclusions: The findings highlight that women and men draw on a range
   of existing accommodation policies and practices to help manage their
   arthritis and that most have their accommodation needs met. Decomposing
   the context within which men and women with arthritis work suggests that
   women may face health and work context challenges that differ from men
   and that are related to greater accommodation needs and unmet need. This
   highlights potential vulnerabilities in the work of women that need to
   be addressed.
RI Smith, Peter/AAE-4293-2021
OI Smith, Peter/0000-0001-8286-4563
ZA 0
TC 8
ZR 0
Z8 0
ZB 2
ZS 0
Z9 8
U1 0
U2 10
SN 2398-7308
EI 2398-7316
UT WOS:000449419200010
PM 29420700
ER

PT J
AU Dassen, Fania C. M.
   Houben, Katrijn
   Van Breukelen, Gerard J. P.
   Jansen, Anita
TI Gamified working memory training in overweight individuals reduces food
   intake but not body weight
SO APPETITE
VL 124
SI SI
BP 89
EP 98
DI 10.1016/j.appet.2017.05.009
PD MAY 1 2018
PY 2018
AB Working Memory (WM) plays a crucial role in successful self-regulation
   of behavior, including weight regulation. Improving WM might therefore
   be a promising strategy to support weight loss. In the present study,
   overweight individuals with a desire to lose weight (N = 91) received an
   online lifestyle intervention, in conjunction with either 25 sessions of
   gamified WM training (experimental condition) or a sham training
   (control). Primary outcomes were Body Mass Index (BMI) and food intake
   at posttest. Secondary outcomes were executive functioning,
   self-control, eating style, eating psychopathology and healthy eating.
   Data were analyzed with mixed regression analyses with condition as
   between-subjects factor (experimental versus control) and time as
   within-subjects factor (baseline, posttest, FU1 after one month and FU2
   after six months). Results revealed that the experimental condition
   increased their WM span more than control from pretest to posttest, and
   these gains were retained at FU1, though lost at FU2. No transfer
   effects of WM training to other executive functioning measures were
   found. During the bogus taste test at posttest, participants in the
   experimental condition consumed significantly less than participants in
   the control condition. However, both conditions showed a small reduction
   in BMI, improved eating style, reduced eating disorder pathology, and
   reported more self-control and a healthier eating pattern. In
   conclusion, the current results provide some evidence that WM training
   can improve eating behavior at the short term. However, the WM gains
   were short-lived, and the added value of WM training as an intervention
   to promote weight loss could not be established. Future studies should
   test the added value of WM training booster sessions to promote weight
   loss over a prolonged period of time. (C) 2017 Elsevier Ltd. All rights
   reserved.
RI van+Breukelen, Gerard/ACJ-5895-2022; Houben, Katrijn/; Jansen, Anita/; Dassen, Fania/
OI van+Breukelen, Gerard/0000-0003-0949-0272; Houben,
   Katrijn/0000-0003-0164-1865; Jansen, Anita/0000-0001-5101-8778; Dassen,
   Fania/0000-0002-9590-252X
ZB 9
TC 17
ZR 0
Z8 0
ZA 0
ZS 0
Z9 17
U1 1
U2 15
SN 0195-6663
EI 1095-8304
UT WOS:000428832400010
PM 28479405
ER

PT J
AU Jaspers, Nicole E. M.
   Visseren, Frank L. J.
   Numans, Mattijs E.
   Smulders, Yvo M.
   Martinet, Fere A. van Loenen
   van der Graaf, Yolanda
   Dorresteijn, Jannick A. N.
TI Variation in minimum desired cardiovascular disease-free longevity
   benefit from statin and antihypertensive medications: a cross-sectional
   study of patient and primary care physician perspectives
SO BMJ OPEN
VL 8
IS 5
AR e021309
DI 10.1136/bmjopen-2017-021309
PD MAY 2018
PY 2018
AB Objective Expressing therapy benefit from a lifetime perspective,
   instead of only a 10-year perspective, is both more intuitive and of
   growing importance in doctor- patient communication. In cardiovascular
   disease (CVD) prevention, lifetime estimates are increasingly accessible
   via online decision tools. However, it is unclear what gain in life
   expectancy is considered meaningful by those who would use the estimates
   in clinical practice. We therefore quantified lifetime and 10-year
   benefit thresholds at which physicians and patients perceive statin and
   antihypertensive therapy as meaningful, and compared the thresholds with
   clinically attainable benefit.
   Design Cross-sectional study.
   Settings (1) continuing medical education conference in December 2016
   for primary care physicians;(2) information session in April 2017 for
   patients.
   Participants 400 primary care physicians and 523 patients in the
   Netherlands.
   Outcome Months gain of CVD-free life expectancy at which lifelong statin
   therapy is perceived as meaningful, and months gain at which 10 years of
   statin and antihypertensive therapy is perceived as meaningful.
   Physicians were framed as users for lifelong and prescribers for 10-year
   therapy.
   Results Meaningful benefit was reported as median (10R). Meaningful
   lifetime statin benefit was 24 months (10R 2336) in physicians (as
   users) and 42 months (IQR 12-42) in patients willing to consider
   therapy. Meaningful 10-year statin benefit was 12 months (IQR 10-12) for
   prescribing (physicians) and 14 months (IQR 10-14) for using (patients).
   Meaningful 10-year antihypertensive benefit was 12 months (10R 8-12) for
   prescribing (physicians) and 14 months (IQR 10-14) for using (patients).
   Women desired greater benefit than men. Age, CVD status and comedication
   had minimal effects on outcomes.
   Conclusion Both physicians and patients report a large variation in
   meaningful longevity benefit. Desired benefit differs between physicians
   and patients and exceeds what is clinically attainable. Clinicians
   should recognise these discrepancies when prescribing therapy and
   implement individualised medicine and shared decision-making. Decision
   tools could provide information on realistic therapy benefit.
RI Smulders, YM/AAG-7506-2021; Visseren, Frank/
OI Visseren, Frank/0000-0003-3951-5223
Z8 0
ZA 0
TC 8
ZB 4
ZS 0
ZR 0
Z9 8
U1 0
U2 2
SN 2044-6055
UT WOS:000435567200160
PM 29804065
ER

PT J
AU Zhu, Lan
   Li, Lei
   Lang, Jinghe
TI The attitudes towards defensive medicine among physicians of obstetrics
   and gynaecology in China: a questionnaire survey in a national congress
SO BMJ OPEN
VL 8
IS 2
AR e019752
DI 10.1136/bmjopen-2017-019752
PD MAY 2018
PY 2018
AB Objective The study aimed to determine prevalence, patterns and risk
   factors of defensive medicine by obstetricians and gynaecologists across
   China.
   Design This is a questionnaire survey by written and online interview
   for participants.
   Participants Among 1804 registered physicians participating at the 2017
   Congress of Chinese Obstetricians and Gynecologists Association in
   Chengdu City, Sichuan Province, China, from 17 to 20 August 2017, 1486
   participants (82.4%) responded the survey.
   Main outcome measures Participants' strongly disagreed/disagreed and
   strongly agreed/agreed options were compared to determine specific
   factors contributing to their preferences towards defensive medicine.
   Results In the whole cohort of 1486 participants, 903/1486 (60.8%),
   283/1486 (19.0%) and 170/283 (60.1%) participants had experienced at
   least one medical dispute, lawsuit or loss of a lawsuit, respectively;
   and 1284 (86.4%) participants had witnessed their colleagues exposed to
   medical disputes, lawsuits or loss of a lawsuit. Generally, 62.9% of the
   participants strongly agreed or agreed with defensive medicine. Gender,
   administration duty, employment hospital, education status,
   subspecialty, exposure to any medical disputes, lawsuits or loss of a
   lawsuit, and colleagues' experiences were independent risk factors
   relevant to participants' preferences about defensive medicine in a
   multivariate model. Participants were more prone to accept or endorse
   defensive medicine if they were female physicians; without
   administrative duties; working in non-tertiary hospitals; with an
   undergraduate degree; with any exposure to medical disputes, lawsuits or
   loss of a lawsuit; or having witnessed colleagues' similar experiences.
   Conclusions About two-thirds of Chinese physicians practising obstetrics
   and gynaecology in our survey agreed with the practice of defensive
   medicine, but they had diverse preferences and understanding of specific
   practices, harms of defensive medicine and physician's roles.
OI Li, Lei/0000-0001-8723-3461
Z8 0
TC 16
ZB 1
ZS 0
ZR 0
ZA 0
Z9 16
U1 3
U2 14
SN 2044-6055
UT WOS:000433129800205
PM 29431139
ER

PT J
AU David Delgado-Lopez, Pedro
   Maria Corrales-Garcia, Eva
TI Influence of Internet and Social Media in the Promotion of Alternative
   Oncology, Cancer Quackery, and the Predatory Publishing Phenomenon
SO CUREUS
VL 10
IS 5
AR e2617
DI 10.7759/cureus.2617
PD MAY 2018
PY 2018
AB In the last decade, electronic media has irrupted physician's clinical
   practice. Patients increasingly use Internet and social media to obtain
   enormous amounts of unsupervised data about cancer. Blogs, social
   networking sites, online support groups and forums are useful channels
   for medical education and experience sharing but also perfect
   environments for misinformation, quackery, violation of privacy and lack
   of professionalism. The widespread availability of such electronic
   resources allows some followers of the alternative oncology to spread
   useless irrational and controversial remedies for cancer, like false
   medicaments, miraculous diets, electronic devices, and even psychic
   therapies, as did charlatans in the past, providing false expectations
   about cancer treatments. Moreover, so-called predatory journals have
   introduced confusion and malpractice within the academic biomedical
   publishing system. This is a rising editorial phenomenon affecting all
   fields of biomedicine, including oncology that jeopardizes the quality
   of scientific contribution and damages the image of open access
   publication.
RI Delgado-López, Pedro/AAE-7614-2020; Corrales-García, Eva María/ABF-2205-2021; Corrales-Garcia, Eva Maria/
OI Delgado-López, Pedro/0000-0002-9317-6958; Corrales-Garcia, Eva
   Maria/0000-0002-7129-3109
Z8 0
ZA 0
ZB 5
TC 15
ZS 0
ZR 0
Z9 15
U1 3
U2 10
EI 2168-8184
UT WOS:000450940700056
PM 30027009
ER

PT J
AU Ashcroft, Rachelle
   McMillan, Colleen
   Ambrose-Miller, Wayne
   Mckee, Ryan
   Brown, Judith Belle
TI The Emerging Role of Social Work in Primary Health Care: A Survey of
   Social Workers in Ontario Family Health Teams
SO HEALTH & SOCIAL WORK
VL 43
IS 2
BP 109
EP 117
DI 10.1093/hsw/hly003
PD MAY 2018
PY 2018
AB Primary health care systems are increasingly integrating
   interprofessional team-based approaches to care delivery. As members of
   these interprofessional primary health care teams, it is important for
   social workers to explore our experiences of integration into these
   newly emerging teams to help strengthen patient care. Despite the
   expansion of social work within primary health care settings, few
   studies have examined the integration of social work's role into this
   expanding area of the health care system. A survey was conducted with
   Canadian social work practitioners who were employed within Family
   Health Teams (FHTs), an interprofessional model of primary health care
   in Ontario emerging from a period of health care reform. One hundred and
   twenty-eight (N = 128) respondents completed the online survey. Key
   barriers to social work integration in FHTs included difficulties
   associated with a medical model environment, confusion about social work
   role, and organizational barriers. Facilitators for integration of
   social work in FHTs included adequate education and competencies,
   collaborative engagement, and organizational structures.
ZS 0
TC 33
ZR 0
ZA 0
ZB 1
Z8 0
Z9 33
U1 1
U2 27
SN 0360-7283
EI 1545-6854
UT WOS:000432284300006
PM 29490042
ER

PT J
AU Dekker, Anne R. J.
   Verheij, Theo J. M.
   Broekhuizen, Berna D. L.
   Butler, Christopher C.
   Cals, Jochen W. L.
   Francis, Nick A.
   Little, Paul
   Sanders, Elisabeth A. M.
   Yardley, Lucy
   Zuithoff, Nicolaas P. A.
   van der Velden, Alike W.
TI Effectiveness of general practitioner online training and an information
   booklet for parents on antibiotic prescribing for children with
   respiratory tract infection in primary care: a cluster randomized
   controlled trial
SO JOURNAL OF ANTIMICROBIAL CHEMOTHERAPY
VL 73
IS 5
BP 1416
EP 1422
DI 10.1093/jac/dkx542
PD MAY 2018
PY 2018
AB Objectives: Antibiotics are too often prescribed in childhood
   respiratory tract infection (RTI), despite limited effectiveness,
   potential side effects and bacterial resistance. We aimed to reduce
   antibiotic prescribing for children with RTI by online training for
   general practitioners (GPs) and information for parents.
   Methods: A pragmatic cluster randomized controlled trial in primary
   care. The intervention consisted of online training for GPs and an
   information booklet for parents. The primary outcome was the antibiotic
   prescription rate for children presenting with RTI symptoms, as
   registered by GPs. Secondary outcomes were number of reconsultations
   within the same disease episode, consultations for new episodes,
   hospital referrals and pharmacy-dispensed antibiotic courses for
   children. This trial was registered at the Dutch Trial Register (NTR),
   registration number:NTR4240.
   Results: After randomization, GPs from a total of 32 general practices
   registered 1009 consultations. An antibiotic was prescribed in 21% of
   consultations in the intervention group, compared with 33% in the usual
   care group, controlled for baseline prescribing (rate ratio 0.65, 95% CI
   0.46-0.91). The probability of reconsulting during the same RTI episode
   did not differ significantly between the intervention and control
   groups, and nor did the numbers of consultations for new episodes and
   hospital referrals. In the intervention group antibiotic dispensing was
   32 courses per 1000 children/year lower than the control group, adjusted
   for baseline prescribing (rate ratio 0.78, 95% CI 0.66-0.92). The
   numbers and proportion of second-choice antibiotics did not differ
   significantly.
   Conclusions: Concise, feasible, online GP training, with an information
   booklet for parents, showed a relevant reduction in antibiotic
   prescribing for children with RTI.
RI Francis, Nick/B-7413-2009; Butler, Christopher/; Yardley, Lucy/; Cals, Jochen/A-1262-2007
OI Francis, Nick/0000-0001-8939-7312; Butler,
   Christopher/0000-0002-0102-3453; Yardley, Lucy/0000-0002-3853-883X;
   Cals, Jochen/0000-0001-9550-5674
ZB 7
ZR 0
ZS 1
Z8 0
TC 15
ZA 0
Z9 16
U1 0
U2 8
SN 0305-7453
EI 1460-2091
UT WOS:000432274800041
PM 29438547
ER

PT J
AU Adams, Traci N.
   Bonsall, Joanna
   Hunt, Daniel
   Puig, Alberto
   Richards, Jeremy B.
   Yu, Liyang
   McSparron, Jakob I.
   Shah, Nainesh
   Weissler, Jonathan
   Miloslavsky, Eli M.
TI Hospitalist Perspective of Interactions with Medicine Subspecialty
   Consult Services
SO JOURNAL OF HOSPITAL MEDICINE
VL 13
IS 5
BP 318
EP 323
DI 10.12788/jhm.2882
PD MAY 2018
PY 2018
AB BACKGROUND: Medicine subspecialty consultation is becoming increasingly
   important in inpatient medicine.
   OBJECTIVE: We conducted a survey study in which we examined hospitalist
   practices and attitudes regarding medicine subspecialty consultation.
   DESIGN AND SETTING: The survey instrument was developed by the authors
   based on prior literature and administered online anonymously to
   hospitalists at 4 academic medical centers in the United States.
   MEASUREMENTS: The survey evaluated 4 domains: (1) current consultation
   practices, (2) preferences regarding consultation, (3) barriers to and
   facilitating factors of effective consultation, and (4) a comparison
   between hospitalist-fellow and hospitalist-subspecialty attending
   interactions.
   RESULTS: One hundred twenty-two of 261 hospitalists (46.7%) responded.
   The majority of hospitalists interacted with fellows during
   consultation. Of those, 90.9% reported half of consultations, and 64.4%
   perceived pushback at least "sometimes" in their consult interactions.
   Participants viewed consultation as an important learning experience,
   preferred direct communication with the consulting service, and were
   interested in more teaching during consultation. The survey identified a
   number of barriers to and facilitating factors of an effective
   hospitalist-consultant interaction, which impacted both hospitalist
   learning and patient care. Hospitalists reported more positive
   experiences when interacting with subspecialty attendings compared to
   fellows with regard to multiple aspects of the consultation.
   CONCLUSION: The hospitalist-consultant interaction is viewed as
   important for both hospitalist learning and patient care. Multiple
   barriers and facilitating factors impact the interaction, many of which
   are amenable to intervention. (C) 2018 Society of Hospital Medicine
RI Shah, Nainesh/GRY-5428-2022; Hunt, Dan/AAL-3807-2021; Richards, Jeremy B./J-4031-2019; Bonsall, Joanna/
OI Richards, Jeremy B./0000-0002-8922-1955; Bonsall,
   Joanna/0000-0003-4943-1197
ZR 0
TC 13
ZB 2
ZS 0
ZA 0
Z8 0
Z9 13
U1 0
U2 2
SN 1553-5592
EI 1553-5606
UT WOS:000433301500004
PM 29186212
ER

PT J
AU Wagner, Justin P.
   Cochran, Amalia L.
   Jones, Christian
   Gusani, Niraj J.
   Varghese, Thomas K., Jr.
   Attai, Deanna J.
TI Professional Use of Social Media Among Surgeons: Results of a
   MultiL-Institutional Study
SO JOURNAL OF SURGICAL EDUCATION
VL 75
IS 3
BP 804
EP 810
DI 10.1016/j.jsurg.2017.09.008
PD MAY-JUN 2018
PY 2018
AB OBJECTIVE: Among surgeons, professional use of social media (SM) is
   varied, and attitudes are ambiguous. We sought to characterize surgeons'
   professional use and perceptions of SM.
   DESIGN: Surgical faculty and trainees received institutional review
   board-approved e-mail surveys assessing SM usage and attitudes.
   Regression analyses identified predictors of SM attitudes and preference
   for professional contact.
   SETTING: Surveys were administered to surgical faculty, fellows, and
   residents at 4 academic medical centers between January and April 2016.
   PARTICIPANTS: Of 1037 surgeons, clinical fellows, and residents
   e-mailed, 208 (20%) responded, including 132 faculty and 76 trainees.
   RESULTS: Among 208 respondents, 46 (22%) indicated they preferred some
   form of SM as their preferred networking and communication modality. A
   total of 145 (70%) indicated they believe SM benefits professional
   development. The position of clinical resident predicted preference to
   maintain professional contact via SM (p = 0.03). Age <55 predicted
   positive attitude (p = 0.02) and rank of associate professor predicted
   negative attitude toward SM (p = 0.03). Lack of time as well as personal
   and patient privacy concerns were cited most commonly as reasons for not
   using SM.
   CONCLUSIONS: Most of surgeons responding to our survey used some form of
   SM for professional purposes. Perceived barriers include lack of value,
   time constraints, and personal and patient privacy concerns.
   Generational differences in surgeon attitudes suggest usage of SM among
   surgeons will expand over time. (C) 2017 Association of Program
   Directors in Surgery. Published by Elsevier Inc. All rights reserved.)
RI Wagner, Justin/ABC-2668-2021; Gusani, Niraj/C-8171-2013; Cochran, Amalia/
OI Gusani, Niraj/0000-0002-7695-5108; Cochran, Amalia/0000-0003-4285-8630
ZB 1
ZS 1
TC 29
ZR 0
Z8 0
ZA 0
Z9 30
U1 0
U2 5
SN 1931-7204
EI 1878-7452
UT WOS:000434907100035
PM 28964746
ER

PT J
AU Mota, Paulo
   Carvalho, Nuno
   Carvalho-Dias, Emanuel
   Costa, Manuel Joao
   Correia-Pinto, Jorge
   Lima, Estevao
TI Video-Based Surgical Learning: Improving Trainee Education and
   Preparation for Surgery
SO JOURNAL OF SURGICAL EDUCATION
VL 75
IS 3
BP 828
EP 835
DI 10.1016/j.jsurg.2017.09.027
PD MAY-JUN 2018
PY 2018
AB BACKGROUND: Since the end of the XIX century, teaching of surgery has
   remained practically unaltered until now. With the dawn of
   video-assisted laparoscopy, surgery has faced new technical and learning
   challenges. Due to technological advances, from Internet access to
   portable electronic devices, the use of online resources is part of the
   educational armamentarium. In this respect, videos have already proven
   to be effective and useful, however the best way to benefit from these
   tools is still not clearly defined.
   AIMS: To assess the importance of video-based learning, using an
   electronic questionnaire applied to residents and specialists of
   different surgical fields.
   METHODS: Importance of video-based learning was assessed in a sample of
   141 subjects, using a questionnaire distributed by a GoogleDoc online
   form.
   RESULTS: We found that 98.6% of the respondents have already used videos
   to prepare for surgery. When comparing video sources by formation
   status, residents were found to use Youtube significantly more often
   than specialists (p < 0.001). Additionally, residents placed more value
   on didactic illustrations and procedure narration than specialists (p <
   0.001). On the other hand, specialists prized surgeon's technical skill
   and the presence of tips and tricks much more than residents (p <
   0.001).
   CONCLUSION: Video-based learning is currently a hallmark of surgical
   preparation among residents and specialists working in Portugal. Based
   on these findings we believe that the creation of quality and
   scientifically accurate videos, and subsequent compilation in available
   video-libraries appears to be the future landscape for video-based
   learning. ((C) 2017 Association of Program Directors in Surgery.
   Published by Elsevier Inc. All rights reserved.)
RI Costa, Manuel Joao/C-3900-2009; Mota, Paulo/AAK-9163-2021; Correia-Pinto, Jorge/B-3344-2012; Carvalho, Nuno/; Lima, Estevao/; Mota, Paulo/
OI Costa, Manuel Joao/0000-0001-5255-4257; Correia-Pinto,
   Jorge/0000-0002-9265-6896; Carvalho, Nuno/0000-0001-5161-8079; Lima,
   Estevao/0000-0002-1962-7968; Mota, Paulo/0000-0002-2316-373X
ZS 1
ZR 0
TC 64
ZA 0
ZB 6
Z8 0
Z9 64
U1 3
U2 12
SN 1931-7204
EI 1878-7452
UT WOS:000434907100038
PM 29031522
ER

PT J
AU Colbert, Gates B.
   Topf, Joel
   Jhaveri, Kenar D.
   Oates, Tom
   Rheault, Michelle N.
   Shah, Silvi
   Hiremath, Swapnil
   Sparks, Matthew A.
TI The Social Media Revolution in Nephrology Education
SO KIDNEY INTERNATIONAL REPORTS
VL 3
IS 3
BP 519
EP 529
DI 10.1016/j.ekir.2018.02.003
PD MAY 2018
PY 2018
AB The past decade has been marked by the increasing use of social media
   platforms, often on mobile devices. In the nephrology community, this
   has resulted in the organic and continued growth of individuals
   interested in using these platforms for education and professional
   development. Here, we review several social media educational resources
   used in nephrology education and tools including Twitter, videos, blogs,
   and visual abstracts. We will also review how these tools are used
   together in the form of games (NephMadness), online journal clubs
   (NephJC), interactive learning (GlomCon), and digital mentorship
   (Nephrology Social Media Collective [NSMC] Internship) to build unique
   educational experiences that are available globally 24 hours per day.
   Throughout this discussion, we focus on specific examples of free
   open-access medical education (FOAMed) tools that provide education and
   professional growth at minimal or no cost to the user. In addition, we
   discuss inclusion of FOAMed resource development in the promotion and
   tenure process, along with potential pitfalls and future directions.
RI Sparks, Matthew/H-8865-2019; Jhaveri, Kenar D./X-4851-2019; Hiremath, Swapnil/H-3492-2019; Topf, Joel/
OI Sparks, Matthew/0000-0003-2075-2691; Hiremath,
   Swapnil/0000-0003-0010-3416; Topf, Joel/0000-0002-4697-7787
TC 53
ZB 7
ZS 0
Z8 0
ZR 0
ZA 0
Z9 53
U1 0
U2 9
SN 2468-0249
UT WOS:000432471300005
PM 29854960
ER

PT J
AU Curran, Janet A.
   Murphy, Andrea
   Burns, Emma
   Plint, Amy
   Taljaard, Monica
   MacPhee, Shannon
   Fitzpatrick, Eleanor
   Bishop, Andrea
   Chorney, Jill
   Bourque, Megan
TI Essential Content for Discharge Instructions in Pediatric Emergency Care
   A Delphi Study
SO PEDIATRIC EMERGENCY CARE
VL 34
IS 5
BP 339
EP 343
DI 10.1097/PEC.0000000000000986
PD MAY 2018
PY 2018
AB Objective: The aim of this study was to identify the 5 most essential
   discharge instruction content elements that should be communicated to
   all caregivers of children who present to the emergency department (ED)
   with asthma, vomiting/diarrhea, abdominal pain, fever, minor head
   injury, or bronchiolitis.
   Methods: A discharge information content list was developed for each
   illness presentation following a review of the literature. Using a
   modified Delphi technique, 6 lists were distributed to a panel of
   experts from EDs across Canada using a secure online survey tool with
   the goal of achieving the 5 most essential discharge instruction
   elements.
   Results: A total of 37 emergency clinicians completed all 4 rounds of
   the Delphi. Consensus for the final 30 content items ranged from 51.4%
   to 100%. Items pertaining to diarrhea/vomiting, abdominal pain, fever,
   and bronchiolitis obtained relatively high levels of consensus for all
   top 5 items. The majority of items (n = 19 [63.3%]) that reached
   consensus across the illness presentations were associated with
   instructions intended to educate caregivers on instances when they
   should return to the ED department.
   Conclusions: Findings from this study provide a better understanding of
   what should be communicated to caregivers of children who present to the
   ED with a number of different illness presentations. Results from this
   study suggest that health care providers agree on the importance of
   providing information to caregivers regarding when to return to the ED
   with their child. Reaching consensus among all experts in this study
   provides insight into the difficulty of standardizing discharge
   communication in the absence of widely accepted guidelines.
RI Plint, Amy/AAE-2250-2020; Taljaard, Monica/; Curran, Janet/; Burns, Emma/; Murphy, Andrea/
OI Taljaard, Monica/0000-0002-3978-8961; Curran, Janet/0000-0001-9977-0467;
   Burns, Emma/0000-0001-8042-7124; Murphy, Andrea/0000-0001-5093-6681
ZS 0
ZA 0
ZR 0
Z8 0
TC 3
ZB 1
Z9 3
U1 0
U2 3
SN 0749-5161
EI 1535-1815
UT WOS:000432189400016
PM 27902672
ER

PT J
AU Grehan, J.
   Butler, M. -L.
   Last, J.
   Rainford, L.
TI The introduction of mandatory CPD for newly state registered diagnostic
   radiographers: An Irish perspective
SO RADIOGRAPHY
VL 24
IS 2
BP 115
EP 121
DI 10.1016/j.radi.2017.09.007
PD MAY 2018
PY 2018
AB Introduction: Irish diagnostic radiography has undergone significant
   change with the dual introduction of state registration and mandatory
   Continuing Professional Development (CPD) in October 2015. We aimed to
   investigate motivators and barriers around CPD participation, mechanisms
   of CPD delivery and confidence of radiographers in using e-learning.
   Methods: A questionnaire distributed nationally during this period
   captured Radiographer opinion through the use of closed and open
   questions. The questionnaire was distributed in hard copy and online
   formats depending on site preference.
   Results: 71% of centres participated, rendering 453 responses in total
   from a possible 1222 respondents employed in those sites at the time of
   the survey. A varied range of ages and post qualification experience
   were represented. Respondents indicated use of several CPD options with
   the majority considering CPD to be important, very important or
   critical. Social media as a mechanism of CPD delivery was considered
   acceptable by 48%, while online learning elicited responses ranging from
   not confident to absolutely confident. Top motivators for CPD activity
   included interest, developing new knowledge and competency. Principal
   barriers included funding, time allocation and location issues.
   Conclusion: This study identified Radiographer desire to undertake CPD
   and the need for developing online CPD offerings. An overall positive
   perception towards CPD was noted however barriers were identified which
   require specific redress strategies. (c) 2017 The College of
   Radiographers. Published by Elsevier Ltd. All rights reserved.
OI Rainford, Louise/0000-0001-8587-0782; Ryan,
   Marie-Louise/0000-0002-7424-0045
TC 5
ZB 0
ZS 0
Z8 0
ZR 0
ZA 0
Z9 5
U1 0
U2 2
SN 1078-8174
EI 1532-2831
UT WOS:000429487200011
PM 29605107
ER

PT J
AU Bulabula, Andre N. H.
   Jenkins, Abi
   Mehtar, Shaheen
   Nathwani, Dilip
TI Education and management of antimicrobials amongst nurses in Africa-a
   situation analysis: an Infection Control Africa Network (ICAN)/BSAC
   online survey
SO JOURNAL OF ANTIMICROBIAL CHEMOTHERAPY
VL 73
IS 5
BP 1408
EP 1415
DI 10.1093/jac/dky023
PD MAY 2018
PY 2018
AB Objectives: To assess the current involvement of nurses in the use and
   management of antimicrobials and their training in antimicrobial
   stewardship (AMS) across Africa.
   Methods: After a pilot study, an online questionnaire (SurveyMonkey) in
   both French and English was circulated via the Infection Control Africa
   Network (ICAN) mailing list to both members and non-members in Africa.
   The study was conducted from 26 May to 19 August 2016. Data were
   summarized in proportions and bar charts; proportions were compared
   using the x 2 test. A multivariate logistic regression model was built
   to identify independent factors associated with the practice of AMS.
   Results: While 96% of the 173 respondents were aware of the term 'AMS',
   88.5% (146/165) undertook AMS tasks as part of their job; 91.9%
   (158/172) wanted to be more involved in AMS but 44.9% (71/158) reported
   there were barriers in doing so. AMS training was delivered to 36.7%
   (62/169) and 53.6% (90/168), respectively, during their undergraduate
   and postgraduate education. AMS training for healthcare workers in their
   institutions was reported by 50.3% (86/171), including training aimed at
   doctors (56.9%), pharmacists (76.7%), microbiologists (31.4%) and nurses
   (95.3%). However, 95.4% (164/172) of respondents asked for further
   education on AMS and the majority preferred AMS training to be part of
   the infection prevention curriculum (IPC) education. Three-quarters of
   institutions had an AMS initiative, but only similar to 41% reported
   having seen a national AMS guideline.
   Conclusions: For Africa, we recommend AMS education at undergraduate
   level, AMS policies at institution and national levels and incorporating
   AMS training into the IPC for nurses.
RI Bulabula, ANH/AGZ-9693-2022
OI Bulabula, ANH/0000-0003-2912-4587
ZB 4
Z8 0
TC 5
ZS 0
ZR 0
ZA 0
Z9 5
U1 1
U2 4
SN 0305-7453
EI 1460-2091
UT WOS:000432274800040
PM 29462430
ER

PT J
AU Zhang, Xiao Chi
   Tran, Alexander
   Papanagnou, Dimitrios
TI A Curious Researcher's Guide on Successfully Publishing Scientific
   Manuscripts
SO CUREUS
VL 10
IS 5
AR e2683
DI 10.7759/cureus.2683
PD MAY 2018
PY 2018
AB Publishing a manuscript in an academic journal represents more than just
   'promotional currency.' It provides the opportunity to provoke debate,
   share your experiences, and challenge the status quo on provider
   practices. Writing a manuscript relies on collaboration and shared
   responsibility from a research team, which can often challenge mentors
   as they supervise and guide its development. While there are numerous
   online resources and peer-reviewed journal articles on 'How to write a
   scientific article,' we aim to tackle an even larger and overarching
   theme that transcends specific journal categories, writing styles, and
   citation formatting. In order to guide new researchers in navigating the
   expansive ocean of scientific publications, we collected, reviewed, and
   revised 11 tips based on multiple focus-group discussions with junior
   and senior researchers to determine common harriers for publishing
   manuscript. The goal is to help mentors and mentees navigate the
   research and publication processes. The tips include: 1) recognizing
   leadership styles; 2) initiating the groundwork; 3) establishing backup
   plans; 4) making a deadline; 5) courting the editor; 6) determining
   authorship; 7) finding personal incentives; 8) writing what you know; 9)
   sharing with caution; 10) following directions; and 11) Consider
   open-access journals.
OI Zhang, Xiao Chi/0000-0002-0103-9594; Papanagnou,
   Dimitrios/0000-0003-3682-8371
ZB 0
ZS 0
TC 1
Z8 0
ZA 0
ZR 0
Z9 1
U1 1
U2 3
EI 2168-8184
UT WOS:000450940700122
PM 30050738
ER

PT J
AU Batra, Priya
   Mangione, Carol M.
   Cheng, Eric
   Steers, W. Neil
   Nguyen, Tina A.
   Bell, Douglas
   Kuo, Alice A.
   Gregory, Kimberly D.
TI A Cluster Randomized Controlled Trial of the MyFamilyPlan Online
   Preconception Health Education Tool
SO AMERICAN JOURNAL OF HEALTH PROMOTION
VL 32
IS 4
BP 897
EP 905
DI 10.1177/0890117117700585
PD MAY 2018
PY 2018
AB Purpose: To evaluate whether exposure to MyFamilyPlan-a web-based
   preconception health education module-changes the proportion of women
   discussing reproductive health with providers at well-woman visits.
   Design: Cluster randomized controlled trial. One hundred thirty
   participants per arm distributed among 34 clusters (physicians) required
   to detect a 20% change in the primary outcome.
   Setting: Urban academic medical center (California).
   Participants: Eligible women were 18 to 45 years old, were English
   speaking, were nonpregnant, were able to access the Internet, and had an
   upcoming well-woman visit. E-mail and phone recruitment between
   September 2015 and May 2016; 292 enrollees randomized.
   Intervention: Intervention participants completed the MyFamilyPlan
   module online 7 to 10 days before a scheduled well-woman visit; control
   participants reviewed standard online preconception health education
   materials.
   Measures: The primary outcome was self-reported discussion of
   reproductive health with the physician at the well-woman visit.
   Self-reported secondary outcomes were folic acid use, contraceptive
   method initiation/change, and self-efficacy score.
   Analysis: Multilevel multivariate logistic regression.
   Results: After adjusting for covariates and cluster, exposure to
   MyFamilyPlan was the only variable significantly associated with an
   increase in the proportion of women discussing reproductive health with
   providers (odds ratio: 1.97, 95% confidence interval: 1.22-3.19).
   Prespecified secondary outcomes were unaffected.
   Conclusion: MyFamilyPlan exposure was associated with a significant
   increase in the proportion of women who reported discussing reproductive
   health with providers and may promote preconception health awareness;
   more work is needed to affect associated behaviors.
RI Bell, Douglas S/G-6702-2013
OI Bell, Douglas S/0000-0002-5063-8294
Z8 0
ZA 0
TC 3
ZB 0
ZR 0
ZS 0
Z9 3
U1 0
U2 2
SN 0890-1171
EI 2168-6602
UT WOS:000430477000007
PM 28391703
ER

PT J
AU Borgmann, Hendrik
   Arnold, Hannah K.
   Meyer, Christian P.
   Bruendl, Johannes
   Koenig, Justus
   Nestler, Tim
   Ruf, Christian
   Struck, Julian
   Salem, Johannes
TI Training, Research, and Working Conditions for Urology Residents in
   Germany: A Contemporary Survey
SO EUROPEAN UROLOGY FOCUS
VL 4
IS 3
SI SI
BP 455
EP 460
DI 10.1016/j.euf.2016.12.001
PD MAY 2018
PY 2018
AB Background: Excellent uniform training of urology residents is crucial
   to secure both high-quality patient care and the future of our
   specialty. Residency training has come under scrutiny following the
   demands of subspecialized care, economical aspects, and working hour
   regulations.
   Objective: To comprehensively assess the surgical training, research
   opportunities, and working conditions among urology residents in
   Germany.
   Design, setting, and participants: We sent a 29-item online survey via
   email to 721 members of the German Society of Residents in Urology.
   Outcome measurements and statistical analysis: Descriptive analyses were
   conducted to describe the surveys' four domains: (1) baseline
   characteristics, (2) surgical training (cumulative completed case volume
   for all minor-, medium-, and major-complexity surgeries), (3) research
   opportunities, and (4) working conditions.
   Results and limitations: Four hundred and seventy-two residents
   completed the online survey (response rate 65%). Surgical training: the
   median number of cumulative completed cases for postgraduate yr (PGY)-5
   residents was 113 (interquartile range: 76-178). Minor surgeries
   comprised 57% of all surgeries and were performed by residents in all
   PGYs. Medium-complexity surgeries comprised 39% of all surgeries and
   were mostly performed by residents in PGYs 2-5. Major surgeries
   comprised 4% of all surgeries and were occasionally performed by
   residents in PGYs 3-5. Research opportunities: some 44% have attained a
   medical thesis (Dr. med.), and 39% are currently pursuing research.
   Working conditions: psychosocial work-related stress was high and for
   82% of residents their effort exceeded their rewards. Some 44% were
   satisfied, 32% were undecided, and 24% were dissatisfied with their
   current working situation. Limitations include self-reported survey
   answers and a lack of validated assessment tools.
   Conclusions: Surgical exposure among German urology residents is low and
   comprises minor and medium-complex surgeries. Psychosocial work-related
   stress is high for the vast majority of residents indicating the need
   for structural improvements in German urology residency training.
   Patient summary: In this study, we evaluated the surgical training,
   research opportunities, and working conditions among urology residents
   in Germany. We found low surgical exposure and high rates for
   psychosocial work-related stress, indicating the need for structural
   improvements in German urology residency training. (C) 2016 European
   Association of Urology. Published by Elsevier B.V. All rights reserved.
RI Borgmann, Hendrik/F-4658-2015; Struck, Julian Peter/AAI-5872-2021
OI Borgmann, Hendrik/0000-0002-3955-564X; 
ZB 8
ZR 0
ZA 0
ZS 1
TC 18
Z8 0
Z9 18
U1 0
U2 1
EI 2405-4569
UT WOS:000486145700031
PM 28753833
ER

PT J
AU Tallman, Gregory B.
   Vilches-Tran, Rowena A.
   Elman, Miriam R.
   Bearden, David T.
   Taylor, Jerusha E.
   Gorman, Paul N.
   McGregor, Jessina C.
TI Empiric Antibiotic Prescribing Decisions Among Medical Residents: The
   Role of the Antibiogram
SO INFECTION CONTROL AND HOSPITAL EPIDEMIOLOGY
VL 39
IS 5
BP 578
EP 583
DI 10.1017/ice.2018.28
PD MAY 2018
PY 2018
AB OBJECTIVE. To assess general medical residents' familiarity with
   antibiograms using a self-administered survey.
   DESIGN. Cross-sectional, single-center survey.
   PARTICIPANTS. Residents in internal medicine, family medicine, and
   pediatrics at an academic medical center.
   METHODS. Participants were administered an anonymous survey at our
   institution during regularly scheduled educational conferences between
   January and May 2012. Questions collected data regarding demographics,
   professional training; further open-ended questions assessed knowledge
   and use of antibiograms regarding possible pathogens, antibiotic
   regimens, and prescribing resources for 2 clinical vignettes; a series
   of directed, closed-ended questions followed. Bivariate analyses to
   compare responses between residency programs were performed.
   RESULTS. Of 122 surveys distributed, 106 residents (87%) responded;
   internal medicine residents accounted for 69% of responses. More than
   20% of residents could not accurately identify pathogens to target with
   empiric therapy or select therapy with an appropriate spectrum of
   activity in response to the clinical vignettes; correct identification
   of potential pathogens was not associated with selecting appropriate
   therapy. Only 12% of respondents identified antibiograms as a resource
   when prescribing empiric antibiotic therapy for scenarios in the
   vignettes, with most selecting the UpToDate online clinical decision
   support resource or The Sanford Guide. When directly questioned, 89%
   reported awareness of institutional antibiograms, but only 70% felt
   comfortable using them and only 44% knew how to access them.
   CONCLUSIONS. When selecting empiric antibiotics, many residents are not
   comfortable using antibiograms as part of treatment decisions. Efforts
   to improve antibiotic use may benefit from residents being given
   additional education on both infectious diseases pharmacotherapy and
   antibiogram utilization.
RI McGregor, Jessina C/A-7625-2008; Tallman, Gregory/I-7315-2017; Bearden, David/; McGregor, Jessina/; Elman, Miriam/
OI Tallman, Gregory/0000-0002-2965-1355; Bearden,
   David/0000-0001-7903-3697; McGregor, Jessina/0000-0002-6093-5444; Elman,
   Miriam/0000-0003-3162-6500
ZS 0
ZB 1
ZR 0
TC 7
Z8 0
ZA 0
Z9 7
U1 0
U2 5
SN 0899-823X
EI 1559-6834
UT WOS:000430311600010
PM 29493481
ER

PT J
AU McKinney, Amanda
TI Shifting the Paradigm
SO AMERICAN JOURNAL OF LIFESTYLE MEDICINE
VL 12
IS 3
BP 230
EP 232
DI 10.1177/1559827617735496
PD MAY-JUN 2018
PY 2018
AB Current medical education lacks significant training in the principles
   and practices of lifestyle medicine. In this column, I describe my
   journey to lifestyle medicine, lifestyle medicine education, and what it
   is going to take to shift the educational paradigm away from the current
   model to one that is focused on nutrition and lifestyle behaviors and
   that is both accessible and effective.
Z8 0
ZS 0
TC 1
ZA 0
ZB 0
ZR 0
Z9 1
U1 1
U2 2
SN 1559-8276
EI 1559-8284
UT WOS:000432525100008
PM 30283256
ER

PT J
AU Louw, Arauna
   Turner, Astrid
   Wolvaardt, Liz
TI A case study of the use of a special interest group to enhance interest
   in public health among undergraduate health science students
SO PUBLIC HEALTH REVIEWS
VL 39
AR 11
DI 10.1186/s40985-018-0089-4
PD MAY 1 2018
PY 2018
AB Background: Education and training of undergraduate health science
   students in public health are insufficient in many parts of the world.
   This lack is a risk as early interest in specialist training options is
   a predictor of future training choices. A special interest group (SIG)
   is one mechanism to engage students, increase awareness and generate
   interest in public health. The purpose of this case study was to create
   and study such a group at an African university.
   Case presentation: An action research study design was used to create
   and study the SIG. All interested students were invited to participate
   in the SIG and in the data collection procedures. Data were collected
   via paper-based and online questionnaires. Records of activities were
   documented, and a reflective diary was kept by the researcher. Seven SIG
   meetings were held which were less than planned-some sessions were
   cancelled due to general student unrest. The composition of the SIG
   fluctuated, but the core group of 16 students consisted of 12 females
   (75%) and 4 males (25%). Despite faculty-wide marketing, all the
   participants were medical students. The most successful marketing
   strategy was done by two lecturers. A total of 12 participants'
   motivation (75%) was to learn more about public health. Despite the
   range of participants being over 4-year groups with varying schedules
   and commitments, a convenient day and meeting time were identified. The
   social capital of lecturers was harnessed to invite external guest
   lecturers as planned field trips proved impractical. At the mid-year
   point, six students (38%) thought that they would consider public health
   as a career choice. A decision was made to recruit new members via a
   seminar, and 37 possible new members were identified in the process.
   Conclusions: A SIG appears to be an effective strategy to increase
   public health interest among students. This finding is key in settings
   with particular health workforce shortages and high burdens of disease.
   A foundation phase with high levels of academic support by those already
   qualified is needed to allow student leadership to emerge. Despite the
   modified and reduced number of sessions, the SIG was still successful in
   increasing awareness about public health and possible career choices:
   both positive consequences of engaging with students within a SIG.
OI Wolvaardt, Jacqueline/0000-0002-3157-8863
ZS 0
TC 4
ZB 0
ZR 0
Z8 0
ZA 0
Z9 4
U1 1
U2 3
EI 2107-6952
UT WOS:000431819700001
PM 29744237
ER

PT J
AU Strong, Carol
   Lee, Chih-Ting
   Chao, Lo-Hsin
   Lin, Chung-Ying
   Tsai, Meng-Che
TI Adolescent Internet Use, Social Integration, and Depressive Symptoms:
   Analysis from a Longitudinal Cohort Survey
SO JOURNAL OF DEVELOPMENTAL AND BEHAVIORAL PEDIATRICS
VL 39
IS 4
BP 318
EP 324
DI 10.1097/DBP.0000000000000553
PD MAY 2018
PY 2018
AB Objective: To examine the association between adolescent leisure-time
   Internet use and social integration in the school context and how this
   association affects later depressive symptoms among adolescents in
   Taiwan, using a large nationwide cohort study and the latent growth
   model (LGM) method. Methods: Data of 3795 students followed from the
   year 2001 to 2006 in the Taiwan Education Panel Survey were analyzed.
   Leisure-time Internet use was defined by the hours per week spent on (1)
   online chatting and (2) online games. School social integration and
   depressive symptoms were self-reported. We first used an unconditional
   LGM to estimate the baseline (intercept) and growth (slope) of Internet
   use. Next, another LGM conditioned with school social integration and
   depression was conducted. Results: Approximately 10% of the participants
   reported engaging in online chatting and/or gaming for more than 20
   hours per week. Internet use for online chatting showed an increase over
   time. School social integration was associated with the baseline amount
   (coefficient = -0.62, p < 0.001) but not the growth of leisure-time
   Internet use. The trend of Internet use was positively related to
   depressive symptoms (coefficient = 0.31, p < 0.05) at Wave 4.
   Conclusion: School social integration was initially associated with
   decreased leisure-time Internet use among adolescents. The growth of
   Internet use with time was not explainable by school social integration
   but had adverse impacts on depression. Reinforcing adolescents' bonding
   to school may prevent initial leisure-time Internet use. When advising
   on adolescent Internet use, health care providers should consider their
   patients' social networks and mental well-being.
RI Strong, Carol/E-2127-2016; Tsai, Meng-Che/AAE-6715-2021; Lin, Chung-Ying/I-5434-2016; Strong, Carol/ABI-6992-2020
OI Strong, Carol/0000-0002-2934-5382; Tsai, Meng-Che/0000-0003-1057-3315;
   Lin, Chung-Ying/0000-0002-2129-4242; Strong, Carol/0000-0002-2934-5382
ZR 0
TC 17
Z8 0
ZA 0
ZB 6
ZS 0
Z9 17
U1 2
U2 34
SN 0196-206X
EI 1536-7312
UT WOS:000441392100007
PM 29461298
ER

PT J
AU Hardefeldt, Laura Y.
   Gilkerson, J. R.
   Billman-Jacobe, H.
   Stevenson, M. A.
   Thursky, K.
   Bailey, K. E.
   Browning, G. F.
TI Barriers to and enablers of implementing antimicrobial stewardship
   programs in veterinary practices
SO JOURNAL OF VETERINARY INTERNAL MEDICINE
VL 32
IS 3
BP 1092
EP 1099
DI 10.1111/jvim.15083
PD MAY-JUN 2018
PY 2018
AB BackgroundAntimicrobial stewardship (AMS) programs are yet to be widely
   implemented in veterinary practice and medical programs are unlikely to
   be directly applicable to veterinary settings.
   ObjectiveTo gain an in-depth understanding of the factors that influence
   effective AMS in veterinary practices in Australia.
   MethodsA concurrent explanatory mixed methods design was used. The
   quantitative phase of the study consisted of an online questionnaire to
   assess veterinarians' attitudes to antimicrobial resistance (AMR) and
   antimicrobial use in animals, and the extent to which AMS currently is
   implemented (knowingly or unknowingly). The qualitative phase used
   semi-structured interviews to gain an understanding of the barriers to
   and enablers of AMS in veterinary practices. Data were collected and
   entered into NVivo v.11, openly coded and analyzed according to mixed
   methods data analysis principles.
   ResultsCompanion animal, equine, and bovine veterinarians participated
   in the study. Veterinary practices rarely had antimicrobial prescribing
   policies. The key barriers were a lack of AMS governance structures,
   client expectations and competition between practices, cost of
   microbiological testing, and lack of access to education, training and
   AMS resources. The enablers were concern for the role of veterinary
   antimicrobial use in development of AMR in humans, a sense of pride in
   the service provided, and preparedness to change prescribing practices.
   Conclusion and Clinical ImportanceOur study can guide development and
   establishment of AMS programs in veterinary practices by defining the
   major issues that influence the prescribing behavior of veterinarians.
RI Bailey, Kirsten Erin/AAC-7059-2022; thursky, karin/AAV-4524-2021; Browning, Glenn Francis/P-4459-2014; Hardefeldt, Laura/; thursky, karin/; Gilkerson, James/; Billman-Jacobe, Helen/
OI Bailey, Kirsten Erin/0000-0002-6444-5506; Browning, Glenn
   Francis/0000-0002-0903-2469; Hardefeldt, Laura/0000-0001-5780-7567;
   thursky, karin/0000-0002-7400-232X; Gilkerson,
   James/0000-0003-1801-4817; Billman-Jacobe, Helen/0000-0001-5713-4657
ZS 0
ZA 0
ZR 0
TC 49
Z8 0
ZB 32
Z9 49
U1 0
U2 21
SN 0891-6640
EI 1939-1676
UT WOS:000434145200025
PM 29573053
ER

PT J
AU Armstrong, Bonnie
   Spaniol, Julia
   Persaud, Nav
TI Does exposure to simulated patient cases improve accuracy of clinicians'
   predictive value estimates of diagnostic test results? A within-subjects
   experiment at St Michael's Hospital, Toronto, Canada
SO BMJ OPEN
VL 8
IS 2
AR e019241
DI 10.1136/bmjopen-2017-019241
PD MAY 2018
PY 2018
AB Objective Clinicians often overestimate the probability of a disease
   given a positive test result (positive predictive value; PPV) and the
   probability of no disease given a negative test result (negative
   predictive value; NPV). The purpose of this study was to investigate
   whether experiencing simulated patient cases (ie, an 'experience
   format') would promote more accurate PPV and NPV estimates compared with
   a numerical format.
   Design Participants were presented with information about three
   diagnostic tests for the same fictitious disease and were asked to
   estimate the PPV and NPV of each test. Tests varied with respect to
   sensitivity and specificity. Information about each test was presented
   once in the numerical format and once in the experience format. The
   study used a 2 (format: numerical vs experience) x 3 (diagnostic test:
   gold standard vs low sensitivity vs low specificity) within-subjects
   design.
   Setting The study was completed online, via Qualtrics (Provo, Utah,
   USA).
   Participants 50 physicians (12 clinicians and 38 residents) from the
   Department of Family and Community Medicine at St Michael's Hospital in
   Toronto, Canada, completed the study. All participants had completed at
   least 1 year of residency.
   Results Estimation accuracy was quantified by the mean absolute error
   (MAE; absolute difference between estimate and true predictive value).
   PPV estimation errors were larger in the numerical format (MAE=32.6%,
   95% CI 26.8% to 38.4%) compared with the experience format (MAE=15.9%,
   95% CI 11.8% to 20.0%, d=0.697, P<0.001). Likewise, NPV estimation
   errors were larger in the numerical format (MAE= 24.4%, 95% CI 14.5% to
   34.3%) than in the experience format (MAE= 11.0%, 95% CI 6.5% to 15.5%,
   d=0.303, P=0.015).
   Conclusions Exposure to simulated patient cases promotes accurate
   estimation of predictive values in clinicians. This finding carries
   implications for diagnostic training and practice.
OI Armstrong, Bonnie/0000-0002-0513-0424
Z8 0
ZB 3
ZA 0
TC 6
ZR 0
ZS 0
Z9 6
U1 0
U2 4
SN 2044-6055
UT WOS:000433129800131
PM 29440215
ER

PT J
AU Hoscheit, Larry P.
   Heng, Hock Gan
   Lim, Chee Kin
   Weng, Hsin-Yi
TI Survey of the prevalence and methodology of quality assurance for B-mode
   ultrasound image quality among veterinary sonographers
SO VETERINARY RADIOLOGY & ULTRASOUND
VL 59
IS 3
BP 326
EP 332
DI 10.1111/vru.12603
PD MAY-JUN 2018
PY 2018
AB Image quality in B-mode ultrasound is important as it reflects the
   diagnostic accuracy and diagnostic information provided during clinical
   scanning. Quality assurance programs for B-mode ultrasound
   systems/components are comprised of initial quality acceptance testing
   and subsequent regularly scheduled quality control testing. The
   importance of quality assurance programs for B-mode ultrasound image
   quality using ultrasound phantoms is well documented in the human
   medical and medical physics literature. The purpose of this prospective,
   cross-sectional, survey study was to determine the prevalence and
   methodology of quality acceptance testing and quality control testing of
   image quality for ultrasound system/components among veterinary
   sonographers. An online electronic survey was sent to 1497 members of
   veterinary imaging organizations: the American College of Veterinary
   Radiology, the Veterinary Ultrasound Society, and the European
   Association of Veterinary Diagnostic Imaging, and a total of 167
   responses were received. The results showed that the percentages of
   veterinary sonographers performing quality acceptance testing and
   quality control testing are 42% (64/151; 95% confidence interval 34-52%)
   and 26% (40/156: 95% confidence interval 19-33%) respectively. Of the
   respondents who claimed to have quality acceptance testing or quality
   control testing of image quality in place for their ultrasound
   system/components, 0% have performed quality acceptance testing or
   quality control testing correctly (quality acceptance testing 95%
   confidence interval: 0-6%, quality control testing 95% confidence
   interval: 0-11%). Further education and guidelines are recommended for
   veterinary sonographers in the area of quality acceptance testing and
   quality control testing for B-mode ultrasound equipment/components.
OI Heng, Hock Gan/0000-0001-5302-5402
Z8 0
ZA 0
ZR 0
TC 0
ZS 0
ZB 0
Z9 0
U1 2
U2 6
SN 1058-8183
EI 1740-8261
UT WOS:000431508300009
PM 29528172
ER

PT J
AU Siddique, Shazia Mehmood
   Ketwaroo, Gyanprakash
   Newberry, Carolyn
   Mathews, Simon
   Khungar, Vandana
   Mehta, Shivan J.
TI How to Incorporate Quality Improvement and Patient Safety Projects in
   Your Training
SO GASTROENTEROLOGY
VL 154
IS 6
BP 1564
EP 1568
DI 10.1053/j.gastro.2018.03.044
PD MAY 2018
PY 2018
RI Khungar, Vandana/AAJ-3416-2021; Mathews, Simon/AAU-9176-2020
ZA 0
Z8 0
ZB 1
ZR 0
TC 5
ZS 0
Z9 5
U1 0
U2 0
SN 0016-5085
EI 1528-0012
UT WOS:000432464700014
PM 29604243
ER

PT J
AU Warnke, Ingeborg
   Gamma, Alex
   Buadze, Anna
   Schleifer, Roman
   Canela, Carlos
   Ruesch, Nicolas
   Roessler, Wulf
   Strebel, Bernd
   Tenyi, Tamas
   Liebrenz, Michael
TI Status quo of German-speaking medical students' attitudes toward and
   knowledge about central aspects of forensic psychiatry across four
   European countries
SO INTERNATIONAL JOURNAL OF LAW AND PSYCHIATRY
VL 58
BP 9
EP 16
DI 10.1016/j.ijlp.2018.02.003
PD MAY-JUN 2018
PY 2018
AB While forensic psychiatry is of increasing importance in mental health
   care, limited available evidence shows that attitudes toward the
   discipline are contradictory and that knowledge about it seems to be
   limited in medical students. We aimed to shed light on this subject by
   analyzing medical students' central attitudes toward and their
   association with knowledge about forensic psychiatry as well as with
   socio-demographic and education specific predictor variables. We
   recruited N = 1345 medical students from 45 universities with a German
   language curriculum across four European countries (Germany,
   Switzerland, Austria and Hungary) by using an innovative approach,
   namely snowball sampling via Facebook. Students completed an online
   questionnaire, and data were analyzed descriptively and multivariably by
   linear mixed effects models and multinomial regression. The results
   showed overall neutral to positive attitudes toward forensic psychiatry,
   with indifferent attitudes toward the treatment of sex offenders, and
   forensic psychiatrists' expertise in the media. Whereas medical students
   knew about the term 'forensic psychiatry', they showed a lack of
   specific medico-legal knowledge. Multi variable models on predictor
   variables revealed statistically significant findings with, however,
   small estimates and variance explanation. Therefore, further research is
   required along with the development of a refined assessment instrument
   for medical students to explore both attitudes and knowledge in forensic
   psychiatry. (C) 2018 Elsevier Ltd. All rights reserved.
OI Buadze, Ana/0000-0002-8683-6807; Liebrenz, Michael/0000-0001-8040-2744;
   Rossler, Wulf/0000-0003-0049-4533
ZR 0
TC 1
ZA 0
Z8 0
ZB 1
ZS 0
Z9 1
U1 1
U2 6
SN 0160-2527
EI 1873-6386
UT WOS:000436649700002
PM 29853018
ER

PT J
AU Mangione, Salvatore
   Chakraborti, Chayan
   Staltari, Giuseppe
   Harrison, Rebecca
   Tunkel, Allan R.
   Liou, Kevin T.
   Cerceo, Elizabeth
   Voeller, Megan
   Bedwell, Wendy L.
   Fletcher, Keaton
   Kahn, Marc J.
TI Medical Students' Exposure to the Humanities Correlates with Positive
   Personal Qualities and Reduced Burnout: A Multi-Institutional US Survey
SO JOURNAL OF GENERAL INTERNAL MEDICINE
VL 33
IS 5
BP 628
EP 634
DI 10.1007/s11606-017-4275-8
PD MAY 2018
PY 2018
AB Literature, music, theater, and visual arts play an uncertain and
   limited role in medical education. One of the arguments often advanced
   in favor of teaching the humanities refers to their capacity to foster
   traits that not only improve practice, but might also reduce physician
   burnout-an increasing scourge in today's medicine. Yet, research remains
   limited.
   To test the hypothesis that medical students with higher exposure to the
   humanities would report higher levels of positive physician qualities
   (e.g., wisdom, empathy, self-efficacy, emotional appraisal, spatial
   skills), while reporting lower levels of negative qualities that are
   detrimental to physician well-being (e.g., intolerance of ambiguity,
   physical fatigue, emotional exhaustion, and cognitive weariness).
   An online survey.
   All students enrolled at five U.S. medical schools during the 2014-2015
   academic year were invited by email to take part in our online survey.
   Students reported their exposure to the humanities (e.g., music,
   literature, theater, visual arts) and completed rating scales measuring
   selected personal qualities.
   In all, 739/3107 medical students completed the survey (23.8%).
   Regression analyses revealed that exposure to the humanities was
   significantly correlated with positive personal qualities, including
   empathy (p < 0.001), tolerance for ambiguity (p < 0.001), wisdom (p <
   0.001), emotional appraisal (p = 0.01), self-efficacy (p = 0.02), and
   spatial skills (p = 0.02), while it was significantly and inversely
   correlated with some components of burnout (p = 0.01). Thus, all
   hypotheses were statistically significant, with effect sizes ranging
   from 0.2 to 0.59.
   This study confirms the association between exposure to the humanities
   and both a higher level of students' positive qualities and a lower
   level of adverse traits. These findings may carry implications for
   medical school recruitment and curriculum design.
   "[Science and humanities are] twin berries on one stem, grievous damage
   has been done to both in regarding [them]... in any other light than
   complemental." (William Osler, Br Med J. 1919;2:1-7).
RI Kahn, Marc/AAF-7547-2021; Chakraborti, Chayan/FMZ-8150-2022; Voeller, Megan/; Fletcher, Keaton/
OI Voeller, Megan/0000-0002-1002-2786; Fletcher, Keaton/0000-0001-5916-0269
ZS 3
ZA 0
Z8 0
TC 68
ZB 2
ZR 1
Z9 72
U1 2
U2 22
SN 0884-8734
EI 1525-1497
UT WOS:000430554800018
PM 29380213
ER

PT J
AU Pahade, Jay K.
   Trout, Andrew T.
   Zhang, Bin
   Bhambhvani, Pradeep
   Muse, Victorine V.
   Delaney, Lisa R.
   Zucker, Evan J.
   Pandharipande, Part V.
   Brink, James A.
   Goske, Marilyn J.
TI What Patients Want to Know about Imaging Examinations: A
   Multiinstitutional US Survey in Adult and Pediatric Teaching Hospitals
   on Patient Preferences for Receiving Information before Radiologic
   Examinations
SO RADIOLOGY
VL 287
IS 2
BP 554
EP 562
DI 10.1148/radiol.2017170592
PD MAY 2018
PY 2018
AB Purpose: To identify what information patients and parents or caregivers
   found useful before an imaging examination, from whom they preferred to
   receive information, and how those preferences related to
   patient-specific variables including demographics and prior radiologic
   examinations.
   Materials and Methods: A 24-item survey was distributed at three
   pediatric and three adult hospitals between January and May 2015. The
   chi(2) or Fisher exact test (categorical variables) and one-way analysis
   of variance or two-sample t test (continuous variables) were used for
   comparisons. Multivariate logistic regression was used to determine
   associations between responses and demographics.
   Results: Of 1742 surveys, 1542 (89%) were returned (381 partial, 1161
   completed). Mean respondent age was 46.2 years +/- 16.8 (standard
   deviation), with respondents more frequently female (1025 of 1506, 68%)
   and Caucasian (1132 of 1504, 75%). Overall, 78% (1117 of 1438) reported
   receiving information about their examination most commonly from the
   ordering provider (824 of 1292, 64%), who was also the most preferred
   source (1005 of 1388, 72%). Scheduled magnetic resonance (MR) imaging or
   nuclear medicine examinations (P < .001 vs other examination types) and
   increasing education (P = .008) were associated with higher rates of
   receiving information. Half of respondents (757 of 1452, 52%) sought
   information themselves. The highest importance scores for
   pre-examination information (Likert scale >= 4) was most frequently
   assigned to information on examination preparation and least frequently
   assigned to whether an alternative radiation-free examination could be
   used (74% vs 54%; P < .001).
   Conclusion: Delivery of pre-examination information for radiologic
   examinations is suboptimal, with half of all patients and caregivers
   seeking information on their own. Ordering providers are the predominant
   and preferred source of examination-related information, with
   respondents placing highest importance on information related to
   examination preparation. (C) RSNA, 2018
ZS 0
ZB 1
TC 9
Z8 0
ZA 0
ZR 0
Z9 9
U1 0
U2 8
SN 0033-8419
UT WOS:000430638800022
PM 29436946
ER

PT J
AU Kim, Christopher
   Gupta, Raghav
   Shah, Aakash
   Madill, Evan
   Prabhu, Arpan V.
   Agarwal, Nitin
TI Digital Footprint of Neurological Surgeons
SO WORLD NEUROSURGERY
VL 113
BP E172
EP E178
DI 10.1016/j.wneu.2018.01.210
PD MAY 2018
PY 2018
AB BACKGROUND: Patients are increasingly turning to online resources to
   inquire about individual physicians and to gather health information.
   However, little research exists studying the online presence of
   neurosurgeons across the country. This study aimed to characterize these
   online profiles and assess the scope of neurosurgeons' digital
   identities.
   METHODS: Medicare-participating neurologic surgeons from the United
   States and Puerto Rico were identified using the Centers for Medicare
   and Medicaid Services (CMS) Physician Comparable Downloadable File. Each
   physician was characterized by his or her medical education, graduation
   year, city of practice, gender, and affiliation with an academic
   institution. Using a Google-based custom search tool, the top 10 search
   results for each physician were extracted and categorized as 1 of the
   following: 1) physician, hospital, or healthcare system controlled, 2)
   third-party or government controlled, 3) social media-based, 4) primary
   journal article, or 5) other.
   RESULTS: Among the physicians within the CMS database, 4751
   self-identified as being neurosurgeons, yielding a total of 45,875
   uniform resource locator search results pertinent to these physicians.
   Of the 4751 neurosurgeons, 2317 (48.8%) and 2434 (51.2%) were classified
   as academic and nonacademic neurosurgeons, respectively. At least 1
   search result was obtained for every physician. Hospital, healthcare
   system, or physician-controlled websites (18,206; 39.7%) and third-party
   websites (17,122; 37.3%) were the 2 most commonly observed domain types.
   Websites belonging to social media platforms accounted for 4843 (10.6%)
   search results, and websites belonging to peer-reviewed academic
   journals accounted for 1888 (4.1%) search results. The frequency with
   which a third-party domain appeared as the first search result was
   higher for nonacademic neurosurgeons than for academic neurosurgeons.
   CONCLUSIONS: In general, neurosurgeons lacked a controllable online
   presence within their first page of Google Search results. Third-party
   physician rating websites constituted about half of the search results,
   and a relative lack of social media websites was apparent. Still,
   numerous opportunities exist for neurosurgeons to address this
   disparity.
RI Kim, Christopher/; Prabhu, Arpan/M-4193-2014; Agarwal, Nitin/; , Aakash/
OI Kim, Christopher/0000-0002-0792-6338; Prabhu, Arpan/0000-0002-9928-2911;
   Agarwal, Nitin/0000-0003-0256-3897; , Aakash/0000-0002-6009-3646
ZR 0
TC 9
ZA 0
Z8 0
ZS 0
ZB 2
Z9 9
U1 0
U2 4
SN 1878-8750
EI 1878-8769
UT WOS:000432942700024
PM 29427816
ER

PT J
AU Rossi, Lsolina R.
   Wiegmann, Aaron L.
   Schou, Pat
   Borgstrom, David C.
   Rossi, Matthew B.
TI Reap What You Sow: Which Rural Surgery Training Programs Currently Exist
   and Do Medical Students Know of Their Existence?
SO JOURNAL OF SURGICAL EDUCATION
VL 75
IS 3
BP 697
EP 701
DI 10.1016/j.jsurg.2017.09.029
PD MAY-JUN 2018
PY 2018
AB BACKGROUND: There exists an acute need to recruit and train general
   surgeons for rural communities. To assist medical students interested in
   rural surgery, the American College of Surgeons (ACS) website lists
   general surgery residencies, which are tailored to train the rural
   surgeon by providing exposure to endoscopy, gynecology, urology,
   orthopedics, and otolaryngology. Another available reference is the
   American Medical Association Fellowship and Residency Electronic
   Database (FREIDA). FREIDA allows programs to indicate availability of a
   rural training scheme. This is an effort to identify programs which
   demonstrate a commitment to training rural surgeons and evaluate
   accessibility of this information to medical students.
   METHODS: Each ACGME general surgery residency program in the United
   States and Canada received an electronic survey. They were queried on
   commitment to training rural surgeons and their ability to provide 3 to
   12 months of subspecialty training.
   RESULTS: Of the 261 programs surveyed, 52 (19.9%) responses were
   obtained; 11 had established rural tracks and 15 were willing to
   customize a program. We identified 14 additional rural training programs
   not identified by either the ACS website or FREIDA. In total, 44
   programs identified by ACS, FREIDA, and our survey indicate they can
   accommodate the rural surgical resident.
   CONCLUSIONS: For a medical student interested in rural surgery, several
   obstacles must be overcome to find the appropriate residency program. A
   complete and updated list of established tracks or customizable training
   schemes does not exist. Review of the ACS website and FREIDA online in
   addition to our survey has identified 44 of 261 (16.9%) ACGME accredited
   programs either with an existing rural surgical track or willing to
   customize their program accommodate a resident. To facilitate the
   recruitment of medical students into rural surgery, we support the
   maintenance of a complete and routinely updated list that identifies
   available training programs. (C) 2017 Association of Program Directors
   in Surgery. Published by Elsevier Inc. All rights reserved.
ZR 0
TC 6
ZS 0
Z8 0
ZB 0
ZA 0
Z9 6
U1 0
U2 0
SN 1931-7204
EI 1878-7452
UT WOS:000434907100023
PM 29079108
ER

PT J
AU Fleiszer, David
   Hoover, Michael L.
   Posel, Nancy
   Razek, Tarek
   Bergman, Simon
TI Development and Validation of a Tool to Evaluate the Evolution of
   Clinical Reasoning in Trauma Using Virtual Patients
SO JOURNAL OF SURGICAL EDUCATION
VL 75
IS 3
BP 779
EP 786
DI 10.1016/j.jsurg.2017.08.024
PD MAY-JUN 2018
PY 2018
AB CONTEXT: Undergraduate medical students at a large academic trauma
   center are required to manage a series of online virtual trauma patients
   as a mandatory exercise during their surgical rotation.
   PURPOSE: Clinical reasoning during undergraduate medical education can
   be difficult to assess. The purpose of the study was to determine
   whether we could use components of the students' virtual patient
   management to measure changes in their clinical reasoning over the
   course of the clerkship year. In order to accomplish this, we decided to
   determine if the use of scoring rubrics could change the traditional
   subjective assessment to a more objective evaluation.
   BASIC PROCEDURES: Two groups of students, one at the beginning of
   clerkship (Juniors) and one at the end of clerkship (Seniors), were
   chosen. Each group was given the same virtual patient case, a clinical
   scenario based on the Advanced Trauma Life Support (ATLS) Primary Trauma
   Survey, which had to be completed during their trauma rotation. The
   learner was required to make several key patient management choices
   based on their clinical reasoning, which would take them along different
   routes through the case. At the end of the case they had to create a
   summary report akin to sign-off. These summaries were graded
   independently by two domain "Experts" using a traditional subjective
   surgical approach to assessment and by two "Non-Experts" using two
   internally validated scoring rubrics. One rubric assessed procedural or
   domain knowledge (Procedural Rubric), while the other rubric highlighted
   semantic qualifiers (Semantic Rubric). Each of the rubrics was designed
   to reflect established components of clinical reasoning. Student's
   t-tests were used to compare the rubric scores for the two groups and
   Cohen's d was used to determine effect size. Kendall's was used to
   compare the difference between the two groups based on the "Expert's"
   subjective assessment. Inter-rater reliability (IRR) was determined
   using Cronbach's alpha.
   MAIN FINDINGS: The Seniors did better than the Juniors with respect to
   "Procedural" issues but not for "Semantic" issues using the rubrics as
   assessed by the "Non-Experts". The average Procedural rubric score for
   the Senior group was 59% 13% while for the junior group, it was 51% 12%
   ((t(80)) = 2.715; p = 0.008; Cohen's d = 1.53). The average Semantic
   rubric score for the Senior group was 31% +/- 15% while for the Junior
   group, it was 28% +/- 14% ((t(80)) = 1.010; p =.316, ns). There was no
   statistical difference in the marks given to the Senior versus Junior
   groups by the "Experts" (Kendall's = 0.182, p = 0.07).
   The IRR between the "Non-Experts" using the rubrics was higher than the
   IRR of the "Experts" using the traditional surgical approach to
   assessment. The Cronbach's alpha for the Procedural and Semantic rubrics
   was 0.94 and 0.97, respectively, indicating very high IRR. The
   correlation between the Procedural rubric scores and "Experts"
   assessment was approximately r = 0.78, and that between the Semantic
   rubric and the "Experts" assessment was roughly r = 0.66, indicating
   high concurrent validity for the Procedural rubric and moderately high
   validity for the Semantic rubric.
   PRINCIPLE CONCLUSION: Clinical reasoning, as measured by some of its
   "procedural" features, improves over the course of the clerkship year.
   Rubrics can be created to objectively assess the summary statement of an
   online interactive trauma VP for "procedural" issues but not for
   "semantic" issues. Using IRR as a measure, the quality of assessment is
   improved using the rubrics. The "Procedural" rubric appears to measure
   changes in clinical reasoning over the course of 3rd-year undergraduate
   clinical studies. (C) 2017 Association of Program Directors in Surgery.
   Published by Elsevier Inc. All rights reserved.)
ZS 0
ZA 0
TC 7
ZB 0
Z8 0
ZR 0
Z9 7
U1 1
U2 7
SN 1931-7204
EI 1878-7452
UT WOS:000434907100031
PM 28927667
ER

PT J
AU Veer, Vik
   Zhang, Henry
   Beyers, Jolien
   Vanderveken, Olivier
   Kotecha, Bhik
TI The use of drug-induced sleep endoscopy in England and Belgium
SO EUROPEAN ARCHIVES OF OTO-RHINO-LARYNGOLOGY
VL 275
IS 5
BP 1335
EP 1342
DI 10.1007/s00405-018-4939-y
PD MAY 2018
PY 2018
AB The purpose of this international survey is to ascertain the current
   practice of drug-induced sleep endoscopy (DISE) for patients with
   sleep-disordered breathing (SDB) by Otolaryngologists in the United
   Kingdom and Belgium. We compare the results with recommendations from
   the European Position Paper on drug-induced sleep endoscopy.
   An online questionnaire was circulated to Consultant Otolaryngologists,
   independent practitioners, and trainees across the two countries. Eleven
   questions were used in total.
   181 responses from the UK and 117 responses from Belgium were received,
   mostly from consultants and independent practitioners. SDB was a common
   presentation to ENT practice, seen by over 90% of clinicians. The use of
   DISE varied greatly between the two countries (72.9% Belgium, 26.1% UK).
   54.1% of Belgian respondents use DISE on over 50% of their patients,
   compared to only 32.4% of British clinicians. Attitudes of surgeons
   towards the diagnostic value of DISE varied; in Belgium, the majority
   (54%) gave a rating of 3 or more (1 = useless to 5 = essential), with no
   respondents giving a score of 0 (useless). In the UK only 16% of
   respondents felt DISE had useful clinical value, with 25 respondents
   deeming it 'useless'. The majority opt for DISE when non-surgical
   therapies fail (51.4% UK, 61.3% Belgium). The majority of participants
   do not use objective measures for depth of sedation (75.7% UK, 66.7%
   Belgium), with a marked variation on anaesthetic methods. 62.2% of UK
   clinicians do not use a classification system, whereas in Belgium the
   majority of clinicians (60.8%) use the VOTE grading system.
   Clinicians in Belgium were more favourable to using DISE than in the UK.
   Differences in its clinical effectiveness were apparent between the two
   countries. A consensus on patient selection, method of sedation and an
   effective classification system seemed to be lacking from both
   countries. Further education is required to raise awareness for the use
   of DISE.
OI Zhang, Henry/0000-0003-3744-736X
ZR 0
Z8 0
ZA 0
ZS 0
ZB 0
TC 3
Z9 3
U1 0
U2 1
SN 0937-4477
EI 1434-4726
UT WOS:000429661300037
PM 29556753
ER

PT J
AU Gregorich, Scott L.
   Sutherland-Smith, James
   Sato, Amy F.
   May-Trifiletti, Jennifer A.
   Miller, Katia J.
TI Survey of veterinary specialists regarding their knowledge of radiation
   safety and the availability of radiation safety training
SO JAVMA-JOURNAL OF THE AMERICAN VETERINARY MEDICAL ASSOCIATION
VL 252
IS 9
BP 1133
EP 1140
DI 10.2460/javma.252.9.1133
PD MAY 1 2018
PY 2018
AB OBJECTIVE
   To evaluate the knowledge of various veterinary specialists regarding
   various radiation safety matters and determine the availability of
   radiation safety training.
   DESIGN
   Cross-sectional study.
   SAMPLE
   164 radiology, 81 internal medicine, and 108 emergency and critical care
   (ECC) specialists.
   PROCEDURES
   An online survey was developed regarding knowledge of and training in
   radiation safety, and invitations were sent via email through the email
   lists of the veterinary internal medicine, ECC, and radiology specialty
   colleges. Responses were summarized, and comparisons were made between
   radiologists and internal medicine and ECC clinicians.
   RESULTS
   65.5% (38/58) of respondents from academic institutions and 30.0%
   (33/110) of respondents from private practices indicated that radiation
   safety training was mandatory at their institution for personnel who
   work with ionizing radiation-emitting equipment, and 80.2% (85/106) and
   56.6% (77/136), respectively, had received some radiation safety
   training. Low proportions of radiologists and internal medicine and ECC
   clinicians correctly identified the effective dose of ionizing radiation
   associated with 3-phase esophagography and 3-phase abdominal CT. Many
   radiologists (92/153 [60.1%]) and nonradiologists (92/179 [51.4%])
   believed that the effective doses used in veterinary practice pose no
   increased risk of fatal cancer to their patients.
   CONCLUSIONS AND CLINICAL RELEVANCE
   Radiation safety training, although more common in academia, was not
   universally available and may not meet radiography equipment license
   requirements for some institutions. Most radiologists, internal medicine
   clinicians, and ECC clinicians had a poor understanding of the amount of
   ionizing radiation associated with medical imaging procedures and the
   potential hazards to their patients.
OI Sutherland-Smith, James/0000-0001-6329-7268; May-Trifiletti,
   Jennifer/0000-0001-8648-105X
ZA 0
TC 1
Z8 0
ZR 0
ZB 2
ZS 0
Z9 3
U1 0
U2 3
SN 0003-1488
EI 1943-569X
UT WOS:000429725700024
PM 29641330
ER

PT J
AU Danila, Maria I.
   Outman, Ryan C.
   Rahn, Elizabeth J.
   Mudano, Amy S.
   Redden, David T.
   Li, Peng
   Allison, Jeroan J.
   Anderson, Fred A.
   Wyman, Allison
   Greenspan, Susan L.
   LaCroix, Andrea Z.
   Nieves, Jeri W.
   Silverman, Stuart L.
   Siris, Ethel S.
   Watts, Nelson B.
   Miller, Michael J.
   Curtis, Jeffrey R.
   Warriner, Amy H.
   Wright, Nicole C.
   Saag, Kenneth G.
TI Evaluation of a Multimodal, Direct-to-Patient Educational Intervention
   Targeting Barriers to Osteoporosis Care: A Randomized Clinical Trial
SO JOURNAL OF BONE AND MINERAL RESEARCH
VL 33
IS 5
BP 763
EP 772
DI 10.1002/jbmr.3395
PD MAY 2018
PY 2018
AB Osteoporosis treatment rates are declining, even among those with past
   fractures. Novel, low-cost approaches are needed to improve osteoporosis
   care. We conducted a parallel group, controlled, randomized clinical
   trial evaluating a behavioral intervention for improving osteoporosis
   medication use. A total of 2684 women with self-reported fracture
   history after age 45 years not using osteoporosis therapy from US Global
   Longitudinal Study of Osteoporosis in Women (GLOW) sites were randomized
   1:1 to receive a multimodal, tailored, direct-to-patient, video
   intervention versus usual care. The primary study outcome was
   self-report of osteoporosis medication use at 6 months. Other outcomes
   included calcium and vitamin D supplementation, bone mineral density
   (BMD) testing, readiness for behavioral change, and barriers to
   treatment. In intent-to-treat analyses, there were no significant
   differences between groups (intervention versus control) in osteoporosis
   medication use (11.7% versus 11.4%, p=0.8), calcium supplementation
   (31.8% versus 32.6%, p=0.7), vitamin D intake (41.3% versus 41.9%,
   p=0.8), or BMD testing (61.8% versus 57.1%, p=0.2). In the intervention
   group, fewer women were in the precontemplative stage of behavior
   change, more women reported seeing their primary care provider, had
   concerns regarding osteonecrosis of the jaw, and difficulty in
   taking/remembering to take osteoporosis medications. We found
   differences in BMD testing among the subgroup of women with no prior
   osteoporosis treatment, those who provided contact information, and
   those with no past BMD testing. In per protocol analyses, women with
   appreciable exposure to the online intervention (n=257) were more likely
   to start nonbisphosphonates (odds ratio [OR]=2.70; 95% confidence
   interval [CI] 1.26-5.79) compared with the usual care group. Although
   our intervention did not increase the use of osteoporosis therapy at 6
   months, it increased nonbisphosphonate medication use and BMD testing in
   select subgroups, shifted participants' readiness for behavior change,
   and altered perceptions of barriers to osteoporosis treatment. Achieving
   changes in osteoporosis care using patient activation approaches alone
   is challenging. (C) 2018 American Society for Bone and Mineral Research.
RI Miller, Michael J./I-8150-2019; Miller, Michael J/K-6928-2017; Li, Peng/; Nieves, Jeri/
OI Miller, Michael J./0000-0002-6026-6279; Miller, Michael
   J/0000-0002-6026-6279; Li, Peng/0000-0002-9026-9999; Nieves,
   Jeri/0000-0001-8593-343X
ZS 0
ZA 0
Z8 1
ZR 0
ZB 7
TC 22
Z9 23
U1 1
U2 6
SN 0884-0431
EI 1523-4681
UT WOS:000432006800002
PM 29377378
ER

PT J
AU Singh, Vivekanand
   Eldin, Karen
   Timmons, Charles
   Bush, Jonathan
   Rabah, Raja
TI Pediatric Pathology Fellowship Recruitment-Report of a Survey Conducted
   by the Fellowship Committee of the Society for Pediatric Pathology
SO PEDIATRIC AND DEVELOPMENTAL PATHOLOGY
VL 21
IS 3
BP 279
EP 284
DI 10.1177/1093526617722905
PD MAY-JUN 2018
PY 2018
AB Pediatric pathology (PP) is a subspecialty of pathology encompassing
   disease states during human development from the fetus to the young
   adult. Despite the existence of ACGME-accredited fellowship programs and
   opportunity for pediatric pathology subspecialty board certification,
   many pediatric pathology fellowship positions remain unfilled in North
   America. We sought to understand the difficulties in recruitment to the
   PP training programs by conducting a survey. A 3-pronged survey
   targeting pathology residents (PR), PP fellows and recent fellowship
   graduates (F&G), and PP training programs was conducted. Three separate
   questionnaires were prepared, one for each group; and administered
   online via SurveyMonkey. There were 175 responses to PR survey, 29 to
   F&G and 19 to programs survey. The results of the PR and F&G survey
   revealed that trainees select a subspecialty early in their residency
   training, primarily based on their interest, followed by prospects of
   employment. Nearly half of resident respondents had discounted pediatric
   pathology subspecialty training without prior exposure to the specialty.
   Senior residents and faculty members were reported as the main source
   for fellowship information for residents choosing subspecialty training
   and the choice of the training program was mostly dictated by geographic
   location. Most fellow recruits are racially diverse, female, and
   American medical graduates. Pathology residents decide on subspecialty
   training based on their interest; however, many are not exposed to
   pediatric pathology early on in training. The survey results suggest
   that existing PP fellowship positions likely will continue to exceed
   demand for subspecialty training. The results of the study could aid in
   developing strategies to boost recruitment to PP.
RI Bush, Jonathan/AAD-7431-2019
OI Bush, Jonathan/0000-0001-9432-2390
ZA 0
Z8 0
ZS 0
ZR 0
TC 0
ZB 0
Z9 0
U1 0
U2 0
SN 1093-5266
EI 1615-5742
UT WOS:000434689100001
PM 28840791
ER

PT J
AU Jordan, Jaime
   Hwang, Michael
   Kaji, Amy H.
   Coates, Wendy C.
TI Scholarly Tracks in Emergency Medicine Residency Programs Are Associated
   with Increased Choice of Academic Career
SO WESTERN JOURNAL OF EMERGENCY MEDICINE
VL 19
IS 3
BP 593
EP 599
DI 10.5811/westjem.2018.1.36753
PD MAY 2018
PY 2018
AB Introduction: Career preparation in residency training is not
   standardized. Scholarly tracks have emerged in emergency medicine (EM)
   residencies to allow specialized training in an area of focus. The
   characteristics of these tracks and their value and impact on resident
   career choice are unknown. We aim to describe the current state of
   scholarly tracks in residency training programs and their association
   with pursuit of an academic career.
   Methods: Program leaders at EM training programs completed an online
   survey consisting of multiplechoice items with free-text option.
   Additionally, participants completed a matrix of dropdown items
   identifying the immediately chosen post-residency position and
   applicable track of each member of their graduating class. Descriptive
   statistics were calculated and reported for multiple-choice items. We
   performed comparative statistics using chi-squared and Wilcoxon rank-sum
   tests. Free-text responses were analyzed using a thematic approach.
   Results: 113/157(72%) programs participated, 51 with and 62 without
   tracks. Tracks were more common in four-year programs (odds ratio
   [OR]=4.8;[2.0-11.9]) and larger programs (chi-sq, p=0.001). Perceived
   benefits of tracks from programs with them included advanced training
   (46/50; 92%), career guidance (44/50; 88%), mentorship (44/50; 88%), and
   preparation for an academic career (40/ 50; 80%). Residents often
   participated in a single track (37/50; 74%) usually during their later
   residency years. Programs with tracks were more likely to graduate
   residents to an academic career, OR 1.8;[1.3-2.4].
   Conclusion: This study describes the current characteristics and
   perceptions of scholarly tracks in EM residencies. Scholarly tracks are
   associated with an academic position immediately following residency.
   The results of this study may inform the development and use of
   scholarly tracks in residency training programs.
RI Coates, Wendy/M-1165-2019
OI Coates, Wendy/0000-0002-3305-8802
ZS 0
ZA 0
Z8 0
ZR 0
ZB 0
TC 8
Z9 8
U1 0
U2 0
SN 1936-900X
EI 1936-9018
UT WOS:000433251500025
PM 29760861
ER

PT J
AU Burkholder, Taylor W.
   Bellows, Jennifer W.
   King, Renee A.
TI Free Open Access Medical Education (FOAM) in Emergency Medicine: The
   Global Distribution of Users in 2016
SO WESTERN JOURNAL OF EMERGENCY MEDICINE
VL 19
IS 3
BP 600
EP 605
DI 10.5811/westjem.2018.3.36825
PD MAY 2018
PY 2018
AB Introduction: Free open-access medical education (FOAM) is a collection
   of interactive online medical education resources-free and accessible to
   students, physicians and other learners. This novel approach to medical
   education has the potential to reach learners across the globe; however,
   the extent of its global uptake is unknown.
   Methods: This descriptive report evaluates the 2016 web analytics data
   from a convenience sample of FOAM blogs and websites with a focus on
   emergency medicine (EM) and critical care. The number of times a site
   was accessed, or "sessions", was categorized by country of access,
   cross-referenced with World Bank data for population and income level,
   and then analyzed using simple descriptive statistics and geographic
   mapping.
   Results: We analyzed 12 FOAM blogs published from six countries, with a
   total reported volume of approximately 18.7 million sessions worldwide
   in 2016. High-income countries accounted for 73.7% of
   population-weighted FOAM blog and website sessions in 2016, while
   upper-middle income countries, lower-middle income countries and
   low-income countries accounted for 17.5%, 8.5% and 0.3%, respectively.
   Conclusion: FOAM, while largely used in high-income countries, is used
   in low- and middle-income countries as well. The potential to provide
   free, online training resources for EM in places where formal training
   is limited is significant and thus is prime for further investigation.
ZA 0
ZR 0
TC 25
Z8 0
ZS 0
ZB 2
Z9 25
U1 1
U2 3
SN 1936-900X
EI 1936-9018
UT WOS:000433251500026
PM 29760862
ER

PT J
AU Jordan, Jaime
   Coates, Wendy C.
   Clarke, Samuel
   Runde, Daniel
   Fowlkes, Emilie
   Kurth, Jaqueline
   Yarris, Lalena
TI The Uphill Battle of Performing Education Scholarship: Barriers
   Educators and Education Researchers Face
SO WESTERN JOURNAL OF EMERGENCY MEDICINE
VL 19
IS 3
BP 619
EP 629
DI 10.5811/westjem.2018.1.36752
PD MAY 2018
PY 2018
AB Introduction: Educators and education researchers report that their
   scholarship is limited by lack of time, funding, mentorship, expertise,
   and reward. This study aims to evaluate these groups' perceptions
   regarding barriers to scholarship and potential strategies for success.
   Methods: Core emergency medicine (EM) educators and education
   researchers completed an online survey consisting of multiple-choice,
   10-point Likert scale, and free-response items in 2015. Descriptive
   statistics were reported. We used qualitative analysis applying a
   thematic approach to free-response items.
   Results: A total of 204 educators and 42 education researchers
   participated. Education researchers were highly productive: 19/42
   reported more than 20 peer-reviewed education scholarship publications
   on their curricula vitae. In contrast, 68/197 educators reported no
   education publications within five years. Only a minority, 61/197 had
   formal research training compared to 25/42 education researchers.
   Barriers to performing research for both groups were lack of time,
   competing demands, lack of support, lack of funding, and challenges
   achieving scientifically rigorous methods and publication. The most
   common motivators identified were dissemination of knowledge, support of
   evidence-based practices, and promotion. Respondents advised those who
   seek greater education research involvement to pursue mentorship, formal
   research training, collaboration, and rigorous methodological standards.
   Conclusion: The most commonly cited barriers were lack of time and
   competing demands. Stakeholders were motivated by the desire to
   disseminate knowledge, support evidence-based practices, and achieve
   promotion. Suggested strategies for success included formal training,
   mentorship, and collaboration. This information may inform interventions
   to support educators in their scholarly pursuits and improve the overall
   quality of education research in EM.
RI Coates, Wendy/M-1165-2019; Runde, Daniel/
OI Coates, Wendy/0000-0002-3305-8802; Runde, Daniel/0000-0001-5052-4038
ZR 0
ZS 0
TC 9
Z8 0
ZA 0
ZB 0
Z9 9
U1 0
U2 0
SN 1936-900X
EI 1936-9018
UT WOS:000433251500029
PM 29760865
ER

PT J
AU Garcia, Michael
   Daugherty, Christopher
   Ben Khallouq, Bertha
   Maugans, Todd
TI Critical assessment of pediatric neurosurgery patient/ parent
   educational information obtained via the Internet
SO JOURNAL OF NEUROSURGERY-PEDIATRICS
VL 21
IS 5
BP 535
EP 541
DI 10.3171/2017.10.PEDS17177
PD MAY 2018
PY 2018
AB OBJECTIVE The Internet is used frequently by patients and family members
   to acquire information about pediatric neurosurgical conditions. The
   sources, nature, accuracy, and usefulness of this information have not
   been examined recently. The authors analyzed the results from searches
   of 10 common pediatric neurosurgical terms using a novel scoring test to
   assess the value of the educational information obtained.
   METHODS Google and Bing searches were performed for 10 common pediatric
   neurosurgical topics (concussion, craniosynostosis, hydrocephalus,
   pediatric brain tumor, pediatric Chiari malformation, pediatric epilepsy
   surgery, pediatric neurosurgery, plagiocephaly, spina bifida, and
   tethered spinal cord). The first 10 "hits" obtained with each search
   engine were analyzed using the Currency, Relevance, Authority, Accuracy,
   and Purpose (CRAAP) test, which assigns a numerical score in each of 5
   domains. Agreement between results was assessed for 1) concurrent
   searches with Google and Bing; 2) Google searches over time (6 months
   apart); 3) Google searches using mobile and PC platforms concurrently;
   and 4) searches using privacy settings Readability was assessed with an
   online analytical tool.
   RESULTS Google and Bing searches yielded information with similar CRAAP
   scores (mean 72% and 75%, respectively), but with frequently differing
   results (58% concordance/matching results). There was a high level of
   agreement (72% concordance) over time for Google searches and also
   between searches using general and privacy settings (92% concordance).
   Government sources scored the best in both CRAAP score and readability.
   Hospitals and universities were the most prevalent sources, but these
   sources had the lowest CRAAP scores, due in part to an abundance of
   self-marketing. The CRAAP scores for mobile and desktop platforms did
   not differ significantly (p = 0.49).
   CONCLUSIONS Google and Bing searches yielded useful educational
   information, using either mobile or PC platforms. Most information was
   relevant and accurate; however, the depth and breadth of information was
   variable. Search results over a 6-month period were moderately stable.
   Pediatric neurosurgery practices and neurosurgical professional
   organization websites were inferior (less current, less accurate, less
   authoritative, and less purposeful) to governmental and
   encyclopedia-type resources such as Wikipedia. This presents an
   opportunity for pediatric neurosurgeons to participate in the creation
   of better online patient/parent educational material.
Z8 0
ZA 0
TC 9
ZB 1
ZS 0
ZR 0
Z9 10
U1 0
U2 2
SN 1933-0707
EI 1933-0715
UT WOS:000433046900016
PM 29451451
ER

PT J
AU Garg, M.
   Collyer, J.
   Dhariwal, D.
TI "Run-through" training at specialist training year 1 and uncoupled core
   surgical training for oral and maxillofacial surgery in the United
   Kingdom: a snapshot survey
SO BRITISH JOURNAL OF ORAL & MAXILLOFACIAL SURGERY
VL 56
IS 4
BP 327
EP 331
DI 10.1016/j.bjoms.2018.03.008
PD MAY 2018
PY 2018
AB Training in oral and maxillofacial surgery (OMFS) in the UK has
   undergone considerable changes during the last 10 years, and "core"
   surgical training has replaced "basic" surgical training. In 2014 a
   pilot "run-through" training programme from specialist training year one
   (ST1)-ST7 was introduced to facilitate early entry into the speciality.
   Run-through training guarantees that a trainee, after a single
   competitive selection process and satisfactory progress, will be given
   training that covers the entire curriculum of the speciality, whereas
   uncoupled training requires a second stage of competitive recruitment
   after the first one (for OMFS only) or two years of "core" training to
   progress to higher specialty training.
   The first two years of run-through training (ST1-ST2) are the same as
   for core surgical training. Dual-qualified maxillofacial aspirants and
   those in their second degree course are curious to know whether they
   should go for the uncoupled core surgical training or the run-through
   programme in OMFS. The General Medical Council (GMC) has now agreed that
   run-through training can be rolled out nationally in OMFS. To assess the
   two pathways we used an online questionnaire to gain feedback about the
   experience from all OMFS ST3 and run-through trainees (ST3/ST4) in
   2016-2017. We identified and contacted 21 trainees, and 17 responded,
   including seven run-through trainees. Eleven, including five of the
   run-through trainees, recommended the run-through training programme in
   OMFS. Six of the seven run-through trainees had studied dentistry first.
   The overall mean quality of training was rated as 5.5 on a scale 0-10 by
   the 17 respondents. This survey gives valuable feedback from the current
   higher surgical trainees in OMFS, which will be useful to the GMC,
   Flealth Education England, OMFS Specialist Advisory Committee, and those
   seeking to enter higher surgical training in OMFS. (C) 2018 The British
   Association of Oral and Maxillofacial Surgeons. Published by Elsevier
   Ltd. All rights reserved.
ZB 0
ZS 0
TC 10
ZR 0
Z8 0
ZA 0
Z9 10
U1 0
U2 0
SN 0266-4356
EI 1532-1940
UT WOS:000432373800016
PM 29628171
ER

PT J
AU Praplan-Rudaz, Isabelle
   Pfeiffer, Yvonne
   Schwappach, David L. B.
TI Implementation status of morbidity and mortality conferences in Swiss
   hospitals: a national cross-sectional survey study
SO INTERNATIONAL JOURNAL FOR QUALITY IN HEALTH CARE
VL 30
IS 4
BP 257
EP 264
DI 10.1093/intqhc/mzx204
PD MAY 2018
PY 2018
AB Objective: To determine the implementation status and current practice
   of morbidity and mortality conferences (M&MCs) in Switzerland.
   Design: A national cross-sectional online survey was conducted in spring
   2017. The questionnaire focused on overall goals, structure and
   procedures of hospital M&MCs. Further topics included satisfaction,
   perceived effectiveness and support requirements.
   Setting: A total of 913 chief physicians of surgery and internal
   medicine, and specialist fields of obstetrics and gynaecology,
   anaesthesiology and intensive care from Swiss acute care hospitals were
   invited to the survey. 321 completed the questionnaire, resulting in a
   35.2% response rate.
   Participants: Chief or senior physicians in charge of the M&MCs in their
   department.
   Intervention: No intervention
   Main Outcome Measures: Numbers and percentages of M&MCs within the
   surveyed disciplines fulfilling certain characteristics and procedural
   features.
   Results: Among 321 respondents, the majority are conducting M&MCs in
   their departments. Within and between the medical disciplines
   considerable heterogeneity was found in structural and procedural
   features of M&MCs. Only a small part of the reported M&MCs is following
   a systematic approach and meeting recommended procedural features.
   Although the respondents are satisfied and perceive the M&MCs as an
   efficient tool, they agree that there is a need for professionalization
   and standardization.
   Conclusion: M&MCs are widely used to promote medical education, patient
   safety and quality improvements. However, the term M&MC seems to cover
   different types of meetings. Although the overall goals are similar,
   various types of M&MCs are used in practice and different objectives are
   pursued. Tools such as checklists, guidelines and templates are
   considered helpful.
OI Schwappach, David/0000-0001-8668-3065
TC 3
ZR 0
Z8 0
ZB 1
ZA 0
ZS 0
Z9 3
U1 0
U2 2
SN 1353-4505
EI 1464-3677
UT WOS:000432295500004
PM 29346570
ER

PT J
AU Rodriguez, Elizabeth S.
TI USING PATIENT PORTALS TO INCREASE ENGAGEMENT IN PATIENTS WITH CANCER
SO SEMINARS IN ONCOLOGY NURSING
VL 34
IS 2
BP 177
EP 183
DI 10.1016/j.soncn.2018.03.009
PD MAY 2018
PY 2018
AB OBJECTIVES: To review patient portals which serve as a tool for patient
   engagement by increasing access to electronic health care information
   and expanding ways to communicate with health care providers.
   DATA SOURCES: Reviews of the literature and first-hand experience.
   CONCLUSION: Meaningful Use requirements propelled the design and
   development of patient portals in recent years. Patient engagement in
   oncology can improve quality of life and outcomes.
TC 7
ZB 1
ZA 0
ZS 0
Z8 0
ZR 0
Z9 7
U1 0
U2 7
SN 0749-2081
EI 1878-3449
UT WOS:000432470000009
PM 29625803
ER

PT J
AU Ryan, C.
   Ward, E.
   Jones, M.
TI Recruitment and retention of trainee physicians: a retrospective
   analysis of the motivations and influences on career choice of trainee
   physicians
SO QJM-AN INTERNATIONAL JOURNAL OF MEDICINE
VL 111
IS 5
BP 313
EP 318
DI 10.1093/qjmed/hcy032
PD MAY 2018
PY 2018
AB Background: Across the UK, there are vacant physician posts at every
   level. This increases workload and stress for those who remain, in turn
   making substantive jobs less attractive.
   Aim: To understand the influences on career choice and retention in
   training of current trainee physicians.
   Methods: An online survey, with a combination of closed and free text
   questions, was developed to assess factors that affected career choices.
   This was sent to all core and higher specialty trainees in Scotland and
   Associate or Collegiate members of the Royal College of Physicians
   Edinburgh not training in Scotland.
   Results: A total of 846 trainees responded, 231 of whom were trainee
   physicians; 161 (70%) of trainee physicians stated that experience prior
   to their current role had a very positive impact on career choice,
   particularly positive role modelling and informal career advice. Core
   trainees were less likely to report enjoying their job than higher
   specialty trainees with 31 (50%) found to enjoy their job 'always' or
   'most of the time' in comparison to 114 (79%). About 181 (78%) of
   trainees selected through national recruitment of which 77 (42%) were
   moderately satisfied and 32 (8%) completely satisfied with the process.
   Uncertainty of job location and inability to demonstrate professional
   ability were the main complaints.
   Conclusions: Career choices are influenced by role models and informal
   careers advice. Efforts must be made to improve the experience trainees,
   particularly those in core training. Current physicians, both trainees
   and consultants, have an important role in recruiting the next
   generation of trainee physicians-this must be supported.
ZS 0
ZA 0
ZR 0
TC 2
ZB 1
Z8 0
Z9 2
U1 0
U2 5
SN 1460-2725
EI 1460-2393
UT WOS:000432294000007
PM 29452409
ER

PT J
AU DeFroda, Steven F.
   Mehta, Nabil
   Owens, Brett D.
TI Physical Therapy Protocols for Arthroscopic Bankart Repair
SO SPORTS HEALTH-A MULTIDISCIPLINARY APPROACH
VL 10
IS 3
BP 250
EP 258
DI 10.1177/1941738117750553
PD MAY-JUN 2018
PY 2018
AB Background: Outcomes after arthroscopic Bankart repair can be highly
   dependent on compliance and participation in physical therapy.
   Additionally, there are many variations in physician-recommended
   physical therapy protocols.
   Hypothesis: The rehabilitation protocols of academic orthopaedic surgery
   departments vary widely despite the presence of consensus protocols.
   Study Design: Descriptive epidemiology study.
   Level of Evidence: Level 3.
   Methods: Web-based arthroscopic Bankart rehabilitation protocols
   available online from Accreditation Council for Graduate Medical
   Education (ACGME)-accredited orthopaedic surgery programs were included
   for review. Individual protocols were reviewed to evaluate for the
   presence or absence of recommended therapies, goals for completion of
   ranges of motion, functional milestones, exercise start times, and
   recommended time to return to sport.
   Results: Thirty protocols from 27 (16.4%) total institutions were
   identified out of 164 eligible for review. Overall, 9 (30%) protocols
   recommended an initial period of strict immobilization. Variability
   existed between the recommended time periods for sling immobilization
   (mean, 4.8 1.8 weeks). The types of exercises and their start dates were
   also inconsistent. Goals to full passive range of motion (mean, 9.2 2.8
   weeks) and full active range of motion (mean, 12.2 +/- 2.8 weeks) were
   consistent with other published protocols; however, wide ranges existed
   within the reviewed protocols as a whole. Only 10 protocols (33.3%)
   included a timeline for return to sport, and only 3 (10%) gave an
   estimate for return to game competition. Variation also existed when
   compared with the American Society of Shoulder and Elbow Therapists'
   (ASSET) consensus protocol.
   Conclusion: Rehabilitation protocols after arthroscopic Bankart repair
   were found to be highly variable. They also varied with regard to
   published consensus protocols. This discrepancy may lead to confusion
   among therapists and patients.
   Clinical Relevance: This study highlights the importance of attending
   surgeons being very clear and specific with regard to their physical
   therapy instructions to patients and therapists.
ZB 3
ZR 0
ZA 0
ZS 0
TC 15
Z8 1
Z9 16
U1 3
U2 18
SN 1941-7381
EI 1941-0921
UT WOS:000432127700009
PM 29298132
ER

PT J
AU Escoffery, Cam
TI Gender Similarities and Differences for e-Health Behaviors Among US
   Adults
SO TELEMEDICINE AND E-HEALTH
VL 24
IS 5
BP 335
EP 343
DI 10.1089/tmj.2017.0136
PD MAY 2018
PY 2018
AB Background: Technology access and use are increasing worldwide. Adults
   can potentially use technology to assist with health promotion and
   medical care.
   Introduction: The purpose of this study was to compare the prevalence of
   participation in online health-related activities between different
   genders of U.S. adults aged 18-90 years.
   Methods: Primary data collected through a survey panel were used to
   examine associations between gender and technology ownership, Internet
   health-seeking behaviors and online behaviors related to health, having
   an app, and preferences for health information. Data were collected
   through an online survey panel of U.S. adults (n=400) in March 2017.
   Results and Materials: Almost 75% had ever looked for health information
   and 56.8% had searched for information in the past month. About
   one-third of both genders (34.1%) reported tracking any health indicator
   regularly, and 24% had a health app. Compared with males, females were
   more likely to have ever sought health information online and to have a
   mobile app for health. No significant differences were observed between
   gender and individual or total e-health literacy scores. The top three
   preferences for health sources were Web sites (81.3%), in person
   (72.0%), and then print materials (72.0%).
   Conclusions: This study illustrates that U.S. adults are using the
   Internet for health activities; however, females are more likely to
   engage in different e-health behaviors than males. Additional research
   could determine the causal factors behind these group differences in the
   use of online healthcare and health implications in public health
   practice for each group.
RI Escoffery, Cam/F-8030-2011; Escoffery, Cam/
OI Escoffery, Cam/0000-0003-4445-009X
ZA 0
ZB 7
Z8 0
ZS 0
TC 34
ZR 0
Z9 34
U1 3
U2 20
SN 1530-5627
EI 1556-3669
UT WOS:000432200400003
PM 28813630
ER

PT J
AU Williams, Bethany Jill
   Lee, Jessica
   Oien, Karin A.
   Treanor, Darren
TI Digital pathology access and usage in the UK: results from a national
   survey on behalf of the National Cancer Research Institute's CM-Path
   initiative
SO JOURNAL OF CLINICAL PATHOLOGY
VL 71
IS 5
BP 463
EP 466
DI 10.1136/jclinpath-2017-204808
PD MAY 2018
PY 2018
AB Aim To canvass the UK pathology community to ascertain current levels of
   digital pathology usage in clinical and academic histopathology
   departments, and prevalent attitudes to digital pathology.
   Methods A 15-item survey was circulated to National Health Service and
   academic pathology departments across the UK using the SurveyMonkey
   online survey tool. Responses were sought at a departmental or
   institutional level. Where possible, departmental heads were approached
   and asked to complete the survey, or forward it to the most relevant
   individual in their department. Data were collected over a 6-month
   period from February to July 2017.
   Results 41 institutes from across the UK responded to the survey. 60%
   (23/39) of institutions had access to a digital pathology scanner, and
   60% (24/40) had access to a digital pathology workstation. The most
   popular applications of digital pathology in current use were
   undergraduate and postgraduate teaching, research and quality assurance.
   Investigating the deployment of digital pathology in their department
   was identified as a high or highest priority by 58.5% of institutions,
   with improvements in efficiency, turnaround times, reporting times and
   collaboration in their institution anticipated by the respondents.
   Access to funding for initial hardware, software and staff outlay,
   pathologist training and guidance from the Royal College of Pathologists
   were identified as factors that could enable respondent institutions to
   increase their digital pathology usage.
   Conclusion Interest in digital pathology adoption in the UK is high,
   with usage likely to increase in the coming years. In light of this,
   pathologists are seeking more guidance on safe usage.
RI Oien, Karin/AAH-3849-2019; Lee, Jessica/
OI Lee, Jessica/0000-0003-1711-9481
ZB 16
ZR 0
Z8 1
ZA 0
TC 24
ZS 0
Z9 25
U1 1
U2 5
SN 0021-9746
EI 1472-4146
UT WOS:000430835100012
PM 29317516
ER

PT J
AU Hasselblatt, Friederike
   Messerer, David A. C.
   Keis, Oliver
   Boeckers, Tobias M.
   Boeckers, Anja
TI Anonymous Body or First Patient? A Status Report and Needs Assessment
   Regarding the Personalization of Donors in Dissection Courses in German,
   Austrian, and Swiss Medical Schools
SO ANATOMICAL SCIENCES EDUCATION
VL 11
IS 3
BP 282
EP 293
DI 10.1002/ase.1744
PD MAY-JUN 2018
PY 2018
AB Many Anglo-American universities have undertaken a paradigm shift in how
   the dissection of human material is approached, such that students are
   encouraged to learn about the lives of body donors, and to respectfully
   "personalize" them as human beings, rather than treating the specimens
   as anonymous cadavers. For the purposes of this study, this provision of
   limited personal information regarding the life of a body donor will be
   referred to as "personalization" of body donors. At this time, it is
   unknown whether this paradigm shift in the personalization of body
   donors can be translated into the German-speaking world. A shift from
   donor anonymity to donor personalization could strengthen students'
   perception of the donor as a "first patient," and thereby reinforce
   their ability to empathize with their future patients. Therefore, this
   study aimed to collect data about the current status of donation
   practices at German-speaking anatomy departments (n = 44) and to
   describe the opinions of anatomy departments, students (n = 366), and
   donors (n = 227) about possible donor personalization in medical
   education. Anatomy departments in Germany, Austria, and Switzerland were
   invited to participate in an online questionnaire. One-tenth of
   registered donors at Ulm University were randomly selected and received
   a questionnaire (20 items, yes-no questions) by mail. Students at the
   University of Ulm were also surveyed at the end of the dissection course
   (31 items, six-point Likert-scale). The majority of students were
   interested in receiving additional information about their donors
   (78.1%). A majority of donors also supported the anonymous disclosure of
   information about their medical history (92.5%). However, this
   information is only available in about 28% of the departments surveyed
   and is communicated to the students only irregularly. Overall, 78% of
   anatomy departments were not in favor of undertaking donor
   personalization. The results appear to reflect traditional attitudes
   among anatomy departments. However, since students clearly preferred
   receiving additional donor information, and most donors expressed a
   willingness to provide this information, one could argue that a change
   in attitudes is necessary. To do so, official recommendations for a
   limited, anonymous personalization of donated cadaveric specimens might
   be necessary. (C) 2017 American Association of Anatomists.
RI Messerer, David Alexander Christian/AAJ-9965-2021
OI Messerer, David Alexander Christian/0000-0002-0834-038X
ZB 0
TC 16
ZA 0
ZS 0
ZR 0
Z8 0
Z9 16
U1 0
U2 5
SN 1935-9772
EI 1935-9780
UT WOS:000431968700008
PM 29742328
ER

PT J
AU Clunie, Lauren
   Morris, Neil P.
   Joynes, Viktoria C. T.
   Pickering, James D.
TI How Comprehensive Are Research Studies Investigating the Efficacy of
   Technology-Enhanced Learning Resources in Anatomy Education? A
   Systematic Review
SO ANATOMICAL SCIENCES EDUCATION
VL 11
IS 3
BP 303
EP 319
DI 10.1002/ase.1762
PD MAY-JUN 2018
PY 2018
AB Anatomy education is at the forefront of integrating innovative
   technologies into its curricula. However, despite this rise in
   technology numerous authors have commented on the shortfall in efficacy
   studies to assess the impact such technology-enhanced learning (TEL)
   resources have on learning. To assess the range of evaluation approaches
   to TEL across anatomy education, a systematic review was conducted using
   MEDLINE, the Educational Resources Information Centre (ERIC), Scopus,
   and Google Scholar, with a total of 3,345 articles retrieved. Following
   the PRISMA method for reporting items, 153 articles were identified and
   reviewed against a published frameworkthe technology-enhanced learning
   evaluation model (TELEM). The model allowed published reports to be
   categorized according to evaluations at the level of (1) learner
   satisfaction, (2) learning gain, (3) learner impact, and (4)
   institutional impact. The results of this systematic review reveal that
   most evaluation studies into TEL within anatomy curricula were based on
   learner satisfaction, followed by module or course learning outcomes.
   Randomized controlled studies assessing learning gain with a specific
   TEL resource were in a minority, with no studies reporting a
   comprehensive assessment on the overall impact of introducing a specific
   TEL resource (e.g., return on investment). This systematic review has
   provided clear evidence that anatomy education is engaged in evaluating
   the impact of TEL resources on student education, although it remains at
   a level that fails to provide comprehensive causative evidence. (C) 2017
   American Association of Anatomists.
RI Clunie, Lauren/ABB-5341-2020; Goddard, Viktoria/; Morris, Neil/
OI Clunie, Lauren/0000-0002-9389-022X; Goddard,
   Viktoria/0000-0003-1967-6126; Morris, Neil/0000-0003-4448-9381
ZR 0
ZS 3
Z8 0
ZA 0
ZB 9
TC 52
Z9 52
U1 4
U2 70
SN 1935-9772
EI 1935-9780
UT WOS:000431968700010
PM 29236354
ER

PT J
AU Hamiel, Uri
   Hecht, Idan
   Nemet, Achia
   Pe'er, Liron
   Man, Vitaly
   Hilely, Assaf
   Achiron, Asaf
TI Frequency, comprehension and attitudes of physicians towards
   abbreviations in the medical record
SO POSTGRADUATE MEDICAL JOURNAL
VL 94
IS 1111
BP 254
EP 258
DI 10.1136/postgradmedj-2017-135515
PD MAY 2018
PY 2018
AB Aims Abbreviations are common in the medical record. Their inappropriate
   use may ultimately lead to patient harm, yet little is known regarding
   the extent of their use and their comprehension. Our aim was to assess
   the extent of their use, their comprehension and physicians' attitudes
   towards them, using ophthalmology consults in a tertiary hospital as a
   model.
   Methods We first mapped the frequency with which English abbreviations
   were used in the departments' computerised databases. We then used the
   most frequently used abbreviations as part of a cross-sectional survey
   designed to assess the attitudes of non-ophthalmologist physicians
   towards the abbreviations and their comprehension of them. Finally, we
   tested whether an online lecture would improve comprehension.
   Results 4375 records were screened, and 235 physicians responded to the
   survey. Only 42.5% knew at least 10% of the abbreviations, and no one
   knew them all. Ninety-two per cent of respondents admitted to searching
   online for the meanings of abbreviations, and 59.1% believe
   abbreviations should be prohibited in medical records. A short online
   lecture improved the number of respondents answering correctly at least
   50% of the time from 1.2% to 42% (P<0.001).
   Conclusions Abbreviations are common in medical records and are
   frequently misinterpreted. Online teaching is a valuable tool for
   physician education. The majority of respondents believed that
   misinterpreting abbreviations could negatively impact patient care, and
   that the use of abbreviations should be prohibited in medical records.
   Due to low rates of comprehension and negative attitudes towards
   abbreviations in medical communications, we believe their use should be
   discouraged.
RI hamiel, uri/ABD-3269-2020; Hecht, Idan/; Hamiel, Uri/; Man, Vitaly/F-7952-2017
OI Hecht, Idan/0000-0001-5634-0432; Hamiel, Uri/0000-0001-8983-464X; Man,
   Vitaly/0000-0003-1657-6920
ZR 0
Z8 0
ZA 0
ZB 2
ZS 0
TC 3
Z9 3
U1 0
U2 1
SN 0032-5473
EI 1469-0756
UT WOS:000431401300002
PM 29540451
ER

PT J
AU Brooks, Forrest A.
   Ughwanogho, Uvieoghene
   Henderson, Galen V.
   Black-Schaffer, Randie
   Sorond, Farzaneh A.
   Tan, Can Ozan
TI The Link Between Cerebrovascular Hemodynamics and Rehabilitation
   Outcomes After Aneurysmal Subarachnoid Hemorrhage
SO AMERICAN JOURNAL OF PHYSICAL MEDICINE & REHABILITATION
VL 97
IS 5
BP 309
EP 315
DI 10.1097/PHM.0000000000000886
PD MAY 2018
PY 2018
AB Objective: The aim of the study was to assess the relation between
   cerebrovascular function early after aneurysmal subarachnoid hemorrhage
   onset and functional and rehabilitation outcomes.
   Design: Observational cohort study of subarachnoid hemorrhage patients
   (n = 133) admitted to rehabilitation (n = 49), discharged home (n = 52),
   or died before discharge (n = 10). We obtained hemodynamic markers of
   cerebral autoregulatory function from blood flow velocities in the
   middle cerebral artery and arterial pressure waveforms, recorded daily
   on days 2-4 after symptom onset, and functional independence measure
   (FIM) scores and FIM efficiency for those admitted to acute
   rehabilitation.
   Results: Compared to those discharged home, the range of pressures
   within which autoregulation is effective was lower in patients admitted
   to rehabilitation (4.6 [0.2] vs. 3.9 [0.2] mm Hg) and those who died
   (2.7 [0.4], P = 0.04). For those admitted to rehabilitation,
   autoregulatory range and the ability of cerebrovasculature to increase
   flow were related to discharge FIM score (R-2 = 0.33 and 0.43, P < 0.01)
   and efficiency (R-2 = 0.33 and 0.47 P < 0.01). The latter marker, along
   with subarachnoid hemorrhage severity and admission FIM, explained 84%
   and 69% of the variability in discharge FIM score and efficiency,
   respectively, even after accounting for age.
   Conclusions: Early cerebrovascular function is a major contributor to
   functional outcomes after subarachnoid hemorrhage and may represent a
   modifiable target to develop therapeutic approaches.
RI Tan, Can Ozan/E-2598-2016; Black-Schaffer, Randie/AAY-4671-2021
OI Tan, Can Ozan/0000-0001-9673-9907; 
Z8 0
ZA 0
TC 5
ZS 0
ZB 2
ZR 0
Z9 5
U1 0
U2 1
SN 0894-9115
EI 1537-7385
UT WOS:000431175800008
PM 29309312
ER

PT J
AU Corredera, Erica
   Davis, Kara S.
   Simons, Jeffrey P.
   Jabbour, Noel
TI What parents are reading about laryngomalacia: Quality and readability
   of internet resources on laryngomalacia
SO INTERNATIONAL JOURNAL OF PEDIATRIC OTORHINOLARYNGOLOGY
VL 108
BP 175
EP 179
DI 10.1016/j.ijporl.2018.02.036
PD MAY 2018
PY 2018
AB Objective: The goal of this study is to measure the quality and
   readability of websites related to laryngomalacia, and to compare the
   quality and readability scores for the sites accessed through the most
   popular search engines. Introduction: Laryngomalacia is a common
   diagnosis in children but is often difficult for parents to comprehend.
   As information available on the internet is unregulated, the quality and
   readability of this information may vary.
   Methods: An advanced search on Google, Yahoo, and Bing was conducted
   using the terms "laryngomalacia" OR "soft larynx" OR "floppy voice box."
   The first ten websites meeting inclusion and exclusion criteria were
   evaluated, for each search engine. Quality and readability were assessed
   using the DISCERN criteria and the Flesch reading ease scoring (FRES)
   and Flesch-Kincaid grade level (FKGL) tests, respectively.
   Results: The top 10 hits on each search engine yielded 15 unique web
   pages. The median DISCERN score (out of a possible high-score of 80) was
   48.5 (SD 12.6). The median USA grade-level estimated by the FKGL was
   11.3 (SD 1.4). Only one website (6.7%), had a readability score in the
   optimal range of 6th to 8th grade reading level. DISCERN scores did not
   correlate with FKGL scores (r = 0.10).
   Conclusion: Online information discussing laryngomalacia often varies in
   quality and may not be easily comprehensible to the public. It is
   important for healthcare professionals to understand the quality of
   health information accessible to patients as it may influence medical
   decision-making by patient families.
OI Meister, Kara/0000-0002-4983-3068
TC 3
ZA 0
ZS 0
Z8 0
ZR 0
ZB 0
Z9 3
U1 0
U2 6
SN 0165-5876
EI 1872-8464
UT WOS:000430903600032
PM 29605350
ER

PT J
AU Norman, Marie K.
   Mayowski, Colleen A.
   Rubio, Doris M.
TI Lowering the barriers to teaching online
SO MEDICAL EDUCATION
VL 52
IS 5
BP 569
EP 570
DI 10.1111/medu.13538
PD MAY 2018
PY 2018
TC 3
ZS 0
ZR 0
ZA 0
ZB 0
Z8 0
Z9 3
U1 0
U2 4
SN 0308-0110
EI 1365-2923
UT WOS:000430397300036
PM 29484699
ER

PT J
AU Collares, Felipe Birchal
   Sonde, Mehru
   Harper, Kenneth
   Armitage, Michael
   Neuhardt, Diana L.
   Fronek, Helane S.
TI Patient safety in phlebology: The ACP Phlebology Safety Checklist
SO PHLEBOLOGY
VL 33
IS 4
BP 273
EP 277
DI 10.1177/0268355517694725
PD MAY 2018
PY 2018
AB Objectives: To assess the current use of safety checklists among the
   American College of Phlebology (ACP) members and their interest in
   implementing a checklist supported by the ACP on their clinical
   practices; and to develop a phlebology safety checklist.
   Method: Online surveys were sent to ACP members, and a phlebology safety
   checklist was developed by a multispecialty team through the ACP
   Leadership Academy.
   Results: Forty-seven percent of respondents are using a safety checklist
   in their practices; 23% think that a phlebology safety checklist would
   interfere or disrupt workflow; 79% answered that a phlebology safety
   checklist could improve procedure outcomes or prevent complications; and
   85% would be interested in implementing a phlebology safety checklist
   approved by the ACP.
   Conclusion: A phlebology safety checklist was developed with the intent
   to increase awareness on patient safety and improve outcome in
   phlebology practice.
Z8 0
ZB 0
ZA 0
ZS 0
TC 0
ZR 0
Z9 0
U1 0
U2 1
SN 0268-3555
EI 1758-1125
UT WOS:000430336200007
PM 28954581
ER

PT J
AU Singh, Suman P.
   Dhir, Shashi K.
   Sharma, Monika
   Singh, Tejinder
TI Publication misconduct: Perceptions of participants of a faculty
   development programme
SO NATIONAL MEDICAL JOURNAL OF INDIA
VL 31
IS 3
BP 169
EP 171
DI 10.4103/0970-258X.255762
PD MAY-JUN 2018
PY 2018
AB Background. Publication misconduct is a commonly reported finding among
   researchers from various backgrounds including those from the medical
   sciences. The reasons for such events are diverse and people address
   them differently.
   Methods. The opinions and experiences of 72 medical educators enrolled
   in an online discussion forum for faculty development were analysed to
   ascertain possible reasons and ways to address publication misconduct.
   Results. Of the 50 educators who participated in the discussion, 46 had
   one or more experiences of publication misconduct to share. Twelve
   participants felt that almost all kinds of publication misconduct, i.e.
   fabrication and falsification of data, plagiarism and authorship issues
   were a universal phenomenon. In the experience of majority of the
   participants, publication misconduct was common and often no action was
   taken. Lack of knowledge and awareness among teachers and students,
   personal gains, pressure for professional advancement and lack of
   monitoring and control were identified as the reasons for such
   misconduct. Several solutions were offered by the participants to
   address the problem, the most common was to have a formal training
   programme along with stringent monitoring and control mechanisms at the
   institutional level.
   Conclusion. Publication misconduct occurs and people indulge in it for a
   variety of reasons. Institutional-level policies may be able to address
   some of these.
RI Singh, Tejinder/AAX-1694-2020
ZB 0
ZA 0
Z8 0
TC 1
ZR 0
ZS 0
Z9 1
U1 0
U2 2
SN 0970-258X
UT WOS:000469074400012
PM 31044767
ER

PT J
AU Roter, Debra L.
   Narayanan, Siva
   Smith, Katherine
   Bullman, Ray
   Rausch, Paula
   Wolff, Jennifer L.
   Alexander, G. Caleb
TI Family caregivers' facilitation of daily adult prescription medication
   use
SO PATIENT EDUCATION AND COUNSELING
VL 101
IS 5
BP 908
EP 916
DI 10.1016/j.pec.2017.12.018
PD MAY 2018
PY 2018
AB Objective: To describe ways family members assist adult patients with
   prescription medications at home, during medical visits and at the
   pharmacy.
   Methods: Online survey of 400 adults (caregivers) who help another adult
   (care recipient) with prescription medication use. Regression modeled
   the contribution of caregiver communication during recipients' medical
   visits, evaluation of physicians' medication communication and
   discussions with the dispensing pharmacist on caregivers' assistance
   with home medication management.
   Results: Female (68%) family members (94%) assisted care recipients with
   multimorbidity (mean 2.9 conditions) and polypharmacy (mean 3.2
   prescriptions). On average, caregivers performed 3 visit communication
   behaviors (e.g., notetaking) and implemented 2.6 home medication
   management strategies (e.g., filling/monitoring pill boxes).
   Communication-related variables explained 17% of home medication
   management assistance; including caregivers' visit communication (std.
   beta 0.31), physicians' medication communication (std. beta 0.15) and
   pharmacist discussions (std. beta 0.10). The final model included
   recipients' multimorbidity and caregiver education (std. betas 0.21 and
   0.13) explaining 22% of caregiver assistance with home medication
   management.
   Conclusion: Caregivers' assistance with safe and effective home
   medication use crosses care contexts and is facilitated by clinician and
   pharmacist communication. Practice implications: Support for caregiver
   engagement in healthcare conversations can contribute to patient
   adherence and family-centered, high quality care. (C) 2017 Published by
   Elsevier Ireland Ltd.
Z8 0
ZR 0
ZA 0
ZS 0
ZB 0
TC 5
Z9 5
U1 0
U2 9
SN 0738-3991
UT WOS:000430441800018
PM 29352620
ER

PT J
AU Gilson, K. -M.
   Davis, E.
   Johnson, S.
   Gains, J.
   Reddihough, D.
   Williams, K.
TI Mental health care needs and preferences for mothers of children with a
   disability
SO CHILD CARE HEALTH AND DEVELOPMENT
VL 44
IS 3
BP 384
EP 391
DI 10.1111/cch.12556
PD MAY 2018
PY 2018
AB BackgroundMothers of children with a disability are at increased risk of
   poor mental health compared with mothers of typically developing
   children. The aim of the study was to describe the mental health care
   needs and preferences for support of mothers of children and young
   people aged 0-25years with a disability.
   MethodsA cross-sectional study was used, using an online survey with 294
   mothers of children with a disability. Questions were asked about mental
   health, perceived need for support, barriers to accessing mental health
   care, and preferences for support. Descriptive and chi-squared analyses
   were performed.
   ResultsHigh rates of mental ill health were self-identified in the
   previous 12months, with reported clinically significant depression
   (44%), anxiety (42%), and suicidality (22%). Nearly half (48%) of the
   mothers reported high to very high psychological distress. Although 75%
   of mothers perceived a need for professional support, only 58% attempted
   to access this. Key barriers to accessing support were caregiving duties
   making it difficult to schedule appointments (45%) and not perceiving
   the mental health problem as serious enough to require help (36%).
   Individual counselling was the preferred type of support (66%) followed
   by professionally guided relaxation (49%) and education about mental
   health (47%). Support was considered most critical at the time of
   diagnosis and during medical intervention for their child.
   ConclusionsAlthough mental health problems were common and mothers
   perceived the need for professional help, several key barriers were
   preventing mothers from accessing help. Our study suggests that
   improving mothers' knowledge of when and where to seek help (mental
   health literacy) may encourage their access to support. There also needs
   to be more accessible treatment to mothers given the high care demands
   that are placed upon them.
RI Davis, Elise/; gilson, Kim/; Williams, Katrina/B-6828-2015
OI Davis, Elise/0000-0002-5076-2869; gilson, Kim/0000-0002-8531-2841;
   Williams, Katrina/0000-0002-1686-4458
ZR 0
ZB 4
ZS 0
TC 24
ZA 0
Z8 1
Z9 25
U1 0
U2 13
SN 0305-1862
EI 1365-2214
UT WOS:000429539100016
PM 29430692
ER

PT J
AU El Hajj, Maguy Saffouh
   Awaisu, Ahmed
   Saleh, Rana Ahmed
   Al Hamad, Noora Mohammed
   Kheir, Nadir
   Zeenny, Rony M.
   Fathelrahman, Ahmed Ibrahim
TI Tobacco-Related Education in Schools of Pharmacy in the Middle East: A
   Multinational Cross-Sectional Study
SO NICOTINE & TOBACCO RESEARCH
VL 20
IS 5
BP 561
EP 567
DI 10.1093/ntr/ntx031
PD MAY 2018
PY 2018
AB Lack of adequate tobacco-related content in pharmacy curricula can
   interfere with pharmacist's ability to provide tobacco cessation
   interventions. This study aims to determine the extent of
   tobacco-related content in pharmacy schools' curricula across the Middle
   East region, instructional methods used, perceived adequacy and
   importance of tobacco education, and barriers for inclusion of
   tobacco-related content in pharmacy curricula.
   A web-based survey was sent to 120 schools of pharmacy in 13 Middle
   Eastern countries. Key faculty members were identified and sent an
   e-mail with an online link to the survey. Data were descriptively
   analyzed using Statistical Package for Social Sciences version 22.
   Of the 120 pharmacy schools contacted, 59 schools completed the survey
   (49.2% response rate). Of this, 44 (74.6%) reported including
   tobacco-related content in their undergraduate curricula. Nicotine
   pharmacology and principles of addiction (64.4%), pharmacologic aids for
   tobacco cessation (61%), and health effects of tobacco (61%) were the
   most commonly reported topics. The topics that were least perceived to
   be adequately covered were monitoring outcomes of tobacco cessation
   interventions (5.9%) and epidemiology of tobacco use (15.4%). The top
   barriers to inclusion of tobacco-related topics in the curriculum were
   lack of time (75.9%), lack of experiential training sites focusing on
   tobacco cessation interventions (72.2%), lack of faculty expertize
   (66%), and perceived lack of priority of tobacco related content in
   pharmacy schools (66%).
   The current findings suggest that more efforts should be geared towards
   increasing content for tobacco education in schools of pharmacy across
   the Middle East and towards overcoming the identified barriers.
   This study is the first to assess the extent of tobacco-related content
   in pharmacy schools curricula across the Middle East countries. If
   pharmacy students are expected to deliver effective tobacco cessation
   services when they graduate as pharmacists, then schools of pharmacy in
   the Middle East should consider providing adequate tobacco-related
   content and training in undergraduate curricula. Pharmacy schools have
   to work on circumventing the identified barriers including lack of time,
   lack of experiential training sites offering tobacco cessation
   interventions, shortage of faculty with relevant expertize and placing
   low priority on tobacco education in pharmacy schools.
RI Zeenny, Rony M./H-6598-2019; Awaisu, Ahmed/AAU-3959-2020; Fathelrahman, Ahmed/C-9449-2012; Kheir, Nadir/
OI Zeenny, Rony M./0000-0002-5443-7780; Awaisu, Ahmed/0000-0002-9029-8925;
   Fathelrahman, Ahmed/0000-0002-5689-5769; Kheir,
   Nadir/0000-0002-0295-3505
ZA 0
Z8 0
ZR 0
ZS 0
TC 3
ZB 0
Z9 3
U1 0
U2 4
SN 1462-2203
EI 1469-994X
UT WOS:000429448500005
PM 28164230
ER

PT J
AU Hunter, David J.
   Hinman, Rana S.
   Bowden, Jocelyn L.
   Egerton, Thorlene
   Briggs, Andrew M.
   Bunker, Stephen J.
   Kasza, Jessica
   Forbes, Andrew B.
   French, Simon D.
   Pirotta, Marie
   Schofield, Deborah J.
   Zwar, Nicholas A.
   Bennell, Kim L.
CA PARTNER Study Team
TI Effectiveness of a new model of primary care management on knee pain and
   function in patients with knee osteoarthritis: Protocol for THE PARTNER
   STUDY
SO BMC MUSCULOSKELETAL DISORDERS
VL 19
AR 132
DI 10.1186/s12891-018-2048-0
PD APR 30 2018
PY 2018
AB Background: To increase the uptake of key clinical recommendations for
   non-surgical management of knee osteoarthritis (OA) and improve patient
   outcomes, we developed a new model of service delivery (PARTNER model)
   and an intervention to implement the model in the Australian primary
   care setting. We will evaluate the effectiveness and cost-effectiveness
   of this model compared to usual general practice care.
   Methods: We will conduct a mixed-methods study, including a two-arm,
   cluster randomised controlled trial, with quantitative, qualitative and
   economic evaluations. We will recruit 44 general practices and 572
   patients with knee OA in urban and regional practices in Victoria and
   New South Wales. The interventions will target both general
   practitioners (GPs) and their patients at the practice level. Practices
   will be randomised at a 1:1 ratio. Patients will be recruited if they
   are aged >= 45 years and have experienced knee pain >= 4/10 on a
   numerical rating scale for more than three months. Outcomes are
   self-reported, patient-level validated measures with the primary
   outcomes being change in pain and function at 12 months. Secondary
   outcomes will be assessed at 6 and 12 months. The implementation
   intervention will support and provide education to intervention group
   GPs to deliver effective management for patients with knee OA using
   tailored online training and electronic medical record support.
   Participants with knee OA will have an initial GP visit to confirm their
   diagnosis and receive management according to GP intervention or control
   group allocation. As part of the intervention group GP management,
   participants with knee OA will be referred to a centralised
   multidisciplinary service: the PARTNER Care Support Team (CST). The CST
   will be trained in behaviour change support and evidence-based knee OA
   management. They will work with patients to develop a collaborative
   action plan focussed on key self-management behaviours, and communicate
   with the patients' GPs. Patients receiving care by intervention group
   GPs will receive tailored OA educational materials, a leg muscle
   strengthening program, and access to a weight-loss program as
   appropriate and agreed. GPs in the control group will receive no
   additional training and their patients will receive usual care.
   Discussion: This project aims to address a major evidence-to-practice
   gap in primary care management of OA by evaluating a new service
   delivery model implemented with an intervention targeting GP practice
   behaviours to improve the health of people with knee OA.
RI Bowden, Jocelyn/E-3964-2015; /AAB-3060-2019; Egerton, Thorlene/AAN-5810-2020; Forbes, Andrew/; French, Simon/; Zwar, Nicholas/; Bunker, Stephen/
OI Bowden, Jocelyn/0000-0002-0340-0232; Egerton,
   Thorlene/0000-0003-4751-7624; Forbes, Andrew/0000-0003-4269-914X;
   French, Simon/0000-0002-7061-7706; Zwar, Nicholas/0000-0001-6462-9121;
   Bunker, Stephen/0000-0003-0780-4784
ZB 4
ZS 0
ZR 0
TC 15
ZA 0
Z8 0
Z9 15
U1 0
U2 11
SN 1471-2474
UT WOS:000431260400002
PM 29712564
ER

PT J
AU Foreback, Jami
   Kusz, Halina
   Lepisto, Brenda Lovegrove
   Pawlaczyk, Barbara
TI Empathy in Internal Medicine Residents at Community-based Hospitals: A
   Cross-sectional Study
SO JOURNAL OF MEDICAL EDUCATION AND CURRICULAR DEVELOPMENT
VL 5
AR 2382120518771352
DI 10.1177/2382120518771352
PD APR 30 2018
PY 2018
AB INTRODUCTION: Many research reports revealed declining empathy in
   medical schools that continues in postgraduate years of training.
   OBJECTIVE: The aim of this study is to examine the self-reported empathy
   levels of internal medicine (IM) residents in 3 community-based teaching
   hospitals.
   METHODS: The Jefferson Scale of Physician Empathy, Health Professionals
   version, is an online, self-administered, questionnaire that was offered
   to 129 current and incoming residents at 1 osteopathic and 2 allopathic,
   IM training programs in Flint, Michigan.
   RESULTS: Forty-five residents responded (35% response rate). Our
   residents' cumulative mean empathy score was 112.5 with a SD of 12.72,
   which is comparable with the cumulative empathy scores for IM residents
   at university hospitals. There was an increase in empathy score from the
   beginning level of training, postgraduate year 0 (PGY0), to the PGY1
   level, and a noticeable, although statistically non-significant,
   decrease in empathy score for both PGY2 and PGY3 residents. The
   graduating residents' scores were higher compared with incoming
   residents.
   CONCLUSIONS: The cumulative mean empathy score in community-based IM
   residents showed an increase in the beginning of residents' training and
   decrease in empathy score by the end of training. There were significant
   differences in empathy scores by level of training at individual
   hospitals. This might be related to different targeted curricula.
ZS 1
TC 5
ZR 0
ZA 0
ZB 0
Z8 0
Z9 5
U1 0
U2 5
SN 2382-1205
UT WOS:000434853400001
PM 29780888
ER

PT J
AU Sevilla-Berrios, Ronaldo
   O'Horo, John C.
   Schmickl, Christopher N.
   Erdogan, Aysen
   Chen, Xiaomei
   Arguello, Lisbeth Y. Garcia
   Dong, Yue
   Kilickaya, Oguz
   Pickering, Brain
   Kashyap, Rahul
   Gajic, Ognjen
TI Prompting with electronic checklist improves clinician performance in
   medical emergencies: a high-fidelity simulation study
SO INTERNATIONAL JOURNAL OF EMERGENCY MEDICINE
VL 11
AR 26
DI 10.1186/s12245-018-0185-8
PD APR 27 2018
PY 2018
AB Background: Inefficient processes of care delivery during acute
   resuscitation can compromise the "Golden Hour," the time when quick
   interventions can rapidly determine the course of the patient's outcome.
   Checklists have been shown to be an effective tool for standardizing
   care models. We developed a novel electronic tool, the Checklist for
   Early Recognition and Treatment of Acute Illness (CERTAIN) to facilitate
   standardized evaluation and treatment approach for acutely
   decompensating patients. The checklist was enforced by the use of a "
   prompter," a team member separate from the leader who records and
   reviews pertinent CERTAIN algorithms and verbalizes these to the team.
   Our hypothesis was that the CERTAIN model, with the use of the tool and
   a prompter, can improve clinician performance and satisfaction in the
   evaluation of acute decompensating patients in a simulated environment.
   Methods: Volunteer clinicians with valid adult cardiac life support
   (ACLS) certification were invited to test the CERTAIN model in a
   high-fidelity simulation center. The first session was used to establish
   a baseline evaluation in a standard clinical resuscitation scenario.
   Each subject then underwent online training before returning to a
   simulation center for a live didactic lecture, software knowledge
   assessment, and practice scenarios. Each subject was then evaluated on a
   scenario with a similar content to the baseline. All subjects took a
   post-experience satisfaction survey. Video recordings of the pre- and
   post-test sessions were evaluated using a validated method by two
   blinded reviewers.
   Results: Eighteen clinicians completed baseline and post-education
   sessions. CERTAIN prompting was associated with reduced omissions of
   critical tasks (46 to 32%, p < 0.01) and 12 out of 14 general assessment
   tasks were completed in a more timely manner. The post-test survey
   indicated that 72% subjects felt better prepared during an emergency
   scenario using the CERTAIN model and 85% would want to be treated with
   the CERTAIN if they were critically ill.
   Conclusion: Prompting with electronic checklist improves clinicians'
   performance and satisfaction when dealing with medical emergencies in
   high-fidelity simulation environment.
RI Dong, Yue/B-7597-2008; O'Horo, John C/N-8681-2013; Kashyap, Rahul/; Schmickl, Christopher/
OI Dong, Yue/0000-0002-1737-6536; O'Horo, John C/0000-0002-0880-4498;
   Kashyap, Rahul/0000-0002-4383-3411; Schmickl,
   Christopher/0000-0001-5417-9980
ZR 0
ZB 2
Z8 0
TC 9
ZS 0
ZA 0
Z9 9
U1 0
U2 0
SN 1865-1372
EI 1865-1380
UT WOS:000431604600001
PM 29704128
ER

PT J
AU Skeith, Leslie
   Ridinger, Heather
   Srinivasan, Sushant
   Givi, Babak
   Youssef, Nazih
   Harris, Ilene
TI Exploring the thesis experience of Master of Health professions
   education graduates: a qualitative study
SO INTERNATIONAL JOURNAL OF MEDICAL EDUCATION
VL 9
BP 113
EP 121
DI 10.5116/ijme.5abe.2209
PD APR 27 2018
PY 2018
AB Objectives: To explore the thesis experience of recent Master of Health
   Professions Education (MHPE) graduates in the University of Illinois at
   Chicago (UIC) program.
   Methods: This is a qualitative case study exploring the experience of
   MHPE graduates between 2014 and 2016 (n = 31). Using convenience
   sampling, all graduates with an email address (n = 30) were invited to
   participate in an online survey and semi-structured interviews.
   Interviews were completed in-person or via telephone or video
   conference; interviewers collected detailed notes and audio recordings.
   Two authors independently analyzed the data iteratively using thematic
   analysis and discrepancies were discussed and resolved.
   Results: Survey results (n = 20, 67%) revealed an average graduation of
   5.1 years; 10 graduates (33%) were interviewed. Three themes related to
   the thesis experience were identified: success factors, challenges, and
   outcomes. Success factors, when present, promoted completion of a
   thesis; these included: a supportive program environment, time
   management, available resources, MHPE foundational coursework, aligning
   theses with career goals, and identifying a project with limited scope.
   Challenges made thesis completion more difficult for graduates; these
   included: institutional factors, personal or professional
   responsibilities, burnout, externally-imposed deadlines, and barriers in
   the research process. Despite these challenges, completing the thesis
   resulted in many professional or personal benefits (outcomes).
   Conclusions: Multiple success factors and challenges were identified in
   the master's thesis process among MHPE graduates at UIC. These findings
   can help students conducting education-based scholarship through the
   master's thesis process. This study also informs program evaluation and
   improvements and outlines personal and professional outcomes of
   completing a master's thesis.
RI Skeith, Leslie/AAW-1740-2021; Youssef, Nazih/AAU-4857-2020; Givi, Babak/AAK-8836-2020
OI Youssef, Nazih/0000-0002-8665-1431; Givi, Babak/0000-0002-8221-5077
ZA 0
ZR 0
ZS 1
ZB 0
TC 2
Z8 0
Z9 3
U1 1
U2 2
SN 2042-6372
UT WOS:000431068500002
PM 29705774
ER

PT J
AU Park, Jamie S.
   Moore, Julia E.
   Sayal, Radha
   Holmes, Bev J.
   Scarrow, Gayle
   Graham, Ian D.
   Jeffs, Lianne
   Timmings, Caitlyn
   Rashid, Shusmita
   Johnson, Alekhya Mascarenhas
   Straus, Sharon E.
TI Evaluation of the "Foundations in Knowledge Translation" training
   initiative: preparing end users to practice KT
SO IMPLEMENTATION SCIENCE
VL 13
AR 63
DI 10.1186/s13012-018-0755-4
PD APR 25 2018
PY 2018
AB Background: Current knowledge translation (KT) training initiatives are
   primarily focused on preparing researchers to conduct KT research rather
   than on teaching KT practice to end users. Furthermore, training
   initiatives that focus on KT practice have not been rigorously evaluated
   and have focused on assessing short-term outcomes and participant
   satisfaction only. Thus, there is a need for longitudinal training
   evaluations that assess the sustainability of training outcomes and
   contextual factors that may influence outcomes.
   Methods: We evaluated the KT training initiative "Foundations in KT"
   using a mixed-methods longitudinal design. "Foundations in KT" provided
   training in KT practice and included three tailored in-person workshops,
   coaching, and an online platform for training materials and knowledge
   exchange. Two cohorts were included in the study (62 participants,
   including 46 "Foundations in KT" participants from 16 project teams and
   16 decision-maker partners). Participants completed self-report
   questionnaires, focus groups, and interviews at baseline and at 6, 12,
   18, and 24 months after the first workshop.
   Results: Participant-level outcomes include survey results which
   indicated that participants' self-efficacy in evidence-based practice
   (F(1,8.9) = 23.7, p = 0.001, n = 45), KT activities (F(1,23.9) = 43.2, p
   < 0.001, n = 45), and using evidence to inform practice increased over
   time (F(1,11.0) = 6.0, p = 0.03, n = 45). Interviews and focus groups
   illustrated that participants' understanding of and confidence in using
   KT increased from baseline to 24 months after the workshop. Interviews
   and focus groups suggested that the training initiative helped
   participants achieve their KT project objectives, plan their projects,
   and solve problems over time. Contextual factors include teams with high
   self-reported organizational capacity and commitment to implement at the
   start of their project had buy-in from upper management that resulted in
   secured funding and resources for their project. Training initiative
   outcomes include participants who applied the KT knowledge and skills
   they learned to other projects by sharing their knowledge informally
   with coworkers. Sustained spread of KT practice was observed with five
   teams at 24 months.
   Conclusions: We completed a longitudinal evaluation of a KT training
   initiative. Positive participant outcomes were sustained until 24 months
   after the initial workshop. Given the emphasis on implementing evidence
   and the need to train implementers, these findings are promising for
   future KT training.
RI Graham, Ian D./ABD-5259-2021; Jeffs, Lianne P/U-9147-2018; Sayal, Radha/
OI Graham, Ian D./0000-0002-3669-1216; Sayal, Radha/0000-0002-2475-8831
Z8 0
ZR 0
ZA 0
ZB 1
TC 15
ZS 1
Z9 16
U1 0
U2 3
SN 1748-5908
UT WOS:000431046700003
PM 29695267
ER

PT J
AU Schulze, Henrike
   Nacke, Marisa
   Gutenbrunner, Christoph
   Hadamitzky, Catarina
TI Worldwide assessment of healthcare personnel dealing with lymphoedema
SO HEALTH ECONOMICS REVIEW
VL 8
AR 10
DI 10.1186/s13561-018-0194-6
PD APR 16 2018
PY 2018
AB Background: Lymphoedema is a pandemic with about 250 million people
   suffering from this condition worldwide. Lymphatic diseases have
   considerable public health significance, but yet few professionals are
   specialised in their management causing a substantial burden on health
   resources.
   Aims and objectives: This study aims to give an overview of the
   approximate number of medical professionals, professional societies,
   institutions and companies dealing with lymphoedema in various
   countries. Concepts of improvement for current human resources are
   considered.
   Methods: An online database analysis (Google search engine and PubMed)
   was carried out for each country of the world. Additionally, relevant
   congress participant lists as well as member lists of significant
   medical societies and reports of the World Health Organisation were
   analysed.
   Results: Overall distribution of tertiary level professionals
   specialised in this field is heterogenous. A decrescent gradient of
   professionals can be seen between developed and developing countries and
   between urban and rural areas. Countries in general do not seem to have
   yet met the current demand for specialists at tertiary level in this
   field.
   Conclusions: This study intends to draw attention to the current medical
   coverage gaps due to a low number of lymphoedema specialists at tertiary
   level. It wishes to start a discussion about structured reimbursement
   and certification of knowledge and skills that are essential incentives
   for experts to act as multiplicators and change the lack of care in the
   mid-term. Current fail prescriptions and evitable disability and sick
   certificates represent a high financial burden that could be reinvested
   in a correct management. Policy makers must focus in the two above
   mentioned essential measures. Medical training and the consequent
   development of the industry will then naturally take place, as it was
   the case for other professional groups in the past.
ZS 1
Z8 0
ZR 0
ZA 0
TC 28
ZB 4
Z9 29
U1 0
U2 3
SN 2191-1991
UT WOS:000450953400001
PM 29663122
ER

PT J
AU Iung, Bernard
   Delgado, Victoria
   Lazure, Patrice
   Murray, Suzanne
   Sirnes, Per Anton
   Rosenhek, Raphael
   Price, Susanna
   Metra, Marco
   Carrera, Celine
   De Bonis, Michele
   Haude, Michael
   Hindricks, Gerhard
   Bax, Jeroen
   Vahanian, Alec
TI Educational needs and application of guidelines in the management of
   patients with mitral regurgitation. A European mixed-methods study
SO EUROPEAN HEART JOURNAL
VL 39
IS 15
BP 1295
EP 1303
DI 10.1093/eurheartj/ehx763
PD APR 14 2018
PY 2018
AB Aims To assess the knowledge and application of European Society of
   Cardiology (ESC) Guidelines in the management of mitral regurgitation
   (MR).
   Methods and results A mixed-methods educational needs assessment was
   performed. Following a qualitative phase (interviews), an online survey
   was undertaken using three case scenarios (asymptomatic severe primary
   MR, symptomatic severe primary MR in the elderly, and severe secondary
   MR) in 115 primary care physicians (PCPs), and 439 cardiologists or
   cardiac surgeons from seven European countries. Systematic cardiac
   auscultation was performed by only 54% of clinicians in asymptomatic
   patients. Cardiologists appropriately interpreted echocardiographic
   assessment of mechanism and quantification of primary MR (>= 75%), but
   only 44% recognized secondary MR as severe. In asymptomatic severe
   primary MR with an indication for surgery, 27% of PCPs did not refer the
   patient to a cardiologist and medical therapy was overused by 19% of
   cardiologists. In the elderly patient with severe symptomatic primary
   MR, 72% of cardiologists considered mitral intervention (transcatheter
   edge-to-edge valve repair in 72%). In severe symptomatic secondary MR,
   optimization of medical therapy was advised by only 51% of PCPs and 33%
   of cardiologists, and surgery considered in 30% of cases (transcatheter
   edge-to-edge repair in 64%).
   Conclusion Systematic auscultation is underused by PCPs for the early
   detection of MR. Medical therapy is overused in primary MR and underused
   in secondary MR. Indications for interventions are appropriate in most
   patients with primary MR, but are unexpectedly frequent for secondary
   MR. These gaps identify important targets for future educational
   programs.
RI Delgado, Victoria/AAL-4731-2021; Price, Susanna/AAH-7515-2021; Sirnes, Per Anton/AAS-2343-2020; Iung, Bernard/AAQ-9004-2020; Metra, marco/E-7101-2010; De Bonis, Michele/AAN-7826-2020; De Bonis, Michele/; Lazure, Patrice/
OI Delgado, Victoria/0000-0002-9841-2737; Iung,
   Bernard/0000-0002-9127-348X; De Bonis, Michele/0000-0001-9329-7437;
   Lazure, Patrice/0000-0002-9278-1718
ZR 0
ZB 7
Z8 1
ZA 0
TC 32
ZS 0
Z9 32
U1 0
U2 3
SN 0195-668X
EI 1522-9645
UT WOS:000430715700016
PM 29300869
ER

PT J
AU Bowsher, Gemma
   Parry-Billings, Laura
   Georgeson, Anna
   Baraitser, Paula
TI Ethical learning on international medical electives: a case-based
   analysis of medical student learning experiences
SO BMC MEDICAL EDUCATION
VL 18
AR 78
DI 10.1186/s12909-018-1181-7
PD APR 11 2018
PY 2018
AB Background: Students on international medical electives face complex
   ethical issues when undertaking clinical work. The variety of elective
   destinations and the culturally specific nature of clinical ethical
   issues suggest that pre-elective preparation could be supplemented by
   in-elective support.
   Methods: An online, asynchronous, case-based discussion was piloted to
   support ethical learning on medical student electives. We developed six
   scenarios from elective diaries to stimulate peer-facilitated
   discussions during electives. We evaluated the transcripts to assess
   whether transformative, experiential learning took place, assessing
   specifically for indications that 1) critical reflection, 2) reflective
   action and 3) reflective learning were taking place. We also completed a
   qualitative thematic content analysis of the discussions.
   Results: Of forty-one extended comments, nine responses showed evidence
   of transformative learning (Mezirow stage three). The thematic analysis
   identified five themes: adopting a position on ethical issues without
   overt analysis; presenting issues in terms of their effects on students'
   ability to complete tasks; describing local contexts and colleagues as
   "other"; difficulty navigating between individual and structural issues,
   and overestimation of the impact of individual action on structures and
   processes.
   Conclusion: Results suggest a need to: frame ethical learning on
   elective so that it builds on earlier ethical programmes in the
   curriculum, and encourages students to adopt structured approaches to
   complex ethical issues including cross-cultural negotiation and to
   enhance global health training within the curriculum.
ZS 0
ZR 0
TC 7
ZB 0
ZA 0
Z8 0
Z9 7
U1 1
U2 10
SN 1472-6920
UT WOS:000430242100001
PM 29642906
ER

PT J
AU Farkas, Amy H.
   Vanderberg, Rachel
   McNeil, Melissa
   Rothenberger, Scott
   Contratto, Erin
   Dolan, Brigid M.
   Tilstra, Sarah
TI The Impact of Women's Health Residency Tracks on Career Outcomes
SO JOURNAL OF WOMENS HEALTH
VL 27
IS 7
BP 927
EP 932
DI 10.1089/jwh.2017.6739
EA APR 2018
PD JUL 2018
PY 2018
AB Background: Women's health residency tracks within several internal
   medicine residencies provide gender-specific education to residents. The
   impact of these programs has not been evaluated. The objective of this
   study was to determine the impact that women's health residency tracks
   have on career outcomes. Materials and Methods: The participants in the
   study were women's health track (WHT) graduates from three different
   programs. To account for the impact of gender, we also surveyed female
   graduates who did not participate in WHT from the same programs, paired
   by year of graduation (non-WHT). Participants completed an online survey
   and provided a copy of their updated curriculum vitae (CV). Survey
   responses and CV data were analyzed separately. Results: Of the 218
   eligible graduates, 133 completed the survey and 86 provided a CV for a
   response rate of 63.8%. Regarding clinical care, 31.8% of WHT graduates
   focused on women's health in practice compared with only 16.1% of
   non-WHT graduates (Cohen's h 0.43). WHT graduates were more likely to
   have presented nationally on women's health topics (53.3% vs. 16.7%,
   p-value 0.030) and teach women's health topics (51.4% vs. 26.7%%,
   Cohen's h 0.51). WHT graduates were more likely to have assumed a
   women's health leadership role (34.5% vs. 0.0%, p-value 0.018).
   Conclusion: Graduates of women's health residency tracks remain involved
   in women's health in clinical practice, scholarship, teaching, and
   leadership. While all internal medicine residents should receive
   comprehensive women's health education, WHTs are an effective way of
   promoting women's healthcare and scholarship.
RI Tilstra, Sarah/AAF-5751-2020
ZB 0
ZS 0
ZR 0
TC 2
Z8 0
ZA 0
Z9 2
U1 0
U2 2
SN 1540-9996
EI 1931-843X
UT WOS:000429487900001
PM 29620953
ER

PT J
AU Fair, Frankie J.
   Watson, Helen
   Gardner, Rachel
   Soltani, Hora
TI Women's perspectives on antenatal breast expression: a cross-sectional
   survey
SO REPRODUCTIVE HEALTH
VL 15
AR 58
DI 10.1186/s12978-018-0497-4
PD APR 4 2018
PY 2018
AB Background: The practice of antenatal breast expression (ABE) has been
   proposed as a strategy to promote successful breastfeeding. Although
   there has been some focus on the evaluation of the effects of ABE in
   promotion of breastfeeding, little or no evidence exists on women's
   experiences of ABE or opinions on ABE, particularly amongst overweight
   or obese women.
   Methods: This study aimed to explore women's knowledge, practices and
   opinions of ABE, and any differences within the overweight and obese
   subgroups. A cross-sectional survey was undertaken using an online
   questionnaire distributed by a maternity user group representative via
   social media. Quantitative data were analysed using Chi-square and
   Fisher's exact tests in SPSS. Simple thematic analysis was used for the
   qualitative data.
   Results: A total of 688 responses were analysed; the sample represented
   a group of breastfeeding mothers, of whom 64.5% had heard of ABE, 8.2%
   had been advised to do ABE, and 14.2% had undertaken ABE. Of the women
   who had been advised to do ABE, 67.9% had complied. Most participants
   (58.6%) were unsure if ABE was a good idea; however 80.9% would consider
   doing ABE if it was found to be helpful to prepare for breastfeeding.
   Women in the overweight or obese subgroups were significantly more
   likely to have heard of ABE (p < 0.001), and positive opinion of ABE
   also increased with higher BMI groups. The qualitative data demonstrated
   participants felt ABE may be beneficial when mother or baby have medical
   problems, and in preparation for breastfeeding, but highlighted their
   concerns that it may interfere with nature and be harmful, and that they
   wanted more information and knowledge about ABE.
   Conclusions: Amongst women who have breastfed, many have heard of ABE,
   compliance with advice to undertake ABE is relatively high, and ABE is
   considered an acceptable practice. Further investigation into the
   benefits and safety of ABE is warranted, to address the needs of
   childbearing women for evidence-based information about this practice.
   If the evidence base is established, overweight and obese pregnant women
   could be an important target group for this intervention.
OI Watson, Helen/0000-0002-5479-8527
Z8 1
ZB 0
TC 6
ZS 0
ZA 0
ZR 0
Z9 7
U1 1
U2 12
EI 1742-4755
UT WOS:000429285600001
PM 29618359
ER

PT J
AU Tully, Vicki
   Murphy, Douglas
   Fioratou, Evridiki
   Chaudhuri, Arun
   Shaw, James
   Davey, Peter
TI Learning from errors: assessing final year medical students' reflection
   on safety improvement, five year cohort study
SO BMC MEDICAL EDUCATION
VL 18
AR 57
DI 10.1186/s12909-018-1173-7
PD APR 2 2018
PY 2018
AB Background: Investigation of real incidents has been consistently
   identified by expert reviews and student surveys as a potentially
   valuable teaching resource for medical students. The aim of this study
   was to adapt a published method to measure resident doctors' reflection
   on quality improvement and evaluate this as an assessment tool for
   medical students.
   Methods: The design is a cohort study. Medical students were prepared
   with a tutorial in team based learning format and an online Managing
   Incident Review course. The reliability of the modified Mayo Evaluation
   of Reflection on Improvement tool (mMERIT) was analysed with
   Generalizability G-theory. Long term sustainability of assessment of
   incident review with mMERIT was tested over five consecutive years.
   Results: A total of 824 students have completed an incident review using
   167 incidents from NHS Tayside's online reporting system. In order to
   address the academic practice gap students were supervised by Senior
   Charge Nurses or Consultants on the wards where the incidents had been
   reported. Inter-rater reliability was considered sufficiently high to
   have one assessor for each student report. There was no evidence of a
   gradient in student marks across the academic year. Marks were
   significantly higher for students who used Section Questions to
   structure their reports compared with those who did not. In Year 1 of
   the study 21 (14%) of 153 mMERIT reports were graded as concern. All 21
   of these students achieved the required standard on resubmission. Rates
   of resubmission were lower (3% to 7%) in subsequent years.
   Conclusions: We have shown that mMERIT has high reliability with one
   rater. mMERIT can be used by students as part of a suite of feedback to
   help supplement their self-assessment on their learning needs and
   develop insightful practice to drive their development of quality,
   safety and person centred professional practice. Incident review
   addresses the need for workplace based learning and use of real life
   examples of mistakes, which has been identified by previous studies of
   education about patient safety in medical schools.
OI Fioratou, Evridiki/0000-0001-6618-8227
Z8 0
ZA 0
ZS 0
ZB 2
ZR 0
TC 7
Z9 7
U1 1
U2 17
SN 1472-6920
UT WOS:000428942000001
PM 29606098
ER

PT J
AU Ho, Veronica W.
   Harris, Peter G.
   Kumar, Rakesh K.
   Velan, Gary M.
TI Knowledge maps: a tool for online assessment with automated feedback
SO MEDICAL EDUCATION ONLINE
VL 23
AR 1457394
DI 10.1080/10872981.2018.1457394
PD APR 2 2018
PY 2018
AB In higher education, most assessments or examinations comprise either
   multiple-choice items or open-ended questions such as modified essay
   questions (MEQs). Online concept and knowledge maps are potential tools
   for assessment, which might emphasize meaningful, integrated
   understanding of phenomena. We developed an online knowledge-mapping
   assessment tool, which provides automated feedback on student-submitted
   maps. We conducted a pilot study to investigate the potential utility of
   online knowledge mapping as a tool for automated assessment by comparing
   the scores generated by the software with manual grading of a MEQ on the
   same topic for a cohort of first-year medical students. In addition, an
   online questionnaire was used to gather students' perceptions of the
   tool. Map items were highly discriminating between students of differing
   knowledge of the topic overall. Regression analysis showed a significant
   correlation between map scores and MEQ scores, and responses to the
   questionnaire regarding use of knowledge maps for assessment were
   overwhelmingly positive. These results suggest that knowledge maps
   provide a similar indication of students' understanding of a topic as a
   MEQ, with the advantage of instant, consistent computer grading and time
   savings for educators. Online concept and knowledge maps could be a
   useful addition to the assessment repertoire in higher education.
RI Kumar, Rakesh K/J-6124-2012; Velan, Gary/; Ho, Veronica/
OI Kumar, Rakesh K/0000-0002-9531-8411; Velan, Gary/0000-0002-4535-6663;
   Ho, Veronica/0000-0001-8809-4010
ZR 0
ZS 1
ZB 1
ZA 0
Z8 0
TC 12
Z9 13
U1 3
U2 30
SN 1087-2981
UT WOS:000429036300001
PM 29608133
ER

PT J
AU Pezeshki, Zahra
   Ivari, Syed Ali Soleimani
TI Applications of BIM: A Brief Review and Future Outline
SO ARCHIVES OF COMPUTATIONAL METHODS IN ENGINEERING
VL 25
IS 2
BP 273
EP 312
DI 10.1007/s11831-016-9204-1
PD APR 2018
PY 2018
AB This paper surveys building information modeling (BIM) development using
   classification and literature review of articles for the last decade
   (2000-2016) to explore how various BIM methodologies have been developed
   during this period. Based on the selected journals of different BIM
   applications and different online database of BIM, this article surveys
   and classifies BIM applications into ten different categories such as
   education system, medical system, economic system, electrical and
   electronics system, traffic control, image processing and feature
   extraction, manufacturing and system modeling, forecasting and
   predictions, BIM enhancements and social sciences. For each of these
   categories, this paper mentions a brief future outline. This review
   study indicates mainly three types of future development directions for
   BIM methodologies, domains and article types: (1) BIM methodologies are
   tending to be developed toward expertise orientation. (2) It is
   suggested that different social science methodologies could be
   implemented using BIM as another kind of expert methodology. (3) The
   ability to continually change and learning capability is the driving
   power of BIM methodologies and will be the key for future intelligent
   applications.
RI Pezeshki, Zahra/E-1666-2017
OI Pezeshki, Zahra/0000-0003-3366-3647
ZS 0
TC 48
Z8 2
ZB 0
ZA 0
ZR 1
Z9 51
U1 13
U2 104
SN 1134-3060
EI 1886-1784
UT WOS:000427741200002
ER

PT J
AU Liossi, Christina
   Failo, Alessandro
   Schoth, Daniel E.
   Williams, Glyn
   Howard, Richard F.
TI The effectiveness of online pain resources for health professionals: a
   systematic review with subset meta-analysis of educational intervention
   studies
SO PAIN
VL 159
IS 4
BP 631
EP 643
DI 10.1097/j.pain.0000000000001146
PD APR 2018
PY 2018
AB Online educational interventions are increasingly developed for health
   professionals and students, although graduate and undergraduate medical
   curricula often contain limited information about how to assess and
   manage pain. This study reviews the literature on the effectiveness of
   pain-related online educational resources. Studies were identified
   through a search of Medline, PsychINFO, Web of Science, CINAHL, PubMed,
   Scopus, Cochrane Library, Google Scholar, and OpenGrey databases. Search
   terms included 3 concept blocks: (1) type of intervention-online
   education, computer-based, e-learning, web-based, and internet-based;
   (2) population-pediatrician, physician, nurse, psychologist, and
   medical; and (3) outcome-pain*. Thirty-two studies (13 randomised
   controlled trials, 5 nonrandomised controlled trials, and 14
   single-group pre-post studies) were included. Ten provided data for
   inclusion in a series of between-groups meta-analyses. After
   intervention, participants receiving online instruction had
   significantly greater knowledge compared with those receiving training
   as usual/alternative training (Hedges' g =0.80, 95% confidence interval
   [CI]: 0.121.49), and students had significantly greater skills compared
   with students receiving training as usual (g = 1.34, CI: 0.38-2.30). No
   significant differences were found for confidence/competence (g =0.02,
   CI: 20.79 to 0.84) or attitudes/beliefs (g = 0.16, CI: 20.48 to 0.79).
   Although online educational resources show promise in improving learner
   knowledge, considerable heterogeneity exists between studies in quality,
   design, educational content, and outcomes. Furthermore, methodologically
   robust RCTs are required to establish the effectiveness of online
   educational interventions and a greater understanding of the key
   features of successful online resources, including cognitive
   interactivity. Few studies assessed health outcomes for patients,
   remaining a major priority for future investigations.
RI Failo, Alessandro/AAA-5578-2021; Howard, Richard/
OI Failo, Alessandro/0000-0002-9316-0091; Howard,
   Richard/0000-0001-9271-0074
ZB 3
ZS 0
ZA 0
Z8 0
TC 15
ZR 0
Z9 15
U1 2
U2 19
SN 0304-3959
EI 1872-6623
UT WOS:000451219000004
PM 29319610
ER

PT J
AU Agarwal, Sanjeev
   Cicone, Caitlin
   Chang, Philip
TI Interventional Pain Procedures in Physical Medicine and Rehabilitation
   Residencies
SO AMERICAN JOURNAL OF PHYSICAL MEDICINE & REHABILITATION
VL 97
IS 4
BP 298
EP 303
DI 10.1097/PHM.0000000000000871
PD APR 2018
PY 2018
AB Exposure to interventional pain procedures is now a required component
   of training in physical medicine and rehabilitation residencies as
   mandated by the Accreditation Council for Graduate Medical Education.
   Data regarding resident exposure and competency in these procedures
   remain limited. Objectives were to determine the volume and type of
   exposure physical medicine and rehabilitation residents have to
   interventional pain procedures and to obtain faculty-perceived opinions
   regarding competency of incoming fellows as it pertains to
   interventional pain management. Online surveys were sent to program
   directors of physical medicine and rehabilitation residencies and
   fellowship directors of interventional spine, sports medicine, and pain
   medicine fellowships. Surveys inquired about educational methods, the
   volume of procedures in which residents actively participate, and
   faculty-perceived competency of trainees performing procedures.
   Thirty-nine residency programs and 27 fellowships responded to the
   surveys. Of the 39 residencies that responded, there was great variation
   in the exposure residents receive. Most programs reported that residents
   have moderate exposure to common procedures such as ultrasound-guided
   knee injections and lumbar epidural injections. In addition, while most
   residency program directors report graduates to be fairly prepared (33%)
   to well prepared (20.5%) with regard to spine procedures, most
   fellowship directors (63%) describe incoming fellows to be at the
   beginner level.
ZB 0
ZR 0
Z8 0
TC 4
ZS 0
ZA 0
Z9 4
U1 0
U2 2
SN 0894-9115
EI 1537-7385
UT WOS:000428080300017
PM 29189304
ER

PT J
AU Holley, Clare E.
   Farrow, Claire
   Haycraft, Emma
TI If at first you don't succeed: Assessing influences associated with
   mothers' reoffering of vegetables to preschool age children
SO APPETITE
VL 123
BP 249
EP 255
DI 10.1016/j.appet.2017.12.026
PD APR 1 2018
PY 2018
AB Repeatedly offering vegetables has been shown to be one of the most
   effective methods for increasing acceptance and subsequent intake in
   young children. In order to increase successful offerings of vegetables
   and resultant consumption amongst young children, it is necessary to
   consider the influences on maternal reoffering of vegetables. This study
   aimed to investigate the relationships between mothers' tendency to
   reoffer vegetables and a range of demographic factors and psychological
   variables. A cross-sectional design was used, where mothers completed
   questionnaires assessing how often they reoffer rejected vegetables,
   concerns for economic factors, and a range of possible child and
   maternal influences. Mothers of preschool children were recruited from
   toddler groups across Leicestershire, UK, as well as online. Spearman's
   correlations were run to look for associations between demographic and
   psychological factors with maternal reoffering of vegetables.
   Significantly associated factors were then entered into a stepwise
   regression to predict maternal reoffering of vegetables. Mothers were
   significantly less likely to reoffer rejected vegetables if they were
   concerned about time, money, and waste, were influenced by their child's
   mood, or were concerned about their child having tantrums. Moreover,
   mothers who consumed more vegetables themselves reoffered vegetables
   more frequently. Regression analyses revealed that mothers' concern
   about food waste and tantrums, as well as maternal vegetable
   consumption, all significantly predicted mothers' reoffering of
   vegetables. With these findings in mind, mothers should be educated and
   supported with how to tackle and minimise children's tantrums during
   feeding, as well as being made aware of effective methods for avoiding
   food waste. Moreover, given that mothers' own vegetable consumption is
   associated with lower reoffering of vegetables to their child,
   interventions which seek to increase familial vegetable consumption
   should be pursued. (C) 2018 Elsevier Ltd. All rights reserved.
OI Farrow, Claire/0000-0002-9822-957X; Haycraft, Emma/0000-0002-7359-1759;
   Farrow, Claire/0000-0003-3745-6610
TC 11
ZA 0
ZB 4
ZS 0
Z8 0
ZR 0
Z9 11
U1 0
U2 12
SN 0195-6663
EI 1095-8304
UT WOS:000427336500031
PM 29287634
ER

PT J
AU Leszczynski, Piotr
   Gotlib, Joanna
   Kopanski, Zbigniew
   Wejnarski, Arkadiusz
   Swiezewski, Stanislaw
   Galazkowski, Robert
TI Analysis of Web-based learning methods in emergency medicine: randomized
   controlled trial
SO ARCHIVES OF MEDICAL SCIENCE
VL 14
IS 3
BP 687
EP 694
DI 10.5114/aoms.2015.56422
PD APR 2018
PY 2018
AB Introduction: In medical education, Web-based learning is increasingly
   used as a complement to practical classes. The objective of the study
   was to perform a comparative analysis of three different forms of
   e-learning course on emergency medicine in terms of an indicator of
   knowledge growth and students' satisfaction.
   Material and methods: For the purpose of the study, we developed and
   implemented a tool in the form of an online course: A - non-animated
   presentation, B - video, C - interactive video. The participants were
   undergraduate students of emergency medicine and nursing (n = 106). A
   pre-test and a post-test were carried out, and the resulting data were
   analyzed using parametric tests (t-test, ANOVA, post-hoc). Final
   questionnaires assessing six parameters of satisfaction were also
   evaluated.
   Results: A significant increase in knowledge in the experimental group
   which used an interactive video was observed (p = 0.04). Moreover, the
   number of replays of learning material was the highest in group C (2.09
   +/- 2.48). The level of post-course satisfaction turned out to be
   comparable in all three groups (p = 0.62).
   Conclusions: The study allowed the interactive course to be identified
   as the most effective method of distance learning among selected ones.
   Due to the limitations of the study, we conclude that there is a need
   for further studies on the effectiveness of e-learning in emergency
   medicine.
RI Wejnarski, Arkadiusz/AAP-4049-2020; Leszczyński, Piotr/B-4017-2016; Swiezewski, Stanislaw SP/U-5745-2018; Galazkowski, Robert/X-2593-2018; Wejnarski, Arkadiusz AW/B-6355-2019; Gotlib, Joanna/
OI Wejnarski, Arkadiusz/0000-0003-1454-6664; Leszczyński,
   Piotr/0000-0002-3408-3591; Swiezewski, Stanislaw SP/0000-0001-9665-2182;
   Galazkowski, Robert/0000-0002-7205-2219; Wejnarski, Arkadiusz
   AW/0000-0003-1454-6664; Gotlib, Joanna/0000-0002-2717-7741
ZS 0
ZA 0
Z8 0
ZB 2
TC 14
ZR 0
Z9 14
U1 1
U2 8
SN 1734-1922
EI 1896-9151
UT WOS:000433030200028
PM 29765458
ER

PT J
AU Meineri, Massimiliano
   Bryson, Gregory L.
   Arellano, Ramiro
   Skubas, Nikolaos
TI Core point-of-care ultrasound curriculum: What does every
   anesthesiologist need to know?
SO CANADIAN JOURNAL OF ANESTHESIA-JOURNAL CANADIEN D ANESTHESIE
VL 65
IS 4
SI SI
BP 417
EP 426
DI 10.1007/s12630-018-1063-9
PD APR 2018
PY 2018
AB Point-of-care ultrasound (POCUS) is becoming an integral part of
   anesthesia practice throughout the world. Despite the growing interest
   in POCUS among trainees and faculty, POCUS training is variable among
   universities across Canada. This suggests a need for curriculum
   development and standardization. International guidelines for Emergency
   Medicine and Critical Care have common frameworks and may be used as a
   reference to model anesthesia-specific curricula. The Royal College of
   Anaesthetists of the United Kingdom currently offers the only nationally
   approved POCUS curriculum for anesthesia and critical care trainees.
   Most curricula have in common a stepwise approach that consists of
   foundation of knowledge and skills and competency building through
   practice. Nevertheless, a significant variety of didactic modalities
   have been described, and online learning and simulation offer clear
   advantages. What constitutes the minimum number of studies necessary to
   achieve competence is still debated as are the most appropriate tools
   for assessment of POCUS competency.
   Availability of trained staff anesthesiologists remains a major
   limitation to curricula implementation in most centres. A National
   Curriculum should be modeled on the Competency By Design Approach, in
   line with the CanMEDS 2015 roles, and start with a focus on basic POCUS
   modalities and applications. Guidance for the training and certification
   of POCUS among practicing anesthesiologists is lacking.
RI Bryson, Gregory Lyle/AAG-5108-2019
OI Bryson, Gregory Lyle/0000-0003-3583-9802
ZR 0
ZA 0
ZB 2
Z8 0
ZS 0
TC 13
Z9 13
U1 0
U2 4
SN 0832-610X
EI 1496-8975
UT WOS:000427429100008
PM 29340856
ER

PT J
AU Khalil, Mohammed K.
   Meguid, Eiman M. Abdel
   Elkhider, Ihsan A.
TI Teaching of anatomical sciences: A blended learning approach
SO CLINICAL ANATOMY
VL 31
IS 3
BP 323
EP 329
DI 10.1002/ca.23052
PD APR 2018
PY 2018
AB Blended learning is the integration of different learning approaches,
   new technologies, and activities that combine traditional face-to-face
   teaching methods with authentic online methodologies. Although advances
   in educational technology have helped to expand the selection of
   different pedagogies, the teaching of anatomical sciences has been
   challenged by implementation difficulties and other limitations. These
   challenges are reported to include lack of time, costs, and lack of
   qualified teachers. Easy access to online information and advances in
   technology make it possible to resolve these limitations by adopting
   blended learning approaches. Blended learning strategies have been shown
   to improve students' academic performance, motivation, attitude, and
   satisfaction, and to provide convenient and flexible learning.
   Implementation of blended learning strategies has also proved cost
   effective. This article provides a theoretical foundation for blended
   learning and proposes a validated framework for the design of blended
   learning activities in the teaching and learning of anatomical sciences.
   Clin. Anat. 31:323-329, 2018. (c) 2018 Wiley Periodicals, Inc.
RI Meguid, Eiman Abdel/E-8446-2017; Elkhider, Ihsan/AAL-7336-2021; Khalil, Mohammed K./AAE-3336-2020
OI Meguid, Eiman Abdel/0000-0003-3496-8047; Khalil, Mohammed
   K./0000-0001-6474-0460
ZS 1
ZA 0
TC 39
Z8 0
ZB 4
ZR 0
Z9 40
U1 10
U2 74
SN 0897-3806
EI 1098-2353
UT WOS:000427113800005
PM 29352730
ER

PT J
AU Hansberry, David R.
   D'Angelo, Michael
   White, Michael D.
   Prabhu, Arpan V.
   Cox, Mougnyan
   Agarwal, Nitin
   Deshmukh, Sandeep
TI Quantitative analysis of the level of readability of online emergency
   radiology-based patient education resources
SO EMERGENCY RADIOLOGY
VL 25
IS 2
BP 147
EP 152
DI 10.1007/s10140-017-1566-7
PD APR 2018
PY 2018
AB Purpose The vast amount of information found on the internet, combined
   with its accessibility, makes it a widely utilized resource for
   Americans to find information pertaining to medical information. The
   field of radiology is no exception. In this paper, we assess the
   readability level of websites pertaining specifically to emergency
   radiology.
   Methods Using Google, 23 terms were searched, and the top 10 results
   were recorded. Each link was evaluated for its readability level using a
   set of ten reputable readability scales. The search terms included the
   following: abdominal ultrasound, abdominal aortic aneurysm, aortic
   dissection, appendicitis, cord compression, CT abdomen, cholecystitis,
   CT chest, diverticulitis, ectopic pregnancy, epidural hematoma, dural
   venous thrombosis, head CT, MRI brain, MR angiography, MRI spine,
   ovarian torsion, pancreatitis, pelvic ultrasound, pneumoperitoneum,
   pulmonary embolism, subarachnoid hemorrhage, and subdural hematoma. Any
   content that was not written for patients was excluded.
   Results The 230 articles that were assessed were written, on average, at
   a 12.1 grade level. Only 2 of the 230 articles (1%) were written at the
   third to seventh grade recommended reading level set forth by the
   National Institutes of Health (NIH) and American Medical Association
   (AMA). Fifty-two percent of the 230 articles were written so as to
   require a minimum of a high school education (at least a 12th grade
   level). Additionally, 17 of the 230 articles (7.3%) were written at a
   level that exceeded an undergraduate education (at least a 16th grade
   level).
   Conclusions The majority of websites with emergency radiology-related
   patient education materials are not adhering to the NIH and AMA's
   recommended reading levels, and it is likely that the average reader is
   not benefiting fully from these information outlets. With the link
   between health literacy and poor health outcomes, it is important to
   address the online content in this area of radiology, allowing for
   patient to more fully benefit from their online searches.
RI Prabhu, Arpan/M-4193-2014; White, Michael/
OI Prabhu, Arpan/0000-0002-9928-2911; White, Michael/0000-0002-6291-3943
ZS 0
Z8 0
ZA 0
ZB 1
ZR 0
TC 2
Z9 2
U1 0
U2 4
SN 1070-3004
EI 1438-1435
UT WOS:000427478800005
PM 29143222
ER

PT J
AU Knowlden, Adam P.
   Conrad, Eric
TI Two-Year Outcomes of the Enabling Mothers to Prevent Pediatric Obesity
   Through Web-Based Education and Reciprocal Determinism (EMPOWER)
   Randomized Control Trial
SO HEALTH EDUCATION & BEHAVIOR
VL 45
IS 2
BP 262
EP 276
DI 10.1177/1090198117732604
PD APR 2018
PY 2018
AB Background. Childhood overweight and obesity is a public health epidemic
   with far-reaching medical, economic, and quality of life consequences.
   Brief, web-based interventions have received increased attention for
   their potential to combat childhood obesity. The purpose of our study
   was to evaluate a web-based, maternal-facilitated childhood obesity
   prevention intervention dubbed Enabling Mothers to Prevent Pediatric
   Obesity Through Web-Based Education and Reciprocal Determinism
   (EMPOWER), for its capacity to elicit sustained effects at the 2-year
   postintervention follow-up mark. Method. Two interventions were
   evaluated using a randomized controlled trial design. The experimental,
   EMPOWER arm received a social cognitive theory intervention (n = 29)
   designed to improve four maternal-facilitated behaviors in children
   (fruit and vegetable consumption, physical activity, sugar-free beverage
   intake, screen time). The active control arm received a knowledge-based
   intervention dubbed Healthy Lifestyles (n = 28), which also targeted the
   same four behaviors. Results. We identified a significant group-by-time
   interaction of small effect size for child fruit and vegetable
   consumption (p = .033; Cohen's f = 0.139) in the EMPOWER group. The
   construct of maternal-facilitated environment was positively associated
   to improvements in child fruit and vegetable behavior. We also found
   significant main effects for child physical activity (p = .024; Cohen's
   f = 0.124); sugar-free beverage intake (p < .001; Cohen's f = 0.321);
   and screen time (p < .001; Cohen's f = 0.303), suggesting both groups
   improved in these behaviors over time. Conclusions. The EMPOWER arm of
   the trial resulted in an overall increase of 1.680 daily cups of fruits
   and vegetables consumed by children, relative to the comparison group (p
   < .001, 95% confidence interval = [1.113, 2.248]). Web-based
   maternal-facilitated interventions can induce sustained effects on child
   behaviors.
TC 15
ZA 0
Z8 0
ZB 2
ZS 0
ZR 0
Z9 15
U1 2
U2 13
SN 1090-1981
EI 1552-6127
UT WOS:000429809500012
PM 28954544
ER

PT J
AU Fernandez, Nicolas
   Maizels, Max
   Farhat, Walid
   Smith, Edwin
   Liu, Dennis
   Chua, Michael
   Bhanji, Yasin
TI E-learning teaches attendings "how to" objectively assess pediatric
   urology trainees' surgery skills for orchiopexy
SO JOURNAL OF PEDIATRIC UROLOGY
VL 14
IS 2
AR e6
DI 10.1016/j.jpurol.2017.09.026
PD APR 2018
PY 2018
AB Introduction
   Established methods to train pediatric urology surgery by residency
   training programs require updating in response to administrative changes
   such as new, reduced trainee duty hours. Therefore, new objective
   methods must be developed to teach trainees. We approached this need by
   creating e-learning to teach attendings objective assessment of trainee
   skills using the Zwisch scale, an established assessment tool. The aim
   of this study was to identify whether or not e-learning is an
   appropriate platform for effective teaching of this assessment tool, by
   assessing inter-rater correlation of assessments made by the attendings
   after participation in the e-learning. Pediatric orchiopexy was used as
   the index case.
   Methods
   An e-learning tool was created to teach attending surgeons objective
   assessment of trainees' surgical skills. First, e-learning content was
   created which showed the assessment method videotape of resident surgery
   done in the operating room. Next, attendings were enrolled to e-learn
   this method. Finally, the ability of enrollees to assess resident
   surgery skill performance was tested. Namely, test video was made
   showing a trainee performing inguinal orchiopexy. All enrollees viewed
   the same online videos. Assessments of surgical skills (Zwisch scale)
   were entered into an online survey. Data were analyzed by
   intercorrelation coefficient kappa analysis (strong correlation was ICC
   >= 0.7).
   Results
   A total of 11 attendings were enrolled. All accessed the online learning
   and then made assessments of surgical skills trainees showed on
   videotapes. The e-learning comprised three modules: 1. "Core concepts,"
   in which users learned the assessment tool methods; 2. "Learn to
   assess," in which users learned how to assess by watching video clips,
   explaining the assessment method; and 3. "Test," in which users tested
   their skill at making assessments by watching video clips and then
   actively inputting their ratings of surgical and global skills as viewed
   in the video clips (Figure). A total of 89 surgical skill ratings were
   performed with 56 (65%) exact matches between raters and 89 (100%)
   matched within one rank. Interclass correlation coefficient (ANOVA)
   showed statistically significant correlation. (r = 0.725, 95% CI
   0.571-0.837, F = 3.976, p <= 0.00001). Kappa analysis of inter-rater
   reliability showed strong consensus between attendings for average
   measures with ICC = 0.71,95% CI 0.46-0.95 (p = 0.03).
   Conclusion
   We launched e-learning to teach pediatric urology attendings "how to"
   assess trainee surgical skills objectively (Zwisch scale). After
   e-learning, there was strong inter-rater correlation in assessments
   made. We plan to extend such e-learning to pediatric urology surgical
   training programs.
RI Farhat, Walid/AAM-4580-2021; Fernandez, Jose Nicolas/C-2188-2015
OI Fernandez, Jose Nicolas/0000-0002-9675-5963
ZB 0
ZS 0
ZA 0
ZR 0
Z8 0
TC 3
Z9 3
U1 0
U2 7
SN 1477-5131
EI 1873-4898
UT WOS:000433000600009
PM 29162327
ER

PT J
AU Freeman, Jaimie L.
   Caldwell, Patrina H. Y.
   Bennett, Patricia A.
   Scott, Karen M.
TI How Adolescents Search for and Appraise Online Health Information: A
   Systematic Review
SO JOURNAL OF PEDIATRICS
VL 195
BP 244
EP +
DI 10.1016/j.jpeds.2017.11.031
PD APR 2018
PY 2018
AB Objective To conduct a systematic review of the evidence concerning
   whether and how adolescents search for online health information and the
   extent to which they appraise the credibility of information they
   retrieve.
   Study design A systematic search of online databases (MEDLINE, EMBASE,
   PsycINFO, ERIC) was performed. Reference lists of included papers were
   searched manually for additional articles. Included were studies on
   whether and how adolescents searched for and appraised online health
   information, where adolescent participants were aged 13-18 years.
   Thematic analysis was used to synthesize the findings.
   Results Thirty-four studies met the inclusion criteria. In line with the
   research questions, 2 key concepts were identified within the papers:
   whether and how adolescents search for online health information, and
   the extent to which adolescents appraise online health information. Four
   themes were identified regarding whether and how adolescents search for
   online health information: use of search engines, difficulties in
   selecting appropriate search strings, barriers to searching, and absence
   of searching. Four themes emerged concerning the extent to which
   adolescents appraise the credibility of online health information:
   evaluation based on Web site name and reputation, evaluation based on
   first impression of Web site, evaluation of Web site content, and
   absence of a sophisticated appraisal strategy.
   Conclusions Adolescents are aware of the varying quality of online
   health information. Strategies used by individuals for searching and
   appraising online health information differ in their sophistication. It
   is important to develop resources to enhance search and appraisal skills
   and to collaborate with adolescents to ensure that such resources are
   appropriate for them.
RI Freeman, Jaimie Lee/AAZ-1179-2020; Caldwell, Patrina/C-4211-2013; Scott, Karen/N-7333-2017
OI Freeman, Jaimie Lee/0000-0002-2984-5774; Caldwell,
   Patrina/0000-0003-1124-6578; Scott, Karen/0000-0003-0721-6675
ZB 3
ZA 0
TC 42
ZS 1
Z8 0
ZR 0
Z9 42
U1 4
U2 43
SN 0022-3476
EI 1097-6833
UT WOS:000428232400041
PM 29398062
ER

PT J
AU Talim, Mariza Cristina
   Cendon, Beatriz Valadares
   Talim, Sergio Luiz
TI Impact evaluation of one training in bibliographic research for
   postgraduate students and residents in healthcare
SO PERSPECTIVAS EM CIENCIA DA INFORMACAO
VL 23
IS 2
BP 85
EP 103
DI 10.1590/1981-5344/2846
PD APR-JUN 2018
PY 2018
AB The objective of this study is to evaluate the impact of training in
   online searching in Medical Literature Analysis and Retrieval System
   Online (MedLine) and Biblioteca Virtual em Saude (BVS) Research Portal
   databases, on the information seeking behavior of graduate students and
   residents of the Health Science Campus of the Federal University of
   Minas Gerais. The research used the Kirkpatrick model for evaluating
   training specifically focusing on first and second levels of this model.
   The basic descriptive research used a quantitative approach. The
   research used a non-random sample consisting of the graduate students
   and residents who agreed to participate in the course. This training had
   a course load of 15 hours and was offered to postgraduate students of
   the Graduate Campus Health of the Federal University of Minas Gerais and
   residents of Obstetric Nursing Residency Program of the Federal
   University of Minas Gerais School of Nursing courses. Data collection
   was conducted using two questionnaires at the beginning and at the end
   of the training. We compared the answers given by the respondents in
   these questionnaires. The results showed that the training had a
   positive impact on the informational seeking behavior because students
   have acquired new knowledge and research skills.
ZR 0
ZA 0
ZS 0
TC 1
ZB 0
Z8 0
Z9 1
U1 0
U2 0
SN 1413-9936
EI 1981-5344
UT WOS:000437437300006
ER

PT J
AU Turner, Jasmin K.
   Hutchinson, Amanda
   Wilson, Carlene
TI Correlates of post-traumatic growth following childhood and adolescent
   cancer: A systematic review and meta-analysis
SO PSYCHO-ONCOLOGY
VL 27
IS 4
BP 1100
EP 1109
DI 10.1002/pon.4577
PD APR 2018
PY 2018
AB Objective: A growing number of children and adolescents are experiencing
   and surviving cancer. This review aims to identify the demographic,
   medical, and psychosocial correlates of perceived post-traumatic growth
   in individuals of any age who were affected by paediatric cancer.
   Findings will highlight protective factors that may facilitate
   post-traumatic growth, allowing for directed social support,
   intervention, and follow-up care.
   Methods: A systematic search based on the key concepts "post-traumatic
   growth" neoplasms," and "paediatric" retrieved 905 records from online
   databases: Embase, Ovid MEDLINE, PILOTS: Published International
   Literature on Traumatic Stress, PsycINFO, and Web of Science. Eligible
   studies were appraised as excellent quality with a high level of
   interrater reliability. The results of 18 studies were synthesised.
   Results: After the removal of outliers, post-traumatic growth shared
   small, negative associations with time since diagnosis (r = -0.14) and
   time since treatment completion (r = -0.19), and small, positive
   associations with age at diagnosis (r = 0.20), age at survey (r = 0.17),
   post-traumatic stress symptoms (r = 0.11), and social support (r =
   0.25). Post-traumatic growth was positively and moderately associated
   with optimism (r = 0.31).
   Conclusions: Several findings were consistent with a comparable
   meta-analysis in adult oncology populations. Targeted social support,
   clinical intervention, and education may facilitate post-traumatic
   growth. Longitudinal research in individuals affected by childhood and
   adolescent cancer would allow an examination of the effects of
   predictive variables on post-traumatic growth over time.
RI Hutchinson, Amanda D/B-3629-2013; Wilson, Carlene/C-6823-2011; Turner, Jasmin/
OI Hutchinson, Amanda D/0000-0003-3983-8321; Wilson,
   Carlene/0000-0002-1883-4690; Turner, Jasmin/0000-0003-0286-8949
ZS 0
Z8 2
TC 28
ZR 0
ZB 3
ZA 0
Z9 30
U1 3
U2 37
SN 1057-9249
EI 1099-1611
UT WOS:000430230400002
PM 29096418
ER

PT J
AU Herrmann, Anne
   Sanson-Fisher, Rob
   Hall, Alix
   Wall, Laura
   Zdenkowski, Nicholas
   Waller, Amy
TI A discrete choice experiment to assess cancer patients' preferences for
   when and how to make treatment decisions
SO SUPPORTIVE CARE IN CANCER
VL 26
IS 4
BP 1215
EP 1220
DI 10.1007/s00520-017-3944-9
PD APR 2018
PY 2018
AB Cancer patients can be overwhelmed when being confronted with their
   diagnosis and treatment options. Such information is often provided
   during one consultation between the patient and treating clinician. In
   order to achieve optimal cancer care, there may be justification for
   alternative consultation styles. We assessed, in a sample of adult
   medical oncology patients, their preferences for (i) attending one
   40-min consultation or two 20-min consultations and (ii) receiving
   written only or both written and online information, when making a
   cancer treatment decision.
   This was a cross-sectional survey using a discrete choice design of 159
   adult medical oncology patients presenting for their second or
   subsequent outpatient consultation. Participants were presented with a
   set of hypothetical scenarios and asked to indicate their most and least
   preferred scenario. The scenarios contained a caveat explaining that
   there would be no difference between the available treatment options in
   terms of when treatment would be initiated and the impact it would have
   on patients' life expectancy.
   One hundred forty-seven patients completed the DCE. Of these, 70% (n =
   103) preferred being provided with written and online information rather
   than just written information. This preference was statistically
   significant (p < 0.01). Fifty-nine percent (n = 86) of patients
   preferred two 20-min consultations over one 40-min consultation when
   making a treatment decision. Significantly, more patients preferred two
   shorter consultations rather than one longer consultation when this was
   combined with written and online information (p < 0.01).
   When making a cancer treatment decision, clinicians should consider
   offering patients written and online information, combined with two
   shorter consultations.
RI Waller, Amy/ABC-2837-2021; wall, laura/ABC-2122-2021; Zdenkowski, Nicholas/I-2159-2019; HALL, ALIX/AAX-8626-2021; Sanson-Fisher, Rob/
OI Waller, Amy/0000-0002-0987-9424; wall, laura/0000-0002-3070-387X;
   Zdenkowski, Nicholas/0000-0001-8738-8463; HALL,
   ALIX/0000-0002-1043-6110; Sanson-Fisher, Rob/0000-0001-6022-2949
ZA 0
ZB 0
Z8 0
ZR 0
ZS 0
TC 12
Z9 12
U1 2
U2 15
SN 0941-4355
EI 1433-7339
UT WOS:000425743100022
PM 29090384
ER

PT J
AU Sneddon, Jacqueline
   Barlow, Gavin
   Bradley, Sally
   Brink, Adrian
   Chandy, Sujith J.
   Nathwani, Dilip
TI Development and impact of a massive open online course (MOOC) for
   antimicrobial stewardship
SO JOURNAL OF ANTIMICROBIAL CHEMOTHERAPY
VL 73
IS 4
BP 1091
EP 1097
DI 10.1093/jac/dkx493
PD APR 2018
PY 2018
AB Background: The University of Dundee and the BSAC developed a massive
   open online course (MOOC) to address the global need for education to
   support antimicrobial stewardship in low- and middle-income countries.
   Methods: An interactive course, Antimicrobial Stewardship: Managing
   Antibiotic Resistance, was developed and delivered via the FutureLearn
   (c) platform. The course ran over four 6 week periods during 2015 and
   2016 supported by educators and was evaluated via data on uptake and
   feedback from learners on impact on clinical practice.
   Results: In total, 32944 people, 70% of them healthcare professionals,
   from 163 countries joined the course from Europe (49%), Asia (16%),
   Africa (13%), North America (9%), Australia (8%) and South America (5%).
   Between 33% and 37% of joiners in each run completed at least one step
   in any week of the course and 219 participants responded to a
   post-course survey. The course was rated good or excellent by 208 (95%)
   of the participants, and 83 (38%) intended to implement stewardship
   interventions in their own setting. A follow-up survey 6 months later
   suggested that 49% had implemented such interventions.
   Conclusions: The MOOC has addressed a global learning need by providing
   education free at the point of access, and learning from its development
   will help others embarking upon similar educational solutions. Initial
   quantitative and qualitative feedback suggests it has engaged
   participants and complements traditional educational methods. Measuring
   its real impact on clinical practice remains a challenge. The
   FutureLearn VC platform offers flexibility for MOOCs to be sustainable
   through modification to remove educator facilitation but maintain active
   participant discussion.
RI Sneddon, Jacqueline/AAE-8788-2021; SOUNDRARAJAN, JOYSON/I-1779-2019
OI Sneddon, Jacqueline/0000-0003-1926-9491; 
TC 37
ZA 0
Z8 0
ZB 11
ZS 0
ZR 0
Z9 37
U1 0
U2 16
SN 0305-7453
EI 1460-2091
UT WOS:000429019600035
PM 29340600
ER

PT J
AU O'Connell, Joan
   Maria Galvez-Gonzalez, Ana
   Scandlyn, Jean
   Rosa Sala-Adam, Maria
   Martin-Linares, Xiomara
TI A Collaboration to Teach US MPH Students about Cuba's Health Care System
SO MEDICC REVIEW
VL 20
IS 2
BP 49
EP 53
PD APR 2018
PY 2018
AB In 2011, the US Department of the Treasury changed its regulations to
   allow US students to participate in short-term education programs in
   Cuba. Beginning in 2012, and each year thereafter, Cuba's National
   School of Public Health and the Colorado School of Public Health have
   jointly taught a class on the Cuban public health system. The program
   goals are to provide US students with an opportunity to learn about the
   Cuban national health system's focus on 1) prevention and primary health
   care services; 2) financial and geographic access to services and health
   equity; 3) continuum of care across the home, family doctor-and-nurse
   offices, polyclinics and hospitals; 4) data collection at all levels to
   understand health risks, including outbreaks, and to guide resource
   allocation; 5) assessing patients' health and risks using a
   comprehensive definition of health; 6) multisectoral collaborations
   between the Ministry of Public Health and other Cuban agencies and
   organizations to address population health risks; 7) disaster
   preparedness, response and recovery; and 8) provision of international
   health assistance. The class incorporates information about health
   systems in Latin American and other Caribbean countries to provide
   context for understanding the Cuban health system.
   The course includes: 1) seminars, online readings and discussions before
   travel to Cuba; 2) seminars at Cuba's National School of Public Health,
   visits to Cuban national health institutions at all levels, from
   community-based family doctor-and-nurse offices and multispecialty
   clinics (polyclinics) to internationally recognized national health
   institutions, and guided visits and activities about Cuban culture and
   history during their 12 days in Cuba; and 3) followup course work upon
   return to the USA in which students integrate what they learned into
   their final class reports and presentations. During time spent planning,
   implementing and revising the program, both institutions have leamed
   from each other about global health teaching methodologies and have laid
   a foundation for future teaching and research collaborations. To date,
   49 individuals have participated in the program.
TC 0
Z8 0
ZB 0
ZA 0
ZR 0
ZS 0
Z9 0
U1 1
U2 7
SN 1555-7960
UT WOS:000434311900011
PM 29773778
ER

PT J
AU Mosalanejad, Leili
   Saeedabdollahifard
   Rezaie, Rita
TI Mobile e-portfolio as a Personal Digital Assistant in Nursing Education
SO PAKISTAN JOURNAL OF MEDICAL & HEALTH SCIENCES
VL 12
IS 2
BP 930
EP 934
PD APR-JUN 2018
PY 2018
AB Background: In view of the recent interest in the use of mobile
   technologies for assessing people's work and career, tools such as
   personal digital assistants (PDAs) and cell phones can not only make
   data collection possible at anytime and anywhere, but also improve this
   process by allowing for the collection of multimedia data. This study
   was conducted to design and develop a mobile portfolio and evaluate its
   efficacy in assessing the performance of nursing students in clinical
   wards.
   Methods: The graduate nursing students of Jahrom University of Medical
   Sciences were recommended to draft a clinical portfolio of their
   clinical experience in written, audio and video formats in various
   media. Mobile e-portfolios have been developed to synchronize wirelessly
   with the user's personal web page over Wi-Fi and cellular networks. Data
   on the students' duration and type of training, time, learning
   opportunities, work performance, resources and clinical experiences were
   recorded on the ward's website. The teachers were also able to access
   the students' portfolios for adding notes and comments. The teachers'
   assessments were both qualitative and quantitative.
   Results: Mobile e-portfolios are a user-friendly, accessible and
   attractive method for the objective assessment of students that enable
   the careful assessment of the students by encouraging their Improving
   information literacyand feedback. This tool satisfied 70% of the
   students.
   Conclusion: Smartphone-based e-portfolios can facilitate the continuity
   of work and create uniform frameworks for the students to display their
   performance and learning efficiency, invite others to interpret and
   evaluate their work and selectively publish online documents of their
   clinical achievements.
RI Mosalanejad, Leili -/AAA-8728-2022
ZA 0
ZB 0
Z8 0
ZS 0
ZR 0
TC 1
Z9 1
U1 0
U2 6
SN 1996-7195
UT WOS:000448773900098
ER

PT J
AU Barker, Megan
   Lecce, Julia
   Ivanova, Anna
   Zawertailo, Laurie
   Dragonetti, Rosa
   Selby, Peter
TI Interprofessional Communities of Practice in Continuing Medical
   Education for Promoting and Sustaining Practice Change: A Prospective
   Cohort Study
SO JOURNAL OF CONTINUING EDUCATION IN THE HEALTH PROFESSIONS
VL 38
IS 2
BP 86
EP 93
DI 10.1097/CEH.0000000000000191
PD APR 2018
PY 2018
AB Introduction: Standard knowledge delivery formats for CME may have
   limited impact on long-term practice change. A community of practice
   (CoP) is one tool that may enhance competencies and support practice
   change. This study explores the utility of an interprofessional CoP as
   an adjunct to a CME program in tobacco addiction treatment (Training
   Enhancement in Applied Counselling and Health [TEACH] Project) to
   promote and sustain practice change.
   Methods: A prospective cohort design was utilized to examine the
   long-term impact of the TEACH CoP on practice change. An online survey
   was administered to TEACH-trained practitioners to assess perceived
   feasibility, importance, and confidence related to course competencies,
   involvement in TEACH CoP activities, engagement in knowledge transfer
   (KT), and implementation of new programming. Chi-square tests were used
   to detect differences in KT and program development associated with CoP
   participation. Course competency scores from immediate postcourse
   surveys and long-term follow-up surveys were compared.
   Results: No significant differences in participant characteristics were
   found between those who did (n = 300) and did not (n = 122) participate
   in the TEACH CoP. Mean self-perceived competency scores were greater
   immediately after course than at long-term follow-up; however,
   self-ratings of competency in pharmacological interventions and
   motivational interviewing were higher at follow-up. TEACH CoP
   participation was associated with significantly greater engagement in KT
   and implementation of new programming after training.
   Discussion: The findings from this evaluation suggest the value of
   interprofessional CoPs offered posttraining as a mechanism to enhance
   practice. CME providers should consider offering CoPs as a component of
   training programs to promote and sustain practice change.
RI Ivanova, Anna/AFQ-5405-2022; Zawertailo, Laurie/L-2809-2019; Barker, Megan/
OI Barker, Megan/0000-0003-2774-4395
ZR 0
ZA 0
TC 2
ZB 0
Z8 0
ZS 0
Z9 2
U1 0
U2 12
SN 0894-1912
EI 1554-558X
UT WOS:000447397000003
PM 29461308
ER

PT J
AU Kaki, Abdullah Mohammad
   Hazazi, Abdulaziz A.
TI Assessment of medical practitioners' knowledge of fibromyalgia in Saudi
   Arabia
SO SAUDI JOURNAL OF ANAESTHESIA
VL 12
IS 2
BP 178
EP 182
DI 10.4103/sja.SJA_458_17
PD APR-JUN 2018
PY 2018
AB Background: Fibromyalgia (FM), a relatively common disease, is difficult
   to diagnose owing to its subjective symptoms and poor knowledge among
   medical practitioners. The purpose of this study was to assess the
   knowledge regarding FM among medical practitioners in Saudi Arabia and
   the need for educational programs at the undergraduate level.
   Subjects and Methods: An online survey was administered to physicians,
   nurses, and technologist/technicians in different regions of the
   country. Responses were obtained from 104 medical practitioners.
   Knowledge regarding FM including clinical symptoms, diagnosis, and
   treatment was assessed.
   Results: Only 26% of the respondents reported that FM was part of their
   undergraduate curriculum, and only 8.7% attended educational programs
   about FM. (Approximately 50% of the medical practitioners either
   referred FM patients to unrelated specialty or did not know whom to
   refer these patients to). Only 33.7% of the respondents were familiar
   with the diagnostic criteria. Physiotherapy (69.4%) and pharmacological
   treatment (63.9%) were predominantly reported as the appropriate
   treatment.
   Conclusions: Knowledge regarding FM among medical practitioners in Saudi
   Arabia is poor. Further education at the undergraduate level is needed
   to improve knowledge and avoid delays in diagnosis and treatment.
ZA 0
ZB 0
ZR 0
ZS 1
Z8 0
TC 3
Z9 4
U1 0
U2 0
SN 1658-354X
EI 0975-3125
UT WOS:000446923200002
PM 29628824
ER

PT J
AU Daniel Rosenthal, Victor
   Desse, Javier
   Marcelo Maurizi, Diego
   Jorge Chaparro, Gustavo
   Wenceslao Orellano, Pablo
   Chediack, Viviana
   Cabrera, Rafael
   Golschmid, Daniel
   Graciela Silva, Cristina
   Cesar Vimercati, Julio
   Pablo Stagnaro, Juan
   Perez, Ivanna
   Laura Spadaro, Maria
   Miriam Montanini, Adriana
   Pedersen, Dina
   Laura Paniccia, Teresa
   Rios Aguilera, Ana Maria
   Cermesoni, Raul
   Ignacio Mele, Juan
   Alda, Ernesto
   Edith Paldoro, Analia
   Roman Ortta, Agustin
   Cooke, Bettina
   Cecilia Garcia, Maria
   Nair Obed, Mora
   Veronica Dominguez, Cecilia
   Alejandro Saul, Pablo
   Cecilia Rodriguez del Valle, Maria
   Claudio Bianchi, Alberto
   Alvarez, Gustavo
   Perez, Ricardo
   Oyola, Carolina
TI Impact of the International Nosocomial Infection Control Consortium
   (INICC)'s Multidimensional Approach on Rates of Central Line-Associated
   Bloodstream Infection in 14 Intensive Care Units in 11 Hospitals of 5
   Cities in Argentina
SO INFECTION CONTROL AND HOSPITAL EPIDEMIOLOGY
VL 39
IS 4
BP 445
EP 451
DI 10.1017/ice.2017.298
PD APR 2018
PY 2018
AB OBJECTIVE To analyze the impact of the International Nosocomial
   Infection Control Consortium (INICC) Multidimensional Approach (IMA) and
   the INICC Surveillance Online System (ISOS) on central line-associated
   bloodstream infection (CLABSI) rates in 14 intensive care units (ICUs)
   in Argentina from January 2014 to April 2017.
   DESIGN This prospective, pre-post surveillance study of 3,940 ICU
   patients was conducted in 11 hospitals in 5 cities in Argentina. During
   our baseline evaluation, we performed outcome and process surveillance
   of CLABSI applying Centers for Disease Control and Prevention/National
   Health Safety Network (CDC/NHSN) definitions. During the intervention,
   we implemented the IMA through ISOS: (1) a bundle of infection
   prevention practice interventions, (2) education, (3) outcome
   surveillance, (4) process surveillance, (5) feedback on CLABSI rates and
   consequences, and (6) performance feedback of process surveillance.
   Bivariate and multivariate regression analyses were performed using a
   logistic regression model to estimate the effect of the intervention on
   the CLABSI rate.
   RESULTS During the baseline period, 5,118 CL days and 49 CLABSIs were
   recorded, for a rate of 9.6 CLABSIs per 1,000 central-line (CL) days.
   During the intervention, 15,659 CL days and 68 CLABSIs were recorded,
   for a rate of 4.1 CLABSIs per 1,000 CL days. The CLABSI rate was reduced
   by 57% (incidence density rate: 0.43; 95% confidence interval, 0.34-0.6;
   P<.001).
   CONCLUSIONS Implementing IMA through ISOS was associated with a
   significant reduction in the CLABSI rate in ICUs in Argentina. Infect
   Control Hosp Epidemiol 2018;39:445-451
OI ROSENTHAL, VICTOR DANIEL/0000-0001-9138-4801; Stagnaro, Juan
   Pablo/0000-0003-3836-9957
ZS 0
ZA 0
TC 8
ZR 0
ZB 5
Z8 1
Z9 9
U1 0
U2 9
SN 0899-823X
EI 1559-6834
UT WOS:000428538000010
PM 29427997
ER

PT J
AU Wilson, Michael L.
   Ayers, Stephanie
   Berney, Daniel
   Eslan, Alexia
   Guarner, Jeannette
   Lester, Susan
   Masia, Ricard
   Moloo, Zahir
   Mutuku, Angela
   Roberts, Drucilla
   Stall, Jennifer
   Sayed, Shahin
TI Improving Anatomic Pathology in Sub-Saharan Africa to Support Cancer
   Care
SO AMERICAN JOURNAL OF CLINICAL PATHOLOGY
VL 149
IS 4
BP 310
EP 315
DI 10.1093/AJCP/AQX158
PD APR 2018
PY 2018
AB Objectives: Cancer care requires both accurate pathologic diagnosis as
   well as pathologic cancer staging. We evaluated three approaches to
   training pathologists in sub-Saharan Africa to perform pathologic cancer
   staging of breast, cervix, prostate, and colorectal cancers.
   Methods: One of three training methods was used at each workshop:
   didactic, case-based testing (CBT), or a blended approach. The project
   involved 52 participants from 16 pathology departments in 11 countries
   in East, Central, and Southern Africa. Evaluation of each method
   included pre- and postworkshop knowledge assessments, online pre- and
   postworkshop surveys of practice changes at the individual and
   institutional levels, and selected site visits.
   Results: While CBT resulted in the highest overall average
   postassessment individual scores, both CBT and blended approaches
   resulted in 19% increases in average scores from pre- to postworkshop
   assessments. Institutions that participated in the blended workshop had
   increased changes in practice as indicated by the institutional survey.
   Conclusions: Both CBT and a blended approach are effective methods for
   training pathologists in pathologic cancer staging. Both are superior to
   traditional lectures alone.
RI Guarner, Jeannette/B-8273-2013; SAYED, SHAHIN/F-8641-2016; Roberts, Drucilla/AAB-6379-2022
OI Guarner, Jeannette/0000-0001-5610-3541; 
ZA 0
Z8 0
ZS 1
ZR 0
TC 4
ZB 2
Z9 4
U1 0
U2 0
SN 0002-9173
EI 1943-7722
UT WOS:000429453100004
PM 29471457
ER

PT J
AU Stulberg, Debra B.
   Monast, Kristie
   Dahlquist, Irma H.
   Palmer, Kate
TI Provision of abortion and other reproductive health services among
   former Midwest Access Project trainees
SO CONTRACEPTION
VL 97
IS 4
BP 341
EP 345
DI 10.1016/j.contraception.2018.01.002
PD APR 2018
PY 2018
AB Objective: The Midwest Access Project (MAP) offers opt-in training to
   students, residents and practicing clinicians in reproductive health
   care including abortion. We surveyed MAP alumni to identify current
   practice characteristics and assess predictors of reproductive health
   service provision.
   Study design: We sent an online survey to alumni of MAP's Individual
   Clinical Training program, 2007-2015 (n=127). The primary outcome was
   current provision of any abortion service. Secondary outcomes included
   providing specific abortion services and other reproductive services.
   Results: We received responses from 61% of eligible MAP alumni (n=77 out
   of 127). The majority reported a specialty of Family Medicine (68%) and
   current location in the Midwest (52%). Among current residents, fellows
   or clinicians practicing in a field whose scope includes abortion
   (n=56), 50% provide abortion. Most (84%) provide outpatient miscarriage
   management, and nearly all (>= 96%) provide pregnancy options counseling
   and full scope contraception. Respondents who received the most advanced
   training in medication abortion as part of their MAP training were more
   likely to report providing abortion in their current practice than those
   who did not (63% vs. 32%, p=.027), as were those who completed more than
   one MAP rotation compared to those who completed one rotation (100% vs.
   44%, p=.009).
   Conclusions: Half of MAP's alumni provide some abortion care. Nearly all
   provide comprehensive counseling and contraceptive services.
   Implications: Opt-in training is a promising strategy to develop
   providers of comprehensive reproductive health care. (C) 2018 Elsevier
   Inc. All rights reserved.
ZS 0
ZA 0
Z8 0
ZR 0
ZB 3
TC 6
Z9 6
U1 0
U2 6
SN 0010-7824
EI 1879-0518
UT WOS:000428969000012
PM 29337041
ER

PT J
AU Chien, Tzu-Yun
   Chien, Yi-Wen
   Chang, Jung-Su
   Chen, Yi Chun
TI Influence of Mothers' Nutrition Knowledge and Attitudes on Their
   Purchase Intention for Infant Cereal with No Added Sugar Claim
SO NUTRIENTS
VL 10
IS 4
AR 435
DI 10.3390/nu10040435
PD APR 2018
PY 2018
AB A higher sugar intake in infancy might result in a predisposition to a
   higher sugar intake in later childhood. In Taiwan, many commercial
   infant and toddler foods with nutrition claims have high sugar content.
   This study explored the influence of mothers' knowledge and attitudes on
   their purchase intention for infant food with nutrition claims. This
   study was a cross-sectional survey. An online survey was distributed to
   940 mothers who had a child aged between 4 months and 3 years; 40% of
   mothers tend to misunderstand that "no added sugar" (NAS) indicates no
   sugar or less sugar content and, thus, that NAS infant cereal is
   healthy. Approximately 50-70% of mothers believe that NAS infant cereal
   is more natural, healthier, and contains less sugar. Attitude toward the
   NAS claim was found to be a mediating variable between sugar-related
   knowledge and purchase intention. The lower the level of sugar-related
   knowledge was, the more positive the attitude toward NAS infant cereal
   and the higher the purchase intention for NAS infant cereal were. In the
   future, regulation of no added sugar is needed to avoid the misleading
   information and mothers' sugar-related knowledge need to be improved
   through nutrition education.
OI Chen, Yi Chun/0000-0002-6930-1712; Chien, Yi-wen/0000-0002-7293-5310
ZS 0
ZR 0
Z8 0
ZB 5
ZA 0
TC 11
Z9 11
U1 2
U2 11
EI 2072-6643
UT WOS:000435182900051
PM 29601544
ER

PT J
AU Schmidt, Richard
   Breyer, Marie
   Breyer-Kohansal, Robab
   Urban, Matthias
   Funk, Georg-Christian
TI Do doctors understand the test characteristics of lung cancer screening?
SO WIENER KLINISCHE WOCHENSCHRIFT
VL 130
IS 7-8
BP 238
EP 246
DI 10.1007/s00508-017-1305-9
PD APR 2018
PY 2018
AB Background Screening for lung cancer with a low-dose computed tomography
   (CT) scan is estimated to prevent 3 deaths per 1000 individuals at high
   risk; however, false positive results and radiation exposure are
   relevant harms and deserve careful consideration. Screening candidates
   can only make an autonomous decision if doctors correctly inform them of
   the pros and cons of the method; therefore, this study aimed to evaluate
   whether doctors understand the test characteristics of lung cancer
   screening.
   Methods In a randomized trial 556 doctors (members of the Austrian
   Respiratory Society) were invited to answer questions regarding lung
   cancer screening based on online case vignettes. Half of the
   participants were randomized to the group 'solutions provided' and
   received the correct solutions in advance. The group 'solutions
   withheld' had to rely on prior knowledge or estimates. The primary
   endpoint was the between-group difference in the estimated number of
   deaths preventable by screening. Secondary endpoints were the
   between-group differences in the prevalence of lung cancer, prevalence
   of a positive screening results, sensitivity, specificity, positive
   predictive value, and false negative rate. Estimations were also
   compared with current data from the literature.
   Results The response rate was 29% in both groups. The reduction in the
   number of deaths due to screening was overestimated six-fold (95%
   confidence interval CI: 4-8) compared with the actual data, and there
   was no effect of group allocation. Providing the correct solutions to
   doctors had no systematic effect on their answers.
   Conclusion Doctors poorly understand the test characteristics of lung
   cancer screening. Providing the correct solutions in advance did not
   improve the answers. Continuing education regarding lung cancer
   screening and the interpretation of test characteristics may be a simple
   remedy.
Z8 0
ZS 0
ZB 0
ZA 0
TC 2
ZR 0
Z9 2
U1 0
U2 1
SN 0043-5325
EI 1613-7671
UT WOS:000430988800003
PM 29372409
ER

PT J
AU Crifasi, Cassandra K.
   Doucette, Mitchell L.
   McGinty, Emma E.
   Webster, Daniel W.
   Barry, Colleen L.
TI Storage Practices of US Gun Owners in 2016
SO AMERICAN JOURNAL OF PUBLIC HEALTH
VL 108
IS 4
BP 532
EP 537
DI 10.2105/AJPH.2017.304262
PD APR 2018
PY 2018
AB Objectives. To examine gun storage practices and factors influencing
   those practices among gun owners.
   Methods. We conducted a nationally representative online survey of US
   gun owners (n =1444) in 2016 to assess gun storage practices and
   attitudes, factors influencing storage practices, and groups that might
   effectively communicate regarding safe storage. We generated descriptive
   statistics by using cross-tabulations and used logistic regression to
   estimate characteristics that influenced safe storage practices.
   Results. Forty-six percent of gun owners reported safely storing all of
   their guns. Factors associated with higher odds of reporting safe
   storage were having a child in the home (adjusted odds ratio [AOR] =
   1.44; 95% confidence interval [CI] = 1.03, 2.03), only owning handguns
   (AOR = 1.84; 95% CI =1.24, 2.73), and reporting that storage decisions
   were influenced by a gun safety course (AOR = 2.05; 95% CI = 1.54, 2.74)
   or discussions with family members (AOR =1.39; 95% CI = 1.05, 1.86). Gun
   owners ranked law enforcement, hunting or outdoors groups, active-duty
   military, and the National Rifle Association as most effective in
   communicating safe storage practices.
   Conclusions. Public health campaigns to promote safe gun storage should
   consider partnering with groups that garner respect among gun owners for
   their experience with safe use of guns.
OI Doucette, Mitchell/0000-0002-5558-2218
ZR 0
ZA 0
Z8 1
ZS 0
ZB 19
TC 71
Z9 71
U1 1
U2 6
SN 0090-0036
EI 1541-0048
UT WOS:000440250600048
PM 29470124
ER

PT J
AU Prince, Latrina Y.
   Schmidtke, Carsten
   Beck, Jules K.
   Hadden, Kristie B.
TI An Assessment of Organizational Health Literacy Practices at an Academic
   Health Center
SO QUALITY MANAGEMENT IN HEALTH CARE
VL 27
IS 2
BP 93
EP 97
DI 10.1097/QMH.0000000000000162
PD APR-JUN 2018
PY 2018
AB Background: Organizational health literacy is the degree to which an
   organization considers and promotes the health literacy of patients.
   Addressing health literacy at an organizational level has the potential
   to have a greater impact on more health consumers in a health system
   than individual-level approaches. Objective: The purpose of this study
   was to assess health care practices at an academic health center using
   the 10 attributes of a health-literate health care organization.
   Methods: Using a survey research design, the Health Literate Healthcare
   Organization 10-Item Questionnaire was administered online using total
   population sampling. Employees (N = 10 300) rated the extent that their
   organization's health care practices consider and promote patients'
   health literacy. Differences in responses were assessed using factorial
   analysis of variance. Results: The mean response was 4.7 on a 7-point
   Likert scale. Employee training and communication about costs received
   the lowest ratings. Univariate analyses revealed that there were no
   statistically significant differences (P =.05) by employees' health
   profession, years of service, or level of patient contact. There were
   statistically significant differences by highest education obtained with
   lowest ratings from employees with college degrees. Conclusions: Survey
   responses indicate a need for improvements in health care practices to
   better assist patients with inadequate health literacy.
OI Prince, Latrina/0000-0002-2223-5068
TC 13
ZA 0
ZS 0
Z8 2
ZB 1
ZR 0
Z9 15
U1 2
U2 13
SN 1063-8628
EI 1550-5154
UT WOS:000439668000006
PM 29596270
ER

PT J
AU Signorelli, Christina
   Wakefield, Claire E.
   Johnston, Karen A.
   Fardell, Joanna E.
   Brierley, Mary-Ellen E.
   Thornton-Benko, Elysia
   Foreman, Tali
   Webber, Kate
   Wallace, W. Hamish
   Cohn, Richard J.
TI 'Re-engage' pilot study protocol: a nurse-led eHealth intervention to
   re-engage, educate and empower childhood cancer survivors
SO BMJ OPEN
VL 8
IS 4
AR e022269
DI 10.1136/bmjopen-2018-022269
PD APR 2018
PY 2018
AB Introduction Many childhood cancer survivors are disengaged from
   cancer-related follow-up care despite being at high risk of
   treatment-related late effects. Innovative models of long-term follow-up
   (LTFU) care to manage ongoing treatment-related complications are
   needed. 'Re-engage' is a nurse-led eHealth intervention designed to
   improve survivors' health-related self-efficacy, targeted at survivors
   disengaged from follow-up. Re-engage aims to overcome survivor-and
   parent-reported barriers to care and ensure survivors receive the care
   most appropriate to their risk level.
   Methods and analysis This study will recruit 30 Australian childhood
   cancer survivors who are not receiving any cancer-related care.
   Participation involves two online/telephone consultations with a
   survivorship nurse for medical assessment, a case review, risk
   stratification and creation of a care plan by a multidisciplinary team
   of specialists. We will assess the feasibility of implementing
   'Re-engage' and its acceptability to participants and health
   professionals involved. The primary outcome will be survivors'
   health-related self-efficacy, measured at baseline and 1 and 6 months
   postintervention. Secondary outcomes will include the effect of
   'Re-engage' on survivors' health behaviours and beliefs, engagement in
   healthcare, information needs and emotional well-being. We will also
   document the cost per patient to deliver 'Re-engage'. If Re-engage is
   acceptable, feasible and demonstrates early efficacy, it may have the
   potential to empower survivors in coordinating their complex care,
   improving survivors' long-term engagement and satisfaction with care.
   Ideally, it will be implemented into clinical practice to recall
   survivors lost to follow-up and reduce the ongoing burden of treatment
   for childhood cancer.
   Ethics and dissemination The study protocol has been approved by the
   South Eastern Sydney Local Health District Human Research Ethics
   Committee (reference number: 16/366). The results will be disseminated
   in peer-reviewed journals and at scientific conferences. A lay summary
   will be published on the Behavioural Sciences Unit website.
RI Webber, Kate/L-8659-2019; Signorelli, Christina/I-1983-2018; Cohn, Richard/; Fardell, Joanna/
OI Webber, Kate/0000-0003-4350-0884; Signorelli,
   Christina/0000-0002-7091-0347; Cohn, Richard/0000-0002-2400-1353;
   Fardell, Joanna/0000-0001-7334-3475
ZB 2
ZA 0
Z8 0
ZS 0
TC 9
ZR 0
Z9 9
U1 0
U2 4
SN 2044-6055
UT WOS:000435176700249
PM 29654052
ER

PT J
AU Finco, Mateus David
   Rocha, Richard Santin
   Fao, Rafael Wailla
   Santos, Fabiana
TI Let's Move! The Social and Health Contributions From Pokemon GO
SO INTERNATIONAL JOURNAL OF GAME-BASED LEARNING
VL 8
IS 2
BP 44
EP 54
DI 10.4018/IJGBL.2018040104
PD APR-JUN 2018
PY 2018
AB The aim of this article was to analyze how players of Pokemon GO could
   adopt a healthier and active lifestyle meanwhile or after using the
   game, observing how active they could become in their daily routines.
   The methodology involved a qualitative analysis involving a sample with
   players who were invited to complete an online questionnaire to answer
   specific questions about lifestyle and healthy choices. This study
   involved 125 players (84 males and 41 females) in the city of Pelotas
   (South of Brazil) that have played for at least six months the game. As
   results, it was possible to observe that users have changed many habits,
   specifically regarding physical activity gains, as going more often to
   practice different sports than only running, walking or cycling, and
   many of players were getting into an active living practicing exercises
   with friends and family, out of the game. Also, many players commented
   that meeting new users was a good way to socialize and making groups to
   walk or run together, getting an extra motivation for other activities
   out of the game. We conclude that Pokemon GO is one of the first
   mobile-based gameplays that can be used to promote a healthier lifestyle
   with a new way of interaction, changing sedentary lifestyles with a big
   potential to be used in Health Education.
Z8 0
ZA 0
ZB 1
TC 2
ZS 0
ZR 0
Z9 2
U1 2
U2 13
SN 2155-6849
EI 2155-6857
UT WOS:000431085500005
ER

PT J
AU Pathipati, Akhilesh S.
   Tsai, James C.
TI Leadership in Ophthalmology: The Role of Physician-MBAs
SO AMERICAN JOURNAL OF OPHTHALMOLOGY
VL 188
BP 70
EP 73
DI 10.1016/j.ajo.2018.01.023
PD APR 2018
PY 2018
AB PURPOSE: As American health care evolves, an increasing number of
   doctors are pursuing MBAs. However, relatively little is known about how
   business training translates into their future careers. This study
   characterizes ophthalmologists who have completed MBAs and identifies
   opportunities for physician leadership in the field.
   DESIGN: Cross-sectional study.
   METHODS: We identified 120 ophthalmologists who hold MBAs. We searched
   each individual's online profiles to collect information on
   demographics, training, and professional activities.
   RESULTS: Physician-MBAs in ophthalmology are 80% male; 80% are
   fellowship trained; and 28% are in primarily nonclinical roles and 55%
   participate in significant nonclinical activity. Hospital administration
   is most common (31%), followed by pharmaceutical administration (7%) and
   consulting (5%). Older ophthalmologist MBAs were more likely to work in
   nonclinical roles, with 79% of those who completed residency before 2000
   engaged in significant nonclinical activity compared to 30% of those who
   completed residency after 2000. The most common employers of
   physician-MBAs in ophthalmology are academic medical centers (43%),
   large group practices (30%), and private practices (13%).
   CONCLUSIONS: The majority of ophthalmologist MBAs work in primarily
   clinical roles, although a sizable proportion hold nonclinical
   positions. Moving forward, we anticipate an increased role for physician
   leaders in health care administration, policy, and entrepreneurship.
   While formal management training is not necessary for these roles, a
   growing number of physicians have sought out MBAs to support their
   nonclinical interests. (C) 2018 Elsevier Inc. All rights reserved.
ZS 0
Z8 0
ZB 0
TC 1
ZA 0
ZR 0
Z9 1
U1 0
U2 7
SN 0002-9394
EI 1879-1891
UT WOS:000429396200012
PM 29378177
ER

PT J
AU Nataraja, R. M.
   Webb, N.
   Lopez, P. J.
TI Simulation in paediatric urology and surgery, part 2: An overview of
   simulation modalities and their applications
SO JOURNAL OF PEDIATRIC UROLOGY
VL 14
IS 2
BP 125
EP 131
DI 10.1016/j.jpurol.2017.12.009
PD APR 2018
PY 2018
AB Surgical training has changed radically in the last few decades. The
   traditional Halstedian model of time-bound apprenticeship has been
   replaced with competency-based training. In our previous article, we
   presented an overview of learning theory relevant to clinical teaching;
   a summary for the busy paediatric surgeon and urologist. We introduced
   the concepts underpinning current changes in surgical education and
   training. In this next article, we give an overview of the various
   modalities of surgical simulation, the educational principles that
   underlie them, and potential applications in clinical practice. These
   modalities include; open surgical models and trainers, laparoscopic
   bench trainers, virtual reality trainers, simulated patients and
   role-play, hybrid simulation, scenario-based simulation, distributed
   simulation, virtual reality, and online simulation. Specific examples of
   technology that may be used for these modalities are included but this
   is not a comprehensive review of all available products.
RI Nataraja, Ram/AAI-2975-2020
OI Nataraja, Ram/0000-0003-4438-0263
ZS 0
TC 12
ZB 3
Z8 1
ZA 0
ZR 0
Z9 13
U1 1
U2 9
SN 1477-5131
EI 1873-4898
UT WOS:000433000600008
PM 29456118
ER

PT J
AU Brodie, Katie E.
   Saltzman, Amanda F.
   Cost, Nicholas G.
TI Adolescent testicular microlithiasis: A case-based, multinational survey
   of clinical management practices
SO JOURNAL OF PEDIATRIC UROLOGY
VL 14
IS 2
DI 10.1016/j.jpurol.2017.12.007
PD APR 2018
PY 2018
AB Introduction
   Testicular microlithiasis (TM) is a condition characterized by calcium
   deposits within the testis, usually detected incidentally during
   ultrasonography of the scrotum. TM has been associated with the presence
   of, and possibly the development of, testicular malignancy. Our aim was
   to document international clinical management practices for TM and to
   analyze what factors and perception of risk influence conservative
   versus active management and follow-up.
   Methods
   European Society for Paediatric Urology (ESPU) and Society for Pediatric
   Urology (SPU) members were invited to complete an online case-based
   survey of clinical management practices of TM. Eight cases had a single
   variable changed each time (classic versus limited TM, unilateral versus
   bilateral, prior cryptorchidism versus no cryptorchidism) to ascertain
   the provider's perception of risk. The respondents completed multiple
   choice questions on initial management, follow-up plan, length and
   interval of follow-up. Multivariate logistic regression was performed to
   determine factors associated with decisions on management and follow-up.
   Results
   There were 265 respondents to the survey from 35 countries (Table).
   Median time in practice was 13 years. Factors that were significantly
   associated with more aggressive initial management (more than counseling
   on self-examination) included: not yet in independent practice, low
   volume TM cases per year, those practicing pediatric and adult urology,
   classic appearance of TM and cryptorchidism. Factors that were
   significantly associated with urologist follow-up and active
   investigation included: European practitioners, low TM case volume per
   year, those practicing both pediatric urology and pediatric surgery,
   classic TM appearance and a case history of cryptorchidism. Interval and
   length of follow-up was wide-ranging, with most respondents favoring
   annual follow-up.
   Conclusion
   Management of TM varies and a mix of surgeon and case factors
   significantly influences management strategies. This baseline
   understanding of the lack of systematic management suggests the need for
   the development of consensus guidelines and prospective study.
TC 2
ZR 0
Z8 0
ZA 0
ZB 1
ZS 0
Z9 2
U1 0
U2 3
SN 1477-5131
EI 1873-4898
UT WOS:000433000600015
PM 29428360
ER

PT J
AU Greene, Jessica
   Farley, Diane
   Amy, Christine
   Hutcheson, Kathy
TI How Patient Partners Influence Quality Improvement Efforts
SO JOINT COMMISSION JOURNAL ON QUALITY AND PATIENT SAFETY
VL 44
IS 4
BP 186
EP 195
DI 10.1016/j.jcjq.2017.09.006
PD APR 2018
PY 2018
AB Background: There is growing acknowledgement that patients are key
   stakeholders in improving quality of medical care, yet a key barrier to
   integrating patients into quality improvement teams (QITs) as patient
   partners is the lack of evidence of their impact. This mixed-method
   study was conducted to identify the ways patient partners influence QITs
   and to document the extent of patient partners' impact.
   Methods: Focus groups and in-depth interviews were conducted with 17
   patient partners and 11 staff at WellSpan Health and Aligning Forces for
   Quality-South Central Pennsylvania to identify the specific mechanisms
   through which patients influenced QIT efforts. Online surveys of 47
   patient partners and 56 QIT leaders were conducted in summer 2016 to
   test the ways in which patient partners affected quality improvement
   (QI) and gauge respondents' perceptions of the impact of patient
   partners' contributions.
   Results: Patient partners influenced QI through three key mechanisms:
   symbolism, providing feedback (on written material for patients and new
   policies), and making suggestions (on office communication, educational
   materials, physical space, and clinical care processes). Almost three
   quarters of the patient partners believed they had a moderate to very
   large impact on their QIT's QI efforts. Eight of the 10 QIT leaders
   reported that patient partners improved patient-centeredness of QI a
   "moderate amount" to a "great deal" through one of the three key
   mechanisms.
   Conclusion: Integrating patient partners into ambulatory care QITs was a
   largely positive experience for patient partners, QIT leaders, and
   administrators. The changes that patient partners prompted were
   meaningful and likely improved patients' experience with care.
TC 3
ZA 0
ZR 0
ZS 0
Z8 0
ZB 0
Z9 3
U1 1
U2 2
SN 1553-7250
EI 1938-131X
UT WOS:000432377800003
PM 29579443
ER

PT J
AU Zarotti, Nicolo
   Simpson, Jane
   Fletcher, Ian
   Squitieri, Ferdinando
   Migliore, Simone
TI Exploring emotion regulation and emotion recognition in people with
   presymptomatic Huntington's disease: The role of emotional awareness
SO NEUROPSYCHOLOGIA
VL 112
BP 1
EP 9
DI 10.1016/j.neuropsychologia.2018.02.030
PD APR 2018
PY 2018
AB Interest in the role of both emotion regulation and recognition in our
   understanding of mental health has been steadily increasing, especially
   in people with chronic illness who also have psychological difficulties.
   One illness which belongs to this category is Huntington's disease.
   Huntington's disease (HD) is a chronic neurodegenerative disorder that
   can cause a number of cognitive and psychological difficulties,
   including emotion recognition deficits, even before the onset of the
   symptoms required to make a formal diagnosis. Despite the lack of
   definite evidence, recent studies have suggested that deficits of
   emotion regulation and recognition may be expected to play a pivotal
   role in the early cognitive manifestations of HD.& para;& para;In this
   study, we hypothesised that the ability to regulate emotions can be
   impaired in people with presymptomatic HD, and that such impairment may
   be associated with a deficit of emotion recognition. To test this, an
   online survey was carried out with 117 English and Italian-speaking
   people with presymptomatic HD, compared to 217 controls matched for age
   and education.& para;& para;The results suggest that, in presymptomatic
   participants, emotion regulation and emotion recognition are generally
   not significantly impaired, and no significant relationships between
   performances on the two constructs were observed. However, a specific
   impairment in emotional awareness (a subscale on the Difficulties in
   Emotion Regulation Scale, DERS) was observed, which appears to be
   enhanced by the co-occurrence of depressive symptoms, even at a
   subclinical level. Consequently, it is suggested that difficulties in
   emotional awareness may represent a precursor of more general emotion
   recognition impairments, which only become apparent as the disease
   reaches a more symptomatic level. Clinical implications of the findings
   are discussed and directions for future research are proposed.
RI Migliore, Simone/AAC-3038-2019; Squitieri, Ferdinando/N-1852-2019; Fletcher, Ian/; Zarotti, Nicolo/; Simpson, Jane/
OI Migliore, Simone/0000-0002-2665-231X; Squitieri,
   Ferdinando/0000-0002-7397-1727; Fletcher, Ian/0000-0002-1000-9581;
   Zarotti, Nicolo/0000-0002-8129-6151; Simpson, Jane/0000-0001-5071-4077
TC 17
ZA 0
ZS 0
ZB 5
ZR 0
Z8 0
Z9 17
U1 0
U2 14
SN 0028-3932
EI 1873-3514
UT WOS:000430521500001
PM 29510181
ER

PT J
AU Dietzel, C. T.
   Jablonska, K.
   Niyazi, M.
   Gauer, T.
   Ebert, N.
   Ostheimer, C.
   Krug, D.
TI Quality of training in radiation oncology in Germany: where do we stand?
   Results from a 2016/2017 survey performed by the working group "young
   DEGRO" of the German society of radiation oncology (DEGRO)
SO STRAHLENTHERAPIE UND ONKOLOGIE
VL 194
IS 4
BP 293
EP 302
DI 10.1007/s00066-017-1250-6
PD APR 2018
PY 2018
AB To evaluate the current situation of young radiation oncologists in
   Germany with regard to the contents and quality of training and level of
   knowledge, as well as their working conditions and professional
   satisfaction.
   From June 2016 to February 2017, a survey was conducted by the young
   DEGRO (yDEGRO) using an online platform. The questionnaire consisted of
   28 items examining a broad range of aspects influencing residency. There
   were 96 completed questionnaires
   83% of participants stated to be very or mostly pleased with their
   residency training. Moderate working hours and a good colleagueship
   contribute to a comfortable working environment. Level of knowledge
   regarding the most common tumor sites (i.e. palliative indications,
   lung, head and neck, brain, breast, prostate) was pleasing.
   Radiochemotherapy embodies a cornerstone in training. Modern techniques
   such as intensity-modulated radiotherapy (IMRT) and stereotactic
   procedures are now in widespread use. Education for rare indications and
   center-based procedures offers room for improvement.
   Radiation oncology remains an attractive and versatile specialty with
   favorable working conditions. Continuing surveys in future years will be
   a valuable measuring tool to set further priorities in order to preserve
   and improve quality of training.
RI Krug, David/GQH-3302-2022
OI Krug, David/0000-0001-8811-5416
TC 16
ZR 0
Z8 0
ZS 0
ZB 3
ZA 0
Z9 16
U1 0
U2 2
SN 0179-7158
EI 1439-099X
UT WOS:000428422900003
PM 29349604
ER

PT J
AU Konia, Mojca Remskar
   Richtsfeld, Martina
   Johnson, Andrew D.
   Lougee, Michael
   Cohn, Claudia
   Morgan, Shanna
TI An Observational Study of 3 Different Transfusion Medicine Teaching
   Methods for Medical Students
SO TRANSFUSION MEDICINE REVIEWS
VL 32
IS 2
BP 117
EP 122
DI 10.1016/j.tmrv.2017.12.001
PD APR 2018
PY 2018
AB Knowledge deficits of transfusion medicine are prevalent among learners
   and practicing physicians. In the past, the transfusion medicine
   community has thoughtfully defined the content of transfusion medicine
   curriculums through Transfusion Medicine Academic Award Group and The
   Academy of Clinical Laboratory Physicians and Scientists. The manner in
   which the curriculum should be delivered has been less carefully
   examined and defined. We completed an observational study in which we
   analyzed 3 different teaching techniques: in-person faculty-led
   simulation curriculum consisting of didactic session and simulation
   ("Simulation group"); hybrid education with a combination of online
   materials and short in-person simulation ("Hybrid group"); and
   online-only education module, which delivered the whole curricular
   content through a variety of online materials and videos ("Online-only
   group"). Knowledge acquisition was assessed with a 10-question
   multiple-choice questionnaire, and satisfaction was assessed by a
   9-question online student satisfaction survey. A total of 276
   second-year medical students participated in the study. There was
   statistically significant difference between pre- and posttest results
   and in knowledge gain favoring the Simulation group as compared with the
   Online-only group (P = .03, P < .0001) and favoring the Simulation group
   as compared with the Hybrid group (P = .004, P < .0001). The Simulation
   group and Hybrid group medical students were also more satisfied with
   the education activity as compared with the Online-only group (P <
   .0001, P < .001). Our study demonstrated that a faculty-run transfusion
   medicine simulation curriculum consisting of an in-person didactic
   session and simulation session for the second-year medical students
   produced greater immediate knowledge acquisition compared with an online
   only or a hybrid curriculum. Furthermore, any curriculum that contained
   in-person teaching by faculty was preferred over the online only
   education. (C) 2018 Elsevier Inc. All rights reserved.
Z8 0
TC 8
ZS 1
ZB 4
ZR 0
ZA 0
Z9 8
U1 0
U2 0
SN 0887-7963
EI 1532-9496
UT WOS:000430647600006
PM 29395602
ER

PT J
AU Sherliker, L.
   Pendry, K.
   Hockley, B.
TI Patient blood management: how is implementation going?: A report
   comparing the 2015 survey with the 2013 survey of PBM in England
SO TRANSFUSION MEDICINE
VL 28
IS 2
BP 92
EP 97
DI 10.1111/tme.12527
PD APR 2018
PY 2018
AB Background: Patient blood management (PBM) is an evidence-based approach
   to optimising the care of patients who might need transfusion. In 2013,
   all NHS Trusts in England were surveyed about their readiness to
   implement PBM. National PBM recommendations were launched in 2014.
   Aims: The aim of this study was to determine progress of PBM
   initiatives.
   Methods/Materials: A survey was constructed by staff in hospitals and
   NHS Blood and Transplant (NHSBT). An online questionnaire was sent to
   all NHS Trusts in England (N = 149) in November 2015.
   Results:
   Improvements in 2015:
   Education/training in transfusion: 80-100% from 60-90% in 2013
   Provision of information relating to consent for transfusion: 98% from
   65% in 2013 (P =< 0 center dot 001)
   The management of anaemia: elective general surgery management, 66% from
   41% in 2013 (P =< 0 center dot 001)
   Transfusion alternatives: Tranexamic use in surgery, 92% from 71% in
   2013 (P =< 0 center dot 001)
   Laboratory staff empowered to challenge transfusion requests, 95% from
   65% in 2013 (P = 0 center dot 001)
   Further work required:
   Electronic systems to support requesting (e. g. mandatory recording of
   diagnosis: 47% from 48% in 2013 (P = 0 center dot 85), incorporation of
   standardised requesting codes: 27% from 33% in 2013 (P = 0 center dot
   24)
   Appropriate use of components: in 2015, only 42% had a lower red cell
   transfusion thresholds policy in non-bleeding patients
   Conclusions: The results provided information to support the development
   of local andnational workplans. It is hopedthat the collaborative work
   across NHS Blood and Transplant (NHSBT), the National Blood Transfusion
   Committee (NBTC) and NHS Trusts will continue to drive the PBM agenda to
   support best practice in this field.
ZR 0
ZB 1
ZS 0
TC 3
Z8 0
ZA 0
Z9 3
U1 0
U2 2
SN 0958-7578
EI 1365-3148
UT WOS:000432037200003
PM 29756664
ER

PT J
AU Crocker, Jordan
   Massie, F. Stanford, Jr.
   Estrada, Carlos A.
TI Engagement in an Online Cultural Competency Training
SO SOUTHERN MEDICAL JOURNAL
VL 111
IS 4
BP 199
EP 202
DI 10.14423/SMJ.0000000000000790
PD APR 2018
PY 2018
AB Objectives: Engagement with online cultural competency training has not
   been well studied. We examined knowledge, attitudes, and skills
   differences among medical students, physicians, and other professionals
   in an online cultural competency education program.
   Methods: A total of 1745 participants completed up to four online
   modules aimed at exploring stereotype, bias, diet, and religion among
   African American patients with hypertension. We examined knowledge,
   attitudes, and self-reported skills with 17 multiple-choice questions
   embedded in the 4 modules. Participants received comparative responses
   with their peers.
   Results: Between 75% and 84% of participants knew the definition of
   stereotype and <50% knew the definition of bias (47% students, 36%
   physicians, 33% others, P < 0.001). Most responded that minorities
   perceive bias (98%-100%) and believe that evidence exists showing that
   bias affects decision making (62%-69%). Although most perceive that
   religious and spiritual beliefs affect reaction to illness often (78%
   students, 68% physicians, 79% others, P < 0.001), few would ask about
   religious beliefs during a typical encounter (13% students, 16%
   physicians, 30% others, P < 0.001).
   Conclusions: All of the participants struggled to define bias; however,
   most agreed that minorities perceive bias in the care they receive. We
   examined usage and interaction with the online content as a dimension of
   engagement.
ZS 0
ZA 0
ZB 0
ZR 0
Z8 0
TC 2
Z9 2
U1 0
U2 1
SN 0038-4348
EI 1541-8243
UT WOS:000431182000004
PM 29719029
ER

PT J
AU Mogul, Douglas B.
   Henderson, Macey L.
   Bridges, John F. P.
TI Expanding the Facebook Platform to Engage and Educate Online Communities
SO AMERICAN JOURNAL OF GASTROENTEROLOGY
VL 113
IS 4
BP 457
EP 458
DI 10.1038/ajg.2017.450
PD APR 2018
PY 2018
ZA 0
Z8 0
TC 10
ZB 1
ZR 0
ZS 0
Z9 10
U1 0
U2 2
SN 0002-9270
EI 1572-0241
UT WOS:000429090500003
PM 29206814
ER

PT J
AU Murgu, Septimiu
   Rabito, Robb
   Lasko, Greg
   Jackson, Chad
   Mino-Kenudson, Mari
   Ettinger, David S.
   Ramalingam, Suresh S.
   Edell, Eric S.
CA GAIN collaborators
TI Impact of a Non-small Cell Lung Cancer Educational Program for
   Interdisciplinary Teams
SO CHEST
VL 153
IS 4
BP 876
EP 887
DI 10.1016/j.chest.2017.11.032
PD APR 2018
PY 2018
AB BACKGROUND: Successful implementation of non-small cell lung cancer
   (NSCLC) evidence-based guideline recommendations requires effective
   educational programs that target all clinicians from interdisciplinary
   teams. This study describes and evaluates the Engaging an
   Interdisciplinary Team for NSCLC (GAIN 3.0) experiential learning-based
   educational curriculum.
   METHODS: GAIN 3.0 was designed to enhance interdisciplinary
   collaboration for effective NSCLC diagnosis, assessment, and treatment.
   The program used a flipped classroom model that included an e-learning
   component prior to a live 6-hour interactive program. The interactive
   program included hands-on simulations, small group workshops,
   gamification, and case discussions. Participants included academic and
   community members of multidisciplinary lung cancer teams. Assessments
   included an online baseline survey, a pretest and posttest, a program
   evaluation, a long-term survey (LTS), and on-site faculty evaluation of
   participants.
   RESULTS: Of 416 attendees to 13 live GAIN 3.0 programs (nine in the
   United States and four in Europe), 304 (73%) completed the pretest and
   187 (45%) completed the posttest. Out of a perfect score of 12 points,
   program participants had a mean test score of 6.3 +/- 2.1 on the pretest
   (52%) and 7.8 +/- 2.1 on the posttest (65%) (P = .03). There was an
   overall knowledge increase of 13% from pretest to posttest. Most LTS
   respondents (65%) rated the GAIN 3.0 live programs as "high impact." On
   the LTS, the areas with the greatest gains in participants who had very
   high confidence were communication across disciplines, use of a
   team-based approach, and personalized treatment.
   CONCLUSIONS: GAIN 3.0 was a highly successful interdisciplinary activity
   that improved participants' knowledge, competence, and likely the
   clinical care provided to patients with NSCLC.
RI Ramalingam, Suresh/AAV-7478-2020
ZB 0
TC 7
ZR 0
ZA 0
ZS 0
Z8 0
Z9 7
U1 2
U2 20
SN 0012-3692
UT WOS:000429188100026
PM 29246769
ER

PT J
AU Mahmud, A.
   Zalay, O.
   Springer, A.
   Arts, K.
   Eisenhauer, E.
TI Barriers to participation in clinical trials: a physician survey
SO CURRENT ONCOLOGY
VL 25
IS 2
BP 119
EP 125
DI 10.3747/co.25.3857
PD APR 2018
PY 2018
AB Background Clinical trials are vital for evidence-based cancer care.
   Oncologist engagement in clinical trials has an effect on patient
   recruitment, which in turn can affect trial success. Identifying
   barriers to clinical trial participation might enable interventions that
   could help to increase physician participation.
   Methods To assess factors affecting physician engagement in oncology
   trials, a national survey was conducted using the online SurveyMonkey
   tool (SurveyMonkey, San Mateo, CA, U.S.A.; http://www.surveymonkey.com).
   Physicians associated with the Canadian Cancer Clinical Trials Network
   and the Canadian Cancer Trials Group were asked about their specialty,
   years of experience, barriers to participation, and motivating
   interventions, which included an open-ended question inviting survey
   takers to suggest interventions.
   Results The survey collected 207 anonymous responses. Respondents were
   predominantly medical oncologists (46.4%), followed by radiation
   oncologists (24.6%). Almost 70% of the respondents had more than 10
   years of experience. Significant time constraints included extra
   paperwork (77%), patient education (54%), and extended follow-up or
   clinic visits (53%). Timing of events within trials was also a barrier
   to participation (55%). Most respondents favoured clinical work credits
   (72%), academic credits (67%), a clinical trial alert system (75%), a
   regular meeting to review trial protocols (65%), and a screening log to
   aid in patient accrual (67%) as motivational strategies. Suggested
   interventions included increased support staff, streamlined regulatory
   burden, and provision of greater funding for trials and easier access to
   ancillary services.
   Conclusions The present study confirms that Canadian oncologists are
   willing to participate in clinical research, but face multiple barriers
   to trial participation. Those barriers could be mitigated by the
   implementation of several interventions identified in the study.
ZB 6
ZS 0
ZR 1
Z8 0
TC 33
ZA 0
Z9 34
U1 0
U2 2
SN 1198-0052
UT WOS:000431183800012
PM 29719427
ER

PT J
AU Raspe, Matthias
   Vogelgesang, Anja
   Fendel, Johannes
   Weiss, Cornelius
   Schulte, Kevin
   Rolling, Thierry
TI Work and Training Conditions of Young German Physicians in Internal
   Medicine - Results of a Second Nationwide Survey by Young Internists
   from the German Society of Internal Medicine and the German Professional
   Association of Internists
SO DEUTSCHE MEDIZINISCHE WOCHENSCHRIFT
VL 143
IS 7
BP E42
EP E50
DI 10.1055/a-0543-4544
PD APR 2018
PY 2018
AB Background Medical specialty training is the basis for career
   development of young internists and it is vital for the delivery of
   high-quality medical care. In 2014 the young internists of two
   professional bodies in Germany conducted a survey among their young
   members and described major factors influencing training and working
   conditions. We present the results of a follow-up survey to describe
   changes of these factors over time. An additional focus is set on the
   difficulties of balancing medical career and family.
   Methods In the end of 2016 we conducted an online-based survey of all
   members in training of the German Society of Internal Medicine (DGIM)
   and the Professional Association of German Internists (BDI). The
   questionnaire used in the 2014 survey was modified and items
   investigating the balance between career and family were added.
   Results A total of 1587 questionnaires were returned and analysed. Mayor
   findings did not change over time. Psychosocial strain remains very high
   among medical trainees in internal medicine. A structured training
   curriculum and meaningful feedback are associated with lower
   psychosocial strain and higher work satisfaction. Internists - and here
   especially women - with children experience the daily balance of medical
   career and family as extremely challenging.
   Conclusion These results demonstrate that there is still a serious need
   for adjusting training and working conditions of young internists in
   Germany. Especially the role and increasing importance of female
   physicians has to be recognized by enabling a successful integration of
   medical career and family.
OI Rolling, Thierry/0000-0002-0277-5067
Z8 0
ZS 0
ZB 7
ZA 0
TC 18
ZR 0
Z9 18
U1 0
U2 2
SN 0012-0472
EI 1439-4413
UT WOS:000429039800001
PM 29614530
ER

PT J
AU Lindsey, Rebecca A.
   Barry, Tammy D.
TI Protective Factors Against Distress for Caregivers of a Child with
   Autism Spectrum Disorder
SO JOURNAL OF AUTISM AND DEVELOPMENTAL DISORDERS
VL 48
IS 4
SI SI
BP 1092
EP 1107
DI 10.1007/s10803-017-3372-1
PD APR 2018
PY 2018
AB Caregivers of a child with autism spectrum disorder (ASD) often
   experience elevated distress. The current study examined potential
   protective factors against caregiver distress when child externalizing
   and internalizing behaviors are present: family resources, perceived
   social support, parenting efficacy, knowledge of ASD, and the agreement
   between actual and perceived knowledge of ASD. Caregivers of a child
   with ASD completed an online questionnaire. Results demonstrated main
   effects for externalizing behavior, family resources, and perceived
   social support. Significant interactions were found among parenting
   efficacy and internalizing behavior, and the agreement between actual
   and perceived knowledge with both externalizing and internalizing
   behaviors. Results indicate important factors that should be emphasized
   when working with families of a child with ASD.
OI Barry, Tammy/0000-0003-4658-6644
ZS 0
ZB 6
ZR 0
ZA 0
TC 21
Z8 0
Z9 21
U1 1
U2 11
SN 0162-3257
EI 1573-3432
UT WOS:000427986300013
PM 29313179
ER

PT J
AU Freed, Gary L.
   Boyer, Debra M.
   Van, Kenton D.
   Macy, Michelle L.
   McCormick, Julie
   Leslie, Laurel K.
TI Variation in Part-Time Work among Pediatric Subspecialties
SO JOURNAL OF PEDIATRICS
VL 195
BP 263
EP 268
DI 10.1016/j.jpeds.2017.11.060
PD APR 2018
PY 2018
AB Objective To assess the part-time workforce and average hours worked per
   week among pediatric subspecialists in the 15 medical subspecialties
   certified by the American Board of Pediatrics.
   Study design We examined data from pediatric subspecialists who enrolled
   in Maintenance of Certification with the American Board of Pediatrics
   from 2009 to 2015. Data were collected via an online survey. Providers
   indicated whether they worked full time or part time and estimated the
   average number of hours worked per week in clinical, research,
   education, and administrative tasks, excluding time on call. We
   calculated and compared the range of hours worked by those in full-and
   part-time positions overall, by demographic characteristics, and by
   subspecialty.
   Results Overall, 9.6% of subspecialists worked part time. There was
   significant variation in part-time employment rates between
   subspecialties, ranging from 3.8% among critical care pediatricians to
   22.9% among developmental-behavioral pediatricians. Women, American
   medical graduates, and physicians older than 70 years of age reported
   higher rates of part-time employment than men, international medical
   graduates, and younger physicians. There was marked variation in the
   number of hours worked across subspecialties. Most, but not all,
   full-time subspecialists reported working at least 40 hours per week.
   More than one-half of physicians working part time in hematology and
   oncology, pulmonology, and transplant hepatology reported working at
   least 40 hours per week.
   Conclusions There are unique patterns of part-time employment and hours
   worked per week among pediatric medical subspecialists that make simple
   head counts inadequate to determine the effective workforce. Our
   findings are limited to the 15 American Board of Pediatrics-certified
   medical subspecialties.
RI Macy, Michelle/AAV-7528-2020
OI Macy, Michelle/0000-0003-4401-7384
ZS 0
Z8 0
ZA 0
TC 8
ZR 0
ZB 4
Z9 8
U1 0
U2 3
SN 0022-3476
EI 1097-6833
UT WOS:000428232400043
PM 29395185
ER

PT J
AU Widmer, R. Jay
   Maurer, Matthew J.
   Nayar, Veena R.
   Aase, Lee A.
   Wald, John T.
   Kotsenas, Amy L.
   Timimi, Farris K.
   Harper, Charles M.
   Pruthi, Sandhya
TI Online Physician Reviews Do Not Reflect Patient Satisfaction Survey
   Responses
SO MAYO CLINIC PROCEEDINGS
VL 93
IS 4
BP 453
EP 457
DI 10.1016/j.mayocp.2018.01.021
PD APR 2018
PY 2018
AB Online physician reviews have become increasingly prevalent and are a
   common means by which patients explore medical options online.
   Currently, there are no data comparing physicians with negative online
   reviews and those without negative reviews. We sought to compare
   industry-vetted patient satisfaction surveys (PSSs), such as Press Ganey
   (PG) PSSs, between those physicians with negative online reviews and
   those without negative reviews. Overall, there were 113 unique
   individuals with negative online reviews from September 1, 2014, to
   December 31, 2014, with 8 being nonphysicians. We matched 113 physicians
   in similar departments/divisions. We obtained PG PSS scores of both
   groups and compared the mean scores of the 2 groups. Press Ganey PSS
   scores were available for 98 physicians with negative online reviews
   compared with 82 matched physicians without negative online reviews. The
   mean raw PG PSS scores were not different between the 2 groups (4.05;
   95% CI, 3.99-4.11 vs 4.04; 95% CI, 3.97-4.11; P = .92). We also noted no
   difference in mean scores on questions related to physician-patient
   communication and interaction skills between those with poor online
   reviews and those without (4.38; 95% CI, 4.32-4.43 vs 4.41; 95% CI,
   4.35-4.47; P = .42). However, there was a significantly lower
   non-physician-specific mean in those with negative online reviews (3.91;
   95% CI, 3.84-3.97) vs those without negative online reviews (4.01; 95%
   CI, 3.95-4.09) (P = .02). Here, we provide data indicating that online
   physician reviews do not correlate to formal institutional PG PSS.
   Furthermore, physicians with negative online reviews have lower scores
   on non-physician-specific variables included in the PG PSSs, emphasizing
   that these discrepancies can negatively affect overall patient
   experience, online physician reviews, and physician reputation. It is
   prudent that an improved mechanism for online ratings be implemented to
   better inform patients about a physician's online reputation. (C) 2018
   Mayo Foundation for Medical Education and Research. Published by
   Elsevier Inc.
ZS 0
Z8 0
TC 21
ZB 6
ZR 0
ZA 0
Z9 21
U1 2
U2 12
SN 0025-6196
EI 1942-5546
UT WOS:000428982400011
PM 29622095
ER

PT J
AU de Mooij, Mamie J. Meylor
   Hodny, Rachael L.
   O'Neil, Daniel A.
   Gardner, Matthew R.
   Beaver, Mekayla
   Brown, Andrea T.
   Barry, Barbara A.
   Ross, Loma M.
   Jasik, Amy J.
   Nesbitt, Katharine M.
   Sobolewski, Susan M.
   Skinner, Susan M.
   Chaudhry, Rajeev
   Brost, Brian C.
   Gostout, Bobbie S.
   Harms, Roger W.
TI OB Nest: Reimagining Low-Risk Prenatal Care
SO MAYO CLINIC PROCEEDINGS
VL 93
IS 4
BP 458
EP 466
DI 10.1016/j.mayocp.2018.01.022
PD APR 2018
PY 2018
AB Using a human-centered design method, our team sought to envision a new
   model of care for women experiencing low-risk pregnancy. This model,
   called OB Nest, aimed to demedicalize the experience of pregnancy by
   providing a supportive and empowering experience that fits within
   patients' daily lives. To explore this topic, we invited women to use
   self-monitoring tools, a text-based smartphone application to
   communicate with their care team, and moderated online communities to
   connect with other pregnant women. Through observations of tool use and
   patient- and care team-provided feedback, we found that self-measurement
   and access to a fetal heart monitor provided women with confidence and
   joy in the progress of their pregnancies while shifting their position
   to being an active participant in their care. The smartphone application
   gave women direct access to their care team, provided continuity, and
   removed hurdles in establishing communication. The online community
   platform was a space where women in the same obstetric clinic could
   share nonmedical questions and advice with one another. This created a
   sense of community, leveraged the knowledge of women, and provided a
   venue beyond the clinic visit for information exchange. These findings
   were integrated into the design of the Mayo Clinic OB Nest model. This
   model redistributes care based on the individual needs of patients by
   providing self-measurement tools and continuous flexible access to their
   care team. By enabling women to meaningfully participate in their care,
   there is potential for cost savings and improved patient satisfaction.
   (C) 2017 Mayo Foundation for Medical Education and Research
TC 28
ZB 11
Z8 0
ZS 0
ZA 0
ZR 0
Z9 28
U1 1
U2 8
SN 0025-6196
EI 1942-5546
UT WOS:000428982400012
PM 29545005
ER

PT J
AU Horvath Tamas
   Matics Katalin
   Mesko Bertalan
TI An objective scoring system to evaluate the credibility of health
   related websites
SO ORVOSI HETILAP
VL 159
IS 13
BP 511
EP 519
DI 10.1556/650.2018.31000
PD APR 2018
PY 2018
AB Introduction and aim: The unreliable quality of online health contents
   poses a serious challenge to the medical profession. Evaluating websites
   on the basis of their credibility increases the chance for readers to
   access professional content of better quality. Hungary still lags behind
   in taking practical steps to improve the quality and reliability of
   online patient education.
   Method: EgeszsegKommando (HealthCommando) is a new Hungarian objective
   scoring system established to evaluate the credibility of health related
   websites. It uses four types of indicators: transparency, content,
   recommendations, references.
   Results: We evaluated 122 websites with EgeszsegKommando. Out of this,
   22.1% qualified as credible. The same assessment using JAMA benchmarks
   yielded only one credible website (0.8%). The most frequent deficiencies
   were the absence of reference to source, the omission of the quote that
   "the website information does not replace the doctor-patient
   discussion", and the identity of the author. In 45.9% of the cases,
   however, the content was written by medical professionals with contact
   information.
   Conclusion: By applying different types of credibility and quality
   indicators in a scoring system, EgeszsegKommando can efficiently assess
   the websites on health-awareness. In cases where the recognized
   indicators are absent multiple times from a website, it will not pass
   the credibility test. Thus, EgeszegKommando can act as a filter. At the
   same time, EgeszsegKommando is also capable of assessing webpages of
   different sorts systemically, and can recommend a proportionately large
   amount of reliable Hungarian medical web resources to those interested.
ZS 0
ZR 0
TC 4
Z8 0
ZA 0
ZB 2
Z9 4
U1 0
U2 8
SN 0030-6002
EI 1788-6120
UT WOS:000428473200003
PM 29577763
ER

PT J
AU Lawrence, Carlton
   Mhlaba, Tsholofelo
   Stewart, Kearsley A.
   Moletsane, Relebohile
   Gaede, Bernhard
   Moshabela, Mosa
TI The Hidden Curricula of Medical Education: A Scoping Review
SO ACADEMIC MEDICINE
VL 93
IS 4
BP 648
EP 656
DI 10.1097/ACM.0000000000002004
PD APR 2018
PY 2018
AB Purpose To analyze the plural definitions and applications of the term
   hidden curriculum within the medical education literature and to propose
   a conceptual framework for conducting future research on the topic.
   Method The authors conducted a literature search of nine online
   databases, seeking articles published on the hidden, informal, or
   implicit curriculum in medical education prior to March 2017. Two
   reviewers independently screened articles with set inclusion criteria
   and performed kappa coefficient tests to evaluate interreviewer
   reliability. They extracted, coded, and analyzed key data, using
   grounded theory methodology.
   Results The authors uncovered 3,747 articles relating to the hidden
   curriculum in medical education. Of these, they selected 197 articles
   for full review. Use of the term hidden curriculum has expanded
   substantially since 2012. U.S. and Canadian medical schools are the
   focus of two-thirds of the empirical hidden curriculum studies; data
   from African and South American schools are nearly absent. Few
   quantitative techniques to measure the hidden curriculum exist. The
   hidden curriculum is understood as a mostly negative concept. Its
   definition varies widely, but can be understood via four conceptual
   boundaries: (1) institutional-organizational, (2) interpersonal-social,
   (3) contextual-cultural, and/or (4) motivational-psychological.
   Conclusions Future medical education researchers should make clear the
   conceptual boundary or boundaries they are applying to the term hidden
   curriculum, move away from general musings on its effects, and focus on
   specific methods for improving the powerful hidden curriculum.
RI Moshabela, Mosa/AAK-4418-2021; Stewart, Kearsley/
OI Moshabela, Mosa/0000-0002-9438-7095; Stewart,
   Kearsley/0000-0002-9624-9956
ZR 0
ZS 5
Z8 0
ZA 0
ZB 6
TC 74
Z9 75
U1 5
U2 27
SN 1040-2446
EI 1938-808X
UT WOS:000428540700046
PM 29116981
ER

PT J
AU Alawi, Seyed Arash
   Busch, Lukas Fabian
   Limbourg, Anne
   Jokuszies, Andreas
   Ipaktchi, Ramin
   Vogt, Peter M.
TI The Humboldtian model in Plastic and Reconstructive Surgery - a student
   survey on teaching and venia legendi
SO HANDCHIRURGIE MIKROCHIRURGIE PLASTISCHE CHIRURGIE
VL 50
IS 2
BP 134
EP 139
DI 10.1055/s-0043-120112
PD APR 2018
PY 2018
AB Background The workload of university hospitals and hospitals with
   university association includes clinical patient care as well as
   teaching and research in particular. The current development with focus
   on financial issues leads to a reduction of teaching and research
   capacities. Economic focus in university medicine changes priorities of
   academic surgery.
   Methods An online survey questioned medical students with regard to
   subjective assessment of quality of the academic body of university
   hospitals and current teaching quality. Students evaluated the current
   quality of teaching of postdoctoral lecturers in relation to their
   career stage and made suggestions for quality of teaching improvement.
   Results A total of 166 students participated in the survey. Of 123
   students, about 78 % stated that the reputation of postdoctoral
   lecturers increases with the habilitation but about 85 % stated that
   professional expectations also rise. About 43 % of the students aim to
   achieve a postdoctoral lecture qualification.
   Discussion Among students academic career is still attractive, but
   restructuring and modernization of established working models is an
   essential prerequisite.
RI Alawi, Seyed Arash/AAF-9527-2022; Alawi, Seyed Arash/AFK-2242-2022; Vogt, Peter M./AAL-1332-2020
OI Alawi, Seyed Arash/0000-0003-3809-7226; Alawi, Seyed
   Arash/0000-0003-3809-7226; 
TC 1
ZR 0
Z8 0
ZA 0
ZS 0
ZB 0
Z9 1
U1 0
U2 2
SN 0722-1819
EI 1439-3980
UT WOS:000430443000009
PM 29076122
ER

PT J
AU Heincelman, Marc
   Duckett, Ashley
   Keith, Brad
   Schreiner, Andrew
   Zhang, Jingwen
   Kilb, Edward
   Clyburn, Benjamin
TI The Structure of Medical Intensive Care Units at Training Institutions
SO AMERICAN JOURNAL OF THE MEDICAL SCIENCES
VL 355
IS 4
BP 396
EP 401
DI 10.1016/j.amjms.2017.08.020
PD APR 2018
PY 2018
AB Background: As a result of the 2011 Accreditation Council for Graduate
   Medical Education (ACGME) work hour guideline implementation, the
   structure of intensive care unit (ICU) teams at training institutions
   has been affected. The impact these changes have had on the current work
   environment has not been well described.
   Methods: The authors conducted an online survey of internal medicine
   program directors in 2016. The survey investigated how training
   institutions structure their intensive care units in reference to
   volume, resident housestaff and alternative coverage options, with a
   focus on changes made after the implementation of the 2011 ACGME duty
   hour restrictions.
   Resuls: Notable differences were found in program director responses to
   coverage of patients in the ICUs. A total of 62 of the 132 (48%)
   responding program directors describe coverage of all patients solely by
   resident housestaff. Since 2011, 54 (41%) programs have increased the
   number of resident physicians rotating in the ICU per month and
   initiated or increased the use of nonresident coverage of patients. Use
   of non-resident providers is not associated with a decrease in the
   number of total ICU months per resident or a decrease in educational
   value.
   Conclsions: Since the 2011 ACGME duty hour implementation, there is wide
   variability in the learning environment of medical intensive care units
   in training institutions.
ZB 0
ZR 0
TC 0
ZS 0
ZA 0
Z8 0
Z9 0
U1 0
U2 2
SN 0002-9629
EI 1538-2990
UT WOS:000430268400017
PM 29661355
ER

PT J
AU van Vendeloo, Stefan N.
   Prins, David J.
   Verheyen, Cees C. P. M.
   Prins, Jelle T.
   van den Heijkant, Fleur
   van der Heijden, Frank M. M.
   Brand, Paul L. P.
TI The learning environment and resident burnout: a national study
SO PERSPECTIVES ON MEDICAL EDUCATION
VL 7
IS 2
BP 120
EP 125
DI 10.1007/s40037-018-0405-1
PD APR 2018
PY 2018
AB Introduction Concerns exist about the negative impact of burnout on the
   professional and personal lives of residents. It is suggested that the
   origins of burnout among residents are rooted in the learning
   environment. We aimed to evaluate the association between the learning
   environment and burnout in a national sample of Dutch residents.
   Methods We conducted a cross-sectional online survey among all Dutch
   residents in September 2015. We measured the learning environment using
   the three domain scores on content, organization, and atmosphere from
   the Scan of Postgraduate Educational Environment Domains (SPEED) and
   burnout using the Dutch version of the Maslach Burnout Inventory
   (UBOS-C).
   Results Of 1,231 responding residents (33 specialties), 185 (15.0%) met
   criteria for burnout. After adjusting for demographic (age, gender and
   marital status) and work-related factors (year of training, type of
   teaching hospital and type of specialty), we found a consistent inverse
   association between SPEED scores and the risk of burnout (aOR 0.54, 95%
   CI 0.46 to 0.62, p < 0.001).
   Discussion We found a strong and consistent inverse association between
   the perceived quality of the learning environment and burnout among
   residents. This suggests that the learning environment is of key
   importance in preventing resident burnout.
RI Brand, Paul/ABB-3693-2021
TC 25
ZB 6
ZS 2
Z8 0
ZA 0
ZR 0
Z9 27
U1 4
U2 11
SN 2212-2761
EI 2212-277X
UT WOS:000430285800009
PM 29476425
ER

PT J
AU Hansberry, David R.
   Bornstein, Jonathan
   Agarwal, Nitin
   McClure, Kristen E.
   Deshmukh, Sandeep P.
   Long, Suzanne
TI An Assessment of Radiology Residency Program Websites
SO JOURNAL OF THE AMERICAN COLLEGE OF RADIOLOGY
VL 15
IS 4
BP 663
EP 666
DI 10.1016/j.jacr.2017.11.010
PD APR 2018
PY 2018
AB Purpose: When prospective radiology residents decide where to apply to
   residency, many will use the Internet as a resource to garner
   information. Therefore, it is important for residency programs to
   produce and maintain an informative and comprehensive website. Here, we
   review 179 radiology residency program websites for 19 criteria
   including various aspects related to the residency application process,
   benefits, didactics, research, clinical training, and faculty
   leadership.
   Methods: We evaluated 179 radiology residency program websites for the
   inclusion of 19 different criteria. Criteria for information not
   available directly on the website and links with no information were
   considered not present.
   Results: Only 12 of the 179 (6.7%) program websites had at least 80% of
   the 19 criteria. In addition, 41 programs (23%) had less than 50% of the
   criteria listed on their websites. Websites ranged from having 16% of
   the criteria to as much as 95%.
   Conclusion: Although previous studies have shown that prospective
   radiology resident applicants are influenced by intangibles like current
   resident satisfaction and academic reputation, they have also shown that
   applicants are influenced by the educational curriculum, clinical
   training, program resources, research opportunities, and quality of
   faculty. Therefore, it is imperative to provide online resources for
   prospective candidates in an attempt for residency programs to remain
   competitive in recruiting high-quality US medical student graduates.
   These findings suggest there is room for improving the comprehensiveness
   of information provided on radiology residency program websites.
ZR 0
TC 37
ZS 0
Z8 0
ZA 0
ZB 4
Z9 37
U1 1
U2 2
SN 1546-1440
UT WOS:000430265600018
PM 29273474
ER

PT J
AU Akinleye, Sheriff D.
   Krochak, Ryan
   Richardson, Nicholas
   Garofolo, Garret
   Culbertson, Maya Deza
   Erez, Orry
TI Readability of the Most Commonly Accessed Arthroscopy-Related Online
   Patient Education Materials
SO ARTHROSCOPY-THE JOURNAL OF ARTHROSCOPIC AND RELATED SURGERY
VL 34
IS 4
BP 1272
EP 1279
DI 10.1016/j.arthro.2017.09.043
PD APR 2018
PY 2018
AB Purpose: To assess the readability and comprehension of written text by
   the most commonly visited websites containing patient education
   materials on common conditions that can be treated arthroscopically.
   Methods: We examined 50 websites, assessed independently by 2
   orthopaedic surgery residents (S.A. and G.G.), with educational
   materials on 5 common conditions treated by arthroscopic surgeons:
   anterior cruciate ligament (ACL) tear, meniscus tear, hip labral tear,
   shoulder labral tear, and rotator cuff tear. Following a Google search
   for each condition, we analyzed the 10 most visited websites for each
   disorder using a widely used and validated tool for assessing the
   reading levels of written materials (Flesch-Kincaid formula). Results:
   The average grade reading level of the 50 websites studied was 9.90 with
   a reading ease of 52.14 ("fairly difficult, high school"). Only 26% of
   the websites were at or below the national average of an eighth-grade
   reading level. Of the 5 conditions treated by arthroscopic surgery, ACL
   tear had the highest average grade reading level at 10.73 +/- 1.54,
   whereas meniscus tear had the lowest at 9.31 +/- 1.81. Every condition
   in this study had an average readability at or above the ninth-grade
   reading level. Conclusions: The most frequently accessed materials for
   patients with injuries requiring arthroscopic surgery exceeds the
   readability recommendations of the American Medical Association and
   National Institutes of Health, as well as the average reading ability of
   US adults. Given the fact that these are the most commonly visited
   websites by the lay public, there needs to be a greater emphasis on
   tailoring written information to the literacy levels of the patient
   population.
ZA 0
ZR 0
TC 5
ZS 0
ZB 0
Z8 0
Z9 5
U1 0
U2 3
SN 0749-8063
EI 1526-3231
UT WOS:000430270900054
PM 29287948
ER

PT J
AU Krasniak, Anne
   Darko, William
   Miller, Christopher D.
   Seabury, Robert
   Probst, Luke A.
TI Changes in Pharmacy Residency Training Design Between 2012 and 2017: A
   Perspective of Academic Medical Centers
SO HOSPITAL PHARMACY
VL 53
IS 2
BP 113
EP 120
DI 10.1177/0018578717738509
PD APR 2018
PY 2018
AB Purpose:The role of health-system pharmacists continues to expand, and
   this area of pharmacy practice increasingly requires augmented baseline
   training. It is unclear how Post Graduate Year 1 (PGY-1) pharmacy
   residencies may be changing to meet these needs.The objectives of our
   survey were to describe PGY-1 pharmacy residency program design among
   academic medical centers, characterize program changes enacted over
   5-year period, and describe career paths among PGY-1 pharmacy residency
   graduates. Methods: A 32-item questionnaire was developed independently,
   which was reviewed and validated by 4 residency program directors. The
   survey was uploaded to an online survey tool and sent electronically to
   residency program directors of 109 Vizient academic medical centers with
   PGY-1 pharmacy residency programs. Residency program directors were
   identified from a list of Vizient-participating hospitals. The survey
   was re-sent at 2-week intervals on 4 occasions to improve response
   rates. SPSS version 23.0 was used to analyze the data. Results: Overall,
   49 (45%) of hospitals responded to the survey. Survey responses showed
   statistically significant increases over the 5-year survey period in the
   following areas: the number of PGY-1 resident positions offered (P =
   .001), percent of time spent on teaching experiences (P = .001), and
   percentage of PGY-1 residents pursuing PGY-2 or fellowship training (P =
   .026). Conclusion: We found that PGY-1 pharmacy residency programs at
   Vizient academic medical centers have undergone limited changes over the
   5-year survey period and substantial variation exists between program
   designs. The most common change to program design was an increase in the
   percentage of time residents spend on teaching experiences. There was an
   increase in residents pursuing PGY-2 or fellowship training, which may
   suggest a shift toward increased specialization in clinical pharmacy
   practice or may reflect changes in the availability of job
   opportunities.
ZR 0
Z8 0
ZB 0
ZS 0
TC 2
ZA 0
Z9 2
U1 0
U2 1
SN 0018-5787
EI 1945-1253
UT WOS:000429812300011
PM 29581606
ER

PT J
AU Hennemann, Severin
   Witthoeft, Michael
   Bethge, Matthias
   Spanier, Katja
   Beutel, Manfred E.
   Zwerenz, Ruediger
TI Acceptance and barriers to access of occupational e-mental health:
   cross-sectional findings from a health-risk population of employees
SO INTERNATIONAL ARCHIVES OF OCCUPATIONAL AND ENVIRONMENTAL HEALTH
VL 91
IS 3
BP 305
EP 316
DI 10.1007/s00420-017-1280-5
PD APR 2018
PY 2018
AB Occupational e-mental-health (OEMH) may extend existing instruments for
   preservation or restoration of health and work ability. As a key
   precondition to efficient implementation, this study examined acceptance
   and person-centered barriers to potential uptake of OEMH for
   work-related distress in employees with an elevated risk of early
   retirement.
   Within the framework of the "Third German Sociomedical Panel of
   Employees", 1829 employees with prior sickness absence payments filled
   out a self-administered questionnaire. Participants had a mean age of
   49.93 years (SD = 4.06). 6.2% indicated prior use of eHealth
   interventions. Potential predictors of acceptance of OEMH were examined
   based on the "Unified Theory of Acceptance and Use of Technology"
   (UTAUT) extended by work ability, mental health, eHealth literacy and
   demographic characteristics.
   89.1% (n = 1579) showed low to moderate acceptance (M = 2.20, SD = 1.05,
   range 1-5). A path analysis revealed significant, positive direct
   effects of UTAUT predictors on acceptance (performance expectancy: 0.48,
   SE = 0.02, p < 0.001; effort expectancy: 0.20, SE = 0.02, p < 0.001;
   social influence: 0.28, SE = 0.02, p < 0.001).Online time and frequency
   of online health information search were further positive direct
   predictors of acceptance. Model fit was good [chi (2)(7) = 12.91, p =
   0.07, RMSEA = 0.02, CFI = 1.00, TLI = 0.99, SRMR = 0.01].
   Attitudes towards OEMH are rather disadvantageous in the studied risk
   group. Implementation of OEMH, therefore, requires a-priori education
   including promotion of awareness, favorable attitudes regarding efficacy
   and usability in a collaborative approach.
RI Bethge, Matthias/D-4313-2017; Beutel, Manfred E./; Spanier, Katja/; Zwerenz, Rudiger/
OI Bethge, Matthias/0000-0002-6417-7812; Beutel, Manfred
   E./0000-0003-1743-0042; Spanier, Katja/0000-0002-3184-4930; Zwerenz,
   Rudiger/0000-0003-1491-0905
TC 22
Z8 0
ZB 2
ZA 0
ZR 0
ZS 0
Z9 22
U1 1
U2 40
SN 0340-0131
EI 1432-1246
UT WOS:000427151700006
PM 29189895
ER

PT J
AU Bryant, Jessica
   Mohan, Rohith
   Koottappillil, Brian
   Wong, Kevin
   Yi, Paul H.
TI Minimally Invasive Spine Surgery Analyzing Internet-based Education
   Material
SO CLINICAL SPINE SURGERY
VL 31
IS 3
BP E166
EP E170
PD APR 2018
PY 2018
AB Study Design: This is a cross-sectional study.
   Objective: The purpose of this study is to evaluate the content of
   information available on the Internet regarding minimally invasive spine
   surgery (MISS).
   Summary of Background Data: Patients look to the Internet for quick and
   accessible information on orthopedic procedures to help guide their
   personal decision making process regarding the care they receive.
   However, the quality of internet-based orthopedic education material
   varies significantly with respect to accuracy and readability.
   Materials and Methods: The top 50 results were generated from each of 3
   search engines (Google, Yahoo!, and Bing) using the search term
   "minimally invasive spine surgery." Results were categorized by
   authorship type and evaluated for their description of key factors such
   as procedural benefits, risks, and techniques. Comparisons between
   search engines and between authorship types were done using the
   Freeman-Halton extension for the Fisher exact test. The content of
   websites certified by Health on the Net Foundation (HONcode) was
   compared with those not HONcode certified.
   Results: Of the 150 websites and videos, only 26% were authored by a
   hospital or university, whereas 50% were by a private physician or
   clinic. Most resources presented some benefits of MISS (84%, 126/150),
   but only 17% presented risks of the procedure (26/150). Almost half of
   all resources described the technique of MISS, but only 27% had thorough
   descriptions that included visual representations while 26% failed to
   describe the procedure. Only 12 results were HONcode certified, and 10
   (83%) of these were authored by a medical industry company.
   Conclusions: Internet-based resources on MISS provide inconsistent
   content and tend to emphasize benefits of MISS over risks.
ZS 0
ZA 0
Z8 0
ZR 2
ZB 0
TC 1
Z9 3
U1 1
U2 7
SN 2380-0186
UT WOS:000429200000002
PM 29315116
ER

PT J
AU van der Hoeven, Dharini
   van der Hoeven, Ransome
   Zhu, Liang
   Busaidy, Kamal
   Quock, Ryan L.
TI Integration of Basic and Clinical Sciences: Faculty Perspectives at a US
   Dental School
SO JOURNAL OF DENTAL EDUCATION
VL 82
IS 4
BP 349
EP 355
DI 10.21815/JDE.018.038
PD APR 2018
PY 2018
AB Although dental education has traditionally been organized into basic
   sciences education (first and second years) and clinical education
   (third and fourth years), there has been growing interest in ways to
   better integrate the two to more effectively educate students and
   prepare them for practice. Since 2012, The University of Texas School of
   Dentistry at Houston (UTSD) has made it a priority to improve
   integration of basic and clinical sciences, with a focus to this point
   on integrating the basic sciences. The aim of this study was to
   determine the perspectives of basic and clinical science faculty members
   regarding basic and clinical sciences integration and the degree of
   integration currently occurring. In October 2016, all 227 faculty
   members (15 basic scientists and 212 clinicians) were invited to
   participate in an online survey. Of the 212 clinicians, 84 completed the
   clinician educator survey (response rate 40%). All 15 basic scientists
   completed the basic science educator survey (response rate 100%). The
   majority of basic and clinical respondents affirmed the value of
   integration (93.3%, 97.6%, respectively) and reported regular
   integration in their teaching (80%, 86.9%). There were no significant
   differences between basic scientists and clinicians on perceived
   importance (p=0.457) and comfort with integration (p=0.240), but the
   basic scientists were more likely to integrate (p=0.039) and collaborate
   (p=0.021) than the clinicians. There were no significant differences
   between generalist and specialist clinicians on importance (p=0.474) and
   degree (p=0.972) of integration in teaching and intent to collaborate
   (p=0.864), but the specialists reported feeling more comfortable
   presenting basic science information (p=0.033). Protected faculty time
   for collaborative efforts and a repository of integrated basic science
   and clinical examples for use in teaching and faculty development were
   recommended to improve integration. Although questions might be raised
   about the respondents' definition of "integration," this study provides
   a baseline assessment of perceptions at a dental school that is placing
   a priority on integration.
OI van der Hoeven, Ransome/0000-0001-9686-832X
ZA 0
Z8 0
ZS 1
ZR 0
ZB 0
TC 5
Z9 6
U1 2
U2 8
SN 0022-0337
EI 1930-7837
UT WOS:000429185000003
PM 29606651
ER

PT J
AU Al Ghofaily, Lourdes
   Mitchell, John D.
   Woodworth, Glenn
TI Anesthesia Residency Training in Cardiac Anesthesia: Development of a
   Model Curricula and Educational Resources: The Anesthesia Toolbox
SO JOURNAL OF CARDIOTHORACIC AND VASCULAR ANESTHESIA
VL 32
IS 2
BP 621
EP 630
DI 10.1053/j.jvca.2017.11.040
PD APR 2018
PY 2018
OI Mitchell, John/0000-0001-6087-5210
TC 8
ZR 0
Z8 0
ZS 0
ZA 0
ZB 0
Z9 8
U1 1
U2 5
SN 1053-0770
EI 1532-8422
UT WOS:000429083200002
PM 29306616
ER

PT J
AU Lambert, Trevor William
   Smith, Fay
   Goldacre, Michael J.
TI Career specialty choices of UK medical graduates of 2015 compared with
   earlier cohorts: questionnaire surveys
SO POSTGRADUATE MEDICAL JOURNAL
VL 94
IS 1110
BP 191
EP 197
DI 10.1136/postgradmedj-2017-135309
PD APR 2018
PY 2018
AB Objective To report the career specialty choices of UK medical graduates
   of 2015 one year after graduation and to compare these with the choices
   made at the same postgraduate stage by previous cohorts.
   Design National survey using online and postal questionnaires.
   Setting UK.
   Participants UK-trained medical graduates.
   Main outcome measures Grouped and individual specialty choices.
   Results The response rate was 41.3% (3040/7095). Among the graduates of
   2015, general practice (27.8% of first choices) and hospital medical
   specialties (26.5%) were the most frequent first choices of long-term
   career. First choices for general practice declined among women from
   36.1% for the 2005-2009 cohorts to 33.3% for the 2015 cohort, and among
   men from 22.4% for the 2005-2009 cohorts to 19.3% for the 2015 cohort.
   First choices for surgery declined among men (from 29.5% for the
   2005-2009 cohorts to 21.7% for the 2015 cohort), but not among women
   (12.3% for the 2005-2009 cohorts and 12.5% for the 2015 cohort). There
   was an increase in the percentage of first choices for anaesthesia,
   psychiatry, radiology and careers outside medicine. Anaesthesia,
   oncology, paediatrics and radiology increased in popularity over time
   among men, but not among women.
   Conclusions Career choices for general practice remain low. Other
   current shortage specialties, apart from radiology and psychiatry, are
   not showing an increase in the number of doctors who choose them. Large
   gender differences remain in the choices for some specialties. Further
   work is needed into the determinants of junior doctors' choices for
   shortage specialties and those with large gender imbalances.
RI Smith, Fay/G-3576-2011
OI Smith, Fay/0000-0001-6479-0150
ZB 2
ZS 0
TC 25
ZR 0
ZA 0
Z8 0
Z9 25
U1 0
U2 6
SN 0032-5473
EI 1469-0756
UT WOS:000428927500001
PM 29440478
ER

PT J
AU Roessger, Kevin M.
   Daley, Barbara J.
   Hafez, Duaa A.
TI Effects of teaching concept mapping using practice, feedback, and
   relational framing
SO LEARNING AND INSTRUCTION
VL 54
BP 11
EP 21
DI 10.1016/j.learninstruc.2018.01.011
PD APR 2018
PY 2018
AB Although concept mapping remains widely used in education, there is
   little research showing how best to teach it. We investigated if
   practice, feedback, and knowledge of relational framing help improve
   students' concept mapping skills over time. Four online graduate courses
   at two universities were randomly assigned to one of two teaching
   conditions: a traditional concept map teaching strategy or traditional
   plus relational framing teaching strategy. Students in each course
   created three concept maps over three weeks following repeated
   instruction and instructor feedback. Repeated practice and feedback
   improved the structural quality of students' concept maps, as well as
   the number of autobiographical elaborations within those maps. Teaching
   strategy moderated the effect of practice and feedback on the relational
   quality of students' maps. Relational scores in relational framing
   groups improved over time, whereas those in the traditional groups
   remained unchanged. Implications for teaching concept mapping are
   discussed.
ZR 0
Z8 0
ZA 0
TC 21
ZB 1
ZS 0
Z9 21
U1 5
U2 37
SN 0959-4752
UT WOS:000428496200002
ER

PT J
AU Bruetting, J.
   Bergmann, M.
   Weber, C.
   Berking, C.
   Tilgen, W.
   Schadendorf, D.
   Meier, F.
TI Information services for melanoma patients and awareness among those
   affected
SO HAUTARZT
VL 69
IS 4
BP 335
EP 339
DI 10.1007/s00105-018-4130-9
PD APR 2018
PY 2018
AB Background. Besides medical consultations, various sources of
   information and support are available for melanoma patients (MP) in
   Germany from commercial and non-commercial providers; however, little is
   known about how they are perceived and accepted by MPs.
   Material and methods. Between July and October 2016 a total of 529
   melanoma patients were surveyed at 27 accredited German skin cancer
   centers by means of a standardized questionnaire. Their awareness and
   satisfaction with 12 given sources of information and counseling
[truncated: 746,858 more chars]
