# Supplementary material for: The impact of COVID-19 on online medical education: a knowledge graph analysis based on co-term analysis
Source: BMC Med Educ. 2023 Apr 1;23:203. doi: 10.1186/s12909-023-04193-5 (PMC10067015; doi:10.1186/s12909-023-04193-5)
Supplement: Supplementary file 1 — Additional file 1. [file 12909_2023_4193_MOESM1_ESM.zip › wos/6.txt]

FN Clarivate Analytics Web of Science
VR 1.0
PT J
AU Au, Anson
TI Online physicians, offline patients: Professional identity and ethics in
   social media use
SO INTERNATIONAL JOURNAL OF SOCIOLOGY AND SOCIAL POLICY
VL 38
IS 5-6
BP 474
EP 483
DI 10.1108/IJSSP-08-2017-0102
PD 2018
PY 2018
AB Purpose The purpose of this paper is to demonstrate how the nature,
   gravity, and consequences of physician use of social media use surpass
   professional identity, by bringing to attention the nuanced, potential
   conflicts between patient-physician interests in current educational
   policies.
   Design/methodology/approach Analyzing a case study of a physician
   publicly posting and commenting on many of his patients' information,
   conversations, and medical conditions on social media.
   Findings Physician social media use carries many issues that concern
   ethics and the patient, rather than professional identity and the
   physician. In response, two sets of ethical standards are developed: one
   that deals with what constitutes impermissible behaviors online, and
   another that stipulates appropriate punishments for violations of these
   codes.
   Originality/value Most medical education policies and the literature
   have emphasized professional identity- formation with regards to
   physician use of social media, rather than ethics. Furthermore, no study
   exists that presents a clear, concrete, insider perspective at
   physicians' improper use of social media.
RI Au, Anson/AGX-9313-2022; Au, Anson/AAE-7772-2019
OI Au, Anson/0000-0002-8180-5104; 
ZA 0
ZS 0
ZR 0
TC 3
Z8 0
ZB 0
Z9 3
U1 3
U2 10
SN 0144-333X
EI 1758-6720
UT WOS:000431686200009
ER

PT J
AU Perrault, Evan K.
TI Campus Health Centers' Lack of Information Regarding Providers: A
   Content Analysis of Division-I Campus Health Centers' Provider Websites
SO HEALTH COMMUNICATION
VL 33
IS 7
BP 860
EP 866
DI 10.1080/10410236.2017.1316635
PD 2018
PY 2018
AB Campus health centers are a convenient, and usually affordable, location
   for college students to obtain health care. Staffed by licensed and
   trained professionals, these providers can generally offer similar
   levels of care that providers at off-campus clinics can deliver. Yet,
   previous research finds students may forgo this convenient, on-campus
   option partially because of a lack of knowledge regarding the quality of
   providers at these campus clinics. This study sought to examine where
   this information deficit may come from by analyzing campus health
   centers' online provider information. All Division-I colleges or
   universities with an on-campus health center, which had information on
   their websites about their providers (n=294), had their providers'
   online information analyzed (n=2,127 providers). Results revealed that
   schools commonly offer professional information (e.g., provider
   specialties, education), but very little about their providers outside
   of the medical context (e.g., hobbies) that would allow a prospective
   student patient to more easily relate. While 181 different kinds of
   credentials were provided next to providers' names (e.g., MD, PA-C,
   FNP-BC), only nine schools offered information to help students
   understand what these different credentials meant. Most schools had
   information about their providers within one-click of the homepage.
   Recommendations for improving online information about campus health
   center providers are offered.
Z8 0
ZR 0
ZA 0
ZS 0
ZB 0
TC 10
Z9 10
U1 1
U2 3
SN 1041-0236
EI 1532-7027
UT WOS:000431553600009
PM 28467139
ER

PT J
AU Hickman, Lisa C.
   Fortin, Chelsea
   Goodman, Linnea
   Liu, Xiaobo
   Flyckt, Rebecca
TI Fertility and fertility preservation: knowledge, awareness and attitudes
   of female graduate students
SO EUROPEAN JOURNAL OF CONTRACEPTION AND REPRODUCTIVE HEALTH CARE
VL 23
IS 2
BP 130
EP 138
DI 10.1080/13625187.2018.1455085
PD 2018
PY 2018
AB Purpose: To evaluate the general knowledge of female graduate students
   on reproductive aging and fertility preservation options, as well as to
   investigate the perceptions, personal beliefs, and desires regarding
   fertility and preservation modalities.
   Materials and methods: A cross-sectional online survey study of female
   graduate students and medical trainees from academic institutions in
   Ohio was performed. Women were excluded if the online survey was
   incomplete or if they were >45 years.
   Results: Analysis of 590 surveys was performed (response rate of 26.3%).
   Ninety-four percent (557/590) of subjects were between 20 and 35 years.
   Our respondents tended to be nulliparous (87%), married or in a
   relationship (51%) and interested in future fertility (77%). The reasons
   cited for delaying childbearing were multi-factorial, with career
   building noted most commonly (69%). Nearly 60% of women reported they
   would consider fertility preservation in the future; however, the
   majority (87%) cited two or more barriers. When asked about their desire
   for information on fertility preservation, 28% desired to receive
   education on their choices and 36% wanted their Ob/Gyn to discuss
   fertility preservation options. Women >30 years were significantly more
   likely to desire future fertility, want more fertility preservation
   education and consider pursuing fertility preservation in the future.
   Conclusions: Graduate-level women often delay childbearing for
   professional pursuits. This study demonstrates a need for increased
   fertility preservation awareness and education, especially by Ob/Gyn
   providers.
OI Goodman, Linnea/0000-0003-0466-1554
TC 12
ZR 0
ZS 0
ZB 2
Z8 0
ZA 0
Z9 12
U1 6
U2 14
SN 1362-5187
EI 1473-0782
UT WOS:000431023200006
PM 29667456
ER

PT J
AU Hamza, Muhammad
   Inam-Ul-Hag
   Hamid, Sidra
   Nadir, Maha
   Mehmood, Nadir
TI Effect of moderate learning style-teaching mode mismatch on academic
   performance among 2nd year medical students in Pakistan
SO INDIAN JOURNAL OF PSYCHIATRY
VL 60
IS 1
BP 109
EP 113
DI 10.4103/psychiatry.IndianJPsychiatry_194_17
PD JAN-MAR 2018
PY 2018
AB Introduction: The vagueness surrounding "learning style-teaching mode
   mismatch" makes its effects uncertain. This study tried to tackle that
   controversy by comparing and assessing the effect of different learning
   styles on performance in physiology examination when teaching mode was
   somewhat different than learning preferences of the 2nd year medical
   students.
   Methods: A total of 102 2nd year medical students participated in this
   study. Honey and Mumford learning style questionnaire was used to
   categorize the participants into one of the four learning styles
   (activist, reflector. theorist, and pragmatist). Many teaching modes
   were used in the medical college. The first professional theory and
   practical physiology scores of these 102 students of University of
   Health Sciences were obtained online. Learning styles were compared with
   physiology scores and age using one-way analysis of variance and post
   hoc statistical analysis and between =ales and females by using
   Chi-square test.
   Results: Pragmatists had the lowest total physiology score (P < 0.001),
   while theorists had the highest total physiology scores (P < 0.001).
   Activists and reflectors had scores in between pragmatists and
   theorists, and there was no statistical difference between these two
   styles of learning (P = 0.9). No student scored below 60%.
   Conclusion: This study demonstrated that the effect of moderate
   teaching-learning mismatch is different for different learners.
   Theorists excelled as they had the highest physiology score, while
   pragmatists lagged in comparison. Reflectors and activists performed
   better than pragmatists but were worse than theorists. Despite this,
   none of the students scored below 60%. This shows that a moderate
   learning style-teaching mode mismatch is not harmful for learning.
RI Hamza, Muhammad/GQH-0690-2022; Hamza, Muhammad/
OI Hamza, Muhammad/0000-0001-7800-689X; Hamza, Muhammad/0000-0002-0967-9561
ZB 0
ZR 0
ZA 0
ZS 0
Z8 0
TC 5
Z9 5
U1 0
U2 4
SN 0019-5545
EI 1998-3794
UT WOS:000430350500019
PM 29736072
ER

PT J
AU Leppert, Mary L. O'Connor
   Burton, Vera J.
   German, Rebecca A.
   Gentner, Maura B.
   Yimgang, Doris P.
   Chen, Belinda Y.
TI Teaching to varied disciplines and educational levels simultaneously: An
   innovative approach in a neonatal follow-up clinic
SO MEDICAL TEACHER
VL 40
IS 4
BP 400
EP 406
DI 10.1080/0142159X.2017.1408898
PD 2018
PY 2018
AB Purpose: Across various health conditions and geographic regions, there
   remains a dearth of clinicians with the expertise and confidence to
   identify and manage children with disabilities. At the front line of
   this crisis are clinician-educators, who are tasked with caring for
   these unique patients and with training the future workforce. Balancing
   patient care and clinical instruction responsibilities is particularly
   challenging when trainees of varied educational levels and specialties
   report simultaneously. The lack of a standard curriculum further
   compounds the clinician-educator's teaching demands and threatens the
   consistency of trainees' learning. Recognizing these challenges in their
   work in a neonatal follow-up clinic, the authors sought a solution
   through an established curriculum development process.
   Materials and methods: A needs assessment survey was conducted to gauge
   medical trainees' knowledge, skills, and experiences. Applying needs
   assessment findings, the authors developed a curriculum, which was
   administered online to several trainee cohorts just prior to rotations
   in the neonatal follow-up clinic.
   Results: After completing the curriculum, trainees scored significantly
   higher on neonatal follow-up knowledge tests.
   Conclusions: Providing advance exposure helped to ensure that trainees
   arrived with comparable basal knowledge, which served as a foundation
   for more advanced instruction. This curricular approach may be useful
   across teaching venues, especially those with multi-level or
   multi-discipline learners.
OI Yimgang, Doris/0000-0002-3909-4839
TC 1
ZB 0
ZS 0
ZA 0
ZR 0
Z8 0
Z9 1
U1 0
U2 0
SN 0142-159X
EI 1466-187X
UT WOS:000430345400011
PM 29198161
ER

PT J
AU Wadson, Kelley
TI Nurses Need Training and Policies to Address Barriers to Use of Mobile
   Devices and Apps for Direct Patient Care in Hospital Settings
SO EVIDENCE BASED LIBRARY AND INFORMATION PRACTICE
VL 13
IS 1
BP 39
EP 42
DI 10.18438/eblip29385
PD 2018
PY 2018
AB Objective - To describe nurses' usage of and attitudes toward mobile
   devices and apps and assess the impact of an educational intervention by
   hospital librarians and educators
   Design - Descriptive, cross-sectional survey, one-group pre- and
   post-test, and post intervention focus group
   Setting - One 251-bed community hospital and one 554-bed tertiary care
   hospital in Winnipeg, Canada
   Subjects - 348 inpatient medical and surgical nurses
   Methods The study had two phases. In Phase I, respondents completed a
   survey of 21 fixed and open-ended questions offered online or in print
   to a convenience sample from the community hospital and a random sample
   of medical and surgical units from the tertiary hospital. The survey
   collected demographic data and included questions about mobile devices
   and apps covering current awareness of hospital policy, ownership,
   internet access, usage patterns, concerns, and attitudes toward their
   use for direct patient care. It also included information to recruit
   volunteers for Phase II. In Phase II, participants attended four 30
   minute educational sessions facilitated by the researchers. The first
   session addressed the regional health authority's policies, Personal
   Health Information Act, and infection control practices. Subsequent
   sessions covered relevance, features, and training exercises for one or
   more selected apps. Participants installed five free or low-cost apps,
   which were chosen by the librarians and nurse educators, on their mobile
   devices: Medscape, Lab Tests Online, Lexicomp, Twitter, and Evernote.
   Participants were then given a two-month period to use the apps for
   patient care. Afterward, they completed the same survey from Phase I and
   their pre- and post intervention responses were matched for comparative
   analysis. Phase II concluded with a one-hour audio-recorded focus group
   using ten open-ended questions to gather feedback on the impact of the
   educational sessions.
   Main Results 94 nurses completed the Phase I survey for a response rate
   of 27%. Although 89 respondents reported owning a mobile device, less
   than half used them for patient care. Just under half the respondents
   were unsure if they were allowed to use mobile devices at work and a
   similar number answered that devices were not allowed. Two-thirds of
   respondents were unsure whether any institutional policies existed
   regarding mobile device use. Of the 16 participants that volunteered for
   Phase II, 14 completed the post-intervention survey and 6 attended the
   focus group. In comparison to the Phase I survey, post-intervention
   survey responses showed more awareness of institutional policies and
   increased concern about mobile devices causing distraction. In the Phase
   I survey, just over half of the nurses expressed a desire to use mobile
   devices in patient care.
   Four themes emerged from the survey's qualitative responses in Phase I:
   (1) policy: nurses were unsure of institutional policy or experienced
   either disapproval or bans on mobile device use from management;
   (2) barriers to use, namely cost, potential damage to or loss of
   devices, infection control, and lack of familiarity with technology;
   (3) patient perceptions, including generational differences with younger
   patients seen as more accepting than older patients; and
   (4) nurse perceptions: most valued access to information but expressed
   concerns about distraction, undermining of professionalism, and use of
   technology.
   Qualitative responses in the Phase II survey and focus group also
   revealed four themes:
   (1) barriers: participants did not cite loss of device or infection
   control as concerns as in Phase I;
   (2) patient acceptance and non-acceptance: education and familiarity
   with mobile devices were noted as positive influential factors;
   (3) information need, accessibility, and convenience: nurses reported
   needing easy-to-use apps, particularly Lexicomp, and appreciated
   improved access to information; and
   (4) nurse behaviour and attitude: participants reported more time would
   be needed for changes to occur in these areas.
   Conclusion The study found that although most nurses own mobile devices
   and express strong interest in using them for patient care, there are
   significant barriers including lack of clarity about institutional
   policies and concerns about infection control, risk of damage to
   personal devices, costs, lack of experience with the technology,
   distraction, and negative patient perceptions. To address these
   concerns, the authors recommend that hospital librarians and educators
   work together to offer training and advocate for improved communication
   and policies regarding use of mobile devices in hospital settings.
   Moreover, the study affirmed the benefits of using mobile devices and
   apps to support evidence-based practice, for example by providing access
   to reliable drug information. The authors conclude that additional
   research is needed to inform policy and develop strategies that hospital
   librarians and nurse educators can use to promote the most effective
   application of mobile technologies for patient care.
OI Wadson, Kelley/0000-0001-9846-1806
TC 1
ZR 0
ZA 0
ZB 0
ZS 0
Z8 1
Z9 2
U1 1
U2 3
SN 1715-720X
UT WOS:000430251100010
ER

PT J
AU Baghdadi, Nadiah A.
   Ismaile, Samantha
TI Cultural competency of nursing faculty teaching in baccalaureate nursing
   programs in the United States
SO AUSTRALASIAN MEDICAL JOURNAL
VL 11
IS 2
BP 126
EP 134
DI 10.21767/AMJ.2018.3335
PD 2018
PY 2018
AB Background
   Nursing education has acknowledged that cultural competency should be an
   educational competency of baccalaureate programs. Although nursing
   faculty are expected to adequately prepare all nurses to provide
   culturally competent care for patients, the literature suggests that
   nurse educators' low levels of cultural competence contributes to
   under-preparation of new nurses to provide culturally competent care.
   Aims
   The study assessed nursing faculty cultural competence of teaching at a
   bachelor of science in nursing programs across the United States and
   identified demographic factors that are associated with that level.
   Methods
   Study used descriptive and correlational design through the use of
   online questionnaires. The study included (N=461) nursing faculty across
   the United States with a response rate of 23 per cent and included 461.
   Data were collected using a validated tool namely the "Cultural
   Diversity Questionnaire for Nurse Educators Revised". Statistical
   analysis with means and standard deviation were calculated for all
   continuous variables. For all aims, results were summarized using
   regression estimates, p-values, and 95 per cent Confidence Interval (CI
   per cent).
   Results
   The Overall Cultural Competence (OCC) mean=166 indicated that nursing
   faculty has moderate level of cultural competence. The highest index was
   Cultural Knowledge Subscale M=43.53, and the lowest index was Cultural
   Encounter Subscale M=22.50. Regression analysis demonstrated that
   demographic variables were predictive of the mean score. Transcultural
   teaching behaviours subscale was considerably low related to the OCC
   scale, adjusting for all other variables.
   Conclusion
   The current study identified previous cultural exposure and cultural
   education as crucial factors to improve cultural competence. The
   researchers concluded that faculty cultural training needs to be
   mandated and should be more inclusive not only of educational material
   but also to include practice exposure to a diverse population. The
   training should occur during orientations, practice, and as an annual
   competency validation.
OI Ismaile, Samantha/0000-0002-7822-2426; Baghdadi,
   Nadiah/0000-0003-3264-0179
ZS 0
ZR 0
ZB 0
Z8 0
ZA 0
TC 0
Z9 0
U1 0
U2 7
SN 1836-1935
UT WOS:000429751400011
ER

PT C
AU Stathakarou, Natalia
   Kononowicz, Andrzej A.
   Henningsohn, Lars
   Mcgrath, Cormac
BE Ugon, A
   Karlsson, D
   Klein, GO
   Moen, A
TI Modelling Feedback in Virtual Patients: An Iterative Approach
SO BUILDING CONTINENTS OF KNOWLEDGE IN OCEANS OF DATA: THE FUTURE OF
   CO-CREATED EHEALTH
SE Studies in Health Technology and Informatics
VL 247
BP 201
EP 205
DI 10.3233/978-1-61499-852-5-201
PD 2018
PY 2018
AB Virtual Patients (VPs) offer learners the opportunity to practice
   clinical reasoning skills and have recently been integrated in Massive
   Open Online Courses (MOOCs). Feedback is a central part of a branched
   VP, allowing the learner to reflect on the consequences of their
   decisions and actions. However, there is insufficient guidance on how to
   design feedback models within VPs and especially in the context of their
   application in MOOCs. In this paper, we share our experiences from
   building a feedback model for a bladder cancer VP in a Urology MOOC,
   following an iterative process in three steps. Our results demonstrate
   how we can systematize the process of improving the quality of VP
   components by the application of known literature frameworks and extend
   them with a feedback module. We illustrate the design and re-design
   process and exemplify with content from our VP. Our results can act as
   starting point for discussions on modelling feedback in VPs and invite
   future research on the topic.
CT Conference on Medical Informatics Europe (MIE)
CY APR 24-26, 2018
CL Gothenburg, SWEDEN
RI McGrath, Cormac/H-8935-2019; Kononowicz, Andrzej A/ABG-8696-2020; Henningsohn, Lars/
OI McGrath, Cormac/0000-0002-8215-3646; Kononowicz, Andrzej
   A/0000-0003-2956-2093; Henningsohn, Lars/0000-0002-5521-8934
Z8 0
ZR 0
ZS 0
ZB 0
TC 2
ZA 0
Z9 2
U1 0
U2 0
SN 0926-9630
EI 1879-8365
BN 978-1-61499-852-5; 978-1-61499-851-8
UT WOS:000550786400041
PM 29677951
ER

PT C
AU Abedian, Somayeh
   Bitaraf, Ehsan
   Askari, Marjan
BE Ugon, A
   Karlsson, D
   Klein, GO
   Moen, A
TI Advantages of a Web-Based Real-Time Bed-Management System for Hospital
   Admission Monitoring in Iran
SO BUILDING CONTINENTS OF KNOWLEDGE IN OCEANS OF DATA: THE FUTURE OF
   CO-CREATED EHEALTH
SE Studies in Health Technology and Informatics
VL 247
BP 536
EP 540
DI 10.3233/978-1-61499-852-5-536
PD 2018
PY 2018
AB Lack of up-to-date information of hospitals beds, specifically in
   emergencies, is a significant problem in many large countries; The
   Ministry of Health and Medical Education of Iran (MOHME) designed and
   implemented a dynamic system that reports the status of beds in 2012.
   This system created great opportunities for national bed management,
   including real-time hospital admission monitoring, especially for
   emergency departments, ICUs and CCUs. Therefore, an additional online
   system was planned to be implemented for monitoring hospital admissions,
   including a national alert system. Prior to the design of this system, a
   study was done using literature study and expert opinion to investigate
   the advantages and features that this monitoring system was required to
   have. We used the MoSCoW method to prioritize the requirements of the
   system. This system was designed to have the following advantages, among
   other things: the hospitals as well as government should be able to
   track the patients, manage patient distribution in healthcare centers,
   and make policy for supplying extra beds. It should also be possible for
   the hospitals executive board, as well as the government, to monitor the
   performance of the hospitals regarding patient admissions (i.e., the
   rate of rejection of patients with severe conditions).
CT Conference on Medical Informatics Europe (MIE)
CY APR 24-26, 2018
CL Gothenburg, SWEDEN
OI Askari, Marjan/0000-0002-7473-0132
ZR 0
ZB 0
ZA 0
Z8 0
TC 0
ZS 0
Z9 0
U1 0
U2 1
SN 0926-9630
EI 1879-8365
BN 978-1-61499-852-5; 978-1-61499-851-8
UT WOS:000550786400108
PM 29678018
ER

PT J
AU Pogue, Robert E.
   Cavalcanti, Denise P.
   Shanker, Shreya
   Andrade, Rosangela V.
   Aguiar, Lana R.
   de Carvalho, Juliana L.
   Costa, Fabricio F.
TI Rare genetic diseases: update on diagnosis, treatment and online
   resources
SO DRUG DISCOVERY TODAY
VL 23
IS 1
BP 187
EP 195
DI 10.1016/j.drudis.2017.11.002
PD JAN 2018
PY 2018
AB Rare genetic diseases collectively impact a significant portion of the
   world's population. For many diseases there is limited information
   available, and clinicians can find difficulty in differentiating between
   clinically similar conditions. This leads to problems in genetic
   counseling and patient treatment. The biomedical market is affected
   because pharmaceutical and biotechnology industries do not see
   advantages in addressing rare disease treatments, or because the cost of
   the treatments is too high. By contrast, technological advances
   including DNA sequencing and analysis, together with computer aided
   tools and online resources, are allowing a more thorough understanding
   of rare disorders. Here, we discuss how the collection of various types
   of information together with the use of new technologies is facilitating
   diagnosis and, consequently, treatment of rare diseases.
RI Carvalho, Juliana/F-4498-2015; Aguiar, Lana Ribeiro/L-8630-2018; Pogue, Robert/C-3860-2016
OI Carvalho, Juliana/0000-0002-1423-0523; Aguiar, Lana
   Ribeiro/0000-0002-9566-7363; Pogue, Robert/0000-0002-8789-3512
ZS 1
TC 30
Z8 2
ZB 21
ZA 0
ZR 0
Z9 33
U1 1
U2 19
SN 1359-6446
EI 1878-5832
UT WOS:000424313200020
PM 29129805
ER

PT J
AU Majeski, Robin A.
   Stover, Merrily
TI Contemplative pedagogy in hybrid and asynchronous online undergraduate
   aging services/gerontology courses
SO GERONTOLOGY & GERIATRICS EDUCATION
VL 39
IS 1
BP 75
EP 85
DI 10.1080/02701960.2016.1164150
PD 2018
PY 2018
AB The rapid aging of the U.S. population has brought with it the challenge
   of preparing effective leaders in aging services/policy. These leaders
   need a fresh cognitive and empathic understanding of the complex needs
   of older adults and those who work with them. With its experiential and
   integrative approach, contemplative pedagogies are ideally suited for
   preparing aging services leaders. Contemplative pedagogies help learners
   interact with course material in ways that deeply engage students,
   disrupt habitual ways of thinking, and encourage innovative approaches
   to aging services/policy issues. Given the increasing popularity of
   hybrid and online courses, contemplative pedagogies could enhance
   learners' satisfaction with and the quality of learning in these
   courses. This article provides a description of contemplative pedagogies
   and embodied cognition research and theory as a theoretical framework
   for them. The article discusses the ways in that contemplative
   pedagogies have been incorporated in two undergraduate management of
   aging services courses. Student responses to the use of contemplative
   pedagogies and directions for future research are presented.
ZA 0
TC 1
ZR 0
ZB 0
Z8 0
ZS 0
Z9 1
U1 0
U2 1
SN 0270-1960
EI 1545-3847
UT WOS:000429829900007
PM 27050532
ER

PT J
AU Torre, Kristin
   Russomanno, Kristen
   Ferringer, Tammie
   Elston, Dirk
   Murphy, Michael J.
TI Educational Gaps in Molecular Diagnostics, Genomics, and Personalized
   Medicine in Dermatopathology Training: A Survey of US Dermatopathology
   Fellowship Program Directors
SO AMERICAN JOURNAL OF DERMATOPATHOLOGY
VL 40
IS 1
BP 43
EP 48
DI 10.1097/DAD.0000000000000909
PD JAN 2018
PY 2018
AB Background: Molecular technologies offer clinicians the tools to provide
   high-quality, cost-effective patient care. We evaluated education
   focused on molecular diagnostics, genomics, and personalized medicine in
   dermatopathology fellowship training.
   Design: A 20-question online survey was emailed to all (n = 53)
   Accreditation Council for Graduate Medical Education (ACGME)-accredited
   dermatopathology training programs in the United States.
   Results: Thirty-one of 53 program directors responded (response rate =
   58%). Molecular training is undertaken in 74% of responding
   dermatopathology fellowships, with levels of instruction varying among
   dermatology-based and pathology-based programs. Education differed for
   dermatology- and pathology-trained fellows in approximately one-fifth
   (19%) of programs. Almost half (48%) of responding program directors
   believe that fellows are not currently receiving adequate molecular
   education, although the majority (97%) expect to incorporate additional
   instruction in the next 2-5 years. Factors influencing the incorporation
   of relevant education include perceived clinical utility and
   Accreditation Council for Graduate Medical Education/residency review
   committee (RRC) requirements. Potential benefits of molecular education
   include increased medical knowledge, improved patient care, and
   promotion of effective communication with other healthcare
   professionals. More than two-thirds (68%) of responding program
   directors believe that instruction in molecular technologies should be
   required in dermatopathology fellowship training.
   Conclusions: Although all responding dermatopathology fellowship program
   directors agreed that molecular education is important, only a little
   over half of survey participants believe that their fellows receive
   adequate instruction. This represents an important educational gap.
   Discussion among those who oversee fellow education is necessary to best
   integrate and evaluate teaching of molecular dermatopathology.
ZR 0
ZB 3
ZA 0
Z8 0
ZS 0
TC 4
Z9 4
U1 0
U2 1
SN 0193-1091
EI 1533-0311
UT WOS:000428735100013
PM 28509701
ER

PT J
AU White, Marney A.
   Mayer, Margaret
   Vanderlind, W. Michael
   Allswede, Dana
TI Evaluation of a Behavioral Self-Care Intervention for Public Health
   Students
SO AMERICAN JOURNAL OF HEALTH EDUCATION
VL 49
IS 1
BP 40
EP 47
DI 10.1080/19325037.2017.1369199
PD 2018
PY 2018
AB Background: Postgraduate education is recognized as a time of intense
   stress. Rates of anxiety and depression are elevated among graduate
   students, and longitudinal studies have documented increases in clinical
   symptoms over the course of training. Purpose: The current study was to
   evaluate whether an academically sponsored self-care intervention would
   increase engagement in health promotion activities. The primary goal was
   to determine whether self-care behaviors completed in the midst of a
   challenging academic program would prevent the worsening of student
   mental health. Methods: The self-care intervention included behavior
   change projects designed to increase health-promoting behaviors within 4
   domains (nutrition, physical activity, mental health, social support).
   Students received incentives in the way of bonus points for maintaining
   health behaviors for the duration of the 12-week semester. Results:
   Results revealed significant increases in health-promoting behaviors.
   Importantly, mental health symptoms did not worsen over the course of
   the semester. Discussion: The study provides preliminary support for the
   utility of a brief self-care intervention for students in the health
   sciences. Translation to Health Education Practice: Future studies
   should examine the applicability of this intervention to students in
   other fields of study and through online education formats.
RI White, Marney/AAC-9016-2019; White, Marney/
OI White, Marney/0000-0001-9856-6608
ZS 0
ZB 0
ZR 0
ZA 0
TC 4
Z8 0
Z9 4
U1 23
U2 76
SN 1932-5037
EI 2168-3751
UT WOS:000428746500007
ER

PT J
AU Pereira, Anne G.
   Kim, Michael
   Seywerd, Marcus
   Nesbitt, Brooke
   Pitt, Michael B.
CA Minnesota Epic101 Collaborative
TI Collaborating for Competency-A Model for Single Electronic Health Record
   Onboarding for Medical Students Rotating among Separate Health Systems
SO APPLIED CLINICAL INFORMATICS
VL 9
IS 1
BP 199
EP 204
DI 10.1055/s-0038-1635096
PD JAN 2018
PY 2018
AB Background Use of the electronic health record (EHR) is widespread in
   academic medical centers, and hands-on EHR experience in medical school
   is essential for new residents to be able to meaningfully contribute to
   patient care. As system-specific EHR training is not portable across
   institutions-even when the same EHR platform is used students rotating
   across health systems are often required to spend time away from
   clinical training to complete each system's, often duplicative, EHR
   training regardless of their competency within the EHR. Methods We aimed
   to create a single competency-based Epic onboarding process that would
   be portable across all the institutions in which our medical students
   complete clinical rotations. In collaboration with six health systems,
   we created online EHR training modules using a systematic approach to
   curriculum development and created an assessment within the Epic
   practice environment. Results All six collaborating health systems
   accepted successful completion of the developed assessment in lieu of
   standard site-specific medical student EHR training. In the pilot year,
   443 students (94%) completed the modules and assessment prior to their
   clinical training and successfully entered clinical rotations without
   time consuming, often repetitive onsite training, decreasing the
   cumulative time as student might be expected to engage in Epic
   onboarding as much as 20-fold. Conclusion Medical schools with
   multisystem training sites with a single type of EHR can adopt this
   approach to minimize training burden for their learners and to allow
   them more time in the clinical setting with optimized access to the EHR.
OI Pitt, Michael/0000-0002-7123-2613
Z8 0
ZS 0
ZA 0
TC 8
ZB 0
ZR 0
Z9 8
U1 0
U2 3
SN 1869-0327
UT WOS:000428691400001
PM 29564849
ER

PT J
AU Kim, Sujin
   Syn, Sue Yeon
   Sinn, Donghee
TI Exploratory study of personal health information management using health
   literacy model
SO ASLIB JOURNAL OF INFORMATION MANAGEMENT
VL 70
IS 1
BP 104
EP 122
DI 10.1108/AJIM-03-2017-0062
PD 2018
PY 2018
AB Purpose - The purpose of this paper is to empirically test whether
   individuals' internal factors (prior knowledge, resources, and
   capability) and environmental factors (stimuli, limitation) have any
   influence on the development of personal health information management
   (PHIM) literacy skills and which constructs are statistically associated
   with general health-related outcomes.
   Design/methodology/approach - Survey responses were collected from
   Amazon's Mechanical Turk (mTurk), a crowdsourcing internet service, in
   December 2013. A total of 578 responses were analyzed using
   partial-least squares structural equation modeling technique.
   Findings - The model as a whole exhibited 62.8 percent of variance in
   health-related outcomes. The findings suggest that prior knowledge has a
   direct effect on health literacy (HL) skills (H3: beta = 0.212,
   p<0.001). The PHIM stimuli (H4: beta = 0.475, p<0.001) have a direct
   impact on HL skills, and they have an indirect effect on the
   comprehension of stimuli (H6: beta = 0.526, p<0.001) through the
   mediator of stimuli and the knowledge variable.
   Research limitations/implications - One possible limitation of this
   study is that the study may include a highly technology literate group,
   as survey respondents were recruited from the online service mTurk.
   Practical implications - The study poses implications for further
   research and practice. This research was an exploratory work for further
   model development so future studies should investigate deeper into real
   personal health record (PHR) user groups (e.g. patients and caregivers).
   For example, studies by White and Horvitz (2009a, b) conducted real-time
   user studies that the authors could apply to the authors' future PHR
   studies. Since the findings cannot be generalizable to these specific
   groups, similar research may be conducted. Using caregiver groups of PHR
   users in comparison to patient groups could determine the similarities
   and differences of their PHIM activities and related outcomes for
   optimal design of self-care management.
   Social implications - Further, it is suggested to conduct large scale,
   real-time-based studies using a PHR transaction log analysis to achieve
   conclusiveness and generalizability. Additionally, future studies should
   address not only diverse real-time user groups, but also various PHR
   data sources and their presentation issues.
   Originality/value - This study model offers an important perspective on
   PHIM and its causal pathway for use not only by patient educators and
   healthcare providers but also information providers, personal health
   record (PHR) system developers, and PHR users.
RI Ajmi, Ghalia Al/AAB-6467-2019; Sinn, Donghee/
OI Sinn, Donghee/0000-0002-8474-7026
ZR 0
Z8 0
TC 3
ZS 0
ZB 0
ZA 0
Z9 3
U1 0
U2 33
SN 2050-3806
EI 1758-3748
UT WOS:000428758500006
ER

PT J
AU Hartman, Nicholas D.
   Harper, Erin N.
   Leppert, Lauren M.
   Browning, Brittany M.
   Askew, Kim
   Manthey, David E.
   Mahler, Simon A.
TI A Multidisciplinary Self-Directed Learning Module Improves Knowledge of
   a Quality Improvement Instrument: The HEART Pathway
SO JOURNAL FOR HEALTHCARE QUALITY
VL 40
IS 1
BP E9
EP E14
DI 10.1097/JHQ.0000000000000044
PD JAN-FEB 2018
PY 2018
AB We created and tested an educational intervention to support
   implementation of an institution wide QI project (the HEART Pathway)
   designed to improve care for patients with acute chest pain. Although
   online learning modules have been shown effective in imparting knowledge
   regarding QI projects, it is unknown whether these modules are effective
   across specialties and healthcare professions. Participants, including
   nurses, advanced practice clinicians, house staff and attending
   physicians (N = 486), were enrolled into an online, self-directed
   learning course exploring the key concepts of the HEART Pathway. The
   module was completed by 97% of enrollees (469/486) and 90% passed on the
   first attempt (422/469). Out of 469 learners, 323 completed the pretest,
   learning module and posttest in the correct order. Mean test scores
   across learners improved significantly from 74% to 89% from the pretest
   to the posttest. Following the intervention, the HEART Pathway was used
   for 88% of patients presenting to our institution with acute chest pain.
   Our data demonstrate that this online, self-directed learning module can
   improve knowledge of the HEART Pathway across specialties-paving the way
   for more efficient and informed care for acute chest pain patients.
RI Hartman, Nicholas/N-4200-2019
ZA 0
ZB 0
ZS 1
Z8 0
TC 2
ZR 0
Z9 3
U1 0
U2 8
SN 1062-2551
EI 1945-1474
UT WOS:000428758600002
PM 27442714
ER

PT J
AU Wozney, Lori
   Radomski, Ashley D.
   Newton, Amanda S.
TI The Gobbledygook in Online Parent-Focused Information about Child and
   Adolescent Mental Health
SO HEALTH COMMUNICATION
VL 33
IS 6
BP 710
EP 715
DI 10.1080/10410236.2017.1306475
PD 2018
PY 2018
AB Online parent-focused informational resources play a vital step in
   parent decision-making about initiating child and adolescent mental
   health care, but their usefulness may depend on how easily the resource
   content can be understood. The purpose of this cross-sectional study was
   to examine the readability and reliability of parent-focused mental
   health resources provided on Canadian websites. After meeting inclusion
   criteria, 50 documents retrieved during the search in September 2016
   from websites using online health information searching strategies that
   would be typically employed by parents underwent analysis. Document
   readability was assessed using Health Canada recommended instruments:
   Simple Measure of Gobbledygook (SMOG), Flesch-Kincaid Grade Level, and
   the Flesch Reading-Ease scale. Reliability was assessed using Health on
   the Net Foundation Code of Conduct (HONcode). Our analysis revealed that
   all included documents exceeded the 8th grade reading level. The mean
   +/- SD readability scores were SMOG 11.65 +/- 1.10 and FKGL 10.03 +/-
   1.49. Reading-ease scores showed that 42% (n=21) of the documents were
   Difficult to read. Factorial ANOVA revealed no significant difference in
   readability across mental health topic areas or organizational sectors
   (p=>0.05). Twenty-four percent of documents came from sites with HONcode
   certification. Findings suggest that almost all child and adolescent
   mental health information that would typically be found online by
   parents in Canada had readability scores that were too high for average
   parents to read and exceeded Health Canada recommended reading levels.
   Being able to locate resources online can be significantly precluded if
   a parent cannot understand and use information to mobilize them to
   accessing mental health care for their families.
OI Wozney, Lori/0000-0003-4280-3322
ZA 0
Z8 0
ZS 0
TC 4
ZB 0
ZR 0
Z9 4
U1 1
U2 13
SN 1041-0236
EI 1532-7027
UT WOS:000428578100007
PM 28402141
ER

PT J
AU Eason, Christianne M.
   Mazerolle, Stephanie M.
   Denegar, Craig R.
   Pitney, William A.
   McGarry, Jennifer
TI Multilevel Examination of Job Satisfaction and Career Intentions of
   Collegiate Athletic Trainers: A Quantitative Approach
SO JOURNAL OF ATHLETIC TRAINING
VL 53
IS 1
BP 80
EP 87
DI 10.4085/1062-6050-52.11.27
PD JAN 2018
PY 2018
AB Context: Recent employment data from collegiate athletic training
   settings have demonstrated departure trends among men and women. These
   trends have been hypothesized to be related to work-life balance.
   However, work-life balance is only 1 aspect of a myriad of factors. Due
   to the complex nature of the work-life interface, a multilevel
   examination is needed to better understand the precipitators of
   departure.
   Objective: To quantitatively examine factors that may influence
   collegiate athletic trainers' (ATs') job satisfaction and career
   intentions via a multilevel examination of the work-life interface.
   Design: Cross-sectional study.
   Setting: Web-based questionnaire.
   Patients or Other Participants: Athletic trainers employed in National
   Collegiate Athletic Association Division I, II, or III or National
   Association of Intercollegiate Athletics colleges or universities (N =
   299: 56.5% female, 43.5% male). The average age of participants was 33.6
   +/- 8.3 years, and their average experience was 10.3 +/- 7.6 years.
   Data Collection and Analysis: Participants responded to an online
   questionnaire consisting of demographic questions, 9 Likert-scale
   surveys, and open-ended questions. Job-satisfaction Scores (JSSs) and
   intention-to-leave scores (ITLSs) served as the dependent variables and
   factors from individual, organizational, and sociocultural levels were
   the independent variables. Hierarchical regression analysis was run to
   determine the predictability of factors.
   Results: No sex differences in ITLS or JSS were found in our sample.
   Independent variables explained 68.5% of the variance in JSS and 28.8%
   of the variance in ITLS. Additions of factor levels increased the
   percentage of explained variance in both scores.
   Conclusions: A combination of individual-, organizational-, and
   sociocultural-level factors was able to best predict JSS and ITLS among
   collegiate ATs.
RI denegar, craig/AAX-7373-2020
Z8 0
ZS 0
ZR 0
TC 6
ZA 0
ZB 3
Z9 6
U1 0
U2 7
SN 1062-6050
EI 1938-162X
UT WOS:000425272000010
PM 29182375
ER

PT J
AU Praus, P.
   Riedel-Heller, S.
   Dressing, H.
TI Stalking of psychiatrists and psychotherapists. Results of an online
   survey
SO NERVENARZT
VL 89
IS 1
BP 58
EP 63
DI 10.1007/s00115-017-0304-4
PD JAN 2018
PY 2018
AB Background. Currently, there are clear indications that due to their
   exposed occupational position psychiatrists and psychotherapists are at
   a higher risk than the general public to become the victim of stalking
   by patients.
   Objectives. This study investigated the frequency of stalking and its
   psychosocial impact among psychiatrists and psychotherapists in the
   Federal Republic of Germany.
   Methods. Analysis of an online survey among members of the German
   Association for Psychiatry, Psychotherapy and Psychosomatics (DGPPN)
   from 23 September 2015 until 22 October 2015.
   Results. Of the respondents 26.5% reported having been the victim of
   stalking. In more than a third of the reported cases the stalking was
   described as severely or very severely debilitating. The majority of the
   perpetrators suffered from psychotic or personality disorders. Male
   victims were significantly more frequently stalked by a female
   perpetrator. Approximately 1 in 10 stalking victims continued the
   treatment of the perpetrator. The majority of the stalking victims did
   not obtain substantial support from their employer.
   Conslusion. The phenomenon of stalking within therapeutic relationships
   needs to be incorporated into the medical and psychotherapeutic
   professional training, e.g. by implementing specialized training courses
   and the systematic integration of this topic into clinical supervision.
   The institutional dealing with stalking by patients needs to optimized,
   e.g. by promptly transferring treatment of patients who stalk to other
   professionals and, where required, providing assistance in reporting
   stalking incidents to the police.
RI Riedel-Heller, Steffi/ABG-1537-2021; Dressing, Harald/GLU-7997-2022
Z8 0
ZA 0
TC 1
ZB 0
ZS 0
ZR 0
Z9 1
U1 0
U2 6
SN 0028-2804
EI 1433-0407
UT WOS:000419964300007
PM 28289792
ER

PT J
AU Chang, Yu-Tung
   Tsai, Kuang-Chau
   Williams, Brett
TI Development of new core competencies for Taiwanese Emergency Medical
   Technicians
SO ADVANCES IN MEDICAL EDUCATION AND PRACTICE
VL 9
BP 147
EP 158
DI 10.2147/AMEP.S153403
PD 2018
PY 2018
AB Objectives: Core competencies are considered the foundation for
   establishing Emergency Medical Technician (EMT) and paramedic curricula,
   and for ensuring performance standards in the delivery of prehospital
   care. This study surveyed EMT instructors and medical directors to
   identify the most desirable core competencies for all levels of EMTs in
   Taiwan.
   Methods: A principal components analysis with Varimax rotation was
   conducted. An online questionnaire was distributed to obtain
   perspectives of EMT instructors and medical directors on the most
   desirable core competencies for EMTs. The target population was EMT
   training-course instructors and medical directors of fire departments in
   Taiwan. The questionnaire comprised 61 competency items, and
   multiple-choice and open-ended questions were used to obtain
   respondents' perspectives of the Taiwanese EMT training and education
   system.
   Results: The results identified three factors at EMT-1 and EMT-2 levels
   and five factors at the EMT-Paramedic level. The factors for EMT-1 and
   EMT-2 were similar, and those for EMT-Paramedics identified further
   comprehensive competence perspectives. The key factors that appear to
   influence the development of the Taiwanese Emergency Medical Services
   (EMS) education system are the attitude of authorities, the licensure
   system, and legislation.
   Conclusion: The findings present new core competencies for the Taiwanese
   EMT system and provide capacity to redesign curricula and reconsider
   roles for EMT-1 and EMT-2 technicians. At the EMT-Paramedic level, the
   findings demonstrate the importance of incorporating competency
   standards in the current skills-based curriculum. Moreover, the
   core-competencies gap that exists between Taiwanese EMT-1s, EMT-2s, and
   EMT-Paramedics and internationally recognized core competencies needs to
   be addressed. By identifying the key factors that potentially impact the
   development of the EMS education system, such as the attitude of
   authorities, the licensure system, and legislation, these findings will
   inform future curricula design in Taiwan.
RI Williams, Brett/AAJ-2685-2020; Williams, Brett/F-6776-2014
OI Williams, Brett/0000-0001-6307-1779; Williams, Brett/0000-0001-6307-1779
TC 2
Z8 0
ZB 0
ZA 0
ZR 0
ZS 0
Z9 2
U1 1
U2 2
SN 1179-7258
UT WOS:000427393700001
PM 29563847
ER

PT J
AU Balneaves, Lynda G.
   Alraja, Abeer
   Ziemianski, Daniel
   McCuaig, Fairleth
   Ware, Mark
TI A National Needs Assessment of Canadian Nurse Practitioners Regarding
   Cannabis for Therapeutic Purposes
SO CANNABIS AND CANNABINOID RESEARCH
VL 3
IS 1
BP 66
EP 73
DI 10.1089/can.2018.0002
PD 2018
PY 2018
AB Introduction: In Canada, the Access to Cannabis for Medical Purposes
   Regulations (ACMPR) has given nurse practitioners (NPs) the power to
   authorize cannabis for therapeutic purposes (CTP) to eligible patients.
   This expansion in NPs' scope of practice underscores the importance of
   delivering balanced, evidence-based education on cannabis to NPs. The
   aim of this national study was to assess NPs' knowledge and practice
   gaps related to CTP to inform the development of future education
   resources that increase NPs' clinical competence and improve patient
   care related to medical cannabis. Methods: This is a quantitative,
   descriptive exploratory design study. A national online survey of NPs
   was conducted from August 2013 to June 2014. NPs were recruited through
   email lists held by numerous Canadian nursing organizations. The survey
   was adapted from a previous national survey that assessed CTP
   educational needs among Canadian physicians. The survey assessed NPs'
   knowledge, experience, barriers, and attitudes related to CTP as well as
   preferred format for future CTP education. Results: The sample consisted
   of 182 NPs from across Canada. The largest knowledge gap was related to
   dosing and creating effective treatment plans for patients using CTP.
   The majority of respondents (76.3%) ranked the need for education on CTP
   to be either strong or very strong. Over half (57%) reported that they
   would be comfortable authorizing medical cannabis through the ACMPR;
   this number increased to 64% if they were to receive appropriate
   education. Conclusion: Nursing regulatory organizations, in partnership
   with academic institutions and government agencies, must work toward the
   development of educational and clinical competencies specific to CTP.
   Tailored education programs are needed to address the knowledge gaps
   held by NPs and the clinical barriers they face to including CTP as part
   of their care.
RI Balneaves, Lynda/AAG-9383-2021; Ware, Mark/
OI Balneaves, Lynda/0000-0002-6535-2096; Ware, Mark/0000-0002-1286-1719
Z8 4
ZB 8
TC 36
ZS 1
ZR 0
ZA 0
Z9 40
U1 1
U2 2
SN 2578-5125
EI 2378-8763
UT WOS:000616128300008
PM 29588917
ER

PT J
AU Dolatabadi, Ali Arhami
   Shojaee, Majid
   Kariman, Hamid
   Shahrami, Ali
   Abolmaali, Sarah
TI Imaging appropriateness in an academic emergency medicine program
SO INTERNATIONAL EMERGENCY NURSING
VL 36
BP 16
EP 21
DI 10.1016/j.ienj.2017.07.004
PD JAN 2018
PY 2018
AB Introduction: As radiologic assessment is a key part in evaluating
   patients visited in emergency department, this survey was conducted to
   measure emergency medicine residents' competency in choosing appropriate
   diagnostic imaging in different clinical scenarios.
   Methods: All emergency medicine residents enrolled in an academic
   emergency medicine discipline in the three medical universities of
   Tehran, Iran were recruited. A questionnaire was designed consisting of
   10 clinically common scenarios selected from the American College of
   Radiology appropriateness criteria. Each resident completed the survey
   separately with answers only given after all residents participated.
   Results: 196 residents completed the survey (95% of all residents). The
   results were stratified by postgraduate year and university. The average
   number of correct answers was 6.2. First, second and third year
   residents scored the average of 6.1, 5.8 and 6.5, respectively (P =
   0.04). The average score of residents from different universities did
   not differ significantly.
   Conclusion: According to the low average score, it is recommended that
   attentive educational perfections are needed to help residents order
   more appropriate diagnostic images, which may also be helpful for other
   healthcare providers. However, it seems that our emergency medicine
   academic curriculum is relatively efficient to enhance residents' skills
   in choosing proper imaging. (C) 2017 Elsevier Ltd. All rights reserved.
RI Kariman, Hamid/AAK-1103-2020; Shahrami, Ali/AAM-1213-2020; Shojaee, Majid/T-6888-2019; Arhami dolatabadi, Ali/D-3508-2016; shojaee, majid/
OI Arhami dolatabadi, Ali/0000-0001-9492-9520; shojaee,
   majid/0000-0001-6819-9237
ZR 0
ZS 0
Z8 0
ZB 0
ZA 0
TC 0
Z9 0
U1 0
U2 0
SN 1755-599X
EI 1878-013X
UT WOS:000426153100003
PM 28780327
ER

PT J
AU Chhabra, H. S.
   Sharma, S.
   Arora, M.
TI Challenges in comprehensive management of spinal cord injury in India
   and in the Asian Spinal Cord network region: findings of a survey of
   experts, patients and consumers
SO SPINAL CORD
VL 56
IS 1
BP 71
EP 77
DI 10.1038/sc.2017.102
PD JAN 2018
PY 2018
AB Study design: Online survey.
   Objectives: To understand the prevailing scenario of the comprehensive
   management of spinal cord injuries (SCI) in India and in the Asian
   Spinal Cord Network (ASCoN) region, especially with a view to document
   the challenges faced and its impact.
   Setting: Indian Spinal Injuries Centre.
   Methods: A questionnaire was designed which covered various aspects of
   SCI management. Patients, consumers (spinal injured patients discharged
   since at least 1 year) and experts in SCI management from different
   parts of India and the ASCoN region were approached to complete the
   survey.
   Results: Sixty patients, 66 consumers and 34 experts completed the
   survey. Difference of opinion was noticed among the three groups.
   Disposable Nelaton catheters were used by 57% consumers and 47%
   patients. For reusable catheter, 31% experts recommended processing with
   soap and running water and 45% recommended clean cotton cloth bag for
   storage. Pre-hospital care and community inclusion pose the biggest
   challenges in management of SCI. More than 75% of SCI faced problems of
   access and mobility in the community. Awareness about SCI, illiteracy
   and inadequate patient education are the most important factors
   hindering pre-and in-hospital care. Inadequate physical as well as
   vocational rehabilitation and financial barriers are thought to be the
   major factors hindering integration of spinal injured into mainstream
   society. Strong family support helped in rehabilitation.
   Conclusions: Our study brought out that SCI in India and ASCoN region
   face numerous challenges that affect access to almost all aspects of
   comprehensive management of SCI.
RI Chhabra, Harvinder/AAR-8376-2021; Arora, Mohit/D-3373-2015; Arora, Mohit/ABA-6802-2020
OI Arora, Mohit/0000-0003-1024-3682; Arora, Mohit/0000-0003-1024-3682
Z8 0
TC 7
ZS 0
ZA 0
ZR 0
ZB 0
Z9 7
U1 0
U2 1
SN 1362-4393
EI 1476-5624
UT WOS:000424684000013
PM 28895578
ER

PT J
AU Rouhani, Maral J.
   Burleigh, Eleanor J.
   Hobbis, Chloe
   Dunford, Charlotte
   Osman, Nadir I.
   Gan, Christine
   Gibbons, Norma B.
   Ahmed, Hashim U.
   Miah, Saiful
TI UK medical students' perceptions, attitudes, and interest toward medical
   leadership and clinician managers
SO ADVANCES IN MEDICAL EDUCATION AND PRACTICE
VL 9
BP 119
EP 124
DI 10.2147/AMEP.S151436
PD 2018
PY 2018
AB Background: We aimed to determine UK medical students' perceptions and
   attitudes and interest toward medical leadership and clinician managers.
   distributed to 2,349 final-year students from 10 UK medical schools.
   Participants were asked to complete a 5-point Likert scale on their
   current perceptions, attitudes, and interest toward medical leadership
   and clinician managers. They were also asked to self-rate their
   leadership competences set by the Medical Leadership Competency
   Framework and to rate the quality of management and leadership training
   they received from their medical school.
   Results: In total, we received 114 complete responses. Only 7.9% of
   respondents were in agreement (strongly agree or agree) when asked
   whether they felt they were well informed about what a managerial
   position in medicine entails. When asked whether clinicians should
   influence managerial decisions within a clinical setting, 94.7% of
   respondents were in agreement with the statement. About 85% of
   respondents were in agreement that it is important for clinicians to
   have managerial or leadership responsibilities, with 63.2% of students
   in agreement that they would have liked more management or leadership
   training during medical school. Over half the respondents rated their
   management and leadership training they received during medical school
   as "very poor" or "poor" (54.4%).
   Conclusion: Our study suggests that UK medical students have an appetite
   for management and leadership training and appreciate its importance but
   feel that the training they are receiving is poor. This suggests that
   there is a gap between the demand for management and leadership training
   and the quality of training supplied by UK medical schools.
RI Ahmed, Hashim U./AAU-1037-2020; Osman, Nadir Isameldin/
OI Ahmed, Hashim U./0000-0003-1674-6723; Osman, Nadir
   Isameldin/0000-0002-9946-1629
ZR 0
ZS 1
ZA 0
Z8 0
ZB 1
TC 13
Z9 13
U1 0
U2 4
SN 1179-7258
UT WOS:000425339000001
PM 29497346
ER

PT J
AU Zupanec, Vera S.
   Radulovic, Branka N.
   Pribicevic, Tijana Z.
   Miljanovic, Tomka G.
   Zdravkovic, Vujadin G.
TI DETERMINATION OF EDUCATIONAL EFFICIENCY AND STUDENTS' INVOLVEMENT IN THE
   FLIPPED BIOLOGY CLASSROOM IN PRIMARY SCHOOL
SO JOURNAL OF BALTIC SCIENCE EDUCATION
VL 17
IS 1
BP 162
EP 176
PD 2018
PY 2018
AB The Flipped Classroom (FC) is a teaching approach in which students gain
   the first-exposure learning with online materials outside the classroom,
   and then, in the classroom, they focus on interactive or engaging
   exercises. Despite its considerable publicity, the studies focused on
   the FC in primary education are deficient. The aim of this research is
   to determine efficiency and students' involvement in the flipped Biology
   classroom in primary school, compared to the conventional classroom (CC)
   approach. Educational efficiency and students' involvement are measured
   by combining the values of the students' performance and mental effort
   on the test. Each task in the test was followed by the 5-point Likert
   scale for evaluation of invested mental effort. The total sample of this
   research included 112 students, aged from 12 to 13. The results show
   that the FC approach contributes to the reduction of the students'
   mental effort and an increase in the students' performance. On the basis
   of calculated efficiency and students' involvement of applied teaching
   approaches, it was concluded that the FC represents a feasible and
   efficient approach to Biology primary education.
RI Radulovic, Branka/AAT-1789-2020
OI Radulovic, Branka/0000-0003-2377-4773
Z8 0
ZS 0
ZA 0
TC 14
ZB 0
ZR 1
Z9 14
U1 1
U2 39
SN 1648-3898
UT WOS:000425658700012
ER

PT J
AU O'Regan, Andrew
   Smithson, William Henry
   Spain, Eimear
TI Social media and professional identity: Pitfalls and potential
SO MEDICAL TEACHER
VL 40
IS 2
BP 112
EP 116
DI 10.1080/0142159X.2017.1396308
PD 2018
PY 2018
AB Introduction: Social media developments have completely changed how
   information is accessed and communicated. While great potential exists
   with these platforms, recent reports of online unprofessional behavior
   by doctors has threatened the medical professional identity; a matter of
   critical importance for clinicians and medical educators. This paper
   outlines a role for social media in facilitating support for clinicians
   and medical teachers; it will raise awareness of pitfalls and explain
   ethical and legal guidelines.Methods: An analysis of inappropriate
   behaviors and conflicting attitudes regarding what is acceptable in
   online posts, including the inter-generational contrast in online
   presence and perceptions of where the boundaries lie.Results and
   discussion: Guidance documents are analyzed and potentially confusing
   and conflicting statements are identified and clarified. The authors
   believe that clinicians and medical students must follow ethical
   imperatives in both personal and professional spheres.Conclusions: It is
   essential that medical educational and professional bodies encourage
   clinicians to support one another and share information online while
   providing clear legal and ethical advice on maintaining standards and
   avoiding common pitfalls. Education on the responsible use of social
   media and associated risk awareness should be a priority for medical
   school curricula.
OI O'Regan, Andrew/0000-0001-8470-2736
TC 13
ZA 0
Z8 0
ZS 0
ZB 0
ZR 0
Z9 13
U1 2
U2 18
SN 0142-159X
EI 1466-187X
UT WOS:000426935000001
PM 29172814
ER

PT J
AU Basch, Corey H.
   Yin, Jingjing
   Kollia, Betty
   Adedokun, Adeyemi
   Trusty, Stephanie
   Yeboah, Felicia
   Fung, Isaac Chun-Hai
TI Public online information about tinnitus: A cross-sectional study of
   YouTube videos
SO NOISE & HEALTH
VL 20
IS 92
BP 1
EP 8
DI 10.4103/nah.NAH_32_17
PD JAN-FEB 2018
PY 2018
AB Purpose: To examine the information about tinnitus contained in
   different video sources on YouTube. Materials and Methods: The 100 most
   widely viewed tinnitus videos were manually coded. Firstly, we
   identified the sources of upload: consumer, professional,
   television-based clip, and internet-based clip. Secondly, the videos
   were analyzed to ascertain what pertinent information they contained
   from a current National Institute on Deafness and Other Communication
   Disorders fact sheet. Results: Of the videos, 42 were
   consumer-generated, 33 from media, and 25 from professionals.
   Collectively, the 100 videos were viewed almost 9 million times. The
   odds of mentioning "objective tinnitus" in professional videos were 9.58
   times those from media sources [odds ratio (OR)=9.58; 95% confidence
   interval (CI): 1.94, 47.42; P=0.01], whereas these odds in consumer
   videos were 51% of media-generated videos (OR=0.51; 95% CI: 0.20, 1.29;
   P=0.16). The odds that the purpose of a video was to sell a product or
   service were nearly the same for both consumer and professional videos.
   Consumer videos were found to be 4.33 times as likely to carry a theme
   about an individual's own experience with tinnitus (OR=4.33; 95% CI:
   1.62, 11.63; P=0.004) as media videos. Conclusions: Of the top 100
   viewed videos on tinnitus, most were uploaded by consumers, sharing
   individuals' experiences. Actions are needed to make scientific medical
   information more prominently available and accessible on YouTube and
   other social media.
OI Fung, Isaac Chun-Hai/0000-0001-5496-2529
ZA 0
ZR 0
ZB 0
Z8 0
TC 12
ZS 1
Z9 13
U1 0
U2 4
SN 1463-1741
EI 1998-4030
UT WOS:000425659200001
PM 29457600
ER

PT J
AU Patel, Gaurav P.
TI The role of pairing an anesthesiology rotation with the general surgery
   clerkship: positive impact on surgical and perioperative education
SO ADVANCES IN MEDICAL EDUCATION AND PRACTICE
VL 9
BP 93
EP 97
DI 10.2147/AMEP.S158000
PD 2018
PY 2018
AB Background: The use of an anesthesiology rotation in the realm of
   surgical education is not very well studied. Several studies show the
   importance of an anesthesiology rotation in the grand scheme of
   undergraduate medical education. However, its importance in
   perioperative medicine and surgical education is not very well
   understood. This study attempts to look at this relationship and
   determine whether or not a temporal relationship between this
   anesthesiology rotation and a surgical rotation is important.
   Methods: I used an online survey tool to survey medical students who
   took the anesthesiology rotation (required rotation) in 2014 and 2015
   (when rotation was coupled to surgical rotation) and compared those data
   to the data of students who took the rotation in 2016 (when the rotation
   was not coupled to surgery). I asked several questions looking at the
   importance of the anesthesiology rotation to surgical education and to
   perioperative medicine.
   Results: Having a required anesthesiology rotation appears to add value
   to the general surgery rotation in undergraduate medical education.
   Furthermore, when this rotation is paired with the general surgery
   rotation, it appears that the students learn more about perioperative
   medicine than when the rotation is paired with other "advanced"
   rotation.
   Conclusion: The pairing of anesthesiology with a general surgery
   rotation does indeed improve the perioperative medicine education and
   knowledge of students. Students appreciate having a week of
   anesthesiology with the surgical rotation, and they note that it adds
   value to the general surgery rotation.
ZB 0
TC 2
ZA 0
ZR 0
ZS 0
Z8 0
Z9 2
U1 0
U2 2
SN 1179-7258
UT WOS:000425338000001
PM 29445309
ER

PT J
AU Ismail, Faisal W.
   Abid, Shahab
   Mawani, Minaz
   Jafri, Wasim
   Hamid, Saeed S.
TI Training in emerging advances in chronic hepatitis C infection in
   Pakistan: the Teach - Pak project
SO ADVANCES IN MEDICAL EDUCATION AND PRACTICE
VL 9
BP 99
EP 106
DI 10.2147/AMEP.S149479
PD 2018
PY 2018
AB Purpose: Viral hepatitis B and C represent the primary health challenge
   confronting Asia and Pakistan. With direct-acting antiviral therapy for
   hepatitis C, patients will be treated by general physicians (GPs) and
   will need training through continuing medical education (CME). Blended
   learning is a combination of didactic teaching with online, self-paced
   learning, and it has not been evaluated as a CME tool for general
   physicians. We aimed to compare the change in physician's knowledge
   about chronic viral hepatitis following a blended learning educational
   program.
   Methods: Participants enrolled in a 6 week blended learning program
   comprising three modules, each of 2 weeks duration. These were: 1)
   epidemiology and prevention of viral hepatitis; 2) diagnosis and
   assessment of hepatitis; and 3) treatment of hepatitis. Activities were
   primarily web based with some face-to-face interactive sessions. All
   study material was available on the Teach - Pak website. Discussions,
   questions, and comments were encouraged. An overall pre- and
   postintervention knowledge assessment was performed, in addition to
   individual module assessments.
   Results: A total of 48 participants completed the program; 39 passed
   (81.25%). The participants were from diverse backgrounds with variable
   previous training. The pass rate rose from 16.1% at the start of the
   program to 81.2% at the conclusion. The mean pretest score was 26.0
   (standard deviation = 4.36), while the mean posttest score was 34.6
   (standard deviation = 5.15), showing an increase in the mean score of
   8.56 points. Eighty four percent had completed at least one credit hour
   for CME as compared to those who did not pass the posttest (44.4%
   p-value = 0.02). No significant differences in results of posttest were
   observed in the categories of participant's age, years since graduation,
   or years of experience. The participants were satisfied with the blended
   learning mode of teaching.
   Conclusion: Blended learning is an efficient way to impart hepatitis CME
   to a diverse group of postgraduate physicians.
RI Jafri, Wasim/AAE-5085-2020; Mawani, Minaz/GRN-8312-2022
OI Mawani, Minaz/0000-0002-2298-8385
ZS 0
TC 3
Z8 0
ZA 0
ZB 1
ZR 0
Z9 3
U1 0
U2 1
SN 1179-7258
UT WOS:000425338300001
PM 29445310
ER

PT J
AU Vishram, Bhavita
   Letley, Louise
   Van Hoek, Albert Jan
   Silverton, Louise
   Donovan, Helen
   Adams, Cheryll
   Green, David
   Edwards, Angela
   Yarwood, Joanne
   Bedford, Helen
   Amirthalingam, Gayatri
   Campbell, Helen
TI Vaccination in pregnancy: Attitudes of nurses, midwives and health
   visitors in England
SO HUMAN VACCINES & IMMUNOTHERAPEUTICS
VL 14
IS 1
BP 179
EP 188
DI 10.1080/21645515.2017.1382789
PD 2018
PY 2018
AB Objective: To examine amongst healthcare professionals in England;
   knowledge of vaccinations in pregnancy, their perceived roles in these
   programmes and whether they recommend scheduled vaccines to pregnant
   women.Design: Cross sectional survey (online questionnaire)Setting:
   Healthcare workers in contact with pregnant women in
   England.Participants: The survey analysis included 3441 healthcare
   workers who had been surveyed during May to August 2015. The
   participants were midwives, practice nurses and health visitors, working
   in England who were members of the Royal College of Midwives, Royal
   College of Nursing and the Institute of Health Visiting.Results: We
   found that knowledge of vaccination in pregnancy was high in all
   professional groups. Seventy three percent of all respondents would
   recommend the influenza vaccine and 74% would recommend the pertussis
   vaccine to pregnant women. They were more likely to recommend
   vaccination in pregnancy if they would personally have the influenza and
   pertussis vaccines themselves and/or if they had the influenza vaccine
   as a healthcare worker. Practice nurses were significantly more likely
   to recommend the pertussis and influenza vaccines to pregnant women than
   midwives and health visitors. Health professionals who had received
   immunisation training were more confident in giving advice to pregnant
   women.Conclusion: Immunisation training is essential if healthcare
   workers are to be informed and confident in effectively delivering the
   maternal immunisation programme and thus improving uptake of vaccines in
   pregnancy. These findings are important in tailoring educational
   programmes and addressing the training needs of different healthcare
   professional groups.
OI Vishram, Bhavita/0000-0002-4477-4943
TC 33
Z8 0
ZS 0
ZB 13
ZA 0
ZR 0
Z9 33
U1 1
U2 6
SN 2164-5515
EI 2164-554X
UT WOS:000423480400036
PM 29048989
ER

PT J
AU Chau, Tom
   Loertscher, Laura
TI A multimodal high-value curriculum affects drivers of utilization and
   performance on the high-value care component of the internal medicine
   in-training exam
SO JOURNAL OF COMMUNITY HOSPITAL INTERNAL MEDICINE PERSPECTIVES
VL 8
IS 1
BP 23
EP 25
DI 10.1080/20009666.2018.1424488
PD JAN-FEB 2018
PY 2018
AB Background: Teaching the practice of high-value care (HVC) is an
   increasingly important function of graduate medical education but best
   practices and long-term outcomes remain unknown.
   Objective: Whether a multimodal curriculum designed to address specific
   drivers of low-value care would affect resident attitudes, skills, and
   performance of HVC as tested by the Internal Medicine In-Training Exam
   (ITE).
   Methods: In 2012, we performed a baseline needs assessment among
   internal medicine residents at a community program regarding drivers of
   healthcare utilization. We then created a multimodal curriculum with
   online interactive worksheets, lectures, and faculty buy-in to target
   specific skills, knowledge, and culture deficiencies. Perceived drivers
   of care and performance on the Internal Medicine ITE were assessed
   yearly through 2016.
   Results: Fourteen of 27 (52%) residents completed the initial needs
   assessment while the curriculum was eventually seen by at least 24 of 27
   (89%). The ITE was taken by every resident every year. Long-term, 3-year
   follow-up demonstrated persistent improvement in many drivers of
   utilization (patient requests, reliance on subspecialists, defensive
   medicine, and academic curiosity) and improvement with sustained high
   performance on the high-value component of the ITE.
   Conclusion: A multimodal curriculum targeting specific drivers of
   low-value care can change culture and lead to sustained improvement in
   the practice of HVC.
RI Loertscher, Laura/; Chau, Tom/E-4555-2013
OI Loertscher, Laura/0000-0003-1779-0777; Chau, Tom/0000-0002-6333-3879
ZB 0
ZS 0
TC 4
ZA 0
ZR 0
Z8 0
Z9 4
U1 0
U2 3
SN 2000-9666
UT WOS:000424843800006
PM 29441162
ER

PT J
AU Macznik, Aleksandra Katarzyna
   Schneiders, Anthony Gerard
   Athens, Josie
   Sullivan, Stephen John
TI The development of an instructional video for the teaching of
   acupressure for pain management in acute musculoskeletal injuries: A
   knowledge translation study
SO PHYSICAL THERAPY IN SPORT
VL 29
BP 34
EP 42
DI 10.1016/j.ptsp.2017.10.005
PD JAN 2018
PY 2018
AB Objectives: To survey potential stakeholders to obtain information
   relevant to the production of a video on teaching acupressure for sports
   injury management, and gain feedback from potential users on the
   prototype video.
   Design: Focus groups and online survey methods nested within a knowledge
   translation framework.
   Participants: Four focus groups (n = 24) were conducted, two with sports
   medics and two with sports physiotherapists as a part of the development
   of a prototype video. Nineteen stakeholders viewed the prototype video
   and participated in the subsequent online survey.
   Main outcome measures: Focus groups' transcripts were analysed to
   develop themes using a general inductive approach. Survey data analysis
   incorporated quantitative and qualitative analysis.
   Results: Three key themes concerning the design of the video emerged
   from the focus groups: 1) the recommendation for both demonstration and
   verbal instructions on the acupressure technique; 2) keeping the content
   of the video to a minimum; and 3) the need for professionalism in the
   production of the video, and highlighting the presenter's expertise and
   qualifications. The survey participants found the video to be clear and
   professional.
   Conclusions: Collectively these studies described the development and
   assessment of a user-oriented instructional video on teaching of
   acupressure for the management of sports injuries. (C) 2017 Elsevier
   Ltd. All rights reserved.
ZS 0
TC 2
ZB 0
ZA 0
ZR 0
Z8 0
Z9 2
U1 0
U2 8
SN 1466-853X
UT WOS:000424722600006
PM 29175595
ER

PT J
AU Brown, Christopher
   Abdelrahman, Tarig
   Patel, Neil
   Iorwerth, Awen
   Pollitt, John
   Holt, Mark
   Lewis, Wyn G.
TI Rural Rotations at Core: Rarefied Exposure or Real Experience?
SO JOURNAL OF SURGICAL EDUCATION
VL 75
IS 1
BP 43
EP 48
DI 10.1016/j.jsurg.2017.06.019
PD JAN-FEB 2018
PY 2018
AB OBJECTIVE: Surgical rotations involving rural General Hospitals (rGH)
   are frequently associated with recruitment challenges, partly because of
   adverse perceptions regarding distances from social support networks and
   training opportunities. The aim of this study was to determine the
   outcomes of core surgical training rotations involving rGHs when
   compared with urban hospitals in a single UK Deanery.
   DESIGN: Online Intercollegiate Surgical Curriculum Programme portfolios
   from 163 core surgical trainees (CST) were examined related to
   postlocation, operative experience, workplace-based assessments, and
   academic achievement. Of the 163 CSTs, 27 had completed at least 50% of
   their 2-year training posts at rGHs and were compared with 136 control
   CSTs completing rotations in urban general and teaching hospitals (uGH).
   The primary outcome measures were MRCS pass rate and success at national
   ST3 selection.
   SETTING: A core surgical training program serving a single UK Deanery.
   PARTICIPANTS: Consecutive 177 CSTs appointed to a single UK Deanery
   between 2010 and 2016.
   RESULTS: Success at MRCS and national ST3 selection were similar for
   CSTs from rGH vs uGH rotations-MRCS success: 70.4 vs 72.8% (p = 0.816),
   and ST3 success: 22.2% vs 27.0% (p = 0.811). Median rGH vs uGH
   curriculum -based outcomes were operative case load: 378 vs 422 (p =
   0.300); workplace-based assessments completed: 79 vs 94 (p = 0.499);
   audits performed: 4 vs 4 (p = 0.966); learned society communications: 1
   vs 2 (p = 0.020); and scientific publications: 0 vs 0 (p = 0.478).
   CONCLUSION: CST rotations including rGHs produced a different spectrum
   of training experience compared with uGH rotations but overall primary
   outcomes were similar. (C) 2018 Association of Program Directors in
   Surgery. Published by Elsevier Inc. All rights reserved.
ZA 0
TC 3
ZB 0
ZR 0
ZS 0
Z8 0
Z9 3
U1 0
U2 1
SN 1931-7204
EI 1878-7452
UT WOS:000424535400006
PM 28711646
ER

PT J
AU Chiu, Alexander S.
   Healy, James M.
   DeWane, Michael P.
   Longo, Walter E.
   Yoo, Peter S.
TI Trainees as Agents of Change in the Opioid Epidemic: Optimizing the
   Opioid Prescription Practices of Surgical Residents
SO JOURNAL OF SURGICAL EDUCATION
VL 75
IS 1
BP 65
EP 71
DI 10.1016/j.jsurg.2017.06.020
PD JAN-FEB 2018
PY 2018
AB OBJECTIVE: Opioid abuse has become an epidemic in the United States,
   causing nearly 50,000 deaths a year. Postoperative pain is an
   unavoidable consequence of most surgery, and surgeons must balance the
   need for sufficient analgesia with the risks of overprescribing.
   Prescribing narcotics is often the responsibility of surgical residents,
   yet little is known about their opioid-prescribing habits, influences,
   and training experience.
   DESIGN: Anonymous online survey that assessed the amounts of
   postoperative opioid prescribed by residents, including type of
   analgesia, dosage, and number of pills, for a series of common general
   surgery procedures. Additional questions investigated influences on
   opioid prescription, use of nonnarcotic analgesia, degree of engagement
   in patient education on opioids, and degree of training received on
   analgesia and opioid prescription.
   SETTING: Accreditation Council for Graduate Medical Education accredited
   general surgery program at a university-based tertiary hospital.
   PARTICIPANTS: Categorical and preliminary general surgery residents of
   all postgraduate years.
   RESULTS: The percentage of residents prescribing opioids postprocedure
   ranged from 75.5% for incision and drainage to 100% for open hernia
   repair. Residents report prescribing 166.3 morphine milligram
   equivalents of opioid for a laparoscopic cholecystectomy, yet believe
   patients will only need an average of 113.9 morphine milligram
   equivalents. The most commonly reported influences on opioid-prescribing
   habits include attending preference (95.2%), concern for patient
   satisfaction (59.5%), and fear of potential opioid abuse (59.5%). Only
   35.8% of residents routinely perform a narcotic risk assessment before
   prescribing and 6.2% instruct patients how to properly dispose of excess
   opioids. More than 90% of residents have not had formal training in best
   practices of pain management or opioid prescription.
   CONCLUSION AND RELEVANCE: Surgical trainees are relying almost
   exclusively on opioids for postoperative analgesia, often in excessive
   amounts. Residents are heavily influenced by their superiors, but are
   not receiving formal opioid-prescribing education, pointing to a great
   need for increased resident education on postoperative pain and opioid
   management to help change prescribing habits. (C) 2018 Association of
   Program Directors in Surgery. Published by Elsevier Inc. All rights
   reserved.
RI chiu, alexander/O-4787-2019; DeWane, Michael/; YOO, PETER/
OI DeWane, Michael/0000-0002-7042-7400; YOO, PETER/0000-0003-3840-1697
ZB 21
ZS 0
ZR 0
Z8 0
TC 81
ZA 0
Z9 80
U1 2
U2 15
SN 1931-7204
EI 1878-7452
UT WOS:000424535400009
PM 28705485
ER

PT J
AU Tran, Elaine M.
   Scott, Ingrid U.
   Clark, Melissa A.
   Greenberg, Paul B.
TI Assessing and Promoting the Wellness of United States Ophthalmology
   Residents: A Survey of Program Directors
SO JOURNAL OF SURGICAL EDUCATION
VL 75
IS 1
BP 95
EP 103
DI 10.1016/j.jsurg.2017.06.012
PD JAN-FEB 2018
PY 2018
AB OBJECTIVE: To report on the status of residency-based wellness
   initiatives in ophthalmic graduate medical education and identify
   strategies for promoting ophthalmology resident wellness by surveying US
   ophthalmology program directors (PDs).
   DESIGN: The PDs were each sent an e-mail containing a link to an
   anonymous online 15-question survey. The PDs also received a letter with
   the survey link and a $1 incentive. After 2 weeks, nonresponders
   received 2 weekly reminder e-mails and phone calls. Descriptive
   statistics were used to analyze the multiple choice responses and
   categorize the free response answers.
   SETTING: National survey.
   PARTICIPANTS: All 111 US ophthalmology PDs were invited to participate.
   RESULTS: Of 111 PDs, 56 (50%) responded; 14 (26%) of 53 respondents
   reported that their programs faced an issue involving resident
   depression, burnout, or suicide within the last year; 25 (45%) of 56
   reported that their department had a resident wellness program.
   Respondents without wellness programs reported a shortage of time
   (19/30; 63%) and lack of training and resources (19/30; 63%) as barriers
   to instituting these programs. Respondents reported that the
   Accreditation Council for Graduate Medical Education could better
   promote resident wellness by providing training resources for burnout
   and depression screening (35/53; 66%), resilience skills building
   (38/53; 72%), and wellness program development (36/53; 68%).
   CONCLUSIONS: This survey suggests that there is a substantial burden of
   burnout and depression among residents in ophthalmic graduate medical
   education and that this burden can be addressed by promoting the
   training of educators to recognize the signs of burnout and depression,
   and providing resources to develop and expand formal wellness programs.
   Published by Elsevier Inc on behalf of the Association of Program
   Directors in Surgery
CT Annual Meeting of the
   Association-for-Research-in-Vision-and-Ophthalmology (ARVO) - Imaging in
   the Eye
CY MAY 07-11, 2017
CL Baltimore, MD
SP Assoc Res Vis & Ophthalmol
OI Scott, Ingrid/0000-0002-3908-7153
Z8 0
ZA 0
TC 10
ZS 0
ZB 2
ZR 0
Z9 10
U1 0
U2 3
SN 1931-7204
EI 1878-7452
UT WOS:000424535400013
PM 28693982
ER

PT J
AU Pottier, P.
   Aubart, F. Cohen
   Steichen, O.
   Desprets, M.
   Pha, M.
   Espitia, A.
   Georgin-Lavialle, S.
   Morel, A.
   Hardouin, J. B.
TI Validity and reproducibility of two direct observation assessment forms
   for evaluation of internal medicine residents' clinical skills
SO REVUE DE MEDECINE INTERNE
VL 39
IS 1
BP 4
EP 9
DI 10.1016/j.revmed.2017.10.424
PD JAN 2018
PY 2018
AB Introduction. - The revision of the French medical studies' third cycle
   ought to be competency-based. In internal medicine, theoretical and
   practical knowledge will be assessed online with e-learning and
   e-portfolio. In parallel, a reflection about clinical skills assessment
   forms is currently ongoing. In this context, our aim was to assess the
   reproducibility and yalidity of two assessment forms based on direct
   clinical observation.
   Method. - A prospective and multicentric study has been conducted from
   November 2015 to October 2016 aiming at evaluating the French
   translations of the MINI-Clinical Examination Exercice (MINI-CEX) and
   the Standardized Patient Satisfaction Questionnaire (SPSQ). Included
   residents have been assessed 2 times over a period of 6 months by the
   same binoma of judges.
   Results. - Nineteen residents have been included. The inter-judge
   reproducibility was satisfactory for the MINI-CEX: intraclass
   coefficients (ICC) between 0.4 and 0.8 and moderate for the SPSQ: ICC
   between 0.2 and 0.7 with a good internal coherence for both
   questionnaires (Cronbach between 0.92 and 0.94). Significant differences
   between the distributions of the scores given by the judges and a
   significant inter center variability have been found.
   Conclusion. - If the absolute value of the scores should not be taken
   into account in the evaluation process given its high variability, it
   could be of interest for the follow-up of the progression in the
   competencies. These forms could support the residents' debriefing based
   on the general trends given by the scores. (C) 2017 Societe Nationale
   Francaise de Medecine Interne (SNFMI). Published by Elsevier Masson SAS.
   All rights reserved.
RI Steichen, Olivier/H-3281-2019; Aubart, Fleur Cohen/P-6583-2017; PHA, Micheline/; Hardouin, Jean-Benoit/
OI Steichen, Olivier/0000-0002-1185-0372; PHA,
   Micheline/0000-0003-3727-2782; Hardouin, Jean-Benoit/0000-0001-8664-623X
TC 2
ZB 0
ZR 0
Z8 0
ZA 0
ZS 0
Z9 2
U1 0
U2 3
SN 0248-8663
UT WOS:000423782000002
PM 29157753
ER

PT J
AU Ghodasra, Jason H.
   Wang, Dean
   Jayakar, Rohit G.
   Jensen, Andrew R.
   Yamaguchi, Kent T.
   Hegde, Vishal V.
   Jones, Kristofer J.
TI The Assessment of Quality, Accuracy, and Readability of Online
   Educational Resources for Platelet-Rich Plasma
SO ARTHROSCOPY-THE JOURNAL OF ARTHROSCOPIC AND RELATED SURGERY
VL 34
IS 1
BP 272
EP 278
DI 10.1016/j.arthro.2017.06.023
PD JAN 2018
PY 2018
AB Purpose: To critically evaluate the quality, accuracy, and readability
   of readily available Internet patient resources for platelet-rich plasma
   (PRP) as a treatment modality for musculoskeletal injuries. Methods:
   Using the 3 most commonly used Internet search engines (Google, Bing,
   Yahoo), the search term "platelet rich plasma" was entered, and the
   first 50 websites from each search were reviewed. The website's
   affiliation was identified. Quality was evaluated using 25-point
   criteria based on guidelines published by the American Academy of
   Orthopaedic Surgeons, and accuracy was assessed with a previously
   described 12-point grading system by 3 reviewers independently.
   Readability was evaluated using the Flesch-Kincaid (FK) grade score.
   Results: A total of 46 unique websites were identified and evaluated.
   The average quality and accuracy was 9.4 +/- 3.4 (maximum 25) and 7.9
   +/- 2.3 (maximum 12), respectively. The average FK grade level was 12.6
   +/- 2.4, which is several grades higher than the recommended
   eighth-grade level for patient education material. Ninety-one percent
   (42/46) of websites were authored by physicians, and 9% (4/46) contained
   commercial bias. Mean quality was significantly greater in websites
   authored by health care providers (9.8 +/- 3.1 vs 5.9 +/- 4.7, P = .029)
   and in websites without commercial bias (9.9 +/- 3.1 vs 4.5 +/- 3.2, P =
   .002). Mean accuracy was significantly lower in websites authored by
   health care providers (7.6 +/- 2.2 vs 11.0 +/- 1.2, P = .004). Only 24%
   (11/46) reported that PRP remains an investigational treatment.
   Conclusions: The accuracy and quality of online patient resources for
   PRP are poor, and the information overestimates the reading ability of
   the general population. Websites authored by health care providers had
   higher quality but lower accuracy. Additionally, the majority of
   websites do not identify PRP as an experimental treatment, which may
   fail to provide appropriate patient understanding and expectations.
ZA 0
ZS 0
Z8 0
ZB 3
TC 20
ZR 0
Z9 20
U1 0
U2 2
SN 0749-8063
EI 1526-3231
UT WOS:000419098100053
PM 28784239
ER

PT J
AU George, R.
   Stokes, M. A.
TI Sexual Orientation in Autism Spectrum Disorder
SO AUTISM RESEARCH
VL 11
IS 1
BP 133
EP 141
DI 10.1002/aur.1892
PD JAN 2018
PY 2018
AB Clinical impressions suggest a different sexual profile between
   individuals with and without Autism Spectrum Disorder (ASD). Little is
   presently known about the demographics of sexual orientation in ASD.
   Sexual Orientation was surveyed using the Sell Scale of Sexual
   Orientation in an international online sample of individuals with ASD
   (N=309, M=90, F= 219), aged (M=32.30 years, SD=11.93) and this was
   compared to sexual orientation of typically-developing individuals
   (N=310, M=84, F= 226), aged (M=29.82 years, SD=11.85). Findings
   suggested that sexual orientation was contingent on diagnosis (N=570,
   (2)((9))=104.05, P<0.001, =0.43). In the group with ASD, 69.7% of the
   sample reported being non-heterosexual, while in the TD group, 30.3%
   reported being non-heterosexual. The group with ASD reported higher
   rates of homosexuality, bisexuality and asexuality, but lower rates of
   heterosexuality. The results support the impression that
   non-heterosexuality is more prevalent in the autistic population.
   Increased non-heterosexuality in ASD has important clinical implications
   to target unique concerns of this population, and suggests a need for
   specialized sex education programs for autistic populations for
   increased support and awareness. Autism Res2018, 11: 133-141. (c) 2017
   International Society for Autism Research, Wiley Periodicals, Inc.
   Lay SummaryResearch suggests that individuals with Autism Spectrum
   Disorder (ASD) report increased homosexuality, bisexuality, and
   asexuality, but decreased heterosexuality. It is important to increase
   awareness about increased non-heterosexuality in ASD among autistic
   populations, medical professionals and care-takers, so as to provide
   specialized care, if needed and increase support and inclusion for
   non-heterosexual autistic individuals.
RI Stokes, Mark A/P-8937-2017
OI Stokes, Mark A/0000-0001-6488-4544
TC 38
ZR 0
ZB 18
ZA 0
ZS 0
Z8 0
Z9 38
U1 0
U2 36
SN 1939-3792
EI 1939-3806
UT WOS:000422715800011
PM 29159906
ER

PT J
AU Smith, Brad
   Shatte, Andrew
   Perlman, Adam
   Siers, Michael
   Lynch, Wendy D.
TI Improvements in Resilience, Stress, and Somatic Symptoms Following
   Online Resilience Training: A Dose-Response Effect
SO JOURNAL OF OCCUPATIONAL AND ENVIRONMENTAL MEDICINE
VL 60
IS 1
BP 1
EP 5
DI 10.1097/JOM.0000000000001142
PD JAN 2018
PY 2018
AB Objective:To determine if participation in an online resilience program
   impacts resilience, stress, and somatic symptoms.Methods:Approximately
   600 enrollees in the meQuilibrium resilience program received a series
   of brief, individually prescribed video, and text training modules in a
   user-friendly format. Regression models tested how time in the program
   affected change in resilience from baseline and how changes in
   resilience affected change in stress and reported symptoms.Results:A
   significant dose-response was detected, where increases in the time
   spent in training corresponded to greater improvements in resilience.
   Degree of change in resilience predicted the magnitude of reduction in
   stress and symptoms. Participants with the lowest resilience level at
   baseline experienced greater improvements.Conclusion:Interaction with
   the online resilience training program had a positive effect on
   resilience, stress, and symptoms in proportion to the time of use.
RI Martin, Angela/J-7183-2014
OI Martin, Angela/0000-0003-0109-1218
ZA 0
ZB 0
ZR 0
ZS 1
TC 13
Z8 0
Z9 14
U1 0
U2 25
SN 1076-2752
EI 1536-5948
UT WOS:000419431400010
PM 28820863
ER

PT J
AU Lin, Doris
   Shah, Chirayu
   Campbell, Steffanie
   Bates, Jeffrey T.
   Lescinskas, Erica
TI Getting it RITE: Impact of a Dedicated Hospital Medicine Curriculum for
   Residents
SO SOUTHERN MEDICAL JOURNAL
VL 111
IS 1
BP 30
EP 34
DI 10.14423/SMJ.0000000000000751
PD JAN 2018
PY 2018
AB Objective: The goal of this study was to improve resident confidence in
   inpatient care and knowledge in hospital medicine topics with a newly
   developed rotation and curriculum called the Resident Inpatient Training
   Experience.
   Methods: This study was a prospective observational study completed by
   postgraduate year-2 (PGY-2) internalmedicine residents in two affiliated
   hospitals. Forty-six PGY-2 residents each rotated on the Resident
   Inpatient Training Experience service for 1 month and completed a preand
   postrotation confidential online survey. Primary outcomes included
   confidence in managing hospitalized patients, knowledge regarding
   hospital medicine topics, and interest in pursuing hospital medicine as
   a career.
   Results: Thirty-three PGY-2 residents completed both the pre-and
   postrotation survey (72% response rate). After completing the rotation,
   the residents' confidence level (measured on a 5-point Likert scale,
   with 1 = strongly disagree and 5 = strongly agree) rose significantly in
   managing hospitalized patients, from 3.82 to 4.33 (P = 0.003) and in
   leading a ward team, from 3.76 to 4.21 (P = 0.020). Knowledge level
   (measured on a 5-point Likert scale with 1 = very poor and 5 =
   excellent) improved significantly in transitions of care, from3.45 to
   3.79 (P = 0.023); cost-conscious care, from 3.00 to 3.42 (P = 0.016);
   physician billing/coding, from 2.55 to 3.03 (P = 0.007); hospital
   metrics, from 2.39 to 2.94 (P = 0.002); and hospital reimbursement, from
   2.48 to 3.09 (P = 0.001). Interest in pursuing hospital medicine as a
   career also increased.
   Conclusions: Resident independence in managing patients and training in
   hospital medicine topics has not kept up with evolving need. Dedicated
   hospital medicine rotation and curriculum are effective ways to
   alleviate the deficiencies in resident education.
ZA 0
ZB 0
Z8 0
ZR 0
ZS 0
TC 0
Z9 0
U1 0
U2 0
SN 0038-4348
EI 1541-8243
UT WOS:000419508100006
PM 29298366
ER

PT J
AU Samplaski, Mary K.
TI A Thematic Analysis of Online Discussion Boards for Vasectomy
SO UROLOGY
VL 111
BP 32
EP 37
DI 10.1016/j.urology.2017.06.061
PD JAN 2018
PY 2018
AB OBJECTIVE To examine posts on Internet discussion groups related to
   vasectomies, and identify common ideas through a structured theme
   analysis.
   MATERIALS AND METHODS Internet discussion boards were identified using
   the search term "vasectomy." Three discussion boards were identified as
   having the most posts and were chosen for analysis. Using an iterative
   and structured analysis process, each post was analyzed using thematic
   analysis in 3 steps (open coding, axial coding, and selective coding) to
   determine common themes.
   RESULTS A total of 129 posts were analyzed. The most common posts
   related to changes in sexual function after vasectomy. The second most
   common theme was pain after vasectomy. There were also posts about
   considerations before vasectomy, planning for postvasectomy care, what
   to expect after vasectomy, potential issues after vasectomy and how to
   manage these, and feelings about vasectomy. Some of the information
   present did not have a factual basis.
   CONCLUSION Posts dedicated to postvasectomy pain and sexual dysfunction
   were of the highest quantity. There was no medical provider input to
   these discussion boards. Educational efforts should be targeted to these
   areas and should include a health-care professional. (c) 2017 Elsevier
   Inc.
ZB 2
ZA 0
TC 7
ZR 0
ZS 0
Z8 0
Z9 7
U1 0
U2 2
SN 0090-4295
EI 1527-9995
UT WOS:000418721000008
PM 28964821
ER

PT J
AU Beverly, Elizabeth A.
   Diaz, Sebastian
   Kerr, Anna M.
   Balbo, Jane T.
   Prokopakis, Kayla E.
   Fredricks, Todd R.
TI Students' Perceptions of Trigger Warnings in Medical Education
SO TEACHING AND LEARNING IN MEDICINE
VL 30
IS 1
BP 5
EP 14
DI 10.1080/10401334.2017.1330690
PD 2018
PY 2018
AB Phenomenon: Trigger warnings are verbal statements or written warnings
   that alert students in advance to potentially distressing material.
   Medical education includes numerous subjects frequently identified as
   triggers, such as abuse, rape, self-injurious behaviors, eating
   disorders, drug and alcohol addiction, and suicide. Thus, exploring
   medical students' perceptions of trigger warnings may provide a valuable
   perspective on the use of these warnings in higher education. Approach:
   As part of a larger descriptive, cross-sectional survey study on medical
   education, we assessed 1st- and 2nd-year medical students' perceptions
   of trigger warnings in the preclinical curriculum. Five questions
   specific to trigger warnings explored students' knowledge, prior
   experience, and perceptions of trigger warnings in medical education.
   Frequencies of individual question responses were calculated, and
   qualitative data were analyzed via content and thematic analyses.
   Findings: Of the 424 medical students invited to participate, 259
   completed the survey (M = 24.8years, SD + 3.4, 51.4% female, 76.1%
   White, 53.7% 1st-year students). Few students (11.2%) were aware of the
   term trigger warning and its definition. However, after being presented
   with a formal definition on the online survey, 38.6% reported having had
   a professor use one. When asked whether they supported the use of
   trigger warnings in medical education, respondents were distributed
   fairly equally by response (yes = 31.0%, maybe = 39.2%, no = 29.7%).
   Qualitative analysis revealed three themes: (a) Trigger Warnings Allow
   Students to Know What is Coming and Prepare Themselves: Respondents
   believed that trigger warnings would benefit students with a history of
   trauma by providing them additional time to prepare for the material
   and, if appropriate, seek professional help; (b) Students Need to Learn
   How to Handle Distressing Information: Respondents agreed that they
   needed to learn and cope with highly sensitive material because they
   would be confronted with difficult and unexpected situations in clinical
   practice; and (c) Trigger Warnings Help Students Understand the Severity
   of the Material: Respondents felt that trigger warnings may help
   students understand the severity of the material being covered and
   increase awareness about trauma and its effects on health and
   well-being. Insights: Findings did not reach consensus for or against
   the use of trigger warnings in medical school; however, students
   emphasized the importance of learning how to cope with distressing
   material. Trigger warnings may represent a teaching tool to facilitate
   classroom discussions about the severity of trauma-related material and
   problem-focused coping strategies.
OI Kerr, Anna/0000-0002-4778-8515
ZS 0
ZA 0
ZB 1
ZR 0
TC 12
Z8 0
Z9 12
U1 1
U2 15
SN 1040-1334
EI 1532-8015
UT WOS:000423663900002
PM 28753041
ER

PT J
AU Lau, K. H. Vincent
   Farooque, Pue
   Leydon, Gary
   Schwartz, Michael L.
   Sadler, R. Mark
   Moeller, Jeremy J.
TI Using learning analytics to evaluate a video-based lecture series
SO MEDICAL TEACHER
VL 40
IS 1
BP 91
EP 98
DI 10.1080/0142159X.2017.1395001
PD 2018
PY 2018
AB Background: The video-based lecture (VBL), an important component of the
   flipped classroom (FC) and massive open online course (MOOC) approaches
   to medical education, has primarily been evaluated through direct
   learner feedback. Evaluation may be enhanced through learner analytics
   (LA) - analysis of quantitative audience usage data generated by
   video-sharing platforms.Methods and results: We applied LA to an
   experimental series of ten VBLs on electroencephalography (EEG)
   interpretation, uploaded to YouTube in the model of a publicly
   accessible MOOC. Trends in view count; total percentage of video viewed
   and audience retention (AR) (percentage of viewers watching at a time
   point compared to the initial total) were examined. The pattern of
   average AR decline was characterized using regression analysis,
   revealing a uniform linear decline in viewership for each video, with no
   evidence of an optimal VBL length. Segments with transient increases in
   AR corresponded to those focused on core concepts, indicative of content
   requiring more detailed evaluation. We propose a model for applying LA
   at four levels: global, series, video, and feedback.Discussion and
   conclusions: LA may be a useful tool in evaluating a VBL series. Our
   proposed model combines analytics data and learner self-report for
   comprehensive evaluation.
RI Moeller, Jeremy/AAE-6153-2020; Farooque, Pue/AAL-1580-2020; Leydon, Gary/
OI Leydon, Gary/0000-0002-2194-4073
TC 25
ZR 0
ZB 3
ZA 0
Z8 0
ZS 1
Z9 26
U1 6
U2 71
SN 0142-159X
EI 1466-187X
UT WOS:000423553400012
PM 29113565
ER

PT J
AU Chang, Eva
   Blondon, Katherine
   Lyles, Courtney R.
   Jordan, Luesa
   Ralston, James D.
TI Racial/Ethnic Variation in Devices Used to Access Patient Portals
SO AMERICAN JOURNAL OF MANAGED CARE
VL 24
IS 1
BP E1
EP +
PD JAN 2018
PY 2018
AB OBJECTIVES: We examined racial/ethnic variation in the devices used by
   patients to access medical records through an online patient portal.
   STUDY DESIGN: Retrospective, cross-sectional analysis.
   METHODS: Using data from 318,700 adults enrolled in an integrated
   delivery system between December 2012 and November 2013, we examined: 1)
   online patient portal use that directly engages the electronic health
   record and 2) portal use over desktops/laptops only, mobile devices
   only, or both device types. The primary covariate was race/ethnicity
   (non-Hispanic white, black, Hispanic, and Asian). Other covariates
   included age, sex, primary language, and neighborhood-level income and
   education. Portal use and devices used were assessed with multiple and
   multinomial logistic models, respectively.
   RESULTS: From December 2012 to November 2013, 56% of enrollees used the
   patient portal. Of these portal users, 62% used desktops/laptops only,
   6% used mobile devices only, and 32% used both desktops/laptops and
   mobile devices. Black, Hispanic, and Asian enrollees had significantly
   lower odds of portal use than whites. Black and Hispanic portal users
   also were significantly more likely to use mobile devices only (relative
   risk ratio, 1.73 and 1.44, respectively) and both device types (1.21 and
   1.07, respectively) than desktops/laptops only compared with whites.
   CONCLUSIONS: Although racial/ethnic minority enrollees were less likely
   to access the online patient portal overall, a greater proportion of
   black and Hispanic users accessed the patient portal with mobile devices
   than did non-Hispanic white users. The rapid spread of mobile devices
   among racial/ethnic minorities may help reduce variation in online
   patient portal use. Mobile device use may represent an opportunity for
   healthcare organizations to further engage black and Hispanic enrollees
   in online patient portal use.
RI Blondon, Katherine S/H-9219-2019; Chang, Eva/
OI Blondon, Katherine S/0000-0002-9407-8516; Chang, Eva/0000-0003-2547-7780
ZS 0
Z8 0
TC 22
ZA 0
ZR 0
ZB 3
Z9 22
U1 1
U2 8
SN 1088-0224
UT WOS:000423223900001
PM 29350513
ER

PT J
AU Mohammed, Dema
   Turner, Kyle
   Funk, Kylee
TI Pharmacy student involvement in student-run free clinics in the United
   States
SO CURRENTS IN PHARMACY TEACHING AND LEARNING
VL 10
IS 1
BP 41
EP 46
DI 10.1016/j.cptl.2017.09.008
PD JAN-FEB 2018
PY 2018
AB Introduction: The role of pharmacy students in student-run free clinics
   (SRFCs) across the United States has not been well-defined. This study
   sought to assess the level of involvement and roles of pharmacy students
   in SRFCs as well as their interprofessional collaboration.
   Methods: An online survey was sent to each pharmacy school registered
   with the American Association of Colleges of Pharmacy (AACP). The survey
   addressed the following concepts within SRFCs: pharmacy student roles,
   precepting and school of pharmacy involvement, interprofessional
   experience, leadership positions held by pharmacy students, and
   dissemination of feedback in this service-learning experience.
   Results: The survey was sent to 139 schools; 45 pharmacy schools
   responded (32%); of those that responded, 29 schools were not connected
   to a SRFC (64%) and 16 schools were affiliated with at least one SRFC
   and completed the survey (36%). The most common disciplines pharmacy
   students work with in SRFCs included: dental, medical, mental health,
   nutrition, nursing, physical therapy, public health, and social work.
   Pharmacy students find their volunteer experience with SRFCs to be
   valuable, noting that they are able to apply their knowledge in a
   practice setting to benefit patients, improve their patient interviewing
   and health screening skills, become involved in the community, work as a
   team with other health professional students, formulate treatment plans,
   and obtain leadership positions.
   Discussion and conclusions: SRFCs offer interprofessional and leadership
   activities that pharmacy students find valuable, but many pharmacy
   schools are not associated with SRFCs.
ZR 0
Z8 0
ZB 0
ZS 0
ZA 0
TC 5
Z9 5
U1 0
U2 4
SN 1877-1297
EI 1877-1300
UT WOS:000423022500007
PM 29248073
ER

PT J
AU Khansari, Parto S.
   Coyne, Leanne
TI An innovative addition to team-based-learning pedagogy to enhance
   teaching and learning: Students' perceptions of team exams
SO CURRENTS IN PHARMACY TEACHING AND LEARNING
VL 10
IS 1
BP 90
EP 95
DI 10.1016/j.cptl.2017.09.009
PD JAN-FEB 2018
PY 2018
AB Background and purpose: The study investigates students' perceptions of
   the value of implementing a team exam to enhance learning prior to a
   summative assessment. Team exams are similar to midterm exams, except
   that answering questions is a team effort.
   Educational activity and setting: Data was collected from second year
   pharmacy students at California Northstate University College of
   Pharmacy (CNUCOP) through a self-administered online survey. The survey
   questions included closed-ended questions to evaluate students'
   perception on preparedness for a summative assessment and to rank
   advantages and disadvantages of the team exams.
   Findings: Of the 40 students who completed the survey (38% response
   rate), 100% of participants agreed that having a team exam prior to a
   major exam made them feel more prepared for a major summative exam.
   Ninety-seven percent of students believed that the team exam helped them
   to identify gaps in their knowledge and 85% agreed that taking a team
   exam reinforced their knowledge by teaching other students. The survey
   results did not identify any major disadvantages to holding a team exam.
   Summary: Students perceived that taking a team exam prior to a midterm
   exam is an effective approach to review the course contents and identify
   areas of improvement.
OI Coyne, Leanne/0000-0001-7741-9254
ZR 0
Z8 0
ZB 0
TC 6
ZA 0
ZS 0
Z9 6
U1 2
U2 14
SN 1877-1297
EI 1877-1300
UT WOS:000423022500015
PM 29248081
ER

PT J
AU Craddock, Megan F.
   Blondin, Heather M.
   Youssef, Molly J.
   Tollefson, Megha M.
   Hill, Lauren F.
   Hanson, Janice L.
   Bruckner, Anna L.
TI Online education improves pediatric residents' understanding of atopic
   dermatitis
SO PEDIATRIC DERMATOLOGY
VL 35
IS 1
BP 64
EP 69
DI 10.1111/pde.13323
PD JAN-FEB 2018
PY 2018
AB Background/ObjectivesPediatricians manage skin conditions such as atopic
   dermatitis (AD) but report that their dermatologic training is
   inadequate. Online modules may enhance medical education when sufficient
   didactic or clinical teaching experiences are lacking. We assessed
   whether an online module about AD improved pediatric residents'
   knowledge and changed their clinical management of AD.
   MethodsTarget and control cohorts of pediatric residents from two
   institutions were recruited. Target subjects took a 30-question test
   about AD early in their residency, reviewed the online module, and
   repeated the test 6 months and 1 year later. The control subjects, who
   had 1 year of clinical experience but had not reviewed the online
   module, also took the test. The mean percentage of correct answers was
   calculated and compared using two-sided, two-sample independent t tests
   and repeated-measures analysis of variance. For a subset of
   participants, clinical documentation from AD encounters was reviewed and
   13 practice behaviors were compared using the Fisher exact test.
   ResultsTwenty-five subjects in the target cohort and 29 subjects in the
   control cohort completed the study. The target cohort improved from 18.0
   3.2 to 23.4 +/- 3.4 correctly answered questions over 1 year (P < .001).
   This final value was greater than that of the control cohort (20.7 +/-
   4.5; P = .01). Meaningful differences in practice behaviors were not
   seen.
   ConclusionPediatric residents who reviewed an online module about AD
   demonstrated statistically significant improvement in disease-specific
   knowledge over time and had statistically significantly higher scores
   than controls. Online dermatology education may effectively supplement
   traditional clinical teaching.
OI Hill, Lauren/0000-0002-9443-2167
ZS 0
ZA 0
ZR 0
ZB 0
TC 9
Z8 0
Z9 9
U1 0
U2 2
SN 0736-8046
EI 1525-1470
UT WOS:000423038100042
PM 29193379
ER

PT J
AU Angulo, J. C.
   Bernardo, N.
   Zampolli, H.
   Rivero, M. A.
   Davila, H.
   Gutierrez, J.
TI Trends in the management of urolithiasis in Latin America, Spain and
   Portugal: results of a survey in the Confederacion Americana de Urologia
   (CAU)
SO ACTAS UROLOGICAS ESPANOLAS
VL 42
IS 1
BP 33
EP 41
DI 10.1016/j.acuro.2017.03.007
PD JAN-FEB 2018
PY 2018
AB Objective: To describe the trends in the current management of
   urolithiasis in the Confederacion Americana de Urologia (CAU) setting to
   recognise patterns of clinical practice and identify educational needs.
   Material and method: An online survey was created with 31
   multiple-choice questions (Spanish and Portuguese) through
   www.caunet.org, which revealed demographic data, patterns of clinical
   practice and approaches for specific clinical conditions.
   Results: A total of 463 practitioners from Brazil, Mexico, Argentina,
   Spain, Colombia, Chile and other countries (3.96% of the members of CAU)
   completed the survey. All participants performed some type of
   urolithiasis treatment: 98.5% performed semirigid ureteroscopy (URS),
   83.8% performed percutaneous nephrolithotomy (PCNL), 78.2% performed
   flexible URS, and 67.2% performed extracorporeal lithotripsy. The
   youngest physicians tended to perform PCNL (P<.001), and the proportion
   of users of flexible URS was greater in the Portuguese countries
   (P=.037). The main energy source was laser (60.7%). Small-calibre PCNL
   was performed by 15.3% of the respondents, more often in university
   hospitals (P<.01) and by older practitioners (P<.01). Only 3.2% of the
   respondents used percutaneous access to the kidney guided exclusively by
   ultrasound, especially the older practitioners (P<.001). The supine
   position was used by 40.4% of the respondents, more often in Spain
   (P<.001) and in the university setting (P=.017). PCNL without
   nephrostomy was practiced by 3.9% of the respondents. For flexible URS,
   19.2% of the respondents did not use ureteral access sheaths, and the
   older practitioners preferred thinner calibre sheaths (P<.001).
   Conclusions: The management of lithiasis in the CAU setting follows a
   profile similar to that recognised in the European and American clinical
   guidelines, although there are interesting variations based on the
   practitioner's age and preferences. We identified potential areas for
   improvement in small-calibre PCNL and ultrasound-guided puncture. (C)
   2017 AEU. Published by Elsevier Espana, S.L.U. Alt rights reserved.
OI Angulo, Javier/0000-0002-1735-8792
Z8 0
ZB 1
ZS 0
TC 4
ZR 0
ZA 0
Z9 4
U1 0
U2 8
SN 0210-4806
EI 1699-7980
UT WOS:000419998200005
PM 28587845
ER

PT J
AU Nunez, Kayleigh Marie
   Khan, Zunera
   Testad, Ingelin
   Lawrence, Vanessa
   Creese, Byron
   Corbett, Anne
TI Current practice and challenges in night-time care for people with
   dementia living in care homes: a qualitative study
SO INTERNATIONAL JOURNAL OF GERIATRIC PSYCHIATRY
VL 33
IS 1
BP E140
EP E149
DI 10.1002/gps.4737
PD JAN 2018
PY 2018
AB ObjectiveTo explore the current practices and challenges in night-time
   care for people with dementia living in care homes in the UK.
   MethodsFocus group discussions (FGD) were held with care staff and
   family carers from five care homes in South London. To supplement the
   FGD data, an online survey was circulated to family carers (n=16), and
   informal interviews were conducted with night-time care staff and nurses
   (n=19). The questions for the online survey were designed to
   specifically explore the themes that emerged from the FGD.
   ResultsThematic analysis revealed eight key themes in the management of
   sleep disturbance in people with dementia living in care homes: current
   night-time care practices, dissonance in perceived causes of sleep
   disturbances, inconsistencies in treatment options, insufficient
   staffing levels, working relationships between shifts, nurse burden and
   responsibility, communication as a critical challenge, connecting with
   residents and one overarching theme of balance.
   ConclusionsThe findings of this study highlight the need for an
   evidence-based sleep disturbance management programme designed for use
   in care homes and informed by stakeholders. The key themes identified
   represent the major barriers to good quality care and areas which future
   programmes will need to address to improve the quality of night-time
   care in care homes. There are clearly opportunities for future
   examination of non-pharmacological night-time care management programmes
   for use in the population. Copyright (c) 2017 John Wiley & Sons, Ltd.
RI Creese, Byron/AAF-6745-2020; Corbett, Anne/B-3223-2014; Testad, Ingelin/; Lawrence, Vanessa/A-9469-2011
OI Corbett, Anne/0000-0003-2015-0316; Testad, Ingelin/0000-0002-0534-6575;
   Lawrence, Vanessa/0000-0001-7852-2018
ZR 0
Z8 0
TC 6
ZA 0
ZS 0
ZB 0
Z9 6
U1 0
U2 3
SN 0885-6230
EI 1099-1166
UT WOS:000418408100016
PM 28556389
ER

PT J
AU Gyorffy Zsuzsa
   Szel Zsuzsanna
TI Willingness to work abroad among Hungarian medical students
SO ORVOSI HETILAP
VL 159
IS 1
BP 31
EP 37
DI 10.1556/650.2018.30912
PD JAN 2018
PY 2018
AB Introduction: Migration, drop-out and ageing of physicians are the most
   important challenges of the 21st century healthcare system. The young
   doctors' willingness to work abroad will become a decisive issue of the
   human resources of healthcare in the following decades.
   Aim: To explore the willingness of migration among medical university
   students.
   Method: Quantitative and qualitative online survey of students from 4
   Hungarian medical universities (n = 530). In the present study we
   investigated only the 5th- and 6th-year students' answers (n = 165).
   Results: 40% of students plan to work abroad, mostly for a 2-5 year
   timeframe. The motivation of working abroad are the following: work
   conditions of medical system, inadequate pay and general living
   conditions in Hungary. The content analysis of open answers showed that
   the willingness to return depends mainly on family reasons and the
   objective working conditions (infrastructure, pay, abolition of the
   gratuity system). An equally important factor is the evolution of work
   culture.
   Conclusions: As opposed to previous studies, our results indicate a more
   prevalent willingness to work abroad while an unambiguous return is only
   possible with a drastic change in the healthcare system.
OI Szel, Zsuzsanna/0000-0002-4849-8536
ZR 0
ZA 0
TC 2
ZB 2
Z8 0
ZS 0
Z9 2
U1 2
U2 7
SN 0030-6002
EI 1788-6120
UT WOS:000419112900004
PM 29291646
ER

PT J
AU Jakob, J.
   Gerres, A.
   Ronellenfitsch, U.
   Pilz, L.
   Wartenberg, M.
   Kasper, B.
   Raab, H. -R.
   Hohenberger, P.
TI Treatment of retroperitoneal sarcoma in Germany. Results of a survey of
   the German Society of General and Visceral Surgery, the German
   Interdisciplinary Sarcoma Study Group and the advocacy group Das
   Lebenshaus
SO CHIRURG
VL 89
IS 1
BP 50
EP 55
DI 10.1007/s00104-017-0504-2
PD JAN 2018
PY 2018
AB Retroperitoneal sarcomas (RPSs) are rare cancers with some variability
   in clinical and histopathological presentation. In Germany, general
   treatment strategies of retroperitoneal sarcoma are unknown since
   centralized registries do not exist. The objective of this survey was to
   access the medical care of RPS patients in Germany.
   In cooperation with the German Society of General and Visceral surgery,
   the German Interdisciplinary Sarcoma Study Group and the patient
   advocacy group Das Lebenshaus we designed an online survey assessing
   diagnostic and treatment strategies (e. g. performance of tumor
   biopsies, administration of multimodal therapies and surgical strategy).
   All departments for general and visceral surgery in Germany were
   addressed (n = 976).
   Responses were received from 191 of 976 departments. Only 11 surgical
   departments treat more than 10 RPS patients per year. A
   multidisciplinary sarcoma board exists in 19 hospitals. Staging is
   generally performed by cross-sectional imaging. In 54% of the
   departments pretreatment tumor biopsy is a standard procedure. Surgery
   is performed as compartment resection in 85% of the departments. A
   systematic lymph node dissection is done in 40%. Adjuvant radio- or
   chemotherapy is performed as a standard treatment in 27% and 22%
   departments, respectively.
   The survey demonstrates a large heterogeneity in RPS diagnostic and
   treatment strategies. Dedicated education programs and centralized
   treatment strategies are warranted to improve the standard of care.
RI Ronellenfitsch, Ulrich/ABG-9483-2020
OI Ronellenfitsch, Ulrich/0000-0003-1107-813X
ZA 0
ZS 0
ZR 0
Z8 0
ZB 1
TC 6
Z9 6
U1 0
U2 3
SN 0009-4722
EI 1433-0385
UT WOS:000419963300007
PM 28905080
ER

PT J
AU Shah, Neha H.
   Bhansali, Priti
   Barber, Aisha
   Toner, Keri
   Kahn, Michael
   MacLean, Meaghan
   Kadden, Micah
   Sestokas, Jeffrey
   Agrawal, Dewesh
TI Children With Medical Complexity: A Web-Based Multimedia Curriculum
   Assessing Pediatric Residents Across North America
SO ACADEMIC PEDIATRICS
VL 18
IS 1
BP 79
EP 85
DI 10.1016/j.acap.2017.08.008
PD JAN-FEB 2018
PY 2018
AB OBJECTIVE: No standardized curricula exist for training residents in the
   special needs of children with medical complexity. We assessed resident
   satisfaction, knowledge, and behavior after implementing a novel online
   curriculum composed of multimedia modules on care of children with
   medical complexity utilizing virtual simulation.
   METHODS: We conducted a randomized controlled trial of residents across
   North America. A Web-based curriculum of 6 self-paced, interactive,
   multimedia modules was developed. Readings for each topic served as the
   control curriculum. Residents were randomized to 1 of 2 groups, each
   completing 3 modules and 3 sets of readings that were mutually
   exclusive. Outcomes included resident scores on satisfaction,
   knowledge-based assessments, and virtual simulation activities.
   RESULTS: Four hundred forty-two residents from 56 training programs
   enrolled in the curriculum, 229 of whom completed it and were included
   in the analysis. Subjects were more likely to report comfort with all
   topics if they reviewed modules compared to readings (P <=.01 for all 6
   topics). Posttest knowledge scores were significantly higher than
   pretest scores overall (mean increase in score 17.7%; 95% confidence
   interval 16.0, 19.4), and the mean pre post score increase for modules
   was significantly higher than readings (20.9% vs 15.4%, P < .001). Mean
   scores on the verbal handoff virtual simulation increased by 1.1 points
   (95% confidence interval 0.2, 2.0, P = .02). There were no significant
   differences found in pre post performance for the device-related
   emergency virtual simulation.
   CONCLUSIONS: There was high satisfaction, significant knowledge
   acquisition, and specific behavior change after participating in this
   innovative online curriculum. This is the first multisite, randomized
   trial assessing satisfaction, knowledge impact, and behavior change in a
   virtually simulated environment with pediatric trainees.
OI Kahn, Michael/0000-0003-4992-3191; Shah, Neha/0000-0003-0348-7443;
   Toner, Keri/0000-0002-9324-7314; Agrawal, Dewesh/0000-0001-5897-5976
ZB 0
ZR 0
ZS 0
ZA 0
Z8 0
TC 11
Z9 11
U1 0
U2 5
SN 1876-2859
EI 1876-2867
UT WOS:000419810600012
PM 28843486
ER

PT J
AU Trueger, N. Seth
   Bokarius, Andrew V.
   Carroll, Stephen
   April, Michael D.
   Thoma, Brent
TI Impact of a Physician-Led Social Media Sharing Program on a Medical
   Journal's Web Traffic
SO JOURNAL OF THE AMERICAN COLLEGE OF RADIOLOGY
VL 15
IS 1
SI SI
BP 184
EP 189
DI 10.1016/j.jacr.2017.09.035
PN B
PD JAN 2018
PY 2018
AB Purpose: The use of social media by health professionals and medical
   journals is increasing. The aim of this study was to compare online
   views of articles in press (AIPs) released by Annals of Emergency
   Medicine before and after a nine-person social media team started
   actively posting links to AIPs using their personal Twitter accounts.
   Methods: An observational before-and-after study was conducted. Web
   traffic data for Annals were obtained from the publisher (Elsevier),
   detailing the number of page views, to annemergmed.com by referring
   websites during the study period. The preinrervention time period was
   defined as January 1,2013, to June 30,2014, and the postintervention
   period as July 1,2014, to July 31,2015. The primary outcome was page
   views from Twitter per AIP released each month to account for the number
   of articles published each month. Secondary outcomes included page views
   from Facebook (on which there was no article-sharing intervention) and
   total' article views per month.
   Results: The median page views from Twitter per individual AIP released
   each month increased from 33 in the preintervention period to 130, for
   an effect size of 97 (95% confidence interval, 56-111; P < .001). There
   was a smaller increase in median page views from Facebook per individual
   AIP of 21 (95% confidence interval, 10-32). There was no significant
   increase in these median values for total page views per AIP.
   Conclusions: Twitter sharing of AIPs increased the number of page views
   that came from Twitter but did not increase the overall number of page
   views.
RI Thoma, Brent/ABI-2642-2020; Trueger, N. Seth/
OI Trueger, N. Seth/0000-0001-8797-2192
ZR 0
TC 15
ZB 1
Z8 0
ZA 0
ZS 0
Z9 15
U1 1
U2 7
SN 1546-1440
UT WOS:000419663500011
PM 29122507
ER

PT J
AU Vaona, Alberto
   Banzi, Rita
   Kwag, Koren H.
   Rigon, Giulio
   Cereda, Danilo
   Pecoraro, Valentina
   Tramacere, Irene
   Moja, Lorenzo
TI E-learning for health professionals
SO COCHRANE DATABASE OF SYSTEMATIC REVIEWS
IS 1
AR CD011736
DI 10.1002/14651858.CD011736.pub2
PD 2018
PY 2018
AB Background
   The use of e-learning, defined as any educational intervention mediated
   electronically via the Internet, has steadily increased among health
   professionals worldwide. Several studies have attempted to measure the
   effects of e-learning in medical practice, which has often been
   associated with large positive effects when compared to no intervention
   and with small positive effects when compared with traditional learning
   (without access to e-learning). However, results are not conclusive.
   Objectives
   To assess the effects of e-learning programmes versus traditional
   learning in licensed health professionals for improving patient outcomes
   or health professionals' behaviours, skills and knowledge.
   Search methods
   We searched CENTRAL, MEDLINE, Embase, five other databases and three
   trial registers up to July 2016, without any restrictions based on
   language or status of publication. We examined the reference lists of
   the included studies and other relevant reviews. If necessary, we
   contacted the study authors to collect additional information on
   studies.
   Selection criteria
   Randomised trials assessing the effectiveness of e-learning versus
   traditional learning for health professionals. We excluded
   non-randomised trials and trials involving undergraduate health
   professionals.
   Data collection and analysis
   Two authors independently selected studies, extracted data and assessed
   risk of bias. We graded the certainty of evidence for each outcome using
   the GRADE approach and standardised the outcome effects using relative
   risks (risk ratio (RR) or odds ratio (OR)) or standardised mean
   difference (SMD) when possible.
   Main results
   We included 16 randomised trials involving 5679 licensed health
   professionals (4759 mixed health professionals, 587 nurses, 300 doctors
   and 33 childcare health consultants).
   When compared with traditional learning at 12-month follow-up,
   low-certainty evidence suggests that e-learning may make little or no
   difference for the following patient outcomes: the proportion of
   patients with low-density lipoprotein (LDL) cholesterol of less than 100
   mg/dL (adjusted difference 4.0%, 95% confidence interval (CI) -0.3 to
   7.9, N = 6399 patients, 1 study) and the proportion with glycated
   haemoglobin level of less than 8% (adjusted difference 4.6%, 95% CI -1.5
   to 9.8, 3114 patients, 1 study). At 3-to 12-month follow-up,
   low-certainty evidence indicates that e-learningmaymake little or no
   difference on the following behaviours in health professionals:
   screening for dyslipidaemia (OR 0.90, 95% CI 0.77 to 1.06, 6027
   patients, 2 studies) and treatment for dyslipidaemia (OR 1.15, 95% CI
   0.89 to 1.48, 5491 patients, 2 studies). It is uncertain whether
   e-learning improves or reduces health professionals' skills (2912 health
   professionals; 6 studies; very low-certainty evidence), and it may make
   little or no difference in health professionals' knowledge (3236
   participants; 11 studies; low-certainty evidence).
   Due to the paucity of studies and data, we were unable to explore
   differences in effects across different subgroups. Owing to poor
   reporting, we were unable to collect sufficient information to complete
   a meaningful 'Risk of bias' assessment for most of the quality criteria.
   We evaluated the risk of bias as unclear for most studies, but we
   classified the largest trial as being at low risk of bias. Missing data
   represented a potential source of bias in several studies.
   Authors' conclusions
   When compared to traditional learning, e-learning may make little or no
   difference in patient outcomes or health professionals' behaviours,
   skills or knowledge. Even if e-learning could be more successful than
   traditional learning in particular medical education settings, general
   claims of it as inherently more effective than traditional learning may
   be misleading.
RI Banzi, Rita/AAA-6381-2020; tramacere, irene/B-2876-2013; Moja, Pasquale Lorenzo/CAH-0318-2022; Pecoraro, Valentina/
OI Banzi, Rita/0000-0002-2211-3300; tramacere, irene/0000-0001-5550-3412;
   Moja, Pasquale Lorenzo/0000-0001-6680-6507; Pecoraro,
   Valentina/0000-0002-1800-0936
ZR 1
TC 137
ZA 0
ZB 13
ZS 4
Z8 0
Z9 137
U1 3
U2 3
SN 1469-493X
EI 1361-6137
UT WOS:000423977300015
PM 29355907
ER

PT J
AU Mitchell, D. A.
   Sebald, A.
   Tomasello, L.
TI Making and working of a new electronic resource for patients, carers and
   professionals: maxfacts.uk
SO BRITISH JOURNAL OF ORAL & MAXILLOFACIAL SURGERY
VL 56
IS 1
BP 14
EP 18
DI 10.1016/j.bjoms.2017.11.008
PD JAN 2018
PY 2018
AB Many maxillofacial patients have serious short, medium, or long-term
   problems, as well as having to make informed decisions about often
   life-changing interventions. Validated comprehensive information, at the
   right time and the right level for a diverse group of users (patients,
   carers, and professionals), is vital if patients are to make a serious
   contribution to their treatment. We describe the development of an
   online resource for this purpose. Maxfacts.uk aims to cover every aspect
   of oral and maxillofacial surgery and care, from neck dissection and
   ballistic wounds to physiotherapy and texture-modified foods.
   The principles of design, and the multilayered structure, interface, and
   functions of such a multiuser website are outlined, including
   accessibility and engagement. The maxfacts model and design could easily
   be adapted for other users with similar, complex, long-term needs. (c)
   2017 The Authors. Published by Elsevier Ltd on behalf of The British
   Association of Oral and Maxillofacial Surgeons.
ZA 0
ZB 0
ZS 0
Z8 0
ZR 0
TC 3
Z9 3
U1 0
U2 2
SN 0266-4356
EI 1532-1940
UT WOS:000419594400004
PM 29198483
ER

PT J
AU Hu, Angela
   Vender, Ron
TI Undergraduate Dermatology Education in Canada: A National Survey
SO JOURNAL OF CUTANEOUS MEDICINE AND SURGERY
VL 22
IS 1
BP 31
EP 37
DI 10.1177/1203475417725876
PD JAN-FEB 2018
PY 2018
AB Background: Canadian dermatology curriculum was reviewed in 1983, 1987,
   1996, and 2008. All these surveys highlighted the disproportionately low
   level of dermatology teaching in relation to the significant amount of
   skin disease seen by physicians. Since the official adoption and
   dissemination of the Canadian Professors of Dermatology (CPD) core
   curriculum and competencies, there has been no assessment of how these
   changes have influenced dermatology curriculum.
   Objective: This survey gathered information on the current status of
   undergraduate dermatology education across Canadian medical schools.
   Methods: A survey was sent electronically to all undergraduate
   dermatology directors at each of the 17 Canadian medical schools.
   Results: Between 2008 and 2017, dermatology teaching has increased 25%
   to 25.6 17.2 hours of teaching. However, 75% of this teaching is
   delivered in preclinical years. The number of faculty members, both
   dermatologists and nondermatologists, has also increased. A growing
   number of schools are now using electronic formats of teaching. Most
   schools (59%) are covering all the CPD core curriculum topics.
   Conclusion: Dermatology education is demonstrating positive trends with
   regards to teaching hours and faculty members. Nevertheless, a more even
   distribution of content so that students have increased clinical
   exposure should be achieved. Furthermore, an online atlas of resources
   would be helpful in standardising curriculum.
OI Vender, Ronald/0000-0002-2624-2724
ZB 1
ZS 0
TC 9
ZA 0
ZR 0
Z8 0
Z9 9
U1 0
U2 1
SN 1203-4754
EI 1615-7109
UT WOS:000419574300005
PM 28793799
ER

PT J
AU Cook, David A.
   Blachman, Morris J.
   Price, David W.
   West, Colin P.
   Thomas, Barbara L. Baasch
   Berger, Richard A.
   Wittich, Christopher M.
TI Educational Technologies for Physician Continuous Professional
   Development: A National Survey
SO ACADEMIC MEDICINE
VL 93
IS 1
BP 104
EP 112
DI 10.1097/ACM.0000000000001817
PD JAN 2018
PY 2018
AB Purpose
   To determine the past experiences with, current use of, and anticipated
   use of online learning and simulation-based education among practicing
   U.S. physicians, and how findings vary by age.
   Method
   The authors surveyed 4,648 randomly sampled board-certified U.S.
   physicians, September 2015 to April 2016, using Internet-based and paper
   questionnaires. Survey items (some optional) addressed past and current
   technology usage, perceived technology effectiveness, and anticipated
   future use of specific technology innovations.
   Results
   Of 988 respondents, 444 completed optional items. Of these, 429/442
   (97.1%) had used online learning and 372/442 (84.2%) had used
   simulation-based education in the past five years. Desire for more
   online learning was modest (mean [standard deviation], 4.6 [1.5]; 1 =
   strongly disagree, 7 = strongly agree), as was desire for more
   simulation-based education (4.2 [1.7]). Both online learning and
   simulation-based education were perceived as effective (5.2 [1.4]; 5.0
   [1.4]). Physicians believed they possess adequate skills for online
   learning (5.8 [1.2]) and that point-of-care learning is vital to
   effective patient care (5.3 [1.3]). Only 39.0% used objective
   performance data to guide their learning choices, although 64.6% agreed
   that such information would be useful. The highest-rated innovations
   included a central repository for listing educational opportunities and
   tracking continuing education credits, an app to award credit for
   answering patient-focused questions, 5-minute and 20-minute clinical
   updates, and an e-mailed question of the week. Responses to most survey
   items were similar across age groups.
   Conclusions
   Practicing physicians generally seem receptive and prepared to use a
   variety of educational technologies, regardless of age.
ZB 3
ZR 0
ZA 0
Z8 0
ZS 1
TC 17
Z9 18
U1 1
U2 13
SN 1040-2446
EI 1938-808X
UT WOS:000418741700029
PM 28658022
ER

PT J
AU Retrouvey, Michele
   Trace, Anthony Paul
   Goodmurphy, Craig W.
   Shaves, Sarah
TI JOURNAL CLUB: Redefining the Radiology Curriculum in Medical School:
   Vertical Integration and Global Accessibility
SO AMERICAN JOURNAL OF ROENTGENOLOGY
VL 210
IS 1
BP 118
EP 122
DI 10.2214/AJR.17.18211
PD JAN 2018
PY 2018
AB OBJECTIVE. Radiology interconnects medical disciplines given that a
   working understanding of imaging is essential to clinicians of every
   specialty. Using online education, we created a globally accessible,
   web-based undergraduate medical radiology curriculum modeled after the
   National Medical Student Curriculum in Radiology program of the Alliance
   of Medical Student Educators in Radiology.
   SUBJECTS AND METHODS. Seventy-four radiology faculty-mentored video
   modules were produced, 50 of which were integrated into the 1st-year
   anatomy course. We administered tests to medical students before and
   after students saw the videos to assess the effectiveness of the
   modules. We surveyed students on their interests in pursuing radiology
   as a career before and after participating in this curriculum.
   RESULTS. On the preexamination questions, the mean score was 58.0%,
   which increased to 83.6% on the pair-matched imaging-related questions
   on the actual examination. Before participating in the new curriculum,
   88% of students did not express an interest in radiology, and 9% were
   undecided about radiology as a future career. There was an increase in
   students who reported that they would definitely or most likely pursue a
   career in radiology (7%) after they had viewed the lectures.
   CONCLUSION. Radiology education is now available to a greater number of
   multidisciplinary learners worldwide. This project produced a
   comprehensive, globally accessible radiology curriculum in a self-paced,
   flexible learning format for new generations of physicians.
RI Goodmurphy, Craig/AAO-8264-2021; Goodmurphy, Craig/
OI Goodmurphy, Craig/0000-0002-7778-1998
ZA 0
ZB 0
ZS 1
Z8 0
ZR 0
TC 4
Z9 5
U1 0
U2 8
SN 0361-803X
EI 1546-3141
UT WOS:000418427200029
PM 29166149
ER

PT J
AU Yoon, Jin A.
   Shin, Yong Beom
   Shin, Myung Jun
   Kang, Mi Sun
   Ko, Hyun-Yoon
TI Cardiovascular Monitoring During Video Urodynamic Studies in Persons
   With Spinal Cord Injury
SO AMERICAN JOURNAL OF PHYSICAL MEDICINE & REHABILITATION
VL 97
IS 1
BP 1
EP 6
DI 10.1097/PHM.0000000000000738
PD JAN 2018
PY 2018
AB Objective The aims of the study were to observe cardiovascular responses
   during video urodynamic studies and to identify correlations between
   autonomic dysreflexia events and video urodynamic study findings in
   spinal cord injuries.
   Design Thirty-four persons with spinal cord injury were enrolled and
   investigated using continuous cardiovascular monitoring during video
   urodynamic studies. Associations between cardiovascular responses and
   video study variables were analyzed.
   Results Bladder type-specific cardiovascular responses occurred during
   the study. The incidence of overactive detrusor during urodynamic study
   and bladder trabeculation on voiding cystourethrogram was significantly
   higher in autonomic dysreflexia persons with spinal cord injury (P <
   0.05). Systolic blood pressure changes showed moderate negative
   correlation (r = -0.402, P = 0.020) with bladder compliance and high
   positive correlation (r = 0.810, P = 0.000) with maximum detrusor
   pressure. However, no significant differences in neurological level of
   injury, injury completeness, autonomic dysreflexia symptoms, and voiding
   type were found. Spinal cord injury increase at each section was
   significantly higher in overactive detrusor group (P < 0.05).
   Significant bradycardia or tachycardia correlating with autonomic
   dysreflexia during urodynamic studies was not observed.
   Conclusions Unpredictable cardiovascular reactions during urodynamic
   study should be considered carefully in persons with a spinal cord
   injury above T6.
   To Claim CME Credits Complete the self-assessment activity and
   evaluation online at http://www.physiatry.org/JournalCME
   CME Objectives Upon completion of this article, the reader should be
   able to: (1) Describe limitations of previous cardiovascular monitoring
   during urodynamic study to observe changes in cardiovascular responses;
   (2) Identify factors contributing to autonomic dysreflexia during
   urodynamic testing; and (3) Discuss the effect of morphologic features
   in voiding cystourethrogram including trabeculation and vesicourethral
   reflux on autonomic dysreflexia.
   Level Advanced
   Accreditation The Association of Academic Physiatrists is accredited by
   the Accreditation Council for Continuing Medical Education to provide
   continuing medical education for physicians. The Association of Academic
   Physiatrists designates this Journal-based CME activity for a maximum of
   0.5 AMA PRA Category 1 Credit(s). Physicians should only claim credit
   commensurate with the extent of their participation in the activity.
ZR 0
ZB 0
Z8 0
ZA 0
TC 3
ZS 0
Z9 3
U1 0
U2 2
SN 0894-9115
EI 1537-7385
UT WOS:000418320000004
PM 29252405
ER

PT J
AU Law, Joanna K.
   Thome, Parker A.
   Lindeman, Brenessa
   Jackson, Daren C.
   Lidor, Anne O.
TI Student use and perceptions of mobile technology in clinical clerkships
   - Guidance for curriculum design
SO AMERICAN JOURNAL OF SURGERY
VL 215
IS 1
BP 196
EP 199
DI 10.1016/j.amjsurg.2017.01.038
PD JAN 2018
PY 2018
AB Background: We examined the types of technology used by medical students
   in clinical clerkships, and the perception of technology implementation
   into the curriculum.
   Methods: An online survey about technology use was completed prior to
   general surgery clinical clerkship. Types of devices and
   frequency/comfort of use were recorded. Perceptions of the benefits and
   barriers to technology use in clerkship learning were elicited.
   Results: 125/131 (95.4%) students responded. Most students owned a smart
   phone (95.2%), tablet (52.8%), or both (50%); 61.6% spent > 11 h/week
   learning on a device at the Johns Hopkins School of Medicine for
   educational purposes. Technology use was seen as beneficial by 97.6% of
   students. Classes that used technology extensively were preferred by 54%
   of students, although 47.2% perceived decreased faculty/classmate
   interaction.
   Conclusions: Students use mobile technology to improve how they learn
   new material, and prefer taking classes that incorporate information
   technology. However, in-person/blended curricula are preferable to
   completely online courses. (C) 2017 Elsevier Inc. All rights reserved.
RI Lindeman, Brenessa/AAZ-7010-2020
ZS 1
ZA 0
ZR 0
ZB 1
Z8 0
TC 10
Z9 10
U1 0
U2 10
SN 0002-9610
EI 1879-1883
UT WOS:000417607000035
PM 28173937
ER

PT J
AU Raissi, Driss
   Han, Qiong
   Winkler, Michael
   Escott, Edward J.
TI Procedural competency training during diagnostic radiology residency:
   Time to go beyond "See one, do one, teach one"!
SO INTERNATIONAL JOURNAL OF ACADEMIC MEDICINE
VL 4
IS 1
BP 50
EP 55
DI 10.4103/IJAM.IJAM_70_17
PD JAN-APR 2018
PY 2018
AB Objectives: Achieving procedural competency during diagnostic radiology
   residency can impact the radiologist's future independent practice after
   graduation, especially in a private practice setting. However,
   standardized procedure competency training within most radiology
   residency programs is lacking, and overall procedural skills are still
   mainly acquired by the traditional "see one, do one, teach one"
   methodology. We report the development of a simple standardized
   procedural training protocol that can easily be adopted by residency
   programs currently lacking any form of structured procedural training.
   Materials and Methods: An ad hoc resident procedural competency
   committee was created in our radiology residency program. A procedural
   certification protocol was developed by the committee which was composed
   of attending radiologists from the involved divisions and two chief
   residents. A road map to achieve procedural competency certification
   status was finalized. The protocol was then implemented through online
   commercial software. Results: Our procedural certification protocol took
   effect in September 2014. We reviewed all resident records from
   September 2014 to December 2016. Eighteen residents of various levels of
   training participated in our training protocol. About 72% became
   certified in paracentesis, 11% in thoracentesis, 83% in feeding tube
   placement, 55% in lumbar puncture/myelogram, and 77% in tunneled
   catheter removal. Conclusions: Our single-center experience demonstrates
   that a simple to adopt structured approach to procedural competency
   training is feasible and effective. Our "certified" radiology residents
   were deemed capable of performing those procedures under indirect
   supervision. The following core competencies are addressed in this
   article: Patient care, Medical knowledge, and Systems-based practice.
RI Winkler, Michael/CAG-2928-2022
ZA 0
ZB 0
ZR 0
TC 0
Z8 0
ZS 0
Z9 0
U1 0
U2 0
EI 2455-5568
UT WOS:000640902300005
ER

PT J
AU Feldacker, Caryl
   Jacob, Sheena
   Chung, Michael H.
   Nartker, Anya
   Kim, H. Nina
TI Experiences and perceptions of online continuing professional
   development among clinicians in sub-Saharan Africa
SO HUMAN RESOURCES FOR HEALTH
VL 15
AR 89
DI 10.1186/s12960-017-0266-4
PD DEC 29 2017
PY 2017
AB Background: Limitations in healthcare worker (HCW) capacity compound the
   burden of dual TB and HIV epidemics in sub-Saharan Africa. To fill gaps
   in knowledge and skills, effective continuing profession development
   (CPD) initiatives are needed to support practicing HCWs reach high
   standards of care. e-learning opportunities can bring expert knowledge
   to HCWs in the field and provide a flexible learning option adaptable to
   local settings. Few studies provide insight into HCW experiences with
   online CPD in the developing country context.
   Methods: An online survey using both close-ended and free response was
   conducted to HCWs in sub-Saharan Africa who completed the University of
   Washington (UW) School of Medicine online graduate course, "Clinical
   Management of HIV." Associations between respondent characteristics
   (age, gender, rural/urban, job title) and learning preferences, course
   barriers, and facilitators with an emphasis on online courses were
   examined using chi-square. Covariates significant at the p < 0.05 were
   analyzed using multivariable logistic regression. Responses to
   open-ended comments were analyzed using simplified grounded theory.
   Results: Of 2,299 former students, 464 (20%) HCWs completed surveys from
   13 countries: about half were women. Physicians (33%), nurses (27%), and
   clinical officers (30%) responded mostly from urban areas (67%) and
   public institutions (69%). Sixty-two percent accessed the online course
   from work, noting that slow (55%) or limited (41%) internet as well as
   lack of time (53%) were barriers to course completion. Women (p < 0.001)
   and HCWs under age 40 (p = 0.007) were more likely to prefer learning
   through mentorship than men or older HCWs. Respondents favored group
   discussion (46%), case studies (42%), and self-paced
   Internet/computer-based learning (39%) and clinical mentorship (37%)
   when asked to choose 3 preferred learning modalities. Free-response
   comments offered additional positive insights into the appeal of online
   courses by noting the knowledge gains, the flexibility of format, a
   desire for recognition of course completion, and a request for
   additional online coursework.
   Conclusions: Online CPD opportunities were accepted across a diverse
   group of HCWs from sub-Saharan Africa and should be expanded to provide
   more flexible opportunities for self-initiated learning; however, these
   need to be responsive to the limited resources of those who seek these
   courses.
OI Feldacker, Caryl/0000-0002-8152-6754
ZR 0
ZB 1
ZA 0
Z8 0
TC 15
ZS 0
Z9 15
U1 1
U2 17
SN 1478-4491
UT WOS:000419139600001
PM 29284492
ER

PT J
AU McDonald, Paige L.
   Harwood, Kenneth J.
   Butler, Joan T.
   Schlumpf, Karen S.
   Eschmann, Carson W.
   Drago, Daniela
TI Design for success: Identifying a process for transitioning to an
   intensive online course delivery model in health professions education
SO MEDICAL EDUCATION ONLINE
VL 23
AR 1415617
DI 10.1080/10872981.2017.1415617
PD DEC 25 2017
PY 2017
AB Intensive courses (ICs), or accelerated courses, are gaining popularity
   in medical and health professions education, particularly as programs
   adopt e-learning models to negotiate challenges of flexibility, space,
   cost, and time. In 2014, the Department of Clinical Research and
   Leadership (CRL) at the George Washington University School of Medicine
   and Health Sciences began the process of transitioning two online
   15-week graduate programs to an IC model. Within a year, a third program
   also transitioned to this model. A literature review yielded little
   guidance on the process of transitioning from 15-week, traditional
   models of delivery to IC models, particularly in online learning
   environments. Correspondingly, this paper describes the process by which
   CRL transitioned three online graduate programs to an IC model and
   details best practices for course design and facilitation resulting from
   our iterative redesign process. Finally, we present lessons-learned for
   the benefit of other medical and health professions 'programs
   contemplating similar transitions.
OI McDonald, Paige/0000-0001-8741-6276; Butler, Joan/0000-0002-0706-1979;
   Harwood, Kenneth/0000-0003-4976-0935; Drago, Daniela/0000-0001-7839-9638
TC 8
ZS 0
ZR 0
ZA 0
ZB 0
Z8 0
Z9 8
U1 0
U2 6
SN 1087-2981
UT WOS:000423145600001
PM 29277143
ER

PT J
AU Wangmo, Tenzin
   Provoost, Veerle
TI The use of empirical research in bioethics: a survey of researchers in
   twelve European countries
SO BMC MEDICAL ETHICS
VL 18
AR 79
DI 10.1186/s12910-017-0239-0
PD DEC 22 2017
PY 2017
AB Background: The use of empirical research methods in bioethics has been
   increasing in the last decades. It has resulted in discussions about the
   'empirical turn of bioethics' and raised questions related to the value
   of empirical work for this field, methodological questions about its
   quality and rigor, and how this integration of the normative and the
   empirical can be achieved. The aim of this paper is to describe the
   attitudes of bioethics researchers in this field towards the use of
   empirical research, and examine their actual conduct: whether they use
   empirical research methods (and if so, what methods), and whether (and
   how) they have made attempts at integrating the empirical and the
   normative.
   Methods: An anonymous online survey was conducted to reach scholars
   working in bioethics/biomedical ethics/ethics institutes or centers in
   12 European countries. A total of 225 bioethics researchers participated
   in the study. Of those, 200 questionnaires were fully completed,
   representing a response rate of 42.6%. The results were analysed using
   descriptive statistics.
   Results: Most respondents (n = 175; 87.5%) indicated that they use or
   have used empirical methods in their work. A similar proportion of
   respondents (61.0% and 59.0%) reported having had at least some training
   in qualitative or quantitative methods, respectively. Among the
   'empirical researchers', more than a fifth (22.9%) had not received any
   methodological training. It appears that only 6% or less of the
   'empirical researchers' considered themselves experts in the methods
   (qualitative or quantitative) that they have used. Only 35% of the
   scholars who have used empirical methods reported having integrated
   empirical data with normative analysis, whereas for their current
   projects, 59.8% plan to do so.
   Conclusions: There is a need to evaluate the current educational
   programs in bioethics and to implement rigorous training in empirical
   research methods to ensure that 'empirical researchers' have the
   necessary skills to conduct their empirical research in bioethics. Also
   imperative is clear guidance on the integration of the normative and the
   empirical so that researchers who plan to do so have necessary tools and
   competences to fulfil their goals.
RI Provoost, Veerle/H-4214-2011; Wangmo, Tenzin/
OI Wangmo, Tenzin/0000-0003-0857-0510
ZS 0
TC 11
ZB 1
ZA 0
ZR 0
Z8 0
Z9 11
U1 2
U2 12
SN 1472-6939
UT WOS:000418809300001
PM 29273030
ER

PT J
AU Murakami, Michio
   Suzuki, Mai
   Yamaguchi, Tomiko
TI Presenting information on regulation values improves the public's sense
   of safety: Perceived mercury risk in fish and shellfish and its effects
   on consumption intention
SO PLOS ONE
VL 12
IS 12
AR e0188758
DI 10.1371/journal.pone.0188758
PD DEC 21 2017
PY 2017
AB Risk communication aims to promote health and understanding through
   information exchange; however, explanations regarding the basis of
   regulation values for the public are insufficient. Moreover, it is
   unclear how information presentation affects the public's sense of
   safety and their consumption intentions. We first investigated the
   relationship between perception of mercury-risk in fish and shellfish
   and individual attributes and knowledge. We then examined how presenting
   information on regulation values and primary factors regarding
   perception affected sense of safety toward regulations and
   food-consumption intentions. An online survey was conducted with
   Japanese individuals (N = 1148). Respondents were randomly assigned to
   one of three groups based on the presentation level of regulation
   values. People who frequently consumed tuna had a high perception of
   dread risk of mercury. This suggests that the dread risk perception of
   mercury does not determine tuna-type consumption behavior; rather,
   individuals' consumption behavior determines dread risk perception of
   mercury. Among those with high tuna-type consumption, those receiving
   information that a safety factor of 10 times had been considered showed
   a significantly greater sense of safety than did the group that was not
   presented with information on regulation values (odds ratio (95%
   confidence interval): 2.04 (1.18-3.53), p < 0.05). However, presentation
   of regulation values showed a weak but significantly positive
   correlation with excessive intake of tuna-type fish (odds ratio: 2.95
   (0.93-9.32), p < 0.10). Presenting the information on regulation values
   increases sense of safety; however, it may also lead to excessive
   intake.
ZA 0
ZR 0
TC 4
ZS 0
ZB 3
Z8 0
Z9 4
U1 2
U2 26
SN 1932-6203
UT WOS:000418587400015
PM 29267301
ER

PT J
AU Quinn, Sandra Crouse
   Jamison, Amelia M.
   Freimuth, Vicki S.
   An, Ji
   Hancock, Gregory R.
TI Determinants of influenza vaccination among high-risk Black and White
   adults
SO VACCINE
VL 35
IS 51
BP 7154
EP 7159
DI 10.1016/j.vaccine.2017.10.083
PD DEC 18 2017
PY 2017
AB Background: Adults with chronic conditions are at much greater risk of
   influenza-related morbidity and mortality, yet flu vaccine uptake
   remains suboptimal. Research focused on the high-risk population has
   been limited, particularly related to racial disparities in vaccination.
   We explore a broad range of demographic, racial, and psychosocial
   factors to identify predictors of vaccination among high-risk adults,
   with a focus on identify differences between Black and White adults.
   Methods: We conducted an online survey in March 2015, utilizing
   international research firm GfK's KnowledgePanel, for a nationally
   representative sample of Black and White adults (>= 18, USA) and limited
   analysis adults with high-risk of influenza-related complications. Using
   two-way ANOVA, we assessed demographic, racial, and psychosocial
   predictors across vaccine uptake in the past five years and across
   racial group.
   Results: 424 (52.2%) Black and 388 (47.8%) White respondents with
   high-risk complications completed the survey. 383 (47.3%) reported
   vaccination annually, 99 (12.2%) most years, 104 (12.9%) once/twice, and
   223 (27.6%) never. ANOVA confirmed significant differences in vaccine
   behavior for most demographic predictors (except education), all racial
   factors (including racial fairness, experiences of discrimination,
   etc.), and most psychosocial factors (including vaccine attitudes, trust
   in the vaccine, etc.). ANOVA confirmed significant differences for most
   factors by race. We observed significant interaction effects between
   race and vaccine behavior for subjective social status, access to
   medical care, knowledge of vaccine recommendations, vaccine attitudes,
   perceived side effect risks, descriptive norms, subjective norms, flu
   vaccine hesitancy, and flu vaccine confidence, thus implying racial
   differences in the connection between vaccine uptake and key
   demographic, racial, and psychosocial factors.
   Conclusions: This study provides a novel examination of flu vaccine
   behavior among high-risk Blacks and Whites that identified factors
   influencing vaccine uptake. We found significant differences by race.
   Health care professionals can use this information to more effectively
   target high-risk adults during flu season. (C) 2017 Elsevier Ltd. All
   rights reserved.
ZB 24
Z8 0
ZS 0
TC 48
ZA 0
ZR 0
Z9 47
U1 1
U2 23
SN 0264-410X
EI 1873-2518
UT WOS:000418966800020
PM 29126805
ER

PT J
AU Javier Bonilla-Escobar, Francisco
   Bonilla-Velez, Juliana
   Tobon-Garcia, Daniel
   Angel-Isaza, Ana Maria
TI Medical student researchers in Colombia and associated factors with
   publication: a cross-sectional study
SO BMC MEDICAL EDUCATION
VL 17
AR 254
DI 10.1186/s12909-017-1087-9
PD DEC 15 2017
PY 2017
AB Background: Gaps between evidence-based research and clinical-public
   health practice have been evident for decades. One of the aims of
   medical student research is to close this gap. Accordingly, evaluating
   individual and environmental factors that influence participation of
   medical students in research are needed to understand and identify
   potential targets for action. This study aims to identify
   characteristics of medical student researchers in Colombia and the
   associated factors with scientific publications.
   Methods: A cross-sectional study of Colombian medical students involved
   in research using a validated, self-administered, online survey. The
   survey was distributed through the Colombian Association of Medical
   Students' Associations (ASCEMCOL). Data sets were analyzed using
   descriptive and summary statistics. Bivariate analysis and a multiple
   logistic regression model were conducted to identify predictors of
   scientific publications.
   Results: A total of 133 responses were analyzed from students at 12
   Colombian cities and 20 higher-education institutions. Although 94% of
   responders had at least one research proposal, only 57% had completed a
   project, and 17% had published their findings. Barriers for undertaking
   research included time restrictions and a lack of mentorship.
   Motivational factors included opportunity to publish findings and good
   mentorship. Students planning to do a specialization (OR = 3.25; 95%
   Confidence interval [CI] = 1.27-8.30), innovators (OR = 3.52; 95% CI =
   1.30-9.52) and committed (OR = 3.39; 95% CI = 1.02-11.29), those who had
   previously published their findings (OR 9.13 IC95% 2.57-32.48), and were
   further in their medical education (OR 2.26 IC95% 1.01-5.07), were more
   likely to publish scientific papers.
   Conclusions: Our findings describe medical students understanding of the
   process of conducting research in Colombia. Although there appears to be
   motivation to participate in research, very few students achieve
   publication. Barriers such as time constraints and mentorship seem to
   play a critical role. This highlights opportunities where barriers to
   research can be overcome in medical school and other levels.
RI Bonilla-Escobar, Francisco Javier/AAK-8367-2020; Angel-Isaza, Ana Maria/
OI Bonilla-Escobar, Francisco Javier/0000-0002-0224-3482; Angel-Isaza, Ana
   Maria/0000-0002-6407-1735
ZB 1
TC 10
ZS 3
Z8 0
ZR 0
ZA 0
Z9 13
U1 1
U2 6
EI 1472-6920
UT WOS:000418176700001
PM 29246229
ER

PT J
AU Babu, Maya A.
   Liau, Linda M.
   Meyer, Fredric B.
TI Recognized focused practice: Does subspecialty designation offer value
   to the neurosurgeon?
SO PLOS ONE
VL 12
IS 12
AR e0189105
DI 10.1371/journal.pone.0189105
PD DEC 14 2017
PY 2017
AB Vehicles for life-long assessment such as Maintenance of Certification
   tend to focus on generalist neurosurgical knowledge. However, as
   neurosurgeons advance in their careers, they tend to narrow their
   practice and increase volumes in certain specific types of operations.
   Failing to test the type of procedures most relevant to the practitioner
   is a lost opportunity to improve the knowledge and practice of the
   individual neurosurgeon. In this study, we assess the neurosurgical
   community's appetite for designations of board-recognized Recognized
   Focused Practice (RFP). We administered a validated, online,
   confidential survey to 4,899 neurosurgeons (2,435 American Board of
   Neurological Surgery (ABNS) Diplomates participating in MOC, 1,440
   Diplomates certified prior to 1999 (grandfathered), and 1,024 retired
   Diplomates). We received 1,449 responses overall (30% response rate). A
   plurality of respondents were in practice 11 +/- 15 years (18.5%), in
   private practice (40%) and participate in MOC (61%). 49% of respondents
   felt that a RFP designation would not be helpful. For the 30% who felt
   that RFP would be helpful, 61.3% felt that it would support recognition
   by their hospital or practice, it would motivate them to stay current on
   medical knowledge (53.4%), or it would help attract patients (46.4%;).
   The most popular suggestions for RFP were Spine (56.2%), Cerebrovascular
   (62.9%), Pediatrics (64.1%), and Functional/Stereotactic (52%). A
   plurality of neurosurgeons (35.7%) felt that RFP should recognize
   neurosurgeons with accredited and non-accredited fellowship experience
   and sub-specialty experience. Ultimately, Recognized Focused Practice
   may provide value to individual neurosurgeons, but the neurosurgical
   community shows tepid interest for pursuing this designation.
OI Liau, Linda/0000-0002-4053-0052
ZS 0
Z8 0
ZB 2
ZR 0
ZA 0
TC 2
Z9 2
U1 0
U2 0
SN 1932-6203
UT WOS:000417905600019
PM 29240838
ER

PT J
AU Lee, Chun-Hsien
   Chang, Fong-Ching
   Hsu, Sheng-Der
   Chi, Hsueh-Yun
   Huang, Li-Jung
   Yeh, Ming-Kung
TI Inappropriate self-medication among adolescents and its association with
   lower medication literacy and substance use
SO PLOS ONE
VL 12
IS 12
AR e0189199
DI 10.1371/journal.pone.0189199
PD DEC 14 2017
PY 2017
AB Background
   While self-medication is common, inappropriate self-medication has
   potential risks. This study assesses inappropriate self-medication among
   adolescents and examines the relationships among medication literacy,
   substance use, and inappropriate selfmedication.
   Method
   In 2016, a national representative sample of 6,226 students from 99
   primary, middle, and high schools completed an online self-administered
   questionnaire. Multiple logistic regression analysis was used to examine
   factors related to inappropriate self-medication.
   Results
   The prevalence of self-medication in the past year among the adolescents
   surveyed was 45.8%, and the most frequently reported drugs for
   self-medication included nonsteroidal anti-inflammatory drugs or pain
   relievers (prevalence = 31.1%), cold or cough medicines (prevalence =
   21.6%), analgesics (prevalence = 19.3%), and antacids (prevalence =
   17.3%). Of the participants who practiced self-medication, the
   prevalence of inappropriate self-medication behaviors included not
   reading drug labels or instructions (10.1%), using excessive dosages
   (21.6%), and using prescription and nonprescription medicine
   simultaneously without advice from a health provider (polypharmacy)
   (30.3%). The results of multiple logistic regression analysis showed
   that after controlling for school level, gender, and chronic diseases,
   the participants with lower medication knowledge, lower self-efficacy,
   lower medication literacy, and who consumed tobacco or alcohol were more
   likely to engage in inappropriate self-medication.
   Conclusion
   Lower medication literacy and substance use were associated with
   inappropriate self-medication among adolescents.
OI Hsu, Sheng-Der/0000-0001-9698-8954; Lee, Chun-Hsien/0000-0002-6404-9167
ZR 0
Z8 0
ZB 8
TC 33
ZA 0
ZS 0
Z9 33
U1 11
U2 38
SN 1932-6203
UT WOS:000417905600020
PM 29240799
ER

PT J
AU Mohan, Deepika
   Farris, Coreen
   Fischhoff, Baruch
   Rosengart, Matthew R.
   Angus, Derek C.
   Yealy, Donald M.
   Wallace, David J.
   Barnato, Amber E.
TI Efficacy of educational video game versus traditional educational apps
   at improving physician decision making in trauma triage: randomized
   controlled trial
SO BMJ-BRITISH MEDICAL JOURNAL
VL 359
AR j5416
DI 10.1136/bmj.j5416
PD DEC 13 2017
PY 2017
AB OBJECTIVE
   To determine whether a behavioral intervention delivered through a video
   game can improve the appropriateness of trauma triage decisions in the
   emergency department of non-trauma centers.
   DESIGN
   Randomized clinical trial.
   SETTING
   Online intervention in national sample of emergency medicine physicians
   who make triage decisions at US hospitals.
   PARTICIPANTS
   368 emergency medicine physicians primarily working at non-trauma
   centers. A random sample (n=200) of those with primary outcome data was
   reassessed at six months.
   INTERVENTIONS
   Physicians were randomized in a 1: 1 ratio to one hour of exposure to an
   adventure video game (Night Shift) or apps based on traditional didactic
   education (myATLS and Trauma Life Support MCQ Review), both on iPads.
   Night Shift was developed to recalibrate the process of using pattern
   recognition to recognize moderate-severe injuries (representativeness
   heuristics) through the use of stories to promote behavior change
   (narrative engagement). Physicians were randomized with a 2x2 factorial
   design to intervention (game v traditional education apps) and then to
   the experimental condition under which they completed the outcome
   assessment tool (low v high cognitive load). Blinding could not be
   maintained after allocation but group assignment was masked during the
   analysis phase.
   MAIN OUTCOME MEASURES
   Outcomes of a virtual simulation that included 10 cases; in four of
   these the patients had severe injuries. Participants completed the
   simulation within four weeks of their intervention. Decisions to admit,
   discharge, or transfer were measured. The proportion of patients
   under-triaged (patients with severe injuries not transferred to a trauma
   center) was calculated then (primary outcome) and again six months
   later, with a different set of cases (primary outcome of follow-up
   study). The secondary outcome was effect of cognitive load on
   under-triage.
   RESULTS
   149 (81%) physicians in the game arm and 148 (80%) in the traditional
   education arm completed the trial. Of these, 64/100 (64%) and 58/100
   (58%), respectively, completed reassessment at six months. The mean age
   was 40 (SD 8.9), 283 (96%) were trained in emergency medicine, and 207
   (70%) were ATLS (advanced trauma life support) certified. Physicians
   exposed to the game under-triaged fewer severely injured patients than
   those exposed to didactic education (316/596 (0.53) v 377/592 (0.64),
   estimated difference 0.11, 95% confidence interval 0.05 to 0.16;
   P<0.001). Cognitive load did not influence under-triage (161/308 (0.53)
   v 155/288 (0.54) in the game arm; 197/300 (0.66) v 180/292 (0.62) in the
   traditional educational apps arm; P=0.66). At six months, physicians
   exposed to the game remained less likely to under-triage patients
   (146/256 (0.57) v 172/232 (0.74), estimated difference 0.17, 0.09 to
   0.25; P<0.001). No physician reported side effects. The sample might not
   reflect all emergency medicine physicians, and a small set of cases was
   used to assess performance.
   CONCLUSIONS
   Compared with apps based on traditional didactic education, exposure of
   physicians to a theoretically grounded video game improved triage
   decision making in a validated virtual simulation. Though the observed
   effect was large, the wide confidence intervals include the possibility
   of a small benefit, and the real world efficacy of this intervention
   remains uncertain.
RI Angus, Derek C/E-9671-2012; Fischhoff, Baruch/I-9859-2014
OI Fischhoff, Baruch/0000-0002-3030-6874
ZR 0
ZA 0
TC 24
ZB 9
Z8 0
ZS 0
Z9 24
U1 1
U2 19
SN 1756-1833
UT WOS:000418327500002
PM 29233854
ER

PT J
AU Vijay, Aishwarya
   Earnshaw, Valerie A.
   Tee, Ying Chew
   Pillai, Veena
   White Hughto, Jaclyn M.
   Clark, Kirsty
   Kamarulzaman, Adeeba
   Altice, Frederick L.
   Wickersham, Jeffrey A.
TI Factors Associated with Medical Doctors' Intentions to Discriminate
   Against Transgender Patients in Kuala Lumpur, Malaysia
SO LGBT HEALTH
VL 5
IS 1
BP 61
EP 68
DI 10.1089/lgbt.2017.0092
EA DEC 2017
PD JAN 2018
PY 2018
AB Purpose: Transgender people are frequent targets of discrimination.
   Discrimination against transgender people in the context of healthcare
   can lead to poor health outcomes and facilitate the growth of health
   disparities. This study explores factors associated with medical
   doctors' intentions to discriminate against transgender people in
   Malaysia.
   Methods: A total of 436 physicians at two major university medical
   centers in Kuala Lumpur, Malaysia, completed an online survey.
   Sociodemographic characteristics, stigma-related constructs, and
   intentions to discriminate against transgender people were measured.
   Bivariate and multivariate linear regression were used to evaluate
   independent covariates of discrimination intent.
   Results: Medical doctors who felt more fearful of transgender people and
   more personal shame associated with transgender people expressed greater
   intention to discriminate against transgender people, whereas doctors
   who endorsed the belief that transgender people deserve good care
   reported lower discrimination intent. Stigma-related constructs
   accounted for 42% of the variance and 8% was accounted for by
   sociodemographic characteristics.
   Conclusions: Constructs associated with transgender stigma play an
   important role in medical doctors' intentions to discriminate against
   transgender patients. Development of interventions to improve medical
   doctors' knowledge about and attitudes toward transgender people are
   necessary to reduce discriminatory intent in healthcare settings.
RI tee, yc/CAG-0681-2022; Clark, Kirsty/; Altice, Frederick/
OI Clark, Kirsty/0000-0002-9626-8460; Altice, Frederick/0000-0002-7860-693X
ZS 0
TC 17
ZR 0
ZB 2
ZA 0
Z8 0
Z9 17
U1 1
U2 2
SN 2325-8292
EI 2325-8306
UT WOS:000417580200001
PM 29227183
ER

PT J
AU Eley, Diann S.
   Jensen, Charmaine
   Thomas, Ranjeny
   Benham, Helen
TI What will it take? Pathways, time and funding: Australian medical
   students' perspective on clinician-scientist training
SO BMC MEDICAL EDUCATION
VL 17
AR 242
DI 10.1186/s12909-017-1081-2
PD DEC 8 2017
PY 2017
AB Background: Clinician-scientists are in decline worldwide. They
   represent a unique niche in medicine by bridging the gap between
   scientific discovery and patient care. A national, integrated approach
   to training clinician-scientists, typically programs that comprise a
   comprehensive MD-PhD pathway, are customary. Such a pathway is lacking
   in Australia. The objective was to gather perceptions from Australian
   medical students on factors they perceive would influence their decision
   to pursue clinician-scientist training.
   Methods: A cross-sectional mixed methods design used quantitative and
   qualitative questions in an online self-report survey with medical
   students from a four-year MD program. Quantitative measures comprised
   scaled response questions regarding prior experience and current
   involvement in research, and short-and long-term opinions about factors
   that influence their decisions to undertake a research higher degree
   (RHD) during medical school. Qualitative questions gathered broader
   perceptions of what a career pathway as a clinician-scientist would
   include and what factors are most conducive to a medical student's
   commitment to MD-PhD training.
   Results: Respondents (N = 418; 51% female) indicated Time, Funding and
   Pathway as the major themes arising from the qualitative data,
   highlighting negative perceptions rather than possible benefits to RHD
   training. The lack of an evident Pathway was inter-related to Time and
   Funding. Themes were supported by the quantitative data. Sixty percent
   of students have previous research experience of varying forms, and 90%
   report a current interest, mainly to improve their career prospects.
   Conclusions: The data emphasise the need for an MD-PhD pathway in
   Australia. A model that provides an early, integrated, and exclusive
   approach to research training pathways across all stages of medical
   education is suggested as the best way to rejuvenate the
   clinician-scientist. A national pathway that addresses factors
   influencing career decision making throughout the medical education
   continuum should include an appropriate funding structure, and provide
   early and continuing advice and mentoring. It should be flexible, gender
   equitable, and include post-graduate training. The implications of
   implementing MD-PhD programs represent a substantial investment. However
   this should not be a deterrent to Australia's commitment to an MD-PhD
   pathway, but rather a challenge to help ensure our future healthcare is
   guided by highly trained and competent clinician-scientists.
RI Eley, Diann S/C-3331-2008; Thomas, Ranjeny/B-4504-2013
OI Eley, Diann S/0000-0001-7256-9325; Thomas, Ranjeny/0000-0002-0518-8386
ZR 0
ZB 1
ZA 0
TC 16
ZS 0
Z8 0
Z9 16
U1 0
U2 11
SN 1472-6920
UT WOS:000417600300001
PM 29216896
ER

PT J
AU Gray, Trish A.
   Dumville, Jo C.
   Christie, Janice
   Cullum, Nicky A.
TI Rapid research and implementation priority setting for wound care
   uncertainties
SO PLOS ONE
VL 12
IS 12
AR e0188958
DI 10.1371/journal.pone.0188958
PD DEC 5 2017
PY 2017
AB Introduction
   People with complex wounds are more likely to be elderly, living with
   multimorbidity and wound related symptoms. A variety of products are
   available for managing complex wounds and a range of healthcare
   professionals are involved in wound care, yet there is a lack of good
   evidence to guide practice and services. These factors create
   uncertainty for those who deliver and those who manage wound care.
   Formal priority setting for research and implementation topics is needed
   to more accurately target the gaps in treatment and services. We
   solicited practitioner and manager uncertainties in wound care and held
   a priority setting workshop to facilitate a collaborative approach to
   prioritising wound care-related uncertainties.
   Methods
   We recruited healthcare professionals who regularly cared for patients
   with complex wounds, were wound care specialists or managed wound care
   services. Participants submitted up to five wound care uncertainties in
   consultation with their colleagues, via an online survey and attended a
   priority setting workshop. Submitted uncertainties were collated, sorted
   and categorised according professional group. On the day of the
   workshop, participants were divided into four groups depending on their
   profession. Uncertainties submitted by their professional group were
   viewed, discussed and amended, prior to the first of three individual
   voting rounds. Participants cast up to ten votes for the uncertainties
   they judged as being high priority. Continuing in the professional
   groups, the top 10 uncertainties from each group were displayed, and the
   process was repeated. Groups were then brought together for a plenary
   session in which the final priorities were individually scored on a
   scale of 0-10 by participants. Priorities were ranked and results
   presented. Nominal group technique was used for generating the final
   uncertainties, voting and discussions.
   Results
   Thirty-three participants attended the workshop comprising; 10
   specialist nurses, 10 district nurses, seven podiatrists and six
   managers. Participants had been qualified for a mean of 20.7 years with
   a mean of 16.8 years of wound care experience. One hundred and
   thirty-nine uncertainties were submitted electronically and a further 20
   were identified on the day of the workshop following lively, interactive
   group discussions. Twenty-five uncertainties from the total of 159
   generated made it to the final prioritised list. These included six of
   the 20 new uncertainties. The uncertainties varied in focus, but could
   be broadly categorised into three themes: service delivery and
   organisation, patient centred care and treatment options. Specialist
   nurses were more likely to vote for service delivery and organisation
   topics, podiatrists for patient centred topics, district nurses for
   treatment options and operational leads for a broad range.
   Conclusions
   This collaborative priority setting project is the first to engage
   front-line clinicians in prioritising research and implementation topics
   in wound care. We have shown that it is feasible to conduct topic
   prioritisation in a short time frame. This project has demonstrated that
   with careful planning and rigor, important questions that are raised in
   the course of clinicians' daily decision making can be translated into
   meaningful research and implementation initiatives that could make a
   difference to service delivery and patient care.
RI Christie, Janice/O-9320-2014; Cullum, Nicky/AAT-5888-2020; Gray, Trish/O-8790-2014; Dumville, Jo/O-7867-2014
OI Christie, Janice/0000-0001-6176-6075; Cullum, Nicky/0000-0003-2631-123X;
   Gray, Trish/0000-0002-8088-0698; Dumville, Jo/0000-0002-6546-3685
Z8 0
TC 8
ZB 1
ZR 0
ZS 0
ZA 0
Z9 8
U1 0
U2 3
SN 1932-6203
UT WOS:000417110700033
PM 29206884
ER

PT J
AU Burgess, Annette
   Roberts, Chris
   van Diggele, Christie
   Mellis, Craig
TI Peer teacher training (PTT) program for health professional students:
   interprofessional and flipped learning
SO BMC MEDICAL EDUCATION
VL 17
AR 239
DI 10.1186/s12909-017-1037-6
PD DEC 4 2017
PY 2017
AB Background: The need for developing healthcare professional students'
   peer teaching skills is widely acknowledged, and a number of
   discipline-based peer teacher training programs have been previously
   reported. However, a consensus on what a student peer teaching skills
   program across the health professions should entail, and the associated
   benefits and challenges, has not been previously described. The purpose
   of this study was to demonstrate the design and implementation of an
   interprofessional Peer Teacher Training (PTT) program, and explore
   outcomes and participant perceptions, using Experience-Based Learning
   (ExBL) theory.
   Methods: In 2016, an interprofessional team of academics from across
   three healthcare faculties: Medicine, Pharmacy and Health Sciences,
   developed and implemented a six module, flipped learning,
   interprofessional PTT program. Pre- and post questionnaires, using a
   Likert scale of 1-5, as well as open ended questions, were distributed
   to students. Descriptive statistics were used to analyse quantitative
   data, and thematic analysis was used to analyse qualitative data.
   Results: Ninety senior students from across the three faculties
   participated. Eighty nine percent of participants completed a pre- and
   post-course questionnaire. Students felt the required pre-class
   preparation, including online pre-reading, discussion board, videos, and
   teaching activities enhanced their face-to-face learning experience. In
   class, students valued the small-group activities, and the opportunities
   to practice their teaching skills with provision of feedback. Students
   reported increased confidence to plan and deliver peer teaching
   activities, and an increased awareness of the roles and responsibilities
   of health professionals outside of their own discipline, and use of
   different terminology and communication methods. Students' suggestions
   for improving the PTT, included; less large group teaching; more online
   delivery of theory; and inclusion of a wider range of health
   professional disciplines.
   Conclusion: The PTT program provided a theoretically informed framework
   where students could develop and practice their teaching skills, helping
   to shape students' professional values as they assume peer teaching
   responsibilities and move towards healthcare practice. The flipped
   learning, interprofessional format was successful in developing
   students' skills, competence and confidence in teaching, assessment,
   communication and feedback. Importantly, participation increased
   students' awareness and understanding of the various roles of health
   professionals.
RI Roberts, Chris/L-3346-2013
OI Roberts, Chris/0000-0001-8613-682X
Z8 0
ZS 0
ZB 0
ZA 0
TC 24
ZR 0
Z9 24
U1 1
U2 19
SN 1472-6920
UT WOS:000416932700001
PM 29202736
ER

PT J
AU Babu, Maya A.
   Liau, Linda M.
   Spinner, Robert J.
   Meyer, Fredric B.
TI The Aging Neurosurgeon: When Is Enough, Enough? Attitudes Toward Ceasing
   Practice and Testing in Late Career
SO MAYO CLINIC PROCEEDINGS
VL 92
IS 12
BP 1746
EP 1752
DI 10.1016/j.mayocp.2017.09.004
PD DEC 2017
PY 2017
AB Objective: To present the first wide-scale survey to assess perceptions
   of testing the aging neurosurgeon.
   Patients and Methods: This study included 4899 neurosurgeons, 2435
   American Board of Neurological Surgery Diplomates participating in
   Maintenance of Certification (MOC), 1440 Diplomates certified before
   1999 (grandfathered), and 1024 retired Diplomates. We developed an
   online confidential survey conducted from March 1, 2016, to May 31,
   2016. We received 1449 responses overall (30% response rate).
   Results: Most respondents (938; 65%) were aged 50 years and older.
   Overall, most respondents (718; 50%) believe that the aging neurosurgeon
   (65 years and older) should undergo additional testing, including
   cognitive assessment or a review of cases, in addition to a standard
   (MOC) examination. Nine hundred fifty-six (67%) respondents believed
   that there should be no absolute age cutoff at which neurosurgical
   practice is forced to end. Six hundred six (42%) respondents believed
   that MOC should be tailored to accommodate the aging neurosurgeon. Most
   respondents (766; 59%) believed that MOC should consist of a review
   individual case logs and patient outcomes for the aging neurosurgeon.
   Conclusion: Appropriately assessing the aging neurosurgeon is important
   to protect patient safety and also maximize the capacity of an aging
   neurosurgical workforce. This first of its kind survey of neurosurgeon
   diplomates of the American Board of Neurological Surgery provides
   important information as to what mechanisms can be created to fairly
   evaluate aging neurosurgeons. Although this is a study of neurosurgeons,
   the implications of these findings are widely applicable across
   specialties, and additional research on testing for aging and competency
   is needed across specialties. (C) 2017 Mayo Foundation for Medical
   Education and Research
OI Liau, Linda/0000-0002-4053-0052
ZB 0
TC 7
ZR 0
ZS 0
ZA 0
Z8 0
Z9 7
U1 0
U2 1
SN 0025-6196
EI 1942-5546
UT WOS:000416752300005
PM 29153596
ER

PT J
AU Yang, Jingzhen
   Comstock, R. Dawn
   Yi, Honggang
   Harvey, Hosea H.
   Xun, Pengcheng
TI New and Recurrent Concussions in High-School Athletes Before and After
   Traumatic Brain Injury Laws, 2005-2016
SO AMERICAN JOURNAL OF PUBLIC HEALTH
VL 107
IS 12
BP 1916
EP 1922
DI 10.2105/AJPH.2017.304056
PD DEC 2017
PY 2017
AB Objectives. To examine the trends of new and recurrent sports-related
   concussions in high-school athletes before and after youth sports
   traumatic brain injury laws.
   Methods. We used an interrupted time-series design and analyzed the
   concussion data (2005-2016) from High School Reporting Injury Online. We
   examined the trends of new or recurrent concussion rates among US
   representative high-school athletes participating in 9 sports across
   prelaw, immediate-postlaw, and postlaw periods by using general linear
   models. We defined 1 athlete exposure as attending 1 competition or
   practice.
   Results. We included a total of 8043 reported concussions (88.7% new,
   11.3% recurrent). The average annual concussion rate was 39.8 per 100
   000 athlete exposures. We observed significantly increased trends of
   reported new and recurrent concussions from the prelaw, through
   immediate-postlaw, into the postlaw period. However, the recurrent
   concussion rate showed a significant decline 2.6 years after the laws
   went into effect. Football exhibited different trends compared with
   other boys' sports and girls' sports.
   Conclusions. Observed trends of increased concussion rates are likely
   attributable to increased identification and reporting. Additional
   research is needed to evaluate intended long-term impact of traumatic
   brain injury laws.
RI pengcheng, xun/D-3411-2013
OI pengcheng, xun/0000-0002-6245-4505
ZR 0
ZA 0
ZS 0
TC 48
Z8 1
ZB 13
Z9 48
U1 1
U2 13
SN 0090-0036
EI 1541-0048
UT WOS:000419239300040
PM 29048967
ER

PT J
AU Glasbey, James
   Sinclair, Piriyah
   Mohan, Helen
   Harries, Rhiannon
CA ASIT 40-4-40 Course Organisers
TI 40-4-40: educational and economic outcomes of a free, international
   surgical training event
SO POSTGRADUATE MEDICAL JOURNAL
VL 93
IS 1106
BP 730
EP 735
DI 10.1136/postgradmedj-2017-134874
PD DEC 2017
PY 2017
AB Purpose of study To demonstrate a model for delivery of an international
   surgical training event, and demonstrate its educational and economic
   outcomes.
   Study design The Association of Surgeons in Training (ASiT) ran a course
   series on 16 January 2016 across the UK and Ireland. A mandatory,
   self-reported, online questionnaire collected delegate feedback, using
   5-point Likert Scales, and a NetPromoter feedback tool. Precourse and
   postcourse matched questionnaires were collected for 'Foundation Skills
   in Surgery' (FSS) courses. Paired economic analysis was performed.
   Statistical analysis was carried out using RStudio (V. 3.1.1 Boston,
   Massachusetts, USA).
   Results Forty courses were held across the UK and Ireland (65.0%
   technical, 35.0% non-technical), with 184 faculty members. Of 570
   delegates, 529 fully completed the feedback survey (92.8% response
   rate); 56.5% were male. The median age was 26 years (range: 18-67
   years). The mean overall course NetPromoter Score was 8.7 out of 10. On
   logistic regression high NetPromoter Score was associated with
   completing a Foundation Skills in Surgery course (R=0.44, OR: 1.49,
   p=0.025) and having clear learning outcomes (R=0.72, OR: 2.04, p=0.029)
   but not associated with specialty, course style or teaching style. For
   Foundation Skills in Surgery courses, delegates reported increased
   commitment to a career in surgery (p<0.001), confidence with basic
   surgical skills (p<0.001) and confidence with assisting in theatre
   (p<0.001). A comparable cost saving of (sic) 231,462.37 was calculated
   across the 40 courses.
   Conclusion The ASiT '40-4-40' event demonstrated the diversity and depth
   of surgical training, with 40 synchronous technical and non-technical
   courses, demonstrable educational benefit and a significant cost saving
   to surgical trainees.
RI Harries, Rhiannon/AAG-7054-2020; Glasbey, James/I-2457-2019; Khatri, Chetan/; Harries, Rhiannon/; Rao, Christopher/
OI Glasbey, James/0000-0001-7688-5018; Khatri, Chetan/0000-0002-3961-1314;
   Harries, Rhiannon/0000-0001-7095-3673; Rao,
   Christopher/0000-0003-3244-3888
TC 2
ZB 0
ZA 0
Z8 0
ZS 0
ZR 0
Z9 2
U1 0
U2 3
SN 0032-5473
EI 1469-0756
UT WOS:000416160200006
PM 28701324
ER

PT J
AU Carolan, Stephany
   Harris, Peter R.
   Greenwood, Kathryn
   Cavanagh, Kate
TI Increasing engagement with an occupational digital stress management
   program through the use of an online facilitated discussion group:
   Results of a pilot randomised controlled trial
SO INTERNET INTERVENTIONS-THE APPLICATION OF INFORMATION TECHNOLOGY IN
   MENTAL AND BEHAVIOURAL HEALTH
VL 10
BP 1
EP 11
DI 10.1016/j.invent.2017.08.001
PD DEC 2017
PY 2017
AB Introduction: Rates of work-related stress, depression and anxiety are
   high, resulting in reduced work performance and absenteeism. There is
   evidence that digital mental health interventions delivered in the
   workplace are an effective way of treating these conditions, but
   intervention engagement and adherence remain a challenge. Providing
   guidance can lead to greater engagement and adherence; an online
   facilitated discussion group may be one way of providing that guidance
   in a time efficient way. This study compares engagement with a minimally
   guided digital mental health program (WorkGuru) delivered in the
   workplace with a discussion group (DG) and without a discussion group
   (MSG), and with a wait list control (WLC); it was conducted as a pilot
   phase of a definitive trial.
   Methods: Eighty four individuals with elevated levels of stress from six
   organisations were recruited to the study and randomised to one of two
   active conditions (DG or MSG) or a WLC. The program WorkGuru is a CBT
   based, eight-week stress management intervention that is delivered with
   minimal guidance from a coach. Data was collected at baseline,
   post-intervention and at 16-week follow-up via online questionnaires.
   The primary outcome measure was number of logins. Secondary measures
   included further engagement measures, and measures of depression,
   anxiety, stress, comfort and enthusiasm. Quality measures including
   satisfaction and system usability were also collected.
   Results: A greater number of logins was observed for the DG compared
   with the MSG; this was a medium between group effect size (d = 0.51; 95%
   CI: - 0.04, 1.05). Small to medium effect size differences were found at
   T2 in favour of the active conditions compared with the control on the
   DASS subscales depression, anxiety and stress, and the IWP subscales
   enthusiasm and comfort. This was largely maintained at T3. Satisfaction
   with the intervention was high with individuals in the MSG reporting
   greater satisfaction than individuals in the DG.
   Conclusions: This study shows that access to an online facilitated
   discussion group increases engagement with a minimally supported
   occupational digital mental health intervention (as defined by the
   number of logins), but that this doesn't necessarily result in improved
   psychological outcomes or increased satisfaction when compared to access
   to the intervention without the group. Access to the web-based program
   was associated with lower levels of depression, anxiety and stress and
   an increase in comfort and enthusiasm post intervention; these changes
   were largely maintained at follow-up.
RI greenwood, kathryn e/I-8638-2012; Harris, Peter/; Cavanagh, Kate/
OI greenwood, kathryn e/0000-0001-7899-8980; Harris,
   Peter/0000-0003-4599-4929; Cavanagh, Kate/0000-0002-9863-1462
ZR 0
TC 19
ZS 0
ZB 2
Z8 0
ZA 0
Z9 19
U1 0
U2 11
EI 2214-7829
UT WOS:000457134100001
PM 30135747
ER

PT J
AU Selvakumar, Dharrshinee
   Al-Sallami, Hesham S.
   de Bock, Martin
   Ambler, Geoffrey R.
   Benitez-Aguirre, Paul
   Wiltshire, Esko
   Tham, Elaine
   Simm, Peter
   Conwell, Louise S.
   Carter, Phillipa J.
   Albert, Benjamin B.
   Willis, Jinny
   Wheeler, Benjamin J.
CA Paediat Soc New Zealand Diabet
TI Insulin regimens for newly diagnosed children with type 1 diabetes
   mellitus in Australia and New Zealand: A survey of current practice
SO JOURNAL OF PAEDIATRICS AND CHILD HEALTH
VL 53
IS 12
BP 1208
EP 1214
DI 10.1111/jpc.13631
PD DEC 2017
PY 2017
AB AimThere is no consensus on the optimal insulin treatment for children
   newly diagnosed with type 1 diabetes mellitus (T1DM). The aims of this
   study were (i) to describe the insulin regimens used at diagnosis by
   patient age and geographical region and (ii) to explore differences
   between and within Australia (AU) and New Zealand (NZ) with regards to
   other aspects of patient management and education.
   MethodsAn online survey of medical professionals caring for children
   with T1DM in AU and NZ was undertaken. Questions included clinic
   demographics, insulin regimen/dosing choices and patient education.
   ResultsOf 110 clinicians identified, 100 responded (91%). The majority
   of those in AU (69%, P<0.0001) favour multiple daily injections (MDI)
   for all ages. In NZ, for patients<10years old, (twice daily (BD)) BD
   therapy was favoured (75%, P<0.0001), with MDI dominant for ages10years
   (82%, P<0.0001). Insulin pump therapy was never considered at diagnosis
   in NZ, but 38% of clinicians in AU considered using pumps at diagnosis
   in patients <2years, but rarely in patients aged 2 and over (16%).
   Differences in clinician choices were also seen in relation to starting
   insulin dose.
   ConclusionThis is the first study to examine current clinical practice
   with regards to children newly diagnosed with T1DM. Practice varies
   across Australasia by clinician and region. This lack of consensus is
   likely driven by ongoing debates in the current paediatric diabetes
   evidence base as well as by differences in clinician/centre preference,
   variations in resourcing and their interpretations of the influence of
   various patient factors.
RI Al-Sallami, Hesham S/AAB-1671-2019; Conwell, Louise S/O-7258-2014; Conwell, Louise/; Willis, Jinny/; Wiltshire, Esko/; Wheeler, Benjamin/; Ambler, Geoffrey/
OI Al-Sallami, Hesham S/0000-0002-0685-327X; Conwell,
   Louise/0000-0001-5358-7624; Willis, Jinny/0000-0001-7215-0655;
   Wiltshire, Esko/0000-0002-8962-2708; Wheeler,
   Benjamin/0000-0003-3348-5238; Ambler, Geoffrey/0000-0003-0579-3452
ZA 0
Z8 0
ZS 0
TC 4
ZR 0
ZB 0
Z9 4
U1 0
U2 3
SN 1034-4810
EI 1440-1754
UT WOS:000417199400013
PM 28727196
ER

PT J
AU Zadeh, Neda Khalil
   Robertson, Kirsten
   Green, James A.
TI 'At-risk' individuals' responses to direct to consumer advertising of
   prescription drugs: a nationally representative crosssectional study
SO BMJ OPEN
VL 7
IS 12
AR e017865
DI 10.1136/bmjopen-2017-017865
PD DEC 2017
PY 2017
AB Objectives The factors determining individuals' self-reported
   behavioural responses to direct to consumer advertising of prescription
   drugs were explored with an emphasis on 'atrisk' individuals' responses.
   Design Nationally representative cross-sectional survey.
   Setting Community living adults in New Zealand.
   Participants 2057 adults (51% women).
   Primary outcome measures Self-reported behavioural responses to drug
   advertising (asking a physician for a prescription, asking a physician
   for more information about an illness, searching the internet for more
   information regarding an illness and asking a pharmacist for more
   information about a drug).
   Methods Multivariate logistic regressions determined whether
   participants' self-reported behavioural responses to drug advertising
   were predicted by attitudes towards advertising and drug advertising,
   judgements about safety and effectiveness of advertised drugs,
   self-reported health status, materialism, online search behaviour as
   well as demographic variables.
   Results Identifying as Indian and to a less extent Chinese, Maori and
   'other' ethnicities were the strongest predictors of one or more
   self-reported responses (ORs 1.76-5.00, Ps<0.05). Poorer self-reported
   health status (ORs 0.90-0.94, all Ps<0.05), favourable attitude towards
   drug advertising (ORs 1.34-1.61, all Ps<0.001) and searching for medical
   information online (ORs 1.32-2.35, all Ps<0.01) predicted all
   self-reported behavioural outcomes. Older age (ORs 1.01-1.02, Ps<0.01),
   less education (OR 0.89, P<0.01), lower income (ORs 0.89-0.91, Ps<0.05)
   and higher materialism (ORs 1.02-1.03, Ps<0.01) also predicted one or
   more selfreported responses.
   Conclusions Taken together, the findings suggest individuals, especially
   those who are 'at-risk' (ie, with poorer self-reported health status,
   older, less educated, lower income and ethnic minorities), may be more
   vulnerable to drug advertising and may make uninformed decisions
   accordingly. The outcomes raise significant concerns relating to the
   ethicality of drug advertising and suggest a need for stricter
   guidelines to ensure that drug advertisements provided by pharmaceutical
   companies are ethical.
RI Green, James A/A-8615-2008; Robertson, Kirsten/
OI Green, James A/0000-0002-7309-0751; Robertson,
   Kirsten/0000-0003-3133-9763
Z8 0
ZS 0
TC 5
ZB 0
ZA 0
ZR 0
Z9 5
U1 0
U2 9
SN 2044-6055
UT WOS:000423826700084
PM 29217723
ER

PT J
AU Gronholm, Anna
   Litkey, David
   Jokelainen, Jari
   Keto, Jaana
   Poyry, Matti
   Linden, Kari
   Heikkinen, Anna Maria
TI Finnish dentists find smoking cessation important but seldom offer
   practical support for their patients
SO COMMUNITY DENTAL HEALTH
VL 34
IS 4
BP 241
EP 247
DI 10.1922/CDH_4076Gronholm07
PD DEC 2017
PY 2017
AB Objectives: To investigate Finnish dentists' smoking cessation related
   attitudes, consultation practices and familiarity with the local
   treatment guideline on smoking cessation. Basic research design: An
   online questionnaire was sent to 1740 dentists, which corresponds to 39%
   of dentists in Finland. A total of 456 dentists responded (response rate
   26%), of whom 435 (95%) were clinicians. The dentists' smoking cessation
   practices were also compared to ones reported in a previous study in
   Finnish physicians. Results: Dentists found smoking cessation important
   and often discussed and recommended quitting to the patients, but
   concrete withdrawal actions were seldom provided. The local treatment
   guideline on smoking cessation was actively utilized by 36% of the
   dentists. Adherence to the guideline was associated with higher rates of
   smoking cessation activities and success in them. Smoking cessation
   activity among dentists was significantly lower than in Finnish
   physicians. In accordance with the literature, among dentists, the most
   common barriers for smoking cessation were lack of time (44%) and
   education (42%). Conclusion: Although smoking cessation is discussed
   with patients, dentists are less active in taking concrete actions to
   support the patient on withdrawal. Adherence to the local treatment
   guideline was associated with better capabilities in dealing with
   tobacco withdrawal and a more active role in smoking cessation. The
   results suggest that more education on the local smoking cessation
   treatment guideline and cessation intervention is needed in order to
   overcome the remaining barriers to promoting effective smoking cessation
   in dental practice.
RI Jokelainen, Jari/; Heikkinen, Anna Maria/R-4060-2016
OI Jokelainen, Jari/0000-0003-4629-0560; Heikkinen, Anna
   Maria/0000-0003-3252-192X
ZR 0
ZB 0
ZS 0
ZA 0
TC 0
Z8 0
Z9 0
U1 1
U2 2
SN 0265-539X
UT WOS:000426806600008
PM 29112340
ER

PT J
AU Souza Barroso Vieira, Teresa Cristina
   Nakamura, Mary Uchiyama
   da Silva, Ivaldo
   Torloni, Maria Regina
   Ribeiro, Meireluci Costa
   de Souza, Eduardo
TI Distance Education Course about Sexuality for Obstetrics and Gynecology
   Residents
SO REVISTA BRASILEIRA DE GINECOLOGIA E OBSTETRICIA
VL 39
IS 12
BP 670
EP 675
DI 10.1055/s-0037-1606273
PD DEC 2017
PY 2017
AB Purpose To describe the experience of a distance education course on
   sexual issues during pregnancy and after birth for residents.
   Methods This prospective educational intervention study was conducted by
   investigators from the Universidade Federal de Sao Paulo, Brazil,
   between April and September 2014. The participants were 219 physicians
   (residents from the 1st to the 6th years). The duration of the course
   was of 24 hours (10 video lectures and online chats). At baseline, the
   participants answered questions about their training, attitude and
   experience regarding sexual issues during pregnancy and after birth;
   before and after the course, they answered questions to assess their
   knowledge about the topic; at the end of the course, they answered
   questions on the quality of the course. The Student t-test was used to
   compare the before and after scores of the knowledge tests; values of p
   < 0.05 were considered statistically significant.
   Results A total of 143 residents concluded the course; most were in
   their 1st (27.2%) or 3rd (29.4%) years of residency. There was a
   significant increase in the mean scores of the questionnaires that
   assessed the knowledge of the topic: 4.4 (+/- 1.6) versus 6.0 (+/- 1.3;
   maximum score: 10), before and after the course respectively (p <
   0.0001). Most of the participants (74.1%) declared that the quality of
   the course as a whole reached their expectations, and 81.1% would
   recommend the course to a friend.
   Conclusions The online Sexology course for Obstetrics and Gynecology
   residents increased their knowledge about the sexual issues during
   pregnancy and after birth, and fulfilled the participants' expectations.
   The experience described here may serve as a model for other sexuality
   courses targeting similar audiences.
RI Silva, Ivaldo/E-4143-2012; Ribeiro, Meireluci Costa/
OI Silva, Ivaldo/0000-0002-2370-943X; Ribeiro, Meireluci
   Costa/0000-0003-3326-2720
ZR 0
Z8 0
ZS 0
ZB 0
ZA 0
TC 0
Z9 0
U1 0
U2 3
SN 0100-7203
EI 1806-9339
UT WOS:000418072500006
PM 29179242
ER

PT J
AU Todd, E. Michelle
   Watts, Logan L.
   Mulhearn, Tyler J.
   Torrence, Brett S.
   Turner, Megan R.
   Connelly, Shane
   Mumford, Michael D.
TI A Meta-analytic Comparison of Face-to-Face and Online Delivery in Ethics
   Instruction: The Case for a Hybrid Approach
SO SCIENCE AND ENGINEERING ETHICS
VL 23
IS 6
BP 1719
EP 1754
DI 10.1007/s11948-017-9869-3
PD DEC 2017
PY 2017
AB Despite the growing body of literature on training in the responsible
   conduct of research, few studies have examined the effectiveness of
   delivery formats used in ethics courses (i.e., face-to-face, online,
   hybrid). The present effort sought to address this gap in the literature
   through a meta-analytic review of 66 empirical studies, representing 106
   ethics courses and 10,069 participants. The frequency and effectiveness
   of 67 instructional and process-based content areas were also assessed
   for each delivery format. Process-based contents were best delivered
   face-to-face, whereas contents delivered online were most effective when
   restricted to compliance-based instructional contents. Overall, hybrid
   courses were found to be most effective, suggesting that ethics courses
   are best delivered using a blend of formats and content areas.
   Implications and recommendations for future development of ethics
   education courses in the sciences are discussed.
RI Watts, Logan L./I-5332-2019
OI Watts, Logan L./0000-0001-7629-0188
Z8 1
TC 26
ZA 0
ZB 0
ZS 0
ZR 0
Z9 27
U1 1
U2 44
SN 1353-3452
EI 1471-5546
UT WOS:000416435700015
PM 28150177
ER

PT J
AU Colaceci, Sofia
   Giusti, Angela
   Chapin, Elise M.
   Bettinelli, Maria Enrica
   De Angelis, Alessia
   Zambri, Francesca
   Vellone, Ercole
   Alvaro, Rosaria
   De Mei, Barbara
TI E-learning to Improve Healthcare Professionals' Attitudes and Practices
   on Breastfeeding
SO BREASTFEEDING MEDICINE
VL 12
IS 10
BP 629
EP 636
DI 10.1089/bfm.2017.0060
PD DEC 2017
PY 2017
AB Introduction: Breastfeeding training has a crucial role in increasing
   healthcare professionals' attitudes and in improving professional
   support for breastfeeding. The collaboration between the Italian
   National Institute of Health, UNICEF, and the Local Health Authority of
   Milan has led to the development of an online course on lactation and
   infant feeding practices. Aim: To assess if the course was effective in
   improving healthcare professionals' attitudes and practices (APs).
   Methods: We conducted a prestudy-poststudy, comparing users' APs before
   (T0) and after (T1) the course through a 20-item questionnaire. Changes
   in APs were analyzed using paired t-test. Lower mean differences
   indicated more positive attitudes and more frequent professional
   practices favoring breastfeeding. Statistical analysis was carried out
   using SPSS version 15.0. Results: The course had 26,009 registrants and
   was successfully completed by 91.3% of users. The dropout rate was 8.7%.
   The final cohort was composed of 15,004 participants. The course
   improved attitudes, while minor changes were observed on practices
   (p<0.05). Mean total attitude scores were 2.4 at T0 and 1.9 at T1, while
   mean total practice scores were 2.2 and 2.1, respectively. The main
   effects regarded the use of medications during breastfeeding (3.021.29
   at T0 and 1.88 +/- 1.08 at T1) and the self-reported compliance with the
   International Code of Marketing of Breast Milk Substitutes (2.29 +/-
   1.24 at T0, 2.03 +/- 1.21 at T1). Conclusion: The noninteractive,
   high-coverage e-learning approach seems to be a useful tool for
   improving awareness and positive attitudes toward breastfeeding among
   healthcare professionals.
RI Bettinelli, Maria Enrica/I-6043-2018; Bettinelli, Marco/A-2616-2008; Chapin, Elise/GPW-8468-2022; Giusti, Angela/GNW-3394-2022; Zambri, Francesca/; Chapin, Elise/; Colaceci, Sofia/; Vellone, PhD, RN, FAAN, FESC, Ercole/
OI Bettinelli, Maria Enrica/0000-0002-3317-5929; Bettinelli,
   Marco/0000-0002-1271-4241; Giusti, Angela/0000-0001-8695-7847; Zambri,
   Francesca/0000-0003-4663-5362; Chapin, Elise/0000-0001-8286-3173;
   Colaceci, Sofia/0000-0002-2114-0948; Vellone, PhD, RN, FAAN, FESC,
   Ercole/0000-0003-4673-7473
ZS 0
ZR 0
Z8 1
ZB 0
ZA 0
TC 12
Z9 13
U1 4
U2 17
SN 1556-8253
EI 1556-8342
UT WOS:000417882400008
PM 28926281
ER

PT J
AU Jhala, Khushboo
   Kim, Jisoo
   Chetlen, Alison
   Nickerson, Joshua P.
   Lewis, Petra J.
TI The Clinician-Educator Pathway in Radiology: An Analysis of
   Institutional Promotion Criteria
SO JOURNAL OF THE AMERICAN COLLEGE OF RADIOLOGY
VL 14
IS 12
BP 1588
EP 1593
DI 10.1016/j.jacr.2017.07.008
PD DEC 2017
PY 2017
AB Purpose: To provide radiology departmental promotional committees and
   vice chairs of education with a more global perspective on the types of
   academic activity valued by institutions to aid in their faculty
   mentoring and standardizing of the Clinician-Educator (ClinEd) pathway.
   Methods: Ninety-two research schools were ranked into three tiers.
   Ranking was correlated with the presence of a ClinEd track. Thirty
   promotion documents (ten from each tier) were analyzed to identify
   common criteria. Differences in guidelines between tiers were assessed
   by the frequency distribution of criteria.
   Results: Tier 1 had a significantly greater proportion of schools with a
   ClinEd track than tier 2 (73% versus 44%, p < 0.05). Thirtynine criteria
   were identified and organized into four categories teaching (13),
   scholarship (12), service/clinical excellence (7), and research (7). The
   top five included meeting presentations, trainee evaluations, leadership
   in committees, development of teaching methodologies and materials, and
   publication of book chapters. First and second tier schools were most
   similar in frequency distribution.
   Conclusions: The criteria for the ClinEd promotion track still vary
   across institutions, though many commonalities exist. A handful of
   innovative criteria reflect the changing structure of modern health care
   systems, such as incorporation of online teaching modules and quality
   improvement efforts. As health care changes, guidelines and incentive
   structures for faculty should change as well. The information gathered
   may provide promotion committees with a more global perspective on the
   types of academic activity valued by modern-day institutions to aid in
   the national standardization of this pathway and to assist in faculty
   mentoring.
ZR 0
ZS 0
ZA 0
ZB 1
TC 10
Z8 0
Z9 10
U1 0
U2 5
SN 1546-1440
UT WOS:000417226700022
PM 28830663
ER

PT J
AU Cawcutt, Kelly
TI Twitter Me ThisCan Social Media Revolutionize Academic Medicine?
SO INFECTION CONTROL AND HOSPITAL EPIDEMIOLOGY
VL 38
IS 12
BP 1501
EP 1502
DI 10.1017/ice.2017.242
PD DEC 2017
PY 2017
ZA 0
ZS 0
Z8 0
TC 8
ZR 0
ZB 4
Z9 8
U1 0
U2 3
SN 0899-823X
EI 1559-6834
UT WOS:000417533000016
PM 29210345
ER

PT J
AU Blais, Anne-Sophie
   Pelletier, Joanie
   Moore, Katherine
TI Telephone consultations in urology: Who, when, where, and why?
SO CUAJ-CANADIAN UROLOGICAL ASSOCIATION JOURNAL
VL 11
IS 12
BP E453
EP E456
DI 10.5489/cuaj.4543
PD DEC 2017
PY 2017
AB Introduction: Telephone consultations are part of a strategy to allow
   access to medical expertise. Telephone consultations have been fee-for-
   services benefits in the province of Quebec since 2012.(1) Recent
   studies have shown that adequate communication is one of the most common
   means to prevent disability and death. 2 We sought to determine the
   characteristics of phone consultations made to a tertiary centre's
   urologists and to characterize their experience.
   Methods: We performed a prospective study using all billing receipts
   filed by 15 academic urologists for phone consultations received during
   a 10-month period. A descriptive analysis was done to collect the
   principal characteristics of all phone calls received. Moreover, an
   online survey was distributed to those urologists. The survey was
   composed of 10 multiple-choice questions to review their personal
   experience.
   Results: A total of 678 billing receipts were analyzed. The most common
   reasons for calls were lithiasis (11.5%), hematuria (10.5%), and urinary
   retention (8.4%). Most phone calls (57.7%) were made by emergency
   physicians and family doctors. The majority (88.7%) of calls were placed
   between 8: 00 am and 5: 00 pm. Most of the calls came from the immediate
   region covered by the group. Our survey demonstrated that urologists pay
   more attention to document telephone consultations since the
   introduction of the new remuneration plan. Most urologists found the
   phone consultations to be relevant.
   Conclusions: Lithiasis and hematuria are the primary reasons for
   telephone consultations. Continuing medical education on these subjects
   could be worthwhile. The RAMQ remuneration plan has improved
   documentation of phone consultations by urologists.
ZA 0
ZR 0
ZB 0
TC 0
Z8 0
ZS 0
Z9 0
U1 0
U2 0
SN 1911-6470
EI 1920-1214
UT WOS:000424277900002
PM 29106367
ER

PT J
AU Young, Gil
   McLaren, Lisa
   Maden, Michelle
TI Teaching and Learning in Action
SO HEALTH INFORMATION AND LIBRARIES JOURNAL
VL 34
IS 4
BP 312
EP 318
DI 10.1111/hir.12197
PD DEC 2017
PY 2017
AB In an era when library budgets are being reduced, Massive Online Open
   Courses (MOOC's) can offer practical and viable alternatives to the
   delivery of costly face-to-face training courses. In this study, guest
   writers Gil Young from Health Care Libraries Unit-North, Lisa McLaren
   from Brighton and Sussex Medical School and Liverpool University PhD
   student Michelle Maden describe the outcomes of a funded project they
   led to develop a MOOC to deliver literature search training for health
   librarians. Funded by Health Education England, the MOOC was developed
   by the Library and Information Health Network North West as a pilot
   project that ran for six weeks. In particular, the MOOC target audience
   is discussed, how content was developed for the MOOC, promotion and
   participation, cost-effectiveness, evaluation, the impact of the MOOC
   and recommendations for future development.
ZS 0
Z8 0
ZB 0
TC 6
ZA 0
ZR 0
Z9 6
U1 2
U2 43
SN 1471-1834
EI 1471-1842
UT WOS:000418425200011
PM 29265692
ER

PT J
AU Chen, Peiran
   Xiao, Lihong
   Gou, Zhongping
   Xiang, Liangcheng
   Zhang, Xinxing
   Feng, Ping
TI Telehealth attitudes and use among medical professionals, medical
   students and patients in China: A cross-sectional survey
SO INTERNATIONAL JOURNAL OF MEDICAL INFORMATICS
VL 108
BP 13
EP 21
DI 10.1016/j.ijmedinf.2017.09.009
PD DEC 2017
PY 2017
AB Background: Telehealth aims to revolutionize health care by migrating
   health care from hospitals and satellite clinics directly into the home
   and onto mobile devices. Telehealth has the potential to increase public
   access to healthcare in China, where large segments of the population
   remain underserved, yet little is known about current attitudes and use
   of telehealth in the country.
   Objective: Our aim was to determine attitudes and use of telehealth in
   China among medical professionals and patients, as well as identify
   factors that may affect its use.
   Methods: Using a custom-designed questionnaire, we performed a
   cross-sectional survey of medical professionals, medical students and
   patients at three large hospitals in Chengdu, Sichuan, China. We used a
   structural model to analyze the influence of factors that may affect use
   of telehealth.
   Results: Of 600 questionnaires that were distributed, 550 (96.49%) were
   analyzed. Most respondents (63.28%) were familiar with using telehealth
   to "schedule medical appointments/pay medical fees online", but
   relatively few (28.55%) used this feature. Nearly half of respondents
   were familiar with the concept of a "virtual visit" (46.18%), but only
   12.18% had ever engaged in such visits. Medical professionals and
   students generally showed higher awareness and greater use of telehealth
   than patients. The strongest concern about telehealth among respondents
   was "authenticity and reliability of data from remote monitoring of
   patients" (75.17%). The proportion of respondents concerned about the
   potential disadvantages of telehealth was highest among students and
   lowest among patients. Awareness and use of telehealth were associated
   with previous experience with health-related use of the Internet and
   experience with traditional forms of telehealth, but not with social
   status or attitude toward telehealth.
   Conclusions: Medical professionals and patients alike in China have a
   high awareness of telehealth, primarily traditional forms of telehealth,
   but only a small percentage actually use it. Patients have much lower
   awareness and use of telehealth than medical professionals and medical
   students, though they have generally positive attitudes towards
   telehealth. Telehealth is still in its infancy in China, and the
   environment for its development is largely favorable among current and
   future medical professionals.
ZA 0
ZS 0
Z8 0
TC 22
ZR 0
ZB 1
Z9 22
U1 3
U2 26
SN 1386-5056
EI 1872-8243
UT WOS:000414862500003
PM 29132618
ER

PT J
AU Allen-Bridson, Katherine
   Gross, Cindy
   Anttila, Angela
   Brooks, Janet E.
   Hebden, Joan N.
   Leaptrot, Denise
   Ryan, Georganne
   Scalise, Eileen
   Smith, Henrietta
   Wright, Marc-Oliver
TI Health care-associated infections studies project: An American Journal
   of Infection Control and National Healthcare Safety Network data quality
   collaboration
SO AMERICAN JOURNAL OF INFECTION CONTROL
VL 45
IS 12
BP 1394
EP 1395
DI 10.1016/j.ajic.2017.09.011
PD DEC 1 2017
PY 2017
AB This case study is part of a series centered on the Centers for Disease
   Control and Prevention/National Healthcare Safety Network (NHSN) health
   care-associated infection (HAI) surveillance definitions. This specific
   case study focuses on the definitions and protocols used to make HAI
   infection determinations, such as the infection window period and
   secondary bloodstream infection attribution period. The case reflects
   the real-life and complex patient scenarios that infection
   preventionists (IPs) face when identifying and reporting HAIs to NHSN.
   The intent of the case study series is to foster standardized
   application of the NHSN HAI surveillance definitions among IPs and
   encourage accurate determination of HAI events. An online survey link is
   provided where participants may confidentially answer questions related
   to the case study and receive immediate feedback in the form of correct
   answers and explanations and rationales. Details of the case study,
   answers, and explanations have been reviewed and approved by NHSN staff.
   We hope that participants take advantage of this educational offering
   and thereby gain a greater understanding of NHSN HAI surveillance
   definitions. Published by Elsevier Inc. on behalf of Association for
   Professionals in Infection Control and Epidemiology, Inc.
Z8 1
ZS 0
TC 1
ZA 0
ZB 0
ZR 0
Z9 2
U1 0
U2 7
SN 0196-6553
EI 1527-3296
UT WOS:000416571600021
PM 29195584
ER

PT J
AU Spiers, Harry
   Amin, Nikul
   Lakhani, Raj
   Martin, Andrew J.
   Patel, Parag M.
TI Assessing Readability and Reliability of Online Patient Information
   Regarding Vestibular Schwannoma
SO OTOLOGY & NEUROTOLOGY
VL 38
IS 10
BP E470
EP E475
DI 10.1097/MAO.0000000000001565
PD DEC 2017
PY 2017
AB Hypothesis: The aim of this study is to objectively assess the quality
   and readability of websites related to vestibular schwannomas.
   Background: Patients are increasingly seeking information on confirmed
   or suspected diagnoses through the Internet. Clinicians are often
   concerned regarding the accuracy, quality, and readability of web-based
   sites.
   Methods: Online information relating to vestibular schwannoma was
   searched using the three most popular search engines. The terms
   "acoustic neuroma" and "vestibular schwannoma" were used. The top 50
   results from each site were assessed for readability using the
   Flesch-Kincaid Grade Level, Flesch Reading Ease Score, and the
   Gunning-Fog Index. Quality of website information was scored using the
   DISCERN tool.
   Results: Of 300 search results analyzed, 58 separate appropriate
   websites were identified. The mean readability score using
   Flesch-Kincaid Grade Level was 10.27 (95% confidence interval [CI]
   9.84-10.70). The mean Flesch Reading Ease Score was 48.75 (95% CI
   46.57-50.92). The Gunning-Fog Index was 13.40 (95% CI 12.92-13.89).
   These scores equate to someone finishing secondary school/first year
   university student. DISCERN scores were highly variable but consistently
   demonstrated great variability in quality of information.
   Conclusion: Online patient information on vestibular schwannoma is
   highly variable in quality. Although there are a wide range of different
   websites easily available to patients on their condition and its
   treatment options, the information is written at a difficult level which
   may exceed the understanding level of many patients as it is written at
   a higher than average level of expected reading ability.
OI Spiers, Harry VM/0000-0001-7308-2711
ZA 0
TC 12
ZR 0
ZS 0
ZB 2
Z8 0
Z9 12
U1 0
U2 2
SN 1531-7129
EI 1537-4505
UT WOS:000425284200013
PM 28885483
ER

PT J
AU Gilmour, Donna T.
   MacDonald, Norman J.
   Dukeshire, Steven
   Whynot, Barbara
   Sanders, Barry
   Thiel, John
   Singh, Sony
   Campbell, Craig
   Bajzak, Krisztina
   Flowerdew, Gordon
TI Diagnosis of adverse events after hysterectomy with postoperative
   self-care web applications: A pilot study
SO HEALTH INFORMATICS JOURNAL
VL 23
IS 4
BP 279
EP 290
DI 10.1177/1460458216647759
PD DEC 2017
PY 2017
AB Increased pressures from multiple sources are leading to earlier patient
   discharge following surgery. Our objective was to test the feasibility
   of self-care web applications to inform women if, when, and where to
   seek help for symptoms after hysterectomy. We asked 31 women recovering
   at home after hysterectomy at two centers to sign into a website on a
   schedule. For each session, the website informed them about normal
   postoperative symptoms and prompted them to complete an interactive
   symptom questionnaire that provided detailed information on flagged
   responses. We interviewed eight women who experienced an adverse event.
   Six of these women had used the web application regularly, each
   indicating they used the information to guide them in seeking care for
   their complications. These data support that self-care applications may
   empower patients to manage their own care and present to appropriate
   health care providers and venues when they experience abnormal symptoms.
OI Dukeshire, Steven/0000-0001-9187-3453
ZB 0
Z8 0
ZR 0
ZS 0
TC 1
ZA 0
Z9 1
U1 0
U2 2
SN 1460-4582
EI 1741-2811
UT WOS:000415227500004
PM 27229728
ER

PT J
AU Borrel, Alexandre
   Fourches, Denis
TI RealityConvert: a tool for preparing 3D models of biochemical structures
   for augmented and virtual reality
SO BIOINFORMATICS
VL 33
IS 23
BP 3816
EP 3818
DI 10.1093/bioinformatics/btx485
PD DEC 1 2017
PY 2017
AB Motivation: There is a growing interest for the broad use of Augmented
   Reality (AR) and Virtual Reality (VR) in the fields of bioinformatics
   and cheminformatics to visualize complex biological and chemical
   structures. AR and VR technologies allow for stunning and immersive
   experiences, offering untapped opportunities for both research and
   education purposes. However, preparing 3D models ready to use for AR and
   VR is time-consuming and requires a technical expertise that severely
   limits the development of new contents of potential interest for
   structural biologists, medicinal chemists, molecular modellers and
   teachers.
   Results: Herein we present the RealityConvert software tool and
   associated website, which allow users to easily convert molecular
   objects to high quality 3D models directly compatible for AR and VR
   applications. For chemical structures, in addition to the 3D model
   generation, RealityConvert also generates image trackers, useful to
   universally call and anchor that particular 3D model when used in AR
   applications. The ultimate goal of RealityConvert is to facilitate and
   boost the development and accessibility of AR and VR contents for
   bioinformatics and cheminformatics applications.
RI Borrel, Alexandre/J-1162-2019; Fourches, Denis/H-4336-2019
OI Borrel, Alexandre/0000-0001-6499-4540; 
ZR 0
Z8 0
ZA 0
ZB 4
ZS 0
TC 17
Z9 17
U1 3
U2 33
SN 1367-4803
EI 1460-2059
UT WOS:000417004100022
PM 29036294
ER

PT J
AU Brakta, Soumia
   Lizneva, Daria
   Mykhalchenko, Kateryna
   Imam, Adonis
   Walker, Walidah
   Diamond, Michael P.
   Azziz, Ricardo
TI Perspectives on Polycystic Ovary Syndrome: Is Polycystic Ovary Syndrome
   Research Underfunded?
SO JOURNAL OF CLINICAL ENDOCRINOLOGY & METABOLISM
VL 102
IS 12
BP 4421
EP 4427
DI 10.1210/jc.2017-01415
PD DEC 1 2017
PY 2017
AB Context: Polycystic ovary syndrome (PCOS) is a common
   endocrine-metabolic abnormality with a worldwide prevalence of 4% to
   21%, depending on diagnostic criteria. The National Institutes of Health
   (NIH) is the largest single funding agency in the world; it invests
   nearly $30.0 billion annually in biomedical research.
   Evidence Acquisition: Using the NIH Research Portfolio Online Reporting
   tool, we searched for all grants awarded by the NIH for PCOS and three
   other disorders with similar degrees of morbidity and similar or lower
   mortality and prevalence [rheumatoid arthritis (RA), tuberculosis (TB),
   and systemic lupus erythematosus (SLE)].
   Evidence Synthesis: We compared funding by the NIH for PCOS, RA, TB, and
   SLE research for the years 2006 to 2015, inclusive.
   Conclusion: PCOS, compared with RA, TB, and SLE, was relatively less
   funded (total mean 10-year funding was $215.12 million vs $454.39
   million, $773.77 million, and $609.52 million, respectively). Funding
   for PCOS was largely provided by one NIH Institute/Center (ICs) vs at
   least two ICs for SLE and RA; more individual Research Project Grants
   were awarded for RA, SLE, and TB than for PCOS, whereas PCOS funding was
   more likely to be through General Clinical Research Centers Program or
   Specialized Centers Program awards. Our data suggest that PCOS research
   may be underfunded considering its prevalence, economic burden,
   metabolic morbidity, and negative impact on quality of life. Greater
   education of NIH leaders, including those at the National Heart, Lung,
   and Blood Institute and National Institutes of Diabetes and Digestive
   and Kidney Diseases; other federal and state agency leads; elected
   leaders; and the general public by professional societies, the
   scientific community, and patient advocates regarding this disorder is
   needed.
RI Azziz, Ricardo/N-7229-2014; Lizneva, Daria V./; Walker, Walidah/
OI Azziz, Ricardo/0000-0002-3917-0483; Lizneva, Daria
   V./0000-0002-2489-2635; Walker, Walidah/0000-0002-6604-1839
Z8 0
TC 29
ZS 0
ZR 0
ZA 0
ZB 9
Z9 29
U1 1
U2 7
SN 0021-972X
EI 1945-7197
UT WOS:000417673900004
PM 29092064
ER

PT J
AU Borgmann, H.
   Bruendl, J.
   Huber, J.
   Ruf, C.
   Schagdarsurgengin, U.
   Wullich, B.
   Salem, J.
TI Prerequisites, skills and productivity of young academic urologists in
   Germany
SO UROLOGE
VL 56
IS 12
BP 1603
EP 1610
DI 10.1007/s00120-016-0287-y
PD DEC 2017
PY 2017
AB To safeguard scientific and clinical progress, German urology requires
   properly trained junior scientists. Before initiating or continuing
   actions aiming at quality improvement an analysis of the status quo is
   necessary.
   To assess the conditions to pursue research, research skills and
   research output of junior scientists in urology in Germany.
   A 16-item online questionnaire was sent to 95 junior scientists in
   urology within the research network GeSRU Academics. Primary outcomes
   were the conditions to pursue research in terms of research time,
   research skills and sources of learning and research output as measured
   by peer-reviewed publications. Subpopulations were compared with respect
   to the number of peer-reviewed publications.
   Out of 78 junior scientists (82% response rate) 45% pursued research
   exclusively in their leisure time. Self-assessment of research skills
   varied from good (systematic literature search) to sufficient (grant
   acquisition). The main source of learning for research skills was
   self-study, followed by mentor, own department, courses and networks. Of
   the junior scientists 81% had peer-reviewed publications (median 4). The
   groups of junior scientists who pursued research (partially) during
   working hours, who had good skills and whose research skills were
   supported by a mentor/network had significantly more peer-reviewed
   publications than their counterparts.
   Junior scientists in urology in Germany lack protected time to pursue
   research and have varying research skills, which are predominantly
   acquired by self-study and demonstrate their first research output as
   peer-reviewed publications.
RI Borgmann, Hendrik/F-4658-2015
OI Borgmann, Hendrik/0000-0002-3955-564X
Z8 0
ZB 2
ZA 0
ZR 0
ZS 0
TC 2
Z9 2
U1 0
U2 0
SN 0340-2592
EI 1433-0563
UT WOS:000417149900011
PM 27924352
ER

PT J
AU Chin, Alvin
   Heiman, Anton
   Chan, Teresa M.
TI Podcast Use in Undergraduate Medical Education
SO CUREUS
VL 9
IS 12
AR e1930
DI 10.7759/cureus.1930
PD DEC 2017
PY 2017
AB Introduction
   Podcasts have become increasingly popular as a medium for free open
   access medical education (FOAM). However, little research has examined
   the use of these extracurricular audio podcasts as tools in
   undergraduate medical education. We aimed to examine knowledge
   retention, usage conditions, and preferences of undergraduate medical
   students at a Canadian university interacting with extracurricular
   podcasts.
   Methods
   Students enrolled in the undergraduate medical program at McMaster
   University volunteered to participate in this study. Two podcasts were
   created specifically for the purposes of this study, and online tests
   and surveys were sent to participants to gather data regarding user
   preferences of podcasts. In addition, we recorded changes in topic test
   scores before and after podcast exposure.
   Results
   Forty-two students were recruited to this study. Participants who
   completed the assessments demonstrated an effect of learning. Podcasts
   of 30 minutes or less were preferred in the majority of participants who
   had a preference in duration. The top three activities participants were
   engaged in while listening to the podcasts were driving (46%),
   completing chores (26%), and exercising (23%). A large number of
   participants who did not complete the study in its entirety cited a lack
   of time and podcast length to be the top two barriers to completion.
   Conclusion
   This is one of the first studies to examine extracurricular
   podcast-usage data and preferences in a Canadian undergraduate medical
   student population. This information may help educators and FOAM
   producers to optimize educational tools for medical education.
RI Chan, Teresa/T-6676-2017
OI Chan, Teresa/0000-0001-6104-462X
ZB 1
ZR 0
ZA 0
Z8 0
TC 18
ZS 0
Z9 18
U1 11
U2 33
EI 2168-8184
UT WOS:000453652000028
PM 29464137
ER

PT J
AU Shappell, Eric
   Chan, Teresa
   Thoma, Brent
   Trueger, N. Seth
   Stuntz, Bob
   Cooney, Robert
   Ahn, James
TI Crowdsourced Curriculum Development for Online Medical Education
SO CUREUS
VL 9
IS 12
AR e1925
DI 10.7759/cureus.1925
PD DEC 2017
PY 2017
AB In recent years online educational content, efforts at quality
   appraisal, and integration of online material into institutional
   teaching initiatives have increased. However, medical education has yet
   to develop large-scale online learning centers. Crowd-sourced curriculum
   development may expedite the realization of this potential while
   providing opportunities for innovation and scholarship. This article
   describes the current landscape, best practices, and future directions
   for crowdsourced curriculum development using Kern's framework for
   curriculum development and the example topic of core content in
   emergency medicine.
   A scoping review of online educational content was performed by a panel
   of subject area experts for each step in Kern's framework. Best
   practices and recommendations for future development for each step were
   established by the same panel using a modified nominal group consensus
   process.
   The most prevalent curriculum design steps were (1) educational content
   and (2) needs assessments. Identified areas of potential innovation
   within these steps included targeting gaps in specific content areas and
   developing underrepresented instructional methods. Steps in curriculum
   development without significant representation included (1) articulation
   of goals and objectives and (2) tools for curricular evaluation.
   By leveraging the power of the community, crowd-sourced curriculum
   development offers a mechanism to diffuse the burden associated with
   creating comprehensive online learning centers. There is fertile ground
   for innovation and scholarship in each step along the continuum of
   curriculum development. Realization of this paradigm's full potential
   will require individual developers to strongly consider how their
   contributions will align with the work of others.
RI Chan, Teresa/T-6676-2017; Thoma, Brent/ABI-2642-2020; Shappell, Eric/; Trueger, N. Seth/; Cooney, Robert/
OI Chan, Teresa/0000-0001-6104-462X; Shappell, Eric/0000-0003-0281-3219;
   Trueger, N. Seth/0000-0001-8797-2192; Cooney, Robert/0000-0003-0665-0154
ZB 0
ZA 0
TC 4
ZR 0
Z8 0
ZS 0
Z9 4
U1 0
U2 5
EI 2168-8184
UT WOS:000453652000023
PM 29464134
ER

PT J
AU Wiethoelter, Anke K.
   Schembri, Nicole
   Dhand, Navneet K.
   Sawford, Kate
   Taylor, Melanie R.
   Moloney, Barbara
   Wright, Therese
   Kung, Nina
   Field, Hume E.
   Toribio, Jenny-Ann L. M. L.
TI Australian horse owners and their biosecurity practices in the context
   of Hendra virus
SO PREVENTIVE VETERINARY MEDICINE
VL 148
BP 28
EP 36
DI 10.1016/j.prevetmed.2017.09.013
PD DEC 1 2017
PY 2017
AB In recent years, outbreaks of exotic as well as newly emerging
   infectious diseases have highlighted the importance of biosecurity for
   the Australian horse industry. As the first potentially fatal zoonosis
   transmissible from horses to humans in Australia, Hendra virus has
   emphasised the need to incorporate sound hygiene and general biosecurity
   practices into day-to-day horse management. Recommended measures are
   widely publicised, but implementation is at the discretion of the
   individual owner. This cross-sectional study aimed to determine current
   levels of biosecurity of horse owners and to identify factors
   influencing the uptake of practices utilising data from an online
   survey. Level of biosecurity (low, medium, high), as determined by horse
   owners' responses to a set of questions on the frequency of various
   biosecurity practices performed around healthy (9 items) and sick horses
   (10 items), was used as a composite outcome variable in ordinal logistic
   regression analyses. The majority of horse owners surveyed were female
   (90%), from the states of Queensland (45%) or New South Wales (37%), and
   were involved in either mainly competitive/equestrian sports (37%) or
   recreational horse activities (35%). Seventy-five percent of owners
   indicated that they follow at least one-third of the recommended
   practices regularly when handling their horses, resulting in medium to
   high levels of biosecurity. Main factors associated with a higher level
   of biosecurity were high self-rated standard of biosecurity, access to
   personal protective equipment, absence of flying foxes in the local
   area, a good sense of control over Hendra virus risk, likelihood of
   discussing a sick horse with a veterinarian and likelihood of suspecting
   Hendra virus in a sick horse. Comparison of the outcome variable with
   the self-rated standard of biosecurity showed that over- as well as
   underestimation occurred. This highlights the need for continuous
   communication and education to enhance awareness and understanding of
   what biosecurity is and how it aligns with good horsemanship. Overall,
   strengthened biosecurity practices will help to improve animal as well
   as human health and increase preparedness for future disease outbreaks.
RI Kung, Nina Y/H-1260-2012; Taylor, Melanie R/H-5248-2017; Dhand, Navneet K/H-5762-2019; Moloney, Barbara Jean/G-2003-2011; Toribio, Jenny-Ann LML/B-5032-2011; Sawford, Kate/; Wiethoelter, Anke/
OI Taylor, Melanie R/0000-0002-8862-9510; Dhand, Navneet
   K/0000-0002-4362-3596; Moloney, Barbara Jean/0000-0002-4416-3579;
   Sawford, Kate/0000-0002-5251-4199; Wiethoelter, Anke/0000-0002-7872-934X
Z8 0
ZR 0
ZA 0
TC 9
ZB 7
ZS 0
Z9 9
U1 1
U2 35
SN 0167-5877
EI 1873-1716
UT WOS:000418781800004
PM 29157371
ER

PT J
AU Conlin, Frederick
   Connelly, Neil R.
   Eaton, Michael P.
   Broderick, Patrick J.
   Friderici, Jennifer
   Adler, Adam C.
TI Perioperative Use of Focused Transthoracic Cardiac Ultrasound: A Survey
   of Current Practice and Opinion
SO ANESTHESIA AND ANALGESIA
VL 125
IS 6
BP 1878
EP 1882
DI 10.1213/ANE.0000000000002089
PD DEC 2017
PY 2017
AB BACKGROUND:The advent of portable ultrasound machines in recent years
   has led to greater availability of focused cardiac ultrasound (FoCUS) in
   the perioperative and critical care setting. To our knowledge, its use
   in the perioperative setting among anesthesiologists remains undefined.
   We sought to assess the use of FoCUS by members of the Society of
   Cardiovascular Anesthesiologists (SCA) in clinical practice, to identify
   variations in its application, to outline limits to its use, and to
   understand the level of training of physicians using this technology.
   METHODS: A 26-question anonymous and voluntary online survey assessing
   the participants' training level with FoCUS, frequency of use, and
   opinions regarding incorporating it into residency training and
   developing a pathway to basic certific ation. The survey was distributed
   to the members of the SCA via email.
   RESULTS: The survey was completed by 379 of 3660 members of the SCA
   (10%). Of the respondents, the majority (67%) had completed a
   cardiovascular anesthesiology fellowship with 58% identifying their
   practice as academic, while 37% stated they were in private practice,
   and 6% were military/Veterans Administration. Most (84%) of the
   respondents practiced in North America. Eighty-one percent reported
   familiarity with FoCUS, while 47% stated they use it in their clinical
   practice. Those practicing in North America were significantly less
   likely to utilize FoCUS in their practice as compared to other
   respondents. With regard to training and certification, 88% believe
   FoCUS education should be integrated into residency training programs
   and 74% believe there should be a pathway to basic certification for
   FoCUS.
   CONCLUSIONS: While most cardiovascular anesthesiologists are familiar
   with FoCUS, a minority have integrated it into their practice.
   Roadblocks such as lack of training, the fear of missing diagnoses, lack
   of resources, and the lack of a formal certification process must be
   addressed to allow for more widespread use of perioperative cardiac
   ultrasound.
RI Eaton, Michael/ABE-5041-2020
ZB 0
ZS 0
ZA 0
Z8 1
ZR 0
TC 12
Z9 13
U1 0
U2 3
SN 0003-2999
UT WOS:000418587700012
PM 28537977
ER

PT J
AU Baker, Daniel Mark
   Marshall, Jack H.
   Lee, Matthew J.
   Jones, Georgina L.
   Brown, Steven R.
   Lobo, Alan J.
TI YouTube as a source of information for patients considering surgery for
   ulcerative colitis
SO JOURNAL OF SURGICAL RESEARCH
VL 220
BP 133
EP 138
DI 10.1016/j.jss.2017.06.094
PD DEC 2017
PY 2017
AB Background: With the range of health information online, assessing the
   resources that patients access may improve the content of preoperative
   information. Our aim was to assess the content of the most viewed videos
   on YouTube related to surgery for ulcerative colitis (UC).
   Methods: YouTube was searched for videos containing information on
   surgery for UC. The 50 most viewed videos were identified and user
   interaction analyzed. Upload source was classified as patient,
   individual health care professional (HCP), or hospital/professional
   association. Video content was categorized using an inductive thematic
   analysis on a purposive sample list of videos. The overarching theme of
   each video was classified once data saturation was achieved.
   Results: Thirty videos were uploaded by patients, 15 by hospitals and 5
   by HCPs. Seventeen videos (34%) discussed life after surgery. Sixteen of
   these were uploaded by patients who had previously undergone surgery for
   UC. No videos of this theme were uploaded by HCPs. Ten videos (20%)
   described a number of different operations. Other themes identified were
   alternative health therapies (12%), colonoscopy (12%), life with UC
   (8%), miscellaneous (8%), and education for HCPs (6%). Patient uploaded
   videos had significantly more comments (P = 0.0079), with 28% of
   comments on patient videos being users requesting further information.
   Conclusions: Understanding the sequelae of surgery is most important to
   preoperative patients. There are a lack of professional videos
   addressing this topic on YouTube. HCPs must participate in the
   production of videos and adapt preoperative consultations to address
   common preoperative concerns. (C) 2017 Elsevier Inc. All rights
   reserved.
RI Lee, Matthew/I-3538-2019; brown, steve/AAG-2066-2019; Baker, Daniel/O-3091-2019; Jones, Georgina/; Brown, Steven/
OI Lee, Matthew/0000-0001-9971-1635; Baker, Daniel/0000-0002-3708-790X;
   Jones, Georgina/0000-0002-5267-1776; Brown, Steven/0000-0002-0980-2793
ZS 0
ZA 0
ZB 1
ZR 0
Z8 0
TC 4
Z9 4
U1 0
U2 7
SN 0022-4804
EI 1095-8673
UT WOS:000417699100018
PM 29180175
ER

PT J
AU Shurtz, Suzanne
   Fajt, Virginia
   Heyns, Erla P.
   Norton, Hannah F.
   Weingart, Sandra
TI Teaching Evidence-Based Veterinary Medicine in the US and Canada
SO JOURNAL OF VETERINARY MEDICAL EDUCATION
VL 44
IS 4
BP 660
EP 668
DI 10.3138/jvme.1215-199R
PD WIN 2017
PY 2017
AB There is no comprehensive review of the extent to which evidence-based
   veterinary medicine (EBVM) is taught in AVMA-accredited colleges of
   veterinary medicine in the US and Canada. We surveyed teaching faculty
   and librarians at these institutions to determine what EBVM skills are
   currently included in curricula, how they are taught, and to what extent
   librarians are involved in this process. Librarians appear to be an
   underused resource, as 59% of respondents did not use librarians/library
   resources in teaching EBVM. We discovered that there is no standard
   teaching methodology nor are there common learning activities for EBVM
   among our survey respondents, who represent 22 institutions. Respondents
   reported major barriers to inclusion such as a perceived shortage of
   time in an already-crowded course of study and a lack of high-quality
   evidence and point-of-care tools. Suggestions for overcoming these
   barriers include collaborating with librarians and using new EBVM online
   teaching resources.
RI Norton, Hannah F/D-8497-2011; Fajt, Virginia/AAN-8785-2020
OI Norton, Hannah F/0000-0001-8062-2763; Fajt, Virginia/0000-0003-0697-7149
TC 6
ZR 0
ZA 0
ZS 0
ZB 1
Z8 0
Z9 7
U1 0
U2 22
SN 0748-321X
EI 1943-7218
UT WOS:000418321400010
ER

PT J
AU Gledhill, Laura
   Dale, Vicki H. M.
   Powney, Sonya
   Gaitskell-Phillips, Gemma H. L.
   Short, Nick R. M.
TI An International Survey of Veterinary Students to Assess Their Use of
   Online Learning Resources
SO JOURNAL OF VETERINARY MEDICAL EDUCATION
VL 44
IS 4
BP 692
EP 703
DI 10.3138/jvme.0416-085R
PD WIN 2017
PY 2017
AB Today's veterinary students have access to a wide range of online
   resources that support self-directed learning. To develop a benchmark of
   current global student practice in e-learning, this study measured
   self-reported access to, and use of, these resources by students
   internationally. An online survey was designed and promoted via
   veterinary student mailing lists and international organizations,
   resulting in 1,070 responses. Analysis of survey data indicated that
   students now use online resources in a wide range of ways to support
   their learning. Students reported that access to online veterinary
   learning resources was now integral to their studies. Almost all
   students reported using open educational resources (OERs). Ownership of
   smartphones was widespread, and the majority of respondents agreed that
   the use of mobile devices, or m-learning, was essential. Social media
   were highlighted as important for collaborating with peers and sharing
   knowledge. Constraints to e-learning principally related to poor or
   absent Internet access and limited institutional provision of computer
   facilities. There was significant geographical variation, with students
   from less developed countries disadvantaged by limited access to
   technology and networks. In conclusion, the survey provides an
   international benchmark on the range and diversity in terms of access
   to, and use of, online learning resources by veterinary students
   globally. It also highlights the inequalities of access among students
   in different parts of the world.
RI Dale, Vicki/AAG-2616-2019; Gaitskell-Phillips, Gemma/AAB-5919-2020; Dale, Vicki Harcus Morgan/
OI Gaitskell-Phillips, Gemma/0000-0003-4308-7903; Dale, Vicki Harcus
   Morgan/0000-0001-6623-7412
ZR 0
Z8 0
ZA 0
ZB 3
TC 15
ZS 0
Z9 15
U1 3
U2 18
SN 0748-321X
EI 1943-7218
UT WOS:000418321400014
ER

PT J
AU Mewborn, Catherine M.
   Lindbergh, Cutter A.
   Miller, L. Stephen
TI Cognitive Interventions for Cognitively Healthy, Mildly Impaired, and
   Mixed Samples of Older Adults: A Systematic Review and Meta-Analysis of
   Randomized-Controlled Trials
SO NEUROPSYCHOLOGY REVIEW
VL 27
IS 4
SI SI
BP 403
EP 439
DI 10.1007/s11065-017-9350-8
PD DEC 2017
PY 2017
AB Cognitive interventions may improve cognition, delay age-related
   cognitive declines, and improve quality of life for older adults. The
   current meta-analysis was conducted to update and expand previous work
   on the efficacy of cognitive interventions for older adults and to
   examine the impact of key demographic and methodological variables.
   EBSCOhost and Embase online databases and reference lists were searched
   to identify relevant randomized-controlled trials (RCTs) of cognitive
   interventions for cognitively healthy or mildly impaired (MCI) older
   adults (60+ years). Interventions trained a single cognitive domain
   (e.g., memory) or were multi-domain training, and outcomes were assessed
   immediately post-intervention using standard neuropsychological tests.
   In total, 279 effects from 97 studies were pooled based on a
   random-effects model and expressed as Hedges' g (unbiased). Overall,
   results indicated that cognitive interventions produce a small, but
   significant, improvement in the cognitive functioning of older adults,
   relative to active and passive control groups (g = 0.298, p < .001, 95%
   CI = 0.248-0.347). These results were confirmed using multi-level
   analyses adjusting for nesting of effect sizes within studies (g =
   0.362, p < .001, 95% CI = 0.275, 0.449). Age, education, and cognitive
   status (healthy vs. MCI) were not significant moderators. Working memory
   interventions proved most effective (g = 0.479), though memory,
   processing speed, and multi-domain interventions also significantly
   improved cognition. Effects were larger for directly trained outcomes
   but were also significant for non-trained outcomes (i.e., "transfer
   effects"). Implications for future research and clinical practice are
   discussed. This project was pre-registered with PROSPERO (#42016038386).
ZS 1
ZR 0
ZA 0
TC 77
ZB 27
Z8 1
Z9 78
U1 2
U2 34
SN 1040-7308
EI 1573-6660
UT WOS:000419478100007
PM 28726168
ER

PT J
AU Brennstuhl, Marie-Jo
   Audinet, Pauline
   Tarquinio, Cyril
TI Online breast cancer: Effects of the use of information and
   communication technologies
SO ANNALES MEDICO-PSYCHOLOGIQUES
VL 175
IS 10
BP 871
EP 876
DI 10.1016/j.amp.2017.04.003
PD DEC 2017
PY 2017
AB Objectives. - We want to know the effects of virtual exchanges places,
   on psychological adaptation of women patients to cancer pathology, and
   especially breast cancer.
   Patients and methods. - A literature review was made. Databases Cairn,
   Wiley Online Library, Taylor and Francis, ScienceDirect Journal of
   Medical Internet Research (JMIR), Communication organisation, PubMed
   Central NCBI, APA PsycNET, EBSCOST, Cross Ref, Oxford Journals, Persee,
   and Link Springer were explored. We included all quantitative and
   qualitative studies on the use of technologies and online resources
   related to cancer, especially breast cancer.
   Results. - Fifty-two articles were selected. Forty only included women
   with breast cancer and 12 included different types of cancer (breast,
   prostate, kidney, leukemia...). Most of the studies have reported
   significant results in terms of psychological adaptation: improved
   emotional, psychological and general well-being; a decrease in anxiety
   and stress; a greater optimism; a better quality of life and a better
   participation in health.
   Conclusions. - Results suggest a positive relationship between spaces of
   exchange for women patients and outcomes related to their experiences in
   relation to the disease. (C) 2017 Elsevier Masson SAS. All rights
   reserved.
OI Tarquinio, Cyril/0000-0001-8467-0826
ZB 0
Z8 0
ZR 0
ZS 0
TC 0
ZA 0
Z9 0
U1 1
U2 9
SN 0003-4487
EI 1769-6631
UT WOS:000422896400006
ER

PT J
AU Elder, Andrew T.
   McManus, I. Chris
   Patrick, Alan
   Nair, Kichu
   Vaughan, Louella
   Dacre, Jane
TI The value of the physical examination in clinical practice: an
   international survey
SO CLINICAL MEDICINE
VL 17
IS 6
BP 490
EP 498
DI 10.7861/clinmedicine.17-6-490
PD DEC 2017
PY 2017
AB A structured online survey was used to establish the views of 2,684
   practising clinicians of all ages in multiple countries about the value
   of the physical examination in the contemporary practice of internal
   medicine. 70% felt that physical examination was 'almost always
   valuable' in acute general medical referrals. 66% of trainees felt that
   they were never observed by a consultant when undertaking physical
   examination and 31% that consultants never demonstrated their use of the
   physical examination to them. Auscultation for pulmonary wheezes and
   crackles were the two signs most likely to be rated as frequently used
   and useful, with the character of the jugular venous waveform most
   likely to be rated as infrequently used and not useful. Physicians in
   contemporary hospital general medical practice continue to value the
   contribution of the physical examination to assessment of outpatients
   and inpatients, but, in the opinion of trainees, teaching and
   demonstration could be improved.
RI Vaughan, Louella/AAE-3679-2019; McManus, Ian/; Elder, Andrew/
OI McManus, Ian/0000-0003-3510-4814; Elder, Andrew/0000-0003-3229-9601
ZA 0
ZB 1
TC 9
ZR 0
ZS 0
Z8 0
Z9 9
U1 1
U2 5
SN 1470-2118
EI 1473-4893
UT WOS:000417550800003
PM 29196348
ER

PT J
AU Prabhu, Arpan V.
   Kim, Christopher
   De Guzman, Eison
   Zhao, Eric
   Madill, Evan
   Cohen, Jonathan
   Hansberry, David R.
   Agarwal, Nitin
   Heron, Dwight E.
   Beriwal, Sushil
TI Reputation Management and Content Control: An Analysis of Radiation
   Oncologists' Digital Identities
SO INTERNATIONAL JOURNAL OF RADIATION ONCOLOGY BIOLOGY PHYSICS
VL 99
IS 5
BP 1083
EP 1091
DI 10.1016/j.ijrobp.2017.08.015
PD DEC 1 2017
PY 2017
AB Introduction: Google is the most popular search engine in the United
   States, and patients are increasingly relying on online webpages to seek
   information about individual physicians. This study aims to characterize
   what patients find when they search for radiation oncologists online.
   Methods and Materials: The Centers for Medicare and Medicaid Services
   (CMS) Physician Comparable Downloadable File was used to identify all
   Medicare-participating radiation oncologists in the United States and
   Puerto Rico. Each radiation oncologist was characterized by medical
   school education, year of graduation, city of practice, gender, and
   affiliation with an academic institution. Using a custom Google-based
   search engine, up to the top 10 search results for each physician were
   extracted and categorized as relating to: (1) physician, hospital, or
   health care system; (2) third-party; (3) social media; (4) academic
   journal articles; or (5) other.
   Results: Among all health care providers in the United States within
   CMS, 4443 self-identified as being radiation oncologists and yielded
   40,764 search results. Of those, 1161 (26.1%) and 3282 (73.9%) were
   classified as academic and nonacademic radiation oncologists,
   respectively. At least 1 search result was obtained for 4398 physicians
   (99.0%). Physician, hospital, and health careecontrolled websites
   (16,006; 39.3%) and third-party websites (10,494; 25.7%) were the 2 most
   often observed domain types. Social media platforms accounted for 2729
   (6.7%) hits, and peer-reviewed academic journal-websites accounted for
   1397 (3.4%) results. About 6.8% and 6.7% of the top 10 links were social
   media websites for academic and nonacademic radiation oncologists,
   respectively.
   Conclusions: Most radiation oncologists lack self-controlled online
   content when patients search within the first page of Google search
   results. With the strong presence of third-party websites and lack of
   social media, opportunities exist for radiation oncologists to increase
   their online presence to improve patient-provider communication and
   better the image of the overall field. We discuss strategies to improve
   online visibility. (C) 2017 Elsevier Inc. All rights reserved.
RI Prabhu, Arpan/M-4193-2014; Kim, Christopher/
OI Prabhu, Arpan/0000-0002-9928-2911; Kim, Christopher/0000-0002-0792-6338
ZR 0
TC 9
Z8 0
ZA 0
ZS 0
ZB 1
Z9 9
U1 0
U2 13
SN 0360-3016
EI 1879-355X
UT WOS:000416919400013
PM 28939228
ER

PT J
AU Huang, Bryant Y.
   Hicks, Taylor D.
   Haidar, Georges M.
   Pounds, Lori L.
   Davies, Mark G.
TI An evaluation of the availability, accessibility, and quality of online
   content of vascular surgery training program websites for residency and
   fellowship applicants
SO JOURNAL OF VASCULAR SURGERY
VL 66
IS 6
BP 1892
EP 1901
DI 10.1016/j.jvs.2017.08.064
PD DEC 2017
PY 2017
AB Background: Vascular surgery residency and fellowship applicants
   commonly seek information about programs from the Internet. Lack of an
   effective web presence curtails the ability of programs to attract
   applicants, and in turn applicants may be unable to ascertain which
   programs are the best fit for their career aspirations. This study was
   designed to evaluate the presence, accessibility, comprehensiveness, and
   quality of vascular surgery training websites (VSTW).
   Methods: A list of accredited vascular surgery training programs
   (integrated residencies and fellowships) was obtained from four
   databases for vascular surgery education: the Accreditation Council for
   Graduate Medical Education, Electronic Residency Application Service,
   Fellowship and Residency Electronic Interactive Database, and Society
   for Vascular Surgery. Programs participating in the 2016 National
   Resident Matching Program were eligible for study inclusion.
   Accessibility of VSTW was determined by surveying the Accreditation
   Council for Graduate Medical Education, Electronic Residency Application
   Service, and Fellowship and Residency Electronic Interactive Database
   for the total number of programs listed and for the presence or absence
   of website links. VSTW were analyzed for the availability of recruitment
   and education content items. The quality of VSTW was determined as a
   composite of four dimensions: content, design, organization, and user
   friendliness. Percent agreements and kappa statistics were calculated
   for inter-rater reliability.
   Results: Eighty-nine of the 94 fellowship (95%) and 45 of the 48
   integrated residencies (94%) programs participating in the 2016 Match
   had a VSTW. For program recruitment, evaluators found an average of 12
   of 32 content items (35.0%) for fellowship programs and an average of 12
   of 32 (37%) for integrated residencies. Only 47.1% of fellowship
   programs (53% integrated residencies) specified the number of positions
   available for the 2016 Match, 20% (13% integrated residencies) indicated
   alumni career placement, 34% (38% integrated residencies) supplied
   interview dates, and merely 17% (18% integrated residencies) detailed
   the selection process. For program education, fellowship websites
   provided an average of 5.1 of 15 content items (34.0%), and integrated
   residency websites provided 5 of 14 items (34%). Of the fellowship
   programs, 66% (84.4% integrated residencies) provided a rotation
   schedule, 65% (56% integrated residencies) detailed operative
   experiences, 38% (38% integrated residencies) posted conference
   schedules, and just 16% (28.9% integrated residencies) included
   simulation training.
   Conclusions: The web presence of vascular surgery training programs
   lacks sufficient accessibility, content, organization, design, and user
   friendliness to allow applicants to access information that informs them
   sufficiently. There are opportunities to more effectively use VSTW for
   the benefit of training programs and prospective applicants.
CT Annual Meeting of the
   Association-of-Program-Directors-in-Vascular-Surgery
CY MAR 23-24, 2017
CL Chicago, IL
SP Assoc Program Directors Vasc Surg
ZS 0
ZR 0
ZA 0
Z8 0
ZB 5
TC 33
Z9 33
U1 0
U2 5
SN 0741-5214
UT WOS:000415925300039
PM 29169545
ER

PT J
AU King, Christopher J.
   Bolton, Andrew
   Guerrasio, Jeannette
   Trosterman, Adam
TI Defining Medical Student Patient Care Responsibilities Before Intern
   Year: Results of a National Survey
SO SOUTHERN MEDICAL JOURNAL
VL 110
IS 12
BP 765
EP 769
DI 10.14423/SMJ.0000000000000738
PD DEC 2017
PY 2017
AB Objectives: Program directors have noted that first-year residents
   struggle with many of the patient care responsibilities they assume as
   they enter the US graduate medical education system. A national
   description of medical students' patient care experience in advance of
   graduation has not been published. We sought to describe the experience
   of US medical students during their clinical training by surveying the
   student representatives of each school.
   Methods: We developed a mixed-methods survey that was delivered to
   representatives of 82 schools via an e-mail link to an online survey.
   Results: Our response rate was 54%(44/82). Of those responding, 28%
   reported that students do not write any patient care orders at their
   institution and 34% reported not receiving pages related to patient
   care. Only 26% of institutions provide an increased patient load to
   students during their final year of training. Students identified many
   areas to improve the role of fourth-year medical students, including
   writing patient care orders, answering pages, increasing autonomy,
   defining their role better, and providing them with a longer
   subinternship experience.
   Conclusions: Our survey suggests that students are graduating from the
   undergraduate medical education system and moving to the graduate
   medical education system in the United States without a guarantee of
   having answered a page related to patient care or having placed a
   patient care order. Further studies of students' experiences should be
   conducted to explore whether exposure to these skills improves
   first-year resident performance.
OI King, Christopher/0000-0003-0806-1628
TC 1
Z8 0
ZS 0
ZB 0
ZR 0
ZA 0
Z9 1
U1 0
U2 3
SN 0038-4348
EI 1541-8243
UT WOS:000416837400006
PM 29197310
ER

PT J
AU Drummond, David
   Delval, Paul
   Abdenouri, Sonia
   Truchot, Jennifer
   Ceccaldi, Pierre-Francois
   Plaisance, Patrick
   Hadchouel, Alice
   Tesniere, Antoine
TI Serious game versus online course for pretraining medical students
   before a simulation-based mastery learning course on cardiopulmonary
   resuscitation: A randomised controlled study
SO EUROPEAN JOURNAL OF ANAESTHESIOLOGY
VL 34
IS 12
BP 836
EP 844
DI 10.1097/EJA.0000000000000675
PD DEC 2017
PY 2017
AB BACKGROUNDAlthough both recorded lectures and serious games have been
   used to pretrain health professionals before simulation training on
   cardiopulmonary resuscitation, they have never been
   compared.OBJECTIVEThe aim of this study was to compare an online course
   and a serious game for pretraining medical students before
   simulation-based mastery learning on the management of sudden cardiac
   arrest.DESIGNA randomised controlled trial. Participants were pretrained
   using the online course or the serious game on day 1 and day 7. On day
   8, each participant was evaluated repeatedly on a scenario of cardiac
   arrest until reaching a minimum passing score.SETTINGDepartment of
   Simulation in Healthcare in a French medical
   faculty.PARTICIPANTSEighty-two volunteer second-year medical students
   participated between June and October 2016 and 79 were assessed for
   primary outcome.INTERVENTIONSThe serious game used was Staying Alive,
   which involved a 3D realistic environment, and the online course
   involved a PowerPoint lecture.MAIN OUTCOME MEASURESThe median total
   training time needed for students to reach the minimum passing score on
   day 8. This same outcome was also assessed 4 months later.RESULTSThe
   median training time (interquartile range) necessary for students to
   reach the minimum passing score was similar between the two groups: 20.5
   (15.8 to 30.3) minutes in the serious game group versus 23 (15 to 32)
   minutes in the online course group, P=0.51. Achieving an appropriate
   degree of chest compression was the most difficult requirement to fulfil
   for students in both groups. Four months later, the median training time
   decreased significantly in both groups, but no correlation was found at
   an individual level with the training times observed on day
   8.CONCLUSIONThe serious game used in this study was not superior to an
   online course to pretrain medical students in the management of a
   cardiac arrest. The absence of any correlation between the performances
   of students evaluated during two training sessions separated by 4 months
   suggests that some elements in the management of cardiac arrest such as
   compression depth can only be partially learned and retained after a
   simulation-based training.TRIAL
   REGISTRATIONClinicalTrials.gov-NCT02758119.
RI Ceccaldi, Pierre-Francois/B-7966-2008; Drummond, David/AFI-5036-2022
OI Ceccaldi, Pierre-Francois/0000-0003-4716-9199; Drummond,
   David/0000-0002-7324-4992
ZA 0
Z8 2
ZR 0
ZS 1
ZB 3
TC 23
Z9 26
U1 4
U2 29
SN 0265-0215
EI 1365-2346
UT WOS:000415084100008
PM 28731928
ER

PT J
AU Streater, Amy
   Spector, Aimee
   Hoare, Zoe
   Aguirre, Elisa
   Russell, Ian
   Orrell, Martin
TI Staff training and outreach support for Cognitive Stimulation Therapy
   and its implementation in practice: a cluster randomised trial
SO INTERNATIONAL JOURNAL OF GERIATRIC PSYCHIATRY
VL 32
IS 12
BP E64
EP E71
DI 10.1002/gps.4653
PD DEC 2017
PY 2017
AB ObjectiveThere is evidence that Cognitive Stimulation Therapy and
   maintenance Cognitive Stimulation Therapy are effective in mild to
   moderate dementia. There is, however, little evidence available for its
   implementation in practice and the impact of outreach support on the
   sustainability of the programme.
   MethodsTwo hundred and forty-one staff members were randomised from 63
   dementia care settings between outreach support including an online
   forum, email, and telephone support, compared to usual Cognitive
   Stimulation Therapy control group. The primary outcome was average
   number of attendees to the Cognitive Stimulation Therapy and maintenance
   Cognitive Stimulation Therapy programmes.
   ResultsThere was no difference in average number of attendees between
   the intervention and usual Cognitive Stimulation Therapy control groups
   for the Cognitive Stimulation Therapy (p=0.82) or the maintenance
   Cognitive Stimulation Therapy programme (p=0.97).
   ConclusionsOutreach support does not affect the average number of people
   with dementia attending the Cognitive Stimulation Therapy or maintenance
   Cognitive Stimulation Therapy programme. Irrespective of outreach
   support, the programmes remain widely implemented and yield perceived
   benefits for people with dementia. Copyright (c) 2017 John Wiley & Sons,
   Ltd.
OI Orrell, Martin/0000-0002-1169-3530; Aguirre, Elisa/0000-0003-4096-5109
Z8 0
TC 2
ZB 0
ZR 0
ZS 0
ZA 0
Z9 2
U1 2
U2 9
SN 0885-6230
EI 1099-1166
UT WOS:000416425200008
PM 28112412
ER

PT J
AU Deipolyi, Amy R.
   Prabhakar, Anand M.
   Naidu, Sailendra
   Oklu, Rahmi
TI Needlestick Injuries in Interventional Radiology Are Common and
   Underreported
SO RADIOLOGY
VL 285
IS 3
BP 870
EP 875
DI 10.1148/radiol.2017170103
PD DEC 2017
PY 2017
AB Purpose: To determine the prevalence of and risk factors for
   needlesticks in interventional radiology physicians, as well as the
   attitudes, behaviors, and conditions that promote or interfere with
   reporting of these injuries.
   Materials and Methods: A total of 3889 interventional radiologists from
   academic and private practice in the United States were surveyed by
   emailing all interventional radiologist members of the Society of
   Interventional Radiology, including attending-level physicians and
   trainees (April-August 2016). The institutional review board waived the
   need for consent. Questions inquired about the nature, frequency, and
   type of needlestick and sharps injuries and whether and to whom these
   incidents were reported. Stepwise regression was used to determine
   variables predicting whether injuries were reported.
   Results: In total, 908 (23%) interventional radiologists completed at
   least a portion of the survey. Eight hundred fourteen (91%) of 895
   respondents reported a prior needlestick injury, 583 (35%) of 895
   reported at least one injury while treating an HIV-positive patient, and
   626 (71%) of 884 reported prior training regarding needlestick injury.
   There was, on average, one needlestick for every 5 years of practice.
   Most needlestick or sharps injuries were self inflicted (711 [87%] of
   817) and involved a hollow- bore device (464 [56%] of 824). Only 566
   (66%) of 850 injuries were reported. The most common reasons for not
   reporting included perceived lack of utility of reporting (79 [28%] of
   282), perceived low risk for injury (56 [20%] of 282), noncontaminated
   needle (53 [19%] of 282), too-lengthy reporting process (37 [13%] of
   282), and associated stigma (23 [8%] of 282). Only 156 (25%) of 624
   respondents informed their significant other. Stepwise regression
   assessing variables affecting the likelihood of reporting showed that
   male sex (P = .009), low-risk patient (P < .0001), self injury (P =
   .010), trainee status (P < .0001), and the total number of prior
   injuries (P = .019) were independent predictors of not reporting.
   Conclusion: Needlestick injuries are ubiquitous among interventional
   radiologists and are often not reported. (C) RSNA, 2017
RI oklu, rahmi/AAY-4676-2021; Deipolyi, Amy/; Oklu, Rahmi/
OI Deipolyi, Amy/0000-0003-3144-386X; Oklu, Rahmi/0000-0003-4984-1778
Z8 3
ZA 0
ZR 0
ZB 0
ZS 0
TC 8
Z9 11
U1 0
U2 7
SN 0033-8419
UT WOS:000416570800020
PM 28631962
ER

PT J
AU Demir, Enver Ahmet
   Tutuk, Okan
   Dogan, Hatice
   Egeli, Duygu
   Tumer, Cemil
TI Lecture attendance improves success in medical physiology
SO ADVANCES IN PHYSIOLOGY EDUCATION
VL 41
IS 4
BP 599
EP 603
DI 10.1152/advan.00119.2017
PD DEC 2017
PY 2017
AB The educators have underlined the importance of lecture attendance for
   decades. Nowadays, students have ample online educational sources, which
   began a debate on the necessity of in-class lectures. In the present
   study, we investigated the influence of lecture attendance on the exam
   success. To this aim, we adopted a novel approach and matched
   second-year medicine students' answers in three interim exams with the
   lectures related to those questions. Thereby, we were able to evaluate
   if attending lectures increases the chance of giving a correct answer to
   the exam question generated from the attended lecture. Furthermore, we
   examined students who had never taken the course before ( first-time
   takers) and students who had failed and repeated the course ( repeat
   takers) separately, since repeat takers may have attended a lecture
   previously. We found that first-time takers attended more lectures and
   gained higher total scores than repeat takers. Lecture-matched correct
   answers were significantly higher for attended lectures than for skipped
   lectures in all interim exams. Moreover, the correlation analyses
   revealed that the number of correct answers increases by lecture
   attendance in both first-time and repeat takers. These results indicate
   that in-class lectures still should be considered as an essential part
   of the medical physiology education, even in the internet era.
RI Demir, E.A./I-4007-2018; Tutuk, Okan/ABA-3319-2021
OI Demir, E.A./0000-0002-2620-6192; 
ZB 0
Z8 0
ZA 0
TC 10
ZS 0
ZR 0
Z9 10
U1 1
U2 10
SN 1043-4046
EI 1522-1229
UT WOS:000419397100012
PM 29138218
ER

PT J
AU Pian, Wenjing
   Khoo, Christopher S. G.
   Chi, Jianxing
TI Automatic Classification of Users' Health Information Need Context:
   Logistic Regression Analysis of Mouse-Click and Eye-Tracker Data
SO JOURNAL OF MEDICAL INTERNET RESEARCH
VL 19
IS 12
AR e424
DI 10.2196/jmir.8354
PD DEC 2017
PY 2017
AB Background: Users searching for health information on the Internet may
   be searching for their own health issue, searching for someone else's
   health issue, or browsing with no particular health issue in mind.
   Previous research has found that these three categories of users focus
   on different types of health information. However, most health
   information websites provide static content for all users. If the three
   types of user health information need contexts can be identified by the
   Web application, the search results or information offered to the user
   can be customized to increase its relevance or usefulness to the user.
   Objective: The aim of this study was to investigate the possibility of
   identifying the three user health information contexts (searching for
   self, searching for others, or browsing with no particular health issue
   in mind) using just hyperlink clicking behavior; using eye-tracking
   information; and using a combination of eye-tracking, demographic, and
   urgency information. Predictive models are developed using multinomial
   logistic regression.
   Methods: A total of 74 participants (39 females and 35 males) who were
   mainly staff and students of a university were asked to browse a health
   discussion forum, Healthboards. com. An eye tracker recorded their
   examining (eye fixation) and skimming (quick eye movement) behaviors on
   2 types of screens: summary result screen displaying a list of post
   headers, and detailed post screen. The following three types of
   predictive models were developed using logistic regression analysis:
   model 1 used only the time spent in scanning the summary result screen
   and reading the detailed post screen, which can be determined from the
   user's mouse clicks; model 2 used the examining and skimming durations
   on each screen, recorded by an eye tracker; and model 3 added user
   demographic and urgency information to model 2.
   Results: An analysis of variance (ANOVA) analysis found that users'
   browsing durations were significantly different for the three health
   information contexts (P<.001). The logistic regression model 3 was able
   to predict the user's type of health information context with a 10-fold
   cross validation mean accuracy of 84% (62/74), followed by model 2 at
   73% (54/74) and model 1 at 71% (52/78). In addition, correlation
   analysis found that particular browsing durations were highly correlated
   with users' age, education level, and the urgency of their information
   need.
   Conclusions: A user's type of health information need context (ie,
   searching for self, for others, or with no health issue in mind) can be
   identified with reasonable accuracy using just user mouse clicks that
   can easily be detected by Web applications. Higher accuracy can be
   obtained using Google glass or future computing devices with eye
   tracking function.
RI PIAN, WENJING/C-9622-2019; Pian, Wenjing/T-8634-2019; Pian, Wenjing/; Chi, Jianxing/
OI Pian, Wenjing/0000-0002-8676-5519; Chi, Jianxing/0000-0003-3945-6286
ZR 0
ZB 0
Z8 1
ZS 0
TC 5
ZA 0
Z9 6
U1 2
U2 33
SN 1438-8871
UT WOS:000419143000009
PM 29269342
ER

PT J
AU Dockweiler, C.
   Hornberg, C.
TI The Role of Psychological and Technology-related Personality Traits and
   Knowledge Levels as Factors Influencing Adoption of Telemonitoring by
   Medical Professionals
SO GESUNDHEITSWESEN
VL 79
IS 12
BP 1024
EP 1030
DI 10.1055/s-0035-1564266
PD DEC 2017
PY 2017
AB Objectives Information and communication technologies are becoming
   increasingly important in health care. Randomized clinical trials have
   shown that telemonitoring in particular leads to improved quality of
   care as well as shortened hospital stays and reduced health care costs.
   For its long-term anchoring in medical care, user-oriented technology
   needs to be developed, taking into account the complex structures of
   technology acceptance
   Methods Knowledge of and attitudes towards telemonitoring amongst
   medical professionals were investigated using an online-based approach
   with a random sample of n = 614; the response rate was 21 % (n = 133).
   The emergence of positive attitude patterns towards telemonitoring was
   analyzed using the relationships between psychological and
   technology-related personality traits, and perceived knowledge was
   determined using a regression model.
   Results Positive attitudes towards telemonitoring are significantly
   influenced by the individual's knowledge and agreeableness, which is
   strongly characterized by altruistic traits and interpersonal trust.
   There is a strong association with an improvement in the quality of
   care, while there are differences in attitudes towards telemonitoring
   between health care sectors and gender. Overall, only 57 % of the
   physicians surveyed feel sufficiently informed about the use of
   telemonitoring.
   Conclusion Medical evidence is crucial for the further development of
   telemedicine in general and telemonitoring in particular. Improvements
   need to be made in knowledge transfer, the exchange of best practice
   solutions and the anchoring of telemedicine in education and training.
OI Dockweiler, Christoph/0000-0003-1024-3279
ZB 0
ZS 0
TC 4
ZR 0
Z8 0
ZA 0
Z9 4
U1 0
U2 8
SN 0941-3790
EI 1439-4421
UT WOS:000418957000015
PM 26551849
ER

PT J
AU Podsiadlo, Pawel
   Darocha, Tomasz
   Kosinski, Sylweriusz
   Salapa, Kinga
   Zietkiewicz, Miroslaw
   Sanak, Tomasz
   Turner, Rachel
   Brugger, Hermann
TI Severe Hypothermia Management in Mountain Rescue: A Survey Study
SO HIGH ALTITUDE MEDICINE & BIOLOGY
VL 18
IS 4
BP 411
EP 416
DI 10.1089/ham.2017.0090
PD DEC 2017
PY 2017
AB Podsiado, Pawe, Tomasz Darocha, Sylweriusz Kosiski, Kinga Saapa, Mirosaw
   Zitkiewicz, Tomasz Sanak, Rachel Turner, and Hermann Brugger. Severe
   hypothermia management in mountain rescue: A survey study. High Alt Med
   Biol 18:411-416, 2017. Introduction: Severe hypothermia is a rare but
   demanding medical emergency. Although mortality is high, if well
   managed, the neurological outcome of survivors can be excellent. The aim
   of the study was to assess whether mountain rescue teams (MRTs) are able
   to meet the guidelines in the management of severe hypothermia,
   regarding their equipment and procedures. Methods: Between August and
   December 2016, an online questionnaire, with 24 questions to be
   completed using Google Forms, was sent to 123MRTs in 27 countries.
   Results: Twenty-eight MRTs from 10 countries returned the completed
   questionnaire. Seventy-five percent of MRTs reportedly provide advanced
   life support (ALS) on-site and 89% are regularly trained in hypothermia
   management. Thirty-two percent of MRTs transport hypothermic patients in
   cardiac arrest to the nearest hospital instead of an Extracorporeal Life
   Support facility; 39% are equipped with mechanical chest compression
   devices; 36% measure core body temperature on-site and no MRT is
   equipped with a device to measure serum potassium concentration on-site
   in avalanche victims. Conclusions: Most MRTs are regularly trained in
   the treatment of severe hypothermia and provide ALS. The majority are
   not equipped to follow standard procedural guidelines for the treatment
   of severely hypothermic patients, especially with cardiac arrest.
   However, the low response rate23% (28/123)could have induced a bias.
RI Podsiadło, Paweł/AAY-5827-2021; Ziętkiewicz, Mirosław/AGN-5405-2022; Ziętkiewicz, Mirosław J/A-8164-2012; Turner, Rachel, Ella, Frost/; Darocha, Tomasz/; /
OI Podsiadło, Paweł/0000-0002-1069-2659; Ziętkiewicz, Mirosław
   J/0000-0002-6966-8426; Turner, Rachel, Ella, Frost/0000-0003-4371-580X;
   Darocha, Tomasz/0000-0001-5889-3209; /0000-0002-0105-5340
Z8 0
ZR 0
ZB 3
ZA 0
ZS 0
TC 16
Z9 16
U1 1
U2 13
SN 1527-0297
EI 1557-8682
UT WOS:000419145300012
PM 28968162
ER

PT J
AU Wang, Jying-Nan
   Chiu, Ya-Ling
   Yu, Haiyan
   Hsu, Yuan-Teng
TI Understanding a Nonlinear Causal Relationship Between Rewards and
   Physicians' Contributions in Online Health Care Communities:
   Longitudinal Study
SO JOURNAL OF MEDICAL INTERNET RESEARCH
VL 19
IS 12
AR e427
DI 10.2196/jmir.9082
PD DEC 2017
PY 2017
AB Background: The online health care community is not just a place for the
   public to share physician reviews or medical knowledge, but also a
   physician-patient communication platform. The medical resources of
   developing countries are relatively inadequate, and the online health
   care community is a potential solution to alleviate the phenomenon of
   long hospital queues and the lack of medical resources in rural areas.
   However, the success of the online health care community depends on
   online contributions by physicians.
   Objective: The aim of this study is to examine the effect of incentive
   mechanisms on physician's online contribution behavior in the online
   health community. We addressed the following questions: (1) from which
   specialty area are physicians more likely to participate in online
   health care community activities, (2) what are the factors affecting
   physician online contributions, and (3) do incentive mechanisms,
   including psychological and material rewards, result in differences of
   physician online contributions?
   Methods: We designed a longitudinal study involving a data sample in
   three waves. All data were collected from the Good Doctor website, which
   is the largest online health care community in China. We first used
   descriptive statistics to investigate the physician online contribution
   behavior in its entirety. Then multiple linear and quadratic regression
   models were applied to verify the causal relationship between rewards
   and physician online contribution.
   Results: Our sample included 40,300 physicians from 3607 different
   hospitals, 10 different major specialty areas, and 31 different
   provinces or municipalities. Based on the multiple quadratic regression
   model, we found that the coefficients of the control variables, past
   physician online contributions, doctor review rating, clinic title,
   hospital level, and city level, were .415, .189, -.099, -.106, and
   -.143, respectively. For the psychological (or material) rewards, the
   standardized coefficient of the main effect was 0.261 (or 0.688) and the
   standardized coefficient of the quadratic effect was -0.015 (or -0.049).
   All estimates were statistically significant (P<.001).
   Conclusions: Physicians with more past physician online contribution,
   with higher review ratings, coming from lower level clinics, not coming
   from tertiary hospitals, and not coming from big cities were more
   willing to participate in online health care community activities. To
   promote physician online contribution, it is necessary to establish an
   appropriate incentive mechanism including psychological and material
   rewards. Finally, our findings suggest two guidelines for designing a
   useful incentive mechanism to facilitate physician online contribution.
   First, material reward is more useful than psychological reward. Second,
   as indicated by the concave-down-increasing causal relationship between
   rewards and physician online contribution, although an appropriate
   reward is effective in encouraging willingness on the part of physicians
   to contribute to the online health care community, the effect of
   additional rewards is limited.
RI Hsu, Yuan-Teng/Q-3546-2019; Wang, Jying-Nan/AAE-4984-2020; Chiu, Ya-Ling/; Yu, Haiyan/K-2644-2014
OI Hsu, Yuan-Teng/0000-0001-8805-3964; Wang, Jying-Nan/0000-0002-2315-2520;
   Chiu, Ya-Ling/0000-0001-5466-0993; Yu, Haiyan/0000-0002-6473-8552
ZR 0
ZB 1
ZA 0
ZS 0
TC 25
Z8 0
Z9 25
U1 18
U2 91
SN 1438-8871
UT WOS:000419143100001
PM 29269344
ER

PT J
AU Szyld, Demian
   Uquillas, Kristen
   Green, Brad R.
   Yavner, Steven D.
   Song, Hyuksoon
   Nick, Michael W.
   Ng, Grace M.
   Pusic, Martin V.
   Riles, Thomas S.
   Kalet, Adina
TI Improving the Clinical Skills Performance of Graduating Medical Students
   Using "WISE OnCall," a Multimedia Educational Module
SO SIMULATION IN HEALTHCARE-JOURNAL OF THE SOCIETY FOR SIMULATION IN
   HEALTHCARE
VL 12
IS 6
BP 385
EP 392
DI 10.1097/SIH.0000000000000254
PD DEC 2017
PY 2017
AB Introduction: "Transitions to residency" programs are designed to
   maximize quality and safety of patient care, as medical students become
   residents. However, best instructional or readiness assessment practices
   are not yet established. We sought to study the impact of a screen-based
   interactive curriculum designed to prepare interns to address common
   clinical coverage issues (WISE OnCall) on the clinical skills
   demonstrated in simulation and hypothesize that performance would
   improve after completing the module.
   Methods: Senior medical students were recruited to participate in this
   single group prestudy/poststudy. Students responded to a call from a
   standardized nurse (SN) and assessed a standardized patient (SP) with
   low urine output, interacted with a 45-minute WISE OnCall module on the
   assessment and management of oliguria, and then evaluated a different SP
   with low urine output of a different underlying cause. Standardized
   patients assessed clinical skills with a 37-item, behaviorally anchored
   checklist measuring clinical skills (intraclass correlation coefficient
   [ICC], 0.55-0.81). Standardized nurses rated care quality and safety and
   collaboration and interprofessional communication using a 33-item
   literature-based, anchored checklist (ICC, 0.47-0.52). Standardized
   patient and SN ratings of the same student performance were correlated
   (r, 0.37-0.62; P < 0.01). Physicians assessed clinical reasoning quality
   based on the students' patient encounter note (ICC, 0.55-0.68), ratings
   that did not correlate with SP and SN ratings. We compared pre-post
   clinical skills performance and clinical reasoning. Fifty-two medical
   students (31%) completed this institutional review board-approved study.
   Results: Performance as measured by the SPs, SNs, and the postencounter
   note all showed improvement with mostly moderate to large effect sizes
   (range of Cohen's d, 0.30-1.88; P < 0.05) after completion of the online
   module. Unexpectedly, professionalism as rated by the SP was poorer
   after the module (Cohen's d, -0.93; P = 0.000).
   Discussion: A brief computer-based educational intervention
   significantly improved graduating medical students' clinical skills
   needed to be ready for residency.
RI Kalet, Adina/AAA-3440-2021; Pusic, Martin/; Szyld, Demian/
OI Kalet, Adina/0000-0003-4855-0223; Pusic, Martin/0000-0001-5236-6598;
   Szyld, Demian/0000-0001-6609-7384
ZR 0
ZS 0
ZA 0
TC 3
ZB 0
Z8 0
Z9 3
U1 0
U2 14
SN 1559-2332
EI 1559-713X
UT WOS:000423463300007
PM 29076970
ER

PT J
AU Martinez, J. L.
   Duncan, L. R.
   Rivers, S. E.
   Bertoli, M. C.
   Latimer-Cheung, A. E.
   Salovey, P.
TI Healthy Eating for Life English as a second language curriculum:
   applying the RE-AIM framework to evaluate a nutrition education
   intervention targeting cancer risk reduction
SO TRANSLATIONAL BEHAVIORAL MEDICINE
VL 7
IS 4
BP 657
EP 666
DI 10.1007/s13142-017-0479-z
PD DEC 2017
PY 2017
AB Medically underserved US immigrants are at an increased risk for death
   from preventable or curable cancers due to economic, cultural, and/or
   linguistic barriers to medical care. The purpose of this study was to
   describe the evaluation of the pilot study of the Healthy Eating for
   Life (HE4L) English as a second language curriculum. The Reach,
   Effectiveness Adoption, Implementation, Maintenance (RE-AIM) model was
   used to design a mixed-methods approach to the evaluation of the HE4L
   curriculum. Successful implementation was dependent upon enthusiastic
   teacher and manager support of the curriculum, teachers' ability to
   flexibly apply the curriculum to meet student needs, and researcher
   provision of curriculum workbooks. HE4L can be implemented successfully
   in various adult education settings to teach healthy eating behaviors
   and English language principles. Scale-up of HE4L may depend on the
   development of an online version of the curriculum to avoid the costs
   associated with printing and distributing curriculum materials.
RI Martinez, Josefa/M-3313-2019; Latimer, Amy/
OI Latimer, Amy/0000-0002-0442-6848
ZS 0
ZA 0
ZB 1
ZR 0
TC 4
Z8 0
Z9 4
U1 0
U2 4
SN 1869-6716
EI 1613-9860
UT WOS:000418894100004
PM 28275976
ER

PT J
AU Saint, Sanjay
   Harrod, Molly
   Fowler, Karen E.
   Houchens, Nathan
TI How Exemplary Teaching Physicians Interact with Hospitalized Patients
SO JOURNAL OF HOSPITAL MEDICINE
VL 12
IS 12
BP 974
EP 978
DI 10.12788/jhm.2844
PD DEC 2017
PY 2017
AB BACKGROUND: Effectively interacting with patients defines the consummate
   clinician.
   OBJECTIVE: As part of a broader study, we examined how 12 carefully
   selected attending physicians interacted with patients during inpatient
   teaching rounds.
   DESIGN: A multisite study using an exploratory, qualitative approach.
   PARTICIPANTS: Exemplary teaching physicians were identified using
   modified snowball sampling. Of 59 potential participants, 16 were
   contacted, and 12 agreed to participate. Current and former learners of
   the participants were also interviewed. Participants were from hospitals
   located throughout the United States.
   INTERVENTION: Two researchers-a physician and a medical
   anthropologist-conducted 1-day site visits, during which they observed
   teaching rounds and patient-physician interactions and interviewed
   learners and attendings.
   MEASUREMENTS: Field notes were taken during teaching rounds. Interviews
   were recorded and transcribed, and code reports were generated.
   RESULTS: The attendings generally exhibited the following 3 thematic
   behaviors when interacting with patients: (1) care for the patient's
   well-being by being a patient advocate and forming a bond with the
   patient; (2) consideration of the "big picture" of the patient's medical
   and social situation by anticipating what the patient may need upon
   discharge and inquiring about the patient's social situation; and (3)
   respect for the patient through behaviors such as shaking hands with the
   patient and speaking with the patient at eye level by sitting or
   kneeling.
   CONCLUSIONS: The key findings of our study (care for the patient's
   well-being, consideration of the "big picture," and respect for the
   patient) can be adopted and honed by physicians to improve their own
   interactions with hospitalized patients. Published online first
   September 20, 2017. (c) 2017 Society of Hospital Medicine
RI Saint, Sanjay/AAF-5126-2019; Fowler, Karen/B-5383-2015
OI Fowler, Karen/0000-0001-8274-8407
ZR 0
Z8 0
ZB 0
ZS 0
ZA 0
TC 2
Z9 2
U1 2
U2 4
SN 1553-5592
EI 1553-5606
UT WOS:000418352000004
PM 29236096
ER

PT J
AU Ayala Aguirre, Patricia Estefania
   Coelho, Melina Martins
   Rios, Daniela
   Andrade Moreira Machado, Maria Aparecida
   Pereira Cruvinel, Agnes Fatima
   Cruvinel, Thiago
TI Evaluating the Dental Caries-Related Information on Brazilian Websites:
   Qualitative Study
SO JOURNAL OF MEDICAL INTERNET RESEARCH
VL 19
IS 12
AR e415
DI 10.2196/jmir.7681
PD DEC 2017
PY 2017
AB Background: Dental caries is the most common chronic oral disease,
   affecting 2.4 billion people worldwide who on average have 2.11 decayed,
   missing, or filled teeth. It impacts the quality of life of patients,
   socially and economically. However, the comprehension of dental caries
   may be difficult for most people, as it involves a multifactorial
   etiology with the interplay between the tooth surface, the dental
   biofilm, dietary fermentable carbohydrates, and genetic and behavioral
   factors. Therefore, the production of effective materials addressed to
   the education and counseling of patients for the prevention of dental
   caries requires a high level of specialization. In this regard, the
   dental caries-related contents produced by laypersons and their
   availability on the Internet may be low-quality information.
   Objective: The aim of this study was to assess the readability and the
   quality of dental caries-related information on Brazilian websites.
   Methods: A total of 75 websites were selected through Google, Bing,
   Yahoo!, and Baidu. The websites were organized in rankings according to
   their order of appearance in each one of the 4 search engines.
   Furthermore, 2 independent examiners evaluated the quality of websites
   using the DISCERN questionnaire and the Journal of American Medical
   Association (JAMA) benchmark criteria. The readability of the websites
   was assessed by the Flesch Reading Ease adapted to Brazilian Portuguese
   (FRE-BP). In addition, the information presented on the websites was
   categorized as etiology, prevention, and treatment of dental caries. The
   statistical analysis was performed using Spearman rank correlation
   coefficient, Mann-Whitney U test, hierarchical clustering analysis by
   Ward minimum variance method, Kruskal-Wallis test, and post hoc Dunn
   test. P<.05 was considered significant.
   Results: The Web contents were considered to be of poor quality by
   DISCERN (mean 33.48, standard deviation, SD 9.06) and JAMA (mean 1.12,
   SD 0.97) scores, presenting easy reading levels (FRE-BP: mean 62.93, SD
   10.15). The rankings of the websites presented by Google (rho=-.22,
   P=.08), Baidu (rho=-.19, P=.53), Yahoo! (rho=.22, P=.39), and Bing
   (rho=-.36, P=.23) were not correlated with DISCERN scores. Moreover, the
   quality of websites with health-and nonhealth-related authors was
   similar (P=.27 for DISCERN and P=.47 for JAMA); however, the pages with
   a greater variety of dental caries information showed significantly
   higher quality scores than those with limited contents (P=.009).
   Conclusions: On the basis of this sample, dental caries-related contents
   available on Brazilian websites were considered simple, accessible, and
   of poor quality, independent of their authorship. These findings
   indicate the need for the development of specific policies focused on
   the stimulus for the production and publication of Web health
   information, encouraging dentists to guide their patients in searching
   for recommended oral health websites.
RI Rios, Daniela/GMW-9768-2022; Rios, Daniela/AFL-1675-2022; Cruvinel, Thiago/K-2707-2012; Machado, Maria Aparecida Andrade Moreira/D-8224-2012; Rios, Daniela/G-5738-2012; Aguirre, Patricia Estefania Ayala/AAG-7482-2020; Pereira Cruvinel, Agnes Fatima/; Ayala Aguirre, Patricia Estefania/; Coelho, Melina Martins/
OI Rios, Daniela/0000-0002-9162-3654; Rios, Daniela/0000-0002-9162-3654;
   Cruvinel, Thiago/0000-0001-7095-908X; Machado, Maria Aparecida Andrade
   Moreira/0000-0003-3778-7444; Rios, Daniela/0000-0002-9162-3654; Pereira
   Cruvinel, Agnes Fatima/0000-0003-0612-9553; Ayala Aguirre, Patricia
   Estefania/0000-0001-6099-7664; Coelho, Melina
   Martins/0000-0001-9923-8251
ZR 0
ZB 1
TC 11
ZA 0
ZS 0
Z8 1
Z9 12
U1 0
U2 13
SN 1438-8871
UT WOS:000417797700002
PM 29237585
ER

PT J
AU Chang, Li-Chun
   Guo, Jong Long
   Lin, Hui-Ling
TI Cultural competence education for health professionals from
   pre-graduation to licensure delivered using facebook: Twelve-month
   follow-up on a randomized control trial
SO NURSE EDUCATION TODAY
VL 59
BP 94
EP 100
DI 10.1016/j.nedt.2017.09.005
PD DEC 2017
PY 2017
AB Background: Cultural competence (CC) training is widely recognized as a
   crucial component of the professional development of healthcare
   providers. There is no study on the effect of Facebook (FB) as a
   strategy to promote continual learning to enhance CC among students in
   health professions.
   Objectives: To test the effects of cultural competence education using
   FB as a delivery platform on knowledge, awareness, self-efficacy, and
   skill related to CC in health students from pre-graduation to licensed
   professional stages.
   Design: A randomized controlled trial.
   Participants: We recruited students from professional nursing, pharmacy,
   and nutrition programs at six medical universities and randomly assigned
   them to study groups.
   Methods: Between T1 and T2 (months 1-3), the intervention group (IG)
   received pre-graduation education in CC while the control group (CG)
   received their regular educational program. Between T2 and T3 (months
   6-9), IG received on-the-job education in CC while CG received the
   regular program. An online self-report questionnaire assessing CC
   knowledge, awareness, self-efficacy, and skill was analyzed at baseline,
   6 months, and 12 months.
   Results: Of 180 participants who completed the pretest, 120 (65 IG and
   55 CG) completed both follow-ups. Changes over time were mixed; the only
   statistical difference between groups was an improvement in awareness in
   IG but not in CG. At 12 months, intervention and control participants
   had different levels of awareness of CC (beta = 2.56, p < 0.001), but
   other outcomes did not differ between groups.
   Conclusion: Health profession educators can adopt Facebook as an
   education delivery platform to offer personalized, social learning
   incorporating cultural competency curricula into ongoing education and
   training in rising awareness on CC.
TC 15
ZA 0
Z8 0
ZS 2
ZR 0
ZB 0
Z9 17
U1 0
U2 19
SN 0260-6917
EI 1532-2793
UT WOS:000416187800017
PM 28963921
ER

PT J
AU Betschart, Patrick
   Zumstein, Valentin
   Bentivoglio, Maico
   Engeler, Daniel
   Schmid, Hans-Peter
   Abt, Dominik
TI Readability assessment of online patient education materials provided by
   the European Association of Urology
SO INTERNATIONAL UROLOGY AND NEPHROLOGY
VL 49
IS 12
BP 2111
EP 2117
DI 10.1007/s11255-017-1695-7
PD DEC 2017
PY 2017
AB Purpose To assess the readability of the web-based patient education
   material provided by the European Association of Urology.
   Materials and methods English patient education materials (PEM) as
   available in May 2017 were obtained from the EAU website. Each topic was
   analyzed separately using six well-established readability assessment
   tools, including Flesch-Kincaid Grade Level (FKGL), SMOG Grade Level
   (SMOG), Coleman-Liau Index (CLI), Gunning Fog Index (GFI), Flesch
   Reading Ease Formula (FRE) and Fry Readability Graph (FRG).
   Results A total of 17 main topics were identified of which separate
   basic and in-depth information is provided for 14 topics. Calculation of
   grade levels (FKGL, SMOG, CLI, GFI) showed readability scores of
   7th-13th grade for basic information, 8th-15th grade for in-depth
   information and 7th-15th grade for single PEM. Median FRE score was 54
   points (range 45-65) for basic information and 56 points (41-64) for
   in-depth information. The FRG as a graphical assessment revealed only 13
   valid results with an approximate 8th-17th grade level.
   Conclusion The EAU provides carefully worked out PEM for 17 urological
   topics. Although improved readability compared to similar analyses was
   found, a simplification of certain chapters might be helpful to
   facilitate better patient understanding.
OI Engeler, Daniel/0000-0003-1383-4701; Abt, Dominik/0000-0002-1915-4726
TC 12
Z8 0
ZB 3
ZR 0
ZA 0
ZS 0
Z9 12
U1 0
U2 12
SN 0301-1623
EI 1573-2584
UT WOS:000414377800004
PM 28905177
ER

PT J
AU Kugasia, A.
   Sehgal, N.
   Dollear, M.
   Sequeira, W.
   Block, J. A.
   Jolly, M.
TI Practice patterns in longitudinal lupus care provision: patient and
   physician perspectives
SO LUPUS
VL 26
IS 14
BP 1556
EP 1561
DI 10.1177/0961203317716788
PD DEC 2017
PY 2017
AB Background/purpose To plan a quality improvement project, we need to
   understand the practice patterns of physicians. We undertook an online
   survey of systemic lupus erythematosus (SLE) patients and physicians
   providing care to SLE patients to determine the patterns of medical care
   provided to SLE patients.
   Materials and methods Two self-report surveys were developed. A 12-item
   survey for the patients and a 13-item survey for physicians enquired
   about longitudinal care for SLE. Surveys were administered online to
   physicians providing care to SLE patients, and to patients who
   self-identified as having SLE, through the Lupus Society of Illinois.
   Patient and physician data were analyzed for physician practice patterns
   for SLE care, using chi square tests and t tests. A P value of 0.05 or
   less was considered significant on two-tailed tests.
   Results A total of 283 patients completed the survey. Mean (SD) age and
   disease duration of patients were 45.9 (13.2) and 12.7 (9.7) years. Half
   of the participants were being seen at 3-4-month intervals. More than
   70% of patients reported being tested for antinuclear antibody (ANA),
   and 20-30% anti-ENA antibody and Sjogren's (SSA/SSB) antibodies,
   respectively, at each follow-up visit. Eighty-six rheumatologists
   completed the surveys. Mean (SD) age was 55 (12) years and 56% were men.
   More than half (54%) provided care only in a private practice setting.
   More than 80% of physicians reported seeing their SLE patients at
   3-4-month interval. Only 2% reported performing ANA tests at each visit,
   while 4-5% performed anti-ENA and anti-SSA/SSB antibody tests at each
   visit for their SLE patients. More than 75% of physicians in private
   practice also ordered sedimentation rate at each visit for their SLE
   patients.
   Conclusions Unnecessary laboratory investigations may be being ordered
   routinely for patients at every visit. These results indicate a need for
   physician education on indications and utility of some of the laboratory
   tests such as ANA.
RI Jolly, Meenakshi/K-2561-2019; Jolly, Meenakshi/; Block, Joel/
OI Jolly, Meenakshi/0000-0001-8460-2751; Block, Joel/0000-0002-0330-7353
ZS 0
ZA 0
Z8 0
ZB 1
TC 2
ZR 0
Z9 2
U1 0
U2 0
SN 0961-2033
EI 1477-0962
UT WOS:000414406100012
PM 28659044
ER

PT J
AU Skolarus, Ted A.
   Ragnoni, Jennifer A.
   Garlinghouse, Carol
   Schafenacker, Ann
   Webster, Debbie
   Hager, Polly
   Wittmann, Daniela
   Northouse, Laurel
TI Multilingual Self-Management Resources for Prostate Cancer Survivors and
   Their Partners: Results of a Long-Term Academic-State Health Department
   Partnership to Promote Survivorship Care
SO UROLOGY
VL 110
BP 92
EP 97
DI 10.1016/j.urology.2017.06.017
PD DEC 2017
PY 2017
AB OBJECTIVE To provide innovative, evidence-based self management
   information and supportive care for prostate cancer survivors and their
   partners. We describe how an academic-public partnership facilitated the
   broad dissemination of evidence-based, multilingual survivorship
   educational materials via a state-managed prostate cancer website.
   METHODS We outline the steps of an academic-public partnership leading
   to dissemination of online, survivorship materials as a resource for
   prostate cancer survivors and their partners. We examined the 5-year
   utilization of the materials from January 2011 to December 2015
   according to 14 content areas (e.g., urinary, bowel, and sexual
   problems, fatigue, communication, cancer stress) and across 3 languages
   (English, Spanish, Arabic).
   RESULTS The total number of prostate cancer survivorship materials
   downloaded from January 2011 to December 2015 was 89,348. The number of
   downloaded materials increased over time from 6,421 in 2011 to 17,496 in
   2015. The most commonly downloaded content area was urine problems
   (27.5%), followed by bowel problems (23.4%) and sexual side effects
   (16.2%). The majority of downloaded materials was in English (86.3%),
   followed by Spanish (9.8%) and Arabic (3.9%).
   CONCLUSION The academic-public partnership facilitated broad
   dissemination of evidence-based informational materials for prostate
   cancer survivors and their partners through a state-managed website from
   2011 to 2015. Given the increasing role of academic-public partnerships
   in funding and development of robust, sustainable prostate cancer
   survivorship resources, this work serves as an introduction to these
   evidence-based materials and highlights a successful model of engagement
   between practitioners, research scientists, and public health
   administration. Published by Elsevier Inc.
RI Wittmann, Daniela/X-7127-2019; Northouse, Laurel/
OI Northouse, Laurel/0000-0002-2567-2183
ZR 0
ZB 0
ZA 0
Z8 0
TC 7
ZS 0
Z9 7
U1 0
U2 2
SN 0090-4295
EI 1527-9995
UT WOS:000415599100020
PM 28652166
ER

PT J
AU Boyer, Stephanie
   Chamberlain, Susan
   Pukall, Caroline
TI Vulvodynia attitudes in a sample of Canadian post-graduate medical
   trainees
SO CANADIAN JOURNAL OF HUMAN SEXUALITY
VL 26
IS 3
BP 249
EP 260
DI 10.3138/cjhs.2017-0019
PD DEC 2017
PY 2017
AB Physicians play a critical role in addressing sexual health in medical
   practice, including pain during intercourse. Vulvodynia is a prevalent
   cause of pain, however, related training is limited and variable. In
   addition, physician attitudes toward pain and sexuality may affect
   behaviour and therefore patient outcomes. This study's objectives were
   to: 1) determine whether post-graduate trainees hold more positive
   attitudes toward women presenting with vulvovaginal pain with (versus
   without) an identifiable cause; and 2) examine attitudinal predictors of
   comfort treating vulvodynia and attitudes toward patients with this
   presentation. Residents in Canadian Obstetrics and Gynecology (OBGYN)
   and Family Medicine (FM) programs participated in an online survey (N =
   99). Respondents completed questionnaires related to demographics,
   sexuality-related training, sexual attitudes, and comfort treating and
   attitudes toward vulvovaginal pain and its symptoms. Residents reported
   significantly more positive attitudes toward patients with visible
   pathology versus no identifiable cause for vulvovaginal pain, regardless
   of medical specialty, p < .001. In OBGYN residents, general comfort
   discussing sexuality in medical practice significantly predicted comfort
   treating vulvodynia and its symptoms (p < .001), and attitudes toward
   women with vulvodynia (p < .05). Demographic, training, and attitudinal
   variables did not significantly predict vulvodynia outcome measures in
   FM residents. This study of medical residents identified different
   attitudes based on vulvovaginal pain presentation, and identified
   predictors of attitudes and comfort treating vulvodynia in OBGYN
   residents. Findings suggest pathways by which health care experiences
   may influence outcomes in this population, and have important
   implications for resident training.
ZB 0
ZS 0
Z8 0
TC 4
ZR 0
ZA 0
Z9 4
U1 0
U2 3
SN 1188-4517
EI 2291-7063
UT WOS:000418002800008
ER

PT J
AU Kada, Sundaran
TI Awareness and knowledge of radiation dose and associated risks among
   final year medical students in Norway
SO INSIGHTS INTO IMAGING
VL 8
IS 6
BP 599
EP 605
DI 10.1007/s13244-017-0569-y
PD DEC 2017
PY 2017
AB Objectives The objective was to assess the knowledge of radiation dose
   and of the associated risks with ionising imaging examinations of
   medical students in their final year of training prior to graduating.
   Methods An online questionnaire was sent to all final year medical
   students from two universities. The questionnaire consisted of radiation
   dose and risk related questions, with multiple choices, only one of
   these choices was the correct answer. A 'correct' answer was given one
   mark and no mark was given for 'incorrect/do not know' answers. The
   total mean score ranged from 0 to 11, with higher scores representing
   greater knowledge about radiation doses and the associated risks.
   Results Ninety-nine students completed and returned the questionnaire
   yielding a response rate of 45%. The total mean score was 3.91 out of
   possible 11. Only eighteen students scored more than five points (50%).
   Students who reported moderate confidence in their knowledge about
   radiation dose and risks, scored significantly higher than students who
   reported no confidence (p = 0.003). There was a moderate positive
   correlation between students that reported moderate confidence and
   radiation knowledge scores (rho = .301, p = .002).
   Conclusion Overall medical students' knowledge of radiation dose and the
   risks associated with ionising imaging examinations was reported to be
   low.
ZS 0
ZA 0
ZB 1
Z8 0
TC 13
ZR 0
Z9 13
U1 0
U2 2
SN 1869-4101
UT WOS:000416566200008
PM 28952058
ER

PT J
AU Milothridis, Panagiotis
   Pavlidis, Leonidas
   Panagopoulou, Efharis
TI Are Burnt-out Doctors Prone to Seek Cosmetic Surgery? A Cross-Sectional
   Study
SO AESTHETIC PLASTIC SURGERY
VL 41
IS 6
BP 1447
EP 1453
DI 10.1007/s00266-017-0947-3
PD DEC 2017
PY 2017
AB Introduction Studies have so far examined several psychosocial factors
   associated with an interest in aesthetic plastic surgery. Among them,
   gender, teasing history, marital status, education, social networks and
   body dysmorphic disorders are all predictors of interest in cosmetic
   surgery. Given the fact that professional status can influence
   health-related attitudes, our objective was firstly to identify if
   medical professionals are more likely to express interest in plastic
   surgery compared to non-medical professionals. Secondary, given the high
   rate of burn-out among physicians, the study examined the association
   between burn-out and interest in plastic surgery.
   Materials and Methods One hundred doctors and 100 non-medical
   professionals with a University degree completed a questionnaire
   regarding their interest in undergoing cosmetic plastic surgery, in
   particular minimally invasive procedures and 9 specific aesthetic
   operations. Additionally, doctors completed the standardized Maslach
   burn-out inventory. The sample consisted of 40.5% men and 59.5% women
   (mean age = 34 years).
   Results Data analysis using the Mann-Whitney test revealed that women
   and medical professionals were more likely to express interest in
   cosmetic plastic surgery (p < 0.001 and p = 0.035, respectively).
   Regarding the medical profession and interest in specific operations,
   there has not been found any association except for liposuction (p <
   0.001). Results also showed a significant positive correlation between
   interest in cosmetic procedures and burn-out syndrome (r = 0.53 p <
   0.001).
   Conclusion The original finding that doctors are prone to seek elective
   plastic surgery may be attributed to their familiarity with invasive
   procedures. The correlation between burn-out syndrome and interest in
   cosmetic surgery could reveal a way of coping with the work demands.
   Results of this study can be used for the development of clinical tools
   for the screening of patients for elective cosmetic surgery.
OI Panagopoulou, Efharis/0000-0001-8708-7361
ZA 0
ZR 0
TC 1
ZS 0
ZB 0
Z8 0
Z9 1
U1 0
U2 5
SN 0364-216X
EI 1432-5241
UT WOS:000416137300029
PM 28779405
ER

PT J
AU Ross, Sandy A.
   Yount, Morgan
   Ankarstad, Sara
   Bock, Samantha
   Orso, Britta
   Perry, Kimberly
   Miros, Jennifer
   Brunstrom-Hernandez, Janice E.
TI Effects of Participation in Sports Programs on Walking Ability and
   Endurance Over Time in Children With Cerebral Palsy
SO AMERICAN JOURNAL OF PHYSICAL MEDICINE & REHABILITATION
VL 96
IS 12
BP 843
EP 851
DI 10.1097/PHM.0000000000000767
PD DEC 2017
PY 2017
AB Objective Children with cerebral palsy may benefit from maintaining a
   high level of physical fitness similar to typically developing children
   especially in terms of long-term physical performance, although in
   practice this is often difficult. The purpose of this study was to
   determine the effect of participation in sports programs on walking
   ability and endurance over time.
   Design A retrospective cohort study included participants with cerebral
   palsy, aged 6 to 20 yrs, who attended a summer sports program from 2004
   to 2012. There were 256 participant sessions with pre/post data
   recorded. The participants consisted of a total of 97 children (mean age
   [SD] = 11.4 [3.1] yrs), many of whom attended multiple programs
   throughout the years. Programs were held 6 hrs/d, 5 d/wk for up to 4
   wks. Outcome measures included the Timed Up and Go, modified 6-min walk,
   and 25-ft walk/run.
   Results The results showed significant improvements in the Timed Up and
   Go, modified 6-min walk distance and 25-ft walk/run over time. Children
   in Gross Motor Classification System level III made the largest gains.
   Conclusions Walking ability and endurance seem to improve after
   participation in an intensive summer sports programs. Higher frequency
   of program attendance resulted in significant improvements in the Timed
   Up and Go.
ZA 0
Z8 0
ZR 0
ZB 0
TC 1
ZS 0
Z9 1
U1 0
U2 12
SN 0894-9115
EI 1537-7385
UT WOS:000415752600008
PM 28644242
ER

PT J
AU Janouskova, Miroslava
   Weissova, Aneta
   Formanek, Tomas
   Pasz, Jiri
   Motlova, Lucie Bankovska
TI Mental illness stigma among medical students and teachers
SO INTERNATIONAL JOURNAL OF SOCIAL PSYCHIATRY
VL 63
IS 8
BP 744
EP 751
DI 10.1177/0020764017735347
PD DEC 2017
PY 2017
AB Background: Medical school curriculum contributes to future doctors'
   attitude formation towards people with mental illness.
   Aim: The purpose of this study was to compare stigmatizing attitudes
   between medical students and faculty, analyse stigmatizing attitudes
   among students from different years of study and identify factors
   predicting stigma.
   Methods: A cross-sectional study with the use of scales measuring
   attitudes and social distance was designed. Online questionnaires were
   distributed to all students and teachers at a medical faculty in the
   Czech Republic.
   Results: The response rate was 32.1% (n=308) among students and 26.7%
   (n=149) among teachers. Teachers had a greater prevalence of
   stigmatizing attitudes than students. Increased tolerant attitudes in
   students were detected after the fourth year, that is, following
   introduction to psychiatry. Preferred specialization in psychiatry and
   attending two psychiatry courses predicted more tolerant attitudes.
   Among both students and teachers, men possessed more stigmatizing
   attitudes towards people with mental illness. Age was an important
   predictor of stigmatizing attitudes among teachers.
   Conclusion: Educators should pay closer attention to the role of medical
   psychology and communication training implementation, which may be
   beneficial to improving skills and increasing medical students'
   self-esteem and feeling of competence throughout their psychiatry
   rotation.
RI Formánek, Tomáš/C-5897-2019; Formánek, Tomáš/N-2600-2019; Janouskova, Miroslava/; Alexova, Aneta/
OI Formánek, Tomáš/0000-0002-6740-6860; Formánek,
   Tomáš/0000-0002-6740-6860; Janouskova, Miroslava/0000-0002-0582-4581;
   Alexova, Aneta/0000-0003-4947-0508
ZB 1
ZS 0
ZR 0
ZA 0
Z8 1
TC 18
Z9 19
U1 0
U2 19
SN 0020-7640
EI 1741-2854
UT WOS:000415787700010
PM 29034811
ER

PT J
AU Scott, Karen M.
   Baur, Louise
   Barrett, Jenny
TI Evidence-Based Principles for Using Technology-Enhanced Learning in the
   Continuing Professional Development of Health Professionals
SO JOURNAL OF CONTINUING EDUCATION IN THE HEALTH PROFESSIONS
VL 37
IS 1
BP 61
EP 66
DI 10.1097/CEH.0000000000000146
PD WIN 2017
PY 2017
AB Increasingly, health professional training involves the use of
   educational technologies through what is broadly termed
   "Technology-Enhanced Learning" (TEL). TEL includes hardware, such as
   computers and mobile devices, and software, such as software
   applications (apps), learning management systems, and discussion boards.
   For many years, TEL has formed an integral part of health professional
   programs and is growing in acceptance, if not expectation, in
   postgraduate training and continuing education. TEL generally aims to be
   flexible, engaging, learner focused and interactive, and may involve
   collaboration and communication. It offers many benefits for learning
   and teaching, whether used on its own or in conjunction with
   face-to-face teaching through blended learning. The ubiquity of mobile
   devices in clinical settings means TEL is ideal for busy clinicians,
   both as learners and teachers. TEL enables participants to learn at a
   time and place that is convenient to them, so learners living in
   geographically dispersed locations can access standardized courses. To
   realize these potential benefits, we recommend that those developing TEL
   programs for health professionals take a systematic approach to
   planning, development, implementation, and evaluation. To that end, we
   propose 10 principles: clarify purpose and conduct a needs assessment;
   allocate adequate time and technology; incorporate proven approaches to
   improve learning; consider the need for a skills component; enable
   interaction between learners and with others; create different resources
   for different groups; pilot before implementing; incorporate measures to
   retain learners; provide opportunities for revision to aid retention;
   and evaluate learning outcomes, not just satisfaction.
RI Scott, Karen M./N-7333-2017; Baur, Louise/AAE-3413-2021
OI Scott, Karen M./0000-0003-0721-6675; 
TC 38
ZR 0
ZB 2
ZA 0
Z8 0
ZS 2
Z9 39
U1 2
U2 352
SN 0894-1912
EI 1554-558X
UT WOS:000396712000010
PM 28252469
ER

PT J
AU Wittoek, Ruth
   Mielants, Herman
TI To be or not to be rheumatologist: survey among Belgian medical students
   and internal medicine trainees: what do certified rheumatologists think
   about the current rheumatology training program?
SO CLINICAL RHEUMATOLOGY
VL 36
IS 12
BP 2805
EP 2812
DI 10.1007/s10067-017-3673-y
PD DEC 2017
PY 2017
AB In several countries, there have been increasing concerns over the years
   that fewer medical students or trainees choose rheumatology as a
   specialty. The aim of this three-step survey is to study the
   motivational factors for students and trainees in internal medicine to
   choose for rheumatology as a future career option and the idea among
   experienced rheumatologists about the needs for changes in the training
   program. An online survey was distributed among students in medical
   training (in the final 3 years) and trainees in internal medicine from
   the Ghent University and University Hospital. Questions concerned the
   level of clinical exposure to rheumatology and the motivation about
   becoming rheumatologist. Next, experienced rheumatologists were asked
   about the needs to change the current training. Descriptive data are
   shown and chi-squared tests were calculated to assess differences
   between groups (based on gender and exposure). Logistic regression was
   performed to study associations between demographic variables and
   choosing rheumatology as career. Only a minority of students (17%) and
   about half of trainees (45%) were ever exposed to rheumatology. Only 11%
   of students and 17% of trainees considered becoming rheumatologist.
   There was no difference in choice based on gender but previous exposure
   seemed to play an important role, and especially during the
   pre-specialty years. Univariate logistic regression identified the year
   of training and exposure as predictors for choosing rheumatology.
   Multivariate analysis only retained exposure as significantly associated
   (odds ratio (95% CI) = 2.88 (1.51-12.58)). Rheumatology is considered to
   be a fascinating discipline among Belgian students and trainees.
   Exposure during pre-specialty years is the strongest predictor for
   choosing rheumatology as future career option.
OI Wittoek, Ruth/0000-0002-6367-9466
ZA 0
Z8 0
ZB 0
TC 1
ZS 0
ZR 0
Z9 1
U1 0
U2 2
SN 0770-3198
EI 1434-9949
UT WOS:000415158300022
PM 28508103
ER

PT J
AU Sherman, Kerry A.
   Kilby, Christopher J.
   Shaw, Laura-Kate
   Winch, Caleb
   Kirk, Judy
   Tucker, Kathy
   Elder, Elisabeth
TI Facilitating decision-making in women undergoing genetic testing for
   hereditary breast cancer: BRECONDA randomized controlled trial results
SO BREAST
VL 36
BP 79
EP 85
DI 10.1016/j.breast.2017.10.001
PD DEC 2017
PY 2017
AB Background: Decision-making concerning risk-reducing mastectomy for
   women at hereditary risk of breast cancer entails complex personal
   choices. Deciding whether and how to restore breast shape after
   risk-reducing mastectomy is a key part of this process. We developed a
   web-based decision aid, BRECONDA (Breast Reconstruction Decision Aid),
   to assist women in decision-making regarding breast reconstruction.
   Method: This study assessed the efficacy of BRECONDA to assist women at
   increased risk of breast cancer in making decisions regarding
   risk-reducing mastectomy in terms of decisional conflict, knowledge, and
   satisfaction with information. Women at hereditary risk of breast cancer
   (N = 64) were recruited into this randomized controlled trial from four
   Australian hereditary cancer clinics. Participants initially provided
   online consent and completed baseline questionnaires assessing
   decisional conflict, knowledge, and satisfaction with information. They
   were then randomly assigned to either: 1) Intervention - unlimited
   access to BRECONDA, with usual care; or, 2) Control - usual care. At
   2-months follow-up (N = 60) the outcomes were re-assessed. Intervention
   participants also completed user acceptability ratings for the
   intervention overall and specific key modules.
   Results: MANCOVA analyses indicated that Intervention participants
   reported lower decisional conflict (P = 0.027), and greater knowledge (P
   = 0.019) and satisfaction with information (P < 0.0005) at 2-months
   follow-up compared with Controls. Intervention participants reported
   high user acceptability and satisfaction with the intervention.
   Conclusion: BRECONDA benefits women considering risk-reducing mastectomy
   by reducing decisional conflict, and improving knowledge and
   satisfaction with information. These benefits, coupled with high user
   acceptability, demonstrate the feasibility of implementing BRECONDA in
   the hereditary cancer risk context. (C) 2017 Elsevier Ltd. All rights
   reserved.
RI Kilby, Christopher Jon/A-7487-2015; Sherman, Kerry/; Winch, Caleb/A-1519-2015; Elder, Elisabeth/
OI Kilby, Christopher Jon/0000-0002-5783-6525; Sherman,
   Kerry/0000-0001-7780-6668; Winch, Caleb/0000-0002-0899-2708; Elder,
   Elisabeth/0000-0002-6686-9898
TC 10
ZS 0
ZB 1
Z8 1
ZA 0
ZR 0
Z9 11
U1 0
U2 6
SN 0960-9776
EI 1532-3080
UT WOS:000414087600014
PM 29031121
ER

PT J
AU Ivan, Kristina M.
   Hassed, Susan
   Darden, Alix G.
   Aston, Christopher E.
   Guy, Carrie
TI Influence of Genetic Counseling Graduate Program Websites on Student
   Application Decisions
SO JOURNAL OF GENETIC COUNSELING
VL 26
IS 6
BP 1213
EP 1220
DI 10.1007/s10897-017-0097-4
PD DEC 2017
PY 2017
AB This study investigated how genetic counseling educational program
   websites affect application decisions via an online survey sent to
   current students and recent graduates. Program leadership: directors,
   assistant directors, associate directors, were also surveyed to
   determine where their opinions coincided or differed from those reported
   by students and recent graduates. Chi square analysis and t-tests were
   used to determine significance of results. A two-sample t-test was used
   to compare factors students identified as important on a 5-point Likert
   scale with those identified by directors. Thematic analysis revealed
   three major themes students consider important for program websites:
   easy navigation, website content, and website impression. Directors were
   interested in how prospective students use their program website and
   what information they found most useful. Students indicated there were
   specific programs they chose not to apply to due to the difficulty of
   using the website for that program. Directors significantly
   underestimated how important information about application requirements
   was to students in making application decisions. The information
   reported herein will help individual genetic counseling graduate
   programs improve website functionality and retain interested applicants.
RI Guy, Carrie/GLV-1873-2022; Guy, Carrie/
OI Guy, Carrie/0000-0002-3349-6597
ZA 0
ZB 1
Z8 0
ZS 0
TC 1
ZR 0
Z9 1
U1 1
U2 9
SN 1059-7700
EI 1573-3599
UT WOS:000414596700005
PM 28424951
ER

PT J
AU Fornari, Eric D.
   Sabharwal, Sanjeev
   Schwend, Richard M.
TI The POSNA-COUR International Scholar Program. Results of the First 7
   Years
SO JOURNAL OF PEDIATRIC ORTHOPAEDICS
VL 37
IS 8
BP 570
EP 574
DI 10.1097/BPO.0000000000000721
PD DEC 2017
PY 2017
AB Background:The Pediatric Orthopedic Society of North America
   (POSNA)-Children's Orthopedics in Underserved Regions (COUR)
   International Scholar Program was initiated in 2007 to provide
   educational opportunities for emerging leaders who treat children with
   orthopaedic conditions in resource-challenged environments worldwide.
   Financial support is available each year for 4 to 6 orthopaedic surgeons
   to attend either the POSNA Annual Meeting or the International Pediatric
   Orthopedic Symposium. The scholars are also encouraged to visit selected
   centers for observerships during their trip. Since 2007 there have been
   41 international scholars who have participated in the program. We
   wished to assess the impact of the program and to obtain feedback to
   improve the experience for future participants.Methods:A 23-question
   web-based survey was created and sent to 38 past scholars from 22
   countries who have participated in the program by July 2013. The
   responses were gathered online and the data were analyzed for the 24
   (62%) respondents from 18 countries who completed the survey.Results:Of
   the respondents, 16/24 (66%) reported that their current practice is
   comprised of at least 75% pediatrics. Twelve of 24 (52%) were fellowship
   trained in pediatric orthopaedics, typically outside of North America.
   All scholars found the meeting they attended to be very useful and have
   subsequently made changes to their clinical practice. Nineteen of 24
   (82%) did a premeeting or postmeeting observership. Twenty-two of 24
   (92%) participants have remained in contact with POSNA members they met
   at the meeting, with 86% of respondents stating that they have
   subsequently consulted POSNA members on management of patients.
   Sixty-two percent of the scholars had a POSNA member visit them
   following the scholarship and 29% have since returned to visit POSNA
   members for further clinical observerships. Twenty-one of 24 (91%) have
   had the opportunity to share the knowledge they gained with others in
   their region through lectures, surgical demonstrations, and/or clinical
   training. A common response from the scholars was that the scholarship
   program was a truly transformative life experience that provided them
   with an opportunity to receive the highest quality of professional
   education. The main challenges that these scholars report are lack of
   available fellowship/subspecialty training in their region, patients'
   inability to pay, and excessive physician workload. All of the
   respondents expressed interest in arranging a POSNA cosponsored regional
   meeting.Conclusions:Since 2007, the POSNA-COUR international scholar
   program has been a fruitful resource for orthopaedists practicing in
   resource-challenged environments worldwide. It has provided unique
   training for the scholars and has further enabled them to teach others
   in their region. The program has thus far succeeded in fostering lasting
   relationships that have led to continued educational exchanges.Level of
   Evidence:Level IVcase series.
RI Schwend, Richard/AAA-9177-2022
TC 7
ZB 0
ZA 0
Z8 0
ZS 0
ZR 0
Z9 7
U1 0
U2 0
SN 0271-6798
EI 1539-2570
UT WOS:000415069200032
PM 26756989
ER

PT J
AU Richmond, Helen
   Copsey, Bethan
   Hall, Amanda M.
   Davies, David
   Lamb, Sarah E.
TI A systematic review and meta-analysis of online versus alternative
   methods for training licensed health care professionals to deliver
   clinical interventions
SO BMC MEDICAL EDUCATION
VL 17
AR 227
DI 10.1186/s12909-017-1047-4
PD NOV 23 2017
PY 2017
AB Background: Online training is growing in popularity and yet its
   effectiveness for training licensed health professionals (HCPs) in
   clinical interventions is not clear. We aimed to systematically review
   the literature on the effectiveness of online versus alternative
   training methods in clinical interventions for licensed Health Care
   Professionals (HCPs) on outcomes of knowledge acquisition, practical
   skills, clinical behaviour, self-efficacy and satisfaction.
   Methods: Seven databases were searched for randomised controlled trials
   (RCTs) from January 2000 to June 2015. Two independent reviewers rated
   trial quality and extracted trial data. Comparative effects were
   summarised as standardised mean differences (SMD) and 95% confidence
   intervals. Pooled effect sizes were calculated using a random-effects
   model for three contrasts of online versus (i) interactive workshops
   (ii) taught lectures and (iii) written/electronic manuals.
   Results: We included 14 studies with a total of 1089 participants. Most
   trials studied medical professionals, used a workshop or lecture
   comparison, were of high risk of bias and had small sample sizes (range
   21-183). Using the GRADE approach, we found low quality evidence that
   there was no difference between online training and an interactive
   workshop for clinical behaviour SMD 0.12 (95% CI -0.13 to 0.37). We
   found very low quality evidence of no difference between online methods
   and both a workshop and lecture for knowledge (workshop: SMD 0.04 (95%
   CI -0.28 to 0.36); lecture: SMD 0.22 (95% CI: -0.08, 0.51)). Lastly,
   compared to a manual (n = 3/14), we found very low quality evidence that
   online methods were superior for knowledge SMD 0.99 (95% CI 0.02 to
   1.96). There were too few studies to draw any conclusions on the effects
   of online training for practical skills, self-efficacy, and satisfaction
   across all contrasts.
   Conclusions: It is likely that online methods may be as effective as
   alternative methods for training HCPs in clinical interventions for the
   outcomes of knowledge and clinical behaviour. However, the low quality
   of the evidence precludes drawing firm conclusions on the relative
   effectiveness of these training methods. Moreover, the confidence
   intervals around our effect sizes were large and could encompass
   important differences in effectiveness. More robust, adequately powered
   RCTs are needed.
OI Lamb, Sarah/0000-0003-4349-7195
ZA 0
ZR 0
ZS 0
TC 48
Z8 0
ZB 2
Z9 48
U1 1
U2 24
EI 1472-6920
UT WOS:000416056700001
PM 29169393
ER

PT J
AU Kilty, Caroline
   Wiese, Anel
   Bergin, Colm
   Flood, Patrick
   Fu, Na
   Horgan, Mary
   Higgins, Agnes
   Maher, Bridget
   O'Kane, Grainne
   Prihodova, Lucia
   Slattery, Dubhfeasa
   Stoyanov, Slavi
   Bennett, Deirdre
TI A national stakeholder consensus study of challenges and priorities for
   clinical learning environments in postgraduate medical education
SO BMC MEDICAL EDUCATION
VL 17
AR 226
DI 10.1186/s12909-017-1065-2
PD NOV 22 2017
PY 2017
AB Background: High quality clinical learning environments (CLE) are
   critical to postgraduate medical education (PGME). The understaffed and
   overcrowded environments in which many residents work present a
   significant challenge to learning. The purpose of this study was to
   develop a national expert group consensus amongst stakeholders in PGME
   to; (i) identify important barriers and facilitators of learning in CLEs
   and (ii) indicate priority areas for improvement. Our objective was to
   provide information to focus efforts to provide high quality CLEs.
   Methods: Group Concept Mapping (GCM) is an integrated mixed methods
   approach to generating expert group consensus. A multi-disciplinary
   group of experts were invited to participate in the GCM process via an
   online platform. Multi-dimensional scaling and hierarchical cluster
   analysis were used to analyse participant inputs in regard to barriers,
   facilitators and priorities.
   Results: Participants identified facilitators and barriers in ten
   domains within clinical learning environments. Domains rated most
   important were those which related to residents' connection to and
   engagement with more senior doctors. Organisation and conditions of work
   and Time to learn with senior doctors during patient care were rated as
   the most difficult areas in which to make improvements.
   Conclusions: High quality PGME requires that residents engage and
   connect with senior doctors during patient care, and that they are
   valued and supported both as learners and service providers. Academic
   medicine and health service managers must work together to protect these
   elements of CLEs, which not only shape learning, but impact quality of
   care and patient safety.
RI Stoyanov, Slavi/I-8871-2019; Fu, Na/AAA-6415-2022; Wiese, Anel/AAS-9799-2020; Flood, Patrick/; Slattery, Dubhfeasa/; Prihodova, Lucia/
OI Stoyanov, Slavi/0000-0002-1190-5871; Wiese, Anel/0000-0003-3119-5755;
   Flood, Patrick/0000-0002-2465-7432; Slattery,
   Dubhfeasa/0000-0001-8296-1427; Prihodova, Lucia/0000-0002-0632-9582
ZA 0
Z8 0
ZS 0
TC 18
ZR 0
ZB 0
Z9 18
U1 2
U2 7
SN 1472-6920
UT WOS:000416057300001
PM 29166902
ER

PT J
AU Hartmann, Sabrina
   Klaschka, Ursula
TI Interested consumers' awareness of harmful chemicals in everyday
   products
SO ENVIRONMENTAL SCIENCES EUROPE
VL 29
AR 29
DI 10.1186/s12302-017-0127-8
PD NOV 21 2017
PY 2017
AB Background: Everyday products can contain a multitude of harmful
   substances unnoticed by most consumers, because established risk
   communication channels reach only part of the society. The question is,
   whether at least interested and informed consumers are able to use risk
   communication tools and assess harmful chemicals in products.
   Results: An online survey investigated the awareness of 1030 consumers
   on harmful substances in everyday items. Participating consumers'
   education level, knowledge in chemistry, and motivation were above
   society's average. Although a large number of responses showed that
   survey participants were familiar with several aspects of the issue, the
   results revealed that knowledge in chemistry helped, but was not enough.
   Many participants assumed that products with an eco-label, natural
   personal care products, products without hazard pictograms or products
   produced in the European Union would not contain harmful substances.
   Most participants indicated to use hazard pictograms, information on the
   packaging, reports in the media, and environmental and consumer
   organizations as information sources, while information by authorities
   and manufacturers were not named frequently and did not receive high
   confidence. Smartphone applications were not indicated by many
   participants as information sources. The information sources most
   trusted were environmental and consumer organizations, hazard
   pictograms, and lists of ingredients on the containers. The declared
   confidence in certain risk communication instruments did not always
   correspond to the use frequencies indicated. Nearly all participants
   considered legislators as responsible for the reduction of harmful
   substances in consumer products.
   Conclusions: Misconceptions about harmful substances in products can be
   dangerous for the personal health and the environment. The survey
   indicates that motivation, educational level, and chemical expertise do
   not automatically provide an appropriate understanding of harmful
   substances in products. If well-informed consumers are not sufficiently
   capable to use risk information elements as revealed in this study, then
   this will be even more the case for the general public. Consumer
   awareness should be stipulated by an improved information strategy about
   chemical risks in consumer products with an extensive participation of
   the target groups and by more efforts by authorities and manufactures to
   build trust and to provide easily understandable information.
TC 14
ZB 6
ZS 0
ZR 0
ZA 0
Z8 0
Z9 14
U1 1
U2 14
SN 2190-4707
EI 2190-4715
UT WOS:000416290900001
PM 29214119
ER

PT J
AU Yuan, Qi
   Picco, Louisa
   Chang, Sherilyn
   Abdin, Edimansyah
   Chua, Boon Yiang
   Ong, Samantha
   Yow, Kah Lai
   Chong, Siow Ann
   Subramaniam, Mythily
TI Attitudes to mental illness among mental health professionals in
   Singapore and comparisons with the general population
SO PLOS ONE
VL 12
IS 11
AR e0187593
DI 10.1371/journal.pone.0187593
PD NOV 16 2017
PY 2017
AB Background
   Similar to the general public, mental health professionals sometimes
   also have negative attitudes towards individuals with mental illness;
   which could ultimately affect the quality of care received by the
   patients. This study aims to explore attitudes to mental illness among
   mental health professionals in Singapore; make comparisons with the
   general population; and investigate the significant correlates.
   Methods
   A cross-sectional design was used. Eligible participants were recruited
   from the Institute of Mental Health, Singapore. Attitudes to mental
   illness among the mental health professionals were measured using an
   adapted 26-item Attitudes to Mental Illness questionnaire (AMI). An
   earlier study amongst the general population in Singapore had used the
   same tool; however, factor analysis suggested a 20-item, 4-factor
   structure (AMI-SG) was the best fit. This 4-factor structure was applied
   among the current sample of mental health professionals to allow
   comparisons between the professionals and the general population. Data
   were collected through an online survey tool 'Questionpro' from February
   to April 2016, and 379 participants were included in the current
   analysis. Attitudes to mental illness among these professionals were
   compared to those of the general population, which were captured as part
   of a national study conducted from March 2014 to April 2015.
   Results
   The 20-item, 4-factor structure AMI-SG derived from the general
   population was applicable among the mental health professionals in
   Singapore. Compared to the general population, mental health
   professionals had significantly more positive attitudes to mental
   illness; however their scores on 'social distancing' did not differ from
   the general population. Indian ethnicity was negatively associated with
   'social distancing' and 'social restrictiveness' among the
   professionals; while higher education was negatively related to
   'prejudice and misconception'. Compared to nurses, doctors showed
   significantly more positive attitudes on 'social restrictiveness' and
   'prejudice and misconception'. Having family or close friends diagnosed
   with mental illness was negatively associated with 'social distancing'
   among the professionals.
   Conclusion
   The AMI-SG is an effective tool to measure attitudes to mental illness
   among mental health professionals in Singapore. Although the
   professionals had significantly more positive attitudes to mental
   illness than the general public in Singapore, their attitudes on 'social
   distancing' resembled closely that of the general public. Professionals
   tended to have more negative attitudes if they were nurses, less
   educated, and of Chinese ethnicity. More studies are needed to explore
   the underlying reasons for the differences and to generalize these
   findings among mental health professionals elsewhere.
RI Picco, Louisa/AAD-6236-2022; Abdin, Edimansyah/E-6451-2011; YUAN, Qi/; Picco, Louisa/
OI Abdin, Edimansyah/0000-0002-1016-3298; YUAN, Qi/0000-0002-5271-6954;
   Picco, Louisa/0000-0001-7593-3209
ZS 0
TC 20
ZB 2
ZR 0
Z8 1
ZA 0
Z9 20
U1 3
U2 10
SN 1932-6203
UT WOS:000415378800022
PM 29145419
ER

PT J
AU Ralph, Anna P.
   Lowell, Anne
   Murphy, Jean
   Dias, Tara
   Butler, Deborah
   Spain, Brian
   Hughes, Jaquelyne T.
   Campbell, Lauren
   Bauert, Barbara
   Salter, Claire
   Tune, Kylie
   Cass, Alan
TI Low uptake of Aboriginal interpreters in healthcare: exploration of
   current use in Australia's Northern Territory
SO BMC HEALTH SERVICES RESEARCH
VL 17
AR 733
DI 10.1186/s12913-017-2689-y
PD NOV 15 2017
PY 2017
AB Background: In Australia's Northern Territory, most Aboriginal people
   primarily speak an Aboriginal language. Poor communication between
   healthcare providers and Aboriginal people results in adverse outcomes
   including death. This study aimed to identify remediable barriers to
   utilisation of Aboriginal Interpreter services at the Northern
   Territory's tertiary hospital, which currently manages over 25,000
   Aboriginal inpatients annually.
   Methods: This is a multi-method study using key stakeholder discussions,
   medical file audit, bookings data from the Aboriginal Interpreter
   Service 2000-2015 and an online cross-sectional staff survey. The
   Donabedian framework was used to categorise findings into structure,
   process and outcome.
   Results: Six key stakeholder meetings each with approximately 15
   participants were conducted. A key structural barrier identified was
   lack of onsite interpreters. Interpreter bookings data revealed that
   only 7603 requests were made during the 15-year period, with completion
   of requests decreasing from 337/362 (93.1%) in 2003-4 to 649/831 (78.1%)
   in 2014-15 (p < 0.001). Non-completion was more common for minority
   languages (p < 0.001). Medical files of 103 Aboriginal inpatients were
   audited. Language was documented for 13/103 (12.6%). Up to 60/103
   (58.3%) spoke an Aboriginal language primarily. Of 422 staff who
   participated in the survey, 18.0% had not received 'cultural competency'
   training; of those who did, 58/222 (26.2%) indicated it was
   insufficient. The Aboriginal Interpreter Service effectiveness was
   reported to be good by 209/368 (56.8%), but only 101/367 (27.5%) found
   it timely. Key process barriers identified by staff included booking
   complexities, time constraints, inadequate delivery of tools and
   training, and greater convenience of unofficial interpreters.
   Conclusion: We identified multiple structural and process barriers
   resulting in the outcomes of poor language documentation and low rates
   of interpreter bookings. Findings are now informing interventions to
   improve communication.
RI Ralph, Anna/AAB-6103-2021; Lowell, Anne/H-9307-2013; Cass, Alan/
OI Lowell, Anne/0000-0001-9540-1939; Cass, Alan/0000-0002-3923-3173
ZB 2
Z8 0
ZS 0
ZR 0
TC 22
ZA 0
Z9 22
U1 0
U2 3
SN 1472-6963
UT WOS:000415156100006
PM 29141623
ER

PT J
AU Polak, Rani
   Finkelstein, Adi
   Axelrod, Tom
   Dacey, Marie
   Cohen, Matan
   Muscato, Dennis
   Shariv, Avi
   Constantini, Naama W.
   Brezis, Mayer
TI Medical students as health coaches: Implementation of a
   student-initiated Lifestyle Medicine curriculum
SO ISRAEL JOURNAL OF HEALTH POLICY RESEARCH
VL 6
AR 42
DI 10.1186/s13584-017-0167-y
PD NOV 10 2017
PY 2017
AB Background: By 2020, the World Health Organization predicts that
   two-thirds of all diseases worldwide will be the result of lifestyle
   choices. Physicians often do not counsel patients about healthy
   behaviors, and lack of training has been identified as one of the
   barriers. Between 2010 and 2014, Hebrew University developed and
   implemented a 58-h Lifestyle Medicine curriculum spanning five of the 6
   years of medical school. Content includes nutrition, exercise, smoking
   cessation, and behavior change, as well as health coaching practice with
   friends/relatives (preclinical years) and patients (clinical years).
   This report describes this development and diffusion process, and it
   also presents findings related to the level of acceptance of this
   student-initiated Lifestyle Medicine (LM) curriculum.
   Methods: Students completed an online semi-structured questionnaire
   after the first coaching session (coaching questionnaire) and the last
   coaching session (follow-up questionnaire).
   Results: Nine hundred and twenty-three students completed the coaching
   questionnaire (296 practices were with patients, 627 with
   friends/relatives); and 784 students completed the follow-up
   questionnaire (208 practices were with patients, 576 with
   friends/relatives). They reported overall that health coaching domains
   included smoking cessation (263 students), nutrition (79), and exercise
   (117); 464 students reported on combined topics. Students consistently
   described a high acceptance of the curriculum and their active role in
   coaching. Further, most students reported that they were eager to
   address their own health behaviors.
   Conclusions: We described the development and acceptance of a
   student-initiated comprehensive LM curriculum. Students perceived LM as
   an important component of physicians' professional role and were ready
   to explore it both as coaches and in their personal lives. Thus, medical
   school deans might consider developing similar initiatives in order to
   position medical schools as key players within a preventive strategy in
   healthcare policy.
Z8 0
ZA 0
ZB 1
TC 9
ZR 0
ZS 0
Z9 9
U1 0
U2 9
SN 2045-4015
UT WOS:000415019300001
PM 29121991
ER

PT J
AU Frank, Annabel
   Gifford, Kimberly
TI Electronic portfolio use in pediatric residency and perceived efficacy
   as a tool for teaching lifelong learning
SO BMC MEDICAL EDUCATION
VL 17
AR 202
DI 10.1186/s12909-017-1045-6
PD NOV 10 2017
PY 2017
AB Background: Residency programs use electronic portfolios (efolios) to
   organize data, track resident performance, and sometimes teach and
   assess lifelong learning (LLL) skills. Published studies on efolios in
   graduate medical education are mostly descriptions of implementation at
   individual institutions.
   Methods: An anonymous online survey was sent to 199 pediatric residency
   program directors across the United States. Efolio usage patterns were
   described and compared between program directors that perceived efolios
   effective at fostering LLL and those that did not.
   Results: Surveys were completed by 82 of 199 program directors (41%),
   and 55% used efolios. The 20% (9 of 45) of program directors that
   believed efolios were effective at teaching LLL more often used
   self-assessment (88% vs. 50%, p = 0.05) and goal-setting (75% vs. 40%, p
   = 0.03) functionalities. Common efolio challenges included limited
   usability and difficulty integrating data. Most non-users (65%) would
   like to invest in efolios.
   Conclusions: Respondents reported technical and convenience-related
   challenges to efolio use, which need to be addressed for efolios to meet
   their potential as valuable learning tools. The use of self-assessments
   and goal-setting features was associated with program directors'
   perceptions that efolios were effective at fostering LLL.
TC 4
Z8 0
ZB 2
ZS 0
ZA 0
ZR 0
Z9 4
U1 0
U2 6
SN 1472-6920
UT WOS:000414976100004
PM 29126405
ER

PT J
AU Wilson, Nick
   Ferguson, Catharine
   Rice, Geoffrey
   Baker, Michael G.
   Schrader, Ben
   Clement, Christine
   Thomson, George
TI Remembering the 1918 influenza pandemic: national survey of memorials
   and scope for enhancing educational value around pandemic preparedness
SO NEW ZEALAND MEDICAL JOURNAL
VL 130
IS 1465
BP 53
EP 70
PD NOV 10 2017
PY 2017
AB AIM: To systematically identify physical memorials to the 1918 influenza
   pandemic in an entire country.
   METHODS: Internet searches, contact with local historians and field
   expeditions were conducted.
   RESULTS: Despite the high impact of the 1918 influenza pandemic in New
   Zealand (similar to 8,600 deaths), only seven publicly accessible local
   memorials which referred this pandemic were identified. Another 11
   memorials were identified, but these were in private settings or did not
   refer to the pandemic. There is no national memorial and a marked
   contrast exists with the number of war memorials (260 times more per
   1,000 deaths for one war), and for 20 smaller mass fatality events (one
   of which has eight memorials alone). The current educational value of
   these pandemic memorials is likely to be minimal since only three are in
   cities, there is a lack of supporting signage and there are no links to
   online resources.
   CONCLUSIONS: Despite the major impact of the 1918 influenza pandemic in
   New Zealand, publicly accessible memorials were found to be rare. This
   was in marked contrast to other disaster-related memorials and
   particularly to war memorials. There appears to be major scope for
   enhancing public education around the persisting threat of future
   pandemics via improved use of physical memorials and linkages to online
   resources.
Z8 0
ZR 0
ZS 0
TC 5
ZA 0
ZB 0
Z9 5
U1 1
U2 2
SN 0028-8446
EI 1175-8716
UT WOS:000423391100006
PM 29121624
ER

PT J
AU de Villiers, Marietjie
   van Schalkwyk, Susan
   Blitz, Julia
   Couper, Ian
   Moodley, Kalavani
   Talib, Zohray
   Young, Taryn
TI Decentralised training for medical students: a scoping review
SO BMC MEDICAL EDUCATION
VL 17
AR 196
DI 10.1186/s12909-017-1050-9
PD NOV 9 2017
PY 2017
AB Background: Increasingly, medical students are trained at sites away
   from the tertiary academic health centre. A growing body of literature
   identifies the benefits of decentralised clinical training for students,
   the health services and the community. A scoping review was done to
   identify approaches to decentralised training, how these have been
   implemented and what the outcomes of these approaches have been in an
   effort to provide a knowledge base towards developing a model for
   decentralised training for undergraduate medical students in lower and
   middleincome countries (LMICs).
   Methods: Using a comprehensive search strategy, the following databases
   were searched, namely EBSCO Host, ERIC, HRH Global Resources, Index
   Medicus, MEDLINE and WHO Repository, generating 3383 references. The
   review team identified 288 key additional records from other sources.
   Using prespecified eligibility criteria, the publications were screened
   through several rounds. Variables for the data-charting process were
   developed, and the data were entered into a custom-made online
   Smartsheet database. The data were analysed qualitatively and
   quantitatively.
   Results: One hundred and five articles were included. Terminology most
   commonly used to describe decentralised training included 'rural',
   'community based' and 'longitudinal rural'. The publications largely
   originated from Australia, the United States of America (USA), Canada
   and South Africa. Fifty-five percent described decentralised training
   rotations for periods of more than six months. Thematic analysis of the
   literature on practice in decentralised medical training identified four
   themes, each with a number of subthemes. These themes were student
   learning, the training environment, the role of the community, and
   leadership and governance.
   Conclusions: Evident from our findings are the multiplicity and
   interconnectedness of factors that characterise approaches to
   decentralised training. The student experience is nested within a
   particular context that is framed by the leadership and governance that
   direct it, and the site and the community in which the training is
   happening. Each decentralised site is seen to have its own dynamic that
   may foreground certain elements, responding differently to enabling
   student learning and influencing the student experience. The insights
   that have been established through this review have relevance in
   informing the further expansion of decentralised clinical training,
   including in LMIC contexts.
RI Blitz, Julia/W-3334-2019; van Schalkwyk, Susan/AAA-2841-2021; van Schalkwyk, Susan/ABD-2638-2020; Couper, Ian D/AAC-7554-2020; Young, Taryn/; Moodley, Kalavani/
OI Blitz, Julia/0000-0001-5229-3907; van Schalkwyk,
   Susan/0000-0003-1596-6791; Couper, Ian D/0000-0003-1587-6075; Young,
   Taryn/0000-0003-2406-081X; Moodley, Kalavani/0000-0001-8166-6629
ZR 0
Z8 0
TC 34
ZB 1
ZA 0
ZS 2
Z9 34
U1 0
U2 9
EI 1472-6920
UT WOS:000414758000006
PM 29121923
ER

PT J
AU Fuerstenberg, Sophie
   Harendza, Sigrid
TI Differences between medical student and faculty perceptions of the
   competencies needed for the first year of residency
SO BMC MEDICAL EDUCATION
VL 17
AR 198
DI 10.1186/s12909-017-1036-7
PD NOV 9 2017
PY 2017
AB Background: Different guidelines and frameworks like the CanMEDs model
   or entrustable professional activities (EPAs) describe competencies
   required for successful and professional work of residents. Not all
   competencies are of equal importance for graduates when they start their
   residency. The aim of this study was to evaluate the relevance of
   different competencies for a first year resident from the perspective of
   physicians and medical students.
   Methods: In an online study, 178 of 475 surgeons and internists
   including residents and attendings and 102 of 728 first and last year
   undergraduate medical students from the University Medical Center
   Hamburg-Eppendorf ranked 25 competencies according to their relevance
   for entrustment decisions in first year residents. The rankings of the
   competencies by residents and attendings and by first year and last year
   medical student were compared. Additionally, the rankings were also
   compared to the literature.
   Results: Physicians and medical students rated 'Responsibility' as the
   most important competency for first year residents. Physicians ranked
   'Teamworkand collegiality' and 'Structure, work planning and priorities'
   within the top 10 competencies significantly higher than medical
   students. The competency ranks between attendings and residents only
   showed one significant difference between attendings and residents,
   where 'Coping with mistakes', was ranked significantly higher by
   residents. Medical students ranked 'Active listening to patients',
   'Advising patients' and 'Handling emotions of patients and their
   relatives' significantly higher than physicians. Final year students
   ranked 'Structure, work planning and priorities', 'Coping with
   mistakes', and ` Verbal communication with colleagues and supervisors'
   significantly higher than first year students.
   Conclusions: Even though physicians and medical students agree that `
   Responsibility' is the most important competency for entrustment
   decisions in the first year of residency, medical students rate
   competencies regarding patient communication very highly while
   physicians rate competencies required for patient managements
   significantly higher for entrustment decision. Undergraduate medical
   curricula seem to prepare students well with respect to
   patient-centeredness but need to be developed more specifically to
   prepare students equally well for patient management competencies which
   are required in the first year of residency for entrustment decisions
   from the attendings perspective.
ZB 2
Z8 0
TC 16
ZS 0
ZA 0
ZR 0
Z9 16
U1 1
U2 9
SN 1472-6920
UT WOS:000414758000008
PM 29121897
ER

PT J
AU Herbert, Cristan
   Velan, Gary M.
   Pryor, Wendy M.
   Kumar, Rakesh K.
TI A model for the use of blended learning in large group teaching sessions
SO BMC MEDICAL EDUCATION
VL 17
AR 197
DI 10.1186/s12909-017-1057-2
PD NOV 9 2017
PY 2017
AB Background: Although blended learning has the potential to enhance the
   student experience, both in terms of engagement and flexibility, it can
   be difficult to effectively restructure existing courses. To achieve
   these goals for an introductory Pathology course, offered to more than
   250 undergraduate students at UNSW Sydney, we devised a novel approach.
   Methods: For each topic presented over 2-3 weeks, a single face-to-face
   overview lecture was retained. The remaining content that had previously
   been delivered as conventional lectures was converted into short (12-18
   min) online modules. These were based on lecture slides with added
   animations/highlights, plus narration using edited excerpts of previous
   lecture recordings. The modules also incorporated interactive questions
   and review quizzes with feedback which used various question types.
   Modules were developed in PowerPoint and iSpring and uploaded to Moodle
   as SCORM packages. Each topic concluded with an interactive large-group
   session focussing on integration of the content, with in-class questions
   to which students could respond via the Echo360 Active Learning Platform
   (ALP). Overall, more than 50% of face-to-face lecture time was replaced
   by online modules and interactive large-group sessions. Quantitative
   evaluation data included usage statistics from 264 students and feedback
   via online survey responses from 41 students. Qualitative evaluation
   data consisted of reflective commentaries from 160 student ePortfolios,
   which were analysed to identify factors affecting learning benefits and
   user acceptability.
   Results: All of the modules were completed by 74% of students and on
   average, 83.1% of students eventually passed the optional review
   quizzes. Notably, 88.4% of students responded to in-class questions
   during the integration and feedback sessions via the ALP. Student
   reflections emphasised that the modules promoted understanding, which
   was reinforced through active learning. The modules were described as
   enjoyable, motivating and were appreciated for their flexibility, which
   enabled students to work at their own pace.
   Conclusions: In transforming this introductory Pathology course, we have
   demonstrated a model for the use of blended learning in large group
   teaching sessions, which achieved high levels of completion,
   satisfaction and value for learning.
RI Kumar, Rakesh K/J-6124-2012
OI Kumar, Rakesh K/0000-0002-9531-8411
ZB 1
ZR 0
Z8 0
TC 38
ZS 2
ZA 0
Z9 40
U1 3
U2 64
SN 1472-6920
UT WOS:000414758000007
PM 29121908
ER

PT J
AU Keis, Oliver
   Grab, Claudia
   Schneider, Achim
   Oechsner, Wolfgang
TI Online or face-to-face instruction? A qualitative study on the
   electrocardiogram course at the University of Ulm to examine why
   students choose a particular format
SO BMC MEDICAL EDUCATION
VL 17
AR 194
DI 10.1186/s12909-017-1053-6
PD NOV 9 2017
PY 2017
AB Background: Since the introduction of the e-learning electrocardiogram
   (ECG) course 'ECG Online' into the curriculum at the University of Ulm,
   a small but relatively constant number of students have decided not to
   participate in the online course but to attend the face-to-face course,
   although the content of both courses is identical. The present study
   examined why students prefer one format or the other.
   Methods: In a qualitative research approach, ten medical students were
   questioned in a guided interview. At the time of the survey the
   interviewees were enrolled in the 7th to 10th semesters. Among the
   respondents, 2 had participated only in the face-to-face ECG course, 4
   only in the online version and 4 in both the face-to-face and the online
   course.
   Results: Interestingly, the very factors associated with e-learning-and
   always praised as advantages of it -are viewed critically by the
   students. Thus, although the 24-h access to learning content was
   consistently evaluated positively, the unlimited availability (lack of
   expiry date) was not seen as conducive to learning. The lack of fixed
   time constraints and the attendant lack of pressure were important
   reasons why some of the students had discontinued the online course
   prematurely. A similar distinction was seen in the flexibility of
   location for e-learning, because the very obligation to be physically
   present on a particular day at a fixed time led to a higher degree of
   commitment to courses and a willingness to actually attend the course
   until the end. In addition, if the content has a high degree of
   perceived professional relevance face-to-face courses are preferred
   because they offer the possibility of direct interaction.
   Conclusions: Even though the small sample size limits the
   generalisability of the results, our findings indicate that when
   developing online courses students' needs could be better met if
   measures were included to strengthen extrinsic and intrinsic motivation
   and formats were favoured that enable students to have a minimum level
   of personal interaction with the lecturer.
ZA 0
TC 22
ZR 0
Z8 0
ZB 2
ZS 2
Z9 24
U1 0
U2 19
EI 1472-6920
UT WOS:000414758000004
PM 29121902
ER

PT J
AU Krause, Cassandra
   Krause, Reed
   Krause, Raymond
   Gomez, Nephtali
   Jafry, Zan
   Vi Am Dinh
TI Effectiveness of a 1-Hour Extended Focused Assessment With Sonography in
   Trauma Session in the Medical Student Surgery Clerkship
SO JOURNAL OF SURGICAL EDUCATION
VL 74
IS 6
BP 968
EP 974
DI 10.1016/j.jsurg.2017.03.007
PD NOV-DEC 2017
PY 2017
AB OBJECTIVE: To demonstrate the effectiveness of incorporating 1 hour of
   ultrasound training on the extended focused assessment with sonography
   in trauma (eFAST) into the year-3 medical student surgical clerkship.
   DESIGN: A prospective cohort study where participants served as
   self-controls. One hour of instruction in the eFAST examination, along
   with 3 required observed examinations, was incorporated into the year-3
   surgery clerkship. Effectiveness of the training was evaluated by a
   preliminary and posttraining assessment. An online survey was used
   assessing comfort based on a 5-point Likert scale. An online quiz was
   used assessing knowledge, and a 2-part objective structured clinical
   examination (OSCE) was used assessing skill and speed. Participants also
   logged 3 eFAST examinations during the 10-week clerkship where they
   reported their comfort in performing and interpreting the eFAST on a
   5-point Likert scale. Postassessment was held during the last week of
   the clerkship and included the same online quiz, survey, and 2-part
   OSCE.
   SETTING: The study was performed at Loma Linda University and affiliated
   hospitals where surgical clerkship students rotate.
   PARTICIPANTS: A total of 148 year-3 medical students completed the
   study.
   RESULTS: All testing modalities showed improvement. The mean average of
   the OSCE improved from 46% +/- 27% to 81% +/- 18%. The percentage of
   participants able to perform the examination in less than 6 minutes
   increased from 18% +/- 27% to 84% +/- 36%. Participants' comfort level
   in recognizing eFAST pathology increased from a mean of 2.40 +/- 0.94 to
   3.55 +/- 0.87 out of 5. Comfort in performing the eFAST examination
   improved from 2.81 +/- 0.79 to 3.77 +/- 0.68. Comfort in interpreting
   the eFAST examination improved from 2.88 +/- 0.87 to 3.65 +/- 0.72.
   CONCLUSIONS: This study demonstrates that incorporating 1 hour of eFAST
   training into the general surgery clerkship is feasible and may lead to
   improved competency in performing and interpreting the eFAST
   examination. (C) 2017 Association of Program Directors in Surgery.
   Published by Elsevier Inc. All rights reserved.
Z8 0
ZA 0
ZS 1
ZB 0
TC 14
ZR 0
Z9 14
U1 0
U2 1
SN 1931-7204
EI 1878-7452
UT WOS:000419087000009
PM 28479071
ER

PT J
AU Grova, Monica M.
   Yang, Anthony D.
   Humphries, Misty D.
   Galante, Joseph M.
   Salcedo, Edgardo S.
TI Dedicated Research Time During Surgery Residency Leads to a Significant
   Decline In Self-Assessed Clinical Aptitude and Surgical Skills
SO JOURNAL OF SURGICAL EDUCATION
VL 74
IS 6
BP 980
EP 985
DI 10.1016/j.jsurg.2017.05.009
PD NOV-DEC 2017
PY 2017
AB OBJECTIVE: The surgical community commonly perceives a decline in
   surgical and patient care skills among residents who take dedicated time
   away from clinical activity to engage in research. We hypothesize that
   residents perceive a decline in their skills because of dedicated
   research time.
   SETTING: UC Davis Medical Center, Sacramento, CA, an institutional
   tertiary care center.
   PARTICIPANTS: General surgery residents and graduates from UC Davis
   general surgery residency training program, who had completed at least 1
   year of research during their training. A total of 35 people were asked
   to complete the survey, and 19 people submitted a completed survey.
   DESIGN: Participants were invited to complete an online survey. Factors
   associated with the decline in skills following their research years
   were examined. All statistical analyses were performed with IBM SPSS
   Statistics software.
   RESULTS: A total of 19 current or former general surgery residents
   responded to the survey (54% response rate). Overall, 42% described
   their research as "basic science." Thirteen residents (68%) dedicated 1
   year to research, while the remainder spent 2 or more years. Basic
   science researchers were significantly more likely to report a decrease
   in clinical judgment (75% vs. 22%, p = 0.013) as well as a decrease in
   patient care skills (63% vs. 0%, p = 0.002). Residents who dedicated at
   least 2 years to research were more likely to perceive a decline in
   overall aptitude and surgical skills (100% vs. 46%, p = 0.02), and a
   decline in patient care skills (67% vs. 8%, p = 0.007).
   CONCLUSIONS: Most residents who dedicate time for research perceive a
   decline in their overall clinical aptitude and surgical skills. This can
   have a dramatic effect on the confidence of these residents in caring
   for patients and leading a care team once they re-enter clinical
   training. Residents who engaged in 2 or more years of research were
   significantly more likely to perceive these problems. Further research
   should determine how to keep residents who are interested in academics
   from losing ground clinically while they are pursuing research training.
   (C) 2017 Association of Program Directors in Surgery. Published by
   Elsevier Inc. All rights reserved.
RI humphries, misty/Y-1794-2019
ZA 0
ZR 0
TC 11
ZB 2
ZS 0
Z8 0
Z9 11
U1 0
U2 1
SN 1931-7204
EI 1878-7452
UT WOS:000419087000011
PM 28533183
ER

PT J
AU Murphy, Roberta
   Clissold, Elliot
   Keynejad, Roxanne C.
TI Problem-based, peer-to-peer global mental health e-learning between the
   UK and Somaliland: a pilot study
SO EVIDENCE-BASED MENTAL HEALTH
VL 20
IS 4
BP 140
EP 144
DI 10.1136/eb-2017-102766
PD NOV 2017
PY 2017
AB Background WHO's mental health gap action programme intervention guide
   (mhGAP-IG) is an evidence-based tool aimed at front-line health workers
   in low-income and middle-income countries (LMICs). Its potential to
   improve global mental health education, especially through digital
   technologies, has been little studied. Problem-based learning (PBL) is
   usually conducted face-to-face, but its remote application could
   facilitate cross-cultural education.
   Objective To evaluate PBL, applied to peer-to-peer global mental health
   e-learning (Aqoon), using mhGAP-IG.
   Methods Twelve pairs of UK and Somaliland medical students completed the
   full programme. Participants self-directedly met online, via the
   low-bandwidth Medicine Africa website, for PBL-style tutorials focused
   on modules of the mhGAP-IG, V.2.0. Preparticipation and
   postparticipation surveys used mixed methods to evaluate Aqoon,
   including the Attitudes Toward Psychiatry (ATP-30) instrument.
   Findings Median ATP-30 scores for Somaliland (82.0 vs 95.0, p=0.003) and
   UK students (82.0 vs 95.0, p=0.011) improved significantly following
   Aqoon. Qualitative feedback showed that participants valued peer
   connectivity and learning about cultural and psychosocial differences in
   their partner's country. Somaliland students were motivated by clinical
   learning and UK students by global health education. Feedback on the PBL
   structure was positive.
   Conclusions Digital PBL represents an innovative method to extend the
   benefits of mhGAP-IG beyond front-line clinical staff, to healthcare
   students in LMICs.
   Clinical implications Educational resource limitations in LMICs may be
   overcome using digital platforms and PBL. Replication with non-medical
   healthcare students is the next step for this model to explore Aqoon's
   relevance to pressing global mental health workforce challenges.
RI , RoxanneKeynejad/N-6276-2018
OI , RoxanneKeynejad/0000-0003-4434-3526
ZB 0
ZS 0
ZA 0
ZR 0
Z8 0
TC 9
Z9 9
U1 0
U2 21
SN 1362-0347
EI 1468-960X
UT WOS:000413465300012
PM 29056610
ER

PT J
AU Collins, Rebecca L.
   Strasburger, Victor C.
   Brown, Jane D.
   Donnerstein, Edward
   Lenhart, Amanda
   Ward, L. Monique
TI Sexual Media and Childhood Well-being and Health
SO PEDIATRICS
VL 140
BP S162
EP S166
DI 10.1542/peds.2016-1758X
SU 2
PD NOV 2017
PY 2017
AB Sexual content is highly prevalent in traditional media, and portrayals
   rarely depict the responsibilities and risks (eg, condom use, pregnancy)
   associated with sexual activity. Exposure to such content is linked with
   shifts in attitudes about sex and gender, earlier progression to sexual
   activity, pregnancy, and sexually transmitted infection among
   adolescents. However, little information is available about moderators
   and mediators of these effects. We also know little about digital media,
   their sex-related content, and their potential influence on youth. Data
   from a few studies of older youth indicate that sexual displays on
   social media sites are related to problematic beliefs and behaviors
   among those who post this content and among viewers. Online pornography
   appears to be more problematic for youth than off-line sources. Given
   the vast and increasing amount of time youth spend online and their
   developmental openness to influence, more research attention to digital
   sexual media is needed. Those who undertake this work should identify
   potential negative consequences of use and opportunities to improve
   adolescent sexual health through digital media. Studies of on-and
   off-line media in which researchers examine younger media audiences,
   identify processes explaining sexual media effects on behavior, and
   moderators of effects are needed. Such studies could be used to inform
   interventions to reduce negative outcomes and increase positive media
   effects. Policy makers should stimulate the development of such
   interventions, including tools to help parents identify and manage
   negative media influences on their children's sexual well-being and
   development and dissemination of innovative media literacy programs
   related to sexual health.
ZB 4
ZA 0
TC 38
ZS 2
ZR 0
Z8 0
Z9 38
U1 3
U2 32
SN 0031-4005
EI 1098-4275
UT WOS:000434344700023
PM 29093054
ER

PT J
AU Montgomery, Kathryn C.
   Chester, Jeff
   Milosevic, Tijana
TI Children's Privacy in the Big Data Era: Research Opportunities
SO PEDIATRICS
VL 140
BP S117
EP S121
DI 10.1542/peds.2016-1758O
SU 2
PD NOV 2017
PY 2017
AB This article focuses on the privacy implications of advertising on
   social media, mobile apps, and games directed at children. Academic
   research on children's privacy has primarily focused on the safety risks
   involved in sharing personal information on the Internet, leaving market
   forces (such as commercial data collection) as a less discussed aspect
   of children's privacy. Yet, children's privacy in the digital era cannot
   be fully understood without examining marketing practices, especially in
   the context of "big data." As children increasingly consume content on
   an ever-expanding variety of digital devices, media and advertising
   industries are creating new ways to track their behaviors and target
   them with personalized content and marketing messages based on
   individual profiles. The advent of the so-called Internet of Things,
   with its ubiquitous sensors, is expanding these data collection and
   profiling practices. These trends raise serious concerns about digital
   dossiers that could follow young people into adulthood, affecting their
   access to education, employment, health care, and financial services.
   Although US privacy law provides some safeguards for children younger
   than 13 years old online, adolescents are afforded no such protections.
   Moreover, scholarship on children and privacy continues to lag behind
   the changes taking place in global media, advertising, and technology.
   This article proposes collaboration among researchers from a range of
   fields that will enable cross-disciplinary studies addressing not only
   the developmental issues related to different age groups but also the
   design of digital media platforms and the strategies used to influence
   young people.
OI Milosevic, Tijana/0000-0003-1502-7479
ZS 0
ZA 0
Z8 0
TC 30
ZB 2
ZR 0
Z9 30
U1 5
U2 47
SN 0031-4005
EI 1098-4275
UT WOS:000434344700014
PM 29093045
ER

PT J
AU O'Callaghan, John
   Mohan, Helen M.
   Sharrock, Anna
   Gokani, Vimal
   Fitzgerald, J. Edward
   Williams, Adam P.
   Harries, Rhiannon L.
CA Council Assoc Surg Training
TI Cross-sectional study of the financial cost of training to the surgical
   trainee in the UK and Ireland
SO BMJ OPEN
VL 7
IS 11
AR e018086
DI 10.1136/bmjopen-2017-018086
PD NOV 2017
PY 2017
AB Objectives Applications for surgical training have declined over the
   last decade, and anecdotally the costs of training at the expense of the
   surgical trainee are rising. We aimed to quantify the costs surgical
   trainees are expected to cover for postgraduate training.
   Design Prospective, cross-sectional, questionnaire-based study.
   Setting/Participants A non-mandatory online questionnaire for UK-based
   trainees was distributed nationally. A similar national questionnaire
   was distributed for Ireland, taking into account differences between the
   healthcare systems. Only fully completed responses were included.
   Results There were 848 and 58 fully completed responses from doctors
   based in the UK and Ireland, respectively. Medical students in the UK
   reported a significant increase in debt on graduation by 55% from 17892
   pound (2000-2004) to 27655 pound (2010-2014) (p<0.01). 41% of specialty
   trainees in the UK indicated that some or all of their study budget was
   used to fund mandatory regional teaching. By the end of training, a
   surgical trainee in the UK spends on average 9105 pound on courses, 5411
   pound on conferences and 4185 pound on exams, not covered by training
   budget. Irish trainees report similarly high costs. Most trainees
   undertake a higher degree during their postgraduate training. The cost
   of achieving the mandatory requirements for completion of training
   ranges between 20000 pound and 26000 pound (dependent on specialty),
   except oral and maxillofacial surgery, which is considerably higher
   (71431) pound.
   Conclusions Medical students are graduating with significantly larger
   debt than before. Surgical trainees achieve their educational
   requirements at substantial personal expenditure. To encourage graduates
   to pursue and remain in surgical training, urgent action is required to
   fund the mandatory requirements and annual training costs for completion
   of training and provide greater transparency to inform doctors of what
   their postgraduate training costs will be. This is necessary to increase
   diversity in surgery, reduce debt load and ensure surgery remains a
   popular career choice.
RI Harries, Rhiannon/AAG-7054-2020; Fitzgerald, James/F-2565-2013; O'Callaghan, John/; Harries, Rhiannon/
OI Fitzgerald, James/0000-0002-4453-5117; O'Callaghan,
   John/0000-0002-7728-0739; Harries, Rhiannon/0000-0001-7095-3673
ZA 0
ZS 0
Z8 0
TC 41
ZR 0
ZB 2
Z9 41
U1 1
U2 2
SN 2044-6055
UT WOS:000422898800163
PM 29146646
ER

PT J
AU Amarouche, Meriem
   Neville, Jonathan J.
   Deacon, Simon
   Kalyal, Nida
   Adams, Nikita
   Cheserem, Beverly
   Curley, Daniel
   DeSouza, Ruth-Mary
   Hafiz, Fehmi
   Jayawardena, Tanya
   Khetani, Nishi
   Matthews, Diana
   Mustoe, Sophie
   Okafor, Sabrina
   Padfield, Olivia
   Rao, Ishani
   Samir, Reem
   Tahir, Hyder
   Varghese, Benjamin
   Tolias, Christos Michael
TI Referrers' point of view on the referral process to neurosurgery and
   opinions on neurosurgeons: a large-scale regional survey in the UK
SO BMJ OPEN
VL 7
IS 11
AR e017495
DI 10.1136/bmjopen-2017-017495
PD NOV 2017
PY 2017
AB Objectives There is an increased reliance on online referral systems
   (ORS) within neurosurgical departments across the UK. Opinions of
   neurosurgeons on ORS are extensively reported but those of referrers
   have hardly been sought. Our study aims at ascertaining our referring
   colleagues' views on our ORS and its impact on patient care, their
   opinions on neurosurgeons and how to improve our referral process.
   Setting 14 district general hospitals and one teaching hospital.
   Participants 641 healthcare professionals across a range of medical and
   surgical specialties including doctors of all grades, nurses and
   physiotherapists. Survey responses were obtained by medical students
   using a smartphone application.
   Results Although 92% of respondents were aware of the ORS, 74% would
   routinely phone the on-call registrar either before or after making
   referrals online. The majority (44%) believed their call to relate to a
   life-threatening emergency. 62% of referrers considered the ORS helpful
   in informing patients' care and 48% had a positive opinion of their
   interaction with neurosurgical registrars. On ways to improve the ORS,
   50% selected email/text confirmation of response sent to referrers and
   16% to referring consultants.
   Conclusion Our results confirm that referrers feel that using our ORS
   positively impacts patient care but that it remains in need of
   improvement in order to better suit our colleagues' needs when it comes
   to managing neurosurgical patients. We feel that the promotion of
   neurosurgical education and mitigation of the effects of adverse
   workplace human factors are likely to achieve the common goal of
   neurosurgeons and referrers alike: a high standard in patient care.
RI amarouche, meriem/K-2732-2015; Mustoe, Sophie/
OI Mustoe, Sophie/0000-0002-7870-1320
TC 7
ZR 0
ZA 0
ZS 0
ZB 0
Z8 0
Z9 7
U1 0
U2 2
SN 2044-6055
UT WOS:000422898800102
PM 29180594
ER

PT J
AU Hryciw, Nicole
   Knox, Aaron
   Arneja, Jugpal S.
TI How Well Are We Doing at Teaching Critical Appraisal Skills to Our
   Residents? A Needs Assessment of Plastic Surgery Journal Club
SO PLASTIC SURGERY
VL 25
IS 4
BP 261
EP 267
DI 10.1177/2292550317731760
PD NOV 2017
PY 2017
AB Objective: To perform a needs assessment of journal club in plastic
   surgery residency programs. Specifically, this study focused on
   potential gaps in journal club associated with teaching and assessing
   critical appraisal of the literature, an important component of medical
   education and practice. Methods: This is a qualitative study that
   utilized an online survey tool to collect information about the
   characteristics of journal club in plastic surgery residency programs in
   both Canada and the United States. Both program directors and residents
   were surveyed. Results: When presented with a range of objectives, both
   program director and resident responses identified that teaching
   critical appraisal skills was often the main goal of journal club in
   their program (67.1%). Most trainees perceived that journal club was at
   least somewhat effective in improving their critical appraisal skills.
   Despite this perception, many residents felt that they had minimal to no
   experience in critical appraisal of the literature upon entry into their
   respective residency programs (46.2%), and only 29.2% indicated that
   they received formal instruction regarding critical appraisal.
   Three-quarters of residents indicated that there was no tool provided to
   aid them in their analysis of the literature. Finally, most residents
   also responded that they were not assessed objectively with regard to
   their performance. Conclusions: Although residents in our study perceive
   journal club to at least somewhat improve their critical appraisal
   skills, evidence in the literature has been controversial. It cannot be
   assumed that residents are learning the skills they need by simply
   attending and reading the articles associated with journal club. Future
   study should focus on the best way to meet these objectives.
RI Arneja, Jugpal/ABI-2492-2020
OI Arneja, Jugpal/0000-0002-5870-7039
ZR 0
TC 6
ZB 0
ZS 0
ZA 0
Z8 0
Z9 6
U1 0
U2 4
SN 2292-5503
EI 2292-5511
UT WOS:000413895100005
PM 29619349
ER

PT J
AU Al-Neklawy, Ahmed Farid
TI Online Embryology teaching using learning management systems appears to
   be a successful additional learning tool among Egyptian medical students
SO ANNALS OF ANATOMY-ANATOMISCHER ANZEIGER
VL 214
BP 9
EP 14
DI 10.1016/j.aanat.2017.07.001
PD NOV 2017
PY 2017
AB Although the traditional didactic lecture is considered to be efficient
   for presenting information and providing explanations, it usually does
   not provide adequate time for deeper learning activities. So,
   traditional lecture is one of the most widely criticized educational
   methods.
   Virtual learning environment (VLE) is a specially designed environment
   that facilitates teachers' management of educational courses for their
   students, using computer hardware and software, which involves distance
   learning.
   In this study, we evaluated the experiment of online teaching of General
   Embryology for Egyptian undergraduate medical students using WizIQ
   learning management system.
   A total of 100 students were invited to submit an online survey at the
   end of the course to evaluate delivery of instruction, creation of an
   environment that supported learning, and administrative issues.
   Most of the students reported that they were strongly satisfied with the
   efficacy of the instructional methods and were strongly satisfied with
   the degree of clarity of the course material. They strongly accepted the
   page format and design of the virtual classroom and strongly agreed that
   the learning environment supported the learning procedure. The item of
   easy logging into the virtual classroom had aberrant variable responses;
   it recorded the lowest mean response; this variation in responses was
   due to technical factors as the students used different devices with
   different speeds of internet connections.
   Ninety percent of students have strongly recommended the course
   attendance for their fellow students.
   These results demonstrate that online Anatomy teaching using learning
   management systems appears to be a successful additional learning tool
   among Egyptian medical students. (C) 2017 Elsevier GmbH. All rights
   reserved.
ZS 0
ZA 0
ZB 1
TC 5
Z8 0
ZR 0
Z9 6
U1 0
U2 7
SN 0940-9602
EI 1618-0402
UT WOS:000424855500002
PM 28759739
ER

PT J
AU Wong, Kevin
   Gilad, Amir
   Cohen, Michael B.
   Kirke, Diana N.
   Jalisi, Scharukh M.
TI Patient education materials assessment tool for laryngectomy health
   information
SO HEAD AND NECK-JOURNAL FOR THE SCIENCES AND SPECIALTIES OF THE HEAD AND
   NECK
VL 39
IS 11
BP 2256
EP 2263
DI 10.1002/hed.24891
PD NOV 2017
PY 2017
AB Background: The decision to undergo laryngectomy carries medical,
   social, and emotional consequences. This study evaluates the
   understandability and actionability of current laryngectomy information.
   Methods: Laryngectomy-related educational materials from an online
   search were evaluated using the validated Patient Education Materials
   Assessment Tool (PEMAT). Reading difficulty was calculated using the
   Flesch-Kincaid Level, Flesch Reading Ease, Gunning-Fog Index (GFI),
   Coleman-Liau Index, Automated Readability Index, and Simple Measure of
   Gobbledygook (SMOG) score. Interrater agreement was assessed using
   Cohen's kappa. Pearson's correlation coefficient was used to determine
   the relationship among readability, understandability, and
   actionability.
   Results: Forty-four articles were included. Interrater agreement was
   substantial (kappa = 0.71). Mean understandability was 68.3% +/- 17% and
   mean actionability was 66.3% +/- 24%. Average reading difficulty
   exceeded the ability of an average American adult. There was a negative
   correlation between readability and understandability (R = -0.49; P <
   .05).
   Conclusion: Most laryngectomy information is too difficult for the
   average person to read, understand, or act upon. Revisions may be
   warranted to benefit a larger readership.
RI Kirke, Diana/AAS-8829-2021; Cohen, Michael/
OI Kirke, Diana/0000-0002-9289-3875; Cohen, Michael/0000-0002-1032-5226
ZB 2
ZR 0
ZA 0
TC 19
Z8 0
ZS 0
Z9 19
U1 0
U2 7
SN 1043-3074
EI 1097-0347
UT WOS:000425514000013
PM 28815835
ER

PT J
AU Marshall, Brandon D. L.
   Yedinak, Jesse L.
   Goyer, Jonathan
   Green, Traci C.
   Koziol, Jennifer A.
   Alexander-Scott, Nicole
TI Development of a Statewide, Publicly Accessible Drug Overdose
   Surveillance and Information System
SO AMERICAN JOURNAL OF PUBLIC HEALTH
VL 107
IS 11
BP 1760
EP 1763
DI 10.2105/AJPH.2017.304007
PD NOV 2017
PY 2017
AB In response to Rhode Island's overdose epidemic, we developed a
   collaborative, statewide online "dashboard" to provide the public with
   timely overdose surveillance data. The Web
   site-www.PreventOverdoseRI.org (PORI)-offers user-friendly data
   visualizations, plain language education, and interactive resource maps.
   Development of the site has improved overdose data sharing and
   transparency in Rhode Island. Preliminary results suggest a successful
   site launch.
   Future research will evaluate the effectiveness of PORI in terms of
   informing strategic initiatives to reduce overdoses in affected
   communities.
OI Yedinak, Jesse/0000-0001-8250-5157
ZS 0
ZB 10
ZR 0
TC 20
Z8 0
ZA 0
Z9 20
U1 0
U2 2
SN 0090-0036
EI 1541-0048
UT WOS:000419238700036
PM 28933938
ER

PT J
AU Phelps, Megan
   Scott, Karen M.
   Chauffete-Manillier, Martine
   Lenne, Frederic
   Le Jeunne, Claire
TI Mobile devices, learning and clinical workplaces: Medical student use of
   smartphones in Parisian hospitals
SO BRITISH JOURNAL OF EDUCATIONAL TECHNOLOGY
VL 48
IS 6
BP 1330
EP 1344
DI 10.1111/bjet.12477
PD NOV 2017
PY 2017
AB Mobile devices are ubiquitous worldwide, including in hospitals. Just in
   time learning provided by these devices is important for students. We
   investigated current use of, and learning with, smartphones and other
   mobile devices by medical students in Parisian hospitals. A survey with
   quantitative and qualitative items previously used with students from an
   Australian medical school was translated to French and adapted. The
   voluntary survey was delivered online to Universite Paris Descartes
   students. A total 854 medical students from across the final 5 years of
   the program completed the survey. The mean age was 22 years and 90%
   identified as French, matching the demographic pattern of the student
   body. Of 976 devices used by these students, 43% were iPhones and 32%
   another smartphone. Students accessed the Internet regularly or often,
   more for medically relevant than unrelated information49% versus 16.5%.
   Almost half of respondents reported never accessing social media during
   clinical placements. Students agreed they used mobile devices for
   improving learning, knowledge and skills, but less for timetabling and
   communication. Reactions of supervisors, patients and families were
   concerning. Only 3.3% of respondents did not use a mobile device in
   clinical settings. These findings have implications for Francophone and
   all health professional schools.
RI Scott, Karen/N-7333-2017
OI Scott, Karen/0000-0003-0721-6675
ZR 0
ZB 0
ZA 0
TC 5
ZS 0
Z8 0
Z9 5
U1 0
U2 16
SN 0007-1013
EI 1467-8535
UT WOS:000412731800013
ER

PT J
AU Harris, Jenine K.
   Hawkins, Jared B.
   Nguyen, Leila
   Nsoesie, Elaine O.
   Tuli, Gaurav
   Mansour, Raed
   Brownstein, John S.
TI Using Twitter to Identify and Respond to Food Poisoning: The Food Safety
   STL Project
SO JOURNAL OF PUBLIC HEALTH MANAGEMENT AND PRACTICE
VL 23
IS 6
BP 577
EP 580
DI 10.1097/PHH.0000000000000516
PD NOV-DEC 2017
PY 2017
AB Context: Foodborne illness affects 1 in 4 US residents each year. Few of
   those sickened seek medical care or report the illness to public health
   authorities, complicating prevention efforts. Citizens who report
   illness identify food establishments with more serious and critical
   violations than found by regular inspections. New media sources,
   including online restaurant reviews and social media postings, have the
   potential to improve reporting.
   Objective: We implemented a Web-based Dashboard (HealthMap Foodborne
   Dashboard) to identify and respond to tweets about food poisoning from
   St Louis City residents.
   Design and Setting: This report examines the performance of the
   Dashboard in its first 7 months after implementation in the City of St
   Louis Department of Health.
   Main Outcome Measures: We examined the number of relevant tweets
   captured and replied to, the number of foodborne illness reports
   received as a result of the new process, and the results of restaurant
   inspections following each report.
   Results: In its first 7 months (October 2015-May 2016), the Dashboard
   captured 193 relevant tweets. Our replies to relevant tweets resulted in
   more filed reports than several previously existing foodborne illness
   reporting mechanisms in St Louis during the same time frame. The
   proportion of restaurants with food safety violations was not
   statistically different (P=.60) in restaurants inspected after reports
   from the Dashboard compared with those inspected following reports
   through other mechanisms.
   Conclusion: The Dashboard differs from other citizen engagement
   mechanisms in its use of current data, allowing direct interaction with
   constituents on issues when relevant to the constituent to provide
   time-sensitive education and mobilizing information. In doing so, the
   Dashboard technology has potential for improving foodborne illness
   reporting and can be implemented in other areas to improve response to
   public health issues such as suicidality, spread of Zika virus
   infection, and hospital quality.
RI Mansour, Raed/F-7239-2013; Tuli, Gaurav/
OI Mansour, Raed/0000-0002-8484-0730; Tuli, Gaurav/0000-0002-5626-7463
ZS 0
TC 30
ZA 0
Z8 0
ZR 0
ZB 6
Z9 30
U1 2
U2 32
SN 1078-4659
EI 1550-5022
UT WOS:000412176000013
PM 28166175
ER

PT J
AU Judd, Terry
   Elliott, Kristine
TI Methods and frequency of sharing of learning resources by medical
   students
SO BRITISH JOURNAL OF EDUCATIONAL TECHNOLOGY
VL 48
IS 6
BP 1345
EP 1356
DI 10.1111/bjet.12481
PD NOV 2017
PY 2017
AB University students have ready access to quality learning resources
   through learning management systems (LMS), online library collections
   and generic search tools. However, anecdotal evidence suggests they
   sometimes turn to peer-based sharing rather than sourcing resources
   directly. We know little about this practicehow common it is, what sort
   of resources are involved and what impact it is likely to have on
   students' learning. This paper reports on an exploratory investigation
   of students' resource sharing habits, involving 338 respondents from the
   first 3 years of a 4-year postgraduate medical curriculum. On average,
   students reported sharing learning resources with other students two or
   more times per week. They were most likely to share non-curriculum
   resources (not available through their LMS) although curriculum and
   physical resources (eg, printed or handwritten notes and textbooks) were
   also often shared. Students employed a range of sharing technologies
   including email (most frequent), social media tools and cloud-based file
   services. A cluster analysis revealed four distinct groups of students
   based on the frequency with which they share, the range of technologies
   they employ and whether they share both online and physical resources.
OI Judd, Terry/0000-0002-4692-6701
Z8 0
ZR 0
ZB 1
ZS 0
ZA 0
TC 9
Z9 9
U1 1
U2 25
SN 0007-1013
EI 1467-8535
UT WOS:000412731800014
ER

PT J
AU Gerhardt-Szep, Susanne
   Dreher, Stefanie
   Ruettermann, Stefan
   Weberschock, Tobias
TI Conception and implementation of a novel E-learning module with EbM
   learning contents in operative dentistry
SO ZEITSCHRIFT FUR EVIDENZ FORTBILDUNG UND QUALITAET IM GESUNDHEITSWESEN
VL 127-128
BP 72
EP 78
DI 10.1016/j.zefq.2017.09.001
PD NOV 2017
PY 2017
AB Purpose: Computer-assisted learning (CAL) programs are becoming more
   widely used in medical and dental training. However, the combination of
   CAL programs and evidence-based education in dentistry has not been
   described previously. The aim was to determine the acceptance and
   user-friendliness of a CAL program combined with evidence-based
   training. Methods: The didactic concept of the module includes the
   case-oriented, problem-based embedding of a total of 32 EbM learning
   assignments, which can be completed interactively and self-determinedly
   in an interdisciplinary context using focus patients with different
   diseases. The present study was conducted at the Dental School of the
   Goethe University in Frankfurt/Main. Data on acceptance and
   user-friendliness were collected from three consecutive cohorts of 114
   dental students attending their first clinical semester. They used the
   "Toothache Walk-in Clinic: FOCUS" CAL, which can be downloaded via the
   Internet. The instrument consisted of 64 statements. The first part
   addressed general information about the user. The second part contained
   43 specific statements on the CAL program. These included factors A
   (handling and technical aspects), B (content and functional range), and
   C (didactics and suitability for education). Possible responses ranged
   from 0 to 3 (0 = strongly disagree, 3 = strongly agree). Results: All of
   the 114 questionnaires distributed were returned (response rate 100 %).
   Most users (90.1 %) considered the topics of evidence-based dentistry
   important for their training. They rated the program by using German
   school grades, and the overall rating was 2.26 (SD = 0.64). Most
   students (88.6%) considered the program useful for their clinical
   training in the treatment of patients. The mean scores for the 43
   specific items amounted to 1.90 (factor A, SD = 0.63), 1.55 (factor B,
   SD = 1.93), and 2.23 (factor C, SD = 0.79). Conclusions: The CAL program
   with dental medicine vignettes and learning elements for evidence-based
   medicine received a primarily positive assessment. Students welcome that
   EbM contents are offered as part of their dental studies curriculum.
ZB 0
TC 1
ZA 0
ZR 0
ZS 0
Z8 0
Z9 1
U1 0
U2 4
SN 1865-9217
EI 2212-0289
UT WOS:000425630100010
PM 28986205
ER

PT J
AU Ganguli, Ishani
   Sikora, Chrisanne
   Nestor, Briana
   Sisodia, Rachel Clark
   Licurse, Adam
   Ferris, Timothy G.
   Rao, Sandhya
TI A Scalable Program for Customized Patient Education Videos
SO JOINT COMMISSION JOURNAL ON QUALITY AND PATIENT SAFETY
VL 43
IS 11
BP 606
EP 610
DI 10.1016/j.jcjq.2017.05.009
PD NOV 2017
PY 2017
AB Problem Definition: Patients must make sense of increasingly complex
   information to navigate their health and the health care system, with
   limited opportunity to do so in clinical settings. Patient education
   videos may help to communicate key information, but they are often
   impersonal and cumbersome to produce or update with new evidence. To
   address these limitations, a program was developed to facilitate local
   video creation to deliver targeted information to patients.
   Approach: The Patient Education Video Program was created at a large
   urban academic medical center. The medical director and two project
   managers worked with clinicians and patients to create and disseminate
   short, single-topic videos organized by segments. The videos educated
   patients on clinical and service topics such as self-care for low back
   pain and postoperative protocols. Videos were filmed and modified on a
   user-friendly mobile device application, then prescribed by sharing a
   link to the online video platform. Video creators were engaged through a
   learning collaborative, a physician incentive program, and a residency
   elective in which trainees designed video-based care redesign projects.
   Outcomes: The program was introduced to practice sites across 26
   departments. Some 269 videos received 19,713 unique views in a two-year
   period. In an operational survey, 1,034 (86.0%) of 1,203 viewer
   responses stated that a video helped them understand their health,
   medical condition, or treatment plan.
   Key Insights: A program to facilitate video creation and dissemination
   is feasible. Clinicians were most receptive to creating and using videos
   that addressed direct clinical or operational needs.
RI Sisodia, Rachel/AAO-2842-2020
ZB 2
Z8 0
TC 6
ZS 0
ZA 0
ZR 0
Z9 6
U1 0
U2 4
SN 1553-7250
EI 1938-131X
UT WOS:000424165300008
PM 29056181
ER

PT J
AU Park, Yong Jin
   Chung, Jae Eun
TI Health privacy as sociotechnical capital
SO COMPUTERS IN HUMAN BEHAVIOR
VL 76
BP 227
EP 236
DI 10.1016/j.chb.2017.07.025
PD NOV 2017
PY 2017
AB This article identified sociodemographic factors affecting privacy
   surrounding health data and explored the impact of health privacy
   capital on the use of health-related digital technologies and related
   perceptions. To do so, we adopted two perspectives, (a) an individual
   motivational perspective derived from uses and gratifications approach
   and (b) a societal contextual approach from social stratification,
   conceptualizing health privacy as capital with multifaceted
   sociotechnical assets. Health privacy capital was analyzed relative to
   demographic, social-contextual, and medical condition variables, using
   the 2014 Health Information National Trends (HINTS) Survey (n = 3212).
   Findings confirmed three key facets of health privacy capital-awareness
   of privacy, attitude toward the importance of privacy and data sharing,
   and confidence in the ability to maintain privacy-and multivariate
   regression analyses showed positive relationships between privacy
   capital and engagement as well as outcomes related to health-related
   digital technology. On the other hand, our analysis found that the
   development of health privacy capital is susceptible to sociodemographic
   disparities. For instance, a higher level of education was related to
   all three dimensions of health privacy capital. Interactions between
   education and health privacy confidence were also significant in both
   dimensions of health outcomes, indicating that the positive impact of
   health privacy confidence is moderated by the lower level of education.
   Practical implications for patients and healthcare professionals are
   discussed. (C) 2017 Elsevier Ltd. All rights reserved.
OI Chung, Jae Eun/0000-0003-1724-6456
ZB 0
ZA 0
TC 17
Z8 0
ZS 0
ZR 0
Z9 17
U1 0
U2 17
SN 0747-5632
EI 1873-7692
UT WOS:000412251400025
ER

PT J
AU Shafee, Thomas
   Masukume, Gwinyai
   Kipersztok, Lisa
   Das, Diptanshu
   Haggstrom, Mikael
   Heilman, James
TI Evolution of Wikipedia's medical content: past, present and future
SO JOURNAL OF EPIDEMIOLOGY AND COMMUNITY HEALTH
VL 71
IS 11
BP 1122
EP 1129
DI 10.1136/jech-2016-208601
PD NOV 2017
PY 2017
AB As one of the most commonly read online sources of medical information,
   Wikipedia is an influential public health platform. Its medical content,
   community, collaborations and challenges have been evolving since its
   creation in 2001, and engagement by the medical community is vital for
   ensuring its accuracy and completeness. Both the encyclopaedia's
   internal metrics as well as external assessments of its quality indicate
   that its articles are highly variable, but improving. Although content
   can be edited by anyone, medical articles are primarily written by a
   core group of medical professionals. Diverse collaborative ventures have
   enhanced medical article quality and reach, and opportunities for
   partnerships are more available than ever. Nevertheless, Wikipedia's
   medical content and community still face significant challenges, and a
   socioecological model is used to structure specific recommendations. We
   propose that the medical community should prioritise the accuracy of
   biomedical information in the world's most consulted encyclopaedia.
RI Das, Diptanshu/J-9609-2019; Shafee, Thomas/L-6897-2016; Haggstrom, Mikael/; Masukume, Gwinyai/; Heilman, James/
OI Das, Diptanshu/0000-0002-7221-5022; Shafee, Thomas/0000-0002-2298-7593;
   Haggstrom, Mikael/0000-0002-2732-7631; Masukume,
   Gwinyai/0000-0002-9251-0264; Heilman, James/0000-0002-1347-7700
ZS 1
ZB 8
ZA 0
TC 41
Z8 0
ZR 1
Z9 43
U1 0
U2 7
SN 0143-005X
EI 1470-2738
UT WOS:000413122700015
PM 28847845
ER

PT J
AU Hancock, Grace I. P.
   Stokes, Mark A.
   Mesibov, Gary B.
TI Socio-sexual functioning in autism spectrum disorder: A systematic
   review and meta-analyses of existing literature
SO AUTISM RESEARCH
VL 10
IS 11
BP 1823
EP 1833
DI 10.1002/aur.1831
PD NOV 2017
PY 2017
AB Socio-sexual functioning encompasses an individual's interests,
   behaviors, and knowledge with respect to sexual, romantic, and social
   aspects of life. An individual's understanding of these domains is
   developed through a range of informal and formal avenues of sexual
   health education. The current model demonstrated this and proposed that,
   compared to typically developing individuals, those with ASD develop
   socio-sexual functioning differently due to having less peer engagement,
   less relationship experience, more parental guidance, greater use of
   online materials, receive less school-based sexual health education, and
   more support from wellbeing services. Systematic review and
   meta-analysis of existing literature revealed that individuals with ASD
   have greater difficultly adhering to privacy norms, engage in less
   social behavior, are described as engaging in less appropriate sexual
   behavior, have greater concerns about themselves, and receive less
   sexual health education. Having fewer opportunities for appropriate
   informal and formal sexual health education leaves them at a double
   disadvantage from others who are receiving this information from both of
   these avenues. Some of the current meta-analytic results are cautioned
   by large l-square statistics which suggest that a degree of variance is
   being caused by extraneous factors. Further empirical research in this
   area is needed to overcome current design and sample limitations.
   Finally, the Sexual Behavior Scale was the most commonly utilized tool
   in the meta-analyzed studies, thus comprehensive evaluation of its
   functioning is warranted. The importance of work in this area is
   highlighted by the central role of social and sexual wellbeing on one's
   quality of life. Autism Res2017, 10: 1823-1833. (c) 2017 International
   Society for Autism Research, Wiley Periodicals, Inc.
   Lay SummaryReview of existing literature revealed that individuals with
   ASD have greater difficultly adhering to privacy norms, engage in less
   social behavior, are described as engaging in less appropriate sexual
   behavior, have greater concerns about themselves, and receive less
   sexual health education. Having fewer opportunities for appropriate
   informal and formal sexual health education leaves them at a double
   disadvantage from others who are receiving this information from both of
   these avenues.
RI Stokes, Mark A/P-8937-2017; Hancock, Grace/
OI Stokes, Mark A/0000-0001-6488-4544; Hancock, Grace/0000-0003-1988-3328
ZB 8
TC 14
ZA 0
ZS 1
ZR 0
Z8 0
Z9 14
U1 0
U2 36
SN 1939-3792
EI 1939-3806
UT WOS:000415138000008
PM 28691307
ER

PT J
AU Barrett, Meredith
   Turer, David
   Stoll, Hadley
   Hughes, David T.
   Sandhu, Gurjit
TI In search of a resident-centered handoff tool: Discovering the
   complexity of transitions of care
SO AMERICAN JOURNAL OF SURGERY
VL 214
IS 5
BP 956
EP 961
DI 10.1016/j.amjsurg.2017.03.048
PD NOV 2017
PY 2017
AB Introduction: Transfer of a patient's care between providers is a
[truncated: 767,857 more chars]
