# Supplementary material for: The impact of COVID-19 on online medical education: a knowledge graph analysis based on co-term analysis
Source: BMC Med Educ. 2023 Apr 1;23:203. doi: 10.1186/s12909-023-04193-5 (PMC10067015; doi:10.1186/s12909-023-04193-5)
Supplement: Supplementary file 1 — Additional file 1. [file 12909_2023_4193_MOESM1_ESM.zip › wos/7.txt]

FN Clarivate Analytics Web of Science
VR 1.0
PT J
AU Gibbs, Jo
   Gkatzidou, Voula
   Tickle, Laura
   Manning, Sarah R.
   Tilakkumar, Tilna
   Hone, Kate
   Ashcroft, Richard E.
   Sonnenberg, Pam
   Sadiq, S. Tariq
   Estcourt, Claudia S.
TI 'Can you recommend any good STI apps?' A review of content, accuracy and
   comprehensiveness of current mobile medical applications for STIs and
   related genital infections
SO SEXUALLY TRANSMITTED INFECTIONS
VL 93
IS 4
BP 240
EP 246
DI 10.1136/sextrans-2016-052690
PD JUN 2017
PY 2017
AB Objective Seeking sexual health information online is common, and
   provision of mobile medical applications (apps) for STIs is increasing.
   Young people, inherently at higher risk of STIs, are avid users of
   technology, and apps could be appealing sources of information. We
   undertook a comprehensive review of content and accuracy of apps for
   people seeking information about STIs.
   Methods Search of Google Play and iTunes stores using general and
   specific search terms for apps regarding STIs and genital infections
   (except HIV), testing, diagnosis and management, 10 September 2014 to 16
   September 2014. We assessed eligible apps against (1) 19 modified Health
   on The Net (HON) Foundation principles; and (2) comprehensiveness and
   accuracy of information on STIs/genital infections, and their diagnosis
   and management, compared with corresponding National Health Service STI
   information webpage content.
   Results 144/6642 apps were eligible. 57 were excluded after downloading.
   87 were analysed. Only 29% of apps met >= 6 HON criteria. Content was
   highly variable: 34/87 (39%) covered one or two infections; 40 (46%)
   covered multiple STIs; 5 (6%) focused on accessing STI testing. 13 (15%)
   were fully, 46 (53%) mostly and 28 (32%) partially accurate. 25 (29%)
   contained >= 1 piece of potentially harmful information. Apps available
   on both iOS and Android were more accurate than single-platform apps.
   Only one app provided fully accurate and comprehensive information on
   chlamydia.
   Conclusions Marked variation in content, quality and accuracy of
   available apps combined with the nearly one-third containing potentially
   harmful information risks undermining potential benefits of an e-Health
   approach to sexual health and well-being.
RI Hone, Kate S/F-5462-2013; King, Carina/C-8883-2016; Sonnenberg, Pam/; Sadiq, S Tariq/
OI Hone, Kate S/0000-0001-5394-8354; Sonnenberg, Pam/0000-0002-1067-1583;
   Sadiq, S Tariq/0000-0002-0608-3818
ZA 0
ZR 1
Z8 0
ZS 2
TC 21
ZB 4
Z9 23
U1 0
U2 8
SN 1368-4973
EI 1472-3263
UT WOS:000402518000006
PM 27884965
ER

PT J
AU Vasco Ramirez, Mauricio
TI Training future anesthesiologists in obstetric care
SO CURRENT OPINION IN ANESTHESIOLOGY
VL 30
IS 3
BP 313
EP 318
DI 10.1097/ACO.0000000000000471
PD JUN 2017
PY 2017
AB Purpose of review
   In order for the obstetric anesthesiologist to become a true
   perioperative / peripartum physician, a change in formative programs and
   certification process in anesthesia are needed.
   Recent findings
   Anesthesia training programs are migrating to competency based medical
   education (CBME) worldwide. The traditional model of attending lectures,
   grand rounds, reading textbooks and journal papers should be
   complemented by virtual modalities such as massive open online courses
   or online teaching tools. The gold standard for assessment of procedural
   skills in anesthesia consists of a combination of global rating scales
   and previously validated checklists. Behaviors in the perioperative
   environment not directly related to the use of drugs, equipment or
   medical expertise are known as anesthesiologist nontechnical skills and
   trainees must learn and practice these skills; nontechnical skills can
   determine 50-80% of adverse events in high-risk professions, including
   medicine. Regular certification programs are also an important component
   of the new approach in medical education, in some high-income countries,
   the specialist anesthesiologist is undertaking regular certification but
   the impact of these programs on overall outcomes is still unknown.
   Summary
   The obstetric population is becoming a higher risk population, requiring
   an obstetric anesthesiologist taking on the role of a perioperative /
   peripartum physician. It is essential that anesthesia training programs
   migrate to CBME through simulation-based curriculum that allow the
   achievement of nontechnical skills and team work competencies. It is
   also essential that regular certification for specialist
   anesthesiologists occur throughout their entire career.
TC 2
ZR 0
ZA 0
ZS 0
Z8 0
ZB 0
Z9 2
U1 2
U2 8
SN 0952-7907
EI 1473-6500
UT WOS:000401191700008
PM 28306682
ER

PT J
AU Wright, Robin
   Casamassimo, Paul S.
TI Assessing attitudes and actions of pediatric dentists toward childhood
   obesity and sugar-sweetened beverages
SO JOURNAL OF PUBLIC HEALTH DENTISTRY
VL 77
BP S79
EP S87
DI 10.1111/jphd.12240
SU S1
PD SUM 2017
PY 2017
AB ObjectivesChildhood obesity is a major US health concern, and oral
   health professionals have opportunities to participate in an
   interprofessional effort to intervene owing to their access to young
   patients and their abilities in addressing obesity-related dietary
   habits like consumption of sugar-sweetened beverages (SSBs). This study
   determined attitudes, behaviors, future intentions, and perceived
   barriers of pediatric dentists regarding efforts to prevent childhood
   obesity and reduce children's consumption of SSBs.
   MethodsThe American Academy of Pediatric Dentistry conducted an online
   electronic survey with a convenience sample of approximately 7,450
   pediatric dentists and pediatric dental residents during spring 2016.
   ResultsOver 17 percent of pediatric dentists offer childhood obesity
   interventions. Of those not providing interventions, 67 percent were
   interested in offering obesity-prevention services. Nearly 94 percent of
   pediatric dentists offer information or other interventions on
   consumption of SSBs. Statistically significant barriers to providing
   healthy weight interventions were fear of offending parents, appearing
   judgmental, or creating parent dissatisfaction and a lack of parental
   acceptance of guidance about weight management from a dentist.
   Significant barriers to SSB interventions were sufficient time and
   health professional education.
   ConclusionsMore pediatric dentists stated they offer childhood obesity
   interventions than in previous surveys reporting 6 percent, but
   respondents suggested that a child's weight is seen as a medical rather
   than dental issue. Most pediatric dentists provide interventions related
   to consumption of SSBs, perceiving the issue as integral to their care
   of children.
ZS 0
TC 13
ZR 0
ZA 0
Z8 0
ZB 2
Z9 13
U1 0
U2 11
SN 0022-4006
EI 1752-7325
UT WOS:000407260000006
PM 28712110
ER

PT J
AU El Ansari, Walid
   Suominen, Sakari
   Draper, Steve
TI CORRELATES OF ACHIEVING THE GUIDELINES OF FOUR FORMS OF PHYSICAL
   ACTIVITY, AND THE RELATIONSHIP BETWEEN GUIDELINES ACHIEVEMENT AND
   ACADEMIC PERFORMANCE: UNDERGRADUATE STUDENTS IN FINLAND
SO CENTRAL EUROPEAN JOURNAL OF PUBLIC HEALTH
VL 25
IS 2
BP 87
EP 95
DI 10.21101/cejph.a4387
PD JUN 2017
PY 2017
AB Objectives: We surveyed and compared, by gender, the levels and
   correlates of achieving the international guidelines of four forms of
   physical activity (PA): moderate PA (MPA), vigorous PA (VPA), moderate
   or vigorous PA (MVPA), and muscle strengthening PA (MSPA). The study
   assessed the associations between achieving the guidelines of the four
   PA forms and a range of socio-demographic, health and academic
   performance variables.
   Methods: Data was collected across the seven faculties of the University
   of Turku (2013-2014 from a representative sample of 1,189
   undergraduates). An English language online self-administered
   questionnaire assessed frequency and duration of PA/week for each form
   of PA. We employed cut-offs for the guidelines in accordance with the
   American Heart Association. Chi-square statistic tested the differences
   in PA, socio-demographic variables and academic performance between
   males and females. Binary logistic regression examined the factors
   associated with achieving the four PA guidelines and linear regression
   examined the association between the frequency of PA and academic
   performance.
   Results: Achievement of PA guidelines was relatively low across the
   sample. Female students were less likely to achieve the VPA or MSPA
   guidelines, but were more health conscious and in generally exhibited
   better academic performace than males. High health awareness and
   excellent/very good self-rated health were the strongest predictors of
   achieving all forms of PA. Parents' education level was positively
   related to likelihood of achieving the VPA, MVPA and MSPA guidelines.
   Achieving the MPA guidelines (but not VPA or MSPA) was positively
   associated with subjective perceptions of better academic performance.
   Conclusions: Achievement of PA guidelines was generally low for this
   sample of Finnish students, and was associated with positive health
   status and high health awareness. Universities need a holistic approach
   to improve awareness of health and promote PA in students' lifestyles.
OI Suominen, Sakari B./0000-0001-6648-603X
ZS 0
ZA 0
Z8 0
ZB 2
TC 11
ZR 0
Z9 11
U1 0
U2 16
SN 1210-7778
EI 1803-1048
UT WOS:000405147400001
PM 28662318
ER

PT J
AU Strike, Carol
   Watson, Tara Marie
TI Relationships between needle and syringe programs and police: An
   exploratory analysis of the potential role of in-service training
SO DRUG AND ALCOHOL DEPENDENCE
VL 175
BP 51
EP 54
DI 10.1016/j.drugalcdep.2017.01.031
PD JUN 1 2017
PY 2017
AB Background: Training police on the public health benefits of needle and
   syringe programs (NSPs) is viewed as a best practice to facilitate more
   collaborative relationships between police and these programs. To date,
   while the limited published literature contains promising cases of harm
   reduction in-service training for police, evaluative evidence is
   preliminary.
   Methods: Using an online survey, we asked NSP managers across Canada
   about their programs and the quality of their NSP-police relationships.
   Results: We analyzed data from the responses of 75 program managers
   among whom 69% reported that their program had a "positive" or "mostly
   positive" relationship with the police. In-service training about topics
   such as needle-stick injury prevention and NSP effectiveness was
   provided by less than 50% of the programs surveyed. Seventy-five percent
   reported no established protocols to resolve conflicts between NSP staff
   and police. Four variables, all related to in-service training, were
   significantly related to positive NSP-police relationships, including
   training about: NSP program goals (OR 7.7; 95% CI 2.0, 33.1); needle
   stick injury prevention and basics of blood-borne virus transmission (OR
   4.0; 95% CI 1.1,15.34); the health and social concerns of people who use
   drugs (OR 3.9; 95% CI 1.1, 13.5); and evidence about the impact of
   injection equipment distribution (OR 3.9; 95% CI 1.1, 13.5).
   Conclusions: Development of in-service training for police that is
   focused on harm reduction goals and initiatives is a new and evolving
   area. We highly encourage NSPs to offer and evaluate any such in-service
   training programs. (C) 2017 Elsevier B.V. All rights reserved.
RI Strike, Carol/U-8317-2018
OI Strike, Carol/0000-0002-2716-3681
Z8 0
ZA 0
ZR 0
ZS 0
TC 8
ZB 0
Z9 8
U1 0
U2 4
SN 0376-8716
EI 1879-0046
UT WOS:000402218300006
PM 28391085
ER

PT J
AU Lee, Victor
   Graham, Ian S.
TI Intercollegiate conversations: Australian and New Zealand College of
   Anaesthetists
SO EMERGENCY MEDICINE AUSTRALASIA
VL 29
IS 3
BP 367
EP 369
DI 10.1111/1742-6723.12733
PD JUN 2017
PY 2017
AB In the first of a series of online interviews with other Australian and
   New Zealand Specialty Colleges about the developments and shared
   challenges with implementing competency-based medical education, I spoke
   with the current Dean of Education at the Australian and New Zealand
   College of Anaesthetists, Dr Ian Graham. Dr Graham is not an
   anaesthetist. He is a Fellow of the Royal Australasian College of
   Medical Administrators, educator and consultant in health management. He
   was appointed into the role of part-time Dean of Education at the
   Australian and New Zealand College of Anaesthetists in August 2014. The
   interview was conducted in person on 13 April 2016 at Austin Hospital in
   Heidelberg, Victoria, Australia, and subsequent changes were made to the
   manuscript through email by Dr Graham on 28 August 2016.
RI Lee, Victor/J-4984-2019
OI Lee, Victor/0000-0003-1816-8365
ZR 0
TC 0
Z8 0
ZB 0
ZA 0
ZS 0
Z9 0
U1 0
U2 0
SN 1742-6731
EI 1742-6723
UT WOS:000401849700021
PM 28118692
ER

PT J
AU Middleton, Anna
   Marks, Peter
   Bruce, Anita
   Protheroe-Davies, Liwsi K.
   King, Cath
   Claber, Oonagh
   Houghton, Catherine
   Giffney, Claire
   Macleod, Rhona
   Dolling, Claire
   Kenwrick, Sue
   Scotcher, Diana
   Hall, Georgina
   Patch, Christine
   Boyes, Laura
CA Assoc Genetic Nurses Counsellors
TI The role of genetic counsellors in genomic healthcare in the United
   Kingdom: a statement by the Association of Genetic Nurses and
   Counsellors
SO EUROPEAN JOURNAL OF HUMAN GENETICS
VL 25
IS 6
BP 659
EP 661
DI 10.1038/ejhg.2017.28
PD JUN 2017
PY 2017
AB In the United Kingdom, genetic counsellors work together with clinical
   geneticists and clinical scientist colleagues within specialist genetics
   services, but they also often work in multidisciplinary teams (MDTs)
   outside of such services. There, they contribute genetic knowledge
   together with expert understanding of how to communicate genetic
   information effectively. They can offer education and support to the
   MDT, while providing management advice for both affected patients and
   the extended at-risk family members. As genomic technologies are
   implemented across many disciplines within healthcare, genetic
   counsellors are playing a key role in enabling non-genetic health
   professionals learn, understand and integrate genomic data into their
   practice. They are also involved in curriculum development, workforce
   planning, research, regulation and policy creation -all with the aim of
   ensuring a robust evidence base from which to practise, together with
   clear guidelines on what constitutes competence and good practice. The
   Association of Genetic Nurses and Counsellors (AGNC) in The United
   Kingdom (UK) and Republic of Ireland is committed to supporting genetic
   counsellors, across all sectors of healthcare and research, as they help
   deliver genomic medicine for the patient, family and worldclass health
   services.
OI Middleton, Anna/0000-0003-3103-8098; Patch,
   Christine/0000-0002-4191-0663
ZA 0
Z8 1
TC 19
ZR 0
ZB 7
ZS 0
Z9 20
U1 0
U2 10
SN 1018-4813
EI 1476-5438
UT WOS:000402748700001
PM 28327572
ER

PT J
AU Baxter, Melanie
   Erby, Lori
   Roter, Debra
   Bernhardt, Barbara A.
   Terry, Peter
   Guttmacher, Alan
TI Health screening behaviors among adults with hereditary hemorrhagic
   telangiectasia in North America
SO GENETICS IN MEDICINE
VL 19
IS 6
BP 659
EP 666
DI 10.1038/gim.2016.161
PD JUN 2017
PY 2017
AB Purpose: This study aimed to identify factors that influence screening
   behaviors of adults with hereditary hemorrhagic telangiectasia (HHT).
   Methods: Participants with a self-reported diagnosis of HHT were
   recruited from the HHT Foundation International, Inc.; the "HHT
   Awareness" Facebook group; and six HHT clinics. A cross-sectional mixed
   methods survey was administered to investigate the relationships among
   the Health Belief model constructs, the domains of illness
   representations, and HHT-specific screening behaviors consistent with
   recommended guidelines.
   Results: A total of 320 participants reported rates of cerebral
   arteriovenous malformation (AVM) screenings, pulmonary AVM screenings,
   and HHT annual checkups that were 82.0, 67.1, and 56.5%, respectively.
   Logistical regression analysis showed that perceived barriers (beta =
   -0.114, P < 0.001), perceived susceptibility (beta = 0.117, P < 0.05),
   treatment control (beta = 0.078, P < 0.05), and emotional
   representations (beta = 0.067, P < 0.05) were significant predictors of
   HHT screening. Open-ended responses revealed perceived barriers to
   screening, including a lack of health-care providers (HCPs) familiar
   with and/or knowledgeable about HHT.
   Conclusion: Our results reveal suboptimal screening rates among adults
   with HHT and identify several factors influencing these behaviors. We
   suggest that there is a need for increased provider education regarding
   HHT as well as approaches that providers can use to improve screening
   adherence.
OI Bernhardt, Barbara/0000-0002-9096-8765
ZA 0
TC 2
Z8 1
ZR 0
ZS 0
ZB 1
Z9 3
U1 1
U2 4
SN 1098-3600
EI 1530-0366
UT WOS:000402517400008
PM 27735923
ER

PT J
AU Hansberry, David R.
   Agarwal, Nitin
   John, Elizabeth S.
   John, Ann M.
   Agarwal, Prateek
   Reynolds, James C.
   Baker, Stephen R.
TI Evaluation of internet-based patient education materials from internal
   medicine subspecialty organizations: will patients understand them?
SO INTERNAL AND EMERGENCY MEDICINE
VL 12
IS 4
BP 535
EP 543
DI 10.1007/s11739-017-1611-2
PD JUN 2017
PY 2017
AB The majority of Americans use the Internet daily, if not more often, and
   many search online for health information to better understand a
   diagnosis they have been given or to research treatment options. The
   average American reads at an eighth-grade level. The purpose of this
   study is to evaluate the readability of online patient education
   materials on the websites of 14 professional organizations representing
   the major internal medicine subspecialties. We used ten well-established
   quantitative readability scales to assess written text from patient
   education materials published on the websites of the major professional
   organizations representing the following subspecialty groups: allergy
   and immunology, cardiology, endocrinology, gastroenterology, geriatrics,
   hematology, hospice and palliative care, infectious disease, nephrology,
   oncology, pulmonology and critical care, rheumatology, sleep medicine,
   and sports medicine. Collectively the 540 articles analyzed were written
   at an 11th-grade level (SD 1.4 grade levels). The sleep medicine and
   nephrology websites had the most readable materials, written at an
   academic grade level of 8.5 +/- 1.5 and 9.0 +/- 0.2, respectively.
   Material at the infectious disease site was written at the most
   difficult level, with average readability corresponding to grades 13.9
   +/- 0.3. None of the patient education materials we reviewed conformed
   to the American Medical Association (AMA) and the National Institutes of
   Health (NIH) guidelines requiring that patient education articles be
   written at a third- to seventh-grade reading level. If these online
   resources were rewritten, it is likely that more patients would derive
   benefit from reading them.
Z8 0
ZS 0
ZB 4
ZR 0
ZA 0
TC 16
Z9 16
U1 0
U2 2
SN 1828-0447
EI 1970-9366
UT WOS:000401633900016
PM 28138915
ER

PT J
AU Tan, Andy S. L.
   Mello, Susan
   Sanders-Jackson, Ashley
   Bigman, Cabral A.
TI Knowledge about Chemicals in e-Cigarette Secondhand Vapor and Perceived
   Harms of Exposure among a National Sample of US Adults
SO RISK ANALYSIS
VL 37
IS 6
SI SI
BP 1170
EP 1180
DI 10.1111/risa.12676
PD JUN 2017
PY 2017
AB Potentially harmful chemicals are detectable in e-cigarette secondhand
   vapor (hereafter SHV), contrary to advertising and marketing claims that
   it contains only water vapor. We assessed public knowledge about the
   presence of chemicals in SHV and associations between knowledge and
   perceived harms of exposure to SHV. We conducted an online survey of a
   nationally representative sample of 1,449 U.S. adults (GfK's
   KnowledgePanel) from October to December 2013. Respondents were asked
   whether e-cigarette vapor contains only water vapor, contains tar, or
   contains formaldehyde (true/ false/ do not know). Responses to these
   three items were recoded (1 = incorrect, 2 = do not know, and 3 =
   correct) and averaged into a knowledge scale. They were also asked if
   they perceived breathing SHV to be harmful to one's health (two-item
   scale) and comparative harm of breathing SHV versus breathing secondhand
   smoke (SHS). Multiple regression analyses were weighted to the U.S.
   adult population and adjusted for potential confounders. Most
   respondents (58-75%) reported not knowing whether SHV contained only
   water vapor, if SHV contained tar, and if it contained formaldehyde.
   African-American respondents (vs. white) and current smokers (vs.
   nonsmokers) had lower levels of knowledge about chemicals in SHV.
   Adjusting for covariates, correct knowledge about chemicals in SHV was
   associated with higher perceived harms about SHV for one's health and
   perceived comparative harm of SHV versus SHS. These findings suggest a
   need to provide accurate information about the presence of chemicals in
   SHV (e.g., using product ingredient labels or public education).
OI Mello, Susan/0000-0003-3931-7075; Bigman, Cabral/0000-0002-4510-7878
ZA 0
Z8 0
ZS 0
TC 9
ZR 0
ZB 3
Z9 9
U1 1
U2 14
SN 0272-4332
EI 1539-6924
UT WOS:000405753000012
PM 27595498
ER

PT J
AU Degeling, C.
   Fawcett, A.
   Collins, T.
   Hazel, S.
   Johnson, J.
   Lloyd, J.
   Phillips, C. J. C.
   Stafford, K.
   Tzioumis, V.
   McGreevy, P.
TI Students' opinions on welfare and ethics issues for companion animals in
   Australian and New Zealand veterinary schools
SO AUSTRALIAN VETERINARY JOURNAL
VL 95
IS 6
BP 189
EP 193
DI 10.1111/avj.12590
PD JUN 2017
PY 2017
AB Objective To determine what veterinary students in Australia and New
   Zealand consider important competences in companion animal welfare and
   ethics (AWE) required on their first day of practice, and to explore how
   their priorities relate to gender and stage of study.
   Methods Undergraduate students at all veterinary schools in Australia
   and New Zealand were sent an online survey. A subset of questions
   required participants to rank the importance of preselected AWE topics
   pertaining to companion animals. Data were analysed to determine
   differences in the way students of different gender or academic stage
   prioritised each of these AWE topics.
   Results Of 3220 currently enrolled students, 851 participated in the
   survey: 79% were female, 17% male, 4% unspecified. Ranking of the AWE
   topics, from highest to lowest importance, was: neutering, companion
   animal husbandry, euthanasia, behaviour and training, animal breeding,
   over-servicing in relation to animal needs and cosmetic surgery. Female
   students consistently ranked competency in AWE issues surrounding
   neutering more highly than male students (P = 0.006). Students in senior
   years of study ranked the importance of competency in animal
   abuse/hoarding (P = 0.048), shelter medicine (P = 0.012) and animal
   breeding (P = 0.002) less highly than those in junior years.
   Conclusions Australasian veterinary students placed more importance on
   competency in AWE issues associated with clinical practice (such as
   neutering and euthanasia) than on professional behaviours (such as
   over-servicing and animal breeding). However, we consider that emphasis
   should still be placed on developing graduate competency in the latter
   categories to reflect growing societal concerns about companion animal
   over-supply and inappropriate professional conduct.
RI Degeling, Chris/ABE-2049-2020; Quain, Anne/J-4648-2019; Hazel, Susan J./D-3627-2014; Collins, Teresa/W-3306-2019; McGreevy, Paul/; Quain, Anne/
OI Degeling, Chris/0000-0003-4279-3443; Hazel, Susan
   J./0000-0002-1804-690X; Collins, Teresa/0000-0003-4597-0812; McGreevy,
   Paul/0000-0001-7220-8378; Quain, Anne/0000-0001-9159-4569
ZA 0
Z8 0
ZR 0
TC 16
ZB 2
ZS 1
Z9 16
U1 1
U2 36
SN 0005-0423
EI 1751-0813
UT WOS:000402820300020
PM 28555952
ER

PT J
AU Lopes, Renato Matos
   Garcia dos Santos de Faria, Daniel Jose
   Fidalgo-Neto, Antonio Augusto
   Mota, Fabio Batista
TI Facebook in educational research: a bibliometric analysis
SO SCIENTOMETRICS
VL 111
IS 3
BP 1591
EP 1621
DI 10.1007/s11192-017-2294-1
PD JUN 2017
PY 2017
AB Facebook has become the object of research in different areas. The
   present study presents a bibliometric analysis of the scientific
   literature related to the use of this social network in educational
   research. To this end, bibliometric techniques were applied in the
   analysis of scientific articles indexed at the Web of Science Core
   Collection, from Thomson Reuters, and linked to the research areas of
   Education/Educational Research. This resulted in the identification of,
   among others, developments in scientific production, the most important
   journals that publish papers on the topic, the main authors and the main
   articles published in the area. The results indicate the growth of
   scientific production in the area from 2008 onwards, pointing to
   Computers and Education as the most relevant journal by number of
   publications (22) and impact factor and indicate that authors from the
   United States, Australia, Taiwan, United Kingdom and South Africa stand
   out in the construction of knowledge on educational research applying
   Facebook. Moreover, the ego-network of the Educational Research area
   shows that this area coexists with other areas of knowledge in the use
   of social networking, such as Computer Science, Linguistics and Health
   Sciences, indicating an interdisciplinary and transversal nature in
   different areas of research.
RI Rosenstein, Maarika/AAE-5585-2019; Mota, Fabio Batista/G-3164-2015; Mota, Fabio Batista/AAQ-7019-2020
OI Mota, Fabio Batista/0000-0003-2401-7336; 
ZA 0
ZB 0
ZR 1
ZS 0
TC 12
Z8 0
Z9 13
U1 0
U2 58
SN 0138-9130
EI 1588-2861
UT WOS:000401747900018
ER

PT J
AU Freund, Ophir
   Reychav, Iris
   McHaney, Roger
   Goland, Ella
   Azuri, Joseph
TI The ability of older adults to use customized online medical databases
   to improve their health-related knowledge
SO INTERNATIONAL JOURNAL OF MEDICAL INFORMATICS
VL 102
BP 1
EP 11
DI 10.1016/j.ijmedinf.2017.02.012
PD JUN 2017
PY 2017
AB Introduction: Patient compliance with medical advice and recommended
   treatment depends on perception of health condition, medical knowledge,
   attitude, and self-efficacy. This study investigated how use of
   customized online medical databases, intended to improve knowledge in a
   variety of relevant medical topics, influenced senior adults'
   perceptions.
   Method: Seventy-nine older adults in residence homes completed a
   computerized, tablet-based questionnaire, with medical scenarios and
   related questions. Following an intervention, control group participants
   answered questions without online help while an experimental group
   received internet links that directed them to customized, online medical
   databases.
   Results: Medical knowledge and test scores among the experimental group
   significantly improved from pre-to post-intervention (p < 0.0001) and
   was higher in comparison with the control group ( p < 0.0001). No
   significant change occurred in the control group.
   Conclusion: Older adults improved their knowledge in desired medical
   topic areas using customized online medical databases. The study
   demonstrated how such databases help solve health-related questions
   among older adult population members, and that older patients appear
   willing to consider technology usage in information acquisition. (C)
   2017 Elsevier B.V. All rights reserved.
RI McHaney, Roger/AAP-6404-2020; Azuri, Joseph/ABD-5871-2021; Freund, Ophir/
OI McHaney, Roger/0000-0001-9501-3741; Azuri, Joseph/0000-0003-1049-9848;
   Freund, Ophir/0000-0002-7272-5284
ZA 0
TC 9
ZB 1
ZS 0
ZR 0
Z8 0
Z9 9
U1 6
U2 31
SN 1386-5056
EI 1872-8243
UT WOS:000405361900001
PM 28495336
ER

PT J
AU McArdle, P. D.
   Greenfield, S. M.
   Avery, A.
   Adams, G. G.
   Gill, P. S.
TI Dietitians' practice in giving carbohydrate advice in the management of
   type 2 diabetes: a mixed methods study
SO JOURNAL OF HUMAN NUTRITION AND DIETETICS
VL 30
IS 3
BP 385
EP 393
DI 10.1111/jhn.12436
PD JUN 2017
PY 2017
AB BackgroundCarbohydrate is accepted as the principal nutrient affecting
   blood glucose in diabetes; however, current guidelines are unable to
   specify the optimal quantity of carbohydrate for glycaemic control. No
   studies exist that describe current practice amongst healthcare
   professionals giving carbohydrate advice in type 2 diabetes. The present
   study aims to improve understanding of the degree of variation in the
   current practice of UK registered dietitians (RDs) by describing how RDs
   advise patients.
   MethodsUK RDs were contacted through national networks and asked to
   complete an online survey, which was analysed using stata, version 12
   (StataCorp, College Station, TX, USA). Three consultations between
   dietitians and patients with type 2 diabetes were observed, followed by
   semi-structured interviews with the dietitians.
   ResultsIn total, 320 complete survey responses were received.
   Dietitians' advice varied according to expertise, training and
   confidence, and the complexity of the patient's blood glucose treatment.
   Some 48% (n = 154) of respondents advised patients to restrict
   carbohydrate intake either occasionally or frequently, with 35.6% (n =
   114) considering 30-39% of total energy from carbohydrate to be a
   realistic expectation. The overall theme from the interviews was
   Conflicting Priorities', with three sub-themes: (i) how treatment
   decisions are made; (ii) the difference between empowerment and advice;
   and (iii) contradictory advice. A disparity existed between what was
   observed and interview data on how dietitians rationalise the type of
   carbohydrate advice provided.
   ConclusionsDietitians' advice varies for a number of reasons. Consensus
   exists in some areas (e.g. carbohydrate awareness advice); however,
   clear definitions of such terms are lacking. Clarification of
   interventions may improve the consistency of approach and improve
   patient outcomes.
RI Adams, Gary/ABG-2959-2020; McArdle, Paul/M-9343-2019; Avery, Anthony/
OI Adams, Gary/0000-0002-0335-2162; McArdle, Paul/0000-0003-1096-5546;
   Avery, Anthony/0000-0001-7591-4438
ZA 0
ZB 4
TC 12
ZS 0
ZR 0
Z8 0
Z9 12
U1 0
U2 10
SN 0952-3871
EI 1365-277X
UT WOS:000400608800014
PM 28276183
ER

PT J
AU Scott, A. J.
   Kahn, D.
TI Factors influencing medical students in pursuing a career in surgery: a
   cross-sectional survey
SO SOUTH AFRICAN JOURNAL OF SURGERY
VL 55
IS 2
BP 24
EP 29
PD JUN 2017
PY 2017
AB Background: Many factors play a role in the decision of a medical
   student to pursue a career in surgery. With a decline in numbers of
   applications into surgical programmes seen globally, the aim of this
   study was to determine the factors that influence medical students in
   pursuing a career in surgery.
   Methods: A descriptive, cross-sectional survey was distributed online to
   all medical students studying at a tertiary, academic institution.
   Survey items obtained data on demographics, surgical interest and
   training, as well as factors affecting a surgical career.
   Results: A total of 245 medical students responded, of which 56% were
   female. The majority (69%) stated they were interested in pursuing a
   career in surgery. Despite 75% of respondents stating South Africa was a
   good place for surgical training, females reported significantly higher
   levels of agreement that surgical training would be better overseas when
   compared to males (p = 0.027). Overall, 20% were undecided on what
   surgical specialty they would pursue. The largest proportion of
   respondents (33%) stated that ` Length of training' was the main barrier
   to pursuing a career in surgery. Thirtythree (13.5%) respondents
   reported 'Female-unfriendly' as a barrier, of whom all were female. The
   greatest motivator to pursuing a career in surgery was 'Hands-on work',
   stated by 36% of respondents.
   Conclusions: Though length of surgical training was deemed the principal
   barrier, the majority of students indicated they would pursue a career
   in surgery. Despite continued perceptions that surgery poses a
   female-unfriendly environment as a career, respondents held South
   African surgical training in high esteem, and were motivated by a
   clinically hands-on approach. These factors may play an important role
   in determining methods of improving numbers of surgical applications
   worldwide.
OI Scott, Alex/0000-0003-0647-607X
TC 6
ZB 0
ZR 0
ZA 0
Z8 0
ZS 0
Z9 6
U1 0
U2 0
SN 0038-2361
EI 2078-5151
UT WOS:000406126900004
PM 28876620
ER

PT J
AU Wright, Marc-Oliver
   Allen-Bridson, Katherine
   Hebden, Joan N.
TI Assessment of the accuracy and consistency in the application of
   standardized surveillance definitions: A summary of the American Journal
   of Infection Control and National Healthcare Safety Network case
   studies, 2010-2016
SO AMERICAN JOURNAL OF INFECTION CONTROL
VL 45
IS 6
BP 607
EP 611
DI 10.1016/j.ajic.2017.03.035
PD JUN 1 2017
PY 2017
AB Background: The Centers for Disease Control and Prevention (CDC)
   National Healthcare Safety Network (NHSN) surveillance definitions are
   the most widely used criteria for health care-associated infection (HAI)
   surveillance. NHSN participants agree to conduct surveillance in
   accordance with the NHSN protocol and criteria. To assess the
   application of these standardized surveillance specifications and offer
   infection preventionists (IPs) opportunities for ongoing education, a
   series of case studies, with questions related to NHSN definitions and
   criteria were published.
   Methods: Beginning in 2010, case studies with multiple-choice questions
   based on standard surveillance criteria and protocols were written and
   published in the American Journal of Infection Control with a link to an
   online survey. Participants anonymously submitted their responses before
   receiving the correct answers.
   Results: The 22 case studies had 7,950 respondents who provided 27,790
   responses to 75 questions during the first 6 years. Correct responses
   were selected 62.5% of the time (17,376 out of 27,290), but ranged
   widely (16%-87%). In a subset analysis, 93% of participants
   self-identified as IPs (3,387 out of 3,640), 4.5% were public health
   professionals (163 out of 3,640), and 2.5% were physicians (90 out of
   3,640). IPs responded correctly (62%) more often than physicians (55%)
   (P =.006).
   Conclusions: Among a cohort of voluntary participants, accurate
   application of surveillance criteria to case studies was suboptimal,
   highlighting the need for continuing education, competency development,
   and auditing. (C) 2017 Association for Professionals in Infection
   Control and Epidemiology, Inc. Published by Elsevier Inc. All rights
   reserved.
ZS 0
ZR 0
Z8 0
ZA 0
TC 8
ZB 6
Z9 8
U1 0
U2 1
SN 0196-6553
EI 1527-3296
UT WOS:000402491500008
PM 28549513
ER

PT J
AU Dokras, Anuja
   Saini, Shailly
   Gibson-Helm, Melanie
   Schulkin, Jay
   Cooney, Laura
   Teede, Helena
TI Gaps in knowledge among physicians regarding diagnostic criteria and
   management of polycystic ovary syndrome
SO FERTILITY AND STERILITY
VL 107
IS 6
BP 1380
EP +
DI 10.1016/j.fertnstert.2017.04.011
PD JUN 2017
PY 2017
AB Objective: To identify gaps in polycystic ovary syndrome (PCOS)
   knowledge and practice patterns among physicians in North America in
   response to significant dissatisfaction identified among women with PCOS
   regarding their diagnosis and treatment experience.
   Design: Online survey conducted via American College of Obstetrics and
   Gynecology of gynecologists (ObGyn) and American Society of Reproductive
   Medicine of reproductive endocrinologists (REI-ObGyn) in 2015- 16.
   Setting: Not applicable.
   Patient(s): None.
   Intervention(s): None.
   Main Outcome Measure(s): Diagnostic criteria used, key features of PCOS,
   management practices.
   Result(s): Of the 630 surveys completed, 70.2% were ObGyn and 64.4% were
   females. Overall 27.7% respondents did not know which PCOS diagnostic
   criteria they used. In a multivariable analysis including physician
   type, age, gender, and number of patients with PCOS seen annually,
   REI-ObGyn were less likely compared with ObGyn to report not knowing
   which criteria they used (adjusted odds ratio, 0.08; 95% confidence
   interval, 0.04, 0.16). REI-ObGyn were more likely to use the Rotterdam
   criteria (odds ratio, 2.26; 95% confidence interval, 1.33, 3.82). The
   majority of respondents recognized the clinical features associated with
   PCOS; however, over one-third associated ``cysts on ovaries'' with PCOS.
   The majority of responders (> 85%) were aware of cardiometabolic
   comorbidities; however, fewer ObGyn were aware of associated depression,
   anxiety disorders, and reduced quality of life. More REI- ObGyn
   recommended lifestyle changes compared with ObGyn (56.4% vs. 41.6%).
   Conclusion(s): Our large-scale PCOS survey, conducted in response to
   patient concerns regarding diagnosis and treatment, highlights
   opportunities for physician education. Focus areas include targeting
   knowledge of internationally accepted Rotterdam criteria and ensuring
   consistent care informed by evidence-based guidelines across the
   reproductive, metabolic, and psychological features of PCOS. (C)2017 by
   American Society for Reproductive Medicine.
OI Teede, Helena/0000-0001-7609-577X
ZB 34
ZS 1
Z8 2
ZA 0
TC 75
ZR 0
Z9 79
U1 1
U2 6
SN 0015-0282
EI 1556-5653
UT WOS:000405361500024
PM 28483503
ER

PT J
AU Tran, Bao Ngoc N.
   Singh, Mansher
   Lee, Bernard T.
   Rudd, Rima
   Singhal, Dhruv
TI Readability, complexity, and suitability analysis of online lymphedema
   resources
SO JOURNAL OF SURGICAL RESEARCH
VL 213
BP 251
EP 260
DI 10.1016/j.jss.2017.02.056
PD JUN 1 2017
PY 2017
AB Background: Over 72% of Americans use online health information to
   assist in health care decision-making. Previous studies of lymphedema
   literature have focused only on reading level of patient-oriented
   materials online. Findings indicate they are too advanced for most
   patients to comprehend. This, more comprehensive study, expands the
   previous analysis to include critical elements of health materials
   beyond readability using assessment tools to report on the complexity
   and density of data as well as text design, vocabulary, and
   organization.
   Methods: The top 10 highest ranked websites on lymphedema were
   identified using the most popular search engine (Google). Website
   content was analyzed for readability, complexity, and suitability using
   Simple Measure of Gobbledygook, PMOSE/iKIRSCH, and Suitability
   Assessment of Materials (SAM), respectively. PMOSE/iKIRSCH and SAM were
   performed by two independent raters. Fleiss' kappa score was calculated
   to ensure interrater reliability.
   Results: Online lymphedema literature had a reading grade level of 14.0
   (SMOG). Overall complexity score was 6.7 (PMOSE/iKIRSCH) corresponding
   to "low" complexity and requiring a 8th-12th grade education. Fleiss'
   kappa score was 80% (P = 0.04, "substantial" agreement). Overall
   suitability score was 45% (SAM) correlating to the lowest level of
   "adequate" suitability. Fleiss' kappa score was 76% (P = 0.06,
   "substantial" agreement).
   Conclusions: Online resources for lymphedema are above the recommended
   levels for readability and complexity. The suitability level is barely
   adequate for the intended audience. Overall, these materials are too
   sophisticated for the average American adult, whose literacy skills are
   well documented. Further efforts to revise these materials are needed to
   improve patient comprehension and understanding. (C) 2017 Elsevier Inc.
   All rights reserved.
CT Association-for-Academic-Surgery/Society-of-University-Surgeons 12th
   Annual Meeting of the Academic-Surgical-Congress (ASC)
CY FEB 07-09, 2017
CL Las Vegas, NV
SP Acad Surg Congress; Assoc Acad Surg; Soc Univ Surg
RI Lee, Bernard T./K-1106-2016
OI Lee, Bernard T./0000-0002-5533-3166
TC 12
ZS 0
ZA 0
Z8 0
ZR 0
ZB 0
Z9 12
U1 1
U2 7
SN 0022-4804
EI 1095-8673
UT WOS:000405363000033
PM 28601323
ER

PT J
AU Hinderer, Marc
   Boeker, Martin
   Wagner, Sebastian A.
   Binder, Harald
   Sckert, Frank
   Newe, Stephanie
   Huelsemann, Jan L.
   Neumaier, Michael
   Schade-Brittinger, Carmen
   Acker, Till
   Prokosch, Hans-Ulrich
   Sedlmayr, Brita
TI The experience of physicians in pharmacogenomic clinical decision
   support within eight German university hospitals
SO PHARMACOGENOMICS
VL 18
IS 8
BP 773
EP 785
DI 10.2217/pgs-2017-0027
PD JUN 2017
PY 2017
AB Aim: The aim of this study was to assess the physicians' attitude, their
   knowledge and their experience in pharmacogenomic clinical decision
   support in German hospitals. Materials & methods: We conducted an online
   survey to address physicians of 13 different medical specialties across
   eight German university hospitals. In total, 564 returned questionnaires
   were analyzed. Results: The remaining knowledge gap, the uncertainty of
   test reimbursement and the physicians' lack of awareness of existing
   pharmacogenomic clinical decision support systems (CDSS) are the major
   barriers for implementing pharmacogenomic CDSS into German hospitals.
   Furthermore, pharmacogenomic CDSS are most effective in the form of
   real-time decision support for internists. Conclusion: Physicians in
   German hospitals require additional education of both genetics and
   pharmacogenomics. They need to be provided with access to relevant
   pharmacogenomic CDSS.
RI Binder, Harald/C-7413-2009; Boeker, Martin/N-3854-2016; Acker, Till/
OI Binder, Harald/0000-0002-5666-8662; Boeker, Martin/0000-0003-2972-2042;
   Acker, Till/0000-0001-6357-7227
ZR 0
ZA 0
ZS 0
TC 4
ZB 2
Z8 0
Z9 4
U1 0
U2 8
SN 1462-2416
EI 1744-8042
UT WOS:000405490200006
PM 28593816
ER

PT J
AU Durand, Marie-Anne
   Yen, Renata
   Barr, Paul J.
   Cochran, Nan
   Aarts, Johanna
   Legare, France
   Reed, Malcolm
   O'Malley, A. James
   Scalia, Peter
   Guerard, Genevieve Painchaud
   Elwyn, Glyn
TI Assessing medical student knowledge and attitudes about shared decision
   making across the curriculum: protocol for an international online
   survey and stakeholder analysis
SO BMJ OPEN
VL 7
IS 6
AR e015945
DI 10.1136/bmjopen-2017-015945
PD JUN 2017
PY 2017
AB Introduction Shared decision making (SDM) is a goal of modern medicine;
   however, it is not currently embedded in routine care. Barriers include
   cliniciansa(sic)(TM) attitudes, lack of knowledge and training and time
   constraints. Our goal is to support the development and delivery of a
   robust SDM curriculum in medical education. Our objective is to assess
   undergraduate medical studentsa(sic)(TM) knowledge of and attitudes
   towards SDM in four countries.
   Methods and analysis The first phase of the study involves a web-based
   cross-sectional survey of undergraduate medical students from all years
   in selected schools across the United States (US), Canada and
   undergraduate and graduate students in the Netherlands. In the United
   Kingdom (UK), the survey will be circulated to all medical schools
   through the UK Medical School Council. We will sample students equally
   in all years of training and assess attitudes towards SDM, knowledge of
   SDM and participation in related training. Medical students of ages 18
   years and older in the four countries will be eligible. The second phase
   of the study will involve semistructured interviews with a subset of
   students from phase 1 and a convenience sample of medical school
   curriculum experts or stakeholders. Data will be analysed using
   multivariable analysis in phase 1 and thematic content analysis in phase
   2. Method, data source and investigator triangulation will be performed.
   Online survey data will be reported according to the Checklist for
   Reporting the Results of Internet E-Surveys. We will use the
   COnsolidated criteria for REporting Qualitative research for all
   qualitative data.
   Ethics and dissemination The study has been approved for dissemination
   in the US, the Netherlands, Canada and the UK. The study is voluntary
   with an informed consent process. The results will be published in a
   peer-reviewed journal and will help inform the inclusion of SDM-specific
   curriculum in medical education worldwide.
RI Elwyn, Glyn/B-4798-2009; Durand, Marie-Anne/Z-1747-2018; Aarts, Johanna WM/P-1244-2015; Reed, Malcolm Walter/AAG-9219-2020; Legare, France/; Durand, Marie-Anne/; Yen, Renata/
OI Elwyn, Glyn/0000-0002-0917-6286; Reed, Malcolm
   Walter/0000-0001-7442-2132; Legare, France/0000-0002-2296-6696; Durand,
   Marie-Anne/0000-0002-1127-9348; Yen, Renata/0000-0002-6856-7631
ZR 0
ZB 1
Z8 0
ZA 0
ZS 0
TC 9
Z9 9
U1 1
U2 7
SN 2044-6055
UT WOS:000406391200197
PM 28645974
ER

PT J
AU Hinton, Sharon
   Sheffield, Jeanie
   Sanders, Matthew R.
   Sofronoff, Kate
TI A randomized controlled trial of a telehealth parenting intervention: A
   mixed-disability trial
SO RESEARCH IN DEVELOPMENTAL DISABILITIES
VL 65
BP 74
EP 85
DI 10.1016/j.ridd.2017.04.005
PD JUN 2017
PY 2017
AB Background: The quality of parenting a child receives has a major impact
   on development, wellbeing and future life opportunities.
   Aims: This study examined the efficacy of Triple P Online Disability
   (TPOL-D) a telehealth intervention for parents of children with a
   disability.
   Methods: Ninety-eight parents and carers of children aged 2-12 years
   diagnosed with a range of developmental, intellectual and physical
   disabilities were randomly assigned to either the intervention (51) or
   treatment-as-usual (47) control group.
   Results: At post-intervention parents receiving the TPOL-D intervention
   demonstrated significant improvements in parenting practices and
   parenting self-efficacy, however a significant change in parent-reported
   child behavioral and emotional problems was not detected. At 3-month
   follow up intervention gains were maintained and/or enhanced. A
   significant decrease in parent reported child behavioral and emotional
   problems was also detected at this time.
   Conclusions: The results indicate that TPOL-D is a promising telehealth
   intervention for a mixed disability group.
RI Sanders, Matthew R/C-1941-2013
OI Sanders, Matthew R/0000-0003-3479-6337
ZS 1
ZB 3
ZA 0
ZR 0
Z8 0
TC 21
Z9 22
U1 1
U2 16
SN 0891-4222
UT WOS:000404695700007
PM 28458049
ER

PT J
AU Klein, R.
   Lefevre, S.
TI Study of declarative knowledge concerning anaphylaxis among general
   medical students in Alsace and Lorraine
SO REVUE FRANCAISE D ALLERGOLOGIE
VL 57
IS 4
BP 292
EP 297
DI 10.1016/j.reval.2016.12.001
PD JUN 2017
PY 2017
AB Introduction. The aim of this study was to assess the declarative
   knowledge of primary-care interns regarding the diagnosis and management
   of anaphylaxis.
   Methods. A descriptive observational study among 650 primary-care
   students via an online survey.
   Results. Sixty-six responses were obtained (10.2 % response rate). A
   percentage of 62.1 of primary care students considered training to be
   inadequate. Only 30.3 % of them were aware of the recommendations
   concerning the management of anaphylaxis. Concerning diagnosis, symptoms
   such as respiratory or digestive signs were not recognised as being
   evocative of anaphylaxis. Treatment was consistent with the
   recommendations for grades 1 and 3 on the Ring and Messmer
   classification, rather than grade 2. Regarding follow-up, 93.8 % of
   respondents referred their patients to an allergist.
   Conclusion. Our work suggests that training in the recognition and
   management of anaphylaxis requires improvement. The creation of a degree
   in allergology and the development of postgraduate education will help
   improve knowledge of this disease. (C) 2017 Elsevier Masson SAS. All
   rights reserved.
ZS 0
Z8 0
ZA 0
ZB 0
ZR 0
TC 1
Z9 1
U1 0
U2 3
SN 1877-0320
UT WOS:000406648400002
ER

PT J
AU Abdelaal, Fatima
   Ali, Hatem
   Baharani, Jyoti
TI Is replacement modality choice knowledge important in the non-renal
   multidisciplinary team? Experience from a single UK centre
SO CLINICAL MEDICINE
VL 17
IS 3
BP 198
EP 203
DI 10.7861/clinmedicine.17-3-198
PD JUN 2017
PY 2017
AB Dialysis remains the mainstay treatment for patients with end stage
   renal disease. In the UK, there has been a significant decline in home
   dialysis despite its benefits and cost effectiveness. Patients with
   chronic kidney disease (CKD) are often known to other specialties who
   they may continue to consult when approaching dialysis. We wished to
   assess the knowledge of the non-renal multidisciplinary team (MDT)
   regarding home dialysis and establish whether further education was
   warranted. This was assessed using an online survey sent to specialties
   likely to deal with CKD patients. In total, 364 questionnaires were sent
   out with a 26.4% response rate. According to the survey responses, 81.5%
   of non-renal MDTs lack confidence in discussing home dialysis options
   with patients and 74.55% feel that they need further education about
   home dialysis. Targeted education may increase home dialysis uptake by
   multimorbid CKD patients who have a consistent message delivered by all
   relevant healthcare teams about the benefits of home dialysis.
RI Ali, Hatem/ABB-4403-2020; Baharani, Jyoti/AAD-7757-2020
ZA 0
TC 1
ZR 0
Z8 0
ZS 0
ZB 0
Z9 1
U1 1
U2 3
SN 1470-2118
EI 1473-4893
UT WOS:000403033100003
PM 28572219
ER

PT J
AU Hansberry, David R.
   Patel, Sahil R.
   Agarwal, Prateek
   Agarwal, Nitin
   John, Elizabeth S.
   John, Ann M.
   Reynolds, James C.
TI A quantitative readability analysis of patient education resources from
   gastroenterology society websites
SO INTERNATIONAL JOURNAL OF COLORECTAL DISEASE
VL 32
IS 6
BP 917
EP 920
DI 10.1007/s00384-016-2730-3
PD JUN 2017
PY 2017
AB The lay public frequently access and rely on online information as a
   source of their medical knowledge. Many medical societies are unaware of
   national patient education material guidelines and subsequently fail to
   meet them. The goal of the present study was to evaluate the readability
   of patient education materials within the medical field of
   gastroenterology.
   Two hundred fourteen articles pertaining to patient education materials
   were evaluated with ten well-established readability scales. The
   articles were available on the websites for the American College of
   Gastroenterology (ACG), the American Gastroenterological Association
   (AGA), the American Society of Gastrointestinal Endoscopy (ASGE), the
   British Society of Gastroenterology (BSG), and the NIH section National
   Institute of Diabetes and Digestive and Kidney Diseases (NIDDK). One-way
   analysis of variance (ANOVA) and Tukey's honest significant difference
   (HSD) post hoc analysis were conducted to determine any differences in
   level of readability between websites.
   The 214 articles were written at an 11.8 +/- 2.1 grade level with a
   range of 8.0 to 16.0 grade level. A one-way ANOVA and Tukey's HSD post
   hoc analysis determined the ACG was written at a significantly (p <
   0.05) more difficult level when compared to the AGA, the BSG, and the
   NIDDK websites. No differences were noted when comparing the ASGE
   website.
   None of the patient education materials were written at a level that met
   national guidelines. If the materials are redrafted, the general
   American public will likely have a greater understanding of the
   gastroenterology content.
Z8 1
ZA 0
TC 6
ZB 1
ZR 0
ZS 0
Z9 7
U1 1
U2 3
SN 0179-1958
EI 1432-1262
UT WOS:000401438500019
PM 27924368
ER

PT J
AU Yu, Amy
   Morris, Erin
   Adams, Richard
   Fung, Mark K.
TI Obstetrics and gynecology physician knowledge of Rh immune globulin
   prophylaxis
SO TRANSFUSION
VL 57
IS 6
BP 1385
EP 1390
DI 10.1111/trf.14125
PD JUN 2017
PY 2017
AB BACKGROUNDPrevious studies have shown that more than 20% of laboratories
   would have recommended inaccurate doses of Rh immune globulin (RhIG) in
   hypothetical cases. Efforts have been made in educating laboratories in
   correct dosing calculations; however, obstetricians are most often
   responsible for ordering RhIG. The objective of this study was to assess
   knowledge of RhIG indications and dosing among obstetrics and gynecology
   (OB/GYN) physicians in the United States.
   STUDY DESIGN AND METHODSAn anonymous 17- question online survey was
   distributed to all OB/GYN resident and attending physicians affiliated
   with US residency training programs.
   RESULTSA total of 165 surveys were collected, with 139 fully completed.
   Ninety-two percent of respondents correctly recognized the need for RhIG
   in D- patients with negative antibody screens. In a scenario of a
   fetomaternal hemorrhage (FMH) of 45 mL, only 22% of respondents
   correctly chose the appropriate RhIG dosage. Of those who were correct,
   10% had correctly identified 30 mL as the amount of fetal whole blood
   covered by one dose of RhIG, while 48% incorrectly identified 15 mL
   (n=31). A total of 49.3% of respondents reported residency as the most
   recent formal training on RhIG dosing and 35% reported never (n=140).
   CONCLUSIONSOur study found that OB/GYN physicians are knowledgeable
   regarding indications for RhIG immunoprophylaxis but were insufficient
   at calculating dosages in cases of FMH. More standardized education and
   training among OB/GYN physicians may decrease the risk of maternal
   alloimmunization, in part because RhIG dosage recommendations from
   laboratories are not standard practice.
OI Fung, Mark/0000-0001-6081-4151
ZR 0
ZS 0
TC 2
ZB 2
Z8 0
ZA 0
Z9 2
U1 0
U2 1
SN 0041-1132
EI 1537-2995
UT WOS:000403023600011
PM 28419453
ER

PT J
AU Socransky, Steve
   Lang, Eddy
   Bryce, Rhonda
   Betz, Martin
TI Point-of-Care Ultrasound for Jugular Venous Pressure Assessment: Live
   and Online Learning Compared
SO CUREUS
VL 9
IS 6
AR e1324
DI 10.7759/cureus.1324
PD JUN 2017
PY 2017
AB Introduction
   Point-of-care ultrasound (POCUS) is a novel technique for the assessment
   of jugular venous pressure. Distance education may allow for efficient
   dissemination of this technique. We compared online learning to a live
   course for teaching ultrasonography jugular venous pressure (u-JVP) to
   determine if these teaching methods yielded different levels of comfort
   with and use of u-JVP.
   Methods
   This was an interventional trial of Canadian emergency physicians who
   had taken a basic POCUS course. The participants were in one of three
   Groups: online learning (Group OL), live teaching (Group LT), control
   (Group C). Group LT participants also took an advanced course prior to
   the study that included instruction in u-JVP. The participants who took
   the basic course were randomized to Group OL or Group C. Group OL was
   subject to the intervention, online learning. Group C only received an
   article citation regarding u-JVP. Questionnaires were completed before
   and after the intervention. The primary outcome was physician
   self-reported use and comfort with the technique of u-JVP after online
   learning compared to live teaching.
   Results
   Of the 287 advanced course participants, 42 completed the questionnaires
   (Group LT). Of the 3303 basic course participants, 47 who were assigned
   to Group OL completed the questionnaires and 47 from Group C completed
   the questionnaires. Use of u-JVP increased significantly in Group OL
   (from 15% to 55%) and Group C (from 21% to 47%) with the intervention.
   The comfort with use did not differ between Group LT and Group OL
   (p=0.14). The frequency of use remained higher in Group LT than Group OL
   (p=0.07).
   Conclusion
   Online learning increases the use and comfort with performing u-JVP for
   emergency physicians with prior POCUS experience. Although the comfort
   with use of u-JVP was similar in Groups LT and OL, online learning
   appears to yield levels of use that are less than those of a live
   course.
RI Lang, Eddy/AAS-2080-2020
ZB 0
ZA 0
TC 4
ZS 0
Z8 0
ZR 0
Z9 4
U1 0
U2 0
EI 2168-8184
UT WOS:000453622200024
PM 28690957
ER

PT J
AU Shapiro, A. J.
   Norris, J. M.
   Bosward, K. L.
   Heller, J.
TI Q Fever (Coxiella burnetii) Knowledge and Attitudes of Australian Cat
   Breeders and Their Husbandry Practices
SO ZOONOSES AND PUBLIC HEALTH
VL 64
IS 4
BP 252
EP 261
DI 10.1111/zph.12305
PD JUN 2017
PY 2017
AB A Q fever outbreak in a small animal veterinary hospital, associated
   with a cat caesarean section, initiated a cat seroprevalence study
   (n=712) that found circulating antibodies to Coxiella burnetii was
   highest in cattery-confined breeding cats (9.3%). These findings
   stimulated interest about potential sources of C.burnetii infection for
   cats and humans associated with cats. Cat breeders are potentially a
   group at increased risk of C.burnetii infection, and this study sought
   to identify potential risk factors. A cross-sectional online survey was
   conducted targeting all domestic cat breeders registered with an
   affiliate member body in Australia in 2015. Responses from 177 cat
   breeders across Australia were analysed. Forty per cent of responding
   cat breeders had not heard of Q fever. Raw meat was fed as an integral
   constituent of the diet by 89% of respondents. Eighty per cent of
   respondents allowed queens access to the home for parturition, and
   assistance of queens and resuscitation of kittens at the time of birth
   were reported by 97% of respondents. Respondents who perceived some
   level of exposure to Q fever through their breeding activities were
   three times less likely to perform mouth-to-snout resuscitation (OR 0.3
   95% CI 0.1-0.9; P=0.034) than those who did not perceive a risk of
   exposure. Similarly, respondents who perceived Q fever as a risk through
   breeding activities were close to eight times more likely to use
   personal protective equipment during parturition (OR 7.7 95% CI
   1.5-39.9; P=0.015) than those who did not. Husbandry practices of cat
   breeders that may increase the risk of C.burnetii transmission require
   further targeted investigations to assess the contribution of these risk
   factors to the acquisition of disease. Concurrent education forums are
   recommended to inform Australian cat breeders of the aetiopathogenesis
   of Q fever.
RI Heller, Jane/H-9596-2016; Bosward, Katrina/ABF-5091-2020; Norris, Jacqueline/
OI Heller, Jane/0000-0003-3993-0160; Bosward, Katrina/0000-0002-7561-2162;
   Norris, Jacqueline/0000-0002-0003-6930
TC 12
ZB 6
ZR 0
ZS 0
Z8 0
ZA 0
Z9 12
U1 0
U2 12
SN 1863-1959
EI 1863-2378
UT WOS:000400821900002
PM 27621095
ER

PT J
AU Widmer, R. Jay
   Allison, Thomas G.
   Lennon, Ryan
   Lopez-Jimenez, Francisco
   Lerman, Lilach O.
   Lerman, Amir
TI Digital health intervention during cardiac rehabilitation: A randomized
   controlled trial
SO AMERICAN HEART JOURNAL
VL 188
BP 65
EP 72
DI 10.1016/j.ahj.2017.02.016
PD JUN 2017
PY 2017
AB Background Digital health interventions (DHI) have been shown to improve
   intermediates of cardiovascular health, but their impact on
   cardiovascular (CV) outcomes has not been fully explored. The aim of
   this study was to determine whether DHI administered during cardiac
   rehabilitation (CR) would reduce CV-related emergency department (ED)
   visits and rehospitalizations in patients after percutaneous coronary
   intervention (PCI) for acute coronary syndrome (ACS).
   Methods We randomized patients undergoing CR following ACS and PCI to
   standard CR (n = 40) or CR + DHI (n = 40) for 3 months with 3 patients
   withdrawing from CR prior to initiation in the treatment arm and 6 in
   the control group. The DHI incorporated an online and smartphone-based
   CR platform asking the patients to report of dietary and exercise habits
   throughout CR as well as educational information toward patients'
   healthy lifestyles. We obtained data regarding ED visits and
   rehospitalizations at 180 days, as well as other metrics of secondary CV
   prevention at baseline and 90 days.
   Results Baseline demographics were similar between the groups. The DI-II
   + CR group had improved weight loss compared to the control group (-5.1
   6.5 kg vs. -0.8 +/- 3.8 kg, respectively, P = .02). Those in the DHI +
   CR group also showed a non-significant reduction in CV-related
   rehospitalizations plus ED visits compared to the control group at 180
   days (8.1% vs 26.6%; RR 0.30, 95% CI 0.08-1.10, P = .054).
   Conclusions The current study demonstrated that complementary DHI
   significantly improves weight loss, and might offer a method to reduce
   CV-related ED visits plus rehospitalizations in patients after ACS
   undergoing CR. The study suggests a role for DHI as an adjunct to CR to
   improve secondary prevention of CV disease.
RI Lerman, Lilach/M-4962-2017
ZR 0
Z8 5
ZA 0
ZB 12
TC 64
ZS 0
Z9 69
U1 0
U2 16
SN 0002-8703
EI 1097-6744
UT WOS:000403197800008
PM 28577682
ER

PT J
AU Koo, Kevin
   Ficko, Zita
   Gormley, E. Ann
TI Unprofessional content on Facebook accounts of US urology residency
   graduates
SO BJU INTERNATIONAL
VL 119
IS 6
BP 955
EP 960
DI 10.1111/bju.13846
PD JUN 2017
PY 2017
AB Objective
   To characterize unprofessional content on public Facebook accounts of
   contemporary US urology residency graduates.
   Methods
   Facebook was queried with the names of all urologists who graduated from
   US urology residency programmes in 2015 to identify publicly accessible
   profiles. Profiles were assessed for unprofessional or potentially
   objectionable content using a prospectively designed rubric, based on
   professionalism guidelines by the American Urological Association, the
   American Medical Association, and the Accreditation Council for Graduate
   Medical Education. Content authorship (self vs other) was determined,
   and profiles were reviewed for self-identification as a urologist.
   Results
   Of 281 graduates, 223 (79%) were men and 267 (95%) held MD degrees. A
   total of 201 graduates (72%) had publicly identifiable Facebook
   profiles. Of these, 80 profiles (40%) included unprofessional or
   potentially objectionable content, including 27 profiles (13%)
   reflecting explicitly unprofessional behaviour, such as depictions of
   intoxication, uncensored profanity, unlawful behaviour, and confidential
   patient information. When unprofessional content was found, the content
   was self-authored in 82% of categories. Among 85 graduates (42%) who
   self-identified as a urologist on social media, nearly half contained
   concerning content. No differences in content were found between men and
   women, MD and DO degree-holders, or those who did or did not identify as
   a urologist (all P > 0.05).
   Conclusion
   The majority of recent residency graduates had publicly accessible
   Facebook profiles, and a substantial proportion contained self-authored
   unprofessional content. Of those identifying as urologists on Facebook,
   approximately half violated published professionalism guidelines.
   Greater awareness of trainees' online identities is needed.
ZS 0
ZB 7
TC 36
ZR 0
Z8 0
ZA 0
Z9 36
U1 0
U2 4
SN 1464-4096
EI 1464-410X
UT WOS:000401802300021
PM 28393475
ER

PT J
AU Pietrosimone, Brian
   Blackburn, J. Troy
   Golightly, Yvonne M.
   Harkey, Matthew S.
   Luc, Brittney A.
   DeFreese, J. D.
   Padua, Darin A.
   Jordan, Joanne M.
   Bennell, Kim L.
TI Certified Athletic Trainers' Knowledge and Perceptions of Posttraumatic
   Osteoarthritis After Knee Injury
SO JOURNAL OF ATHLETIC TRAINING
VL 52
IS 6
BP 541
EP 559
DI 10.4085/1062-6050-51.2.13
PD JUN 2017
PY 2017
AB Context: Posttraumatic osteoarthritis (PTOA) is a specific phenotype of
   osteoarthritis (OA) that commonly develops after acute knee injury, such
   as anterior cruciate ligament (ACL) or meniscal injury (or both).
   Athletic trainers (ATs) are well positioned to educate patients and
   begin PTOA management during rehabilitation of the acute injury, yet it
   remains unknown if ATs currently prioritize long-term outcomes in
   patients with knee injury.
   Objective: To investigate ATs' knowledge and perceptions of OA and its
   treatment after ACL injury, ACL reconstruction, or meniscal injury or
   surgery.
   Design: Cross-sectional study.
   Patients or Other Participants: An online survey was administered to
   2000 randomly sampled certified ATs. We assessed participants'
   perceptions of knee OA, the risk of PTOA after ACL or meniscal injury or
   surgery, and therapeutic management of knee OA.
   Results: Of the 437 ATs who responded (21.9%), the majority (84.7%)
   correctly identified the definition of OA, and 60.3% indicated that they
   were aware of PTOA. A high percentage of ATs selected full meniscectomy
   (98.9%), meniscal tear (95.4%), ACL injury (90.2%), and partial
   meniscectomy (90.1%) as injuries that would increase the risk of
   developing OA. Athletic trainers rated undertaking strategies to prevent
   OA development in patients after ACL injury or reconstruction (73.8%) or
   meniscal injury or surgery (74.7%) as extremely or somewhat important.
   Explaining the risk of OA to patients with an ACL or meniscal injury was
   considered appropriate by 98.8% and 96.8% of respondents, respectively;
   yet a lower percentage reported that they actually explained these risks
   to patients after an ACL (70.8%) or meniscal injury (80.6%).
   Conclusions: Although 84.7% of ATs correctly identified the definition
   of OA, a lower percentage (60.3%) indicated awareness of PTOA. These
   results may reflect the need to guide ATs on how to educate patients
   regarding the long-term risks of ACL and meniscal injuries and how to
   implement strategies that may prevent PTOA.
RI DeFreese, Jonathan D/GVT-2609-2022; Harkey, Matthew/U-3966-2019; Padua, Darin/; Bennell, Kim/C-7022-2014; Golightly, Yvonne/; Luc, Bressollette/
OI Harkey, Matthew/0000-0002-3480-3173; Padua, Darin/0000-0002-9383-4236;
   Bennell, Kim/0000-0003-4982-5639; Golightly, Yvonne/0000-0003-1205-2759;
   Luc, Bressollette/0000-0002-8354-469X
ZB 1
ZR 0
ZA 0
TC 3
Z8 0
ZS 0
Z9 3
U1 0
U2 7
SN 1062-6050
EI 1938-162X
UT WOS:000404154700008
PM 27145097
ER

PT J
AU Siddhanamatha, Harish Rajashekarappa
   Heung, Eric
   Lopez-Olivo, Maria de los Angeles
   Abdel-Wahab, Noha
   Ojeda-Prias, Ana
   Willcockson, Irmgard
   Leong, Amye
   Suarez-Almazor, Maria Eugenia
TI Quality assessment of websites providing educational content for
   patients with rheumatoid arthritis
SO SEMINARS IN ARTHRITIS AND RHEUMATISM
VL 46
IS 6
BP 715
EP 723
DI 10.1016/j.semarthrit.2017.01.006
PD JUN 2017
PY 2017
AB Objective: We performed an environmental scan of currently available
   websites providing educational information about rheumatoid arthritis
   (RA) and evaluated the quality of these websites.
   Methods: We searched three separate search engines, Google, Bing, and
   Ask.com, on August 27, 2015, using two search terms, "arthritis" and
   "rheumatoid." Only patient education websites were included. Two
   independent investigators evaluated the accuracy, completeness,
   technical elements, design and esthetics, readability, usability, and
   accessibility of the websites. The navigation experience was also
   evaluated by an adult training expert.
   Results: We identified 46 websites. Nearly all websites (98%) provided
   accurate information. However, no website covered all essential RA
   topics. Common essential topics not covered included epidemiology,
   pathogenesis, treatment and disease monitoring, complications,
   self-management, risks and benefits of treatment, prognosis, treatment
   adherence, questions for patients to ask their doctors, and costs. For
   the technical elements, all websites disclosed their ownership, but the
   date that the content was last updated was mentioned in only 10
   websites, ranging from 2007 to 2015. The mean reading level was grade
   12.1 (standard deviation +/- 2.3). Most websites (78%) were easy to
   navigate but only 33% were friendly for people with visual and/or
   hearing impairments. The navigation experience was rated fair or poor in
   41% of the websites.
   Conclusion: Current patient information on the Internet does not
   comprehensively address all educational needs of patients with RA, and
   is often outdated. The findings from our study highlight potential areas
   for improvement in online education materials for patients with RA. (C)
   2017 Published by Elsevier Inc.
RI Lopez-Olivo, Maria/AAD-6510-2019
OI Lopez-Olivo, Maria/0000-0002-5165-8393
Z8 0
TC 11
ZB 4
ZA 0
ZR 0
ZS 0
Z9 11
U1 2
U2 14
SN 0049-0172
EI 1532-866X
UT WOS:000403197900005
PM 28258768
ER

PT J
AU Shatnawi, Aymen
   Latif, David A.
TI A qualitative assessment of West Virginia pharmacist activities and
   attitude in diabetes management
SO JOURNAL OF EVALUATION IN CLINICAL PRACTICE
VL 23
IS 3
BP 586
EP 592
DI 10.1111/jep.12677
PD JUN 2017
PY 2017
AB Aims and objectives The role of pharmacists in chronic disease state
   management has been shown to significantly improve patient health
   outcomes and reduce overall health care costs. The current study is
   designed to assess the roles and attitudes of West Virginia (WV)
   pharmacists toward diabetes, evaluate services provided, address
   pharmacist clinical understanding and training, and demonstrate the
   challenges that limit pharmacists ability to deliver an efficient
   disease state management.
   Methods We invited 435 preceptors affiliated with the University of
   Charleston School of Pharmacy to participate in the study using
   Qualtrics online survey software. The survey was divided into sections
   related to pharmacists, practice environment, pharmacist's roles in
   diabetes management, and challenges faced that limit their ability to
   deliver effective care to diabetic patients. Data were analyzed using
   1-way analysis of variance, and a P value <=.05 was considered
   statistically significant.
   Results Of all eligible invited preceptors, 104 accessed the online
   survey based on the Qualtrics tracking tool, while 58 participated in
   the survey with a 56% response rate. Generally, WV pharmacists have
   positive attitudes regarding the provision of primary activities related
   to drug use and its associated problems. However, we report that WV
   pharmacists are less involved in providing education or recommendations
   regarding diabetes-associated risk factors such as nephropathy,
   retinopathy, foot care, and gastroparesis. In addition, the majority of
   pharmacists indicated that they face many challenges related to patient
   and the practice site environment that limit their ability to provide
   optimum diabetes patient care services.
   Conclusion Despite the mounting evidence that pharmacists can improve
   diabetic patient outcomes while significantly reducing overall costs, WV
   pharmacists are less involved in providing education or counseling in a
   variety of areas related to disease state management. In addition,
   identifying pharmacist challenges provides significant information for
   future planning toward improving diabetic patient care.
RI shatnawi, Aymen/AAF-5661-2020
ZS 0
ZB 2
ZR 0
TC 7
Z8 0
ZA 0
Z9 7
U1 0
U2 8
SN 1356-1294
EI 1365-2753
UT WOS:000405212600017
PM 27882650
ER

PT J
AU Brown, Clare L.
   Reygate, Katie
   Slee, Ann
   Coleman, Jamie J.
   Pontefract, Sarah K.
   Bates, David W.
   Husband, Andrew K.
   Watson, Neil
   Slight, Sarah P.
TI A literature review of the training offered to qualified prescribers to
   use electronic prescribing systems: why is it so important?
SO INTERNATIONAL JOURNAL OF PHARMACY PRACTICE
VL 25
IS 3
SI SI
BP 195
EP 202
DI 10.1111/ijpp.12296
PD JUN 2017
PY 2017
AB Objectives A key element of the implementation and ongoing use of an
   electronic prescribing (ePrescribing) system is ensuring that users are,
   and remain, sufficiently trained to use the system. Studies have
   suggested that insufficient training is associated with suboptimal use.
   However, it is not clear from these studies how clinicians are trained
   to use ePrescribing systems or the effectiveness of different
   approaches. We sought to describe the various approaches used to train
   qualified prescribers on ePrescribing systems and to identify whether
   users were educated about the pitfalls and challenges of using these
   systems.
   Methods We performed a literature review, using a systematic approach
   across three large databases: Cumulative Index Nursing and Allied Health
   Literature, Embase and Medline were searched for relevant English
   language articles. Articles that explored the training of qualified
   prescribers on ePrescribing systems in a hospital setting were included.
   Key findings Our search of `all training' approaches returned 1155
   publications, of which seven were included. A separate search of
   `online' training found three relevant publications. Training methods in
   the `all training' category included clinical scenarios, demonstrations
   and assessments. Regarding `online' training approaches; a team at the
   University of Victoria in Canada developed a portal containing simulated
   versions of electronic health records, where individuals could prescribe
   for fictitious patients. Educating prescribers about the challenges and
   pitfalls of electronic systems was rarely discussed.
   Conclusions A number of methods are used to train prescribers; however,
   the lack of papers retrieved suggests a need for additional studies to
   inform training methods.
RI Bates, David/AAE-7283-2019; Husband, Andrew Kenneth/AAQ-1191-2020; Slight, Sarah P/; Watson, Neil/; Pontefract, Sarah Katie/; Coleman, Jamie/
OI Husband, Andrew Kenneth/0000-0001-8162-8278; Slight, Sarah
   P/0000-0002-0339-846X; Watson, Neil/0000-0002-5024-8456; Pontefract,
   Sarah Katie/0000-0002-0344-4075; Coleman, Jamie/0000-0002-7512-5153
ZB 0
TC 5
ZA 0
ZR 0
ZS 0
Z8 0
Z9 5
U1 0
U2 4
SN 0961-7671
EI 2042-7174
UT WOS:000405391400003
PM 27488258
ER

PT J
AU Rachman-Elbaum, Shelly
   Stark, Aliza H.
   Kachal, Josefa
   Johnson, Teresa W.
   Porat-Katz, Bat Sheva
TI A New System of Documentation to Improve Dietitian - Physician Crosstalk
SO ISRAEL MEDICAL ASSOCIATION JOURNAL
VL 19
IS 6
BP 360
EP 364
PD JUN 2017
PY 2017
AB Background: Standardization of the dietetic care process allows for
   early identification of malnutrition and metabolic disorders,,
   interdisciplinary collaboration among the medical team, and improved
   quality of patient care. Globally, dietitians are adopting a nutrition
   care model that integrates national regulations with professional scope
   of practice. Currently, Israel lacks a standardized dietetic care
   process and documentation terminology.
   Objectives: To assess the utilization of a novel sectoral documentation
   system for nutrition care in Israel.
   Methods: Seventy dietitians working in 63 geriatric facilities completed
   an Online training program presenting the proposed
   patient-sectoral-model. Training was followed by submission of sample
   case studies from clinical practice or Completion of a case simulation.
   Application of the proposed Model was assessed by measuring the
   frequency participants implemented different sections of the model and
   responses to an approval questionnaire.
   Results: Fifty-four participants (77%) provided completed cases. Over
   80% of participants reported each step of the proposed dietary care
   process with 100% reporting the "nutrition diagnosis". Fifty-one
   dietitians (72.8%) completed the approval survey with the section On
   nutrition diagnosis receiving a highly favorable response (95%),
   indicating that the new documentation system was beneficial. Over 80% of
   participants rated the model useful in clinical practice.
   Conclusions: A sectoral approach for documenting dietetic care may be
   the ideal model for dietitians working in specific patient populations
   with the potential for improving interdisciplinary collaboration in
   patient care.
TC 1
Z8 0
ZS 0
ZR 0
ZA 0
ZB 1
Z9 1
U1 0
U2 4
SN 1565-1088
UT WOS:000405255400007
PM 28647933
ER

PT J
AU Kostyrka-Allchorne, Katarzyna
   Cooper, Nicholas R.
   Simpson, Andrew
TI The relationship between television exposure and children's cognition
   and behaviour: A systematic review
SO DEVELOPMENTAL REVIEW
VL 44
BP 19
EP 58
DI 10.1016/j.dr.2016.12.002
PD JUN 2017
PY 2017
AB The aim of this article is to systematically review the literature
   studying the association between television viewing and children's
   executive function, academic performance, attention, language and play.
   Using keywords: television, children, infants, attention, language,
   education and cognition, five online databases were searched.
   Seventy-six studies that met all the inclusion criteria were reviewed.
   The findings suggest the relationship between television viewing and
   children's development is complex. First, the likely effects of
   television may depend on children's individual characteristics, family
   and social context. Second, the features of television, such as content
   and editing pace, and the type of exposure (foreground or background)
   may affect outcomes. Specifically, watching high-quality educational
   content during preschool years improves children's basic academic skills
   and predicts subsequent positive academic performance. Conversely,
   television viewing in infancy is disruptive to play; it reduces the
   quality and quantity of child-parent interactions and is associated with
   inattentive/hyperactive behaviours, lower executive functions, and
   language delay, at least in the short-term. It remains unclear whether
   these interactions between television and cognition are long lasting.
   Future research should focus on the systematic investigation of the
   pathways that link particular components of television and the type of
   exposure with individual and contextual factors, to investigate their
   potential unique and combined effects on development. Researchers must
   also address the challenge of investigating the diverse and rapidly
   changing technologies to which the current generation of children are
   exposed.(C) 2017 Elsevier Inc. All rights reserved.
OI Cooper, Nicholas/0000-0002-4315-3299
ZA 0
ZB 18
ZS 3
ZR 4
TC 96
Z8 0
Z9 100
U1 12
U2 194
SN 0273-2297
EI 1090-2406
UT WOS:000399864300002
ER

PT J
AU Mason, Rose A.
   Schnitz, Alana G.
   Wills, Howard P.
   Rosenbloom, Raia
   Kamps, Debra M.
   Bast, Darcey
TI Impact of a Teacher-as-Coach Model: Improving Paraprofessionals Fidelity
   of Implementation of Discrete Trial Training for Students with
   Moderate-to-Severe Developmental Disabilities
SO JOURNAL OF AUTISM AND DEVELOPMENTAL DISORDERS
VL 47
IS 6
BP 1696
EP 1707
DI 10.1007/s10803-017-3086-4
PD JUN 2017
PY 2017
AB Ensuring educational progress for students with moderate-to-severe
   developmental disabilities requires exposure to well executed
   evidence-based practices. This necessitates that the special education
   workforce, including paraprofessionals, be well-trained. Yet evidence
   regarding effective training mechanisms for paraprofessionals is
   limited. A multiple baseline design across five teachers was used to
   evaluate the impact of online instructional modules and a Practice-Based
   Coaching (PBC) model with teacher-as-coach on their paraprofessionals'
   fidelity of discrete trial training (DTT). Implementation of the
   instructional modules yielded little to no change in paraprofessionals'
   DTT fidelity, however, a clear functional relation between PBC and
   improvement in paraprofessionals' fidelity of implementation of DTT was
   demonstrated. Implications for future research and practice are
   discussed.
RI Mason, Rose A/P-7079-2017; Schnitz, Alana/
OI Mason, Rose A/0000-0002-6447-9407; Schnitz, Alana/0000-0003-2768-7431
ZR 0
Z8 0
ZS 0
TC 11
ZB 0
ZA 0
Z9 11
U1 1
U2 5
SN 0162-3257
EI 1573-3432
UT WOS:000401460700010
PM 28293754
ER

PT J
AU Souza Barroso Vieira, Teresa Cristina
   Nakamura, Mary Uchiyama
   da Silva, Ivaldo
   Torloni, Maria Regina
   Ribeiro, Meireluci Costa
   Scanavino, Marco de Tubino
   de Souza, Eduardo
TI Experience of an online course on sexuality during pregnancy for
   residents
SO SEXUAL & REPRODUCTIVE HEALTHCARE
VL 12
BP 76
EP 81
DI 10.1016/j.srhc.2017.03.004
PD JUN 2017
PY 2017
AB Objective: Many obstetrics and gynecology (Ob/Gyn) residents report
   insufficient knowledge about female sexuality and this has a negative
   impact on their capacity to manage their patients. The aim of this study
   was to describe an online course about sexuality during pregnancy for
   Brazilian Ob/Gyn residents and evaluate their knowledge acquisition.
   Methods: This longitudinal educational intervention study involved 219
   Brazilian Ob/Gyn residents. The online course lasted 24 h (10 video
   lectures and discussion chats). Upon enrollment, the participants
   answered a questionnaire in regard to their training, attitudes and
   practices about sexuality during pregnancy. Participants' knowledge
   acquisition was assessed using a pre-and post-course test about
   sexuality during pregnancy. At the end of the course, participants were
   asked to evaluate their educational experience. Student's t and
   chi-square tests were used to analyze the pre-and post-course test
   scores. P values < 0.05 were considered statistically significant.
   Results: A total of 143 Ob/Gyns (65.3% of those enrolled) completed the
   course. At baseline, most participants reported that they did not have
   any sexology classes as undergraduates (62.5%) or in their residency
   (52.1%), and that they lacked specific knowledge in this area to manage
   their patients. Mean test scores increased significantly at the end of
   the course: 4.4 (+/- 1.6) versus 6.0 (+/- 1.3) (out of a maximum score
   of 10), before and after the course, respectively (p < 0,0001). Most of
   the residents rated the overall quality of the course as "higher than
   expected".
   Conclusion: An online course for Ob/Gyn residents was associated with a
   significant increase in knowledge about sexuality during pregnancy. (C)
   2017 Elsevier B.V. All rights reserved.
RI Silva, Ivaldo/E-4143-2012; Scanavino, Marco D T/F-5087-2012; Ribeiro, Meireluci Costa/
OI Silva, Ivaldo/0000-0002-2370-943X; Scanavino, Marco D
   T/0000-0003-3485-3805; Ribeiro, Meireluci Costa/0000-0003-3326-2720
ZS 1
ZR 0
Z8 0
TC 5
ZA 0
ZB 0
Z9 5
U1 1
U2 13
SN 1877-5756
EI 1877-5764
UT WOS:000401884100013
PM 28477936
ER

PT J
AU Emmert, Martin
   Schlesinger, Mark
TI Hospital Quality Reporting in the United States: Does Report Card Design
   and Incorporation of Patient Narrative Comments Affect Hospital Choice?
SO HEALTH SERVICES RESEARCH
VL 52
IS 3
BP 933
EP 958
DI 10.1111/1475-6773.12519
PD JUN 2017
PY 2017
AB Objective. To explore the impact of hospital report card design and
   incorporation of patient narrative comments on consumers' choices of
   hospitals. Data Sources. Primary data collected from an online survey
   with 1,350 respondents in February, 2015.
   Study Design. A randomized 2 (narrative comments: yes, no) 9 3 (design:
   representation of clinical performance in textual, star, numerical
   formats) between-subject online-based cross-sectional experiment.
   Principal Findings. In 51 percent of all cases, respondents selected the
   hospital with the best clinical results. Report cards with a numerical
   design induced choices more focused on clinical ratings (56.0 percent
   chose the highest rated hospital) than those with textual information
   (48.1 percent) or star ratings (47.3 percent) (p < .001). Report cards
   without narrative comments (49.7 percent) and with narratives (51.4
   percent) were not associated with significant difference in selecting
   top-rated clinical hospitals (p = .376). But there were significant
   interactions affecting choice of hospitals among exposure to narratives,
   formatting of clinical performance, and respondents' education.
   Conclusions. Consumers have a difficult time synthesizing quality data
   in various formats. Hospital report cards continue to pose challenging
   choices, especially for those with limited education. Narrative comments
   in their earliest emerging forms do not seem to be altering hospital
   choice as much as the literature has suggested for other providers, but
   they may have consequential impact on the choices of certain subsets of
   consumers.
OI Emmert, Martin/0000-0002-0154-6641
Z8 0
ZA 0
ZR 0
TC 14
ZB 0
ZS 0
Z9 14
U1 1
U2 8
SN 0017-9124
EI 1475-6773
UT WOS:000404479400004
PM 27324087
ER

PT J
AU Kwok, Edmund S. H.
   Calder, Lisa A.
   Barlow-Krelina, Emily
   Mackie, Craig
   Seely, Andrew J. E.
   Cwinn, A. Adam
   Worthington, James R.
   Frank, Jason R.
TI Implementation of a structured hospital-wide morbidity and mortality
   rounds model
SO BMJ QUALITY & SAFETY
VL 26
IS 6
BP 439
EP 448
DI 10.1136/bmjqs-2016-005459
PD JUN 2017
PY 2017
AB Importance There is a paucity of literature on the quality and
   effectiveness of institutional morbidity & mortality (M&M) rounds
   processes.
   Objective We sought to implement and evaluate the effectiveness of a
   hospital-wide structured M&M rounds model at improving the quality of
   M&M rounds across multiple specialties.
   Design, setting, participants We conducted a prospective interventional
   study involving 24 clinical groups (1584 physicians) at a tertiary care
   teaching hospital from January 2013 to June 2015.
   Intervention We implemented the published Ottawa M&M Model (OM3):
   appropriate case selection, cognitive/system issues analyses,
   interprofessional participation, dissemination of lessons and effector
   mechanisms.
   Main outcomes and measures We created an OM3 scoring index reflecting
   these elements to measure the quality of M&M rounds. Secondary outcomes
   include explicit discussions of cognitive/system issues and resultant
   action items.
   Results OM3 scores for all participating groups improved significantly
   from a median of 12.0/24 (95% CI 10 to 14) to 20.0/24 (95% CI 18 to 21).
   An increased frequency of in-rounds discussion around cognitive biases
   (pre 154/417 (37%), post 256/466 (55%); p < 0.05) and system issues (pre
   175/417 (42%), post 259/466 (62%); p < 0.05) were reported by
   participants via online surveys postintervention, while in-person
   surveys throughout the intervention period demonstrated even higher
   frequencies (cognitive biases 1222/1437 (85%); system issues 1250/1437
   (87%)). We found 45 action items resulting directly from M&M rounds
   postintervention, compared with none preintervention.
   Conclusions and relevance Implementation of a structured model enhanced
   the quality of M&M rounds with demonstrable policy improvements hospital
   wide. The OM3 can be feasibly implemented at other hospitals to
   effectively improve quality of M&M rounds across different specialties.
OI Kwok, Edmund/0000-0003-2339-1019; Frank, Jason/0000-0002-6076-0146
TC 26
Z8 0
ZS 0
ZA 0
ZB 3
ZR 0
Z9 26
U1 0
U2 5
SN 2044-5415
EI 2044-5423
UT WOS:000403565800003
PM 27358230
ER

PT J
AU Dubosh, Nicole M.
   Fisher, Jonathan
   Lewis, Jason
   Ullman, Edward A.
TI FACULTY EVALUATIONS CORRELATE POORLY WITH MEDICAL STUDENT EXAMINATION
   PERFORMANCE IN A FOURTH-YEAR EMERGENCY MEDICINE CLERKSHIP
SO JOURNAL OF EMERGENCY MEDICINE
VL 52
IS 6
BP 850
EP 855
DI 10.1016/j.jemermed.2016.09.018
PD JUN 2017
PY 2017
AB Background: Clerkship directors routinely evaluate medical students
   using multiple modalities, including faculty assessment of clinical
   performance and written examinations. Both forms of evaluation often
   play a prominent role in final clerkship grade. The degree to which
   these modalities correlate in an emergency medicine ( EM) clerkship is
   unclear. Objective: We sought to correlate faculty clinical evaluations
   with medical student performance on a written, standardized EM
   examination of medical knowledge. Methods: This is a retrospective study
   of fourth-year medical students in a 4-week EM elective at one academic
   medical center. EM faculty performed end of shift evaluations of
   students via a blinded online system using a 5-point Likert scale for 8
   domains: data acquisition, data interpretation, medical knowledge base,
   professionalism, patient care and communication,
   initiative/reliability/dependability, procedural skills, and overall
   evaluation. All students completed the National EM M4 Examination in EM.
   Means, medians, and standard deviations for end of shift evaluation
   scores were calculated, and correlations with examination scores were
   assessed using a Spearman's rank correlation coefficient. Results:
   Thirty-nine medical students with 224 discrete faculty evaluations were
   included. The median number of evaluations completed per student was 6.
   The mean score (+/- SD) on the examination was 78.6% +/- 6.1%. The
   examination score correlated poorly with faculty evaluations across all
   domains (rho 0.074-0.316). Conclusion: Faculty evaluations ofmedical
   students across multiple domains of competency correlate poorly with
   written examination performance during an EM clerkship. Educators need
   to consider the limitations of examination score in assessing students'
   ability to provide quality patient clinical care. (C) 2016 Elsevier Inc.
   All rights reserved.
ZR 0
ZS 0
Z8 0
ZB 0
TC 3
ZA 0
Z9 3
U1 0
U2 2
SN 0736-4679
EI 1090-1280
UT WOS:000403570700023
PM 28341085
ER

PT J
AU John, Nadyah Janine
   Shelton, P. G.
   Lang, Michael C.
   Ingersoll, Jennifer
TI Training Psychiatry Residents in Professionalism in the Digital World
SO PSYCHIATRIC QUARTERLY
VL 88
IS 2
BP 263
EP 270
DI 10.1007/s11126-016-9473-8
PD JUN 2017
PY 2017
AB Professionalism is an abstract concept which makes it difficult to
   define, assess and teach. An additional layer of complexity is added
   when discussing professionalism in the context of digital technology,
   the internet and social media - the digital world. Current
   physicians-in-training (residents and fellows) are digital natives
   having been raised in a digital, media saturated world. Consequently,
   their use of digital technology and social media has been unconstrained
   - a reflection of it being integral to their social construct and
   identity. Cultivating the professional identity and therefore
   professionalism is the charge of residency training programs. Residents
   have shown negative and hostile attitudes to formalized professionalism
   curricula in training. Approaches to these curricula need to consider
   the learning style of Millennials and incorporate more active learning
   techniques that utilize technology. Reviewing landmark position papers,
   guidelines and scholarly work can therefore be augmented with use of
   vignettes and technology that are available to residency training
   programs for use with their Millennial learners.
Z8 0
ZS 0
ZA 0
TC 5
ZB 0
ZR 0
Z9 5
U1 0
U2 11
SN 0033-2720
EI 1573-6709
UT WOS:000400084200005
PM 27796921
ER

PT J
AU Pagano, Joshua
   Kyle, Brandon N.
   Johnson, Toni L.
   Saeed, Sy Atezaz
TI Training Psychiatry Residents in Psychotherapy: The Role of Manualized
   Treatments
SO PSYCHIATRIC QUARTERLY
VL 88
IS 2
BP 285
EP 294
DI 10.1007/s11126-016-9476-5
PD JUN 2017
PY 2017
AB Evidence-based treatment and manualized psychotherapy have a recent but
   rich history. As interest and research have progressed, defining the
   role of treatment manuals in resident training and clinical practice has
   become more important. Although there is not a universal definition of
   treatment manual, most clinicians and researchers agree that treatment
   manuals are an essential piece of evidence-based therapy, and that
   despite several limitations, they offer advantages in training residents
   in psychotherapy. Requirements for resident training in psychotherapy
   have changed over the years, and treatment manuals offer a simple and
   straightforward way to meet training requirements. In a search limited
   to only depression, two treatment manuals emerged with the support of
   research regarding both clinical practice and resident training. In
   looking toward the future, it will be important for clinicians to remain
   updated on further advances in evidence based manualized treatment as a
   tool for training residents in psychotherapy, including recent
   developments in online and smartphone based treatments.
OI Saeed, Sy/0000-0003-0217-8892
ZB 0
ZA 0
TC 3
ZR 0
ZS 0
Z8 0
Z9 3
U1 0
U2 6
SN 0033-2720
EI 1573-6709
UT WOS:000400084200007
PM 27785752
ER

PT J
AU Gottlieb, Michael
   Chan, Teresa M.
   Fredette, Jenna
   Messman, Anne
   Robinson, Daniel W.
   Cooney, Robert
   Boysen-Osborn, Megan
   Sherbino, Jonathan
TI Academic Primer Series: Five Key Papers about Study Designs in Medical
   Education
SO WESTERN JOURNAL OF EMERGENCY MEDICINE
VL 18
IS 4
BP 705
EP 712
DI 10.5811/westjem.2017.4.33906
PD JUN 2017
PY 2017
AB Introduction: A proper understanding of study design is essential to
   creating successful studies. This is also important when reading or peer
   reviewing publications. In this article, we aimed to identify and
   summarize key papers that would be helpful for faculty members
   interested in learning more about study design in medical education
   research.
   Methods: The online discussions of the 2016-2017 Academic Life in
   Emergency Medicine Faculty Incubator program included a robust and
   vigorous discussion about education study design, which highlighted a
   number of papers on that topic. We augmented this list of papers with
   further suggestions by expert mentors. Via this process, we created a
   list of 29 papers in total on the topic of medical education study
   design. After gathering these papers, our authorship group engaged in a
   modified Delphi approach to build consensus on the papers that were most
   valuable for the understanding of proper study design in medical
   education.
   Results: We selected the top five most highly rated papers on the topic
   domain of study design as determined by our study group. We subsequently
   summarized these papers with respect to their relevance to junior
   faculty members and to faculty developers.
   Conclusion: This article summarizes five key papers addressing study
   design in medical education with discussions and applications for junior
   faculty members and faculty developers. These papers provide a basis
   upon which junior faculty members might build for developing and
   analyzing studies.
RI Gottlieb, Michael/K-3804-2019; Chan, Teresa/T-6676-2017; Cooney, Robert/U-5368-2019; Cooney, Robert/
OI Gottlieb, Michael/0000-0003-3276-8375; Chan, Teresa/0000-0001-6104-462X;
   Cooney, Robert/0000-0003-0665-0154
TC 10
ZA 0
ZR 0
ZB 0
Z8 0
ZS 0
Z9 10
U1 1
U2 4
SN 1936-900X
EI 1936-9018
UT WOS:000412223200021
PM 28611892
ER

PT J
AU Cooney, Robert
   Chan, Teresa M.
   Gottlieb, Michael
   Abraham, Michael
   Alden, Sylvia
   Mongelluzzo, Jillian
   Pasirstein, Michael
   Sherbino, Jonathan
TI Academic Primer Series: Key Papers About Competency-Based Medical
   Education
SO WESTERN JOURNAL OF EMERGENCY MEDICINE
VL 18
IS 4
BP 713
EP 720
DI 10.5811/westjem.2017.3.33409
PD JUN 2017
PY 2017
AB Introduction: Competency-based medical education (CBME) presents a
   paradigm shift in medical training. This outcome-based education
   movement has triggered substantive changes across the globe. Since this
   transition is only beginning, many faculty members may not have
   experience with CBME nor a solid foundation in the grounding literature.
   We identify and summarize key papers to help faculty members learn more
   about CBME.
   Methods: Based on the online discussions of the 2016-2017 ALiEM Faculty
   Incubator program, a series of papers on the topic of CBME was
   developed. Augmenting this list with suggestions by a guest expert and
   by an open call on Twitter for other important papers, we were able to
   generate a list of 21 papers in total. Subsequently, we used a modified
   Delphi study methodology to narrow the list to key papers that describe
   the importance and significance for educators interested in learning
   about CBME. To determine the most impactful papers, the mixed junior and
   senior faculty authorship group used three-round voting methodology
   based upon the Delphi method.
   Results: Summaries of the five most highly rated papers on the topic of
   CBME, as determined by this modified Delphi approach, are presented in
   this paper. Major themes include a definition of core CBME themes, CBME
   principles to consider in the design of curricula, a history of the
   development of the CBME movement, and a rationale for changes to
   accreditation with CBME. The application of the study findings to junior
   faculty and faculty developers is discussed.
   Conclusion: We present five key papers on CBME that junior faculty
   members and faculty experts identified as essential to faculty
   development. These papers are a mix of foundational and explanatory
   papers that may provide a basis from which junior faculty members may
   build upon as they help to implement CBME programs.
RI Cooney, Robert/U-5368-2019; Chan, Teresa/T-6676-2017; Gottlieb, Michael/K-3804-2019; Cooney, Robert/
OI Chan, Teresa/0000-0001-6104-462X; Gottlieb, Michael/0000-0003-3276-8375;
   Cooney, Robert/0000-0003-0665-0154
TC 13
ZR 0
ZS 0
ZB 1
Z8 0
ZA 0
Z9 13
U1 0
U2 6
SN 1936-900X
EI 1936-9018
UT WOS:000412223200022
PM 28611893
ER

PT J
AU Yarris, Lalena M.
   Gottlieb, Michael
   Scott, Kevin
   Sampson, Christopher
   Rose, Emily
   Chan, Teresa M.
   Ilgen, Jonathan
TI Academic Primer Series: Key Papers About Peer Review
SO WESTERN JOURNAL OF EMERGENCY MEDICINE
VL 18
IS 4
BP 721
EP 728
DI 10.5811/westjem.2017.2.33430
PD JUN 2017
PY 2017
AB Introduction: Peer review, a cornerstone of academia, promotes rigor and
   relevance in scientific publishing. As educators are encouraged to adopt
   a more scholarly approach to medical education, peer review is becoming
   increasingly important. Junior educators both receive the reviews of
   their peers, and are also asked to participate as reviewers themselves.
   As such, it is imperative for junior clinician educators to be
   well-versed in the art of peer reviewing their colleagues' work. In this
   article, our goal was to identify and summarize key papers that may be
   helpful for faculty members interested in learning more about the
   peer-review process and how to improve their reviewing skills.
   Methods: The online discussions of the 2016-17 Academic Life in
   Emergency Medicine (ALiEM) Faculty Incubator program included a robust
   discussion about peer review, which highlighted a number of papers on
   that topic. We sought to augment this list with further suggestions by
   guest experts and by an open call on Twitter for other important papers.
   Via this process, we created a list of 24 total papers on the topic of
   peer review. After gathering these papers, our authorship group engaged
   in a consensus-building process incorporating Delphi methods to identify
   the papers that best described peer review, and also highlighted
   important tips for new reviewers.
   Results: We found and reviewed 24 papers. In our results section, we
   present our authorship group's top five most highly rated papers on the
   topic of peer review. We also summarize these papers with respect to
   their relevance to junior faculty members and to faculty developers.
   Conclusion: We present five key papers on peer review that can be used
   for faculty development for novice writers and reviewers. These papers
   represent a mix of foundational and explanatory papers that may provide
   some basis from which junior faculty members might build upon as they
   both undergo the peer-review process and act as reviewers in turn.
RI Gottlieb, Michael/K-3804-2019; Chan, Teresa/T-6676-2017; Scott, Kevin/ABE-5066-2020; Azer, Samy A./C-8485-2009
OI Gottlieb, Michael/0000-0003-3276-8375; Chan, Teresa/0000-0001-6104-462X;
   Azer, Samy A./0000-0001-5638-3256
Z8 0
ZR 0
ZA 0
ZB 1
TC 17
ZS 0
Z9 17
U1 0
U2 5
SN 1936-900X
EI 1936-9018
UT WOS:000412223200023
PM 28611894
ER

PT J
AU Boysen-Osborn, Megan
   Cooney, Robert
   Gottlieb, Michael
   Chan, Teresa M.
   Brown, Aaron
   King, Andrew
   Tobias, Adam
   Thoma, Brent
TI Academic Primer Series: Key Papers About Teaching with Technology
SO WESTERN JOURNAL OF EMERGENCY MEDICINE
VL 18
IS 4
BP 729
EP 736
DI 10.5811/westjem.2017.2.33076
PD JUN 2017
PY 2017
AB Introduction: Modern learners have immediate, unlimited access to a wide
   variety of online resources. To appeal to this current generation of
   learners, educators must embrace the use of technology. However,
   educators must balance newer, novel technologies with traditional
   methods to achieve the best learning outcomes. Therefore, we aimed to
   review several papers useful for faculty members wishing to incorporate
   technology into instructional design.
   Methods: We identified a broad list of papers relevant to teaching and
   lea rning with technology within the online discussions of the Academic
   Life in Emergency Medicine (ALiEM) Faculty Incubator. This list was
   augmented with suggestions by a guest expert (BT) and an open call on
   Twitter (tagged with the # meded and # FOAMed hashtags) yielding 24
   papers. We then conducted a modified three-round Delphi process within
   the autho rship group, including junior and senior faculty members, to
   identify the most impactful papers.
   Results: We pared the list of 24 papers to five that were most highly
   rate d. Two were research papers and three were commentaries or
   editorials. The authorship group reviewed and summarized these papers
   with specific consideration to their val ue to junior educators and
   faculty developers.
   Conclusion: This is a key reading list for junior faculty members and
   faculty developers interested in teaching with technology. The
   commentary contextualizes the importance of these papers for medical
   educators, to optimize use of technology in their teaching or
   incorporate into faculty development.
RI Chan, Teresa/T-6676-2017; Thoma, Brent/ABI-2642-2020; Cooney, Robert/U-5368-2019; Gottlieb, Michael/K-3804-2019; Cooney, Robert/
OI Chan, Teresa/0000-0001-6104-462X; Gottlieb, Michael/0000-0003-3276-8375;
   Cooney, Robert/0000-0003-0665-0154
ZR 0
ZS 0
ZA 0
ZB 0
TC 8
Z8 0
Z9 8
U1 1
U2 6
SN 1936-900X
EI 1936-9018
UT WOS:000412223200024
PM 28611895
ER

PT J
AU Keller, Eric J.
   Mcgee, Katherine A.
   Resnick, Scott A.
   Trerotola, Scott O.
   Valji, Karim
   Johnson, Matthew S.
   Collins, Jeremy D.
   Vogelzang, Robert L.
TI Who We Are and What We Can Become: An Analysis of Professional Identity
   Formation in IR
SO JOURNAL OF VASCULAR AND INTERVENTIONAL RADIOLOGY
VL 28
IS 6
BP 850
EP 856
DI 10.1016/j.jvir.2017.02.006
PD JUN 2017
PY 2017
AB Purpose: To characterize the unique experiences, values, and
   perspectives of interventional radiology (IR) fellows.
   Materials and Methods: Sixteen fellows from 4 US vascular and IR
   programs were interviewed within 2 months of beginning and 2-3 months
   following their 2015-2016 fellowships about patient interactions,
   training experiences, and views of IR and other specialties. Interviews
   were systematically analyzed for dominant themes by using constructivist
   grounded theory. Four interviews with 2015-2016 interventional
   cardiology fellows,. 16 interviews with IR attending physicians, and
   online descriptions of IR were also analyzed for context. Themes were
   compared qualitatively and quantitatively.
   Results: Interobserver agreement was good for interview themes (kappa =
   0.70; P < .0001). IR fellows' professional identity emerged primarily
   from radiologic and surgical interests, with distinct emphasis On-being
   "innovators," "thinking differently," and "needing to adapt and
   advertise abilities to survive." Fellows' descriptions of patient care
   were more clinically focused than past interviews-with attending
   physicians (P = .05), but clinical interests common in medical
   specialties were limited, and descriptions of "nonprocedural patient
   care" were primarily periprocedural (81%). Descriptions of the future of
   the field conveyed competing pressures, loose role definition, and
   disconnect between academic and private-practice IR.
   Conclusions: IR fellows share professional interests, views of their
   field and others, and descriptions of patient care, but there is
   uncertainty regarding future roles of the specialty and a need for more
   specific and unified definitions of nonprocedural patient care in TR.
OI Keller, Eric/0000-0003-4327-483X
ZA 0
TC 0
Z8 0
ZR 0
ZS 0
ZB 0
Z9 0
U1 0
U2 7
SN 1051-0443
EI 1535-7732
UT WOS:000403132500012
PM 28292636
ER

PT J
AU Martinez-Cayuelas, Elena
   Ibanez-Mico, Salvador
   Cean-Cabrera, Lourdes
   Domingo-Jimenez, Rosario
   Alarcon-Martinez, Helena
   Martinez-Salcedo, Eduardo
TI Level of training in autistic spectrum disorders among hospital
   paediatricians
SO ANALES DE PEDIATRIA
VL 86
IS 6
BP 329
EP 336
DI 10.1016/j.anpedi.2016.05.005
PD JUN 2017
PY 2017
AB Background: Training in autistic spectrum disorders is crucial in order
   to achieve an early diagnosis. However, the number of papers describing
   this training is limited. This study describes this level of knowledge
   among paediatricians from tertiary care hospitals in different regions
   of Spain and detects areas that need improvement.
   Material and method: A total of one hundred and fifty-seven (157)
   paediatricians working in tertiary healthcare hospitals located in three
   different regions in Spain consented to complete an online questionnaire
   divided in three sections (socio-demographic, knowledge about childhood
   autism, and opinion). Data were analysed using SPSS version 15.
   Results: The total mean score of participating paediatricians in the
   questionnaire was 20.34 (2.43 SD) out of a total possible score of 23.
   Approximately two-thirds (65%) of paediatricians scored more or equal to
   the mean score. The knowledge gap was found to be higher with symptoms
   of repetitive behaviour patterns, concept of autism, and comorbidity,
   with no statistical significance. There were no differences in
   paediatrician scores within different sociodemographic groups. Just
   under two-thirds (64%) of paediatricians subscribed to the opinion that
   their own knowledge about autism is limited, and there is a significant
   lack of knowledge about facilities in every region.
   Conclusions: There is a sufficient level of knowledge about autism among
   paediatricians in tertiary healthcare, although a lack of awareness
   about the management of these patients, with poor coordination between
   the different specialists that are involved in their treatment. Efforts
   should focus on achieving a better coordination between these
   specialists, and update the knowledge gaps identified. (C) 2016
   Asociacian Espanola de Pediatria. Published by Elsevier Espana, S.L.U.
   All rights reserved.
RI Cabrera, Lourdes Cean/AAK-8585-2021
OI Cabrera, Lourdes Cean/0000-0001-5648-0064
ZR 0
TC 1
ZB 0
Z8 0
ZA 0
ZS 0
Z9 1
U1 0
U2 6
SN 1695-4033
EI 1695-9531
UT WOS:000403131300006
PM 27325257
ER

PT J
AU Taylor, Elizabeth Johnston
   Mamier, Iris
   Ricci-Allegra, Patricia
   Foith, Joanne
TI Self-reported frequency of nurse-provided spiritual care
SO APPLIED NURSING RESEARCH
VL 35
BP 30
EP 35
DI 10.1016/j.apnr.2017.02.019
PD JUN 2017
PY 2017
AB Aim: To describe how frequently RNs provide 17 spiritual care
   therapeutics (or interventions) during a 72-80 h timeframe.
   Background: Plagued by conceptual muddiness as well as weak methods,
   research quantifying the frequency of spiritual care is not only
   methodologically limited, but also sparse.
   Methods: Secondary analysis of data from four studies that used the
   Nurse Spiritual Care Therapeutics Scale (NSCTS). Data from US American
   RNs who responded to online surveys about spiritual care were analyzed.
   The four studies included intensive care unit nurses in Ohio (n = 93),
   hospice and palliative care nurses across the US (n = 104), nurses
   employed in a Christian health care system (n = 554), and nurses
   responding to an invitation to participate found on a journal website (n
   = 279).
   Results: The NSCTS mean of 38 (with a range from 17 to 79 [of 85
   possible]) suggested respondents include spiritual care therapeutics
   infrequently in their nursing care. Particularly concerning is the
   finding that 17-33% (depending on NSCTS item) never completed a
   spiritual screening during the timeframe. "Remaining present just to
   show caring" was the most frequent therapeutic (3.4 on a 5-point scale);
   those who practiced presence at least 12 times during the timeframe
   provided other spiritual care therapeutics more frequently than those
   who offered presence less frequently.
   Conclusion: Findings affirm previous research that suggests nurses
   provide spiritual care infrequently. These findings likely provide the
   strongest evidence yet for the need to improve spiritual care education
   and support for nurses. (C) 2017 Elsevier Inc. All rights reserved.
RI Mamier, Iris/B-9469-2013
OI Mamier, Iris/0000-0002-4535-9717
Z8 0
ZS 1
ZA 0
TC 30
ZB 1
ZR 0
Z9 31
U1 0
U2 21
SN 0897-1897
EI 1532-8201
UT WOS:000402784500006
PM 28532723
ER

PT J
AU Lam, Austin S.
   Wise, Sarah K.
   Dedhia, Raj C.
TI Practice Patterns of Sleep Otolaryngologists at Training Institutions in
   the United States
SO OTOLARYNGOLOGY-HEAD AND NECK SURGERY
VL 156
IS 6
BP 1025
EP 1031
DI 10.1177/0194599816671699
PD JUN 2017
PY 2017
AB Objective To assess the practice characteristics of adult sleep
   otolaryngologists within US otolaryngology residency training programs.
   Study Design Cross-sectional online survey.
   Setting Otolaryngology residency training programs.
   Subjects and Methods Program directors from 106 otolaryngology training
   programs in the United States were contacted. Program directors were
   instructed to forward a survey to otolaryngologists within the
   institution who provided Accreditation Council for Graduate Medical
   Education (ACGME) Otolaryngology Milestone Project feedback in
   sleep-disordered breathing. The survey assessed demographics,
   nonsurgical practices, and surgical/procedural practices of adult sleep
   otolaryngologists. Data were collected and analyzed.
   Results Forty-six surveys met inclusion criteria, representing 40 of 106
   (38%) programs. Ninety-three percent of respondents reported that
   residents gained a significant portion of their sleep medicine training
   from themselves (ie, the respondents), yet only 36% of respondents spent
   50% of their time on sleep medicine/surgery. Forty-one percent reported
   being board certified in sleep, with 18% having completed an ACGME
   fellowship in sleep medicine. Respondents with board certification were
   more likely to spend greater portions of their practice on sleep
   medicine/surgery, (2)(3, n = 44) = 23.161 (P < .001), treat
   non-obstructive sleep apnea sleep disorders (13 of 18 vs 1 of 26, P <
   .001), interpret polysomnograms (13 of 17 vs 1 of 15, P < .001), and
   perform drug-induced sleep endoscopy, (2)(1, n = 43) = 5.43, (P = .02).
   A similar pattern was seen with stratification by ACGME sleep medicine
   fellowship.
   Conclusion This study highlights the variance in practice patterns among
   sleep otolaryngologists who instruct residents. Board certification and
   fellowship training in sleep medicine significantly influence breadth of
   trainee exposure to this field. The highly disparate trainee experiences
   to sleep otolaryngology across US programs require attention.
OI Lam, Austin/0000-0002-2297-6376
ZB 0
ZA 0
ZR 0
Z8 0
TC 4
ZS 0
Z9 4
U1 1
U2 1
SN 0194-5998
EI 1097-6817
UT WOS:000402632000011
PM 27677599
ER

PT J
AU Polacco, Marc A.
   Lally, Jack
   Walls, Andrew
   Harrold, Linnea R.
   Malekzadeh, Sonya
   Chen, Eunice Y.
TI Digging into Debt: The Financial Burden Associated with the
   Otolaryngology Match
SO OTOLARYNGOLOGY-HEAD AND NECK SURGERY
VL 156
IS 6
BP 1091
EP 1096
DI 10.1177/0194599816686538
PD JUN 2017
PY 2017
AB Objective To quantify the cost incurred during the match process for
   otolaryngology applicants, determine sources of expenditures, and
   highlight potential methods to alleviate financial burden of the match
   process.
   Study Design Cross-sectional.
   Study Setting Online survey.
   Subjects and Methods An electronic survey was sent via email to those
   who applied to the otolaryngology residency programs at
   Dartmouth-Hitchcock Medical Center and MedStar Georgetown University
   Hospital during the 2016 application cycle. Questions regarding
   demographics and experiences with the match were multiple choice, and
   questions regarding cost were open answer. Data were downloaded and
   analyzed on Excel and Minitab software.
   Results Twenty-eight percent of the total 370 applicants completed the
   survey. The mean cost of away rotations was $2500 (95% confidence
   interval [CI], $2224-$2776). With application fees and the cost of
   interviewing, the mean total cost of applying for the 2016
   otolaryngology match was $6400 (95% CI, $5710-$7090), with a total range
   of $1200 to $20,000. Twenty-eight percent of students did not have
   sufficient funds for applying and interviewing despite seeking out
   additional monetary resources.
   Conclusion In 2016, otolaryngology applicants spent a mean of $8900 (95%
   CI, $7935-$9865) on away rotations, applications, and interviewing. Half
   of the applicants obtained additional funding to cover this cost, while
   28% still did not have sufficient funding. Methods of decreasing cost
   may include instituting a cap on application number, videoconferencing
   interviews, regionalizing interviews, and adjusting the interview
   timeline.
RI Polacco, Marc/AAK-9975-2021
ZR 0
ZS 0
ZB 4
Z8 0
TC 17
ZA 0
Z9 17
U1 0
U2 0
SN 0194-5998
EI 1097-6817
UT WOS:000402632000025
PM 28116996
ER

PT J
AU Strelzow, Jason
   Petretta, Robert
   Broekhuyse, Henry M.
TI Factors affecting orthopedic residency selection: a cross-sectional
   survey
SO CANADIAN JOURNAL OF SURGERY
VL 60
IS 3
BP 186
EP 191
DI 10.1503/cjs.014915
PD JUN 2017
PY 2017
AB Background: Annually, orthopedic residency programs rank and recruit the
   best possible candidates. Little evidence exists identifying factors
   that potential candidates use to select their career paths. Recent
   literature from nonsurgical programs suggests hospital, social and
   program-based factors influence program selection. We sought to
   determine what factors influence the choice of an orthopedic career and
   a candidate's choice of orthopedic residency program.
   Methods: We surveyed medical student applicants to orthopedic programs
   and current Canadian orthopedic surgery residents (postgraduate year
   [PGY] 1-5). The confidential online survey focused on 3 broad categories
   of program selection: educational, program cohesion and noneducation
   factors. Questions were graded on a Likert Scale and tailed for mean
   scores.
   Results: In total, 139 residents from 11 of 17 Canadian orthopedic
   programs (49% response rate) and 23 medical student applicants (88%
   response rate) completed our survey. Orthopedic electives and mandatory
   rotations were reported by 71% of participants as somewhat or very
   important to their career choice. Collegiality among residents (4.70 +/-
   0.6), program being the "right fit" (4.65 +/- 0.53) and current resident
   satisfaction with their chosen program (4.63 +/- 0.66) were ranked with
   the highest mean scores on a 5-point Likert scale.
   Conclusion: There are several modifiable factors that residency programs
   may use to attract applicants, including early availability of clerkship
   rotations and a strong mentorship environment emphasizing both
   resident-resident and resident-staff cohesion. Desirable residency
   programs should develop early access to surgical and operative skills.
   These must be balanced with a continued emphasis on top-level orthopedic
   training.
RI Strelzow, Jason/H-8154-2019
OI Strelzow, Jason/0000-0002-1072-1595
TC 10
Z8 0
ZS 1
ZB 0
ZA 0
ZR 0
Z9 11
U1 0
U2 1
SN 0008-428X
EI 1488-2310
UT WOS:000402566800009
PM 28327273
ER

PT J
AU Arias Felipe, A.
   Domenech Garcia, J.
   Sanchez los Arcos, I.
   Luordo, D.
   Garcia Sanchez, F. J.
   Villanueva Martinez, J.
   Forero de la Sotilla, A.
   Villena Garrido, V.
   Torres Macho, J.
   de Casasola Sanchez, G. Garcia
TI Teaching the basics of echocardiography in the undergraduate: Students
   as mentors
SO REVISTA CLINICA ESPANOLA
VL 217
IS 5
BP 245
EP 251
DI 10.1016/j.rce.2017.02.006
PD JUN-JUL 2017
PY 2017
AB Objective: To analyse the ability of medical students to incorporate the
   practical teaching of basic echocardiography planes using a peer
   mentoring design.
   Methodology: Thirty-six medical students previously trained in obtaining
   echocardiography planes (mentors) taught the other 5th-year students (n
   = 126). The teaching methodology included three stages: theory (online
   course), basic training (three 15 h sessions of practical experience in
   ultrasound and at least 20 echocardiographic studies per mentor) and
   objective structured clinical assessment (OSCA), which scored the
   appropriateness of the basic ultrasound planes and the correct
   identification of 16 cardiac structures.
   Results: The students' weighted mean score in the OSCA was 8.66 +/- 1.98
   points (out of 10). Only 10 students (8.4%) scored less than 5, and 15
   (12.6%) scored less than 7. Fifty students (42%) scored 10 points. The
   most easily identified structure was the left ventricle in the short
   axis parasternal plane, with 89.9% of correct answers. The most poorly
   identified structure was the mitral valve in the subxiphoid plane, with
   69.7% of correct answers.
   Conclusions: Peer mentoring-based teaching achieves an appropriate level
   of training in obtaining basic echocardiography planes. The training
   period is relatively short. The peer mentoring system can facilitate the
   implementation of teaching on basic aspects of ultrasound to a large
   number of undergraduate students. (C) 2017 Elsevier Espana, S.L.U. and
   Sociedad Espanola de Medicina Interna (SEMI). All rights reserved.
OI Luordo, Davide/0000-0002-2198-8068; Villanueva Martinez,
   Javier/0000-0002-5370-5296; Garcia Sanchez, Francisco
   Javier/0000-0002-8591-9950
ZB 0
ZR 0
ZA 0
Z8 0
ZS 0
TC 4
Z9 4
U1 0
U2 7
SN 0014-2565
EI 1578-1860
UT WOS:000402445900001
PM 28318521
ER

PT J
AU Strong, Abigail
   Stoutenberg, Mark
   Hobson-Powell, Anita
   Hargreaves, Mark
   Beeler, Halle
   Stamatakis, Emmanuel
TI An evaluation of physical activity training in Australian medical school
   curricula
SO JOURNAL OF SCIENCE AND MEDICINE IN SPORT
VL 20
IS 6
BP 534
EP 538
DI 10.1016/j.jsams.2016.10.011
PD JUN 2017
PY 2017
AB Objectives: To evaluate the current level of physical activity (PA)
   training provided to Australian medical students.
   Design: Individual interviews were completed via phone interview or
   online survey from June-October 2015.
   Methods: Program leaders from Australian medical schools, who were
   knowledgeable about their curriculum content, were invited to
   participate in the study. The number of programs, hours of PA training
   instruction, institutional attitude towards offering PA, barriers
   experienced, and content areas in which PA training was offered, were
   explored.
   Results: Seventeen of the 19 (89%) Australian medical schools
   participated in the study. Among the responding schools, 15 (88.2%)
   reported providing specific PA training to medical students. Thirteen of
   these 15 schools (86.7%) taught the national aerobic guidelines while
   only seven (46.7%) taught the national strength training
   recommendations. Four, five, and six year programs reported providing an
   average of 6.6, 5.0, and 12.3 h of PA training, respectively, across
   their entire curriculum. Only 42.9% of the schools that had PA training
   reported that it was sufficient for their medical students. Nearly half
   (41.2%) of the respondents reported no barriers to implementing PA
   training into their medical curricula.
   Conclusions: Most Australian medical schools reported including some PA
   training in their medical curriculum. Key topics, such as the national
   strength recommendations, however, were not taught by most schools.
   Given the importance of PA for the prevention and treatment of numerous
   mental and physical health outcomes, it is unlikely that the attention
   it currently receives adequately prepares medical students to treat
   patients. (C) 2016 Published by Elsevier Ltd on behalf of Sports
   Medicine Australia.
RI Stamatakis, Emmanuel/C-4958-2009
OI Stamatakis, Emmanuel/0000-0001-7323-3225
ZS 2
ZR 0
ZA 0
ZB 2
TC 27
Z8 0
Z9 29
U1 0
U2 13
SN 1440-2440
EI 1878-1861
UT WOS:000402360100004
PM 28209318
ER

PT J
AU Niv, Noosha
   Bennett, Lauren
TI Veterans' Mental Health in Higher Education Settings: Services and
   Clinician Education Needs
SO PSYCHIATRIC SERVICES
VL 68
IS 6
BP 636
EP 639
DI 10.1176/appi.ps.201600065
PD JUN 1 2017
PY 2017
AB Objective: Utilization of the GI Bill and attendance at higher education
   institutions among student veterans have significantly increased since
   passage of the Post-9/11 GI Bill. Campus counseling centers should be
   prepared to meet the mental health needs of student veterans. This study
   identified the mental health resources and services that colleges
   provide student veterans and the education needs of clinical staff on
   how to serve student veterans.
   Methods: Directors of mental health services from 80 California colleges
   completed a semistructured phone interview.
   Results: Few schools track the number, demographic characteristics, or
   presenting needs of student veterans who utilize campus mental health
   services or offer priority access or special mental health services for
   veterans. Directors wanted centers to receive education for an average
   of 5.8 veteranrelated mental health topics and preferred workshops and
   lectures to handouts and online training.
   Conclusions: Significant training needs exist among clinical staff of
   campus mental health services to meet the needs of student veterans.
ZB 0
ZR 0
ZS 0
TC 2
Z8 0
ZA 0
Z9 2
U1 1
U2 12
SN 1075-2730
EI 1557-9700
UT WOS:000402490700020
PM 28245705
ER

PT J
AU Topf, Joel M.
   Sparks, Matthew A.
   Phelan, Paul J.
   Shah, Nikhil
   Lerma, Edgar V.
   Graham-Brown, Matthew P. M.
   Madariaga, Hector
   Iannuzzella, Francesco
   Rheault, Michelle N.
   Oates, Thomas
   Jhaveri, Kenar D.
   Hiremath, Swapnil
TI The Evolution of the Journal Club: From Osler to Twitter
SO AMERICAN JOURNAL OF KIDNEY DISEASES
VL 69
IS 6
BP 827
EP 836
DI 10.1053/j.ajkd.2016.12.012
PD JUN 2017
PY 2017
AB Journal clubs have typically been held within the walls of academic
   institutions and in medicine have served the dual purpose of fostering
   critical appraisal of literature and disseminating new findings. In the
   last decade and especially the last few years, online and virtual
   journal clubs have been started and are flourishing, especially those
   harnessing the advantages of social media tools and customs. This
   article reviews the history and recent innovations of journal clubs. In
   addition, the authors describe their experience developing and
   implementing NephJC, an online nephrology journal club conducted on
   Twitter. (C) 2017 by the National Kidney Foundation, Inc.
RI Lerma, Edgar/K-5970-2014; Sparks, Matthew/H-8865-2019; Graham-Brown, Matthew/ABB-5400-2020; Jhaveri, Kenar D./X-4851-2019; Hiremath, Swapnil/H-3492-2019; Shah, Nikhil/W-2668-2019; Graham-Brown, Matthew/; Rheault, Michelle N./; Oates, Thomas/; Topf, Joel/; Iannuzzella, Francesco/; Madariaga, Hector/
OI Lerma, Edgar/0000-0002-0976-5478; Sparks, Matthew/0000-0003-2075-2691;
   Hiremath, Swapnil/0000-0003-0010-3416; Shah, Nikhil/0000-0001-8199-2141;
   Graham-Brown, Matthew/0000-0002-6197-180X; Rheault, Michelle
   N./0000-0003-2494-3970; Oates, Thomas/0000-0003-2066-523X; Topf,
   Joel/0000-0002-4697-7787; Iannuzzella, Francesco/0000-0001-9948-0670;
   Madariaga, Hector/0000-0003-0166-6165
ZS 1
ZB 10
Z8 1
ZR 0
ZA 0
TC 88
Z9 89
U1 1
U2 23
SN 0272-6386
EI 1523-6838
UT WOS:000402027800017
PM 28233653
ER

PT J
AU Crosby, Richard A.
   Mena, Leandro
   Ricks, JaNelle M.
TI Correlates of sexual-risk behaviors among young black MSM: implications
   for clinic-based counseling programs
SO AIDS CARE-PSYCHOLOGICAL AND SOCIO-MEDICAL ASPECTS OF AIDS/HIV
VL 29
IS 6
BP 718
EP 723
DI 10.1080/09540121.2016.1259449
PD JUN 2017
PY 2017
AB This study applied an 8-item index of recent sexual-risk behaviors to
   young Black men who have sex with men (YBMSM) and evaluated the
   distribution for normality. The distribution was tested for associations
   with possible antecedents of sexual risk. YBMSM (N=600), aged 16-29
   years, were recruited from a sexually transmitted infection clinic,
   located in the southern US. Men completed an extensive audio
   computer-assisted self-interview. Thirteen possible antecedents of
   sexual risk, as assessed by the index, were selected for analyses. The
   8-item index formed a normal distribution with a mean of 4.77 (SD=1.77).
   In adjusted analyses, not having completed education beyond high school
   was associated with less risk, as was having sex with females.
   Conversely, meeting sex partners online was associated with greater
   risk, as was reporting that sex partners were drunk during sex. The
   obtained normal distribution of sexual-risk behaviors suggests a
   corresponding need to target and tailor clinic-based counseling and
   prevention services for YBMSM. Avoiding sex when partners are
   intoxicated may be an especially valuable goal of counseling sessions.
ZR 0
ZA 0
ZB 1
Z8 1
ZS 0
TC 3
Z9 4
U1 0
U2 3
SN 0954-0121
EI 1360-0451
UT WOS:000399347400008
PM 27875903
ER

PT J
AU Heinio, Raija-Liisa
   Arvola, Anne
   Rusko, Elina
   Maaskant, Anna
   Kremer, Stefanie
TI Ready-made meal packaging - A survey of needs and wants among Finnish
   and Dutch 'current' and 'future' seniors
SO LWT-FOOD SCIENCE AND TECHNOLOGY
VL 79
BP 579
EP 585
DI 10.1016/j.lwt.2016.11.014
PD JUN 2017
PY 2017
AB For older populations, improved ready-made meal packaging may
   potentially contribute to adequate nutritional intakes, and in turn
   facilitate maintenance of independent living. Consequently, a deeper
   understanding of the features of ready-made meal packages important for
   older people is a step towards this goal.
   Features of ready-made meal packaging appreciated by 'current' (aged 65
   >= years) and 'future' (aged 55-64 years) seniors were studied as an
   internet survey in Finland (n = 764) and in the Netherlands (n = 457).
   Only minor significant differences were found between these two senior
   groups. The four packaging features most valued by both the Finnish and
   Dutch consumers were: easy readability, easy disposability and
   recyclability, visibility of the contents, and easy opening. These
   features were basically the same regardless of age group, gender or
   country. Older people did not show interest either in multi packages or
   in eating meals directly from the package. Future senior men frequently
   using ready-made meals were identified as a promising target segment for
   the development and marketing of novel readymade meals. More generally,
   special attention should be paid in package design to age-relevant
   features, such as easy opening and easy-to-read information, and the
   impact of culture-specific translation of the features into packaging
   design. (C) 2016 Elsevier Ltd. All rights reserved.
TC 5
Z8 0
ZB 0
ZS 0
ZA 0
ZR 0
Z9 5
U1 1
U2 20
SN 0023-6438
EI 1096-1127
UT WOS:000395603100071
ER

PT J
AU Van Hout, Marie Claire
   Collins, Claire
   Delargy, Ide
   Crowley, Des
TI Irish General Practitioner (GP) Perspectives Toward Decriminalisation,
   Legalisation and Cannabis for Therapeutic Purposes (CTP)
SO INTERNATIONAL JOURNAL OF MENTAL HEALTH AND ADDICTION
VL 15
IS 3
BP 670
EP 683
DI 10.1007/s11469-016-9710-2
PD JUN 2017
PY 2017
AB Cannabis is the most prevalent illicit drug used globally. Regulatory
   debate in Ireland on the decriminalisation of cannabis and legalisation
   for therapeutic purposes (CTP) is on-going. The study aimed to
   investigate Irish general practitioner (GP) attitudes toward
   decriminalisation of cannabis and assess levels of support for CTP. An
   online survey was administered to all GPs in the Irish College of
   General Practitioner (ICGP) database. A content analysis was conducted
   on open-ended survey questions, with five themes emerging. GPs were
   concerned around early onset of use and intergenerational impacts,
   vulnerabilities to drug induced psychosis, patient self-medication with
   cannabis and potential for misuse of prescribed cannabis. The study
   reflects concerns around the mental health consequences of cannabis use
   and potential for misuse in the event of legalisation, and the need for
   product regulation and an enhanced evidence base to support treatment
   decision making. Further research and medical education is warranted.
RI Collins, Claire/AFN-0839-2022
OI Collins, Claire/0000-0001-8967-5159
Z8 0
ZA 0
TC 2
ZR 0
ZB 0
ZS 0
Z9 2
U1 0
U2 20
SN 1557-1874
EI 1557-1882
UT WOS:000402166800018
ER

PT J
AU Pinto, Shanti M.
   Galang, Gary
TI Venous Thromboembolism as Predictor of Acute Care Hospital Transfer and
   Inpatient Rehabilitation Length of Stay
SO AMERICAN JOURNAL OF PHYSICAL MEDICINE & REHABILITATION
VL 96
IS 6
BP 367
EP 373
DI 10.1097/PHM.0000000000000643
PD JUN 2017
PY 2017
AB Objective The aim of this study was to investigate the impact of venous
   thromboembolism (VTE) on rate of acute care hospital transfer, inpatient
   rehabilitation (IPR) length of stay (LOS), and functional outcomes.
   Design This was a retrospective cohort study of 2312 consecutive patient
   discharges from a single IPR facility over an 18-month period.
   Results When age, sex, reason for admission, and admission Functional
   Independence Measure (FIM) scores were controlled for, those with VTE
   had nearly 2 times greater odds for transfer to acute care hospital than
   did those without a diagnosis of VTE. Inpatient rehabilitation LOS was
   4.700 days (95% confidence interval [CI], 2.956-6.445 days) longer for
   those with a diagnosis of VTE prior to IPR admission and 2.287 days (95%
   CI, 1.026-3.547 days) longer for those with a diagnosis of VTE during
   IPR admission compared with those without a diagnosis of VTE. There was
   no difference in FIM change based on VTE diagnosis. Venous
   thromboembolism diagnosis during IPR was associated with a significant
   decrease in FIM efficiency (-0.358; 95% CI, -0.654 to -0.062) if
   diagnosed during IPR admission, but there was no difference in FIM
   efficiency if VTE was diagnosed prior to IPR.
   Conclusions Patients with a diagnosis of VTE were more likely to be
   transferred to the acute care hospital and have longer IPR LOS
   independent of admission FIM scores. It is important to prevent
   development of VTE.
OI Pinto, Shanti/0000-0002-8882-7533
TC 8
ZB 2
Z8 0
ZS 0
ZA 0
ZR 0
Z9 8
U1 0
U2 8
SN 0894-9115
EI 1537-7385
UT WOS:000401708800006
PM 27779488
ER

PT J
AU Perrin, Paul B.
   Stevens, Lillian F.
   Sutter, Megan
   Lequerica, Anthony H.
   Krch, Denise
   Kolakowsky-Hayner, Stephanie A.
   Carlos Arango-Lasprilla, Juan
TI Reciprocal Causation Between Functional Independence and Mental Health 1
   and 2 Years After Traumatic Brain Injury: A Cross-Lagged Panel
   Structural Equation Model
SO AMERICAN JOURNAL OF PHYSICAL MEDICINE & REHABILITATION
VL 96
IS 6
BP 374
EP 380
DI 10.1097/PHM.0000000000000644
PD JUN 2017
PY 2017
AB Objective The research attempting to disentangle the directionality of
   relationships between mental health and functional outcomes after
   traumatic brain injury (TBI) is growing but has yielded equivocal
   findings or focused on isolated predictors or isolated outcomes. The
   purpose of the current study was to use cross-lagged panel and
   structural equation modeling (SEM) techniques to examine causality
   between comprehensive indices of mental health (depression, anxiety, and
   life satisfaction) and functional independence in a national sample of
   individuals with TBI over the first 2 years after injury.
   Design Participants were 4,674 individuals with TBI from the TBI Model
   Systems Database.
   Results The SEM, which yielded good fit indices, suggested that
   individuals with TBI with greater mental health problems at 1 and 2
   years after injury had lower functional independence at those same time
   points. The standardized path loadings for mental health problems and
   for functional independence over time were large, suggesting a high
   degree of consistency in mental health and functional independence
   across 1 and 2 years. In terms of cross-lag, mental health at Time 1 did
   not exert a unique effect on functional independence at Time 2, but
   functional independence at Time 1 exerted a statistically significant
   but quite small unique effect on mental health at Time 2.
   Conclusions This combination of results suggests that functional
   independence is only slightly more causal than mental health in the
   relationship between mental health and functional independence over the
   first 2 years post-TBI, and that instead, reciprocal causality is a more
   likely scenario.
RI Arango-Lasprilla, Juan Carlos/AAB-5407-2019; Kolakowsky-Hayner, Stephanie A./I-9858-2019; Sutter, Megan/L-9770-2019; Blanco, Leire/O-5114-2017; Perrin, Paul/L-5373-2015; Sutter, Megan/
OI Arango-Lasprilla, Juan Carlos/0000-0002-7184-8311; Kolakowsky-Hayner,
   Stephanie A./0000-0002-6228-9909; Perrin, Paul/0000-0003-2070-215X;
   Sutter, Megan/0000-0001-9816-9549
ZS 0
ZR 0
TC 9
ZA 0
ZB 4
Z8 0
Z9 9
U1 0
U2 10
SN 0894-9115
EI 1537-7385
UT WOS:000401708800007
PM 27754999
ER

PT J
AU Majeed, Ban A.
   Sterling, Kymberle L.
   Weaver, Scott R.
   Pechacek, Terry F.
   Eriksen, Michel P.
TI Prevalence and harm perceptions of hookah smoking among US adults,
   2014-2015
SO ADDICTIVE BEHAVIORS
VL 69
BP 78
EP 86
DI 10.1016/j.addbeh.2017.01.032
PD JUN 2017
PY 2017
AB This study aimed to determine the prevalence and factors associated with
   hookah smoking and perceptions of harm among U.S. adults. Data were
   pooled from the Tobacco Products and Risk Perceptions Surveys conducted
   separately in the summers of 2014 and 2015, among a probability sample
   selected from an online research panel. Descriptive, logistic
   regression, and multinomial logistic regression analyses were conducted.
   In 2014/2015, prevalence of ever and past 30-day hookah smoking among
   U.S. adults were 15.8% (95% Cl.: 15.0%, 16.7%) and 1.5% (95% CI.: 12%,
   1.8%), respectively. Adults who used other alternative tobacco products
   had a higher odds of hookah smoking than those who did not Adults with
   some college education (AOR, 153) and with a college degree or more
   (AOR, 2.21), those identified as non-Hispanic other (AOR, 138) were more
   likely to be ever hookah smokers. Being a young adult (AOR, 2.7),
   college-educated (AOR, 23), never smoker (AOR, 2.1), and an ever hookah
   smoker (AOR, 2.8) were associated with lower perceptions of harm.
   Findings suggest that young college students are at higher risk of
   smoking hookah and that hookah smoking is more prevalent among
   individuals who use other tobacco products, such as little cigars and
   cigarillos, traditional cigars, and e-rigarettes, indicating a distinct
   group of users of alternative tobacco products. Regarding potential harm
   of hookah, the study highlights a knowledge gap and misperception
   especially among young, college-educated, and never smokers. Public
   health interventions should target these subpopulations to provide them
   with accurate information on hookah smoking. (C) 2017 Elsevier Ltd. All
   rights reserved.
RI Sterling, Kymberle/AAA-2411-2021
OI Sterling, Kymberle/0000-0001-6305-5082
TC 44
Z8 0
ZB 15
ZA 0
ZR 0
ZS 1
Z9 45
U1 0
U2 18
SN 0306-4603
EI 1873-6327
UT WOS:000397372000012
PM 28161620
ER

PT J
AU Kotler, Dana H.
   Lynch, Meaghan
   Cushman, Daniel
   Hu, Jason
   Garner, Jocelyn
TI Dancers' Perceived and Actual Knowledge of Anatomy
SO JOURNAL OF DANCE MEDICINE & SCIENCE
VL 21
IS 2
BP 76
EP 81
DI 10.12678/1089-313X.21.2.76
PD JUN 2017
PY 2017
AB Dancers are highly susceptible to musculoskeletal injuries and
   frequently require interaction with medical professionals. While many
   dancers have a finely tuned awareness of their bodies, their knowledge
   of the fundamentals of human anatomy is not uniform. There is a paucity
   of literature on the benefits of human anatomy education in dancers,
   though it seems intuitive that there should be a relationship. The
   purpose of this study was to assess dancers' perceived and actual
   knowledge of basic musculoskeletal anatomy and its relationship to
   function. Adult dancers at the undergraduate, pre-professional, and
   professional levels were surveyed through an anonymous online
   questionnaire. Questions included demographic information, dance
   techniques studied, anatomy training, and injury history. Subjects rated
   their perceived knowledge of anatomy and were tested with 15
   multiple-choice questions on basic musculoskeletal anatomy. Four hundred
   seventy-five surveys were completed. Ordinal regression showed a
   correlation of perceived to actual knowledge of anatomy (p < 0.001).
   Factors that correlated with increases in both perceived and actual
   knowledge of anatomy included having taken an anatomy course of any type
   (p < 0.001) and increased age (p <= 0.001). Years of dance training and
   professional dancer status both significantly correlated with increased
   knowledge of anatomy (p < 0.001) but not perceived knowledge. Chi-square
   analysis showed that dancers with training in either modern or jazz
   dance had a significantly higher perceived, but not actual, knowledge
   when compared to those without training in those styles of dance (p <
   0.001 and p = 0.011, respectively). In conclusion, dancers generally
   scored well on questions pertaining to basic musculoskeletal anatomy,
   and their perception correlated with their actual knowledge of anatomy.
   Factors that contribute to dancers' knowledge of anatomy include age,
   years of experience, professional dancer status, and anatomy training.
OI Cushman, Daniel/0000-0002-4580-1173
ZA 0
ZR 0
ZS 1
Z8 0
TC 3
ZB 0
Z9 4
U1 0
U2 3
SN 1089-313X
EI 2374-8060
UT WOS:000461230800005
PM 28535851
ER

PT J
AU Cooper, Joseph J.
   Llesuy, Joan Roig
TI Catatonia Education: Needs Assessment and Brief Online Intervention
SO ACADEMIC PSYCHIATRY
VL 41
IS 3
BP 360
EP 363
DI 10.1007/s40596-016-0632-x
PD JUN 2017
PY 2017
AB There are no studies investigating physicians' knowledge of catatonia.
   The authors aimed to assess and increase physicians' awareness of
   catatonia.
   A survey with clinical questions about catatonia was administered,
   followed by a brief online teaching module about catatonia and a
   post-education survey.
   Twenty-one psychiatry residents (response rate, 70%) and 36 internal
   medicine residents (response rate, 34%) participated in the
   pre-education survey. Psychiatry residents identified 75% of the correct
   answers about catatonia, compared to 32% correct by internal medicine
   residents (p < 0.001). Twenty participants (response rate, 35%)
   completed the online education module and second survey, which resulted
   in a significant improvement in correct response rates from 60 to 83% in
   all the participants (p < 0.001).
   Residents' baseline knowledge of catatonia is low, particularly among
   internal medicine residents. A brief online module improved resident
   physicians' knowledge of catatonia. Educational strategies to improve
   recognition of catatonia should be implemented.
RI Cooper, Joseph J./AAK-7773-2020; Llesuy, Joan Roig/AAH-3321-2020
OI Cooper, Joseph J./0000-0001-7235-0999; Llesuy, Joan
   Roig/0000-0001-5298-1427
ZB 3
ZS 0
ZA 0
Z8 0
TC 10
ZR 0
Z9 10
U1 0
U2 2
SN 1042-9670
EI 1545-7230
UT WOS:000401444700012
PM 27837452
ER

PT J
AU Macko, Marek
   Szczepanski, Zbigniew
   Mikolajewska, Emilia
   Nowak, Joanna
   Mikolajewski, Dariusz
TI Repository of 3D images for education and everyday clinical practice
   purposes
SO BIO-ALGORITHMS AND MED-SYSTEMS
VL 13
IS 2
BP 111
EP 116
DI 10.1515/bams-2017-0007
PD JUN 2017
PY 2017
AB Novel, easy-automation technologies such as three-dimensional (3D)
   printing and reverse engineering can improve the training of medical and
   allied health professionals and everyday clinical practice. This paper
   aims at the presentation of its own concept of the repository of medical
   images for education and everyday clinical practice purposes. Presented
   concept of the repository constitutes a relatively novel solution, but
   its further development may lead to the novel family of commercial
   initiatives aiming at joining common efforts toward optimization of
   3D-based technologies in everyday clinical practice and online
   e-learning system.
RI Macko, Marek/I-8323-2015; Macko, Marek/ABE-3731-2021; Mikolajewski, Dariusz/; NOWAK, JOANNA/; Mikolajewska, Emilia/
OI Macko, Marek/0000-0002-8743-6602; Mikolajewski,
   Dariusz/0000-0003-4157-2796; NOWAK, JOANNA/0000-0002-8912-1508;
   Mikolajewska, Emilia/0000-0002-2769-3068
TC 3
Z8 0
ZB 0
ZS 0
ZA 0
ZR 0
Z9 3
U1 0
U2 5
SN 1895-9091
EI 1896-530X
UT WOS:000453253500007
ER

PT J
AU Falzon, Charles C.
   Balabanova, Anna
TI Phytotherapy An Introduction to Herbal Medicine
SO PRIMARY CARE
VL 44
IS 2
BP 217
EP +
DI 10.1016/j.pop.2017.02.001
PD JUN 2017
PY 2017
AB Herbal medications are commonly used in all medical settings, making it
   essential for primary care providers to learn about the products being
   used and resources they can access for continuing education.
   Understanding how herbal medicines are sourced, processed, and
   standardized can help providers guide patients who are trying to choose
   the most clinically effective and affordable treatments. Multiple herbs
   are often combined and sold as proprietary blends, which can increase
   the risk of allergies, adverse reactions, or cross-reactivity with other
   pharmaceuticals and supplements. Several textbooks, online point-of-care
   resources, and conferences are available for primary care providers to
   expand their knowledge of herbal medicines.
ZS 3
ZA 0
TC 48
Z8 0
ZR 0
ZB 21
Z9 51
U1 1
U2 21
SN 0095-4543
EI 1558-299X
UT WOS:000402228300004
PM 28501226
ER

PT J
AU Mosnaim, Giselle S.
   Akkoyun, Esra
   Eng, Joshua
   Shalowitz, Madeleine U.
TI Behavioral interventions to improve asthma outcomes: a systematic review
   of recent publications
SO CURRENT OPINION IN ALLERGY AND CLINICAL IMMUNOLOGY
VL 17
IS 3
BP 194
EP 200
DI 10.1097/ACI.0000000000000359
PD JUN 2017
PY 2017
AB Purpose of review
   Asthma outcomes are influenced by factors at multiple ecological levels:
   the individual and his/her family, home, medical care, and community.
   This systematic review describes recently published single-level and
   multilevel behavioral interventions to improve asthma outcomes.
   Recent findings
   Of the 23 total title/abstracts reviewed in the original systematic
   search of PubMed, Ovid, Scopus, PsychINFO, and CIHAHL reference review
   databases, six met inclusion criteria. Five of the studies focused on
   low-income and/or minority populations. Promising interventions include
   culturally tailored online asthma self-management programs and
   family-centered asthma education delivered at the bedside during
   hospitalization for an acute asthma exacerbation.
   Summary
   Culturally, tailored online self-management programs offer
   difficult-to-reach populations asthma support that can be completed at
   the time and pace most convenient for the individual user.
   Family-focused asthma education, delivered at the bedside during an
   acute asthma hospitalization by highly motivated lay volunteers, is an
   efficacious and low-cost approach to improving pediatric asthma
   self-management.
ZB 0
ZR 0
TC 8
ZA 0
Z8 0
ZS 0
Z9 8
U1 0
U2 11
SN 1528-4050
EI 1473-6322
UT WOS:000401284500005
PM 28362676
ER

PT J
AU Wagner, N.
   Fahim, C.
   Dunn, K.
   Reid, D.
   Sonnadara, R. R.
TI Otolaryngology residency education: a scoping review on the shift
   towards competency-based medical education
SO CLINICAL OTOLARYNGOLOGY
VL 42
IS 3
BP 564
EP 572
DI 10.1111/coa.12772
PD JUN 2017
PY 2017
AB BackgroundResidency training programmes worldwide are experiencing a
   shift from the traditional time-based curriculum to competency-based
   medical education (CBME), due to changes in the healthcare system that
   have impacted clinical learning opportunities. Otolaryngology-Head and
   Neck Surgery (OTL-HNS) programmes are one of the first North American
   surgical specialties to adopt the new CBME curriculum.
   Objective of reviewThe purpose of this scoping review is to examine the
   literature pertaining to CBME in OTL-HNS programmes worldwide, to
   identify the tools that have been developed and identify potential
   barriers to the implementation of CBME.
   Search strategyFour online databases, OVID MEDLINE (R) from 1946 to 5
   August 2015, EMBASE 1974 to 5 August 2015, Cochrane and CINAHL databases
   up to 5 August 2015, were searched using key words related to OTL-HNS
   and CBME.
   Evaluation methodTwo researchers independently reviewed the literature
   in a systematic manner and met to discuss and address any discrepancies
   at each step of the review process.
   ResultsOf the 207 publications identified in the initial search, 31 were
   included in this scoping review. Two key themes emerged from the
   literature: first, OTL-HNS programmes reported a need for new assessment
   tools that assess competency and also provide the learner with formative
   feedback. Second, although varieties of tools assessing both technical
   and non-technical skills have been developed, implementation of such
   tools has been met with some challenges. These challenges include a lack
   of faculty support, inadequate administrative support and a lack of
   knowledge on how to start the transition to CBME.
   ConclusionsThis scoping review suggests that task-specific checklists,
   entrustment scales, evaluation portfolios from multiple assessments and
   faculty training sessions are key aspects to incorporate as OTL-HNS
   training programmes shift towards a CBME curriculum.
RI Wagner, Natalie/AAB-9050-2020; Sonnadara, Ranil/AAT-4794-2021; Wagner, Natalie/AAI-8071-2021; Fahim, Christine/
OI Sonnadara, Ranil/0000-0001-8318-5714; Wagner,
   Natalie/0000-0003-0270-2164; Fahim, Christine/0000-0002-6809-7027
ZA 0
ZR 0
Z8 0
TC 30
ZS 0
ZB 6
Z9 30
U1 0
U2 8
SN 1749-4478
EI 1749-4486
UT WOS:000399941300010
PM 27754613
ER

PT J
AU Schneider, Melissa A.
   Howard, Katrina A.
TI Using Technology to Enhance Discharge Teaching and Improve Coping for
   Patients After Stroke
SO JOURNAL OF NEUROSCIENCE NURSING
VL 49
IS 3
BP 152
EP 156
DI 10.1097/JNN.0000000000000275
PD JUN 2017
PY 2017
AB Background: A diagnosis of stroke is a life-changing event. Effective
   discharge teaching after a stroke is crucial for recovery, but the
   overload of information can be overwhelming for patients and caregivers.
   Purpose: The purpose of this study was to examine differences in
   discharge readiness and postdischarge coping in patients admitted for
   stroke after the use of individualized postdischarge
   information/education provided via a technology package (including
   patient online portal access, e-mail/secure messaging) compared with
   current standard discharge teaching methods (verbal/written
   instructions). Methods: This study used a descriptive comparative design
   to evaluate the difference between the nonintervention group A and the
   intervention group B. Patients in group B received additional discharge
   information via secured e-mail messaging at postdischarge days 2, 6, and
   10. Two validated tools, Readiness for Hospital Discharge Form and
   Post-Discharge Coping Difficulty Scale, were used. Results: One hundred
   patients were recruited for the study, but the final number of complete
   data sets collected was 86-42 in group A and 44 in group B. There was no
   statistically significant difference between the groups in discharge
   readiness. There was a significant difference in coping scores between
   the 2 groups, with the technology group exhibiting higher coping.
   Conclusions: New technology affords new options to improve discharge
   readiness and contribute to positive patient coping after stroke. The
   researchers hope that this study will contribute to the growing body of
   evidence showing success using aspects of technology to enhance
   discharge teaching and follow-up after discharge.
Z8 1
ZS 0
ZR 0
ZB 0
ZA 0
TC 8
Z9 9
U1 3
U2 18
SN 0888-0395
EI 1945-2810
UT WOS:000400675200006
PM 28346312
ER

PT J
AU Albrechtsen, Nicolai J. Wewer
   Poulsen, Kristina W.
   Svensson, Laerke O.
   Jensen, Lasse
   Holst, Jens J.
   Torekov, Signe S.
TI Health care professionals from developing countries report educational
   benefits after an online diabetes course
SO BMC MEDICAL EDUCATION
VL 17
AR 97
DI 10.1186/s12909-017-0935-y
PD MAY 31 2017
PY 2017
AB Background: Medical education is a cornerstone in the global combat
   against diseases such as diabetes and obesity which together affect more
   than 500 million humans. Massive Open Online Courses (MOOCs) are
   educational tools for institutions to teach and share their research
   worldwide. Currently, millions of people have participated in
   evidence-based MOOCs, however educational and professional benefit(s)
   for course participants of such initiatives have not been addressed
   sufficiently. We therefore investigated if participation in a 6 week
   open online course in the prevention and treatment of diabetes and
   obesity had any impact on the knowledge, skills, and career of health
   care professionals contrasting participants from developing countries
   versus developed countries.
   Methods: 52.006 participants signed up and 29.469 participants were
   active in one of the three sessions (2014-2015) of Diabetes - a Global
   Challenge. Using an online based questionnaire (nine sections) software
   (Survey Monkey), email invitations were send out using a Coursera based
   database to the 29.469 course participants. Responses were analyzed and
   stratified, according to the United Nations stratification method, by
   developing and developed countries.
   Results: 1.303 (4.4%) of the 29.469 completed the questionnaire. 845 of
   the 1303 were defined as health care professionals, including medical
   doctors (34%), researchers (15%), nurses (11%) and medical students
   (8%). Over 80% of the health care participants report educational
   benefits, improved knowledge about the prevention and treatment
   therapies of diabetes and furthermore improved professional life and
   practice. Over 40% reported that their professional network expanded
   after course participation. Study participants who did not complete all
   modules of the course reported similar impact as the ones that completed
   the entire course(P = 0.9).
   Participants from developing countries gained more impact on their
   clinical practice (94%) compared to health care professionals from
   developed regions (88%) (Mean of differences = 6%, P = 0.03.
   Conclusions: Based on self-reports from course participants, MOOC based
   medical education seems promising with respect to providing accessible
   and free research-based education to health professionals in both
   developing and developed countries. Course participants from developing
   countries report more benefits from course participation than their
   counterparts in the developed world.
RI Jensen, Lasse X/AGM-4684-2022; Holst, Jens/AAA-8022-2022; Torekov, Signe/; Wewer Albrechtsen, Nicolai/; Holst, Jens Juul/
OI Jensen, Lasse X/0000-0002-0458-6534; Torekov, Signe/0000-0001-6779-0252;
   Wewer Albrechtsen, Nicolai/0000-0003-4230-5753; Holst, Jens
   Juul/0000-0001-6853-3805
ZA 0
ZB 2
ZR 0
TC 13
Z8 0
ZS 0
Z9 13
U1 2
U2 24
EI 1472-6920
UT WOS:000402638700001
PM 28566091
ER

PT J
AU Yang, Nathan
   Hosseini, Sarah
   Mascarella, Marco A.
   Young, Meredith
   Posel, Nancy
   Fung, Kevin
   Nguyen, Lily H. P.
TI Identifying high quality medical education websites in Otolaryngology: a
   guide for medical students and residents
SO JOURNAL OF OTOLARYNGOLOGY-HEAD & NECK SURGERY
VL 46
AR 42
DI 10.1186/s40463-017-0220-4
PD MAY 25 2017
PY 2017
AB Background: Learners often utilize online resources to supplement
   formalized curricula, and to appropriately support learning, these
   resources should be of high quality. Thus, the objectives of this study
   are to develop and provide validity evidence supporting an assessment
   tool designed to assess the quality of educational websites in
   Otolaryngology- Head & Neck Surgery (ORL-HNS), and identify those that
   could support effective web-based learning.
   Methods: After a literature review, the Modified Education in
   Otolaryngology Website (MEOW) assessment tool was designed by a panel of
   experts based on a previously validated website assessment tool. A
   search strategy using a Google-based search engine was used subsequently
   to identify websites. Those that were free of charge and in English were
   included. Websites were coded for whether their content targeted medical
   students or residents. Using the MEOW assessment tool, two independent
   raters scored the websites. Inter-rater and intra-rater reliability were
   evaluated, and scores were compared to recommendations from a content
   expert.
   Results: The MEOW assessment tool included a total of 20 items divided
   in 8 categories related to authorship, frequency of revision, content
   accuracy, interactivity, visual presentation, navigability, speed and
   recommended hyperlinks. A total of 43 out of 334 websites identified by
   the search met inclusion criteria. The scores generated by our tool
   appeared to differentiate higher quality websites from lower quality
   ones: websites that the expert "would recommend" scored 38.4 (out of 56;
   CI [34.4-42.4]) and "would not recommend" 27.0 (CI [23.2-30.9]).
   Inter-rater and intra-rater intraclass correlation coefficient were
   greater than 0.7.
   Conclusions: Using the MEOW assessment tool, high quality ORL-HNS
   educational websites were identified.
ZR 0
Z8 0
ZA 0
ZB 1
TC 4
ZS 0
Z9 4
U1 0
U2 2
SN 1916-0216
UT WOS:000402151200001
PM 28545569
ER

PT J
AU Tshibwabwa, Eli
   Mallin, Robert
   Fraser, Madeleine
   Tshibwabwa, Martin
   Sanii, Reza
   Rice, James
   Cannon, Jenifer
TI An Integrated Interactive-Spaced Education Radiology Curriculum for
   Preclinical Students
SO JOURNAL OF CLINICAL IMAGING SCIENCE
VL 7
BP 1
EP 7
DI 10.4103/jcis.JCIS_1_17
PD MAY 24 2017
PY 2017
AB Introduction: The objective of this study is to determine whether a
   radiology module, together with online spaced education, helps students
   of an integrated problem-based learning (PBL) curriculum increase their
   radiology knowledge and long-term retention. Materials and Methods:
   Second-year students at the American University of Antigua College of
   Medicine participated in small groups of ten students each into two 2 h
   of radiology laboratories. The study comprised two cohorts: winter and
   fall 2013 students (control group) and 2014 students (experimental
   group). Both groups used face-to-face PBL. The students of the
   experimental group received additional online-spaced education. The
   skills were assessed for both groups before the beginning of
   laboratories and 4 weeks and 7 months after laboratories. Results: There
   was no significant difference on pretest between the control and
   experimental groups. On completion of the radiology laboratories,
   comparison of test results before and after training showed net
   improvement for both groups. The corresponding difference for the
   experimental group was higher compared to the one for the control group
   (7.83 vs. 6.21, P < 0.001). The difference between the scores on delayed
   test and pretest showed that the students of both groups demonstrated
   average knowledge improvement even though their level of performance was
   slightly below the posttest. The corresponding difference for the
   experimental group did not differ much from the posttest (P > 0.05), and
   no significant difference of scores was observed 7 months later for
   either group. Further, a higher percentage of the students in the
   experimental group strongly agreed that their learning objectives were
   met (92% vs. 71%, P < 0.001), and this trend persisted throughout the
   study. Conclusion: Online spaced education combined to a face-to-face
   PBL enhances not only the student's knowledge of basic radiology along
   with his/her self-assessment skills but also the long-term retention of
   radiology material and satisfaction with the integrated interactive
   system-based module. Future research is needed to see if medical
   students in need of additional education support may benefit from spaced
   education in the field of remediation.
ZR 0
Z8 1
ZS 1
TC 7
ZA 0
ZB 0
Z9 9
U1 2
U2 6
SN 2156-7514
EI 2156-5597
UT WOS:000402827700001
PM 28584689
ER

PT J
AU Adeloye, Davies
   Jacobs, Wura
   Amuta, Ann O.
   Ogundipe, Oluwatomisin
   Mosaku, Oluwaseun
   Gadanya, Muktar A.
   Oni, Gbolahan
TI Coverage and determinants of childhood immunization in Nigeria: A
   systematic review and meta-analysis
SO VACCINE
VL 35
IS 22
BP 2871
EP 2881
DI 10.1016/j.vaccine.2017.04.034
PD MAY 19 2017
PY 2017
AB Introduction: The proportion of fully immunized children in Nigeria is
   reportedly low. There are concerns over national immunization data
   quality, with this possibly limiting country-wide response. We reviewed
   publicly available evidence on routine immunization across Nigeria to
   estimate national and zonal coverage of childhood immunization and
   associated determinants.
   Methods: A systematic search of Medline, EMBASE, Global Health and
   African Journals Online (AJOL) was conducted. We included
   population-based studies on childhood immunization in Nigeria. A random
   effects meta-analysis was conducted on extracted crude rates to arrive
   at national and zonal pooled estimates for the country.
   Results: Our search returned 646 hits. 21 studies covering 25 sites and
   26,960 children were selected. The estimated proportion of fully
   immunized children in Nigeria was 34.4% (95% confidence interval [CI]:
   27.0-41.9), with South-south zone having the highest at 51.5% (95% CI:
   20.5-82.6), and North-west the lowest at 9.5% (95% CI: 4.6-14.4).
   Mother's social engagements (OR = 4.0, 95% CI: 1.9-8.1) and vaccines
   unavailability (OR = 3.9, 95% CI: 1.2-12.3) were mostly reported for low
   coverage. Other leading determinants were vaccine safety concerns (OR =
   3.0, 95% CI: 0.9-9.4), mother's low education (OR = 2.5, 95% CI:
   1.8-3.6) and poor information (OR = 2.0, 95% CI: 0.8-4.7).
   Conclusion: Our study suggests a low coverage of childhood immunization
   in Nigeria. Due to the paucity of data in the Northern states, we are
   still uncertain of the quality of evidence presented. It is hoped that
   this study will prompt the needed research, public health and policy
   changes toward increased evenly spread coverage of childhood
   immunization in the country. (C) 2017 Elsevier Ltd. All rights reserved.
RI Adeloye, Davies/AAB-6302-2022; Adeloye, Davies/; Ogundipe, Oluwatomisin/; Jacobs, Wura/
OI Adeloye, Davies/0000-0003-1316-8139; Ogundipe,
   Oluwatomisin/0000-0002-6218-2650; Jacobs, Wura/0000-0002-4293-5635
Z8 0
TC 23
ZS 0
ZR 0
ZB 8
ZA 0
Z9 23
U1 1
U2 7
SN 0264-410X
EI 1873-2518
UT WOS:000401885700001
PM 28438406
ER

PT J
AU Mathews, Ben
   Yang, Chengwu
   Lehman, Erik B.
   Mincemoyer, Claudia
   Verdiglione, Nicole
   Levi, Benjamin H.
TI Educating early childhood care and education providers to improve
   knowledge and attitudes about reporting child maltreatment: A randomized
   controlled trial
SO PLOS ONE
VL 12
IS 5
AR e0177777
DI 10.1371/journal.pone.0177777
PD MAY 19 2017
PY 2017
AB Early childhood care and education providers (CCPs) work with over 7
   million young children. These children are vulnerable to physical,
   sexual and emotional abuse, and neglect. However, CCPs make less than 1%
   of all reports of suspected child abuse and neglect that are made to
   child protective services. CCPs are therefore an untapped resource in
   the public health response to child maltreatment. However, their
   knowledge and attitudes about duties to report child maltreatment are
   poorly understood. Moreover, no rigorous research has tested whether
   their knowledge and attitudes about reporting child maltreatment can be
   improved. These gaps in knowledge are important because knowledge of the
   duty and positive attitudes towards it produce more effective reporting,
   and little evidence exists about how to enhance cognitive and affective
   attributes. Using the CONSORT approach, we report a single-blind
   test-retest randomized controlled trial evaluating iLook Out for Child
   Abuse, a customized online educational intervention for CCPs to increase
   knowledge and attitudes towards the reporting duty. 762 participants
   were randomized with results analyzed for 741 participants (372 in the
   intervention group; 369 in the control). Knowledge of the reporting duty
   increased in the intervention group from 13.54 to 16.19 out of 21 (2.65
   increase, 95% CI: (2.37, 2.93); large effect size 0.95, p < 0.001); the
   control group remained stable, moving from 13.54 to 13.59 (0.05
   increase, 95% CI: (-0.12, 0.22); negligible effect size 0.03, p =
   0.684). Attitudes were enhanced on all 13 items for the intervention
   group, remaining stable in the control, with significant differences
   between groups on all items (p < 0.05). Gains were largely sustained at
   four month follow-up. Findings support education for CCPs and other
   professions. Future research should also explore effects of education on
   reporting behavior.
RI Yang, Chengwu/X-6178-2018; Mathews, Ben/A-9125-2012; Mathews, Ben/
OI Yang, Chengwu/0000-0003-0561-2340; Mathews, Ben/0000-0003-0421-0016
ZA 0
TC 22
ZS 0
Z8 0
ZB 2
ZR 0
Z9 22
U1 1
U2 13
SN 1932-6203
UT WOS:000401672600022
PM 28542285
ER

PT J
AU Rong, Honghui
   Cheng, Xin
   Garcia, Jose M.
   Zhang, Ling
   Lu, Lu
   Fang, Jian
   Le, Mingshan
   Hu, Peng
   Dong, Xinlu
   Yang, Junli
   Wang, Ya
   Luo, Ting
   Liu, Jun
   Chen, Jian
TI Survey of health literacy level and related influencing factors in
   military college students in Chongqing, China: A cross-sectional
   analysis
SO PLOS ONE
VL 12
IS 5
AR e0177776
DI 10.1371/journal.pone.0177776
PD MAY 17 2017
PY 2017
AB Health literacy (HL) has become an important public health issue and is
   receiving growing attention. However, the HL levels of military college
   students in China have never been analyzed. This study aimed to
   investigate the HL and related associate factors in military college
   students in Chongqing, China. Data was obtained with the "Chinese
   Citizen Health Literacy Questionnaire (2012 edition)" from 3183 military
   college students aged 16-28 years at Chongqing in December 2015. A total
   score of >= 80 points determined adequate HL, and HL level was defined
   as the proportion of students who had adequate HL out of the total
   number of participants. Multiple logistic regression analysis with a
   stepwise forward likelihood ratio (LR) method was used to determine the
   effects of sociodemographic characteristics, health-related behaviors,
   and family-related factors on HL level. The mean score of HL was 68.56,
   and the HL level of military college students was 21.05%; the overall
   knowledge rate was 71.33%. The independent factors that were associated
   with HL level were years in college, educational system, time playing
   online games, annual household income and father's education level.
   Senior (odds ratio [OR] = 1.229, 95% confidence interval [CI] 1.018
   similar to 1.484), undergraduate (OR = 1.509, 95% CI 1.151 similar to
   1.978), time played games more than 5 hours each week (OR = 0.638, 95%
   CI 0.486 similar to 0.837), annual household incomes more than 50,000
   yuan (OR = 1.231, 95% CI 1.027 similar to 1.476) and father's education
   level (high school: OR = 2.327, 95% CI 1.186 similar to 4.565;
   university: OR = 2.450, 95% CI 1.244 similar to 4.825), were
   independently associated with higher HL level. HL levels of military
   college students in Chongqing need to be improved across the board. Our
   data suggests that special emphasis should be placed on students in
   junior and those in the specialist educational system. School
   departments may also benefit from incorporating health literacy into
   their curricula and helping students manage the time they spend playing
   online games.
ZR 0
TC 12
ZB 2
ZA 0
Z8 1
ZS 1
Z9 13
U1 5
U2 41
SN 1932-6203
UT WOS:000401487700073
PM 28545133
ER

PT J
AU Tran, Bao Ngoc N.
   Singh, Mansher
   Singhal, Dhruv
   Rudd, Rima
   Lee, Bernard T.
TI Readability, complexity, and suitability of online resources for
   mastectomy and lumpectomy
SO JOURNAL OF SURGICAL RESEARCH
VL 212
BP 214
EP 221
DI 10.1016/j.jss.2017.01.012
PD MAY 15 2017
PY 2017
AB Background: Nearly half of American adults have low or marginal health
   literacy. This negatively affects patients' participation,
   decision-making, satisfaction, and overall outcomes especially when
   there is a mismatch between information provided and the skills of the
   intended audience. Recommendations that patient information be written
   below the sixth grade level have been made for over three decades. This
   study compares online resources for mastectomy versus lumpectomy using
   expanded metrics including readability level, complexity, and density of
   data and overall suitability for public consumption.
   Methods: The 10 highest ranked Web sites for mastectomy and lumpectomy
   were identified using the largest Internet engine (Google). Each Web
   site was assessed for readability (Simple Measure of Gobbledygook),
   complexity (PMOSE/iKIRSCH), and suitability (Suitability Assessment of
   Materials). Scores were analyzed by each Web site and overall.
   Results: Readability analysis showed a significant reading grade level
   difference between mastectomy and lumpectomy online information (15.4
   and 13.9, P = 0.04, respectively). Complexity analysis via PMOSE/
   iKIRSCH revealed a mean score of 6.5 for mastectomy materials
   corresponding to "low" complexity and eighth to 12th grade education.
   Lumpectomy literature had a lower PMOSE/iKIRSCH score of 5.8
   corresponding to a "very low" complexity and fourth to eighth grade
   education (P = 0.05). Suitability assessment showed mean values of 41%
   and 46% (P = 0.83) labeled as the lowest level of "adequacy" for
   mastectomy and lumpectomy materials, respectively. Inter-rater
   reliability was high for both complexity and suitability analysis.
   Conclusions: Online resources for the surgical treatment of breast
   cancer are above the recommended reading grade level. The suitability
   level is barely adequate indicating a need for revision. Online
   resources for mastectomy have a higher reading grade level than do
   materials for lumpectomy and tend to be more complex. (C) 2017 Elsevier
   Inc. All rights reserved.
RI Lee, Bernard T./K-1106-2016
OI Lee, Bernard T./0000-0002-5533-3166
Z8 0
ZA 0
ZR 0
ZS 0
ZB 1
TC 17
Z9 17
U1 0
U2 2
SN 0022-4804
EI 1095-8673
UT WOS:000405362700027
PM 28550909
ER

PT J
AU Smith, Benjamin E.
   Hendrick, Paul
   Bateman, Marcus
   Moffatt, Fiona
   Rathleff, Michael Skovdal
   Selfe, James
   Smith, Toby O.
   Logan, Pip
TI Current management strategies for patellofemoral pain: an online survey
   of 99 practising UK physiotherapists
SO BMC MUSCULOSKELETAL DISORDERS
VL 18
AR 181
DI 10.1186/s12891-017-1539-8
PD MAY 8 2017
PY 2017
AB Background: Patellofemoral pain (PFP) is considered one of the commonest
   forms of knee pain. This study aimed to identify how physiotherapists in
   the United Kingdom (UK) currently manage patellofemoral pain (PFP),
   particularly in relation to exercise prescription, and response to pain.
   Methods: An anonymous survey was designed with reference to previous
   surveys and recent systematic reviews. Practising UK physiotherapists
   who treat patients with PFP were invited to take part via an invitation
   email sent through professional networks, the 'interactive Chartered
   Society of Physiotherapy (iCSP)' message board, and social media
   (Twitter). Descriptive statistics were used to analyse the data.
   Results: A total of 99 surveys were completed. Responders reported a
   wide range of management strategies, including a broad selection of type
   and dose of exercise prescription. The five most common management
   strategies chosen were: closed chain strengthening exercises (98%);
   education and advice (96%); open chain strengthening exercises (76%);
   taping (70%) and stretches (65%). Physiotherapists with a special
   interest in treating PFP were statistically more likely to manage
   patients with orthotics (P = 0.02) and bracing (P = 0.01) compared to
   physiotherapists without a special interest. Approximately 55% would not
   prescribe an exercise if it was painful. Thirty-one percent of
   physiotherapists would advise patients not to continue with leisure
   and/or sporting activity if they experienced any pain.
   Conclusion: Current UK practice in the management strategies of PFP is
   variable. Further high quality research on which to inform physiotherapy
   practice is warranted for this troublesome musculoskeletal condition.
RI Bateman, Marcus/J-6460-2019; Smith, Benjamin/; Smith, Toby/; Rathleff, Michael Skovdal/
OI Bateman, Marcus/0000-0002-3203-506X; Smith,
   Benjamin/0000-0002-4723-0028; Smith, Toby/0000-0003-1673-2954; Rathleff,
   Michael Skovdal/0000-0003-1173-0335
ZB 1
ZA 0
ZR 0
Z8 0
ZS 0
TC 31
Z9 31
U1 1
U2 7
EI 1471-2474
UT WOS:000400793300001
PM 28482879
ER

PT J
AU Sabouni, Ammar
   Bdaiwi, Yamama
   Janoudi, Saad L.
   Namous, Lubaba O.
   Turk, Tarek
   Alkhatib, Mahmoud
   Abbas, Fatima
   Yafi, Ruba Zuhri
TI Multiple strategy peer-taught evidence-based medicine course in a poor
   resource setting
SO BMC MEDICAL EDUCATION
VL 17
AR 82
DI 10.1186/s12909-017-0924-1
PD MAY 4 2017
PY 2017
AB Background: Teaching Evidence Based Medicine (EBM) is becoming a
   priority in the healthcare process. For undergraduates, it has been
   proved that integrating multiple strategies in teaching EBM yields
   better results than a single, short-duration strategy. However, there is
   a lack of evidence on applying EBM educational interventions in
   developing countries. In this study, we aim to evaluate the
   effectiveness of a multiple strategy peer-taught online course in
   improving EBM awareness and skills among medical students in two
   developing countries, Syria and Egypt.
   Methods: We conducted a prospective study with pre- and post-course
   assessment of 84 medical students in three universities, using the
   Berlin questionnaire and a set of self-reported questions which studied
   the students' EBM knowledge, attitude and competencies. The educational
   intervention was a peer-taught online course consisting of six sessions
   (90 min each) presented over six weeks, and integrated with assignments,
   group discussions, and two workshops.
   Results: The mean score of pre- and post-course Berlin tests was 3.5
   (95% CI: 2.94-4.06) and 5.5 (95% CI: 4.74-6.26) respectively, increasing
   by 2 marks (95% CI: 1.112-2.888; p-value < 0.001), which indicates a
   statistically significant increase in students' EBM knowledge and skill,
   similar to a previous expert-taught face to face contact course.
   Self-reported confidences also increased significantly. However, our
   course did not have a major effect on students' attitudes toward EBM
   (1.9-10.8%; p-value: 0.12-0.99).
   Conclusion: In developing countries, multiple strategy peer-taught
   online courses may be an effective alternative to face to face
   expert-taught courses, especially in the short term.
RI abbas, fatima/W-8574-2019
OI abbas, fatima/0000-0002-5324-0812
Z8 0
TC 3
ZR 0
ZS 0
ZB 0
ZA 0
Z9 3
U1 0
U2 6
SN 1472-6920
UT WOS:000400583600001
PM 28472986
ER

PT J
AU Deligianni, Elena
   Corkery, John M.
   Schifano, Fabrizio
   Lione, Lisa A.
TI An international survey on the awareness, use, preference, and health
   perception of novel psychoactive substances (NPS)
SO HUMAN PSYCHOPHARMACOLOGY-CLINICAL AND EXPERIMENTAL
VL 32
IS 3
AR e2581
DI 10.1002/hup.2581
PD MAY 2017
PY 2017
AB ObjectiveThis survey investigated the level of public awareness,
   preference, and motivation of novel psychoactive substances (NPS) use as
   well as knowledge of potential associated health risks.
   MethodsA Bristol Online Survey was advertised through social media and a
   drug forum Bluelight between January 7 and February 7, 2015.
   ResultsResponses were received from 17 countries, mainly from Europe.
   Most responses (83%) came from university educated students. Two-thirds
   (65%) of the 168 respondents were aware of NPS. Awareness was
   significantly increased in those with bisexual or homosexual orientation
   (p<.05) and those in employment (p<.05). Fourteen percent of the 168
   respondents were users of NPS, and use was significantly affected by age
   and employment (p<.01) but unaffected by level of education (p>.05).
   Nearly half of the NPS users perceived NPS to carry either a low risk to
   health (20%) or did not know whether or not they posed a health risk
   (29%).
   ConclusionsThese survey data indicate that awareness of NPS and,
   importantly, perception of the potential health risks associated with
   NPS use is lacking. NPS awareness and use is higher in those in
   employment but is unaffected by level of education. This highlights the
   need for targeted drugs education intervention by policy-makers in
   schools and universities.
OI Corkery, John Martin/0000-0002-3849-817X; Lione,
   Lisa/0000-0001-6694-6956
ZA 0
TC 8
ZR 0
Z8 0
ZS 0
ZB 4
Z9 8
U1 0
U2 17
SN 0885-6222
EI 1099-1077
UT WOS:000404369000010
PM 28485125
ER

PT J
AU Guirguis, Amira
   Corkery, John Martin
   Stair, Jacqueline Leslie
   Kirton, Stewart Brian
   Zloh, Mire
   Schifano, Fabrizio
TI Intended and unintended use of cathinone mixtures
SO HUMAN PSYCHOPHARMACOLOGY-CLINICAL AND EXPERIMENTAL
VL 32
IS 3
AR e2598
DI 10.1002/hup.2598
PD MAY 2017
PY 2017
AB IntroductionCathinones are one of the most popular categories of new
   psychoactive substances (NPS) consumed. Cathinones have different
   pharmacological activities and receptor selectivity for monoamine
   transporters based on their chemical structures. They are incorporated
   into NPS mixtures and used with other NPS or traditional' drugs.
   Cathinone use represents significant health risks to individuals and is
   a public health burden.
   MethodsEvidence of poly-NPS use with cathinones, seizure information,
   and literature analyses results on NPS mixtures was systematically
   gathered from online database sources, including Google Scholar, Scopus,
   Bluelight, and Drugs-Forum.
   Results and discussionResults highlight the prevalence of NPS with low
   purity, incorporation of cathinones into NPS mixtures since 2008, and
   multiple members of the cathinone family being present in individual
   UK-seized samples. Cathinones were identified as adulterants in NPS
   marketed as being pure NPS, drugs of abuse, branded products, herbal
   blends, and products labelled not for human consumption. Toxicity
   resulting from cathinone mixtures is unpredictable because key
   attributes remain largely unknown. Symptoms of intoxication include
   neuro-psychological, psychiatric, and metabolic symptoms. Proposed
   treatment includes holistic approaches involving psychosocial,
   psychiatric and pharmacological interventions.
   ConclusionRaising awareness of NPS, education, and training of health
   care professionals are paramount in reducing harms related to cathinone
   use.
RI Kirton, Stewart B/AID-6427-2022; Kirton, Stewart B/U-2783-2019; Zloh, Mire/M-5597-2018; Corkery, John Martin/; Guirguis, Amira/; Stair, Jacqueline/
OI Kirton, Stewart B/0000-0002-1567-0061; Zloh, Mire/0000-0002-4848-2737;
   Corkery, John Martin/0000-0002-3849-817X; Guirguis,
   Amira/0000-0001-8255-0660; Stair, Jacqueline/0000-0001-8365-5894
ZS 0
Z8 0
TC 28
ZB 11
ZA 0
ZR 0
Z9 28
U1 0
U2 13
SN 0885-6222
EI 1099-1077
UT WOS:000404369000020
PM 28657191
ER

PT J
AU Anasuya, V.
TI Usage of Electronic Resources by the Medical, Dental and Paramedical
   Science Professionals in Karnataka
SO DESIDOC JOURNAL OF LIBRARY & INFORMATION TECHNOLOGY
VL 37
IS 3
BP 158
EP 164
DI 10.14429/djlit.37.3.10270
PD MAY 2017
PY 2017
AB Electronic resources are becoming an integral part of the modern life
   and of the educational prospect, especially the higher education
   prospect. Students of all age group, house wife's, technician and
   professionals of all community like academicians, business, medical
   professionals, lawyers, technicians are highly dependent on e-resources.
   Govt. of India is also playing key role in support of e-resources, with
   its special scheme of subsidised rates for subscribing e-resources and
   internet usage. Accessibility and use of e-resources by the medical,
   dental and paramedical science professionals in the state of Karnataka
   is studied. It includes use of e-resources, use of various types of
   e-resources, Frequency of access to internet, Information searching
   pattern, Use of e-databases subscribed by the library, Purpose of use,
   Problem faced while accessing information resources through online
   search mode.
RI Technology, DESIDOC Journal of Library and Information/AHA-3068-2022
ZB 0
ZR 0
Z8 0
ZA 0
ZS 0
TC 1
Z9 1
U1 0
U2 0
SN 0974-0643
EI 0976-4658
UT WOS:000425309000002
ER

PT J
AU Ceylan, Hasan Huseyin
   Gungoren, Nurdan
   Kucukdurmaz, Fatih
TI Tips and tricks for using the internet for professional purposes
SO EFORT OPEN REVIEWS
VL 2
IS 5
BP 126
EP 134
DI 10.1302/2058-5241.2.160066
PD MAY 2017
PY 2017
AB Online resources provide access to large amounts of information which is
   expanding every day. Using search engines for reaching the relevant,
   updated and complete literature that is indexed in various
   bibliographical databases has already become part of the medical
   professionals' everyday life.
   However, most researchers often fail to conduct a efficient literature
   search on the internet. The right techniques in literature search save
   time and improve the quality of the retrieved data.
   Efficient literature search is not a talent but a learnable skill, which
   should be a formal part of medical education.
   This review briefly outlines the commonly used bibliographic databases,
   namely Pubmed, Cochrane Library, Web of Science, Scopus, EMBASE, CINAHL
   and Google Scholar. Also the definition of grey literature and its
   features are summarised.
RI Güngören/AAL-3927-2020; Küçükdurmaz, Fatih/GLT-7855-2022
OI Güngören/0000-0001-9199-9304; Küçükdurmaz, Fatih/0000-0002-5557-8542
ZR 0
ZA 0
ZB 0
TC 0
ZS 0
Z8 0
Z9 0
U1 0
U2 5
SN 2396-7544
EI 2058-5241
UT WOS:000419975400003
PM 28630750
ER

PT J
AU Cox, Jacob T.
   Kironji, A. Gatebe
   Edwardson, Jill
   Moran, Dane
   Aluri, James
   Carroll, Bryn
   Warren, Nicole
   Chen, Chi Chiung Grace
TI Global Health Career Interest among Medical and Nursing Students: Survey
   and Analysis
SO ANNALS OF GLOBAL HEALTH
VL 83
IS 3-4
BP 588
EP 595
DI 10.1016/j.aogh.2017.07.002
PD MAY-AUG 2017
PY 2017
AB BACKGROUND Global health experiences undertaken in international
   settings (GHEs) are becoming an increasingly prevalent aspect of health
   professions education and, as such, merit comprehensive analysis of the
   impact they have on students and host communities.
   OBJECTIVE To assess the associations between demographic/experiential
   factors and the interest of health professions students in careers
   involving global health.
   METHODS A cross-sectional survey was administered online to a
   convenience sample of medical and nursing students at Johns Hopkins
   University. Questions addressed level of interest in a global health
   career, prior GHEs, and demographic information. Items were either
   Likert scale or multiple choice. Various regression analyses were
   performed.
   FINDINGS Of 510 respondents, 312 (61.2%) expressed interest in a global
   health career and 285 (55.9%) had prior GHEs. Multivariate logistic
   regression found female sex, age >= 27 years, household income <$
   100,000/y, and a prior research-related GHE independently associated
   with higher interest in global health careers. On subset analysis of
   participants with one or more prior GHEs: age >= 27 years, household
   income <$ 100,000/y, a prior research-related GHE, and having multiple
   GHEs were each independently associated with increased interest in a
   global health career.
   CONCLUSIONS Simply participating in a global health experience abroad is
   not significantly associated with interest in a global health career.
   However, sex, age, household income, and research-related GHEs are
   significantly associated with global health career interest. These
   findings may inform the development of global health programs at medical
   and nursing schools and can guide efforts to increase the number of
   health care professionals entering global health careers.
OI Carroll, Bryn/0000-0002-7579-5798; Warren, Nicole/0000-0001-5640-3843
TC 6
ZR 0
ZS 0
ZB 0
Z8 0
ZA 0
Z9 6
U1 0
U2 2
SN 2214-9996
UT WOS:000417209100021
PM 29221533
ER

PT J
AU Mattsson, Susanne
   Olsson, Erik Martin Gustaf
   Johansson, Birgitta
   Carlsson, Maria
TI Health-Related Internet Use in People With Cancer: Results From a
   Cross-Sectional Study in Two Outpatient Clinics in Sweden
SO JOURNAL OF MEDICAL INTERNET RESEARCH
VL 19
IS 5
AR e163
DI 10.2196/jmir.6830
PD MAY 2017
PY 2017
AB Background: The access to various forms of support during the disease
   trajectory is crucial for people with cancer. The provision and use of
   Internet health services is increasing, and it is important to further
   investigate the preferences and demographical characteristics of its
   users. Investigating the uptake and perceived value of Internet health
   services is a prerequisite to be able to meet the needs in the targeted
   group.
   Objective: The objective of this study was to investigate health-related
   Internet use among people with cancer.
   Methods: The health online support questionnaire (HOSQ), examining the
   incentives for health-related Internet support use, was administered in
   two Swedish outpatient hospital clinics. Of the 350 copies of the
   questionnaire handed out, 285 (81.4%) were returned, answered by persons
   with cancer who had completed treatment or were under active
   surveillance or another medical treatment.
   Results: A total of 215 (76.2%, 215/282) participants reported Internet
   use since being diagnosed with cancer. Internet-users were younger
   (P<.001), more likely to have a partner (P=.03), and had a higher level
   of education than nonusers (P<.001). The most common health-related
   activity on the Internet was searching for information (77.2%, 166/215),
   and users searched significantly more immediately after diagnosis
   compared with later on (P<.001). Use of My Healthcare Contacts was
   considered the most valuable Internet activity. Having a university
   degree (P<.001) and being younger in age (P=.01) were associated with a
   significantly higher frequency of health-related Internet use.
   Conclusions: People with cancer turn to the Internet for informational
   support that enables them to influence their care and to stay in touch
   with friends and relatives. Demographical differences regarding the
   uptake of Web-based support remains. This indicates a need for research
   on how to bridge this digital gap. By learning more about the use of
   health-related support on the Web among people with cancer, adequate
   support can be offered and potential strain reduced.
RI Olsson, Erik/AAB-3790-2019; Longoria, Inés Alvarez Icaza/AAW-3137-2021; Mattsson, Susanne/; Johansson, Birgitta/
OI Olsson, Erik/0000-0002-1591-7407; Mattsson, Susanne/0000-0001-7322-0205;
   Johansson, Birgitta/0000-0001-6226-6849
Z8 0
ZR 0
ZA 0
ZS 0
TC 26
ZB 6
Z9 26
U1 0
U2 3
SN 1438-8871
UT WOS:000417023300001
PM 28506959
ER

PT J
AU Sattler, Sebastian
   Escande, Alice
   Racine, Eric
   Goritz, Anja S.
TI Public Stigma Toward People With Drug Addiction: A Factorial Survey
SO JOURNAL OF STUDIES ON ALCOHOL AND DRUGS
VL 78
IS 3
BP 415
EP 425
DI 10.15288/jsad.2017.78.415
PD MAY 2017
PY 2017
AB Objective: Stigmatizing attitudes toward people with a drug addiction
   have detrimental effects on the lives of these people. However, the
   factors that influence stigma toward people with a drug addiction have
   not yet been thoroughly investigated, compared with the stigma of other
   mental illnesses. Based on attribution theory, our experiment examined
   to what extent individual and contextual characteristics of people with
   a drug addiction influence stigmatizing attitudes toward people with a
   drug addiction. Moreover, we explored whether respondent characteristics
   indicative of familiarity with addiction decrease stigma toward people
   with a drug addiction. Method: We conducted a full factorial survey of
   2,857 respondents from a German online access panel who were from all
   walks of life. We experimentally varied vignettes (2(9)-design) that
   featured a fictional person with an addiction. Stigmatizing beliefs,
   such as blame or fear, were assessed using the Attribution Questionnaire
   (AQ-9). Results: Different attributes of people with a drug addiction
   and of the characteristics of their addiction modulated stigma in ways
   that are mostly consistent with attribution theory and related research.
   For example, female gender and younger age of people with a drug
   addiction diminished several stigmatizing attitudes; greater duration of
   addiction and social influence to use drugs increased them. Furthermore,
   characteristics of respondents modulated stigma: women, younger
   respondents, and those with higher education expressed less stigmatizing
   responses than others. Conclusions: The stigmatization of people with a
   drug addiction is influenced by several factors, including
   characteristics of the stigmatized person, the addiction, and the person
   holding stigmatizing attitudes. A better understanding of the underlying
   mechanisms of these effects is needed to develop evidence-based anti
   stigma measures.
RI Sattler, Sebastian/Y-3590-2018; Goritz, Anja/
OI Sattler, Sebastian/0000-0002-6491-0754; Goritz, Anja/0000-0002-4638-0489
ZS 0
ZA 0
ZR 0
Z8 1
ZB 4
TC 41
Z9 42
U1 1
U2 37
SN 1937-1888
EI 1938-4114
UT WOS:000401680600012
PM 28499109
ER

PT J
AU Modalsli, E. H.
   Asvold, B. O.
   Romundstad, P. R.
   Langhammer, A.
   Hoff, M.
   Forsmo, S.
   Naldi, L.
   Saunes, M.
TI Psoriasis, fracture risk and bone mineral density: the HUNT Study,
   Norway
SO BRITISH JOURNAL OF DERMATOLOGY
VL 176
IS 5
BP 1162
EP 1169
DI 10.1111/bjd.15123
PD MAY 2017
PY 2017
AB BackgroundAn association between psoriasis and osteoporosis has been
   reported.
   ObjectivesTo investigate, in a large prospective population-based
   Norwegian study, whether psoriasis is associated with increased risk of
   forearm or hip fracture; to investigate the cross-sectional association
   between psoriasis and bone mineral density (BMD) T-score in a
   subpopulation.
   MethodsHospital-derived fracture data from Nord-TrOndelag County
   (1995-2013) were linked to psoriasis information, BMD measurements and
   lifestyle factors from the third survey of the Nord-TrOndelag Health
   Study 2006-08 (HUNT3); socioeconomic data from the National Education
   Database; and use of medication from the Norwegian Prescription
   Database.
   ResultsAmong 48 194 participants in HUNT3, we found no increased risk of
   forearm or hip fracture in 2804 patients with self-reported psoriasis
   [overall age- and sex-adjusted hazard ratio 103, 95% confidence interval
   (CI) 082-131]. No clear association was found between psoriasis and mean
   BMD T-score; overall age- and sex-adjusted differences in total hip,
   femoral neck and lumbar spine BMD T-scores were 002 (95% CI -011 to
   014), 005 (95% CI -006 to 017) and 007 (95% CI -009 to 024),
   respectively. No clear association was found between psoriasis and
   prevalent osteoporosis in either total hip, femoral neck or lumbar
   spine; overall age- and sex-adjusted odds ratio was 077 (95% CI
   054-110). Associations did not change substantially after adjustment for
   education, smoking, systemic steroid use and body mass index.
   ConclusionsWe found no association between psoriasis and risk of
   fracture. The study did not indicate reduced BMD T-score or higher
   prevalence of osteoporosis among patients with psoriasis.
   What's already known about this topic?
   An association between psoriasis and osteoporosis has been reported.
   What does this study add?
   In this large population-based prospective study we found no increased
   risk of fracture among people with psoriasis. In the cross-sectional
   analyses, we found no convincing association between psoriasis and bone
   mineral density or osteoporosis.
   Respond to this article Linked Comment: Ramot. Br J Dermatol 2017;
   176:1117-1118 Plain language summary available online
RI Hoff, Mari/AAZ-7302-2021; Naldi, Luigi/K-6343-2016; Hoff, Mari/
OI Naldi, Luigi/0000-0002-3160-2835; Hoff, Mari/0000-0002-9992-8663
ZA 0
ZB 6
Z8 1
ZR 0
ZS 0
TC 19
Z9 20
U1 0
U2 2
SN 0007-0963
EI 1365-2133
UT WOS:000401338700057
PM 27718508
ER

PT J
AU Muriel Fernandez, Jorge
   Sanchez Ledesma, Maria Jose
   Lopez Millan, Manuel
   Garcia Cenador, Maria Begona
TI Study of the uses of Information and Communication Technologies by Pain
   Treatment Unit Physicians
SO JOURNAL OF MEDICAL SYSTEMS
VL 41
IS 5
AR 78
DI 10.1007/s10916-017-0726-3
PD MAY 2017
PY 2017
AB Adequate use of Information and Communication Technologies (ICTs) in
   health has been shown to save the patient and caregiver time, improve
   access to the health system, improve diagnosis and control of disease or
   treatment. All this results in cost savings, and more importantly, they
   help improve the quality of service and the lives of patients. The
   purpose of this study is to analyse the differences in the uses of this
   ICTs between those physicians that belong to Pain Treatment Units (PU)
   and other physicians that work in pain not linked to these PUs. An
   online survey, generated by Netquest online survey tool, was sent to
   both groups of professionals and the data collected was statistical
   analysed through a logistic regression methodology which is the Logit
   binomial model. Our results show that those physicians that belong to
   PUs use ICTs more frequently and consider it more relevant to their
   clinical practice.
RI Sanchez Ledesma, María José/L-8668-2017; Cenador, María Begoña García/CAI-2603-2022; Cenador, Begoña García/Q-9417-2018; López-Millán, José M./L-9188-2017
OI Sanchez Ledesma, María José/0000-0001-9146-2726; Cenador, María Begoña
   García/0000-0002-8950-8542; Cenador, Begoña García/0000-0002-8950-8542;
   López-Millán, José M./0000-0001-7999-2257
ZB 0
ZS 4
ZA 0
Z8 0
ZR 0
TC 0
Z9 4
U1 0
U2 4
SN 0148-5598
EI 1573-689X
UT WOS:000399825700009
PM 28349348
ER

PT J
AU Guilbault, Ryan William Raymond
   Vinson, Joseph Alexander
TI Clinical Medical Education in Rural and Underserved Areas and Eventual
   Practice Outcomes: A Systematic Review and Meta-analysis
SO EDUCATION FOR HEALTH
VL 30
IS 2
BP 146
EP 155
DI 10.4103/efh.EfH_226_16
PD MAY-AUG 2017
PY 2017
AB Background: Undergraduate medical students are enrolled in clinical
   education programs in rural and underserved urban areas to increase the
   likelihood that they will eventually practice in those areas and train
   in a primary care specialty to best serve those patient populations.
   Methods: MEDLINE and Cochrane Library online databases were searched to
   identify articles that provide a detailed description of the exposure
   and outcome of interest. A qualitative review of articles reporting
   outcome data without comparison or control groups was completed using
   the Medical Education Research Study Quality Instrument (MERSQI). A
   meta-analysis of articles reporting outcome data with comparison or
   control groups was completed with statistical and graphical summary
   estimates. Results: Seven hundred and nine articles were retrieved from
   the initial search and reviewed based on inclusion and exclusion
   criteria. Of those, ten articles were identified for qualitative
   analysis and five articles included control groups and thus were
   included in the quantitative analysis. Results indicated that medical
   students with clinical training in underserved areas are almost three
   times as likely to practice in underserved areas than students who do
   not train in those areas (relative risk [RR] = 2.94; 95% confidence
   interval [CI]: 2.17, 4.00). Furthermore, medical students training in
   underserved areas are about four times as likely to practice primary
   care in underserved areas than students who do not train in those
   locations (RR = 4.35; 95% CI: 1.56, 12.10). Discussion: These estimates
   may help guide medical school administrators and policymakers to expand
   underserved clinical training programs to help relieve some of the
   problems associated with access to medical care among underserved
   populations.
TC 9
ZB 0
Z8 0
ZA 0
ZS 1
ZR 0
Z9 10
U1 1
U2 5
SN 1357-6283
EI 1469-5804
UT WOS:000430801000008
PM 28928345
ER

PT J
AU Boyd, Sara Elizabeth
   Moore, Luke Stephen Prockter
   Gilchrist, Mark
   Costelloe, Ceire
   Castro-Sanchez, Enrique
   Franklin, Bryony Dean
   Holmes, Alison Helen
TI Obtaining antibiotics online from within the UK: a cross-sectional study
SO JOURNAL OF ANTIMICROBIAL CHEMOTHERAPY
VL 72
IS 5
BP 1521
EP 1528
DI 10.1093/jac/dkx003
PD MAY 2017
PY 2017
AB Background: Improved antibiotic stewardship (AS) and reduced prescribing
   in primary care, with a parallel increase in personal internet use,
   could lead citizens to obtain antibiotics from alternative sources
   online.
   Objectives: A cross-sectional analysis was performed to: (i) determine
   the quality and legality of online pharmacies selling antibiotics to the
   UK public; (ii) describe processes for obtaining antibiotics online from
   within the UK; and (iii) identify resulting AS and patient safety
   issues.
   Methods: Searches were conducted for 'buy antibiotics online' using
   Google and Yahoo. For each search engine, data from the first 10 web
   sites with unique URL addresses were reviewed. Analysis was conducted on
   evidence of appropriate pharmacy registration, prescription requirement,
   whether antibiotic choice was 'prescriber-driven' or 'consumer-driven',
   and whether specific information was required (allergies, comorbidities,
   pregnancy) or given (adverse effects) prior to purchase.
   Results: Twenty unique URL addresses were analysed in detail. Online
   pharmacies evidencing their location in the UK (n = 5; 25%) required a
   prescription before antibiotic purchase, and were appropriately
   registered. Online pharmacies unclear about the location they were
   operating from (n = 10; 50%) had variable prescription requirements, and
   no evidence of appropriate registration. Nine (45%) online pharmacies
   did not require a prescription prior to purchase. For 16 (80%) online
   pharmacies, decisions were initially consumer-driven for antibiotic
   choice, dose and quantity.
   Conclusions: Wide variation exists among online pharmacies in relation
   to antibiotic practices, highlighting considerable patient safety and AS
   issues. Improved education, legislation, regulation and new best
   practice stewardship guidelines are urgently needed for online
   antibiotic suppliers.
RI Castro-Sanchez, Enrique/H-7893-2019; Moore, Luke S P/Q-1012-2018; Boyd, Sara/; Holmes, Alison/
OI Castro-Sanchez, Enrique/0000-0002-3351-9496; Moore, Luke S
   P/0000-0001-7095-7922; Boyd, Sara/0000-0001-9935-5263; Holmes,
   Alison/0000-0001-5554-5743
ZS 0
TC 23
ZB 9
ZA 0
ZR 0
Z8 0
Z9 23
U1 0
U2 11
SN 0305-7453
EI 1460-2091
UT WOS:000402632400039
PM 28333179
ER

PT J
AU Finlayson, Tracy L.
   Asgari, Padideh
   Hoffman, Lisa
   Palomo-Zerfas, Ana
   Gonzalez, Martha
   Stamm, Nannette
   Rocha, Maria-Isabel
   Nunez-Alvarez, Arcela
TI Formative Research: Using a Community-Based Participatory Research
   Approach to Develop an Oral Health Intervention for Migrant Mexican
   Families
SO HEALTH PROMOTION PRACTICE
VL 18
IS 3
BP 454
EP 465
DI 10.1177/1524839916680803
PD MAY 2017
PY 2017
AB Oral health is a leading unmet health need among migrant families. This
   article describes the 1-year, community-based participatory research
   (CBPR) approach employed to plan and develop a Lider Communitario (lay
   community health worker)-led educational intervention for Mexican
   migrant adult caregivers and their families in three underserved, remote
   communities in North San Diego County, California. Four partner
   organizations collaborated, reviewed existing oral health curricula, and
   sought extensive input on educational topics and research design from
   key informants, migrant caregivers, and Lideres Communitarios. Based on
   community stakeholder input, partners developed a logic model and
   drafted educational intervention materials. Key informants (n = 28),
   including several members from two community advisory boards, ranked
   program priorities and intervention subgroup population via online
   survey. Three focus groups were conducted with Lideres Communitarios (n
   = 22) and three with migrant families (n = 30) regarding the oral health
   program's design and content. Twelve Lideres Communitarios reviewed
   draft intervention materials during two focus groups to finalize the
   curriculum, and their recommended changes were incorporated. Formative
   research results indicated that community stakeholders preferred to
   focus on adult caregivers and their families. A 5-week educational
   intervention with hands on demonstrations and colorful visuals was
   developed, covering the following topics: bacteria and tooth decay, oral
   hygiene, nutrition, gum disease, and dental services. The CBPR process
   engaged multiple community stakeholders in all aspects of planning and
   developing the educational intervention.
ZB 0
ZS 0
Z8 0
TC 9
ZR 0
ZA 0
Z9 9
U1 0
U2 11
SN 1524-8399
EI 1552-6372
UT WOS:000399751100017
PM 27913659
ER

PT J
AU Victoria Salgado, M.
   Mejia, Raul M.
   Kaplan, Celia P.
   Perez-Stable, Eliseo J.
TI Smoking-Related Attitudes and Knowledge Among Medical Students and
   Recent Graduates in Argentina: A Cross-Sectional Study
SO JOURNAL OF GENERAL INTERNAL MEDICINE
VL 32
IS 5
BP 549
EP 555
DI 10.1007/s11606-016-3890-0
PD MAY 2017
PY 2017
AB BACKGROUND: Physicians in Argentina smoke at rates similar to the
   general population, and do not have a clear role in tobacco control
   strategies.
   To describe the attitudes and knowledge of medical students and recent
   graduates towards smoking behavior in Argentina.
   Cross-sectional self-administered online survey conducted in 2011.
   Medical students and recent medical graduates from the University of
   Buenos Aires.
   Attitudes and knowledge were evaluated by responses to 16 statements
   regarding the effects of smoking cigarettes and the role of physicians
   in tobacco control. Rates of agreement with a full ban on indoor smoking
   in different public settings were assessed.
   The sample included 1659 participants (response rate: 35.1 %), 453 of
   whom (27.3 %) were current smokers. Only 52 % of participants agreed
   that doctors should set an example for their patients by not smoking,
   30.9 % thought that medical advice had little effect on patients'
   cessation behavior, and 19.4 % believed that physicians could decline to
   care for smoking patients who failed to quit. In adjusted logistic
   regression models, current smokers had less supportive attitudes about
   tobacco control and were less likely than non-smokers to agree with a
   full indoor smoking ban in hospitals (OR: 0.30; 95 % CI 0.16-0.58),
   universities (OR: 0.55; 95 % CI 0.41-0.73), workplaces (OR: 0.67; 95 %
   CI 0.50-0.88), restaurants (OR: 0.42; 95 % CI 0.33-0.53), cafes (OR:
   0.41; 95 % CI 0.33-0.51), nightclubs (OR: 0.32; 95 % CI 0.25-0.40), and
   bars (0.35; 95 % CI 0.28-0.45). Recent medical graduates had more
   accurate knowledge about cessation and were more likely to agree with a
   full smoking ban in recreational venues.
   Although most participants reported a strong anti-tobacco attitude, a
   proportion still failed to recognize the importance of their role as
   physicians in tobacco control strategies. Current smokers and current
   students were less likely to support indoor smoking bans. Specific
   educational curricula could address these factors.
RI Salgado, Maria Victoria/AAV-4228-2020; Mejia, Raul/
OI Salgado, Maria Victoria/0000-0003-3449-9703; Mejia,
   Raul/0000-0002-7782-0934
ZA 0
ZS 1
Z8 0
TC 10
ZR 0
ZB 2
Z9 11
U1 0
U2 10
SN 0884-8734
EI 1525-1497
UT WOS:000399833300011
PM 27730488
ER

PT J
AU Allen, Jacob E.
   Mansergh, Gordon
   Mimiaga, Matthew J.
   Holman, Jeremy
   Herbst, Jeffrey H.
TI Mobile Phone and Internet Use Mostly for Sex-Seeking and Associations
   With Sexually Transmitted Infections and Sample Characteristics Among
   Black/African American and Hispanic/Latino Men Who Have Sex With Men in
   3 US Cities
SO SEXUALLY TRANSMITTED DISEASES
VL 44
IS 5
BP 284
EP 289
DI 10.1097/OLQ.0000000000000590
PD MAY 2017
PY 2017
AB Background: Men who have sex withmen (MSM) have a relatively high
   prevalence of sexually transmitted infections (STIs). This study
   examines the association of self-reported STIs and use of mobile phones
   and/or computer-based Internet to meet sexual partners among black and
   Hispanic/Latino MSM in the United States.
   Methods: Black and Hispanic/Latino MSM (N = 853) were recruited from 3
   US cities (Chicago, IL; Kansas City, MO; and Fort Lauderdale, FL) via
   online and community outreach. Men completed a computer-assisted,
   self-interview assessment on demographics, use of mobile phones and
   computer-based Internet for sex-seeking, sexual risk behavior, and
   self-reported bacterial STIs in the past year. Multivariable logistic
   regression was used to model independent associations of STIs and use of
   these technologies to meet sexual partners.
   Results: Twenty-three percent of the sample reported having an STI in
   the past year; 29% reported using a mobile phone and 28% a
   computer-based Internet mostly for sex-seeking; and 22% reported using
   both. Number of male sexual partners (past year) was associated with any
   STI (adjusted odds ratio, 1.03; 95% confidence interval, 1.01-1.06).
   Adjusting for human immunodeficiency virus status, number of male sexual
   partners (past year), and demographic variables, men who reported use of
   both mobile phones and computer-based Internet for sex-seeking had
   increased odds of reporting an STI (adjusted odds ratio, 2.59; 95%
   confidence interval, 1.75-3.83), as well as with separate reports of
   chlamydia, gonorrhea, and syphilis (P's < 0.05).
   Conclusions: Enhanced community education regarding STI prevention,
   testing, and treatment options are necessary among this subpopulation of
   MSM who may benefit from messaging via Internet and mobile phone
   application sites.
ZA 0
ZB 4
ZS 0
Z8 1
ZR 0
TC 5
Z9 6
U1 0
U2 13
SN 0148-5717
EI 1537-4521
UT WOS:000399594000006
PM 28407644
ER

PT J
AU Seretis, Fotios
   Kaisari, Panagiota
   Wanigasooriya, Kasun
   Rawstorne, Edward
   Seretis, Charalampos
TI Institutional variations in nutritional aspects of enhanced recovery
   pathways after elective surgery for colon cancer
SO JOURNAL OF BUON
VL 22
IS 3
BP 692
EP 695
PD MAY-JUN 2017
PY 2017
AB Purpose: Perioperative nutritional optimisation is one of the key
   aspects of the Enhanced Recovery after Surgery (ERAS) pathway after
   elective colorectal cancer resections. Despite the general acceptance of
   ERAS as a safe and cost-effective perioperative care bundle, significant
   variations in terms of nutritional support exist among colorectal units.
   Methods: To assess these variations, we performed a cross-sectional
   online survey among colorectal surgical residents within a UK region.
   Results: Our survey of practice demonstrated that despite the
   international recommendations, a considerable percentage of colorectal
   units would still advocate prolonged fasting prior to surgery without
   routine use of carbohydrate loading, as well as delaying resumption of
   oral intake postoperatively. In addition, in almost one in five
   colorectal units, the patients would not be assessed by the specialist
   nutrition team for potential support during their hospitalisation.
   Conclusion: Therefore, we believe that further education of the medical
   and allied health professional staff is required regarding the correct
   implementation of ERAS pathway guidelines after elective surgery for
   colorectal cancer.
RI Wanigasooriya, Kasun/Q-3501-2019; Wanigasooriya, Kasun/
OI Wanigasooriya, Kasun/0000-0002-3683-1864
Z8 0
ZR 0
ZB 1
ZS 1
ZA 0
TC 3
Z9 4
U1 0
U2 6
SN 1107-0625
EI 2241-6293
UT WOS:000405961400019
PM 28730776
ER

PT J
AU Etnel, Jonathan R. G.
   van Dijk, Arie P. J.
   Kluin, Jolanda
   Bertels, Robin A.
   Utens, Elisabeth M. W. J.
   van Galen, Eugene
   The, Regina
   Bogers, Ad J. J. C.
   Takkenberg, Johanna J. M.
TI Development of an Online, Evidence-Based Patient Information Portal for
   Congenital Heart Disease: A Pilot Study
SO FRONTIERS IN CARDIOVASCULAR MEDICINE
VL 4
AR 25
DI 10.3389/fcvm.2017.00025
PD MAY 1 2017
PY 2017
AB Objectives: In response to an increased need for patient information on
   congenital heart disease in the Netherlands, we initiated a nationwide
   initiative to develop an online, evidence-based patient information
   portal, starting with a pilot project aimed at the subgroup of patients
   with congenital aortic and pulmonary valve disease.
   Methods and results: We developed an information portal that aims to (1)
   improve patient knowledge and involvement and to subsequently reduce
   anxiety and decisional conflict and improve mental quality of life and
   (2) to support physicians in informing and communicating with their
   patients. The information portal was developed according to the
   systematic International Patient Decision Aid Standards development
   process employing Delphi techniques by a multidisciplinary workgroup of
   pediatric and adult congenital cardiologists, a congenital
   cardiothoracic surgeon, a psychologist, an epidemiologist, a patient
   representative, and web and industrial design experts. First, patients
   and physicians were surveyed and interviewed to assess the current state
   of patient information and explore their preferences and needs to
   determine the focus for the development of the information portal. We
   found that patient knowledge and numeracy are limited, reliable
   information is scarce, physicians inform patients selectively and
   patient involvement is suboptimal, and there is a need for more
   reliable, tailored, and multi-faceted information. Based on the findings
   of these surveys and interviews, a patient tailored information portal
   was designed that presents evidence based disease and age-specific
   medical and psychosocial information about diagnosis, treatment,
   prognosis, and impact on daily life in a manner that is comprehensible
   and digestible for patients and that meets the needs expressed by both
   patients and physicians. The effect of the website on patient outcome is
   currently being assessed in a multicenter stepped-wedge implementation
   trial.
   Conclusion: The present pilot project succeeded in developing an online,
   evidence based information portal that is supported by both patients and
   physicians. The information portal will be further developed and
   expanded to include all other major forms of congenital heart disease,
   translations into other languages, and a public information portal to
   serve patients' relatives and the general public at large.
RI Bogers, Ad/; Kluin, Jolanda/; van Dijk, Arie/L-4272-2015; Etnel, Jonathan/
OI Bogers, Ad/0000-0001-6200-1998; Kluin, Jolanda/0000-0002-5942-4727; van
   Dijk, Arie/0000-0002-7843-8251; Etnel, Jonathan/0000-0002-3960-8035
Z8 0
ZS 1
ZB 0
ZR 0
TC 13
ZA 0
Z9 13
U1 1
U2 4
SN 2297-055X
UT WOS:000407056700001
PM 28507990
ER

PT J
AU Day, Kristopher M.
   Scott, Jillian K.
   Gao, Lani
   Lee, Tara M.
   Waldrop, Jimmy L.
   Sargent, Larry A.
   Kennedy, J. Woody
   Rehm, Jason P.
   Brzezienski, Mark A.
TI Progressive Surgical Autonomy in a Plastic Surgery Resident Clinic
SO PLASTIC AND RECONSTRUCTIVE SURGERY-GLOBAL OPEN
VL 5
IS 5
AR e1318
DI 10.1097/GOX.0000000000001318
PD MAY 2017
PY 2017
AB Background: Resident clinics are thought to catalyze educational
   milestone achievement through opportunities for progressively autonomous
   surgical care, but studies are lacking for general plastic surgery
   resident clinics (PSRCs). We demonstrate the achievement of increased
   surgical autonomy and continuity of care in a PSRC.
   Methods: A retrospective review of all patients seen in a PSRC from
   October 1, 2010, to October 1, 2015, was conducted. Our PSRC is
   supervised by faculty plastic surgery attendings, though primarily run
   by chief residents in an accredited independent plastic surgery training
   program. Surgical autonomy was scored on a 5-point scale based on
   dictated operative reports. Graduated chief residents were additionally
   surveyed by anonymous online survey.
   Results: Thousand one hundred forty-four patients were seen in 3,390
   clinic visits. Six hundred fifty-three operations were performed by 23
   total residents, including 10 graduating chiefs. Senior resident
   autonomy averaged 3.5/5 (SD = 1.5), 3.6/5 (SD = 1.5), to 3.8/5 (SD =
   1.3) in postgraduate years 6, 7, and 8, respectively. A linear mixed
   model analysis demonstrated that training level had a significant impact
   on operative autonomy when comparing postgraduate years 6 and 8 (P =
   0.026). Graduated residents' survey responses (N = 10; 100% response
   rate) regarded PSRC as valuable for surgical experience (4.1/5),
   operative autonomy (4.4/5), medical knowledge development (4.7/5), and
   the practice of Accreditation Council of Graduate Medical Education core
   competencies (4.3/5). Preoperative or postoperative continuity of care
   was maintained in 93.5% of cases.
   Conclusion: The achievement of progressive surgical autonomy may be
   demonstrated within a PSRC model.
RI Day, Kristopher/P-3588-2019
OI Day, Kristopher/0000-0001-8202-3940
ZB 0
ZS 0
TC 11
ZR 0
ZA 0
Z8 0
Z9 11
U1 0
U2 1
SN 2169-7574
UT WOS:000405592000021
PM 28607848
ER

PT J
AU Yoshino, Koichi
   Suzuki, Seitaro
   Ishizuka, Yoichi
   Takayanagi, Atsushi
   Sugihara, Naoki
   Kamijyo, Hideyuki
TI Relationship between amount of overtime work and untreated decayed teeth
   in male financial workers in Japan
SO JOURNAL OF OCCUPATIONAL HEALTH
VL 59
IS 3
BP 280
EP 285
DI 10.1539/joh.16-0247-OA
PD MAY 2017
PY 2017
AB Objective: Continuous or frequent overtime work has been shown to have
   harmful effects on human health. Meanwhile, one of the main reasons for
   tooth loss is caries. The aim of this study was to assess the
   relationship between overtime work and untreated decayed teeth in male
   financial workers. Methods: The participants were recruited by applying
   screening procedures to a pool of Japanese registrants in an online
   database. Participants filled out a questionnaire about their oral
   health, behavior, and working conditions. Participants comprised a total
   of 951 financial male workers, aged 25-64 years. Results: The likelihood
   of tooth decay increased with amount of overtime work (p= 0.002). After
   adjusting for age, income, educational background, oral hygiene
   behavior, snacking behavior, regular dental visitation, bad
   interpersonal relationships at work, and smoking habit, a multiple
   logistic regression analysis found that participants with 45-80 h of
   overtime work (odds ratio [OR], 2.56; 95% confidence interval [CI],
   1.23-5.33) or over 80 h of overtime work (OR, 3.01; 95% CI, 1.13-7.97)
   were more likely to have untreated tooth decay. The percentage of
   participants who gave "too busy with work" as the reason for leaving
   decayed teeth untreated increased with amount of overtime (p< 0.001).
   Conclusion: These results indicate that overtime work is strongly
   related to untreated decayed teeth. In addition to oral health education
   and dental checkups, decreasing stress and decreasing the amount of
   overtime work may also have a positive effect on oral health in the
   workplace.
ZA 0
ZS 0
ZR 1
TC 7
Z8 0
ZB 1
Z9 8
U1 0
U2 5
SN 1341-9145
EI 1348-9585
UT WOS:000402452500008
PM 28367874
ER

PT J
AU Nagy, A.
   Dyson, S. J.
   Murray, J. K.
TI Veterinary problems of endurance horses in England and Wales
SO PREVENTIVE VETERINARY MEDICINE
VL 140
BP 45
EP 52
DI 10.1016/j.prevetmed.2017.02.018
PD MAY 1 2017
PY 2017
AB Several studies have shown that a considerable proportion of horses are
   eliminated from endurance rides due to lameness and metabolic problems.
   Limited information is available on specific veterinary issues in
   endurance horses and there are no descriptive data on veterinary
   problems in a large population of endurance horses. The aim of this
   study was to describe veterinary problems occurring in endurance horses
   in England and Wales, the regions of the United Kingdom where endurance
   rides are organised and regulated by Endurance Great Britain (Endurance
   GB). A comprehensive online self-completed questionnaire was used for
   data collection (30th December 2015-29th February 2016) All members of
   Endurance GB who were the main rider of one or more endurance horses
   were eligible to participate. From the target population of 1209 horses,
   190 questionnaires were completed by riders, resulting in a 15.7%
   response rate. The most common rider-reported veterinary problem was
   lameness, affecting 152/190 (80.0%) of endurance horses at some point
   during their careers and 101/190 (53.2%) of horses in the previous 12
   months. Detailed information on the most recent episode of lameness was
   available for 147 horses. Seventy-six percent of these lameness episodes
   (112/147) had been initially identified by a veterinarian, but only 52%
   of these lameness episodes were investigated further by a veterinarian,
   despite the high proportion of horses affected by lameness and the
   proportion of horses with recurrent lameness episodes. The second most
   common veterinary problem was thoracolumbar region pain, followed by
   non-specific cough, skin disease and colic. Education of endurance
   riders may improve the number, quality and timing of veterinary
   investigations, especially for lameness and thoracolumbar region pain.
   (C) 2017 Elsevier B.V. All rights reserved.
RI Nagy, Annamaria/AAD-5909-2019; Nagy, Annamaria/
OI Nagy, Annamaria/0000-0001-9650-1085
ZS 1
TC 9
ZR 0
ZB 4
ZA 0
Z8 0
Z9 9
U1 0
U2 12
SN 0167-5877
EI 1873-1716
UT WOS:000401686700006
PM 28460749
ER

PT J
AU Graber, Christopher J.
   Jones, Makoto M.
   Chou, Ann F.
   Zhang, Yue
   Goetz, Matthew Bidwell
   Madaras-Kelly, Karl
   Samore, Matthew H.
   Glassman, Peter A.
TI Association of Inpatient Antimicrobial Utilization Measures with
   Antimicrobial Stewardship Activities and Facility Characteristics of
   Veterans Affairs Medical Centers
SO JOURNAL OF HOSPITAL MEDICINE
VL 12
IS 5
BP 301
EP 309
DI 10.12788/jhm.2730
PD MAY 2017
PY 2017
AB BACKGROUND: Antimicrobial stewardship programs (ASPs) have been
   advocated to improve antimicrobial utilization, but program
   implementation is variable.
   OBJECTIVE: To determine associations between ASPs and facility
   characteristics, and inpatient antimicrobial utilization measures in the
   Veterans Affairs (VA) system in 2012.
   DESIGN: In 2012, VA administered a survey on antimicrobial stewardship
   practices to designated ASP contacts at VA acute care hospitals. From
   the survey, we identified 34 variables across 3 domains (evidence,
   organizational context, and facilitation) that were assessed using
   multivariable least absolute shrinkage and selection operator regression
   against 4 antimicrobial utilization measures from 2012: aggregate acute
   care antimicrobial use, antimicrobial use in patients with
   non-infectious primary discharge diagnoses, missed opportunities to
   convert from parenteral to oral antimicrobial therapy, and double
   anaerobic coverage.
   SETTING: All 130 VA facilities with acute care services.
   RESULTS: Variables associated with at least 3 favorable changes in
   antimicrobial utilization included presence of postgraduate
   physician/pharmacy training programs, number of antimicrobial-specific
   order sets, frequency of systematic de-escalation review, presence of
   pharmacists and/or infectious diseases (ID) attendings on acute care
   ward teams, and formal ID training of the lead ASP pharmacist. Variables
   associated with 2 unfavorable measures included bed size, the level of
   engagement with VA Antimicrobial Stewardship Task Force online
   resources, and utilization of antimicrobial stop orders.
   CONCLUSIONS: Formalization of ASP processes and presence of pharmacy and
   ID expertise are associated with favorable utilization. Systematic
   de-escalation review and order set establishment may be high-yield
   interventions. (C) 2017 Society of Hospital Medicine
RI Goetz, Matthew Bidwell/GPX-4090-2022; Goetz, Matthew/
OI Goetz, Matthew/0000-0003-4542-992X
ZB 3
TC 7
ZS 0
ZA 0
ZR 0
Z8 1
Z9 8
U1 0
U2 1
SN 1553-5592
EI 1553-5606
UT WOS:000400159900001
PM 28459897
ER

PT J
AU Russell, Kelly
   Ellis, Michael J.
   Bauman, Shannon
   Tator, Charles H.
TI Legislation for Youth Sport Concussion in Canada: Review, Conceptual
   Framework, and Recommendations
SO CANADIAN JOURNAL OF NEUROLOGICAL SCIENCES
VL 44
IS 3
BP 225
EP 234
DI 10.1017/cjn.2016.423
PD MAY 2017
PY 2017
AB In this article, we conduct a review of introduced and enacted youth
   concussion legislation in Canada and present a conceptual framework and
   recommendations for future youth sport concussion laws. We conducted
   online searches of federal, provincial, and territorial legislatures to
   identify youth concussion bills that were introduced or successfully
   enacted into law. Internet searches were carried out from July 26 and
   27, 2016. Online searches identified six youth concussion bills that
   were introduced in provincial legislatures, including two in Ontario and
   Nova Scotia and one each in British Columbia and Quebec. One of these
   bills (Ontario Bill 149, Rowan's Law Advisory Committee Act, 2016) was
   enacted into provincial law; it is not actual concussion legislation,
   but rather a framework for possible enactment of legislation. Two bills
   have been introduced in federal parliament but neither bill has been
   enacted into law. At present, there is no provincial or federal
   concussion legislation that directly legislates concussion education,
   prevention, management, or policy in youth sports in Canada. The
   conceptual framework and recommendations presented here should be used
   to guide the design and implementation of future youth sport concussion
   laws in Canada.
OI Russell, Kelly/0000-0002-9159-9201
ZA 0
Z8 0
ZR 0
ZS 0
ZB 2
TC 10
Z9 10
U1 2
U2 12
SN 0317-1671
EI 2057-0155
UT WOS:000401287500001
PM 28069082
ER

PT J
AU Suzuki, Shinya
   Abbott, Rick
   Sakurai, Hiroomi
   Kawasumi, Kenji
   Johnson, Philip E.
   Tahara, Makoto
   Yamaguchi, Masakazu
   Saito, Shinichiro
   Yee, Gary C.
   Endo, Kazushi
TI Evaluation of community pharmacist ability to ensure the safe use of
   oral anticancer agents: a nationwide survey in Japan
SO JAPANESE JOURNAL OF CLINICAL ONCOLOGY
VL 47
IS 5
BP 413
EP 421
DI 10.1093/jjco/hyx015
PD MAY 2017
PY 2017
AB We conducted a nationwide survey of 583 community pharmacists in Japan
   and demonstrated a need for additional education and training in oral
   chemotherapy from a multivariate analysis.A recent study of community
   pharmacists in Canada reported that they required additional education.
   We conducted a survey of community pharmacists to evaluate the adequacy
   of education and training in oral anticancer agents in Japan.
   Between May and June 2014, community pharmacists were asked to complete
   a questionnaire by using two different survey strategies, one online and
   one via postal mail.
   Three hundred community pharmacists responded to an online survey and
   283 community pharmacists responded to a mailed survey. Only 6-10% of
   respondents felt that they had received adequate education in oncology
   or oral chemotherapy. Although 81% of Japanese pharmacists had attended
   at least one continuing education event related to oncology in the past
   2 years, only 54% felt comfortable dispensing oral anticancer agents and
   only 40% felt comfortable educating patients about oral chemotherapy. In
   a multivariate analysis, confidence in educating patients about oral
   chemotherapy was associated with an understanding of chemotherapy cycles
   and doses (odds ratio = 4.89, 95% confidence interval [2.53-9.45]) and
   the number of continuing education events they had attended (odds ratio
   = 1.67, 95% confidence interval [1.35-2.08]).
   This is the first report to evaluate whether community pharmacists are
   equipped to ensure the safe use of oral anticancer agents in Japan. The
   results are similar to those previously reported for Canadian
   pharmacists, namely a low rate of positive responses for education in
   oncology and oral chemotherapy, demonstrating a similar need for
   additional education and training in oral chemotherapy.
RI Suzuki, Shinya/A-1043-2011
OI Suzuki, Shinya/0000-0002-2134-887X
ZR 0
ZS 0
Z8 1
ZA 0
ZB 2
TC 10
Z9 11
U1 0
U2 5
SN 0368-2811
EI 1465-3621
UT WOS:000400907100007
PM 28184436
ER

PT J
AU Fox, Joshua
   Faber, David
   Pikarsky, Solomon
   Zhang, Chi
   Riley, Richard
   Mechaber, Alex
   O'Connell, Mark
   Kirsner, Robert S.
TI Development of a Flipped Medical School Dermatology Module
SO SOUTHERN MEDICAL JOURNAL
VL 110
IS 5
BP 319
EP 324
DI 10.14423/SMJ.0000000000000649
PD MAY 2017
PY 2017
AB Objectives The flipped classroom module incorporates independent study
   in advance of in-class instructional sessions. It is unproven whether
   this methodology is effective within a medical school second-year organ
   system module. We report the development, implementation, and
   effectiveness of the flipped classroom methodology in a second-year
   medical student dermatology module at the University of Miami Leonard M.
   Miller School of Medicine.
   Methods In a retrospective cohort analysis, we compared attitudinal
   survey data and mean scores for a 50-item multiple-choice final
   examination of the second-year medical students who participated in this
   1-week flipped course with those of the previous year's traditional,
   lecture-based course.
   Results Each group comprised nearly 200 students. Students' age, sex,
   Medical College Admission Test scores, and undergraduate grade point
   averages were comparable between the flipped and traditional classroom
   students. The flipped module students' mean final examination score of
   92.71% 5.03% was greater than that of the traditional module students'
   90.92% +/- 5.51% (P < 0.001) score. Three of the five most commonly
   missed questions were identical between the two cohorts. The majority of
   students preferred the flipped methodology to attending live lectures or
   watching previously recorded lectures.
   Conclusions The flipped classroom can be an effective instructional
   methodology for a medical school second-year organ system module.
RI Riley, Richard David/ABE-5877-2020
OI Riley, Richard David/0000-0001-8699-0735
Z8 0
ZB 3
TC 9
ZS 0
ZA 0
ZR 0
Z9 9
U1 1
U2 8
SN 0038-4348
EI 1541-8243
UT WOS:000400588300001
PM 28464171
ER

PT J
AU Giesen, Marie-Jeanne
   Keizer, Ellen
   van de Pol, Julia
   Knoben, Joris
   Wensing, Michel
   Giesen, Paul
TI The impact of demand management strategies on parents' decision-making
   for out-of-hours primary care: findings from a survey in The Netherlands
SO BMJ OPEN
VL 7
IS 5
AR e014605
DI 10.1136/bmjopen-2016-014605
PD MAY 2017
PY 2017
AB Objective To explore the potential impact of demand management
   strategies on patient decision-making in medically non-urgent and urgent
   scenarios during out-of-hours for children between the ages of 0 and 4
   years.
   Design and methods We conducted a cross-sectional survey with
   paper-based case scenarios. A survey was sent to all 797 parents of
   children aged between 0 and 4 years from four Dutch general practitioner
   (GP) practices. Four demand management strategies (copayment, online
   advice, overview medical cost and GP appointment next morning) were
   incorporated in two medically non-urgent and two urgent case scenarios.
   Combining the case scenarios with the demand management strategies
   resulted in 16 cases (four scenarios each with four demand management
   strategies). Each parent randomly received a questionnaire with three
   different case scenarios with three different demand strategies and a
   baseline case scenario without a demand management strategy.
   Results The response rate was 47.4%. The strategy online advice led to
   more medically appropriate decision-making for both non-urgent case
   scenarios (OR 0.26; 95% CI 0.11 to 0.58) and urgent case scenarios (OR
   0.16; 95% CI 0.08 to 0.32). Overview of medical cost (OR 0.59; 95% CI
   0.38 to 0.92) and a GP appointment planned the next morning (OR 0.57;
   95% CI 0.34 to 0.97) had some influence on patient decisions for urgent
   cases, but not for non-urgent cases. Copayment had no influence on
   patient decisions.
   Conclusion Online advice has the highest potential to reduce medically
   unnecessary use. Furthermore it enhanced safety of parents' decisions on
   seeking help for their young children during out-of-hours primary care.
   Valid online information on health symptoms for patients should be
   promoted.
RI Wensing, Michel/H-8113-2014; Giesen, P.H.J./L-4325-2015; Knoben, Joris/ABB-4605-2020; Knoben, Joris/B-4220-2008; Keizer, E/I-1902-2015
OI Wensing, Michel/0000-0001-6569-8137; Knoben, Joris/0000-0001-8603-8066;
   Knoben, Joris/0000-0001-8603-8066; Keizer, E/0000-0001-8244-741X
TC 4
ZB 0
ZR 0
Z8 0
ZS 0
ZA 0
Z9 4
U1 0
U2 2
SN 2044-6055
UT WOS:000402533300058
PM 28487458
ER

PT J
AU Evaniew, Nathan
   Adili, Anthony F.
   Ghert, Michelle
   Khan, Moin
   Madden, Kim
   Smith, Christopher
   Bhandari, Mohit
TI THE SCHOLARLY INFLUENCE OF ORTHOPAEDIC RESEARCH ACCORDING TO
   CONVENTIONAL AND ALTERNATIVE METRICS
SO JBJS REVIEWS
VL 5
IS 5
AR e5
DI 10.2106/JBJS.RVW.16.00059
PD MAY 2017
PY 2017
AB Background: Researchers are experiencing an innovative shift toward
   online distribution of their work, and metrics related to online
   scholarly influence are gaining importance. Our objectives were to
   determine which types of online activity are most prevalent in
   orthopaedics, to identify associated factors, and to explore a
   complementary approach to measuring overall scholarly influence using
   online activity and conventional citations.
   Methods: We performed a systematic review of randomized controlled
   trials of surgical or nonsurgical interventions in participants with, or
   at specific risk for, injuries and diseases of the musculoskeletal
   system. We collected data on online activity in social media, mainstream
   media, blogs, forums, and other sources from a commercial provider of
   alternative metric data for medical journals. We tested associations
   with use of negative binomial regression.
   Results: We identified 1,697 trials, published between 2011 and 2014,
   that had a total of 12,995 conventional citations and 15,068 online
   mentions. The median number of online mentions of each trial was 2
   (interquartile range, 0 to 5). Twitter (82%) and Facebook (13%) mentions
   were the most prevalent types of online activity. Counts of online
   mentions correlated with conventional citations (r = 0.11, p < 0.01) but
   accumulated more rapidly. Higher total counts of online mentions were
   consistently associated with longer time since publication, higher
   journal impact factor, higher author h-index values, and less risk of
   bias (p < 0.01 for each). We found the best model fit for a
   complementary approach by weighting citations and online mentions
   equally.
   Conclusions: Online activity in orthopaedics is dominated by activity on
   Twitter and Facebook and is associated with increasing time since
   publication, journal impact factor, and author h-index values, and less
   risk of bias. Institutions, publishers, funding agencies, and clinicians
   may consider a complementary approach to measuring scholarly influence
   that weights online mentions and conventional citations equally.
RI Ghert, Michelle/CAH-4578-2022; Madden, Kim/N-5761-2015; Ghert, Michelle/AAQ-1745-2021; Bhandari, Mohit/AAQ-1675-2021; Khan, Moin/AAQ-1680-2021
OI Ghert, Michelle/0000-0002-4778-4522; Madden, Kim/0000-0002-2861-9636;
   Khan, Moin/0000-0002-8237-8095
ZB 4
ZR 0
TC 21
ZA 0
Z8 0
ZS 0
Z9 21
U1 0
U2 6
SN 2329-9185
UT WOS:000404277100005
PM 28557819
ER

PT J
AU Cullinan, Shane
   O'Mahony, Denis
   Byrne, Stephen
TI Use of an e-Learning Educational Module to Better Equip Doctors to
   Prescribe for Older Patients: A Randomised Controlled Trial
SO DRUGS & AGING
VL 34
IS 5
BP 367
EP 374
DI 10.1007/s40266-017-0451-0
PD MAY 2017
PY 2017
AB Background The older patient population is significantly different from
   the younger adult population with regards to dose selection for a wide
   variety of drugs. Recent investigation of prescribing attitudes
   indicates that doctors feel there is insufficient distinction made
   between the two cohorts during their undergraduate education, and that
   doctors do not receive enough training in geriatric pharmacotherapy.
   Objectives The aim of this study was to determine if an online module,
   focused on geriatric pharmacotherapy, improves doctors' prescribing
   knowledge, as well as prescribing confidence, as applied to older
   patients.
   Methods The impact of an online educational module (SCRIPT) on hospital
   doctors' prescribing knowledge and confidence with regards to older
   patients was assessed by randomised controlled trial. Control and
   intervention groups completed assessments at baseline, 4 and 12 weeks.
   Primary outcome was difference in mean test scores. Student's t tests
   were used to analyse the data. Qualitative data on participant's
   confidence levels were also collected.
   Result Eighty participants completed the 12-week trial. The SCRIPT
   intervention resulted in a 22% difference in mean test scores between
   control and intervention groups at 4 weeks (23.12 marks versus 33.67
   marks; p < 0.0001; 95% CI 8.13-12.97). This significance was maintained
   at 12 weeks. Thirty-four percent of participants in the intervention
   group rated themselves as 'confident' with regards to prescribing for
   older patients post-intervention compared with 12% in the control group.
   Conclusion A short e-learning module focused on geriatric
   pharmacotherapy can significantly improve doctors' prescribing knowledge
   and confidence with regards to older patients.
RI Cullinan, Shane/K-2490-2013
OI Cullinan, Shane/0000-0003-0648-1477
ZB 2
Z8 0
ZA 0
TC 11
ZR 0
ZS 0
Z9 12
U1 0
U2 9
SN 1170-229X
EI 1179-1969
UT WOS:000400272500004
PM 28258537
ER

PT J
AU Moreno, Megan A.
TI Seeking Health Information Online
SO JAMA PEDIATRICS
VL 171
IS 5
BP 500
EP 500
DI 10.1001/jamapediatrics.2016.3109
PD MAY 2017
PY 2017
ZS 0
Z8 0
ZR 0
ZA 0
TC 7
ZB 0
Z9 7
U1 0
U2 7
SN 2168-6203
EI 2168-6211
UT WOS:000400384600031
PM 28460132
ER

PT J
AU Cunningham, Nicola
   Pham, Tony
   Kennedy, Briohny
   Gillard, Alexander
   Ibrahim, Joseph
TI A cross-sectional survey using electronic distribution of a
   questionnaire to subscribers of educational material written by
   clinicians, for clinicians, to evaluate whether practice change resulted
   from reading the Clinical Communique
SO BMJ OPEN
VL 7
IS 5
AR e014064
DI 10.1136/bmjopen-2016-014064
PD MAY 2017
PY 2017
AB Objective To explore whether subscribers reported clinical practice
   changes as a result of reading the Clinical Communiqu (CC). Secondarily,
   to compare the characteristics of subscribers who self-reported changes
   to clinical practice with those who did not, and to explore subscribers'
   perceptions of the educational value of the CC.
   Design, setting and participants Online cross-sectional survey between
   21 July 2015 and 18 August 2015 by subscribers of the CC (response
   rate=29.9%, 1008/3373), conducted by a team from Monash University,
   Australia.
   Main outcome measures Change in clinical practice as a result of reading
   the CC.
   Results 53.0% of respondents reported that their practice had changed
   after reading the CC. Respondents also found that the CC raised
   awareness (96.5%) and provided ideas about improving patient safety and
   care (94.1%) leading them to discuss cases with their colleagues (79.6%)
   and review their practice (75.7%). Multivariate analysis indicated that
   working in a residential aged care facility (p<0.05) and having taken
   part in an inquest (p<0.05) were significantly associated with practice
   change.
   Conclusion The design and content of the CC has generated a positive
   impact on the healthcare community. It is presented in a format that
   appears to be accessible and acceptable to readers and achieves its
   goals of promoting safer clinical care through greater awareness of the
   medico-legal context of practice.
RI Ibrahim, Joseph Elias/AGK-9867-2022; Pham, Tony/
OI Ibrahim, Joseph Elias/0000-0003-2828-9160; Pham,
   Tony/0000-0001-5448-3288
Z8 0
ZB 2
TC 5
ZA 0
ZR 0
ZS 0
Z9 5
U1 0
U2 4
SN 2044-6055
UT WOS:000402533300032
PM 28554912
ER

PT J
AU Jimenez-Linan, L. M.
   Edwards, L.
   Abhishek, A.
   Doherty, Michael
TI Adequacy of Online Patient Information Resources on Gout and Potentially
   Curative Urate-Lowering Treatment
SO ARTHRITIS CARE & RESEARCH
VL 69
IS 5
BP 748
EP 752
DI 10.1002/acr.22981
PD MAY 2017
PY 2017
AB ObjectiveTo assess the content and readability of online patient
   information resources against the current understanding of gout.
   MethodsAn online survey was undertaken using Google UK, USA, Australia,
   and Canada. Information was assessed for content and accuracy on 19 key
   points regarding core content for gout patient information resources.
   Readability was assessed using the Flesch-Kincaid Reading Ease score.
   Fifteen randomly selected websites were reviewed by a blinded second
   observer.
   ResultsA total of 85 websites were selected. More than 50% of the
   websites provided no information or had inaccuracies regarding the
   pathogenesis of gout. Most websites contained information on dietary and
   lifestyle modifications for treating gout and did not emphasize
   urate-lowering therapy (ULT) and its potential for cure. Over 75% of the
   websites had no/inaccurate information on the role of ULT or prophylaxis
   for preventing gout attacks on starting ULT. The majority of websites
   were difficult to read, with information in 68% of the websites rated at
   least fairly difficult.
   ConclusionOnly a few web-based patient information resources provide
   accurate and easy-to-read information on gout. This study will help
   physicians direct patients to currently reliable resources, but there is
   a need to improve many web-based patient information resources, which at
   present act as barriers to care.
OI Edwards, Laura/0000-0003-1392-2648; Doherty, Michael/0000-0002-5763-8326
TC 11
ZA 0
ZS 0
Z8 0
ZB 2
ZR 0
Z9 11
U1 0
U2 5
SN 2151-464X
EI 2151-4658
UT WOS:000400165500019
PM 27390083
ER

PT J
AU Wolin, Edward M.
   Leyden, John
   Goldstein, Grace
   Kolarova, Teodora
   Hollander, Ron
   Warner, Richard R. P.
TI Patient-Reported Experience of Diagnosis, Management, and Burden of
   Neuroendocrine Tumors Results From a Large Patient Survey in the United
   States
SO PANCREAS
VL 46
IS 5
BP 639
EP 647
DI 10.1097/MPA.0000000000000818
PD MAY-JUN 2017
PY 2017
AB Objectives: The aim of this survey was to examine the experience of
   patients with neuroendocrine tumors (NETs) to raise awareness of the
   NET-related burden and identify unmet needs. Here, we report data from
   patients in the United States.
   Methods: Patients with NETs participated in a 25-minute anonymous
   survey, conducted primarily online from February to May 2014. Survey
   questions captured information on sociodemographics, clinical
   characteristics, NET diagnostic experience, disease impact/management,
   interaction with medical teams, and NETs knowledge/awareness.
   Results: Of 1928 patients who participated globally, the largest
   percentage was from the United States (39%). Approximately 50% of US
   patients reported being diagnosed with other conditions before receiving
   their NET diagnosis, which for 34% took 5 years or more. Patients
   experienced many symptoms on a daily basis as a result of NETs, which
   had a substantial negative impact on their work and daily lives.
   Numerous improvements were suggested by patients, including better
   access to NET-specific treatments and medical teams/centers and better
   education for the management of disease-related and treatment-related
   symptoms.
   Conclusions: This survey demonstrated the significant burden of NETs on
   patients' lives and identified key areas for improvement in diagnosis
   and long-term management, including better access to NET-specific
   treatments and specialist medical teams/centers.
ZA 0
TC 26
ZS 0
ZR 0
Z8 0
ZB 13
Z9 26
U1 0
U2 2
SN 0885-3177
EI 1536-4828
UT WOS:000400144200008
PM 28328615
ER

PT J
AU Thompson, Andrew R.
   Lowrie, Donald J., Jr.
TI An Evaluation of Outcomes Following the Replacement of Traditional
   Histology Laboratories with Self-Study Modules
SO ANATOMICAL SCIENCES EDUCATION
VL 10
IS 3
BP 276
EP 285
DI 10.1002/ase.1659
PD MAY-JUN 2017
PY 2017
AB Changes in medical school curricula often require educators to develop
   teaching strategies that decrease contact hours while maintaining
   effective pedagogical methods. When faced with this challenge, faculty
   at the University of Cincinnati College of Medicine converted the
   majority of in-person histology laboratory sessions to self-study
   modules that utilize multiple audiovisual modalities and a virtual
   microscope platform. Outcomes related to this shift were investigated
   through performance on in-house examinations, results of the United
   States Medical Licensing Examination (R) (USMLE (R)) Step 1 Examination,
   and student feedback. Medical School College Admissions Test (R) (MCAT
   (R)) scores were used as a covariate when comparing in-house
   examinations. Results revealed no significant change in performance on
   in-house examinations when the content being assessed was controlled
   (F(2, 506) = 0.676, P=0.51). A significant improvement in overall
   practical examination grade averages was associated with the self-study
   modules (F(6, 1164) = 10.213, P<0.01), but gradual changes in
   examination content may explain this finding. The histology and cell
   biology portion of USMLE Step 1 Examination remained consistent
   throughout the time period that was investigated. Student feedback
   regarding the self-study modules was positive and suggested that
   features such as instructor narrated videos were an important component
   of the self-study modules because they helped recreate the experience of
   in-person laboratory sessions. Positive outcomes from the student
   perspective and no drop in examination performance suggests that
   utilizing self-study modules for histology laboratory content may be an
   option for educators faced with the challenge of reducing contact hours
   without eliminating content. (C) 2016 American Association of
   Anatomists.
ZR 0
Z8 0
TC 13
ZB 1
ZS 0
ZA 0
Z9 13
U1 1
U2 10
SN 1935-9772
EI 1935-9780
UT WOS:000402909300008
PM 27798818
ER

PT J
AU Lupu, Dale
   Salsberg, Ed
   Quigley, Leo
   Wu, Xiaoli
TI The 2015 Class of Hospice and Palliative Medicine Fellowsd-From Training
   to Practice: Implications for HPM Workforce Supply
SO JOURNAL OF PAIN AND SYMPTOM MANAGEMENT
VL 53
IS 5
BP 944
EP 951
DI 10.1016/j.jpainsymman.2017.01.005
PD MAY 2017
PY 2017
AB Context. A relatively new specialty, hospice and palliative medicine
   (HPM), is unusual in that physicians can enter from 10 different
   specialties. This study sought to understand where HPM physicians were
   coming from, where they were going to practice, and the job market for
   HPM physicians.
   Objectives. Describe characteristics of the incoming supply of HPM
   physicians, their practice plans, and experience finding initial jobs.
   Methods. In October 2015, we conducted an online survey of physicians
   who completed accredited HPM fellowships the previous June. We had
   electronic mail addresses for 195 of the 243 graduating fellows.
   Results. About 112 HPM fellows responded (58% of those invited). The
   most common prior training was internal medicine (45%), followed by
   family medicine (23%), pediatrics (12%), and emergency medicine (10%).
   More than 40% had practiced medicine before their HPM training. After
   graduation, 97% were providing 20 or more hours per week of patient
   care, with most hours in palliative care. About 72% devoted more than 20
   hours per week to palliative care, whereas only 13% worked that much in
   hospice care. About 81% reported no difficulty finding a satisfactory
   practice position. About 98% said that they would recommend HPM to
   others, and 63% took the time to provide written comments that were
   highly positive about the specialty.
   Conclusion. New HPM physicians are finding satisfying jobs. They are
   enthusiastic in recommending the specialty to others. Most are going
   into palliative medicine, leaving questions about how the need for
   hospice physicians will be filled. Although jobs appear to be numerous,
   there are practice areas with more limited opportunities. J Pain Symptom
   Manage (C) 2017 American Academy of Hospice and Palliative Medicine.
   Published by Elsevier Inc. All rights reserved.
OI Lupu, Dale/0000-0002-3015-0187
ZR 0
Z8 0
ZS 0
TC 3
ZB 0
ZA 0
Z9 3
U1 0
U2 1
SN 0885-3924
EI 1873-6513
UT WOS:000402485900015
PM 28189768
ER

PT J
AU Saun, Tomas J.
   Odorizzi, Scott
   Yeung, Celine
   Johnson, Marjorie
   Bandiera, Glen
   Dev, Shelly P.
TI A Peer-Reviewed Instructional Video is as Effective as a Standard
   Recorded Didactic Lecture in Medical Trainees Performing Chest Tube
   Insertion: A Randomized Control Trial
SO JOURNAL OF SURGICAL EDUCATION
VL 74
IS 3
BP 437
EP 442
DI 10.1016/j.jsurg.2016.10.017
PD MAY-JUN 2017
PY 2017
AB OBJECTIVE: Online medical education resources are becoming an
   increasingly used modality and many studies have demonstrated their
   efficacy in procedural instruction. This study sought to determine
   whether a standardized online procedural video is as effective as a
   standard recorded didactic teaching session for chest tube insertion.
   DESIGN: A randomized control trial was conducted. Participants were
   taught how to insert a chest tube with either a recorded didactic
   teaching session, or a New England Journal of Medicine (NEJM) video.
   Participants filled out a questionnaire before and after performing the
   procedure on a cadaver, which was filmed and assessed by 2 blinded
   evaluators using a standardized tool.
   SETTING: Western University, London, Ontario. Level of clinical care:
   institutional.
   PARTICIPANTS: A total of 30 fourth-year medical students from 2
   graduating classes at the Schulich School of Medicine & Dentistry were
   screened for eligibility. Two students did not complete the study and
   were excluded. There were 13 students in the NEJM group, and 15 students
   in the didactic group.
   RESULTS: The NEJM group's average score was 45.2% (+/-9.56) on the
   prequestionnaire, 67.7% (+/-12.9) for the procedure, and 60.1% (+/-7.65)
   on the postquestionnaire. The didactic group's average score was 42.8%
   (+/-10.9) on the prequestionnaire, 73.7% (+/-9.90) for the procedure,
   and 46.5% (+/-7.46) on the postquestionnaire. There was no difference
   between the groups on the prequestionnaire (Delta + 2.4%; 95% CI: -5.16
   to 9.99), or the procedure (Delta -6.0%; 95% CI: -14.6 to 2.65). The
   NEJM group had better scores on the postquestionnaire (Delta + 11.15%;
   95% CI: 3.74-18.6).
   CONCLUSIONS: The NEJM video was as effective as video-recorded didactic
   training for teaching the knowledge and technical skills essential for
   chest tube insertion. Participants expressed high satisfaction with this
   modality. It may prove to be a helpful adjunct to standard instruction
   on the topic. ( 2017 Association of Program Directors in Surgery.
   Published by Elsevier Inc. All rights reserved.)
RI Saun, Tomas J./ABF-1630-2021
OI Saun, Tomas J./0000-0002-1053-0895
ZS 0
ZR 0
ZB 3
ZA 0
Z8 0
TC 12
Z9 12
U1 0
U2 10
SN 1931-7204
EI 1878-7452
UT WOS:000402027600010
PM 27979724
ER

PT J
AU Pitcher, Grayson S.
   Newton, Daniel H.
   Amendola, Michael F.
TI Common Femoral Artery Access on YouTube: What Practices are Being Shown
   and Who is Delivering the Message?
SO JOURNAL OF SURGICAL EDUCATION
VL 74
IS 3
BP 455
EP 458
DI 10.1016/j.jsurg.2016.11.012
PD MAY-JUN 2017
PY 2017
AB OBJECTIVES: Novice learners are increasingly turning to YouTube as a
   learning resource for surgical procedures. One example of such a
   procedure is common femoral artery puncture and sheath placement.
   Practitioners in several specialties perform this procedure to access
   the arterial system for angiography and intervention. We set forth to
   compare the techniques demonstrated on YouTube by the various
   specialists, as well as compare each specialty's prevalence on this
   website.
   METHODS: YouTube (www.youtube.com) was accessed in December 2015 at
   multiple time points with a cleared cache web browser for the keyword
   search categories: "femoral artery access," "femoral access," and
   "angiography access." The top 500 videos from each of these keyword
   searches were analyzed. Videos were categorized by practitioner
   specialty, technique, duration of video, age of video, and total views.
   Videos with clear demonstration of femoral artery access were included
   in the analysis. All industry videos were excluded from the analysis.
   Categorical variables were compared using Fisher's exact test, and
   continuous variables were compared with the Student's t-test.
   RESULTS: A total of 2460, 4680 and 1800 videos were found for each
   keyword search, respectively. Of these, 33 videos clearly demonstrated
   femoral artery access technique. Vascular specialists, compared to
   interventional cardiology and radiology, had fewer videos (n = 4 vs. 14)
   and older videos (3.5 +/- 2.1 y vs. 2.25 +/- 0.5 y, p < 0.05). The
   vascular specialists demonstrated ultrasound-guided access, while
   interventional cardiology predominantly demonstrated landmark-guided
   access (p < 0.05).
   CONCLUSIONS: Although YouTube and other online resources are being used
   by novice learners, vascular specialists are underrepresented for
   femoral artery access, a foundational vascular procedure. Other
   practitioners demonstrate videos with landmark-guided access and rarely
   demonstrate ultrasound use. As recognized vascular experts, vascular
   surgeons should improve their visibility in online learning resources.
   ((C) 2017 Association of Program Directors in Surgery Published by
   Elsevier Inc. All rights reserved.)
ZB 4
ZR 0
ZA 0
Z8 0
ZS 0
TC 15
Z9 15
U1 0
U2 3
SN 1931-7204
EI 1878-7452
UT WOS:000402027600013
PM 28011261
ER

PT J
AU Salem, Johannes
   Borgmann, Hendrik
   MacNeily, Andrew
   Boehm, Katharina
   Schmid, Marianne
   Groeben, Christer
   Baunacke, Martin
   Huber, Johannes
TI New Media for Educating Urology Residents: An Interview Study in Canada
   and Germany
SO JOURNAL OF SURGICAL EDUCATION
VL 74
IS 3
BP 495
EP 502
DI 10.1016/j.jsurg.2016.11.009
PD MAY-JUN 2017
PY 2017
AB OBJECTIVE: To investigate the usage and perceived usefulness of new
   media for educating urology residents in Canada and Germany.
   DESIGN: We designed an 11-item online survey to assess the use and
   perceived usefulness of new media for education. We performed a
   comparative analysis.
   SETTING: The survey was distributed via e-mail to 143 Canadian and 721
   German urology residents.
   PARTICIPANTS: The survey included 58 urology residents from Canada and
   170 from Germany.
   RESULTS: A total of 58 residents from Canada (41% response rate) and 170
   from Germany (24% response rate) responded to this survey. Residents
   spent 45% of their education time on new media. The Internet was used by
   91% (n = 208) of the residents for professional education purposes, with
   a median time of 270 minutes (interquartile range [IQR]: 114-540) per
   month. Apps were used by 54% (n = 118) of the residents, with a median
   time of 101 minutes (IQR: 45-293) per month. A total of 23% (n = 47) of
   the residents used social media (SoMe) for education, with a median time
   of 90 minutes (IQR: 53-80) per month. In all, 100% (n = 228) rated the
   Internet, 76% (n = 173) apps, and 43% (n = 97) SoMe as being useful for
   professional education purposes. A total of 90% (n = 205) watched
   medical videos for education, and 89% (n = 203) of these videos were on
   surgical procedures. Canadian urology residents used more new media
   sources for professional education than did the Germans (58% vs. 41%, p
   < 0.001). The time spent for education on new media was higher among
   Canadian residents for the Internet (p < 0.001), apps (p < 0.001), and
   SoMe (p = 0.033). Canadian residents reported more privacy concerns (p <
   0.001).
   CONCLUSIONS: New media play a dominant role in the education of urology
   residents. The primary source for personal education in urology is the
   Internet. Future studies and technological developments should
   investigate and improve new media tools to optimize education during
   residency. ((C) 2017 Association of Program Directors in Surgery.
   Published by Elsevier Inc. All rights reserved.)
RI Borgmann, Hendrik/F-4658-2015; Huber, Johannes/AAF-5514-2020
OI Borgmann, Hendrik/0000-0002-3955-564X; Huber,
   Johannes/0000-0001-7243-8958
TC 17
ZR 1
ZB 6
ZA 0
ZS 0
Z8 0
Z9 18
U1 0
U2 3
SN 1931-7204
EI 1878-7452
UT WOS:000402027600019
PM 28017704
ER

PT J
AU Kleynhans, A. C.
   Oosthuizen, A. H.
   van Hoving, D. J.
TI Emergency medicine educational resource use in Cape Town: modern or
   traditional?
SO POSTGRADUATE MEDICAL JOURNAL
VL 93
IS 1099
BP 250
EP 255
DI 10.1136/postgradmedj-2016-134135
PD MAY 2017
PY 2017
AB Background The integration of online resources and social media into
   higher education and continued professional development is an
   increasingly common phenomenon.
   Objective To describe the usage of various traditional and modern
   educational resources by members of the divisions of emergency medicine
   at Stellenbosch University and the University of Cape Town.
   Methods Members affiliated with the divisions during 2014 were invited
   to participate in an online survey. Participants were given 8 weeks to
   complete the questionnaire; with weekly reminders until they responded
   or the deadline expired. Summary statistics were used to describe the
   variables.
   Results Eighty-seven divisional members completed the survey (69.6%
   response rate). The resources most preferred were textbooks (n=78,
   89.7%), open access educational resources (n=77, 88.5%) and journals
   (n=76, 87.4%). Emergency medicine trainees (n=31, 92.1%) and respondents
   <= 30 years (n=17, 94.4%) were more inclined to use social media.
   International Emergency Medicine and Critical Care blogs are frequently
   being used by 71% of respondents. YouTube (35%) and podcasts (21%) were
   the most commonly used multimedia resources. Computers (desktop and
   laptop) were most frequently used to access educational resources except
   for social media where smart phones were preferred.
   Conclusions The use of modern and electronic resources is relatively
   common, but traditional educational resources are still preferred. This
   study illustrates an opportunity for greater integration of online
   resources and social media in educational activities to enhance
   multimodal and self-directed learning. Specific training in the use of
   these resources and how to appraise them may further improve their
   utility.
RI van Hoving, Daniël/AGE-4516-2022
OI van Hoving, Daniël/0000-0002-4300-0372
ZS 0
ZR 0
Z8 0
ZB 0
ZA 0
TC 8
Z9 8
U1 0
U2 5
SN 0032-5473
EI 1469-0756
UT WOS:000402125300004
PM 27566534
ER

PT J
AU Venkatesh, Soma
   Chandrasekaran, Venkatesh
   Dhandapany, Gunasekaran
   Palanisamy, Soundararajan
   Sadagopan, Srinivasan
TI A survey on internet usage and online learning behaviour among medical
   undergraduates
SO POSTGRADUATE MEDICAL JOURNAL
VL 93
IS 1099
BP 275
EP 279
DI 10.1136/postgradmedj-2016-134164
PD MAY 2017
PY 2017
AB Aim To determine the magnitude and pattern of internet usage by
   undergraduate medical students to retrieve medical information.
   Materials and methods A pretested questionnaire-based survey was
   conducted among undergraduate medical students who were willing to
   participate. The institute ethics committee approved the study. The
   responses of students to the questionnaire were analysed using
   VassarStats online statistical programme. Categorical variables were
   expressed as proportions. To determine the significance of the
   difference between proportions, the chi(2) test or Fisher's exact test
   was used. Log-linear analysis was performed for significance of
   association among interacting variables. A p value <0.05 was considered
   significant.
   Results A total of 115 undergraduate medical students participated in
   the survey. The response was 100% and involved mainly IX and VIII
   semester students. Internet usage was found to be 97.4%. Of the students
   interviewed, 35.7% were frequent internet users and 57.4% used their
   mobile phones to access the internet. The majority (60.9%) had their own
   portable 3G internet connection. Monthly expenditure for the majority
   (82.6%) was less than 1000 Indian Rupees per month. The most popular
   medical site accessed by students was Medscape, followed by Wikipedia
   and WebMD. Of the students studied, 8% had attended one or more online
   continuing medical education programmes. On log-linear analysis, a
   linear relationship was found for medical time and social time.
   Conclusions An encouraging trend is seen in the use of the internet by
   medical students to access medical information, but this has not
   translated into improved online learning behaviour.
RI Chakraborty, Soma Venkatesh/AAG-2991-2021; Chandrasekaran, Venkatesh/AAU-4872-2020; Gunasekaran, Dhandapany/
OI Chandrasekaran, Venkatesh/0000-0003-4409-6860; Gunasekaran,
   Dhandapany/0000-0003-1070-0070
ZB 0
Z8 0
ZR 0
ZS 0
ZA 0
TC 6
Z9 6
U1 1
U2 15
SN 0032-5473
EI 1469-0756
UT WOS:000402125300009
PM 27647926
ER

PT J
AU Jones, Christopher M.
   Griffiths, Peter C.
   Mellalieu, Stephen D.
TI Training Load and Fatigue Marker Associations with Injury and Illness: A
   Systematic Review of Longitudinal Studies
SO SPORTS MEDICINE
VL 47
IS 5
BP 943
EP 974
DI 10.1007/s40279-016-0619-5
PD MAY 2017
PY 2017
AB Background Coaches, sport scientists, clinicians and medical personnel
   face a constant challenge to prescribe sufficient training load to
   produce training adaption while minimising fatigue, performance
   inhibition and risk of injury/illness.
   Objective The aim of this review was to investigate the relationship
   between injury and illness and longitudinal training load and fatigue
   markers in sporting populations.
   Methods Systematic searches of the Web of Science and PubMed online
   databases to August 2015 were conducted for articles reporting
   relationships between training load/fatigue measures and injury/illness
   in athlete populations.
   Results From the initial 5943 articles identified, 2863 duplicates were
   removed, followed by a further 2833 articles from title and abstract
   selection. Manual searching of the reference lists of the remaining 247
   articles, together with use of the Google Scholar 'cited by' tool,
   yielded 205 extra articles deemed worthy of assessment. Sixty-eight
   studies were subsequently selected for inclusion in this study, of which
   45 investigated injury only, 17 investigated illness only, and 6
   investigated both injury and illness. This systematic review highlighted
   a number of key findings, including disparity within the literature
   regarding the use of various terminologies such as training load,
   fatigue, injury and illness. Athletes are at an increased risk of
   injury/illness at key stages in their training and competition,
   including periods of training load intensification and periods of
   accumulated training loads.
   Conclusions Further investigation of individual athlete characteristics
   is required due to their impact on internal training load and,
   therefore, susceptibility to injury/illness.
RI Mellalieu, Stephen/Y-5171-2019; Mellalieu, Stephen/
OI Mellalieu, Stephen/0000-0003-2868-3328
ZS 3
ZR 0
ZB 25
TC 152
ZA 0
Z8 3
Z9 156
U1 2
U2 39
SN 0112-1642
EI 1179-2035
UT WOS:000401945300010
PM 27677917
ER

PT J
AU Samson, M.
   Terrier, B.
   Mangin, O.
   Mouthon, L.
CA College Natl Enseignants Med Inter
TI Inventory of training of internal medicine in France: Results of a
   national survey
SO REVUE DE MEDECINE INTERNE
VL 38
IS 5
BP 300
EP 306
DI 10.1016/j.revmed.2016.10.385
PD MAY 2017
PY 2017
AB Objective. - To make an inventory of training of Internal Medicine in
   France.
   Method. - This study was conducted between May and September 2015 with
   coordinators (interviews of 45 minutes) of local Internal Medicine
   training and fellows (online questionnaire).
   Results. - All coordinators (n = 28) responded to the interviews. Local
   training of Internal Medicine exists in 86% of regions (3.1 +/- 3.1
   hours/month) and an interregional training in all interregions (34.7 +/-
   13.9 hours/year). When excluding Ile-de-France, no correlation between
   the number of teachers and the amount of lessons was noted (P= 0.61). Of
   the 550 fellows in Internal Medicine in 2014-2015, 223 (41%) responded
   to the online questionnaire. Mean level was 5.5 +/- 2.7 semesters. The
   rate of satisfaction (1 = very dissatisfied and 5 = very satisfied) was
   3.0 +/- 1.0 and 3.8 +/- 0.8 for regional and interregional teaching,
   respectively (P< 0.0001). Regional teaching satisfaction was correlated
   with the perceived expanse of diseases covered into the program (P<
   0.0001). In addition, 89% of fellows wish to evaluate themselves online,
   66% wish to have a practical evaluation at the bedside and 70% in
   simulation centers. Finally, 91% of fellows support the establishment of
   a national program for the training of Internal Medicine.
   Conclusion. - This survey states for the first time an inventory of
   training of Internal Medicine dedicated to fellows in France. This
   report highlights that fellows wish to have a national program, be
   further evaluated and have access to more interactive approach of
   teaching. (C) 2016 Societe Nationale Francaise de Medecine Interne
   (SNFMI). Published by Elsevier Masson SAS. All rights reserved.
RI Samson, Maxime/ABE-1461-2021
OI Samson, Maxime/0000-0002-6547-232X
ZR 0
ZA 0
Z8 0
TC 2
ZS 0
ZB 0
Z9 2
U1 0
U2 0
SN 0248-8663
UT WOS:000402210700003
PM 27889326
ER

PT J
AU Dai, Hongying
   Hao, Jianqiang
TI Mining social media data on marijuana use for Post Traumatic Stress
   Disorder
SO COMPUTERS IN HUMAN BEHAVIOR
VL 70
BP 282
EP 290
DI 10.1016/j.chb.2016.12.064
PD MAY 2017
PY 2017
AB Background: We seek to evaluate factors that could potentially impact
   the public's attitudes to PTSD related marijuana use on Twitter.
   Methods: We collected tweets that contained the "PTSD" and "Post Trauma
   Stress Disorder" from August 1, 2015 to April 15, 2016 (n = 1,253,872
   tweets). A Naive Bayes model was constructed to classify tweets into two
   opinion polarities (support vs. neutral/against marijuana use for PTSD).
   Results: The marijuana related tweets were predominated by the
   supporting opinions (89.6%). The public opinions about marijuana use for
   PTSD on Twitter were significantly associated with state-level
   legislation. States that legalized medical and recreational marijuana
   use had the highest prevalence of support tweets (1.3 +/- 0.6), followed
   by the states that legalized medical but not recreational use (0.5 +/-
   0.3) and the states that had no laws legalizing marijuana (0.2 +/- 0.1,
   p < 0.0001). A higher prevalence of support tweets was associated with
   states with a lower proportion of youth (r = -0.35, p = 0.01) and a
   higher education rate (r = 0.38, p = 0.006).
   Conclusion: Twitter data suggest a proliferation of supporting marijuana
   use for PTSD treatments, especially in the states that legalized medical
   and/or recreational use of marijuana. (C) 2017 Elsevier Ltd. All rights
   reserved.
OI Dai, Hongying/0000-0003-1395-7904
TC 9
ZB 0
ZR 0
Z8 0
ZS 0
ZA 0
Z9 9
U1 1
U2 33
SN 0747-5632
EI 1873-7692
UT WOS:000396949400031
ER

PT J
AU Cellini, Melissa M.
   Serwint, Janet R.
   Chaudron, Linda H.
   Baldwin, Constance D.
   Blumkin, Aaron K.
   Szilagyi, Peter G.
TI Availability of Emotional Support and Mental Health Care for Pediatric
   Residents
SO ACADEMIC PEDIATRICS
VL 17
IS 4
BP 424
EP 430
DI 10.1016/j.acap.2017.01.011
PD MAY-JUN 2017
PY 2017
AB OBJECTIVE: Resident mental health (MH) problems can be associated with
   reduced empathy and increased medical errors. The Accreditation Council
   for Graduate Medical Education mandates resident MH support services,
   but it is unknown if these services are accessible and meet resident
   needs. We sought to describe the prevalence of anxiety and depression in
   current pediatric residents in New York State (NYS), and their
   self-reported use of and barriers to support services.
   METHODS: We developed an online survey and distributed it to all
   categorical pediatric residents in 9 NYS programs. Items addressing
   self-concern for clinical anxiety and depression and use of MH services
   were pilot tested for content and construct validity. The validated
   Patient Health Questionnaire-2 (PHQ2) measured depressive symptoms.
   Analyses used descriptive and chi-square tests.
   RESULTS: Respondents included 227 residents (54% response rate)
   distributed across training levels and programs. Many reported "often"
   or "almost always" feeling stress (52%), physical exhaustion (41%), and
   mental exhaustion (35%); 11% had PHQ-2-defined depressive symptoms. Some
   thought that their stress levels raised concern for clinical depression
   (25%) or anxiety (28%); among these, only 44% and 39%, respectively, had
   sought care. More women reported physical exhaustion (P <.05). Only 45%
   of residents reported educational offerings on resident MH; 66% wanted
   to know more about available resources. Barriers to receipt of services
   included inflexible schedules (82%), guilt about burdening colleagues
   (65%), fear of confidentiality breach (46%), and difficulty identifying
   services (44%).
   CONCLUSIONS: Pediatric residents frequently experience MH symptoms, but
   many do not know about or use support services. Programs should enhance
   MH support by overcoming barriers and increasing resident awareness of
   services.
OI Cellini, Melissa/0000-0002-3593-8619
Z8 0
ZS 0
ZA 0
ZR 0
ZB 0
TC 3
Z9 3
U1 1
U2 5
SN 1876-2859
EI 1876-2867
UT WOS:000401298200013
PM 28137673
ER

PT J
AU Schwellnus, Martin Peter
TI Premarathon Evaluations: Is There a Role for Runner Prerace Medical
   Screening and Education to Reduce the Risk of Medical Complications?
SO CURRENT SPORTS MEDICINE REPORTS
VL 16
IS 3
BP 129
EP 136
DI 10.1249/JSR.0000000000000366
PD MAY-JUN 2017
PY 2017
AB There is irrefutable evidence that regular participation in physical
   activity has substantial health benefits, and as such participation in
   mass community-based sports events should be supported. However, with
   the promotion of physical activity comes the potential risk of medical
   complications during an acute exercise session, with this risk varying
   according to the risk factor profile of an individual and the nature of
   the event. The demographics of marathon race entrants changed over the
   past two to three decades, and currently about 50% of runners are older
   than 40 yr. A consolidated view of previously published research shows
   that in a marathon with a field of 50,000 runners for example, the
   medical staff will, on average, encounter a sudden death every 2 to 3
   yr, a sudden cardiac arrest every year, 25 runners that present with a
   serious medical complication requiring specialized management or
   hospitalization, and 1000 runners that require medical attention.
   Runners may have several intrinsic risk factors that can predispose them
   to serious acute cardiovascular or other serious noncardiac medical
   complications on race day. This intrinsic risk can be exacerbated by
   several extrinsic risk factors as well. As health care professionals, we
   are obliged to give the best medical advice to individuals who wish to
   participate in moderate-and high-intensity endurance activities, and at
   the same time reduce their risk of a medical complication during
   exercise. Preliminary data indicate that an online prerace medical
   screening and targeted educational intervention program can be
   successfully implemented and is effective in reducing the risk of acute
   medical complications during a race.
RI Schwellnus, Martin/E-6042-2010
OI Schwellnus, Martin/0000-0003-3647-0429
ZB 1
ZA 0
TC 9
ZS 0
ZR 0
Z8 0
Z9 9
U1 1
U2 19
SN 1537-890X
EI 1537-8918
UT WOS:000401174000008
PM 28498219
ER

PT J
AU van Dulmen, Sandra
   Driesenaar, Jeanine A.
   van Weert, Julia C. M.
   van Osch, Mara
   Noordman, Janneke
TI PatientVOICE: Development of a Preparatory, Pre-Chemotherapy Online
   Communication Tool for Older Patients With Cancer
SO JMIR RESEARCH PROTOCOLS
VL 6
IS 5
AR e85
DI 10.2196/resprot.6979
PD MAY 2017
PY 2017
AB Background: Good communication around cancer treatment is essential in
   helping patients cope with their disease and related care, especially
   when this information is tailored to one's needs. Despite its
   importance, communication is often complex, in particular in older
   patients (aged 65 years or older). In addition to the age-related
   deterioration in information and memory processing older patients
   experience, communication is also complicated by their required yet
   often unmet role of being an active, participatory patient. Older
   patients rarely express their informational needs and their
   contributions to consultations are often limited. Therefore, older
   patients with cancer need to be prepared to participate more actively in
   their care and treatment.
   Objective: The objective of this paper was to report the development of
   PatientVOICE, an online, preparatory tool with audio facility aimed to
   enhance the participation of older patients during educational nursing
   encounters preceding chemotherapy and to improve their information
   recall.
   Methods: PatientVOICE was developed by applying the following 6 steps of
   the intervention mapping framework that involved both patients and
   nurses: (1) needs assessment, (2) specifying determinants and change
   objectives, (3) reviewing and selecting theoretical methods and
   practical strategies, (4) developing intervention components, (5)
   designing adoption and implementation, and (6) making an evaluation
   plan.
   Results: A careful execution of these consecutive steps resulted in the
   ready-to-use preparatory website. PatientVOICE provides pre-visit
   information about chemotherapy (ie, medical information, side effects,
   and recommendations of dealing with side effects), information about the
   educational nursing visit preceding chemotherapy (ie, aim, structure,
   and recommendations for preparation), techniques to improve patients'
   communication skills using a question prompt sheet (QPS) and
   video-modeling examples showing "best practices", and the opportunity to
   upload and listen back to an audio recording of a patient's own nursing
   visit.
   Conclusions: The development process resulted in PatientVOICE, a
   multi-component online intervention targeted to older patients with
   cancer. PatientVOICE contains information about the treatment as well as
   information about the role of the patient during treatment. Using
   different methods (QPS and audio facility), we hope to support these
   patients during their treatment. In the future, the utility and
   usability of this complex intervention will be evaluated in a group of
   older patients who receive or have received chemotherapy.
RI van Dulmen, A.M./L-4287-2015; van Weert, Julia/; Driesenaar, Jeanine/
OI van Dulmen, A.M./0000-0002-1651-7544; van Weert,
   Julia/0000-0002-2259-5864; Driesenaar, Jeanine/0000-0003-4794-4423
ZA 0
ZR 0
TC 8
Z8 0
ZB 1
ZS 0
Z9 8
U1 0
U2 9
SN 1929-0748
UT WOS:000401440100008
PM 28490421
ER

PT J
AU Heim, N.
   Faron, A.
   Fuchs, J.
   Martini, M.
   Reich, R. H.
   Loeffler, K.
TI The Readability of online based patient Information in Ophthalmology
SO OPHTHALMOLOGE
VL 114
IS 5
BP 450
EP 456
DI 10.1007/s00347-016-0367-9
PD MAY 2017
PY 2017
AB Investigations have shown that the internet as a source of information
   in medical issues is increasing in importance. For most patients
   information delivered or supported by hospitals and universities is
   considered to be the most reliable, however, the comprehensibility of
   available information is often considered to be wanting.
   Comprehensibility scores are formulae allowing a quantitative value for
   the readability of a document to be calculated.
   The purpose of this study was to assess data by analyzing the
   comprehensibility of medical information published on the websites of
   departments for ophthalmology of German university hospitals. We
   investigated and analyzed medical information dealing with three eye
   diseases with potentially severe irreversible damage.
   The websites of 32 departments for ophthalmology of German university
   hospitals were investigated. Information regarding cataracts, glaucoma
   and retinal detachment (amotio retinae) were identified and analyzed.
   All information was systematically analyzed regarding comprehensibility
   by using the analysis program Text-Lab) by calculation of five
   readability scores: the Hohenheim comprehensibility index (HVI), the
   Amstad index, the simple measure of gobbledygook (G-SMOG) index, the
   Vienna non-fictional text formula (W-STX) and the readability index
   (LIX).
   In 59 cases (61.46 %) useful text information from the homepage of the
   institutions could be detected and analyzed. On average the
   comprehensibility of the information was identified as being poor (HVI
   7.91 +/- 3.94, Amstad index 35.45 +/- 11.85, Vienna formula 11.19 +/-
   1.93, GaEuroSMOG 9.77 +/- 1.42 and the LIX 54.53 +/- 6.67).
   In most of the cases patient information material was written far above
   the literacy level of the average population. It must be assumed that
   the presented information is difficult to read for the majority of the
   patients. A critical evaluation of accessible information material seems
   to be desirable and available texts should be amended.
OI Faron, Anton/0000-0002-5771-7235; Martini, Markus/0000-0001-5608-6980
ZA 0
ZR 0
TC 7
Z8 0
ZS 4
ZB 0
Z9 8
U1 0
U2 8
SN 0941-293X
EI 1433-0423
UT WOS:000400965300013
PM 27613545
ER

PT J
AU Rao, Sandhya K.
   Carballo, Victoria
   Cummings, Brian M.
   Millham, Frederick
   Jacobson, Joseph O.
TI Developing an Interdisciplinary, Team-Based Quality Improvement
   Leadership Training Program for Clinicians: The Partners Clinical
   Process Improvement Leadership Program
SO AMERICAN JOURNAL OF MEDICAL QUALITY
VL 32
IS 3
BP 271
EP 277
DI 10.1177/1062860616648773
PD MAY-JUN 2017
PY 2017
AB Although there has been tremendous progress in quality improvement (QI)
   education for students and trainees in recent years, much less has been
   published regarding the training of active clinicians in QI. The
   Partners Clinical Process Improvement Leadership Program (CPIP) is a
   6-day experiential program. Interdisciplinary teams complete a QI
   project framed by didactic sessions, interactive exercises, case-based
   problem sessions, and a final presentation. A total of 239 teams
   composed of 516 individuals have graduated CPIP. On completion,
   participant satisfaction scores average 4.52 (scale 1-5) and
   self-reported understanding of QI concepts improved. At 6 months after
   graduation, 66% of survey respondents reported sustained QI activity.
   Three opportunities to improve the program have been identified: (1)
   increasing faculty participation through online and tiered course
   offerings, (2) integrating the faculty-focused program with the trainee
   curriculum, and (3) developing a postgraduate curriculum to address the
   challenges of sustained improvement.
RI Cummings, Brian M/I-6601-2019
OI Cummings, Brian M/0000-0002-7701-9354
ZB 1
TC 15
Z8 0
ZS 0
ZR 0
ZA 0
Z9 15
U1 0
U2 4
SN 1062-8606
EI 1555-824X
UT WOS:000400681200005
PM 27259877
ER

PT J
AU Weber, Alan S.
   Turjoman, Rebal
   Shaheen, Yanal
   Al Sayyed, Farah
   Hwang, Mu Ji
   Malick, Faryal
TI Systematic thematic review of e-health research in the Gulf Cooperation
   Council (Arabian Gulf): Bahrain, Kuwait, Oman, Qatar, Saudi Arabia and
   United Arab Emirates
SO JOURNAL OF TELEMEDICINE AND TELECARE
VL 23
IS 4
BP 452
EP 459
DI 10.1177/1357633X16647894
PD MAY 2017
PY 2017
AB Introduction: The Gulf Cooperation Council (GCC or 'Arabian Gulf'),
   comprising Bahrain, Kuwait, Oman, Qatar, Saudi Arabia and United Arab
   Emirates, is a political organization sharing a common history and
   culture. All GCC nations have made substantial investments in
   telecommunications and electronic health infrastructure since 2000.
   Methods: We conducted a literature search in English and Arabic on
   peer-reviewed e-health research up to December 2014 originating in the
   GCC. The objective was to retrieve all research on e-health in the GCC
   and to categorize and analyse it qualitatively to reveal the current
   state of e-health research and development in the region. Inclusion
   criteria included peer-reviewed articles, books, book chapters,
   conference papers and graduate theses written on e-health in the GCC.
   Blogs, health websites and non-peer-reviewed literature were excluded.
   Results: Three hundred and six articles were retrieved, categorized and
   analysed qualitatively to reveal the state of e-health research in the
   GCC. Both country-specific and GCC-wide major themes were identified
   using NVivo 10.0 qualitative software and summarized. The most common
   type of study was an overview (35.0%), with common study designs of case
   studies (26.8%) and descriptive articles (46.4%). Significant themes
   were: prospective national benefits from e-health, implementation and
   satisfaction with electronic health records, online technologies in
   medical education, innovative systems (case studies), and information
   security and personal health information.
   Discussion: This is the first comprehensive analytical literature review
   of e-health in the GCC. Important research gaps were identified: few
   cost-benefit analyses, controlled interventional studies, or research
   targeting gender and religious issues were retrieved.
RI Weber, Alan/AAF-8192-2021
OI Weber, Alan/0000-0001-7121-0919
Z8 0
ZR 0
ZS 0
TC 14
ZA 0
ZB 1
Z9 14
U1 1
U2 12
SN 1357-633X
EI 1758-1109
UT WOS:000400914200002
PM 27236702
ER

PT J
AU Seite, S.
   del Marmol, V.
   Moyal, D.
   Friedman, A. J.
TI Public primary and secondary skin cancer prevention, perceptions and
   knowledge: an international cross-sectional survey
SO JOURNAL OF THE EUROPEAN ACADEMY OF DERMATOLOGY AND VENEREOLOGY
VL 31
IS 5
BP 815
EP 820
DI 10.1111/jdv.14104
PD MAY 2017
PY 2017
AB BackgroundThe incidence of melanoma and non-melanoma skin cancer is
   continuing to increase worldwide, with sun exposure serving as the
   primary external aetiologic force in its development. Despite noticeable
   public health efforts, there continue to be gaps in public awareness and
   primary and secondary prevention mechanisms. This survey study sought to
   investigate preventative behaviours regarding sun exposure and skin
   cancer detection at an international scale.
   MethodsA questionnaire was submitted, both online and by telephone, to a
   representative sample (based on official demographic statistics on
   gender, age and region) of people aged from 15 to 65 originating from 23
   countries. Questions dealt with demographics, sun exposure and
   protection, risk knowledge, self-examination, medical advice seeking.
   Data were then gathered and analysed at different levels.
   ResultsA total of 19 569 respondents were recruited. Overall, sunscreen
   and sunglasses were the most used measures for sun protection. There
   were however difference between countries and geographical areas. Some
   high-risk countries in terms of sun exposure (according to their
   location to Equator) exhibited higher rates of primary preventative
   behaviours, in particular Australia, Chile and Greece. There were also
   discrepancies between countries regarding secondary prevention through
   self-examination and medical advice seeking. Young people, men,
   individuals belonging to a lower socio-economic class or having a lower
   education level were all least likely to know or follow primary and
   secondary preventive measures.
   ConclusionWe found imperfections and geographical inequality both
   regarding primary and secondary prevention of skin cancer. Our study
   provides insights that could help to target populations more effectively
   through information campaigns embedded into the global needed endeavour
   aiming to reduce mid- and long-term development of skin cancer.
RI del marmol, veronique/AAZ-8117-2020
ZR 0
TC 34
ZS 3
ZA 0
ZB 8
Z8 0
Z9 35
U1 1
U2 7
SN 0926-9959
EI 1468-3083
UT WOS:000400188900037
PM 28045207
ER

PT J
AU Ong, Hui Lin
   Seow, Esmond
   Chua, Boon Yiang
   Xie, Huiting
   Wang, Jia
   Lau, Ying Wen
   Chong, Siow Ann
   Subramaniam, Mythily
TI Why is psychiatric nursing not the preferred option for nursing
   students: A cross-sectional study examining pre-nursing and nursing
   school factors
SO NURSE EDUCATION TODAY
VL 52
BP 95
EP 102
DI 10.1016/j.nedt.2017.02.014
PD MAY 2017
PY 2017
AB Background: There is a shortage of nurses working in the mental health
   field globally. The aim of the present study was to examine Singapore
   nursing students' attitudes towards specializing in psychiatric nursing
   by examining the pre-nursing and nursing school factors as well as
   attitudes towards psychiatry and personality traits.
   Methods: A cross-sectional online survey was conducted with 500 nursing
   students from four nursing institutions in Singapore. Students'
   attitudes towards psychiatry (ATP-18), perception of psychiatric nursing
   career aspects relative to other fields, and personality traits
   (mini-IPIP) were assessed. The main outcome measure was likelihood of
   specializing in psychiatric nursing. Logistic regression was used to
   examine the combined effect of factors upon the outcome.
   Results: Twenty-six students (5.2%) rated "definitely decided to do"
   psychiatric nursing. Pre-nursing school factors associated with choosing
   psychiatry included ethnicity, current education, parents' wishes,
   having personal/family experience of mental illness, prior work
   experience, interest in psychiatric nursing and psychology module taken
   prior to current school admission. Nursing school factors such as
   teaching methods and clinical exposure were not associated with choosing
   psychiatric nursing. Positive attitudes towards psychiatry, perception
   of better career aspects in psychiatric nursing relative to other
   fields, and the personality traits of extraversion and
   intellect/imagination were associated with likelihood of choosing
   psychiatric nursing. Logistic regression revealed Malay (OR: 1.90,
   1.14-3.16, p = 0.013) and Indian ethnicity (OR: 2.56,1.32-4.96, p =
   0.005), interest in psychiatry (OR: 22.56, 8.22-61.92, p < 0.001),
   psychology module prior to current school admission (OR: 2.31,
   1.28-4.17, p = 0.005), better perceived job prospects in psychiatric
   nursing than other fields (OR: 1.91,1.21-3.04, p = 0.006), extraversion
   (OR: 1.09, 1.02-1.17, p = 0.012) and positive attitude towards
   psychiatry (OR: 2.72, 1.75-4.23, p < 0.001) as factors associated with
   students choosing psychiatric nursing.
   Conclusions: The selection of psychiatry as a specialty by nursing
   students was affected by pre-nursing school factors. Taking these
   factors into consideration may improve recruitment and alleviate the
   shortages in the psychiatric nursing field. (C) 2017 The Authors.
   Published by Elsevier Ltd.
OI Lau, Ying Wen/0000-0001-5977-2038
Z8 0
ZB 1
TC 32
ZS 0
ZR 0
ZA 0
Z9 32
U1 2
U2 10
SN 0260-6917
EI 1532-2793
UT WOS:000400216200018
PM 28284147
ER

PT J
AU Chu, Michael W.
   Cook, Julia A.
   Tholpady, Sunil S.
   Schmalbach, Cecelia E.
   Momeni, Arash
TI Facial Plastic Surgery Patient Resources Exceed National Institute
   Recommendations
SO JOURNAL OF CRANIOFACIAL SURGERY
VL 28
IS 3
BP 759
EP 763
DI 10.1097/SCS.0000000000003435
PD MAY 2017
PY 2017
AB Patient education is essential in enhancing the physician-patient
   therapeutic alliance, patient satisfaction, and clinical outcomes. The
   American Medical Association and National Institute of Health recommend
   that information be written at a 6th-grade reading level, but online
   resources often exceed patient literacy. The purpose of this study is to
   assess readability of online material for facial plastics procedures
   presented on academic plastic surgery and otolaryngology websites.
   An Internet search was performed of all academic institutions that had
   both plastic surgery and otolaryngology training programs who offered
   patient information on facial plastic surgery procedures. National
   society websites for both plastic surgery and otolaryngology were also
   analyzed. All procedural information was compiled and readability
   analyses were performed. A 2-tailed Z-test was used to compare scores,
   and statistical significance was set at P < 0.05.
   Sixty-three programs were identified; 42 had educational material. The
   overall average readability for all information was at a 10th-grade
   reading level. The national plastic surgery website had a significantly
   higher word count and number of syllables per word compared to the
   national otolaryngology website (P < 0.001, P = 0.04).
   The complexity of written resources represents an obstacle to online
   patient education and efforts to improve readability could benefit
   patients seeking medical information online. Current online education
   materials are a potential hindrance to patient education, satisfaction,
   and decision making. Healthcare institutions should consider writing new
   materials with simpler language that would be accessible to patients.
RI Momeni, Arash/AAV-8300-2020; Cook, Julia/; Chu, Michael/; Tholpady, Sunil/G-5848-2016
OI Momeni, Arash/0000-0002-6452-751X; Cook, Julia/0000-0003-0212-937X; Chu,
   Michael/0000-0002-9872-399X; Tholpady, Sunil/0000-0003-0448-9942
ZA 0
ZR 0
ZB 1
Z8 0
ZS 0
TC 10
Z9 10
U1 0
U2 2
SN 1049-2275
EI 1536-3732
UT WOS:000400649800043
PM 28468160
ER

PT J
AU Chaves Amorimi, Rodrigo Balbino
   Vargas-Santos, Ana Beatriz
   Pereira, Leticia Rocha
   Freire Coutinho, Evandro Silva
   Castelar-Pinheiro, Geraldo da Rocha
TI Gout treatment: survey of Brazilian rheumatology residents
SO CLINICAL RHEUMATOLOGY
VL 36
IS 5
BP 1179
EP 1188
DI 10.1007/s10067-017-3543-7
PD MAY 2017
PY 2017
AB To assess the current practices in gout management among Brazilian
   rheumatology residents. We performed a cross-sectional online survey
   among all the rheumatology residents and those rheumatologists who had
   just completed their training (post-residency (PR)) regarding their
   approach to gout management. Results were compared with the 2012
   American College of Rheumatology (ACR) gout guidelines and with the
   responses of a previous survey with a representative sample of
   practicing Brazilian rheumatologists (RHE). We received 224 responses
   (83%) from 271 subjects. Among all respondents, the first-choice
   treatment for gout flares was the combination of a nonsteroidal
   anti-inflammatory drug + colchicine for otherwise healthy patients. A
   target serum urate < 6 mg/dL for patients without tophi was reported by
   > 75%. Less than 70% reported starting allopurinol at low doses (<= 100
   mg/day) for patients with normal renal function and < 50% reported
   maintaining urate-lowering therapy indefinitely for patients without
   tophi. Among residents and PR, the residency stage was the main
   predictor of concordance with the ACR guidelines, with PR achieving the
   greatest rates. Reported practices were commonly concordant with the
   2012 ACR gout guidelines, especially among PR. However, some important
   aspects of gout management need improvement. These results will guide
   the development of a physician education program to improve the
   management of gout patients in Brazil.
RI dos Santos, Ana Beatriz Vargas/S-4908-2019; Pinheiro, Geraldo/; Coutinho, Evandro/
OI dos Santos, Ana Beatriz Vargas/0000-0001-5307-0254; Pinheiro,
   Geraldo/0000-0002-7778-569X; Coutinho, Evandro/0000-0002-4649-7353
Z8 0
ZA 0
TC 2
ZS 0
ZB 2
ZR 0
Z9 2
U1 0
U2 0
SN 0770-3198
EI 1434-9949
UT WOS:000399879000026
PM 28101833
ER

PT J
AU Amini, Richard
   Wyman, Michael T.
   Hernandez, Nicholas C.
   Guisto, John A.
   Adhikari, Srikar
TI Use of Emergency Ultrasound in Arizona Community Emergency Departments
SO JOURNAL OF ULTRASOUND IN MEDICINE
VL 36
IS 5
BP 913
EP 921
DI 10.7863/ultra.16.05064
PD MAY 2017
PY 2017
AB ObjectivesDespite the increased educational exposure to point-of-care
   ultrasound (US) at all levels of medical training, there are utilization
   gaps between academic and nonacademic emergency department (ED)
   settings. The purpose of this study was to assess the current practices
   and potential barriers to the use of point-of-care US in nonacademic EDs
   throughout the state of Arizona.
   MethodsWe conducted a cross-sectional study. An online questionnaire was
   electronically sent to all nonacademic EDs in Arizona. The survey
   consisted of questions regarding demographics, current practice
   patterns, policies, interdepartmental agreements, and perceptions
   regarding the use of point-of-care US.
   ResultsSeventy nonacademic EDs were identified for inclusion in our
   study, and 58 EDs completed the survey, which represented an 83%
   response rate. Seventy-eight percent (95% confidence interval [CI],
   67%-89%) perform or interpret point-of-care US examinations for patient
   care. The 3 most common applications of point-of-care US reported by
   respondents were focused assessment with sonography for trauma, cardiac
   US examinations, and line placement, and 36% (95% CI, 22%-50%) bill for
   point-of-care US examinations. At 75% (95% CI, 62%-88%) of EDs, no one
   is specifically responsible for reviewing point-of-care US examinations
   for quality assurance, and at 50% (95% CI, 35%-65%), no mechanism exists
   to archive images. Eighty-three percent (95% CI, 72%-94%) of EDs think
   that their groups will benefit from the American College of Emergency
   Physicians Clinical Ultrasound Accreditation Program.
   ConclusionsUltrasound equipment is available in nearly all nonacademic
   EDs in Arizona. However, it appears that most providers lack US
   training, credentialing, quality assurance, and reimbursement
   mechanisms.
RI Amini, Richard/M-9964-2013; Wyman, michaelwyman/
OI Amini, Richard/0000-0002-9292-8206; Wyman,
   michaelwyman/0000-0001-7511-3390
Z8 1
TC 17
ZB 0
ZS 0
ZA 0
ZR 0
Z9 17
U1 0
U2 5
SN 0278-4297
EI 1550-9613
UT WOS:000399778500007
PM 28150328
ER

PT J
AU Wozney, Lori
   Chorney, Jill
   Huguet, Anna
   Song, Jin Soo
   Boss, Emily F.
   Hong, Paul
TI Online Tonsillectomy Resources: Are Parents Getting Consistent and
   Readable Recommendations?
SO OTOLARYNGOLOGY-HEAD AND NECK SURGERY
VL 156
IS 5
BP 844
EP 852
DI 10.1177/0194599817692529
PD MAY 2017
PY 2017
AB Objective Parents frequently refer to information on the Internet to
   confirm or broaden their understanding of surgical procedures and to
   research postoperative care practices. Our study evaluated the
   readability, comprehensiveness, and consistency around online
   recommendations directed at parents of children undergoing
   tonsillectomy.
   Study Design A cross-sectional study design was employed.
   Setting Thirty English-language Internet websites.
   Subjects and Methods Three validated measures of readability were
   applied and content analysis was employed to evaluate the
   comprehensiveness of information in domains of perioperative education.
   Frequency effect sizes and percentile ranks were calculated to measure
   dispersion of recommendations across sites.
   Results The mean readability level of all sites was above a grade 10
   level with fewer than half of the sites (n = 14, 47%) scoring at or
   below the eight-grade level. Provided information was often incomplete
   with a noted lack of psychosocial support and skills-training
   recommendations. Content analysis showed 67 unique recommendations
   spanning the full perioperative period. Most recommendations had low
   consensus, being reported in 5 or fewer sites (frequency effect size
   <16%).
   Conclusion Many online parent-focused resources do not meet readability
   recommendations, portray incomplete education about perioperative care
   and expectations, and provide recommendations with low levels of
   consensus. Up-to-date mapping of the research evidence around
   recommendations is needed as well as improved efforts to make online
   information easier to read.
RI Huguet, Anna/AAI-3244-2021; Hong, Paul/; Wozney, Lori/; Huguet, Anna/R-2666-2018
OI Hong, Paul/0000-0002-8766-3266; Wozney, Lori/0000-0003-4280-3322;
   Huguet, Anna/0000-0002-4002-8644
ZB 2
ZA 0
ZR 0
TC 18
ZS 2
Z8 0
Z9 18
U1 0
U2 2
SN 0194-5998
EI 1097-6817
UT WOS:000400502700011
PM 28195825
ER

PT J
AU Pickering, James D.
   Bickerdike, Suzanne R.
TI Medical Student Use of Facebook to Support Preparation for Anatomy
   Assessments
SO ANATOMICAL SCIENCES EDUCATION
VL 10
IS 3
BP 205
EP 214
DI 10.1002/ase.1663
PD MAY-JUN 2017
PY 2017
AB The use of Facebook to support students is an emerging area of
   educational research. This study explored how a Facebook Page could
   support Year 2 medical (MBChB) students in preparation for summative
   anatomy assessments and alleviate test anxiety. Overall, Facebook
   analytics revealed that in total 49 (19.8% of entire cohort) students
   posted a comment in preparation for either the first (33 students) or
   second (34) summative anatomy assessments. 18 students commented in
   preparation for both. In total, 155 comments were posted, with 83 for
   the first and 72 for the second. Of the 83 comments, 45 related to
   checking anatomical information, 30 were requiring assessment
   information and 8 wanted general course information. For the second
   assessment this was 52, 14 and 6, respectively. Student perceptions on
   usage, and impact on learning and assessment preparation were obtained
   via a five-point Likert-style questionnaire, with 119 students
   confirming they accessed the Page. Generally, students believed the Page
   was an effective way to support their learning, and provided information
   which supported their preparation with increases in perceived confidence
   and reductions in anxiety. There was no difference between gender,
   except for males who appeared to be significantly less likely to ask a
   question as they may be perceived to lack knowledge (P<0.05). This study
   suggests that Facebook can play an important role in supporting students
   in preparation for anatomy assessments. (C) 2016 American Association of
   Anatomists.
ZB 4
ZR 0
ZA 0
TC 37
ZS 0
Z8 0
Z9 37
U1 0
U2 27
SN 1935-9772
EI 1935-9780
UT WOS:000402909300001
PM 27806192
ER

PT J
AU Hauser, Leah J.
   Gebhard, Grant M.
   Blumhagen, Rachel
   Carlson, Nichole E.
   Cabrera-Muffly, Cristina
TI Applicant characteristics associated with successful matching into
   otolaryngology
SO LARYNGOSCOPE
VL 127
IS 5
BP 1052
EP 1057
DI 10.1002/lary.26236
PD MAY 2017
PY 2017
AB ObjectiveTo identify resident applicant characteristics that increase
   the odds of matching to otolaryngology residency.
   Study DesignCross-sectional analysis.
   MethodsResidency applications to our institution from 2009 through 2013
   were reviewed. The available data represented 81.1% of applicants to
   otolaryngology programs nationwide. Online public records were searched
   to determine whether an applicant matched to an otolaryngology residency
   position. Factors that were significantly associated with the odds of
   matching were determined using logistic regression.
   ResultsA total of 1,479 unique applications were analyzed. On univariate
   analysis, 27 demographic, academic, personal, medical school, prior
   training, and application-specific factors were associated with the odds
   of matching into otolaryngology. On multivariate analysis, indicators of
   academic achievement, such as Alpha Omega Alpha Honor Medical Society
   (AOA) status, whether applicant received awards, and publications, were
   significantly associated with the odds of matching (odds ratio [OR]
   2.03, 1.39, 1.66, respectively). The odds of matching increased with
   increasing step 1 scores (P < 0.001). Attending a medical school ranked
   by the U.S. News & World Report and being a U.S. citizen born in the
   United States significantly increased the odds of matching (OR 1.55 and
   2.04, respectively), whereas being a non-U.S. senior medical student
   significantly decreased the odds of matching (OR 0.33).
   ConclusionMultiple factors are associated with successfully matching
   into an otolaryngology residency. Although this information allows
   medical students to determine the strength of their application, these
   criteria have not been correlated with resident success. We urge
   selection committees to begin identifying applicant selection methods
   that reflect the values we want to cultivate in our future colleagues.
   Level of EvidenceN/A. Laryngoscope, 127:1052-1057, 2017
OI Cabrera-Muffly, Cristina/0000-0001-7697-8871
ZR 0
ZS 0
Z8 0
ZA 0
ZB 3
TC 17
Z9 17
U1 0
U2 1
SN 0023-852X
EI 1531-4995
UT WOS:000399637800015
PM 27767217
ER

PT J
AU Ruppel, Emily H.
   Karpman, Hannah E.
   Delk, Carolyn E.
   Merryman, Mallory
TI Online maternity information seeking among lesbian, bisexual, and queer
   women
SO MIDWIFERY
VL 48
BP 18
EP 23
DI 10.1016/j.midw.2017.02.011
PD MAY 2017
PY 2017
AB Objective: recent research has concluded that barriers to maternity
   health care exist for lesbian, bisexual, and queer women. This mixed
   methods study aims to understand patterns in seeking and sharing online
   health information for LBQ women attempting conception.
   Design: researchers performed a qualitative content analysis of 400
   discussions in lesbian-oriented Facebook groups, containing 1764 total
   instances of text. 400 discussions from heterosexual-oriented conception
   and parenting Facebook groups were examined for comparison purposes,
   though they will not be the focus of this analysis. This paper also
   presents descriptive statistics on posts observed.
   Setting: posts were drawn from a representative sample of
   lesbian-oriented conception, pregnancy, and parenting Facebook groups.
   Posts examined for comparison purposes were drawn from groups that
   appeared to primarily serve heterosexual women.
   Measurements and findings: many participants in lesbian-oriented
   Facebook groups sought and provided medical information. Their queries
   focused on the insemination process, and frequently related to posters'
   specific situations, while heterosexual women tended to seek general
   advice about the conception and pregnancy process. The accuracy of the
   content of responses varied, and group members seemed to view the
   prevalence of contradictory information as positive evidence of diverse
   perspectives. Even when information was technically correct, posters did
   not always apply it properly to the question at hand.
   Key conclusions: barriers to maternity care, or a lack of education and
   initiative among primary care providers, may drive lesbian, bisexual,
   and queer women to seek health information from peers on the Internet
   when trying to become pregnant. These exchanges may contribute to
   misinformation, which may negatively affect lesbian, bisexual, and queer
   women's fertility outcomes and overall health.
   Implications for practice: clinicians should be conscious of online
   health information seeking as both a symptom of and cause of
   sexuality-based disparities.
ZR 0
TC 16
ZB 3
ZS 1
ZA 0
Z8 0
Z9 16
U1 0
U2 30
SN 0266-6138
EI 1532-3099
UT WOS:000399485200003
PM 28314179
ER

PT J
AU Wolbrink, Traci A.
   Kissoon, Niranjan
   Mirza, Nabila
   Burns, Jeffrey P.
TI Building a Global, Online Community of Practice: The OPENPediatrics
   World Shared Practices Video Series
SO ACADEMIC MEDICINE
VL 92
IS 5
BP 676
EP 679
DI 10.1097/ACM.0000000000001467
PD MAY 2017
PY 2017
AB Problem
   Health care professionals are familiar with engaging in local
   communities of practice (CoPs) within their hospital, region, and/or
   country, but despite the availability of online technologies that
   facilitate online global collaboration, the health care sector has yet
   to fully embrace these tools.
   Approach
   In 2013, OPENPediatrics (an online social learning platform) launched
   the World Shared Practices video (WSP) series to engage and coalesce the
   global community of critical care clinicians. Each month, a 30- to
   45-minute video featuring a pediatric critical care medicine expert,
   interspersed with questions for the audience, is released. Viewers
   contribute to the community discussion by leaving comments that display
   alongside the video. Clinicians are encouraged to asynchronously host an
   educational conference so they can watch the videos and participate in
   the discussion together.
   Outcomes
   From March 2013-November 2015, 28 WSPs were launched on a variety of
   topics. They were viewed over 18,414 times by 1,864 viewers in 132
   countries and 760 hospitals; 1,155 comments were submitted. Attending
   physicians/consultants were the largest audience (36% [671/1,864]), and
   37% (30/81) of responding viewers that commented in WSPs watched in
   small groups. The WSP series was reported to add value to respondents'
   learning or teaching and to have had a positive impact on their
   knowledge or practice.
   Next Steps
   Future research will focus on further describing the context and
   structure of the CoP and on more deeply investigating its higher-level
   outcomes and impact. More work is needed to identify barriers and
   strategies that improve online community engagement.
RI Wolbrink, Traci/T-7211-2019; Burns, Jeffrey P/AAW-8474-2021; Kissoon, Niranjan/AAC-6140-2021; Kissoon, Niranjan/
OI Kissoon, Niranjan/0000-0001-8847-9973
ZR 0
ZS 0
ZA 0
ZB 2
TC 9
Z8 0
Z9 9
U1 1
U2 5
SN 1040-2446
EI 1938-808X
UT WOS:000401145100042
PM 28441677
ER

PT J
AU Atkinson, Lauren Z.
   Forrest, Alexandra
   Marriner, Leah
   Geddes, John
   Cipriani, Andrea
TI Implementing tools to support evidence-based practice: a survey and
   brief intervention study of the National Elf Service across Oxford
   Health NHS Foundation Trust
SO EVIDENCE-BASED MENTAL HEALTH
VL 20
IS 2
BP 41
EP 45
DI 10.1136/eb-2017-102665
PD MAY 2017
PY 2017
AB BACKGROUND Technology and the internet has enabled rapid access to
   research but most mental health professionals do not have time to keep
   up with the vast and growing scientific literature. Secondary
   information sources, such as the National Elf Service (NES), aim to
   summarise the most important and up-to-date research to improve mental
   health professionals' access to information to support evidence-based
   medicine (EBM).
   OBJECTIVE To explore mental health professionals' attitudes towards
   evidence-based practice and methods used to keep up-to-date with
   research. To promote use of a digital evidence-based platform (the
   National Elf Service), assess its use and explore its potential to
   impact clinical practice.
   METHODS Baseline and follow-up surveys were distributed among staff of 5
   adult mental health community teams and 2 early intervention services (n
   = 331) in Oxford Health Foundation Trust (OHFT) prior to and following
   an intervention raising awareness of the National Elf Service.
   FINDINGS Of 133 baseline survey responders, the majority of staff
   reported their clinical practice was informed by evidence, mostly using
   existing clinical guidelines and online resources. Few had used the
   National Elf Service. 122 staff members completed the follow-up survey.
   Postintervention, 42 staff members indicated they had used the National
   Elf Service (compared with 13 preintervention) and that it had improved
   access to research. Lack of time was most often the barrier restricting
   evidence-based practice.
   CONCLUSIONS Mental health professionals are engaged with EBM and those
   that used the National Elf Service felt it did, or could have the
   potential to impact on their clinical practice.
RI Cipriani, Andrea/P-6944-2015; Atkinson, Lauren/; Geddes, John/
OI Cipriani, Andrea/0000-0001-5179-8321; Atkinson,
   Lauren/0000-0001-5549-8721; Geddes, John/0000-0002-5281-5960
TC 1
ZS 1
ZA 0
ZR 0
ZB 0
Z8 0
Z9 2
U1 1
U2 4
SN 1362-0347
EI 1468-960X
UT WOS:000406470600007
PM 28363988
ER

PT J
AU Ullrich, Charlotte
   Mahler, Cornelia
   Forstner, Johanna
   Szecsenyi, Joachim
   Wensing, Michel
TI Teaching implementation science in a new Master of Science Program in
   Germany: a survey of stakeholder expectations
SO IMPLEMENTATION SCIENCE
VL 12
AR 55
DI 10.1186/s13012-017-0583-y
PD APR 27 2017
PY 2017
AB Background: Implementation science in healthcare is an evolving
   discipline in German-speaking countries. In 2015, the Medical Faculty of
   the University of Heidelberg, Germany, implemented a two-year full-time
   Master of Science program Health Services Research and Implementation
   Science. The curriculum introduces implementation science in the context
   of a broader program that also covers health services research,
   healthcare systems, research methods, and generic academic skills. Our
   aim was to assess the expectations of different stakeholder groups
   regarding the master's program.
   Methods: An online survey listing desired competencies of prospective
   graduates was developed and administered to four groups: national
   experts in the field (including potential employers of graduates),
   teaching staff, enrolled students, and prospective students (N = 169).
   Competencies were extracted from the curriculum's module handbook. A
   five-point Likert scale was used for the assessment of 42 specific
   items. Data were analyzed descriptively.
   Results: A total of 83 people participated in the survey (response rate
   49%). The online survey showed a strong agreement across the groups
   concerning the desired competencies of graduates. About two-thirds of
   the listed competencies (27 items) were felt to be crucial or very
   important by 80% or more of participants, with little difference between
   stakeholder groups. Of the eight items specifically related to
   implementation in practice, six were in this category. Knowledge of
   implementation strategies (90% very important), knowledge of barriers
   and enablers of implementation (89%), and knowledge of evidence-based
   practice (89%) were the top priorities.
   Conclusions: The master's program is largely orientated towards the
   desired competencies of graduates according to students, teaching staff,
   and national experts.
RI Wensing, Michel/H-8113-2014; Ullrich, Charlotte/
OI Wensing, Michel/0000-0001-6569-8137; Ullrich,
   Charlotte/0000-0002-9757-913X
ZR 0
ZS 0
Z8 0
TC 15
ZB 1
ZA 0
Z9 15
U1 1
U2 6
SN 1748-5908
UT WOS:000400608000002
PM 28449697
ER

PT J
AU Vasilevsky, Nicole A.
   Minnier, Jessica
   Haendel, Melissa A.
   Champieux, Robin E.
TI Reproducible and reusable research: are journal data sharing policies
   meeting the mark?
SO PEERJ
VL 5
AR e3208
DI 10.7717/peerj.3208
PD APR 25 2017
PY 2017
AB Background. There is wide agreement in the biomedical research community
   that research data sharing is a primary ingredient for ensuring that
   science is more transparent and reproducible. Publishers could play an
   important role in facilitating and enforcing data sharing; however, many
   journals have not yet implemented data sharing policies and the
   requirements vary widely across journals. This study set out to analyze
   the pervasiveness and quality of data sharing policies in the biomedical
   literature.
   Methods. The online author's instructions and editorial policies for 318
   biomedical journals were manually reviewed to analyze the journal's data
   sharing requirements and characteristics. The data sharing policies were
   ranked using a rubric to determine if data sharing was required,
   recommended, required only for omits data, or not addressed at all. The
   data sharing method and licensing recommendations were examined, as well
   any mention of reproducibility or similar concepts. The data was
   analyzed for patterns relating to publishing volume Journal Impact
   Factor, and the publishing model (open access or subscription) of each
   journal.
   Results. A total of 11.9% of journals analyzed explicitly stated that
   data sharing was required as a condition of publication. A total of 9.1%
   of journals required data haring, but did not state that it would affect
   publication decisions. 23.3% of journals had a statement encouraging
   authors to share their data but did not require it. A total of 9.1% of
   journals mentioned data sharing indirectly, and only 14.8% addressed
   protein, proteornic, and/or genomic data sharing. There was no mention
   of data sharing in 31.8% of journals. Impact factors were significantly
   higher for journals with the strongest data sharing policies compared to
   all other data sharing criteria. Open access journals were not more
   likely to require data sharing than subscription journals.
   Discussion. Our study confirmed earlier investigations which observed
   that only a minority of biomedical journals require data sharing, and a
   significant association between higher Impact Factors and journals with
   a data sharing requirement. Moreover, while 65.7% of the journals in our
   study that required data sharing addressed the concept of
   reproducibility, as with earlier investigations, we found that most data
   sharing policies did not provide specific guidance on the practices that
   ensure data is maximally available and reusable.
RI Minnier, Jessica/I-8788-2019; Vasilevsky, Nicole A/AAB-7589-2019; Haendel, Melissa/; Champieux, Robin/
OI Minnier, Jessica/0000-0002-3527-2757; Vasilevsky, Nicole
   A/0000-0001-5208-3432; Haendel, Melissa/0000-0001-9114-8737; Champieux,
   Robin/0000-0001-7023-9832
ZR 0
Z8 2
ZB 31
TC 61
ZS 1
ZA 0
Z9 61
U1 2
U2 30
SN 2167-8359
UT WOS:000400303800002
PM 28462024
ER

PT J
AU Bos-Bonnie, Linda H. A.
   van Bergen, Jan E. A. M.
   te Pas, Ellen
   Kijser, Michael A.
   van Dijk, Nynke
TI Effectiveness of an individual, online e-learning program about sexually
   transmitted infections: a prospective cohort study
SO BMC FAMILY PRACTICE
VL 18
AR 57
DI 10.1186/s12875-017-0625-1
PD APR 24 2017
PY 2017
AB Background: Primary health-care professionals play an important role in
   the treatment and prevention of Sexually Transmitted Infections (STI).
   Continuing Medical Education (CME)-courses can influence the knowledge
   and behavior of health-care professionals concerning STI. We performed a
   prospective cohort study to evaluate if the individual and online
   e-learning program "The STI-consultation", which uses the
   Commitment-to-Change (CtC)-method, is able to improve the knowledge,
   attitude and behavior of Dutch General Practitioners (GPs), concerning
   the STI-consultation. This e-learning program is an individual,
   accredited, online CME-program, which is freely available for all GPs
   and GP-trainees in the Netherlands.
   Methods: In total 2192 participants completed the questionnaire before
   completing the e-learning program and 249 participants completed the
   follow-up questionnaire after completing the e-learning program. The
   effect of the program on their knowledge, attitude and behavior
   concerning the STI-consultation was evaluated.
   Results: In total 193 participants formulated 601 learning points that
   matched the learning objectives of the program. The knowledge and
   attitude of the participants improved, which persisted up to two years
   after completing the program. Another 179 participants formulated a
   total of 261 intended changes concerning the sexual history taking,
   additional investigation and treatment of STI, 97.2% of these changes
   was partially or fully implemented in daily practice. Also, 114
   participants formulated a total of 180 "unintended" changes in daily
   practice. These changes concerned the attitude of participants towards
   STI and the working conditions concerning the STI-consultation.
   Conclusion: The individual, online e-learning program "The
   STI-consultation", which uses the CtC-method, has a small but lasting,
   positive effect on the knowledge, attitude, and behavior of GPs
   concerning the STI-consultation.
OI van Dijk, Nynke/0000-0001-7959-5649
ZB 0
ZA 0
TC 4
Z8 0
ZR 0
ZS 0
Z9 4
U1 1
U2 10
SN 1471-2296
UT WOS:000400129900001
PM 28438124
ER

PT J
AU Kartoglu, Umit
   Vesper, James
   Teras, Hanna
   Reeves, Thomas
TI Experiential and authentic learning approaches in vaccine management
SO VACCINE
VL 35
IS 17
BP 2243
EP 2251
DI 10.1016/j.vaccine.2016.11.104
PD APR 19 2017
PY 2017
AB A high level of concern is placed on the storage, handling,
   transportation, and distribution of vaccines and other pharmaceutical
   products, particularly those that are time and temperature sensitive.
   While active and passive cooling equipment and monitoring devices are
   important, it is the various personnel responsible for executing and
   writing procedures, designing and operating systems, and investigating
   problems and helping prevent them who are paramount in establishing and
   maintaining a "cold.chain" for time and temperature sensitive
   pharmaceutical products (TTSPPs). These professionals must possess the
   required competencies, knowledge, skills and abilities so they can
   effectively perform these activities with appropriate levels of
   expertise. These are complex tasks that require the development of
   higher cognitive skills that cannot be adequately addressed through
   professional development opportunities based on simple information
   delivery and content acquisition. This paper describes two unique
   learning solutions (one on a bus called the "wheels course" and the
   other online called "e-learning") that have been developed by WHO Global
   Learning Opportunities (WHO/GLO) to provide participants with
   opportunities not just to learn about cold chain systems or vaccine
   management, but, rather, to develop high levels of expertise in their
   respective fields through experiential and authentic learning
   activities. In these interactive learning environments, participants
   have opportunities to address real-life situations in contexts similar
   to what they may face in their own work environments and develop
   solutions and critical thinking skills they can apply when they return
   to their jobs. This paper further delineates the managerial and
   operational vaccine management functions encompassed in these two unique
   learning environments. The paper also describes the alignment of the
   objectives addressed in the "wheels course" and the e-learning version
   with effective vaccine management (EVM) criteria as prescribed by WHO.
   The paper concludes with an example of a real world product developed by
   course graduates (specifically a decision tree that is now used by some
   national programmes). These types of products, valuable in their own
   right, often emerge when learning environments based on authentic
   learning principles are designed and implemented as they were by
   WHO/GLO. (C) 2017 The Authors. Published by Elsevier Ltd.
ZB 1
ZS 0
ZA 0
Z8 0
ZR 0
TC 5
Z9 5
U1 1
U2 10
SN 0264-410X
EI 1873-2518
UT WOS:000400215000027
PM 28364938
ER

PT J
AU Clay, Michael R.
   Fisher, Kevin E.
TI Bioinformatics Education in Pathology Training: Current Scope and Future
   Direction
SO CANCER INFORMATICS
VL 16
AR 1176935117703389
DI 10.1177/1176935117703389
PD APR 10 2017
PY 2017
AB Training anatomic and clinical pathology residents in the principles of
   bioinformatics is a challenging endeavor. Most residents receive little
   to no formal exposure to bioinformatics during medical education, and
   most of the pathology training is spent interpreting histopathology
   slides using light microscopy or focused on laboratory regulation,
   management, and interpretation of discrete laboratory data. At a
   minimum, residents should be familiar with data structure, data
   pipelines, data manipulation, and data regulations within clinical
   laboratories. Fellowship-level training should incorporate advanced
   principles unique to each subspecialty. Barriers to bioinformatics
   education include the clinical apprenticeship training model,
   ill-defined educational milestones, inadequate faculty expertise, and
   limited exposure during medical training. Online educational resources,
   case-based learning, and incorporation into molecular genomics education
   could serve as effective educational strategies. Overall, pathology
   bioinformatics training can be incorporated into pathology resident
   curricula, provided there is motivation to incorporate, institutional
   support, educational resources, and adequate faculty expertise.
RI Clay, Michael R/N-3866-2018
OI Clay, Michael R/0000-0003-1659-8927
ZR 0
ZB 2
Z8 0
TC 3
ZA 0
ZS 0
Z9 3
U1 0
U2 3
SN 1176-9351
UT WOS:000398737800001
PM 28469393
ER

PT J
AU Stevens, Niall T.
   McDermott, Helene
   Boland, Fiona
   Pawlikowska, Teresa
   Humphreys, Hilary
TI A comparative study: do "clickers" increase student engagement in
   multidisciplinary clinical microbiology teaching?
SO BMC MEDICAL EDUCATION
VL 17
AR 70
DI 10.1186/s12909-017-0906-3
PD APR 8 2017
PY 2017
AB Background: Audience response devices, or "clickers", have been used in
   the education of future healthcare professionals for several years with
   varying success. They have been reported to improve the learning
   experience by promoting engagement and knowledge retention. In 2014, our
   department evaluated the use of "clickers" in a newly introduced
   multidisciplinary approach to teaching large groups of third year
   medical students clinical cases developed around a microbiology theme.
   Methods: Six multidisciplinary teaching sessions covering
   community-acquired pneumonia, tuberculosis, infective endocarditis,
   peritonitis, bloodstream infection with pyelonephritis and bacterial
   meningitis were included in the study. Three involved the use of the
   "clickers" and three did not. Consenting undergraduate students attended
   the designated classes and afterwards answered a short online quiz
   relating to the session. Students also answered a short questionnaire
   about the "clickers" to gauge their attitudes on the use of these
   devices.
   Results: Of 310 students, 294 (94.8%) agreed to participate in the
   study. Interestingly, the grades of online quizzes after a session where
   a "clicker" was used were slightly lower. Looking only at the grades of
   students who engaged completely with the process (n = 19), there was no
   statistical difference to suggest that the devices had a positive or
   negative impact on knowledge retention. However, student attitudes to
   using the devices were positive overall. Fifty-five percent strongly
   agreed and 27% agreed that teaching sessions where the "clickers" were
   used were more engaging. Thirty-four percent strongly agreed and 36%
   agreed that the "clickers" made important concepts more memorable and
   54% felt the device enhanced their understanding of the topic being
   covered.
   Conclusions: Overall, it appears that "clickers" help in improving
   student engagement in large classroom environments, enhance the learning
   experience, and are received positively by medical students but their
   impact on knowledge retention is variable.
OI Boland, Fiona/0000-0003-3228-0046; Humphreys,
   Hilary/0000-0002-9646-2183; Stevens, Niall/0000-0002-1296-0717
Z8 0
TC 12
ZS 0
ZA 0
ZR 0
ZB 1
Z9 12
U1 0
U2 14
SN 1472-6920
UT WOS:000398634600001
PM 28390400
ER

PT J
AU Baez, Marcos
   Far, Iman Khaghani
   Ibarra, Francisco
   Ferron, Michela
   Didino, Daniele
   Casati, Fabio
TI Effects of online group exercises for older adults on physical,
   psychological and social wellbeing: a randomized pilot trial
SO PEERJ
VL 5
AR e3150
DI 10.7717/peerj.3150
PD APR 5 2017
PY 2017
AB Background. Intervention programs to promote physical activity in older
   adults, either in group or home settings, have shown equivalent health
   outcomes but different results when considering adherence. Group-based
   interventions seem to achieve higher participation in the long-term.
   However, there are many factors that can make of group exercises a
   challenging setting for older adults. A major one, due to the
   heterogeneity of this particular population, is the difference in the
   level of skills. In this paper we report on the physical, psychological
   and social wellbeing outcomes of a technology-based intervention that
   enable online group exercises in older adults with different levels of
   skills.
   Methods. A total of 37 older adults between 65 and 87 years old followed
   a personalized exercise program based on the OTAGO program for fall
   prevention, for a period of eight weeks. Participants could join online
   group exercises using a tablet-based application. Participants were
   assigned either to the Control group, representing the traditional
   individual home-based training program, or the Social group,
   representing the online group exercising. Pre- and post- measurements
   were taken to analyze the physical, psychological and social wellbeing
   outcomes.
   Results. After the eight-weeks training program there were improvements
   in both the Social and Control groups in terms of physical outcomes,
   given the high level of adherence of both groups. Considering the
   baseline measures, however, the results suggest that while in the
   Control group fitter individuals tended to adhere more to the training,
   this was not the case for the Social group, where the initial level had
   no effect on adherence. For psychological outcomes there were
   improvements on both groups, regardless of the application used. There
   was no significant difference between groups in social wellbeing
   outcomes, both groups seeing a decrease in loneliness despite the
   presence of social features in the Social group. However, online social
   interactions have shown to be correlated to the decrease in loneliness
   in the Social group.
   Conclusion. The results indicate that technology-supported online
   group-exercising which conceals individual differences in physical
   skills is effective in motivating and enabling individuals who are less
   fit to train as much as fitter individuals. This not only indicates the
   feasibility of training together despite differences in physical skills
   but also suggests that online exercise might reduce the effect of skills
   on adherence in a social context. However, results from this pilot are
   limited to a small sample size and therefore are not conclusive. Longer
   term interventions with more participants are instead recommended to
   assess impacts on wellbeing and behavior change.
RI Didino, Daniele/R-2592-2019; Casati, Fabio/I-7952-2013; Ferron, Michela/AAA-5879-2020; Baez, Marcos/T-4656-2017
OI Didino, Daniele/0000-0002-8707-8155; Ferron,
   Michela/0000-0003-4840-3266; Baez, Marcos/0000-0003-1666-2474
ZA 0
ZR 0
ZS 0
TC 22
Z8 0
ZB 2
Z9 22
U1 8
U2 43
SN 2167-8359
UT WOS:000398662500003
PM 28392983
ER

PT J
AU Obuku, E. A.
   Lavis, J. N.
   Kinengyere, A.
   Mafigiri, D. K.
   Sengooba, F.
   Karamagi, C.
   Sewankambo, N. K.
TI Academic research productivity of postgraduate students at Makerere
   University College of Health Sciences, Uganda, from 1996 to 2010: a
   retrospective review
SO HEALTH RESEARCH POLICY AND SYSTEMS
VL 15
AR 30
DI 10.1186/s12961-017-0194-8
PD APR 4 2017
PY 2017
AB Background: Research is a core business of universities globally, and is
   crucial in the scientific process as a precursor for knowledge uptake
   and use. We aimed to assess the academic productivity of post-graduate
   students in a university located in a low-income country.
   Methods: This is an observational retrospective documentary analysis
   using hand searching archives, Google Scholar and PubMed electronic
   databases. The setting is Makerere University College of Health
   Sciences, Uganda. Records of post-graduate students (Masters) enrolled
   from 1996 to 2010, and followed to 2016 for outcomes were analysed. The
   outcome measures were publications (primary), citations, electronic
   dissertations found online or conference abstracts (secondary).
   Descriptive and multivariable logistic regression analyses were
   performed using Stata 14.1.
   Results: We found dissertations of 1172 Masters students over the
   20-year period of study. While half (590, 50%) had completed clinical
   graduate disciplines (surgery, internal medicine, paediatrics,
   obstetrics and gynaecology), Master of Public Health was the single most
   popular course, with 393 students (31%). Manuscripts from 209
   dissertations (18%; 95% CI, 16-20%) were published and approximately the
   same proportion was cited (196, 17%; 95% CI, 15-19%). Very few (4%)
   policy-related documents (technical reports and guidelines) cited these
   dissertations. Variables that remained statistically significant in the
   multivariable model were students' age at enrolment into the Masters
   programme (adjusted coefficient -0.12; 95% CI, -0.18 to -0.06; P <
   0.001) and type of research design (adjusted coefficient 0.22; 0.03 to
   0.40; P = 0.024). Cohort studies were more likely to be published
   compared to cross-sectional designs (adjusted coefficient 0.78; 95% CI,
   0.2 to 1.36; P = 0.008).
   Conclusions: The productivity and use of post-graduate students'
   research conducted at the College of Health Sciences Makerere University
   is considerably low in terms of peer-reviewed publications and citations
   in policy-related documents. The need for effective strategies to
   reverse this 'waste' is urgent if the College, decision-makers, funders
   and the Ugandan public are to enjoy the 'return on investment' from
   post-graduate students research.
RI Kinengyere, Alison Annet/ABC-2426-2020; Obuku, Ekwaro A./H-4988-2011; Mafigiri, David/
OI Kinengyere, Alison Annet/0000-0002-5341-3218; Mafigiri,
   David/0000-0002-2699-4248
ZS 2
ZR 0
TC 5
ZB 1
ZA 0
Z8 0
Z9 7
U1 1
U2 14
SN 1478-4505
UT WOS:000398217300001
PM 28376904
ER

PT J
AU Meadows, Angela
   Higgs, Suzanne
   Burke, Sara E.
   Dovidio, John F.
   van Ryn, Michelle
   Phelan, Sean M.
TI Social Dominance Orientation, Dispositional Empathy, and Need for
   Cognitive Closure Moderate the Impact of Empathy-Skills Training, but
   Not Patient Contact, on Medical Students' Negativ eAttitudes toward
   Higher-Weight Patients
SO FRONTIERS IN PSYCHOLOGY
VL 8
AR 504
DI 10.3389/fpsyg.2017.00504
PD APR 4 2017
PY 2017
AB Anti-fat bias in healthcare providers and medical students has serious
   implications for quality of care of higher-weight patients. Studies of
   interventions aimed at reducing anti-fat attitudes in medical students
   have generally been disappointing, with little enduring effect. It is
   possible that some students may be more receptive to prejudice-reducing
   influences than others, due to underlying differences in their personal
   characteristics. It is also possible that attitudes toward patients,
   specifically, may differ from anti-fat attitudes in general, and
   prejudice-reduction effectiveness on patient-specific attitudes has not
   yet been evaluated. The present study explored the effect on general and
   patient-specific anti-fat attitudes of (1) contact with higher-weight
   individuals prior to and during medical school; and (2) training
   designed to increase medical students' empathy toward patients by
   encouraging them to take the patient's perspective during clinical
   encounters. The moderating role of individual difference factors on
   effectiveness of contact and student-reported hours of empathy training
   on patient-specific attitudes was assessed. A total of 3,576 students
   enrolled across 49 US medical schools completed an online survey at the
   start of their first year of medical school and at the end of their
   fourth year. Favorable contact experience with higher-weight patients
   predicted improved attitudes toward heavier patients after 4 years of
   medical school, and appeared sufficient to partially offset the effects
   of dislike of higher-weight individuals at baseline. The impact of
   favorable contact on general anti-fat attitudes was less strong,
   highlighting the importance of using target-specific outcome measures.
   The positive effects of favorable contact on attitudes toward
   higher-weight patients did not differ based on students' baseline levels
   of social dominance orientation, dispositional empathy, or need for
   cognitive closure. In contrast, the effectiveness of training did vary
   by student characteristics, generally being more effective in students
   who were more egalitarian and empathic at baseline, with little effect,
   or even adverse effects in students low in these traits. Overall,
   however, perspective-taking training produced only small improvements in
   attitudes toward higher-weight patients.
RI Meadows, Angela/H-5872-2019; Higgs, Suzanne/A-9632-2008
OI Meadows, Angela/0000-0002-6273-7564; Higgs, Suzanne/0000-0002-9225-7692
Z8 0
ZB 3
ZR 0
TC 22
ZS 0
ZA 0
Z9 22
U1 1
U2 25
SN 1664-1078
UT WOS:000398175900001
PM 28421020
ER

PT J
AU Ansakorpi, Hanna
   Sumelahti, Marja-Liisa
   Kaasila, Raimo
TI Medical students' experience of emotions and success in neurological
   studies - What do they tell us?
SO BMC MEDICAL EDUCATION
VL 17
AR 68
DI 10.1186/s12909-017-0905-4
PD APR 4 2017
PY 2017
AB Background: There is a need to develop effective educational experience
   in neurology to improve the students' skills in diagnosing and managing
   patients with neurological symptoms or disease. The aim of this study
   was to investigate the medical students' attitudes and emotions towards
   neurology before and after the four week clinical course at two Finnish
   Universities in order to find elements to improve effective learning by
   decreasing the emotional stress in medical studies.
   Methods: In this two-stage study, 58 medical students participated in an
   internet survey with open-ended questions after completing a clinical
   neurology course. In the content analysis of this survey 20 students
   (35%) were identified with negative anticipation towards neurology
   before undertaking the clinical neurology course. In the second phase of
   the study, the narrative analysis method was used to analyse the
   face-to-face interviews. Two of these interviews are described in this
   paper and represent cases who expressed negative emotions in both online
   survey and narrative interview.
   Results: According to the content analysis, the principal emotions that
   were experienced at the beginning of the clinical neurology course were
   insecurity about personal performance (n = 19, 95%) anxiety (n = 9, 45%)
   and fear (n = 6, 30%). During the course the combined negative emotions
   (insecurity, anxiety, and fear) decreased in 80% of students (16/20
   cases), remained unchanged in 15% (3/20) and could not be evaluated in 1
   (5%) case. The main reasons for the observed negative anticipation were
   the complexity of neurology and challenges in the interpretation of
   clinical findings. Based on content analysis and narratives, elements
   that were evaluated as the most significant contributors in reducing
   this included small group teaching with real patients, teachers
   'expertise and the increase in self-confidence.
   Conclusion: Teaching with appropriate didactic methodology and feedback,
   and plenty of practical training can improve effective learning in
   neurology. We suggest that the pedagogic competence of the clinical
   teacher influences a student's motivation and proficiency and reduce
   stress in neurology-related learning tasks.
OI Kaasila, Raimo/0000-0003-3262-7185
ZS 1
ZR 0
Z8 0
TC 6
ZB 1
ZA 0
Z9 6
U1 2
U2 14
EI 1472-6920
UT WOS:000398230700003
PM 28376787
ER

PT J
AU Flahault, Antoine
   Geissbuhler, Antoine
   Guessous, Idris
   Guerin, Philippe J.
   Bolon, Isabelle
   Salathe, Marcel
   Escher, Gerard
TI Precision global health in the digital age
SO SWISS MEDICAL WEEKLY
VL 147
AR w14423
DI 10.4414/smw.2017.14423
PD APR 3 2017
PY 2017
AB Precision global health is an approach similar to precision medicine,
   which facilitates, through innovation and technology, better targeting
   of public health interventions on a global scale, for the purpose of
   maximising their effectiveness and relevance. Illustrative examples
   include: the use of remote sensing data to fight vector-borne diseases;
   large databases of genomic sequences of foodborne pathogens helping to
   identify origins of outbreaks; social networks and internet search
   engines for tracking communicable diseases; cell phone data in
   humanitarian actions; drones to deliver healthcare services in remote
   and secluded areas. Open science and data sharing platforms are proposed
   for fostering international research programmes under fair, ethical and
   respectful conditions. Innovative education, such as massive open online
   courses or serious games, can promote wider access to training in public
   health and improving health literacy. The world is moving towards
   learning healthcare systems. Professionals are equipped with data
   collection and decision support devices. They share information, which
   are complemented by external sources, and analysed in real time using
   machine learning techniques. They allow for the early detection of
   anomalies, and eventually guide appropriate public health interventions.
   This article shows how information- driven approaches, enabled by
   digital technologies, can help improving global health with greater
   equity.
RI Bolon, Isabelle/O-8676-2019; Guerin, Philippe/AAH-8873-2021; Salathe, Marcel/; Escher, Gerard/; Guerin, Philippe/
OI Bolon, Isabelle/0000-0001-5940-2731; Salathe,
   Marcel/0000-0002-5079-7797; Escher, Gerard/0000-0002-9515-4736; Guerin,
   Philippe/0000-0002-6008-2963
Z8 1
ZB 7
TC 20
ZA 0
ZR 0
ZS 0
Z9 21
U1 2
U2 37
SN 1424-7860
EI 1424-3997
UT WOS:000398660700003
PM 28421566
ER

PT J
AU Santhosh, Lekshmi
   Jain, Snigdha
   Brady, Anna
   Sharp, Michelle
   Carlos, W. Graham
TI Intensive Care Unit Educators: A Multicenter Evaluation of Behaviors
   Residents Value in Attending Physicians
SO ANNALS OF THE AMERICAN THORACIC SOCIETY
VL 14
IS 4
BP 513
EP 516
DI 10.1513/AnnalsATS.201612-996BC
PD APR 2017
PY 2017
AB Rationale: It is important for attending physicians to know which
   behaviors influence learner perceptions. To date, two studies focusing
   on general medicine attending physicians have been published addressing
   internal medicine residents' perceptions of attending physicians; there
   are no data on intensive care unit (ICU) attending physicians.
   Objectives: We sought to expand the evidence regarding this topic
   through a multicenter study at four geographically diverse academic
   medical centers. Our study focused on identifying the teaching behaviors
   of ICU physicians that learners observe in attending physicians who they
   value as effective educators.
   Methods: The study was conducted at Indiana University (Indianapolis,
   IN), Johns Hopkins University (Baltimore, MD), University of
   California-San Francisco (San Francisco, CA), and University of
   Washington (Seattle, WA). Internal medicine residents completed an
   anonymous online survey rating the importance of behaviors of ICU
   attending physician role models. We created a 37-item questionnaire
   derived from prior studies and from the Clinician Teaching Program from
   the Stanford Faculty Development Center for Medical Teachers. This
   questionnaire included behaviors, current and past, that residents
   observed in their ICU attending physicians.
   Results: A total of 260 of 605 residents responded to the survey
   (overall response rate of 43%). The five behaviors of attending
   physicians most commonly rated as "very important" to residents were:
   (1) enjoyment of teaching; (2) demonstrating empathy and compassion to
   patients and families; (3) ability to explain clinical reasoning and
   differential diagnoses; (4) treating nonphysician staff members
   respectfully; and (5) enthusiasm on rounds. Behaviors that trainees
   rated as less important were having numerous research publications,
   having served as chief resident, sharing personal life with residents,
   and organizing end-of-rotation social events.
   Conclusions: Our study provides new information to attending physicians
   striving to influence resident education. Although prior data
   demonstrated that learners valued attending physicians having served as
   chief resident and sharing personal information with learners, our study
   did not replicate this. We confirmed that learners appreciated teachers
   who are perceived to enjoy teaching. We discovered that behaviors, such
   as expression of empathy, explanation of clinical reasoning, and
   qualities of professionalism, were commonly seen in esteemed teaching
   attending physicians. Our study was limited by lack of correlation to
   objective performance metrics and a low response rate. Future work may
   include assessing the impact of faculty development on identified
   behaviors.
RI Santhosh, Lekshmi/AAW-9364-2020; Jain, Snigdha/
OI Santhosh, Lekshmi/0000-0002-9897-3462; Jain, Snigdha/0000-0003-1712-976X
Z8 0
ZS 0
ZA 0
TC 7
ZB 0
ZR 0
Z9 7
U1 0
U2 6
SN 1546-3222
EI 2325-6621
UT WOS:000419438400009
PM 28287827
ER

PT J
AU Alsaad, Ali A.
   Bhide, Vandana Y.
   Moss, Jimmy L., Jr.
   Silvers, Scott M.
   Johnson, Margaret M.
   Maniaci, Michael J.
TI Central Line Proficiency Test Outcomes after Simulation Training versus
   Traditional Training to Competence
SO ANNALS OF THE AMERICAN THORACIC SOCIETY
VL 14
IS 4
BP 550
EP 554
DI 10.1513/AnnalsATS.201612-987OC
PD APR 2017
PY 2017
AB Rationale: Studies have shown the importance of simulation-based
   training on the outcomes of central venous catheter (CVC) insertion by
   trainees.
   Objectives: To compare the performance of internal medicine trainees who
   underwent standardized simulation training of CVC insertion with that of
   internal medicine trainees who had traditional CVC training and were
   already deemed competent to perform the procedure during a proficiency
   evaluation using a trainingmannequin.
   Methods: Trainees who performCVCinsertion were enrolled in the
   institutionalCentral Line Workshop, which includes both an online and an
   experiential simulation component. The training is followed by a
   certification station proficiency assessment. Residents and fellows
   previously certified competent to perform CVC placement without
   supervision completed the online module, but they could opt out of the
   experiential component and proceed directly to the evaluation.
   Results: Forty-eight trainees participated in the study. Twenty-one
   (44%), 15 (31%), 6 (13%), 1 (2%), 2 (4%), and 3 (6%) were in
   postgraduate year 1 (PGY1), PGY2, PGY3, PGY4, PGY5, and PGY6,
   respectively. Twenty-nine completed the hands-on instruction, 28 (97%)
   of whom successfully passed the simulation-based assessment on their
   first attempt. Nineteen trainees previously credentialed to perform CVC
   placement without supervision opted out of the simulation-based
   experiential training. Of these, five (26%) failed in their first
   attempt (P = 0.02 vs. trainees who completed the simulation training).
   Conclusions: Standardized simulation-based training can improve CVC
   insertion proficiency, even among trainees with previous experience
   sufficient to have been deemed competent in the procedure. Improved
   performance at simulation-based testing may translate to improved
   outcomes of CVC placement by trainees.
RI Silvers, Scott/AAM-1234-2021; Michael, Maniaci/GPG-2061-2022
Z8 0
ZS 0
TC 12
ZB 2
ZA 0
ZR 0
Z9 12
U1 0
U2 2
SN 1546-3222
EI 2325-6621
UT WOS:000419438400015
PM 28145736
ER

PT J
AU Xiong, Peng
   Zhang, Jun
   Wang, Xiaohui
   Wu, Tat Leong
   Hall, Brian J.
TI Effects of a mixed media education intervention program on increasing
   knowledge, attitude, and compliance with standard precautions among
   nursing students: A randomized controlled trial
SO AMERICAN JOURNAL OF INFECTION CONTROL
VL 45
IS 4
BP 389
EP 395
DI 10.1016/j.ajic.2016.11.006
PD APR 1 2017
PY 2017
AB Background: Standard precautions (SPs) are considered fundamental
   protective measures to manage health care-associated infections and to
   reduce occupational health hazards. This study intended to assess the
   effectiveness of a mixed media education intervention to enhance nursing
   students' knowledge, attitude, and compliance with SPs.
   Method: A randomized controlled trial with 84 nursing students was
   conducted in a teaching hospital in Hubei, China. The intervention group
   (n = 42) attended 3 biweekly mixed media education sessions, consisting
   of lectures, videos, role-play, and feedback with 15-20 minutes of
   individual online supervision and feedback sessions following each
   class. The control group learned the same material through self-directed
   readings. Pre- and posttest assessments of knowledge, attitudes, and
   compliance were assessed with the Knowledge with Standard Precautions
   Questionnaire, Attitude with Standard Precautions Scale, and the
   Compliance with Standard Precautions Scale, respectively. The Standard
   Bacterial Colony Index was used to assess handwashing effectiveness.
   Results: At 6-week follow-up, performance on the Knowledge with Standard
   Precautions Questionnaire, Attitude with Standard Precautions Scale, and
   Compliance with Standard Precautions Scale were significantly improved
   in the intervention group compared with the control group (P < .01). The
   hand hygiene standard in the intervention group (38 passed) outperformed
   the control group (23 passed) (P < .01).
   Conclusions: A mixed media education intervention is effective in
   improving knowledge, attitude, and compliance with SPs. (C) 2017
   Association for Professionals in Infection Control and Epidemiology,
   Inc. Published by Elsevier Inc. All rights reserved.
RI Zhang, Jun/AAM-9914-2020; Xiong, Peng/AAD-8150-2022; Hall, Brian J./B-7694-2016
OI Zhang, Jun/0000-0002-1320-1886; Xiong, Peng/0000-0002-4092-8028; Hall,
   Brian J./0000-0001-9358-2377
ZS 1
ZA 0
Z8 0
ZR 0
TC 17
ZB 3
Z9 17
U1 0
U2 28
SN 0196-6553
EI 1527-3296
UT WOS:000400482100011
PM 27986296
ER

PT J
AU Wensley, A.
   Hughes, G. J.
   Campbell, H.
   Amirthalingam, G.
   Andrews, N.
   Young, N.
   Coole, L.
TI Risk factors for pertussis in adults and teenagers in England
SO EPIDEMIOLOGY AND INFECTION
VL 145
IS 5
BP 1025
EP 1036
DI 10.1017/S0950268816002983
PD APR 2017
PY 2017
AB Pertussis is a vaccine-preventable respiratory infection caused by
   Bordetella pertussis which can be fatal in infants. Although high
   vaccine coverage led to prolonged disease control in England, a national
   outbreak of pertussis in 2011 led to the largest increase in over two
   decades, including a marked increase in cases aged 515 years. A
   case-control study in four regions of England was undertaken to
   investigate risk factors for pertussis in adolescents and adults,
   specifically employment type and professional and household contact with
   children. Pertussis cases were laboratory-confirmed and aged 515 years.
   Controls were recruited through general practitioner nomination.
   Demographic and risk factor information were collected using an online
   survey. Multivariable logistic regression was used to estimate
   independent associations with outcome. Two hundred and thirty-one cases
   and 190 controls were recruited. None of the four employment variables
   (social care, education, health sector, patient contact) were
   significantly associated with pertussis. Professional contact with
   children aged < 1 year was associated with a significantly reduced odds
   of pertussis [odds ratio (OR) 0.25, 95% confidence interval (CI)
   0.08-0.78, P = 0.017]. Household contact with 51 child aged 10-14 years
   was associated with significantly increased odds of pertussis (OR 2.61,
   95% CI 1.47-4.64, P = 0.001). Occupational contact with very young
   children was associated with reduced odds of pertussis, probably due to
   immune boosting by low-level exposures to B. pertussis. Sharing a
   household with a young adolescent was a significant risk factor for
   pertussis in adults and older teenagers. The primary focus of the
   childhood pertussis vaccination programmes is to prevent infant disease.
   Although evidence is emerging that adolescent vaccination does not
   provide indirect protection to infants, our results highlight the
   importance of children aged 10-14 years in pertussis transmission to
   older adolescents and adults.
OI Hughes, Gwenda/0000-0003-2090-7702
ZR 1
ZB 4
ZA 0
ZS 0
TC 7
Z8 2
Z9 10
U1 2
U2 2
SN 0950-2688
EI 1469-4409
UT WOS:000398969700019
PM 28065204
ER

PT J
AU Xie, Jiang
   Xu, Junfu
   Nie, Celine
   Nie, Qing
TI MACHINE LEARNING OF SWIMMING DATA VIA WISDOM OF CROWD AND REGRESSION
   ANALYSIS
SO MATHEMATICAL BIOSCIENCES AND ENGINEERING
VL 14
IS 2
BP 511
EP 527
DI 10.3934/mbe.2017031
PD APR 2017
PY 2017
AB Every performance, in an officially sanctioned meet, by a registered USA
   swimmer is recorded into an online database with times dating back to
   1980. For the first time, statistical analysis and machine learning
   methods are systematically applied to 4,022,631 swim records. In this
   study, we investigate performance features for all strokes as a function
   of age and gender. The variances in performance of males and females for
   different ages and strokes were studied, and the correlations of
   performances for different ages were estimated using the Pearson
   correlation. Regression analysis show the performance trends for both
   males and females at different ages and suggest critical ages for peak
   training. Moreover, we assess twelve popular machine learning methods to
   predict or classify swimmer performance. Each method exhibited different
   strengths or weaknesses in different cases, indicating no one method
   could predict well for all strokes. To address this problem, we propose
   a new method by combining multiple inference methods to derive Wisdom of
   Crowd Classifier (WoCC). Our simulation experiments demonstrate that the
   WoCC is a consistent method with better overall prediction accuracy. Our
   study reveals several new age-dependent trends in swimming and provides
   an accurate method for classifying and predicting swimming times.
Z8 0
ZA 0
ZS 0
ZB 0
ZR 0
TC 3
Z9 3
U1 1
U2 254
SN 1547-1063
EI 1551-0018
UT WOS:000387009900009
PM 27879112
ER

PT J
AU Taylor, Carl
   Symon, Elizabeth B.
   Dabbs, Amy
   Way, Alexander
   Thompson, Olivia M.
TI Assessing a School Gardening Program as an Integrated Component of a
   Pilot Farm-to-school Initiative Based in South Carolina
SO HORTTECHNOLOGY
VL 27
IS 2
BP 228
EP 234
DI 10.21273/HORTTECH03543-16
PD APR 2017
PY 2017
AB South Carolina public schools consistently rank low in academic
   performance. In addition, 39% of elementary, 40% of middle, and 30% of
   high school students within the state are classified as overweight or
   obese. School gardenbased learning (GBL) is a low-cost and high-impact
   initiative that addresses both poor academic performance and childhood
   obesity. This study examined how school-based gardens, as part of a
   pilot farm-to-school (FtS) initiative, are administered and used within
   academic and cafeteria meal programs. An online survey was developed and
   sent to 102 educators who previously completed an online training course
   entitled School Gardening for South Carolina Educators during the
   2012-15 academic school years. Data were collected from 37 educators
   (36% response rate). Survey results indicate that the majority of these
   educators, although they completed the training course, were unaware
   that their garden was a component of an FtS program. Moreover, gardens
   were not integrated with school-wide programs, especially in the
   cafeteria: most gardens did not contribute food to the cafeteria and
   meals offered most often did not align with plants learned about in the
   gardens. Successes of the pilot program were that the majority of
   educators started and maintained their garden for over 1 year and they
   were able to use their gardens during the day for academic instruction
   in multiple disciplines, including math, science, and nutrition.
ZR 0
TC 3
ZS 0
ZB 2
ZA 0
Z8 0
Z9 3
U1 0
U2 21
SN 1063-0198
EI 1943-7714
UT WOS:000400897400013
ER

PT J
AU Chen, Jinying
   Yu, Hong
TI Unsupervised ensemble ranking of terms in electronic health record notes
   based on their importance to patients
SO JOURNAL OF BIOMEDICAL INFORMATICS
VL 68
BP 121
EP 131
DI 10.1016/j.jbi.2017.02.016
PD APR 2017
PY 2017
AB Background: Allowing patients to access their own electronic health
   record (EHR) notes through online patient portals has the potential to
   improve patient-centered care. However, EHR notes contain abundant
   medical jargon that can be difficult for patients to comprehend. One way
   to help patients is to reduce information overload and help them focus
   on medical terms that matter most to them. Targeted education can then
   be developed to improve patient EHR comprehension and the quality of
   care.
   Objective: The aim of this work was to develop FIT (Finding Important
   Terms for patients), an unsupervised natural language processing (NLP)
   system that ranks medical terms in EHR notes based on their importance
   to patients.
   Methods: We built FIT on a new unsupervised ensemble ranking model
   derived from the biased random walk algorithm to combine heterogeneous
   information resources for ranking candidate terms from each EHR note.
   Specifically, FIT integrates four single views (rankers) for term
   importance: patient use of medical concepts, document-level term
   salience, word co-occurrence based term relatedness, and topic
   coherence. It also incorporates partial information of term importance
   as conveyed by terms' unfamiliarity levels and semantic types. We
   evaluated FIT on 90 expert-annotated EHR notes and used the four
   single-view rankers as baselines. In addition, we implemented three
   benchmark unsupervised ensemble ranking methods as strong baselines.
   Results: FIT achieved 0.885 AUC-ROC for ranking candidate terms from EHR
   notes to identify important terms. When including term identification,
   the performance of FIT for identifying important terms from EHR notes
   was 0.813 AUC-ROC. Both performance scores significantly exceeded the
   corresponding scores from the four single rankers (P < 0.001). FIT also
   outperformed the three ensemble rankers for most metrics. Its
   performance is relatively insensitive to its parameter.
   Conclusions: FIT can automatically identify EHR terms important to
   patients. It may help develop future interventions to improve quality of
   care. By using unsupervised learning as well as a robust and flexible
   framework for information fusion, FIT can be readily applied to other
   domains and applications. (C) 2017 Elsevier Inc. All rights reserved.
OI Chen, Jinying/0000-0001-7259-4301
Z8 0
ZR 0
TC 13
ZB 2
ZS 0
ZA 0
Z9 13
U1 0
U2 9
SN 1532-0464
EI 1532-0480
UT WOS:000409396000011
PM 28267590
ER

PT J
AU Ravi, Rohit
   Gunjawate, Dhanshree R.
   Yerraguntla, Krishna
   Lewis, Leslie E.
   Rajashekhar, Bellur
TI A national survey of knowledge, attitude and practices among
   pediatricians towards newborn hearing screening in India
SO INTERNATIONAL JOURNAL OF PEDIATRIC OTORHINOLARYNGOLOGY
VL 95
BP 9
EP 14
DI 10.1016/j.ijporl.2017.01.032
PD APR 2017
PY 2017
AB Introduction: Pediatricians have a key role in ensuring that infant has
   undergone hearing screening and required follow-up. Attempts in various
   countries and centers have been made at exploring their knowledge,
   attitude and practices towards universal newborn hearing screening. In
   India, such a program is at its preliminary stage, and hence a need was
   felt to study this aspect in pediatricians working in India.
   Method: A cross-sectional online survey was carried out among 112
   pediatricians working in India. The questionnaire was framed after
   reviewing the existing questionnaires. Descriptive statistics was used
   to summarize the findings.
   Results: A response rate of 7.99% (112/1402) was obtained of which only
   20.5% reported of availability of screening program in their work
   set-up. The majority of the pediatricians (95%) were aware of the
   newborn hearing screening while 98.3% were affirmative about the
   importance of screening of all infants. Very few pediatricians reported
   of a screening program in their set-up or in their close locality.
   Overall the pediatricians were confident about their knowledge on this
   topic yet expressed a need to know more about several intricacies about
   hearing screening. The pediatricians also provided an input on the most
   preferred method of receiving more information.
   Summary and conclusion: The success of the universal newborn hearing
   screening program lies in the support and cooperation of health care
   providers such as pediatricians. The present study draws attention to
   the positive attitude and practices exhibited by them. It also sheds
   light on the knowledge gaps that are present and need the due attention
   of the policy makers. Further, it highlights the need for having more
   continuing medical education program and awareness drives for ensuring a
   better implementation of UNHS. (C) 2017 Elsevier B.V. All rights
   reserved.
RI Yerraguntla, Krishna/AFR-9358-2022; Ravi, Rohit/AAF-8926-2019; gunjawate, dhanshree/K-2768-2015; Lewis, Leslie/
OI Yerraguntla, Krishna/0000-0003-3185-5901; Ravi,
   Rohit/0000-0001-9585-2385; gunjawate, dhanshree/0000-0002-2464-2580;
   Lewis, Leslie/0000-0002-3467-6821
TC 7
ZS 2
ZB 2
ZR 0
ZA 0
Z8 1
Z9 8
U1 0
U2 3
SN 0165-5876
EI 1872-8464
UT WOS:000404317300003
PM 28576542
ER

PT J
AU Meeks, Natalie M.
   McGuire, April L.
   Carroll, Bryan T.
TI Electronic Collaboration in Dermatology Resident Training Through Social
   Networking
SO CUTIS
VL 99
IS 4
BP 253
EP 258
PD APR 2017
PY 2017
AB The use of online educational resources and professional social
   networking sites is increasing. The field of dermatology is currently
   underutilizing online social networking as a means of professional
   collaboration and sharing of training materials. In this study, we
   sought to assess the current structure of and satisfaction with
   dermatology resident education and gauge interest for a professional
   social networking site for educational collaboration. Two surveys-one
   for residents and one for faculty-were electronically distributed via
   the American Society for Dermatologic Surgery and Association of
   Professors of Dermatology (APD) listserves. The surveys confirmed that
   there is interest among dermatology residents and faculty in a
   dermatology professional networking site with the goal to enhance
   educational collaboration.
OI Carroll, Bryan T/0000-0001-5712-6307
Z8 0
ZS 0
ZR 0
ZB 0
TC 1
ZA 0
Z9 1
U1 1
U2 2
SN 0011-4162
EI 2326-6929
UT WOS:000410858500014
PM 28492592
ER

PT J
AU Jha, Ajeya
   Pandey, Jaya Rani
TI An Empirical Note on Health Information Digital Divide: A Study of
   Indian Patients
SO INTERNATIONAL JOURNAL OF ASIAN BUSINESS AND INFORMATION MANAGEMENT
VL 8
IS 2
BP 15
EP 34
DI 10.4018/IJABIM.2017040102
PD APR-JUN 2017
PY 2017
AB Availability of healthcare information on internet has made it possible
   for patients or their relatives to search for such information. This
   study was undertaken to find answers to such questions. In all 754
   respondents participated in the survey. The variables selected from
   literature survey and exploratory study are Health Information Digital
   Divide, Income, Having E-mail id, access to internet, geographical
   location, Education, family-type, age and gender. As the data is
   categorical the significance of difference has been calculated using
   Chi-square test. Later discriminant analysis was conducted to predict
   patients who make online health information search and the ones who do
   not. The result show that Income, Having E-mail id, access to internet,
   geographical location, Education and gender are significant factors that
   determine the propensity of people for online healthcare search. Age and
   family-type, however, were found to have no impact on such a behavior.
   Using discriminant analysis 94.5 percent patients who make online health
   information search could be correctly predicted.
RI Jha, Ajeya/AAT-7691-2020; Pandey, Jaya Rani/AAS-4927-2020; Jha, Ajeya/
OI Pandey, Jaya Rani/0000-0002-6235-9292; Jha, Ajeya/0000-0003-0491-5008
ZR 0
TC 2
ZS 0
Z8 0
ZB 0
ZA 0
Z9 2
U1 0
U2 10
SN 1947-9638
EI 1947-9646
UT WOS:000396697600002
ER

PT J
AU Fortin, Andreanne
   Rabasa-Lhoret, Remi
   Roy-Fleming, Amelie
   Desjardins, Katherine
   Brazeau, Anne-Sophie
   Ladouceur, Martin
   Gingras, Veronique
TI Practices, perceptions and expectations for carbohydrate counting in
   patients with type 1 diabetes - Results from an online survey
SO DIABETES RESEARCH AND CLINICAL PRACTICE
VL 126
BP 214
EP 221
DI 10.1016/j.diabres.2017.02.022
PD APR 2017
PY 2017
AB Aims: Characterize adult patients with diabetes on intensive insulin
   therapy in terms of: (a) practices and perceived difficulties relative
   to carbohydrate counting (CC) and diabetes treatment, and (b) their
   perceptions and expectations relative to CC.
   Methods: Participants completed a 30-question web-based questionnaire.
   Results: Participants with type 1 diabetes (T1D) and using CC as part of
   their treatment plan (n = 180) were included in this analysis.
   Participants were predominantly women (64%), aged 42 +/- 13 years old
   and had diabetes for 22 +/- 13 years. A large proportion of participants
   reported being confident in applying CC (78%) and considered precise CC
   as being important for glycemic control (91%), while only 17% reported
   finding CC difficult. Despite the low perceived difficulty associated
   with CC, many specific difficulties were encountered by patients such as
   the perception that glycemia fluctuates even with appropriate CC and
   that CC complicates the management of diabetes. A larger proportion of
   participants with a lower level of education (<university degree) and
   current or history of depression reported not feeling confident in
   applying CC. Most respondents believed that new technologies could
   facilitate CC (57%) and would be interested in such technology (62%).
   Conclusions: Although a majority of participant reported being confident
   in applying CC, many difficulties and constraints associated with CC
   have been identified. These results highlight that patients with a lower
   level of education and with a history or current depression could
   benefit from specific CC education strategies. Future studies should
   examine the efficacy of technology tools to facilitate CC. (C) 2017
   Elsevier B.V. All rights reserved.
OI Gingras, Veronique/0000-0003-4918-7534
ZR 0
ZB 2
TC 11
Z8 0
ZS 2
ZA 0
Z9 11
U1 1
U2 8
SN 0168-8227
EI 1872-8227
UT WOS:000402467800027
PM 28273644
ER

PT J
AU Hyams, J. H.
   Raidal, S. L.
   Hayes, L. M.
   Heller, J.
TI Demographic and preliminary employment data of the first two graduate
   cohorts from a rural veterinary school
SO AUSTRALIAN VETERINARY JOURNAL
VL 95
IS 4
BP 91
EP 100
DI 10.1111/avj.12571
PD APR 2017
PY 2017
AB Objective To report initial career experiences and graduate employment
   destinations 1 and 5 years following graduation of the 67 graduates from
   the first two graduating classes of the veterinary science program at
   Charles Sturt University.
   Design Online survey of graduates from the 2010 and 2011 cohorts
   undertaken 12 months following course completion and descriptive data on
   graduate practice locations 5 years post-graduation.
   Procedure Questions covered general demographic information, issues
   relating to work-life balance and factors influencing vocational
   choices. Descriptive statistics and qualitative responses are reported,
   with comparisons between continuous variables by two-sample t-test and
   between categories by Chi-square analyses. Significance was set at P <
   0.05. Graduates' locations 5 years after graduation were obtained from
   veterinary registration details and staff contact with graduates.
   Results Complete survey responses were received from 39 graduates of
   whom 34 were employed in regional areas, 1 in a very remote area, 3 in
   major cities and 1 overseas. Hours worked and salary received were
   consistent with other survey data, with new graduates working in
   regional practices earning slightly more than those working in
   metropolitan practices. At 5 years following graduation, the majority
   (56/61, 92%) remained in rural or regional Australian veterinary
   practices, with a further five graduates overseas and one lost to
   follow-up.
   Conclusion This study supported the selection criteria and educational
   approaches at CSU in establishing most of the new graduates in rural and
   regional mixed veterinary practice.
RI Heller, Jane/H-9596-2016; Hayes, Lynne/; Raidal, Sharanne/
OI Heller, Jane/0000-0003-3993-0160; Hayes, Lynne/0000-0002-5172-0281;
   Raidal, Sharanne/0000-0001-5558-3133
ZA 0
ZR 0
ZB 3
ZS 0
Z8 0
TC 5
Z9 5
U1 0
U2 12
SN 0005-0423
EI 1751-0813
UT WOS:000397857000016
PM 28346668
ER

PT J
AU Davidge-Pitts, Caroline
   Nippoldt, Todd B.
   Danoff, Ann
   Radziejewski, Lauren
   Natt, Neena
TI Transgender Health in Endocrinology: Current Status of Endocrinology
   Fellowship Programs and Practicing Clinicians
SO JOURNAL OF CLINICAL ENDOCRINOLOGY & METABOLISM
VL 102
IS 4
BP 1286
EP 1290
DI 10.1210/jc.2016-3007
PD APR 1 2017
PY 2017
AB Context: The transgender population continues to face challenges in
   accessing appropriate health care. Adequate training of endocrinologists
   in this area is a priority.
   Objectives: Assess the status of transgender health care education in US
   endocrinology fellowship training programs and assess knowledge and
   practice of transgender health among practicing US endocrinologists.
   Design: Mayo Clinic and the Endocrine Society developed and administered
   a Web-based anonymous survey to 104 endocrinology fellowship program
   directors (PDs; members of the Association of Program Directors in
   Endocrinology, Diabetes and Metabolism) and 6992 US medical doctor
   members of Endocrine Society.
   Results: There were 54 total responses from 104 PDs (51.9%). Thirty-five
   of these 54 programs (72.2%) provide teaching on transgender health
   topics; however, 93.8% respondents indicated that fellowship training in
   this area is important. Barriers to provision of education included lack
   of faculty interest or experience. The most desired strategies to
   increase transgender-specific content included online training modules
   for trainees and faculty. Of 411 practicing clinician responders, almost
   80% have treated a transgender patient, but 80.6% have never received
   training on care of transgender patients. Clinicians were very or
   somewhat confident in terms of definitions (77.1%), taking a history
   (63.3%), and prescribing hormones (64.8%); however, low confidence was
   reported outside of the hormonal realm. The most requested methods of
   education included online training modules and presentation of
   transgender topics at meetings.
   Conclusions: Confidence and competence in transgender health needs to
   increase among endocrinologists. Strategies include the development of
   online training modules, expansion of formal transgender curricula in
   fellowship programs, and presentations at national and international
   meetings.
ZS 0
Z8 0
ZA 0
ZB 11
TC 37
ZR 0
Z9 37
U1 0
U2 4
SN 0021-972X
EI 1945-7197
UT WOS:000402195300022
PM 28324050
ER

PT J
AU Ji, Gong-Jun
   Yu, Yang
   Miao, Huan-Huan
   Wang, Zhong-Jin
   Tang, Ye-Lei
   Liao, Wei
TI Decreased Network Efficiency in Benign Epilepsy with Centrotemporal
   Spikes
SO RADIOLOGY
VL 283
IS 1
BP 186
EP 194
DI 10.1148/radiol.2016160422
PD APR 2017
PY 2017
AB Purpose: To investigate the functional connectome alterations in benign
   epilepsy with centrotemporal spikes with respect to the occurrence of
   interictal epileptic discharges (IEDs) during functional magnetic
   resonance (MR) imaging.
   Materials and Methods: This prospective study was approved by the local
   institutional review board and was HIPAA compliant. All participants
   were consecutively enrolled with written informed consent. Forty-three
   right-handed patients were classified into IED (n = 20, 13 girls and
   seven boys; mean age 6 standard deviation, 9.00 years +/- 1.95) and
   non-IED (n = 23, 11 girls and 12 boys; mean age, 10.22 years +/- 2.13)
   groups on the basis of electroencephalographic data simultaneously
   recorded during resting-state functional MR imaging at 3.0 T. The
   functional connectome features (estimated with graph theoretical
   analysis) in patient groups and control subjects who were matched for
   sex, age, and education level (n = 28, all right-handed, 13 girls and 15
   boys; mean age, 10.00 years +/- 2.31) were compared by using one-way
   analysis of variance.
   Results: Patients with IEDs and those without IEDs showed consistently
   abnormal global topology in their functional networks (ie, decreased
   global efficiency; P < .05) relative to that of control subjects, with
   no differences between the two patient groups (P > .05). Decreased
   regional efficiency and connectivity strength were observed in the
   patients with IEDs and those without (mainly in the peri-rolandic and
   frontal areas) relative to control subjects (P < .05). Moreover, the
   altered functional features significantly correlated with clinical
   characteristics (ie, disease duration and age at symptom onset, P <
   .05).
   Conclusion: These findings suggest that decreased global and regional
   efficiency are prominent functional deficits in children with benign
   epilepsy with centrotemporal spikes and can be readily identified with
   resting-state functional MR imaging, irrespective of IEDs. (C) RSNA,
   2016
OI Yu, Yang/0000-0002-3339-3205; JI, Gong-Jun/0000-0002-7073-5534
ZS 0
ZA 0
ZR 0
Z8 0
TC 46
ZB 26
Z9 46
U1 1
U2 32
SN 0033-8419
UT WOS:000401896700021
PM 27631414
ER

PT J
AU Ivy, Autumn S.
   Clark, Catherine L.
   Bahm, Sarah M.
   Van Meurs, Krisa P.
   Wusthoff, Courtney J.
TI Improving the Identification of Neonatal Encephalopathy: Utility of a
   Web-Based Video Tool
SO AMERICAN JOURNAL OF PERINATOLOGY
VL 34
IS 5
BP 520
EP 522
DI 10.1055/5-0036-1593846
PD APR 2017
PY 2017
AB Objective This study tested the effectiveness of a video teaching tool
   in improving identification and classification of encephalopathy in
   infants.
   Study Design We developed an innovative video teaching tool to help
   clinicians improve their skills in interpreting the neonatal
   neurological examination for grading encephalopathy. Pediatric residents
   were shown 1-minute video clips demonstrating exam findings in normal
   neonates and neonates with various degrees of encephalopathy. Findings
   from five domains were demonstrated: spontaneous activity, level of
   alertness, posture/tone, reflexes, and autonomic responses. After each
   clip, subjects were asked to identify whether the exam finding was
   normal or consistent with mild, moderate, or severe abnormality.
   Subjects were then directed to a web-based teaching toolkit, containing
   a compilation of videos demonstrating normal and abnormal findings on
   the neonatal neurological examination. Immediately after training,
   subjects underwent posttesting, again identifying exam findings as
   normal, mild, moderate, or severe abnormality.
   Results Residents improved in their overall ability to identify and
   classify neonatal encephalopathy after viewing the teaching tool. In
   particular, the identification of abnormal spontaneous activity,
   reflexes, and autonomic responses were most improved.
   Conclusion This pretest/posttest evaluation of an educational tool
   demonstrates that after viewing our toolkit, pediatric residents were
   able to improve their overall ability to detect neonatal encephalopathy.
OI Ivy, Autumn/0000-0003-1775-6253; Wusthoff, Courtney/0000-0002-1882-5567
Z8 0
ZA 0
ZR 0
ZB 0
ZS 0
TC 0
Z9 0
U1 1
U2 3
SN 0735-1631
EI 1098-8785
UT WOS:000398011100015
PM 27788536
ER

PT J
AU Clapp, Alison
TI An e-Learning Team's Life On and Offline: A Collaborative
   Self-Ethnography in Postgraduate Education Development
SO ELECTRONIC JOURNAL OF E-LEARNING
VL 15
IS 1
BP 33
EP 45
PD APR 2017
PY 2017
AB This paper primarily discusses the methodology of a case study into
   interactions and working practices of an e-learning team, on and
   offline. Although several ethnographies have been published on online
   learning, there are apparently none involving communities developing
   courses. This is a unique insight, bringing a new view of course and
   staff development. The e-learning team develops courses in the Faculty
   of Medical Sciences Graduate School in a UK higher education
   institution. Interactions occur online and offline, the team's workplace
   'setting'. The ethnography is to inform future staff development by
   analysing interaction outside the team with the subject specialists,
   generally time-poor clinicians and research scientists who have varied
   experience of e-learning, but are required to provide course content and
   to teach their subjects in online distance learning courses. Records
   kept by team members were enlarged upon via weekly interviews and
   collated by a team member who developed a narrative, subsequently coded
   into content themes. The main themes were technology, pedagogy and
   communication. Conversation analysis provided theories on methods useful
   in staff development for later action research. Consideration was also
   given to issues of power within the interactional relationships. The
   paper discusses challenges and strengths of this collaborative
   self-ethnography as a research methodology in this e-learning setting.
   It was concluded that collaborative self-ethnography is a highly
   suitable research methodology for this type of study.
RI Clapp, Alison/GSO-2841-2022
ZA 0
TC 1
ZS 0
ZB 0
Z8 0
ZR 0
Z9 1
U1 0
U2 5
SN 1479-4403
UT WOS:000399819500003
ER

PT J
AU Woldaregay, Ashenafi Zebene
   Walderhaug, Stale
   Hartvigsen, Gunnar
TI Telemedicine Services for the Arctic: A Systematic Review
SO JMIR MEDICAL INFORMATICS
VL 5
IS 2
BP 2
EP 16
AR e16
DI 10.2196/medinform.6323
PD APR-JUN 2017
PY 2017
AB Background: Telemedicine services have been successfully used in areas
   where there are adequate infrastructures such as reliable power and
   communication lines. However, despite the increasing number of merchants
   and seafarers, maritime and Arctic telemedicine have had limited
   success. This might be linked with various factors such as lack of good
   infrastructure, lack of trained onboard personnel, lack of
   Arctic-enhanced telemedicine equipment, extreme weather conditions,
   remoteness, and other geographical challenges.
   Objective: The purpose of this review was to assess and analyze the
   current status of telemedicine services in the context of maritime
   conditions, extreme weather (ie, Arctic weather), and remote accidents
   and emergencies. Moreover, the paper aimed to identify successfully
   implemented telemedicine services in the Arctic region and in maritime
   settings and remote emergency situations and present state of the art
   systems for these areas. Finally, we identified the status quo of
   telemedicine services in the context of search and rescue (SAR)
   scenarios in these extreme conditions.
   Methods: A rigorous literature search was conducted between September 7
   and October 28, 2015, through various online databases. Peer reviewed
   journals and articles were considered. Relevant articles were first
   identified by reviewing the title, keywords, and abstract for a
   preliminary filter with our selection criteria, and then we reviewed
   full-text articles that seemed relevant. Information from the selected
   literature was extracted based on asome predefined categories, which
   were defined based on previous research and further elaborated upon via
   iterative brainstorming.
   Results: The initial hits were vetted using the title, abstract, and
   keywords, and we retrieved a total of 471 papers. After removing
   duplicates from the list, 422 records remained. Then, we did an
   independent assessment of the articles and screening based on the
   inclusion and exclusion criteria, which eliminated another 219 papers,
   leaving 203 relevant papers. After a full-text assessment, 36 articles
   were left, which were critically analyzed. The inter-rater agreement was
   measured using Cohen Kappa test, and disagreements were resolved through
   discussion.
   Conclusions: Despite the increasing number of fishermen and other
   seafarers, Arctic and maritime working conditions are mainly
   characterized by an absence of access to health care facilities. The
   condition is further aggravated for fishermen and seafarers who are
   working in the Arctic regions. In spite of the existing barriers and
   challenges, some telemedicine services have recently been successfully
   delivered in these areas. These services include teleconsultation (9/37,
   24%), teleradiology (8/37, 22%), teledermatology and tele-education
   (3/37, 8%), telemonitoring and telecardiology (telesonography) (1/37,
   3%), and others (10/37, 27%). However, the use of telemedicine in
   relation to search and rescue (SAR) services is not yet fully exploited.
   Therefore, we foresee that these implemented and evaluated telemedicine
   services will serve as underlying models for the successful
   implementation of future search and rescue (SAR) services.
RI Woldaregay, Ashenafi Zebene/AAE-8266-2019; Hartvigsen, Gunnar/L-1646-2013; Walderhaug, Stale/
OI Woldaregay, Ashenafi Zebene/0000-0002-9464-3407; Hartvigsen,
   Gunnar/0000-0001-8771-9867; Walderhaug, Stale/0000-0002-8192-2060
TC 16
ZA 0
ZS 0
Z8 0
ZB 4
ZR 2
Z9 18
U1 1
U2 14
SN 2291-9694
UT WOS:000404931700001
PM 28659257
ER

PT J
AU Balls-Berry, Joyce E.
   Billings, Heather
   Ernste, Laura
   Soto, Miguel Valdez
   Frimannsdottir, Katrin
   Weavers, Karen
   Montori, Victor M.
   Patten, Christi A.
TI Development of a self-directed, online-learning curriculum to increase
   community-engaged research in clinical and translational science
SO JOURNAL OF CLINICAL AND TRANSLATIONAL SCIENCE
VL 1
IS 2
BP 135
EP 139
DI 10.1017/cts.2016.19
PD APR 2017
PY 2017
AB Background Medical research strives to improve health; community-engaged
   research (CEnR) supports translation to the community.
   Methods This article describes the use of andragogical theory to develop
   asynchronous CEnR training.
   Results A total of 43 researchers and community members completed at
   least one module. The majority (67%-100%) stated that training met their
   educational needs and noted a desire for more information.
   Conclusion The curriculum reinforced CEnR principles to enhance medical
   research.
OI Billings, Heather/0000-0002-8613-184X
ZA 0
ZB 1
ZR 0
Z8 0
ZS 0
TC 4
Z9 4
U1 0
U2 1
EI 2059-8661
UT WOS:000783902700010
PM 28649456
ER

PT J
AU Olson, Erin A.
   Mullen, Sean P.
   Raine, Lauren B.
   Kramer, Arthur F.
   Hillman, Charles H.
   McAuley, Edward
TI Integrated Social- and Neurocognitive Model of Physical Activity
   Behavior in Older Adults with Metabolic Disease
SO ANNALS OF BEHAVIORAL MEDICINE
VL 51
IS 2
BP 272
EP 281
DI 10.1007/s12160-016-9850-4
PD APR 2017
PY 2017
AB Despite the proven benefits of physical activity to treat and prevent
   metabolic diseases, such as diabetes (T2D) and metabolic syndrome
   (MetS), most individuals with metabolic disease do not meet physical
   activity (PA) recommendations. PA is a complex behavior requiring
   substantial motivational and cognitive resources. The purpose of this
   study was to examine social cognitive and neuropsychological
   determinants of PA behavior in older adults with T2D and MetS. The
   hypothesized model theorized that baseline self-regulatory strategy use
   and cognitive function would indirectly influence PA through
   self-efficacy.
   Older adults with T2D or MetS (M (age) = 61.8 +/- 6.4) completed either
   an 8-week physical activity intervention (n = 58) or an online metabolic
   health education course (n = 58) and a follow-up at 6 months. Measures
   included cognitive function, self-efficacy, self-regulatory strategy
   use, and PA.
   The data partially supported the hypothesized model (chi(2) =
   158.535(131), p > .05, comparative fit index = .96, root mean square
   error of approximation = .04, standardized root mean square residual =
   .06) with self-regulatory strategy use directly predicting self-efficacy
   (beta = .33, p < .05), which in turn predicted PA (beta = .21, p < .05).
   Performance on various cognitive function tasks predicted PA directly
   and indirectly via self-efficacy. Baseline physical activity (beta =
   .62, p < .01) and intervention group assignment via self-efficacy (beta
   = -.20, p < .05) predicted follow-up PA. The model accounted for 54.4 %
   of the variance in PA at month 6.
   Findings partially support the hypothesized model and indicate that
   select cognitive functions (i.e., working memory, inhibition, attention,
   and task-switching) predicted PA behavior 6 months later. Future
   research warrants the development of interventions targeting cognitive
   function, self-regulatory skill development, and self-efficacy
   enhancement.
   The trial was registered with the clinical trial number NCT01790724.
RI Hillman, Charles/AAD-4828-2019; Kramer, Arthur/AAB-2937-2019; Mullen, Sean Patrick/G-6453-2014; Kramer, Arthur/; Hillman, Charles/
OI Mullen, Sean Patrick/0000-0002-8200-4026; Kramer,
   Arthur/0000-0001-5870-2724; Hillman, Charles/0000-0002-3722-5612
Z8 0
ZA 0
ZB 0
ZS 0
TC 10
ZR 0
Z9 10
U1 2
U2 17
SN 0883-6612
EI 1532-4796
UT WOS:000398940700012
PM 27844326
ER

PT J
AU Ackerman, Ilana N.
   Bucknill, Andrew
   Page, Richard S.
   Broughton, Nigel S.
   Roberts, Carol
   Cavka, Bernarda
   Schoch, Peter
   Brand, Caroline A.
TI Preferences for Disease-Related Education and Support Among Younger
   People With Hip or Knee Osteoarthritis
SO ARTHRITIS CARE & RESEARCH
VL 69
IS 4
BP 499
EP 508
DI 10.1002/acr.22950
PD APR 2017
PY 2017
AB Objective. To explore the usefulness and accessibility of different
   delivery modes of disease-related education and support, as perceived by
   younger people with osteoarthritis (OA).
   Methods. People ages 20-55 years with hip or knee OA were recruited from
   3 major Australian public hospitals and the community (n = 147). Data
   were collected on use of disease-related education and support services,
   as well as perceived usefulness and accessibility of delivery modes
   including group-based programs, online resources, telephone helplines,
   mailed information, social media, and mobile applications (rated on
   visual analog scales from 1-10; higher scores indicate greater
   usefulness or accessibility).
   Results. Very few participants had used social media (5%), group
   self-management programs (3%), or telephone helplines (2%) to obtain OA
   information. Mailed information packs and online education programs were
   considered the most useful (median usefulness scores 8.0 and 7.0,
   respectively) and accessible methods (median accessibility scores 10.0
   and 9.0, respectively) for providing OA education and support. Social
   media was perceived as least useful (median usefulness score 2.0) and
   least accessible; 45% of participants considered it "not at all useful,"
   while 35% reported it would be " very difficult" to access OA education
   and support by this means. Less educational attainment was associated
   with greater perceived difficulty in accessing online/electronic
   delivery modes, while people in paid work perceived easier access.
   Conclusion. These data highlight the value of mailed information and
   online education to younger people with OA and can be used to develop
   targeted resources for individuals of working age. Social media was not
   a highly valued source of disease-related education and support.
RI Page, Richard/K-6327-2015; Ackerman, Ilana/
OI Page, Richard/0000-0002-2225-7144; Ackerman, Ilana/0000-0002-6028-1612
ZS 0
Z8 0
TC 6
ZB 2
ZA 0
ZR 0
Z9 6
U1 0
U2 4
SN 2151-464X
EI 2151-4658
UT WOS:000397988800007
PM 27273912
ER

PT J
AU Agarwal, Nitin
   Kommana, Sumana S.
   Hansberry, David R.
   Kashkoush, Ahmed I.
   Friedlander, Robert M.
   Lunsford, L. Dade
TI Accessibility, reliability, and usability of neurosurgical resources
SO JOURNAL OF NEUROSURGERY
VL 126
IS 4
BP 1263
EP 1268
DI 10.3171/2015.12.JNS151102
PD APR 2017
PY 2017
AB OBJECTIVE Closing the knowledge gap that exists between patients and
   health care providers is essential and is facilitated by easy access to
   patient education materials. Although such information has the potential
   to be an effective resource, it must be written in a user-friendly and
   understandable manner, especially when such material pertains to
   specialized and highly technical fields such as neurological surgery.
   The authors evaluated the accessibility, usability, and reliability of
   current educational resources provided by the American Association of
   Neurological Surgeons (AANS), Healthwise, and the National Institute for
   Neurological Disorders and Stroke (NINDS).
   METHODS Online neurosurgical patient education information provided by
   AANS, Healthwise, and NINDS was evaluated using the LIDA scale, a
   website quality assessment tool, by medical professionals and nonmedical
   professionals. A high achieving score is regarded as 90% or greater
   using the LIDA scale.
   RESULTS Accessibility scores were 76.7% (AANS), 83.3% (Healthwise), and
   75.0% (NINDS). Average usability scores for the AANS, Healthwise, and
   NINDS were 73.3%, 82.6%, and 82.9%, respectively, when evaluated by
   medical professionals and 78.5%, 80.7%, and 75.9%, respectively, for
   nonmedical professionals, respectively. Average reliability scores were
   58.5%, 53.3%, 72.6%, respectively, for medical professionals and 70.4%,
   66.7%, and 78.5%, respectively, for nonmedical professionals when
   evaluating the AANS, Healthwise, and NINDS websites.
   CONCLUSIONS Although organizations like AANS, Healthwise, and NINDS
   should be commended for their ongoing commitment to provide health care
   oriented materials, modification of this material is suggested to
   improve the patient education value.
RI Lunsford, L. Dade/AHI-7993-2022; friedlander, robert/A-2845-2016
OI friedlander, robert/0000-0003-4423-9219
ZB 0
Z8 0
TC 6
ZA 0
ZR 0
ZS 0
Z9 6
U1 0
U2 6
SN 0022-3085
EI 1933-0693
UT WOS:000397837900029
PM 27257833
ER

PT J
AU Langenau, Erik E.
   Lee, Robert
   Fults, Marci
TI Blended Learning Educational Format for Third-Year Pediatrics Clinical
   Rotation
SO JOURNAL OF THE AMERICAN OSTEOPATHIC ASSOCIATION
VL 117
IS 4
BP 234
EP 243
DI 10.7556/jaoa.2017.041
PD APR 2017
PY 2017
AB Context:Traditional medical education is shifting to incorporate
   learning technologies and online educational activities with traditional
   face-to-face clinical instruction to engage students, especially at
   remote clinical training sites.
   Objective: To describe and evaluate the effectiveness of the blended
   learning format (combining online and face-to-face instruction) for
   third-year osteopathic medical students during their pediatric rotation.
   Methods: Third-year medical students who completed the 4-week clerkship
   in pediatrics during the 2014-2015 academic year were divided into a
   standard learning group and a blended learning group with online
   activities (discussion boards, blogs, virtual patient encounters,
   narrated video presentations, and online training modules).
   Comprehensive Osteopathic Medical Achievement Test scores and final
   course grades were compared between the standard learning and blended
   learning groups. Students in the blended learning group completed a
   postsurvey regarding their experiences.
   Results: Of 264 third-year students who completed the 4-week clerkship
   in pediatrics during the 2014-2015 academic year, 78 (29.5%)
   participated in the blended learning supplement with online activities.
   Of 53 students who completed the postsurvey in the blended learning
   group, 44 (83.0%) agreed or strongly agreed that "The integration of
   e-learning and face-to-face learning helped me learn pediatrics."
   Open-ended comments supported this overall satisfaction with the course
   format; however, 26 of 100 comments reflected a desire to increase the
   amount of clinical exposure and face-to-face time with patients. No
   statistical differences were seen between the standard learning (n=186)
   and blended learning (n=78) groups with regard to Comprehensive
   Osteopathic Medical Achievement Test scores (P=.321). Compared with the
   standard learning group, more students in the blended learning group
   received a final course grade of honors (P=.015).
   Conclusion: Results of this study support the use of blended learning in
   a clinical training environment. As more medical educators use blended
   learning, it is important to investigate the best balance between
   learning with technology and learning in a face-to-face setting. Online
   activities may enhance but should never fully replace face-to-face
   learning with real patients.
OI Fults, Marci/0000-0003-3772-7249
ZB 1
TC 14
ZS 0
Z8 0
ZR 0
ZA 0
Z9 14
U1 1
U2 10
SN 0098-6151
EI 1945-1997
UT WOS:000402652200005
PM 28346604
ER

PT J
AU Trudeau, Kimberlee J.
   Hildebrand, Cristina
   Garg, Priyanka
   Chiauzzi, Emil
   Zacharoff, Kevin L.
TI A Randomized Controlled Trial of the Effects of Online Pain Management
   Education on Primary Care Providers
SO PAIN MEDICINE
VL 18
IS 4
BP 680
EP 692
DI 10.1093/pm/pnw271
PD APR 2017
PY 2017
AB Objective. To improve pain management practices, we developed an online
   interactive continuing education (CE) program for primary care providers
   (PCPs). This program follows the flow of clinical decisionmaking through
   simulated cases at critical pain treatment points along the pain
   treatment continuum.
   Design. A randomized controlled trial was conducted to test the efficacy
   of this program. Participants were randomized to either the experimental
   condition or the control condition (online, text-based CE program).
   Subjects. A total of 238 primary care providers were recruited through
   hospitals, professional newsletters, and pain conferences.
   Results. Participants in both conditions reported significantly improved
   scores on knowledge (KNOW-PAIN 50), attitudes (CAOS), and pain practice
   behaviors (PPBS) scales over the four-month study. The experimental
   condition showed significantly greater change over time on the
   tamper-resistant formulations (TRFs) of opioids and dosing CAOS subscale
   compared with the control condition. Post hoc comparisons suggested that
   participants in the experimental condition were less likely to endorse
   use of opioid TRFs over time compared with the control condition.
   Exploratory analyses for potential moderators indicated a significant
   three-way interaction with time, condition, and discipline (i.e.,
   physician vs other) for the impediments and concerns attitudes subscale
   and the early refill behaviors subscale. Post hoc comparisons indicated
   that physicians in the experimental condition exhibited the greatest
   change in attitudes and the nonphysicians exhibited the greatest change
   in reported behaviors in response to requests for early refills.
   Conclusions. Findings suggest online CE programs may positively impact
   PCPs' knowledge, attitudes, and pain practice behaviors but provide
   minimal evidence for the value of including interactivity.
Z8 0
TC 13
ZS 0
ZA 0
ZB 4
ZR 0
Z9 13
U1 2
U2 8
SN 1526-2375
EI 1526-4637
UT WOS:000400658200009
PM 28034967
ER

PT J
AU Bussieres, Annick
   Bouchard, Alexandre
   Simonyan, David
   Drolet, Sebastien
TI Family medicine residents' training in, knowledge about, and perceptions
   of digital rectal examination
SO CANADIAN FAMILY PHYSICIAN
VL 63
IS 4
BP E232
EP E237
PD APR 2017
PY 2017
AB Objective To evaluate family medicine residents' training in, knowledge
   about, and perceptions of digital rectal examination (DRE).
   Design Descriptive study, using an online survey that was available in
   French and English.
   Setting Quebec.
   Participants A total of 217 residents enrolled in a family medicine
   program.
   Main outcome measures Residents' demographic characteristics; the DRE
   teaching they received throughout their medical training; their reasons
   for omitting DRE; their recognition of DRE indications (strong vs weak)
   and application of DRE for 10 anorectal complaints; and their
   perceptions of the overall quality of the DRE training they received.
   Results Of the 879 residents contacted, 217 (25%) responded to the
   survey. Throughout their training, one-third of respondents did not
   receive any supervision for or feedback on DRE technique. Seventy-one
   percent of respondents expressed their inability to identify the nature
   of abnormal examination findings at least once during their training.
   The most frequently reported reasons to omit DRE were patient refusal,
   inadequate setting, and lack of time.
   Conclusion Most of the residents in this study had omitted DRE at least
   once in their clinical work despite recognizing its importance. There
   was discordance between recognition of a complaint requiring DRE and
   execution of this technique in a clinical setting. Family medicine
   education programs and continuing medical education committees should
   consider including DRE training.
ZB 2
TC 7
ZR 0
ZA 0
ZS 0
Z8 0
Z9 7
U1 0
U2 1
SN 0008-350X
EI 1715-5258
UT WOS:000402174100002
PM 28404721
ER

PT J
AU Hammer, Mark M.
   Kohlberg, Gavriel D.
TI Get the Diagnosis: an evidence-based medicine collaborative Wiki for
   diagnostic test accuracy
SO POSTGRADUATE MEDICAL JOURNAL
VL 93
IS 1098
BP 179
EP 185
DI 10.1136/postgradmedj-2015-133902
PD APR 2017
PY 2017
AB Background Despite widespread calls for its use, there are challenges to
   the implementation of evidence-based medicine (EBM) in clinical
   practice.
   Methods In response to the challenges of finding timely, pertinent
   information on diagnostic test accuracy, we developed an online,
   crowd-sourced Wiki on diagnostic test accuracy called Get the Diagnosis
   (GTD, http://www.getthediagnosis.org).
   Results Since its launch in November 2008 till October 2015, GTD has
   accumulated information on 300 diagnoses, with 1617 total diagnostic
   entries. There are a total of 1097 unique diagnostic tests with a mean
   of 5.4 tests (range 0-38) per diagnosis. 73% of entries (1182 of 1617)
   have an associated sensitivity and specificity and 89% of entries (1432
   of 1617) have associated peer-reviewed literature citations. Altogether,
   GTD contains 474 unique literature citations. For a sample of three
   diagnoses, the search precision (percentage of relevant results in the
   first 30 entries) in GTD was 100% as compared with a range of
   13.3%-63.3% for PubMed and between 6.7% and 76.7% for Google Scholar.
   Conclusion GTD offers a fast, precise and efficient way to look up
   diagnostic test accuracy. On three selected examples, GTD had a greater
   precision rate compared with PubMed and Google Scholar in identifying
   diagnostic test information. GTD is a free resource that complements
   other currently available resources.
RI Hammer, Mark/AAR-9625-2020; Kohlberg, Gavriel/AAF-2687-2020; Kohlberg, Gavriel/
OI Hammer, Mark/0000-0002-1700-7984; Kohlberg, Gavriel/0000-0002-7443-6646
ZR 0
ZA 0
ZB 0
ZS 0
TC 0
Z8 0
Z9 0
U1 0
U2 0
SN 0032-5473
EI 1469-0756
UT WOS:000402123700002
PM 27489373
ER

PT J
AU Chan, Michael H.
   Knoepke, Christopher E.
   Cole, Madeline L.
   McKinnon, James
   Matlock, Daniel D.
TI Colorado Medical Students' Attitudes and Beliefs About Marijuana
SO JOURNAL OF GENERAL INTERNAL MEDICINE
VL 32
IS 4
BP 458
EP 463
DI 10.1007/s11606-016-3957-y
PD APR 2017
PY 2017
AB Over the past two decades, state and local governments across the U.S.
   have been increasingly reforming marijuana laws. Despite growing support
   for marijuana as a medical treatment, little is known about medical
   students' perceptions of marijuana use.
   To assess Colorado medical students' personal and professional opinions
   on current and future marijuana use in a healthcare setting.
   A voluntary, anonymous, online cross-sectional survey.
   Medical students (n = 624) at the University of Colorado School of
   Medicine between January and February 2014 were invited to participate.
   Numerical responses were quantified using counts and percentages, and
   Likert scale responses were collapsed for bivariate analysis. Items were
   gathered thematically and additively scored for each subscale. Internal
   consistency reliability statistics were calculated for each subscale to
   ensure that items were assessing similar constructs. Unadjusted t tests
   and one-way analysis of variance (ANOVA) were used to calculate mean
   differences in subscale scores between subgroups.
   We received 236 responses (37%). Students indicated support for
   marijuana legalization (64%), and few believed that physicians should be
   penalized for recommending marijuana to patients (6%). Nearly all (97%)
   believed that further marijuana research should be conducted, and
   believed marijuana could play a role in the treatment of various medical
   conditions. Seventy-seven percent reported that they believed marijuana
   use had the potential for psychological harm, and 68% indicated concern
   for potential physical harm. Only a minority of students would recommend
   marijuana to a patient under current law (29%), or if it were legally
   available (45%). Acceptability of marijuana for treatment of approved
   conditions was not correlated with age or gender, but was positively
   correlated with living in Colorado prior to medical school (p < 0.001)
   and with prior marijuana use (p < 0.001).
   Medical students support marijuana legal reform, medicinal uses of
   marijuana, and increased research, but have concerns regarding risks of
   marijuana use, and appear hesitant to recommend marijuana to patients.
OI Matlock, Dan/0000-0001-9597-9642
ZS 0
Z8 0
ZR 0
ZB 5
TC 47
ZA 0
Z9 47
U1 0
U2 12
SN 0884-8734
EI 1525-1497
UT WOS:000398848100018
PM 28097606
ER

PT J
AU Breakey, Vicky R.
   Harris, Lauren
   Davis, Omar
   Agarwal, Arnav
   Ouellette, Carley
   Akinnawo, Elizabeth
   Stinson, Jennifer
TI The quality of information about sickle cell disease on the Internet for
   youth
SO PEDIATRIC BLOOD & CANCER
VL 64
IS 4
AR e26309
DI 10.1002/pbc.26309
PD APR 2017
PY 2017
AB Background: Adolescence is a vulnerable time for teens with sickle cell
   disease (SCD). Although there is evidence to support the use of
   web-based education to promote self-management skills in patients with
   chronic illnesses, the quality of SCD-related information on the
   Internet has not been assessed.
[truncated: 737,295 more chars]
