# Supplementary material for: The impact of COVID-19 on online medical education: a knowledge graph analysis based on co-term analysis
Source: BMC Med Educ. 2023 Apr 1;23:203. doi: 10.1186/s12909-023-04193-5 (PMC10067015; doi:10.1186/s12909-023-04193-5)
Supplement: Supplementary file 1 — Additional file 1. [file 12909_2023_4193_MOESM1_ESM.zip › wos/8.txt]

FN Clarivate Analytics Web of Science
VR 1.0
PT J
AU Gardner, Allison J.
   Gray, Alice L.
   Self, Staci
   Wagener, Jeffrey S.
TI Strengthening care teams to improve adherence in cystic fibrosis: a
   qualitative practice assessment and quality improvement initiative
SO PATIENT PREFERENCE AND ADHERENCE
VL 11
BP 761
EP 767
DI 10.2147/PPA.S130439
PD 2017
PY 2017
AB Background: Treatment regimens for patients with cystic fibrosis (CF)
   are complex, time consuming, and burdensome, and adherence to CF
   treatment is suboptimal. CF care teams play a critical role in
   supporting patients' chronic self-management skills, but there is no
   uniform method for assessing patients' adherence to treatment or
   standard interventions to help patients improve when necessary.
   Methods: Between May 2015 and March 2016, care team members from 10 CF
   centers in the USA participated in a practice assessment and quality
   improvement (QI) initiative. The intervention included a baseline
   practice assessment survey, personalized continuing medical education
   (CME)-certified Webconferences with expert study faculty, targeted
   reinforcement of key practice points, and follow-up online survey and
   telephone interviews to evaluate the benefits and limitations of the
   intervention.
   Results: Responses to the baseline practice assessment survey were
   received from 50 multidisciplinary care team members representing 10 CF
   centers. Primary barriers to adherence-related aspects of care in their
   clinics were motivating patients and caregivers to improve adherence and
   obtaining accurate information about adherence from patients. At the
   conclusion of the initiative, participants reported improvements in
   communication within their care team, implementation of new approaches
   to asking about adherence, and a renewed commitment to asking patients
   and caregivers about adherence at each clinic visit.
   Conclusion: Structured QI interventions that bring multidisciplinary
   care teams together to reflect on clinic processes and elicit objective
   insights from outside faculty have the potential to improve practice
   patterns related to the assessment and improvement of patient adherence
   in CF.
TC 8
Z8 0
ZB 1
ZS 0
ZR 0
ZA 0
Z9 8
U1 0
U2 4
SN 1177-889X
UT WOS:000399299500002
PM 28435234
ER

PT J
AU Turja, Tuuli
   Oksanen, Atte
   Kaakinen, Markus
   Sirola, Anu
   Kaltiala-Heino, Riittakerttu
   Rasanen, Pekka
TI Proeating disorder websites and subjective well-being: A four-country
   study on young people
SO INTERNATIONAL JOURNAL OF EATING DISORDERS
VL 50
IS 1
BP 50
EP 57
DI 10.1002/eat.22589
PD JAN 2017
PY 2017
AB ObjectiveProeating disorder (pro-ED) communities online encourage
   harmful weight-loss and weight-control practices. This study examined
   the association between exposure to pro-ED content online and subjective
   well-being (SWB) among adolescents and young adults in four countries.
   MethodCross-national data were collected in the US, Germany, the UK and
   Finland from Internet users aged 15-30 years (N=3,557; 50.15% male). The
   questionnaire assessed SWB, exposure to harm-advocating websites, online
   activity, prior victimization, and social belonging. Ordinary least
   squares (OLS) regression models assessed the relationship between SWB
   and pro-ED exposure and adjusted for a number of confounding factors.
   ResultsOf the participants, 17% had been exposed to pro-ED content (US
   20%, Germany 7%, UK 21%, Finland 22%). Exposure to pro-ED content online
   was negatively associated with SWB in the US, Germany, and Finland, also
   after adjusting for the confounding factors. Offline social belonging
   moderated the association between pro-ED and SWB.
   DiscussionParticipants who visited pro-ED websites reported lower SWB
   than others did. The potentially harmful impact of visiting these sites
   was buffered by the strong offline social belonging. Given the observed
   similarities across the countries, it is important for families, health
   professionals, and educators to stay abreast of online communities that
   have possible contra recovery influences and to be able to discuss such
   Internet contents in a way that increases treatment motivation. (c) 2016
   Wiley Periodicals, Inc. (Int J Eat Disord 2017; 50:50-57)
RI Oksanen, Atte/AAA-6682-2019; Kaltiala, Riittakerttu/T-9411-2019; Sirola, Anu/AAV-9015-2020; Turja, Tuuli/
OI Oksanen, Atte/0000-0003-4143-5580; Kaltiala,
   Riittakerttu/0000-0002-2783-3892; Sirola, Anu/0000-0003-2195-8114;
   Turja, Tuuli/0000-0001-7815-9511
ZB 0
ZA 0
TC 8
ZS 0
ZR 0
Z8 0
Z9 8
U1 0
U2 35
SN 0276-3478
EI 1098-108X
UT WOS:000391034600006
PM 27441787
ER

PT J
AU Coughlin, Steven S.
   Prochaska, Judith J.
   Williams, Lovoria B.
   Besenyi, Gina M.
   Heboyan, Vahe
   Goggans, D. Stephen
   Yoo, Wonsuk
   De Leo, Gianluca
TI Patient web portals, disease management, and primary prevention
SO RISK MANAGEMENT AND HEALTHCARE POLICY
VL 10
BP 33
EP 40
DI 10.2147/RMHP.S130431
PD 2017
PY 2017
AB Background: Efforts aimed at health care reform and continued advances
   in information technologies have prompted interest among providers and
   researchers in patient web portals. Patient web portals are
   password-protected online websites that offer the patients 24-hour
   access to personal health information from anywhere with an Internet
   connection.
   Methods: This article, which is based upon bibliographic searches in
   PubMed, reviews important developments in web portals for primary and
   secondary disease prevention, including patient web portals tethered to
   electronic medical records, disease-specific portals, health
   disparities, and health-related community web portals.
   Results: Although findings have not been uniformly positive, several
   studies of the effectiveness of health care system patient portals in
   chronic disease management have shown promising results with regard to
   patient outcomes. Patient web portals have also shown promising results
   in increasing adherence with screening recommendations. Racial and
   ethnic minorities, younger persons, and patients who are less educated
   or have lower health literacy have been found to be less likely to use
   patient portals.
   Conclusion: Additional studies are needed of the utility and
   effectiveness of different elements of web portals for different patient
   populations. This should include additional diseases and health topics
   such as smoking cessation and weight management.
RI Prochaska, Judith J/I-4510-2013; De Leo, Gianluca/; YOO, WONSUK/; Heboyan, Vahe/; Besenyi, Gina/
OI Prochaska, Judith J/0000-0001-7925-326X; De Leo,
   Gianluca/0000-0001-6836-8360; YOO, WONSUK/0000-0003-2414-2399; Heboyan,
   Vahe/0000-0002-4949-7703; Besenyi, Gina/0000-0002-4538-9510
TC 41
ZR 0
Z8 0
ZA 0
ZB 6
ZS 0
Z9 41
U1 0
U2 17
SN 1179-1594
UT WOS:000398616700001
PM 28435342
ER

PT J
AU Englund, Claire
TI Exploring approaches to teaching in three-dimensional virtual worlds
SO INTERNATIONAL JOURNAL OF INFORMATION AND LEARNING TECHNOLOGY
VL 34
IS 2
SI SI
BP 140
EP 151
DI 10.1108/IJILT-12-2016-0058
PD 2017
PY 2017
AB Purpose - The purpose of this paper is to explore how teachers'
   approaches to teaching and conceptions of teaching and learning with
   educational technology influence the implementation of three-
   dimensional virtual worlds (3DVWs) in health care education.
   Design/methodology/approach - Data were collected through thematic
   interviews with eight teachers to elicit their approaches to teaching in
   a 3DVW and their conceptions of teaching and learning with technology in
   online health care education.
   Findings - Results indicate that teaching in 3DVWs necessitates the
   adoption of a student- centred approach to teaching. The teachers'
   underlying approaches to teaching and learning became evident in their
   student- centred approach and use of problem- based activities. The
   immersive, social nature of the environment facilitated the creation of
   authentic, communicative learning activities created by the health care
   teachers and was in alignment with their disciplinary approaches to
   teaching and learning.
   Research limitations/implications - The sample size of the study is
   relatively small which limits the degree of external validity and
   generalisability of the results. Practical implications - If
   sustainability of 3DVWs is to be achieved, academic development
   activities for teachers and their communities of practice may be
   necessary to support conceptual change and facilitate a shift to
   student- centred teaching where necessary.
   Originality/value - There is limited research concerning the
   relationship between teachers' approaches to teaching and the use of
   educational technologies, in particular the implementation of 3DVWs.
OI Englund, Claire/0000-0003-3448-7964
ZB 0
ZA 0
ZS 0
TC 7
Z8 0
ZR 0
Z9 7
U1 0
U2 5
SN 2056-4880
UT WOS:000399059300007
ER

PT J
AU Weyers, Simone
   Noack, Thorsten
   Rehkaemper, Gerd
   Wenzel-Meyburg, Ursula
   Schulz, Christian
   Schmitz, Andrea
TI "I just realized that something happened to me today" - An innovative
   educational approach to support students in dealing with the dissection
   course, death and dying
SO ANNALS OF ANATOMY-ANATOMISCHER ANZEIGER
VL 210
BP 160
EP 163
DI 10.1016/j.aanat.2016.11.012
PD 2017
PY 2017
AB Background and aim: The dissection course is an essential part of
   preclinical medical education. At the Medical Faculty of Duesseldorf, a
   required elective course has been developed over three semesters with
   the aim of encouraging students to reflect on their experiences in the
   dissection course and offering them support in dealing with aspects of
   death and dying. The aim of this paper is to present this educational
   approach and the student evaluations.
   Methods and results: The educational concept follows a peer group
   approach and is comprised of several components spanning three
   semesters: introductory lectures, tours of the dissection hall and
   clinical wards, an online diary, and reflection groups. Quantitative and
   qualitative evaluation has shown that students rate the course
   positively as to its benefits and workload. While all of the components
   should be retained, students do wish more time to visit sites and engage
   with professionals in connection with death and dying.
   Discussion: This strategy could serve as a cornerstone for longitudinal
   training to promote adequate coverage of topics such as death and dying.
   The course has a reasonable cost-benefit ratio. When transferring it to
   another setting, a gratification system should be considered. (C) 2016
   Elsevier GmbH. All rights reserved.
RI Schulz-Quach, Christian/AAI-2080-2019; Noack, Thilo/
OI Schulz-Quach, Christian/0000-0002-5615-2113; Noack,
   Thilo/0000-0003-0245-0147
TC 6
ZB 0
ZR 0
Z8 0
ZS 0
ZA 0
Z9 6
U1 0
U2 4
SN 0940-9602
EI 1618-0402
UT WOS:000395610600020
PM 27986615
ER

PT J
AU Burbage, Jenny
   Cameron, Lorna
TI An investigation into the prevalence and impact of breast pain, bra
   issues and breast size on female horse riders
SO JOURNAL OF SPORTS SCIENCES
VL 35
IS 11
BP 1091
EP 1097
DI 10.1080/02640414.2016.1210818
PD 2017
PY 2017
AB For female horse riders, breast pain, bra issues and breast size may be
   important concerns which have yet to be considered. This study aimed to
   establish the prevalence of breast pain and bra issues in female horse
   riders and explores the impact of breast size on breast pain and bra
   issues. A 6-part, 32 question online survey was completed by 1324
   females who participated in horse riding activities. Descriptive and
   chi-squared (chi(2)) analyses were utilised; data for 1265 participants
   were included in the final analysis. Breast pain was experienced by 40%
   of all participants and this was significantly related to self-reported
   cup size (chi(2) = 54.825, P < 0.001), increasing linearly. Breast pain
   was experienced most frequently during sitting trot and 21% of
   symptomatic participants reported that breast pain affected their horse
   riding performance. At least one bra issue was reported by 59% of
   participants; larger-breasted participants reported experiencing all bra
   issues more frequently than smaller-breasted participants (P < 0.001).
   These results demonstrate that educational initiatives are needed to
   ensure female horse riders are informed about appropriate bra fit and
   breast support during horse riding to increase comfort and help reduce
   the potential negative associations with performance.
OI Burbage, Jenny/0000-0002-7028-0381
Z8 0
ZR 0
ZA 0
TC 15
ZB 2
ZS 0
Z9 15
U1 0
U2 17
SN 0264-0414
EI 1466-447X
UT WOS:000396769800009
PM 27454814
ER

PT S
AU Canning, Claire Ann
   Loe, Alan
   Cockett, Kathryn Jane
   Gagnon, Paul
   Zary, Nabil
BE Randell, R
   Cornet, R
   McCowan, C
   Peek, N
   Scott, PJ
TI Data Driven Quality Improvement of Health Professions Education: Design
   and Development of CLUE - An Interactive Curriculum Data Visualization
   Tool
SO INFORMATICS FOR HEALTH: CONNECTED CITIZEN-LED WELLNESS AND POPULATION
   HEALTH
SE Studies in Health Technology and Informatics
VL 235
BP 171
EP 175
DI 10.3233/978-1-61499-753-5-171
PD 2017
PY 2017
AB Curriculum Mapping and dynamic visualization is quickly becoming an
   integral aspect of quality improvement in support of innovations which
   drive curriculum quality assurance processes in medical education. CLUE
   ( Curriculum Explorer) a highly interactive, engaging and independent
   platform was developed to support curriculum transparency, enhance
   student engagement, and enable granular search and display. Reflecting a
   design based approach to meet the needs of the school's varied
   stakeholders, CLUE employs an iterative and reflective approach to drive
   the evolution of its platform, as it seeks to accommodate the
   ever-changing needs of our stakeholders in the fast pace world of
   medicine and medical education today. CLUE exists independent of
   institutional systems and in this way, is uniquely positioned to deliver
   a data driven quality improvement resource, easily adaptable for use by
   any member of our health care professions.
RI Zary, Nabil/M-9432-2019
OI Zary, Nabil/0000-0001-8999-6999
Z8 0
ZS 0
ZA 0
ZR 0
TC 3
ZB 0
Z9 3
U1 1
U2 3
SN 0926-9630
EI 1879-8365
BN 978-1-61499-753-5; 978-1-61499-752-8
UT WOS:000458298900035
PM 28423777
ER

PT S
AU Li, Xin
   Gray, Kathleen
   Verspoor, Karin
   Barnett, Stephen
BE Randell, R
   Cornet, R
   McCowan, C
   Peek, N
   Scott, PJ
TI Understanding the Context of Learning in an Online Social Network for
   Health Professionals' Informal Learning
SO INFORMATICS FOR HEALTH: CONNECTED CITIZEN-LED WELLNESS AND POPULATION
   HEALTH
SE Studies in Health Technology and Informatics
VL 235
BP 353
EP 357
DI 10.3233/978-1-61499-753-5-353
PD 2017
PY 2017
AB Online social networks (OSN) enable health professionals to learn
   informally, for example by sharing medical knowledge, or discussing
   practice management challenges and clinical issues. Understanding the
   learning context in OSN is necessary to get a complete picture of the
   learning process, in order to better support this type of learning. This
   study proposes critical contextual factors for understanding the
   learning context in OSN for health professionals, and demonstrates how
   these contextual factors can be used to analyse the learning context in
   a designated online learning environment for health professionals.
RI Verspoor, Karin/G-6034-2016; Li, Xin/
OI Verspoor, Karin/0000-0002-8661-1544; Li, Xin/0000-0003-2275-7277
ZS 0
Z8 0
ZA 0
ZB 0
ZR 0
TC 0
Z9 0
U1 1
U2 2
SN 0926-9630
EI 1879-8365
BN 978-1-61499-753-5; 978-1-61499-752-8
UT WOS:000458298900071
PM 28423813
ER

PT J
AU Lotfipour, Mona
   Rolius, Ramunas
   Lehman, Erik B.
   Pantanelli, Seth M.
   Scott, Ingrid U.
TI Trends in cataract surgery training curricula
SO JOURNAL OF CATARACT AND REFRACTIVE SURGERY
VL 43
IS 1
BP 49
EP 53
DI 10.1016/j.jcrs.2016.10.020
PD JAN 2017
PY 2017
AB Purpose: To evaluate trends in cataract surgery training curricula and
   factors affecting timing of resident participation as a primary surgeon.
   Setting: Pennsylvania State College of Medicine, Hershey, Pennsylvania,
   USA.
   Design: Cross-sectional study of anonymous survey results.
   Methods: A description of the study and link to an online survey was
   e-mailed to program directors of each ophthalmology residency training
   program accredited by the Accreditation Council for Graduate Medical
   Education (ACGME).
   Results: Fifty-one (44%) of the 116 program directors completed the
   survey. First-year, second-year, and third-year residents performed a
   mean of 2, 25, and 155 phacoemulsification surgeries, respectively, as a
   primary surgeon. Only 1 program (2%) required residents to perform
   extracapsular cataract extraction (ECCE) before performing
   phacoemulsification. Clear corneal phacoemulsification was the first
   technique taught to trainees at 91% of programs. More than two thirds
   (71%) of program directors indicated that their program had a cataract
   surgery training curriculum designed to transition residents gradually
   to the operating room. These curricula included structured wet
   laboratory (92%) and lecture (89%) components. Inadequate resident
   knowledge and surgical skill base (57%) and anticipation of increased
   surgical complication risk (37%) were the most commonly reported factors
   impeding earlier exposure to phacoemulsification in residency.
   Conclusions: Results show that residents today begin surgical training
   with phacoemulsification rather than ECCE, perform a higher number of
   phacoemulsification surgeries than is required by the ACGME, and begin
   performing phacoemulsification as early as their first or second year of
   residency. Despite these evolutions, 29% of respondent ACGME-accredited
   ophthalmology residency programs reported not having a formal cataract
   surgery training curriculum. (C) 2016 ASCRS and ESCRS
RI Pantanelli, Seth/GRR-5413-2022; Scott, Ingrid/; Camacci, Mona/; Pantanelli, Seth/
OI Scott, Ingrid/0000-0002-3908-7153; Camacci, Mona/0000-0001-6090-1271;
   Pantanelli, Seth/0000-0003-4992-9606
ZB 3
TC 16
Z8 0
ZA 0
ZS 0
ZR 0
Z9 16
U1 0
U2 3
SN 0886-3350
EI 1873-4502
UT WOS:000398650600009
PM 28317677
ER

PT J
AU Jordan, Jaime
   Coates, Wendy C.
   Clarke, Samuel
   Runde, Daniel P.
   Fowlkes, Emilie
   Kurth, Jacqueline
   Yarris, Lalena M.
TI Exploring Scholarship and the Emergency Medicine Educator: A Workforce
   Study
   (http://westjem.com/originalresearch/exploring-scholarship-and-theemerge
   ncy-medicine-educator-a-workforcestudy.html)
SO WESTERN JOURNAL OF EMERGENCY MEDICINE
VL 18
IS 1
DI 10.5811/WESTJEM.2016.10.32636
PD JAN 2017
PY 2017
AB Introduction
   Recent literature calls for initiatives to improve the quality of
   education studies and support faculty in approaching educational
   problems in a scholarly manner. Understanding the emergency medicine
   (EM) educator workforce is a crucial precursor to developing policies to
   support educators and promote education scholarship in EM. This study
   aims to illuminate the current workforce model for the academic EM
   educator.
   Methods
   Program leadership at EM training programs completed an online survey
   consisting of multiple choice, completion, and free-response type items.
   We calculated and reported descriptive statistics.
   Results
   112 programs participated. Mean number of core faculty/program: 16.02
   +/- 7.83 [14.53-17.5]. Mean number of faculty full-time equivalents
   (FTEs)/program dedicated to education is 6.92 +/- 4.92 [5.87-7.98],
   including (mean FTE): Vice chair for education (0.25); director of
   medical education (0.13); education fellowship director (0.2); residency
   program director (0.83); associate residency director (0.94); assistant
   residency director (1.1); medical student clerkship director (0.8);
   assistant/associate clerkship director (0.28); simulation fellowship
   director (0.11); simulation director (0.42); director of faculty
   development (0.13). Mean number of FTEs/program for education
   administrative support is 2.34 +/- 1.1 [2.13-2.61]. Determination of
   clinical hours varied; 38.75% of programs had personnel with education
   research expertise.
   Conclusion
   Education faculty represent about 43% of the core faculty workforce.
   Many programs do not have the full spectrum of education leadership
   roles and educational faculty divide their time among multiple important
   academic roles. Clinical requirements vary. Many departments lack
   personnel with expertise in education research. This information may
   inform interventions to promote education scholarship.
RI Coates, Wendy/M-1165-2019
OI Coates, Wendy/0000-0002-3305-8802
ZS 0
ZA 0
Z8 0
TC 0
ZR 0
ZB 0
Z9 0
U1 0
U2 1
SN 1936-900X
EI 1936-9018
UT WOS:000397630600022
ER

PT J
AU Baschnegger, H.
   Meyer, O.
   Zech, A.
   Urban, B.
   Rall, M.
   Breuer, G.
   Prueckner, S.
TI Full-scale Simulation in the German Medical Schools and anesthesia
   Residency Programs Status quo
SO ANAESTHESIST
VL 66
IS 1
BP 11
EP 20
DI 10.1007/s00101-016-0251-7
PD JAN 2017
PY 2017
AB Simulation has been increasingly used in medicine. In 2003 German
   university departments of anesthesiology were provided with a full-scale
   patient simulator, designated for use with medical students. Meanwhile
   simulation courses are also offered to physicians and nurses. Currently,
   the national model curriculum for residency programs in anesthesiology
   is being revised, possibly to include mandatory simulation training.
   To assess the status quo of full-scale simulation training for medical
   school, residency and continuing medical education in German
   anesthesiology.
   All 38 German university chairs for anesthesiology as well as five
   arbitrarily chosen non-university facilities were invited to complete an
   online questionnaire regarding their centers' infrastructure and courses
   held between 2010 and 2012.
   The overall return rate was 86 %. In university simulation centers seven
   non-student staff members, mainly physicians, were involved, adding up
   to a full-time equivalent of 1.2. All hours of work were paid by 61 % of
   the centers. The median center size was 100 m(2) (range 20-500 m(2)),
   equipped with three patient simulators (1-32). Simulators of high or
   very high fidelity are available at 80 % of the centers. Scripted
   scenarios were used by 91 %, video debriefing by 69 %. Of the
   participating university centers, 97 % offered courses for medical
   students, 81 % for the department's employees, 43 % for other
   departments of their hospital, and 61 % for external participants. In
   2012 the median center reached 46 % of eligible students (0-100), 39 %
   of the department's physicians (8-96) and 16 % of its nurses (0-56)
   once. For physicians and nurses from these departments that equals one
   simulation-based training every 2.6 and 6 years, respectively. 31 % made
   simulation training mandatory for their residents, 29 % for their nurses
   and 24 % for their attending physicians. The overall rates of staff ever
   exposed to simulation were 45 % of residents (8-90), and 30 % each of
   nurses (10-80) and attendings (0-100). Including external courses the
   average center trained 59 (4-271) professionals overall in 2012. No
   clear trend could be observed over the three years polled. The results
   for the non-university centers were comparable.
   Important first steps have been taken to implement full-scale simulation
   in Germany. In addition to programs for medical students courses for
   physicians and nurses are available today. To reach everyone clinically
   involved in German anesthesiology on a regular basis the current
   capacities need to be dramatically increased. The basis for that to
   happen will be new concepts for funding, possibly supported by external
   requirements such as the national model curriculum for residency in
   anesthesiology.
RI Prueckner, Stephan/AAB-2280-2021; Zech, Alexandra/
OI Prueckner, Stephan/0000-0002-5128-7625; Zech,
   Alexandra/0000-0003-2673-1904
ZS 0
ZA 0
Z8 0
ZB 1
TC 7
ZR 0
Z9 7
U1 0
U2 11
SN 0003-2417
EI 1432-055X
UT WOS:000392373400004
PM 27942787
ER

PT J
AU Perrego, Kristen
TI Improving Staff Knowledge of Perioperative Regulated-Waste Management
SO AORN JOURNAL
VL 105
IS 1
BP 85
EP 91
DI 10.1016/j.aorn.2016.11.005
PD JAN 2017
PY 2017
AB The mismanagement of regulated waste is a costly issue for many health
   care facilities. Our facility undertook a quality improvement project to
   determine whether increasing staff members' knowledge of regulated-waste
   management would reduce its mismanagement in the surgical setting. I
   designed a mandatory online learning module for all perioperative staff
   members and obtained consent from participants to use their test scores.
   I also designed pre-and posteducation audits to identify the total mass
   of regulated waste produced in the department and to categorize which
   items were nonregulated according to facility standards. Personnel
   achieved a 41% reduction in the total mass of regulated waste sampled
   and a 77% reduction in nonregulated item mass. The results of the audits
   determined that perioperative staff members are more likely to improve
   compliance with the disposal of regulated waste after increasing their
   knowledge base. (C) AORN, Inc, 2017.
ZA 0
ZS 0
ZR 0
ZB 1
Z8 0
TC 4
Z9 4
U1 2
U2 3
SN 0001-2092
UT WOS:000396510500020
PM 28034404
ER

PT J
AU Kent, S.
   Herbert, C.
   Magennis, P.
   Cleland, J.
TI What attracts people to a career in oral and maxillofacial surgery? A
   questionnaire survey
SO BRITISH JOURNAL OF ORAL & MAXILLOFACIAL SURGERY
VL 55
IS 1
BP 41
EP 45
DI 10.1016/j.bjoms.2016.08.022
PD JAN 2017
PY 2017
AB A key aspect of recruiting and retaining the best trainees is
   identification of the factors that attracted them to OMFS. Although such
   factors have been examined for medicine in general, we know of no
   previous study that has looked at those that are specific to OMFS. We
   distributed a survey online to roughly 1500 people who had registered an
   interest in OMFS over the past seven years. Personal data, and those
   about education and employment, were recorded, together with particular
   factors that drew them to OMFS. Of the 251 trainees who responded, 177
   (71%) were interested in a career in OMFS. Differences among sub-groups
   related to dual qualification, sex, and relationships. Open comments
   identified the following attractive factors: variety of work,
   intellectually interesting work, collegiate atmosphere within OMFS, and
   making a difference to patients. The personalities of those who
   continued with OMFS training placed high value on achievement, and were
   more conscientious. The factors identified suggest that the positioning
   of OMFS as a complex, challenging, and varied hospital-based surgical
   specialty is key to attracting trainees, and these will be used in
   future research so that we can move forward from identifying preferences
   to assessing the relative value placed on those preferences. The data
   will be useful in the development of strategies to attract new trainees
   and retain them in the specialty. Copyright (C) 2016 The British
   Association of Oral and Maxillofacial Surgeons. Published by Elsevier
   Ltd. All rights reserved.
RI Cleland, Jennifer/AAI-9412-2020; Magennis, Patrick/
OI Cleland, Jennifer/0000-0003-1433-9323; Magennis,
   Patrick/0000-0002-7125-7175
ZR 0
Z8 0
ZB 0
TC 16
ZS 0
ZA 0
Z9 16
U1 0
U2 4
SN 0266-4356
EI 1532-1940
UT WOS:000396430400010
PM 27638194
ER

PT J
AU Mansouri, Alireza
   Witiw, Christopher D.
   Badhiwala, Jetan H.
   Nassiri, Farshad
   McDonald, Patrick J.
   Kulkarni, Abhaya V.
   Zadeh, Gelareh
   Kondziolka, Douglas
TI National Perspectives on the Training of Neurosurgery Residents in
   Stereotactic Radiosurgery
SO CANADIAN JOURNAL OF NEUROLOGICAL SCIENCES
VL 44
IS 1
BP 51
EP 58
DI 10.1017/cjn.2016.314
PD JAN 2017
PY 2017
AB Background: Despite the critical role played by neurosurgeons in
   performing radiosurgery, neurosurgery residents in Canada have limited
   exposure to radiosurgery during their training. A survey of neurosurgery
   residents and faculty along with radiation oncology faculty was
   conducted to analyze perspectives regarding incorporating formal
   radiosurgery training into the neurosurgery residency curriculum
   Methods: An online survey platform was employed. Descriptive statistics
   were used to summarize center and respondent characteristics.
   Categorical variables were compared using odds ratios and corresponding
   95% confidence intervals. The chisquared test was utilized to assess
   statistical significance. A value of p<0.05 was considered significant
   Results: The response rate was 31% (119/381); 87% (102/119) of
   respondents were from the neurosurgical specialty and 13% (17/119) from
   radiation oncology. Some 46% of residents (18/40) were "very
   uncomfortable" with radiosurgery techniques, and 57% of faculty (42/73)
   believed that dedicated radiosurgery training would be beneficial though
   impractical. No respondents felt that "no training" would be beneficial.
   A total of 46% of residents (19/41) felt that this training would be
   beneficial and that time should be taken away from other rotations, if
   needed, while 58% of faculty (42/73) and 75% (28/41) of residents
   believed that either 1 or 1-3 months of time dedicated to training in
   radiosurgery would suffice Conclusions: Canadian neurosurgeons are
   actively involved in radiosurgery. Despite residents anticipating a
   greater role for radiosurgery in their future, they are uncomfortable
   with the practice. With the indications for radiosurgery expanding, this
   training gap can have serious adverse consequences for patients.
   Considerations regarding the incorporation and optimal duration of
   dedicated radiosurgery training into the Canadian neurosurgery residency
   curriculum are necessary.
OI McDonald, Patrick/0000-0002-7083-3927; Mansouri,
   Alireza/0000-0002-7442-7539
Z8 0
ZR 0
TC 6
ZA 0
ZB 4
ZS 0
Z9 6
U1 0
U2 0
SN 0317-1671
EI 2057-0155
UT WOS:000393856800008
PM 28004631
ER

PT J
AU Summit, Aleza K.
   Gold, Marji
TI The Effects of Abortion Training on Family Medicine Residents' Clinical
   Experience
SO FAMILY MEDICINE
VL 49
IS 1
BP 22
EP 27
PD JAN 2017
PY 2017
AB BACKGROUND AND OBJECTIVES: RHEDI, Reproductive Health Education in
   Family Medicine, offers technical assistance and funding to family
   medicine residency programs to support integrated opt-out abortion and
   reproductive health training for residents. This study assessed the
   impact of this enhanced training on residents' reproductive health
   experience.
   METHODS: Investigator-developed pre-and post-surveys were administered
   online to 214 residents at 12 family medicine residency programs before
   and after their RHEDI training experience. Surveys addressed experience
   in contraception and abortion, attitudes around abortion provision, and
   post-residency intentions. Descriptive statistics were generated, and
   statistical tests were performed to assess changes after training.
   RESULTS: Surveys had a 90% response rate. After the RHEDI enhanced
   reproductive health rotation, residents reported increased experience in
   contraception provision, early pregnancy ultrasound, aspiration and
   medication abortion, and miscarriage management. After training,
   residents with experience in IUD insertion increased from 85% to 99%,
   and contraceptive implant insertion experience rose from 60% to 85%.
   Residents who had performed any abortions increased from 15% to 79%, and
   self-rated competency in abortion increased. Finally, almost all
   residents agreed that early abortion was within the scope of family
   medicine, and training confirmed residents' intentions to provide
   reproductive health services after residency.
   CONCLUSIONS: Integrated training in reproductive health, with an
   emphasis on abortion, increases residents' experience and underscores
   their understanding of the role of these services in family medicine.
   Increasing the number of family medicine residency programs that offer
   this training could help prepare family physicians to meet their
   patients' needs for reproductive health services.
ZR 0
ZB 6
TC 13
ZS 0
ZA 0
Z8 0
Z9 13
U1 0
U2 3
SN 0742-3225
EI 1938-3800
UT WOS:000397087700004
PM 28166576
ER

PT J
AU Ouyang, Ben
   Li, Lucy D. X.
   Mount, Joanne
   Jamal, Alainna J.
   Berry, Lauren
   Simone, Carmine
   Law, Marcus
   Tai, R. W. Melissa
TI Incidence and characteristics of needlestick injuries among medical
   trainees at a community teaching hospital: A cross-sectional study
SO JOURNAL OF OCCUPATIONAL HEALTH
VL 59
IS 1
BP 63
EP 73
DI 10.1539/joh.15-0253-FS
PD JAN 2017
PY 2017
AB Objectives: This field study aimed to determine the incidence and
   distribution of needlestick injuries among medical trainees at a
   community teaching hospital in Toronto, Canada. Methods: The study was
   performed during the 2013-2015 academic years at Toronto East General
   Hospital (TEGH), a University of Toronto-affiliated community-teaching
   hospital during the 2013-2015 academic years. Eight-hundred and forty
   trainees, including medical students, residents, and post-graduate
   fellows, were identified and invited via email to participate in an
   anonymous online fluidsurveys. com survey of 16 qualitative and
   quantitative questions. Results : Three-hundred and fifty trainees
   responded (42% response rate). Eighty-eight (25%) respondents reported
   experiencing at least one injury at TEGH. In total, our survey
   identified 195 total injuries. Surgical trainees were significantly more
   likely to incur injuries than non-surgical trainees (IRR = 3.03, 95% CI
   1.80-5.10). Orthopaedic surgery trainees had the highest risk of a
   needlestick injury, being over 12 times more likely to be injured than
   emergency medicine trainees (IRR = 12.4, 95% CI 2.11-72.32). Only 28 of
   the 88 most recent needlestick injuries were reported to occupational
   health. Trainees reported a perception of insignificant risk, lack of
   resources and support for reporting, and injury stigmatization as
   reasons for not reporting needlestick injuries. Conclusions: Needlestick
   injuries were a common underreported risk to medical trainees at TEGH.
   Future research should investigate strategies to reduce injury and
   improve report-ing among the high-risk and reporting-averse trainees.
OI Law, Marcus/0000-0001-9746-6381; Jamal, Alainna J./0000-0001-7082-3027
ZB 1
ZA 0
ZR 0
ZS 2
TC 15
Z8 0
Z9 15
U1 0
U2 5
SN 1341-9145
EI 1348-9585
UT WOS:000393030800009
PM 27885240
ER

PT J
AU Schneider, Ethan
   Schenarts, Paul J.
   Shostrom, Valerie
   Schenarts, Kimberly D.
   Evans, Charity H.
TI "I got it on Ebay!": cost-effective approach to surgical skills
   laboratories
SO JOURNAL OF SURGICAL RESEARCH
VL 207
BP 190
EP 197
DI 10.1016/j.jss.2016.08.017
PD JAN 2017
PY 2017
AB Background: Surgical education is witnessing a surge in the use of
   simulation. However, implementation of simulation is often
   cost-prohibitive. Online shopping offers a low budget alternative. The
   aim of this study was to implement cost-effective skills laboratories
   and analyze online versus manufacturers' prices to evaluate for savings.
   Materials and methods: Four skills laboratories were designed for the
   surgery clerkship from July 2014 to June 2015. Skills laboratories were
   implemented using hand-built simulation and instruments purchased
   online. Trademarked simulation was priced online and instruments priced
   from a manufacturer. Costs were compiled, and a descriptive cost
   analysis of online and manufacturers' prices was performed. Learners
   rated their level of satisfaction for all educational activities, and
   levels of satisfaction were compared.
   Results: A total of 119 third-year medical students participated. Supply
   lists and costs were compiled for each laboratory. A descriptive cost
   analysis of online and manufacturers' prices showed online prices were
   substantially lower than manufacturers, with a per laboratory savings
   of: $1779.26 (suturing), $1752.52 (chest tube), $2448.52 (anastomosis),
   and $1891.64 (laparoscopic), resulting in a year 1 savings of $47,285.
   Mean student satisfaction scores for the skills laboratories were 4.32,
   with statistical significance compared to live lectures at 2.96 (P <
   0.05) and small group activities at 3.67 (P < 0.05).
   Conclusions: A cost-effective approach for implementation of skills
   laboratories showed substantial savings. By using hand-built simulation
   boxes and online resources to purchase surgical equipment, surgical
   educators overcome financial obstacles limiting the use of simulation
   and provide learning opportunities that medical students perceive as
   beneficial. (C) 2016 Elsevier Inc. All rights reserved.
Z8 0
ZA 0
ZR 0
TC 3
ZS 0
ZB 0
Z9 3
U1 0
U2 2
SN 0022-4804
EI 1095-8673
UT WOS:000392212800025
PM 27979476
ER

PT J
AU Burlew, Clay Cothren
   Davis, Kimberly A.
   Fildes, John J.
   Esposito, Thomas J.
   Dente, Christopher J.
   Jurkovich, Gregory J.
TI Acute care surgery fellowship graduates' practice patterns: The
   additional training is an asset
SO JOURNAL OF TRAUMA AND ACUTE CARE SURGERY
VL 82
IS 1
BP 208
EP 210
DI 10.1097/TA.0000000000001309
PD JAN 2017
PY 2017
AB BACKGROUND: Over the past decade, the American Association for the
   Surgery of Trauma Acute Care Surgery (ACS) fellowship program has
   matured to 20 verified programs. As part of an ongoing curricular
   evaluation, we queried the current practice patterns of the graduates of
   ACS fellowship programs regarding their view on their ACS training. We
   hypothesized that the majority of ACS fellowship graduates would be
   practicing ACS in academic Level I trauma centers and that fellowship
   training was pivotal in their career.
   METHODS: Graduates of American Association for the Surgery of
   Trauma-certified ACS fellowships completed an online survey that
   included practice demographics, specific categories of cases delineated
   by the current ACS curriculum, and perceived impact of training.
   RESULTS: Surveys were submitted by 56 of 77 graduates for a completion
   rate of 73%. The majority of respondents were male (68%) aged 40 years
   or younger (80%). All but four completed ACS fellowship training in last
   5 years (93%), and 83% completed fellowship in the last 3 years.
   Regarding their current practice, broadly defined ACS predominated (96%)
   with 2% practicing only trauma surgery and 2% only general surgery.
   Practice settings were 64% urban, 29% suburban, and 7% rural locations,
   with 84% of graduates practicing in a hospital-based group. The
   practitioner's hospital was identified as
   university/university-affiliated in 53%, community in 38%, and military
   in 9%, with 91% identified as a teaching hospital; trauma designation
   was identified as Level I (55%), Level II (39%), and other (6%). The
   graduates' average current practice mix is 10% elective general surgery,
   29% emergency general surgery, 32% trauma, 25% surgical critical care,
   and 4% other (burn, bariatric, vascular, and thoracic). Only 16% of
   graduates do not performelective cases. Case specifics demonstrated 92%
   of graduates perform vascular cases, 88% perform thoracic cases, and 70%
   perform complex hepatobiliary. Practice elements that were satisfiers
   included (1) scope of practice, (2) case mix, (3) percentage emergency
   general surgery, (4) lifestyle, (5) case complexity (with 3 and 4 tied).
   Graduates agreed the ACS fellowship training prepared them well for
   practice and was worth the time invested (both 82%), increased their
   marketability and self-confidence (80%), and prepared them well for
   academics (71%) and administration (63%). Of those surveyed, 93% would
   encourage others to do an ACS fellowship.
   CONCLUSION: Although 93% of graduates practice in urban/suburban areas,
   there was a mixture of university, university-affiliated, and community
   institutions and an almost even division of Levels I and II designation.
   Graduates demonstrate ongoing use of their acquired advanced operative
   training, particularly in vascular and thoracic surgery. The majority of
   ACS fellowship graduates were practicing ACS and felt fellowship
   training was valuable in their career path and that they would recommend
   it to others. Copyright (C) 2016 Wolters Kluwer Health, Inc. All rights
   reserved.)
Z8 0
ZS 0
ZB 3
ZR 0
ZA 0
TC 17
Z9 17
U1 0
U2 1
SN 2163-0755
EI 2163-0763
UT WOS:000391852600038
PM 27779596
ER

PT J
AU Boada, Leticia
   Parellada, Mara
TI Seeing the doctor without fear: www.doctortea.org for the
   desensitization for medical visits in Autism Spectrum Disorders
SO REVISTA DE PSIQUIATRIA Y SALUD MENTAL
VL 10
IS 1
BP 28
EP 32
DI 10.1016/j.rpsm.2016.09.005
PD JAN-MAR 2017
PY 2017
AB Introduction: Doctor Tea is an online website designed to facilitate
   medical visits for those with autism spectrum disorder and other
   disabilities. People diagnosed with autism not only have greater medical
   needs than the general population, but also have particular
   characteristics that are often not accommodated by medical services.
   This lack of medical accommodation often creates a very complicated, and
   sometimes traumatic experience, when visiting medical facilities.
   Individuals with autism have great difficulty understanding social
   situations and contexts, such as medical tests or consultations, as well
   as difficulty in tolerating new situations and atypical sensory
   thresholds. Doctor Tea aims to reduce anxiety before medical
   consultations and procedures from a safe and well-known environment
   (school, home, etc.).
   Material and Method: The website, www.doctortea.org, provides
   information and materials (videos, cartoon, 3 D animations, pictogram
   sequences, etc.) about the most frequent medical procedures and
   practices for patients with autism. The website also offers information
   to the doctors and, families of patients with autism about the most
   common medical problems associated with autism.
   Results: A total of 17,199 different users visited the website during
   2015, with a total of 23,348 online visitors from more than 70 different
   countries since the website's release in November 2014.
   Conclusions: The familiarisation with the medical procedures and its
   environment appears to decrease the anxiety in patients with
   disabilities during medical visits, as well as optimising the
   effectiveness of their medical visits and tests. (C) 2016 SEP y SEPB.
   Published by Elsevier Espana, S.L.U. All rights reserved.
RI Parellada, Mara/AAQ-1272-2021; Parellada, Mara/GQH-7619-2022
OI Parellada, Mara/0000-0001-7977-3601; 
TC 4
ZR 0
ZB 0
ZA 0
ZS 0
Z8 0
Z9 4
U1 1
U2 21
SN 1888-9891
EI 1989-4600
UT WOS:000395497900004
PM 27964853
ER

PT J
AU Seitz, Tamara
   Turk, Bela R.
   Loeffler-Stastka, Henriette
TI Can we still stop the migration of physicians from Austria? An
   evaluation of clinical internships by students of the Medical University
   of Vienna
SO WIENER KLINISCHE WOCHENSCHRIFT
VL 129
IS 1-2
BP 65
EP 69
DI 10.1007/s00508-016-1095-5
PD JAN 2017
PY 2017
AB The increasing emigration of graduates of the Medical University of
   Vienna presents a serious problem. This study examined students'
   evaluation of clinical rotations, their self-rated performance, and
   where they felt the most deficits exist. Medical students answered an
   online questionnaire surveying the following aspects: an evaluation of
   their internship; supervision; integration in the team and improvement
   of field-specific knowledge; the qualities of taking a patient's medical
   history by empathy; patient-centeredness; structure; target orientation;
   and the ability to integrate field-specific knowledge into anamnesis.
   The data collected indicate that rotations in Austria, especially in
   Vienna, were evaluated significantly worse than those abroad.
   Particularly the lack of supervision and integration in the team were
   criticized. These data stress a dire need for the reform of curricular
   structures during clinical rotation in the latter years of medical
   education.
RI Henriette, Löffler-Stastka/P-1229-2016
OI Henriette, Löffler-Stastka/0000-0001-8785-0435
ZR 0
ZB 2
ZA 0
ZS 0
Z8 0
TC 5
Z9 5
U1 0
U2 7
SN 0043-5325
EI 1613-7671
UT WOS:000392536800011
PM 27761735
ER

PT J
AU Swinnerton, Bronwen J.
   Morris, Neil P.
   Hotchkiss, Stephanie
   Pickering, James D.
TI The Integration of an Anatomy Massive Open Online Course (MOOC) into a
   Medical Anatomy Curriculum
SO ANATOMICAL SCIENCES EDUCATION
VL 10
IS 1
BP 53
EP 67
DI 10.1002/ase.1625
PD JAN-FEB 2017
PY 2017
AB Massive open online courses (MOOCs) are designed as stand-alone courses
   which can be accessed by any learner around the globe with only an
   internet-enabled electronic device required. Although much research has
   focused on the enrolment and demographics of MOOCs, their impact on
   undergraduate campus-based students is still unclear. This article
   explores the impact of integrating an anatomy MOOC in to the anatomy
   curriculum of a year 1 medical degree program at the University of
   Leeds, United Kingdom. The course did not replace any teaching that was
   already being delivered, and was used to supplement this teaching to
   support the students' consolidation and revision. Analysis of student
   feedback indicates a high level of usage, with evidence to suggest that
   female learners may have approached the course in a more personalized
   manner. Although the video based resources and quizzes were greatly
   appreciated as learning tools, significant evidence suggests the
   students did not engage, or were inclined to engage, with the discussion
   fora. Furthermore, a significant majority of students did not want the
   MOOC to replace the existing teaching they received. Given the feedback
   provided, this research suggests that although the student population
   believe there to be value in having access to MOOC material, their role
   as replacements to campus-based teaching is not supported. Details
   regarding the enrolment and engagement of the general public with the
   MOOC during the two runs are also documented, with the suggestion that
   graduates employed in the healthcare sector were the primary users of
   the course. Anat Sci Educ 10: 53-67. (C) 2016 American Association of
   Anatomists.
OI Morris, Neil/0000-0003-4448-9381
TC 60
Z8 3
ZS 3
ZR 0
ZB 6
ZA 0
Z9 66
U1 3
U2 64
SN 1935-9772
EI 1935-9780
UT WOS:000396506300006
PM 27315160
ER

PT J
AU Fritze, Olaf
   Griewatz, Jan
   Narciss, Elisabeth
   Shiozawa, Thomas
   Wosnik, Annette
   Zipfel, Stephan
   Lammerding-Koeppel, Maria
TI How much GK is in the NKLM? A comparison between the catalogues of exam-
   relevant topics (GK) and the German National Competence- based Learning
   Objectives Catalogue for Undergraduate Medical Education (NKLM)
SO GMS JOURNAL FOR MEDICAL EDUCATION
VL 34
IS 1
AR Doc9
DI 10.3205/zma001086
PD 2017
PY 2017
AB Background: The German National Competence-Based Learning Objectives for
   Undergraduate Medical Education (NKLM) being adopted in 2015 is designed
   to contribute to improve the quality of teaching and learning in
   medicine with respect to competence orientation. For departments, the
   coherence between teaching, assessment and the content of the catalogues
   of exam-relevant topics (GK) is a crucial factor. Before making use of
   the NKLM seriously in curricular development, many faculties demand more
   transparency regarding the representation in the NKLM of GK topics and
   in what aspects the NKLM exceeds the GK. Therefore, the aim of the study
   was to assign the NKLM competencies and objectives to the systematic GK
   terms, to reveal gaps in their congruence and to determine the
   percentage of agreement between GK and NKLM. Additionally, the
   distribution among the NKLM chapters (chap.), of GK content and further
   competencies relevant for medical practice were analysed.
   Methods: The textual comparison of GK and NKLM was done by advanced
   students that were familiar with the NKLM from previous analyses. The
   comparison was done independently (keyword search, face validity),
   afterwards consented and matched with independent ratings of GK-2 and
   chapter 21 done by experts as well as with cross-references to the GK
   indicated in chapter 12, 13 and 15 of the NKLM. Detailed data is
   available online: www. merlin-bw. de/gk-nklm-abgleich. html.
   Results: The degree of correspondence of the GK's six preclinical parts
   with the NKLM ranges between 94% and 98%, with the clinical GK the
   degree of correspondence ranging between 84% and 88%. This demonstrates
   a consistently very high congruence of content. Only 616% of the content
   per GK part could not be assigned to NKLM equivalents. Regarding the
   distribution of GK content among NKLM chapters, the chapters with
   classic medical expertise (chapters 12, 13, 16, 17 as well as 20 and 21)
   show the highest correspondences. Practical medical skills (chapter 14b)
   can be found in the clinical GK " Health Disorders". Doctor-patient
   interaction (chapter 14c) and medical scientific skills (chapter 14a)
   are represented only marginally in the GK. As expected, there were no
   equivalents to be found in the GK for the new professional roles for
   medical doctors (chapter 06-11).
   Discussion: The results presented provide faculties with a useful and
   detailed data base to evaluate the NKLM more reliably, especially with
   respect to its relevance for exams. The increased transparency supports
   the implementation process of the NKLM by reducing content-related
   uncertainties of departments, invalidating sweeping arguments against
   the NKLM resulting from uncertainties and thereby minimizing resistance.
   At the same time a critical review process of the NKLM is encouraged.
RI Shiozawa, Thomas/AAF-6083-2020; Zipfel, Stephan/; Griewatz, Jan/
OI Zipfel, Stephan/0000-0003-1659-4440; Griewatz, Jan/0000-0002-9731-3171
ZB 1
ZS 0
Z8 0
ZA 0
TC 3
ZR 0
Z9 3
U1 0
U2 3
SN 2366-5017
UT WOS:000396711300002
PM 28293676
ER

PT J
AU Samos, Franziska-Antonia
   Heise, Marcus
   Fuchs, Stephan
   Mittmann, Susanne
   Bauer, Alexander
   Klement, Andreas
TI Pilot phase evaluation of the elective general practice class: results
   of student surveys of the first two years
SO GMS JOURNAL FOR MEDICAL EDUCATION
VL 34
IS 1
AR Doc4
DI 10.3205/zma001081
PD 2017
PY 2017
AB a global crisis in respect of the next generation of practitioners.
   National and international recommendations advise placing greater
   emphasis upon practical skills and competences in medical studies. It is
   also in the interest of training the next generation to include
   mentoring and longitudinal integration of contact to teaching practices
   for general medicine in an early stage. Consequently, the General
   Practice Class (KAM) was introduced in Halle in 2011 as an elective with
   20 individually mentored students per year, beginning with the first
   subject-related semester. We are now reporting on the results of the
   evaluation for the first two years.
   Method: A standardised online survey was carried out with all students
   who took part in the KAM in the two years 2011 and 2012 (N=38). For both
   years the survey was made at the end of the first summer semester on the
   basis of an adapted version of the Heidelberger Inventar zur
   Lehrevaluation (Heidelberg Inventory for the Evaluation of Teaching,
   HILVE-II) and the Berliner Evaluationsinstrument fur
   selbsteingeschutzte, studentische Kompetenzen (Berlin Evaluation
   Instrument for the selfassessment of student competences, BEvaKomp).
   Furthermore, each year the preference for the choice of specialty and
   location of a medical practice was queried. Predictors for the
   preference of the chosen specialty and the location of a medical
   practice were estimated by binary logistic regression analysis. Via
   univariate evaluations the number of students who reported an increase
   in knowledge in different areas of competence as a result of the KAM was
   counted. Correlations between the intention to remain in the KAM and the
   quality of teaching were evaluated on the basis of bivariate
   correlations.
   Results: 48% of the students agreed partly or fully that the KAM
   seminars enhanced their specialist competence. This individual acquiring
   of competence in the model project represented a significant predictor
   for the preferred choice of the area (OR 7.98; 95% CI [1.27-50.27],
   p=0.027). Students who assessed the commitment (r=0.504), support
   (r=0.526) and interaction management (r=0.529) of the mentors positively
   were more likely inclined to continue their participation in the KAM.
   Conclusion: The successful conveyance of care-relevant competences to
   students proved to be an important predictor in our project for the
   preference of the specialty general practice. This requires that the
   medical mentors are suitably trained and that the students are
   specifically prepared for practical experience.
OI Samos, Franziska-Antonia Zora/0000-0002-8283-7984; Bauer,
   Alexander/0000-0001-5262-4315; Heise, Marcus/0000-0002-8419-6412
ZS 0
TC 4
Z8 0
ZB 0
ZA 0
ZR 0
Z9 4
U1 1
U2 5
SN 2366-5017
UT WOS:000396711300007
PM 28293671
ER

PT J
AU Messinger, Chelsea J.
   Hafler, Janet
   Khan, Ali M.
   Long, Theodore
TI Recent Trends in Primary Care Interest and Career Choices Among Medical
   Students at an Academic Medical Institution
SO TEACHING AND LEARNING IN MEDICINE
VL 29
IS 1
BP 42
EP 51
DI 10.1080/10401334.2016.1206825
PD 2017
PY 2017
AB Phenomenon: As an impending shortage of primary care physicians is
   expected, understanding career trajectories of medical students will be
   useful in supporting interest in primary care fields and careers. The
   authors sought to characterize recent trends in primary care interest
   and career trajectories among medical students at an academic medical
   institution that did not have a family medicine department. Approach:
   Match data for 2,477 graduates who matched into resident training
   programs between 1989 and 2014 were analyzed to determine the proportion
   entering primary care residency programs. An online search and
   confirmatory phone call methodology was used to determine primary care
   career trajectories for the 795 graduates who matched into primary care
   residency programs between 1989 to 2010. Subanalyses were performed to
   characterize primary care career entrance among graduates who matched
   into the three primary care residency programs: Family Medicine,
   Categorical and Primary Care Internal Medicine, and Categorical and
   Primary Care Pediatrics. Findings: Between 1989 and 2014, 911 (37%) of
   all matched graduates matched into primary care residency programs. Of
   the 795 graduates who matched into these programs between 1989 and 2010,
   less than half (245; 31%) entered primary care careers. Of the graduates
   who ultimately entered primary care careers, 82% matched into either
   internal medicine or pediatrics residency programs and 18% matched into
   family medicine programs. Although there have been fluctuations in
   primary care interest that seem to parallel health care trends over the
   26-year period, the overall percentage of graduates entering primary
   care residency programs and careers has remained fairly stable. Between
   2006 and 2010, entrance into both primary care residency programs and
   primary care careers steadily increased. Despite this, the overall
   percentage of matched graduates who entered primary care careers over
   the 22-year study period (12%) was less than the national average
   (16%-18%). Insights: In the 26-year period between 1989 and 2014,
   primary care career interest increased slightly among medical students
   at this academic medical institution, with fluctuations that seem to
   coincide with national health care trends. Year-to-year fluctuations
   appear to be driven by rising numbers of Categorical Pediatrics and
   Categorical Internal Medicine matchers pursuing careers in primary care.
   There may be a need for specialized curricula and strategies to promote
   and retain interest in primary care at academic medical institutions,
   especially at institutions without family medicine training programs.
OI Messinger, Chelsea/0000-0002-0992-2111
Z8 0
ZA 0
ZR 0
ZS 0
TC 1
ZB 0
Z9 1
U1 0
U2 6
SN 1040-1334
EI 1532-8015
UT WOS:000394611800005
PM 27467094
ER

PT J
AU Power, Alyssa
   Lemay, Jean-Francois
   Cooke, Suzette
TI Justify Your Answer: The Role of Written Think Aloud in Script
   Concordance Testing
SO TEACHING AND LEARNING IN MEDICINE
VL 29
IS 1
BP 59
EP 67
DI 10.1080/10401334.2016.1217778
PD 2017
PY 2017
AB Construct: Clinical reasoning assessment is a growing area of interest
   in the medical education literature. Script concordance testing (SCT)
   evaluates clinical reasoning in conditions of uncertainty and has
   emerged as an innovative tool in the domain of clinical reasoning
   assessment. SCT quantifies the degree of concordance between a learner
   and an experienced clinician and attempts to capture the breadth of
   responses of expert clinicians, acknowledging the significant yet
   acceptable variation in practice under situations of uncertainty.
   Background: SCT has been shown to be a valid and reliable clinical
   reasoning assessment tool. However, as SCT provides only quantitative
   information, it may not provide a complete assessment of clinical
   reasoning. Approach: Think aloud (TA) is a qualitative research tool
   used in clinical reasoning assessment in which learners verbalize their
   thought process around an assigned task. This study explores the use of
   TA, in the form of written reflection, in SCT to assess resident
   clinical reasoning, hypothesizing that the information obtained from the
   written TA would enrich the quantitative data obtained through SCT.
   Ninety-one pediatric postgraduate trainees and 21 pediatricians from 4
   Canadian training centers completed an online test consisting of 24 SCT
   cases immediately followed by retrospective written TA. Six of 24 cases
   were selected to gather TA data. These cases were chosen to allow all
   phases of clinical decision making (diagnosis, investigation, and
   treatment) to be represented in the TA data. Inductive thematic analysis
   was employed when systematically reviewing TA responses. Results: Three
   main benefits of adding written TA to SCT were identified: (a)
   uncovering instances of incorrect clinical reasoning despite a correct
   SCT response, (b) revealing sound clinical reasoning in the context of a
   suboptimal SCT response, and (c) detecting question misinterpretation.
   Conclusions: Written TA can optimize SCT by demonstrating when correct
   examinee responses are based on guessing or uncertainty rather than
   robust clinical rationale. TA can also enhance SCT by allowing examinees
   to provide justification for responses that otherwise would have been
   considered incorrect and by identifying questions that are frequently
   misinterpreted to avoid including them in future examinations. TA also
   has significant value in differentiating between acceptable variations
   in expert clinician responses and deviance associated with faulty
   rationale or question misinterpretation; this could improve SCT
   reliability. A written TA protocol appears to be a valuable tool to
   assess trainees' clinical reasoning and can strengthen the quantitative
   assessment provided by SCT.
TC 24
ZS 0
Z8 0
ZA 0
ZR 0
ZB 1
Z9 24
U1 1
U2 9
SN 1040-1334
EI 1532-8015
UT WOS:000394611800007
PM 27662118
ER

PT J
AU McLaughlin, Jacqueline E.
   Singer, David
   Cox, Wendy C.
TI Candidate Evaluation Using Targeted Construct Assessment in the Multiple
   Mini-Interview: A Multifaceted Rasch Model Analysis
SO TEACHING AND LEARNING IN MEDICINE
VL 29
IS 1
BP 68
EP 74
DI 10.1080/10401334.2016.1205997
PD 2017
PY 2017
AB Construct: A 7-station multiple mini-interview (MMI) circuit was
   implemented and assessed for 214 candidates rated by 37 interviewers (N
   = 1,498 ratings). The MMI stations were designed to assess 6 specific
   constructs (adaptability, empathy, integrity, critical thinking,
   teamwork [receiving instruction], teamwork [giving instruction]) and one
   open station about the candidate's interest in the school. Background:
   Despite the apparent benefits of the MMI, construct-irrelevant variance
   continues to be a topic of study. Refining the MMI to more effectively
   measure candidate ability is critical to improving our ability to
   identify and select candidates that are equipped for success within
   health professions education and the workforce. Approach: Each station
   assessed a single construct and was rated by a single interviewer who
   was provided only the name of the candidate and no additional
   information about the candidate's background, application, or prior
   academic performance. All interviewers received online and in-person
   training in the fall prior to the MMI and the morning of the MMI. A
   3-facet multifaceted Rasch measurement analysis was completed to
   determine interviewer severity, candidate ability, and MMI station
   difficulty and examine how the model performed overall (e.g., rating
   scale). Results: Altogether, the Rasch measures explained 62.84% of the
   variance in the ratings. Differences in candidate ability explained
   45.28% of the variance in the data, whereas differences in interviewer
   severity explained 16.09% of the variance in the data. None of the
   interviewers had Infit or Outfit mean-square scores greater than 1.7,
   and only 2 (5.4%) had mean-square scores less than 0.5. Conclusions: The
   data demonstrated acceptable fit to the multifaceted Rasch measurement
   model. This work is the first of its kind in pharmacy and provides
   insight into the development of an MMI that provides useful and
   meaningful candidate assessment ratings for institutional decision
   making.
TC 4
Z8 0
ZR 0
ZA 0
ZS 0
ZB 0
Z9 4
U1 0
U2 11
SN 1040-1334
EI 1532-8015
UT WOS:000394611800008
PM 27466859
ER

PT J
AU Alisic, Eva
   Tyler, Mark P.
   Giummarra, Melita J.
   Kassam-Adams, Rahim
   Gouweloos, Juul
   Landolt, Markus A.
   Kassam-Adams, Nancy
TI Trauma-informed care for children in the ambulance: international survey
   among pre-hospital providers
SO EUROPEAN JOURNAL OF PSYCHOTRAUMATOLOGY
VL 8
AR 1273587
DI 10.1080/20008198.2016.1273587
PD 2017
PY 2017
AB Background: Pre-hospital providers, such as paramedics and emergency
   medical technicians, are in a position to provide key emotional support
   to injured children and their families. Objective: Our goal was to
   examine (a) pre-hospital providers' knowledge of traumatic stress in
   children, attitudes towards psychosocial aspects of care, and confidence
   in providing psychosocial care, (b) variations in knowledge, attitudes,
   and confidence according to demographic and professional
   characteristics, and (c) training preferences of pre-hospital providers
   regarding psychosocial care to support paediatric patients and their
   families.
   Method: We conducted a cross-sectional, online survey among an
   international sample of 812 pre-hospital providers from high-income
   countries. The questionnaire was adapted from a measure for a similar
   study among Emergency Department staff, and involved 62 items in 7 main
   categories (e. g. personal and work characteristics, knowledge of
   paediatric traumatic stress, and confidence regarding 18 elements of
   psychosocial care). The main analyses comprised descriptive statistics
   and multiple regression analyses.
   Results: On average, respondents answered 2.7 (SD = 1.59) out of seven
   knowledge questions correctly. Respondents with higher knowledge scores
   were more often female, parent of a child under 17, and reported that at
   least 10% of their patients were children. A majority of participants
   (83.5%) saw all 18 aspects of psychosocial care as part of their job.
   Providers felt moderately confident (M = 3.2, SD = 0.45) regarding their
   skills in psychosocial care, which was predicted by gender (female),
   having more experience, having a larger proportion of child patients,
   and having received training in psychosocial care in the past five
   years. Most respondents (89.7%) wanted to gain more knowledge and skills
   regarding psychosocial care for injured children. In terms of training
   format, they preferred an interactive website or a one-off group
   training.
   Conclusions: There appears to be both a need and an opportunity for
   education initiatives regarding paediatric traumatic stress in the
   pre-hospital context.
RI Giummarra, Melita/H-8387-2012; Kassam-Adams, Nancy/; Landolt, Markus/; Alisic, Eva/
OI Giummarra, Melita/0000-0001-7839-6058; Kassam-Adams,
   Nancy/0000-0001-7412-1428; Landolt, Markus/0000-0003-0760-5558; Alisic,
   Eva/0000-0002-7225-606X
ZA 0
Z8 0
ZB 0
ZR 0
ZS 1
TC 10
Z9 10
U1 1
U2 11
SN 2000-8066
UT WOS:000396171700001
PM 28326162
ER

PT J
AU Rudner, Nancy
   Kung, Ying Mai
TI An Assessment of Physician Supervision of Nurse Practitioners
SO JOURNAL OF NURSING REGULATION
VL 7
IS 4
BP 22
EP 29
DI 10.1016/S2155-8256(17)30017-0
PD JAN 2017
PY 2017
AB In 21 states, nurse practitioners (NPs) have full practice authority;
   they are licensed to practice and prescribe without physician oversight.
   The other 29 states require some level of physician supervision. The
   authors used an anonymous, online survey to determine the patterns of
   physician supervision of NPs in Florida and the relationships between
   physician supervision, practice setting, and NP characteristics.
   Physician supervision was measured by three factors: the percentage of
   time the physician is on site, the percentage of medical records
   reviewed, and the percentage of patients requiring consultations. The
   relationships among these factors and NP characteristics (sex, race,
   education, experience) and practice setting were examined. NPs with more
   experience and those with doctorate degrees worked without a physician
   on site more often, had fewer patient records reviewed, and were
   required to consult on fewer patients than those with less experience or
   without a doctorate. However, some NPs with no experience had no
   physician oversight, whereas some NPs with more than 20 years of
   experience had extensive oversight. Males were more likely to practice
   without a physician on site and had fewer records reviewed.
ZB 1
Z8 0
TC 9
ZS 0
ZA 0
ZR 0
Z9 9
U1 0
U2 5
SN 2155-8256
EI 2155-8264
UT WOS:000396396400004
ER

PT J
AU Swaid, Ali I.
   Elhilu, Abdelkhalig H.
   Mahfouz, Mohamed S.
TI Medical internship training in Saudi Arabia: interns' views and
   perceptions
SO ADVANCES IN MEDICAL EDUCATION AND PRACTICE
VL 8
BP 121
EP 128
DI 10.2147/AMEP.S123119
PD 2017
PY 2017
AB Background: Internship training offers an important opportunity for
   personal development and career planning. However, there are many
   factors affecting the efficiency of training, and the views of interns
   are rarely considered. The main objective of this study was to explore
   the views of interns enrolled in Jazan University internship program
   during the year 2015.
   Subjects and methods: A web-based cross-sectional study was conducted in
   the Jazan region, Kingdom of Saudi Arabia, during the academic year
   2015. To achieve the study goals, an online questionnaire was
   distributed to all interns (n=85) enrolled in the Jazan University
   internship program.
   Results: Results revealed that satisfaction with training was more
   evident in general surgery and pediatrics (76.1%, n=54 and 77.5%, n=55,
   respectively). Satisfaction was lowest for obstetrics and gynecology
   programs (45.1%, n=32), while in internal medicine it was 54.9% (n=39).
   Training in general surgery and pediatrics was rated as excellent by
   most of the interns (45.8% and 43.1%, respectively). The picture is
   reversed in obstetrics and gynecology, as 43.1% rated it as average.
   More than half of the study sample felt that they were well prepared to
   start the next step in their career at the end of internship (50.7%),
   while 25.4% felt that they were moderately prepared.
   Conclusion: It is clear that training quality in views of interns is
   variable across the major specialties, and there are some problems in
   obstetrics and gynecology training. More studies are needed to explore
   in-depth dimensions of internship training program in the Kingdom of
   Saudi Arabia.
RI Mahfouz, Mohamed/A-7388-2012
OI Mahfouz, Mohamed/0000-0002-3155-6381
ZS 0
ZR 0
TC 2
ZA 0
Z8 0
ZB 1
Z9 2
U1 1
U2 5
SN 1179-7258
UT WOS:000394696500001
PM 28203115
ER

PT J
AU Kandiah, David A.
TI Perception of educational value in clinical rotations by medical
   students
SO ADVANCES IN MEDICAL EDUCATION AND PRACTICE
VL 8
BP 149
EP 162
DI 10.2147/AMEP.S129183
PD 2017
PY 2017
AB Aim: Clinical teaching in Australian medical schools has changed to meet
   the needs of substantially increased medical student cohorts. As such,
   formal feedback from these student cohorts is needed about the value
   they place on the educational input from each clinical rotation. This
   study aims to determine which aspects of clinical placements are most
   educationally useful to medical students.
   Methods: In this study, final year medical students from the University
   of Western Australia (UWA) were surveyed via an anonymous online
   questionnaire, identifying which clinical placements were found to be
   the most and the least useful to their learning and the positive aspects
   of these placements. Two focus groups were conducted prior to the design
   of the questionnaire to determine the key areas of focus important to
   medical students. Ethics approval for this study was obtained from the
   UWA Human Research Ethics Committee.
   Results: Our focus groups were consistent in finding that students
   enjoyed placements where they were included as a part of the medical
   team and played a role in patient care. This was consistent with the
   concept that inclusiveness and participation in the clinical setting are
   important in developing competence in tasks and skills. The ratio of
   students to doctors was crucial, with a low ratio given a higher rating
   as seen in the rural clinical school.
   Conclusion: The results of this project could benefit both the local and
   national medical curricula in identifying the most effective clinical
   attachments for learning and preparation for prevocational training.
   This is relevant especially due to the limited number of clinical
   placements and growing cohort of medical students. The results of this
   study can also be extrapolated to international medical education.
RI Kandiah, David/H-5378-2013
OI Kandiah, David/0000-0002-6804-3942
ZA 0
ZS 0
TC 14
ZR 0
Z8 0
ZB 1
Z9 14
U1 0
U2 4
SN 1179-7258
UT WOS:000394697200001
PM 28223855
ER

PT J
AU Seo, Ji-Hye
   Kim, Jee Hyun
   Yang, Kwang Ik
   Hong, Seung Bong
TI Late use of electronic media and its association with sleep, depression,
   and suicidality among Korean adolescents
SO SLEEP MEDICINE
VL 29
BP 76
EP 80
DI 10.1016/j.sleep.2016.06.022
PD JAN 2017
PY 2017
AB Objective: The aim of this study was to investigate the association of
   adolescents' last electronic media use time with their sleep and mood
   disturbances, including depression and suicidality. We also examined
   whether sleep disturbances and duration mediated the relationship
   between last media use time and mood disturbances.
   Methods: This cross-sectional, school-based, online survey was
   administered by the Sleep Center at Samsung Medical Center and the Korea
   Centers for Disease Control and Prevention ( KCDC) in 2011. A total of
   26,395 participants ( 12,593 male and 13,802 female) were recruited from
   150 middle and high schools representative of nationwide adolescents
   from 15 administrative districts in Korea. The sleep habits of
   participants on weekdays and weekends were evaluated using a
   questionnaire. Sleep disturbances, depression, and suicidality were
   assessed using the Korean versions of the Global Sleep Assessment
   Questionnaire, Epworth Sleepiness Scale, and Beck 19-item Scale for
   Suicide Ideation. We also collected last media use time, from which we
   subtracted actual bedtime.
   Results: Late electronic media use was significantly associated with
   increased mood disturbances including depression and suicidality
   directly, but not indirectly via sleep duration or disturbances.
   Conclusion: Our results suggest that adolescents might benefit from the
   restricted use of electronic media after bedtime in terms of their mood
   and sleep. Moreover, education regarding media use at night might be
   helpful in preventing youth suicide. (C) 2016 Published by Elsevier B.V.
ZB 6
ZR 0
ZS 0
TC 25
Z8 0
ZA 0
Z9 25
U1 3
U2 34
SN 1389-9457
EI 1878-5506
UT WOS:000393902000016
PM 27887887
ER

PT J
AU Dietrich, Christoph F.
   Rudd, Lynne
   Saftiou, Adrian
   Gilja, Odd Helge
TI The EFSUMB website, a great source for ultrasound information and
   education
SO MEDICAL ULTRASONOGRAPHY
VL 19
IS 1
BP 102
EP 110
DI 10.11152/mu-938
PD 2017
PY 2017
AB The aim of this updated EFSUMB-website guide is to introduce readers to
   EFSUMB's wide ranging activities. The most recent are the guidelines on
   interventional ultrasound and intestinal ultrasound and updated CEUS
   Non-Liver and Elastography Liver Guidelines which can be freely
   downloaded. Hosting eBooks on our website is another new departure, most
   importantly the EFSUMB Course Book on Ultrasound available in a second
   edition as an eReader and an online Student Edition of the ECB. EFSUMB
   has been active with updating Guidelines; those mentioned above have all
   been revised or written in the last two years. Webinars have been
   introduced and participation is possible online but can be reviewed
   later along with recent recordings of Euroson Schools. The EFSUMB
   Newsletter in the EJU promotes our activities and topical articles
   intended to reach all our members with the online version hosted on our
   website. The Case of the Month continues to be one of EFSUMB's most
   visited sites and in the last few years has been translated into 14
   different languages including Chinese. In conclusion, this article aims
   to provide an updated guide to the website educational sites of the
   European Federation of Societies for Ultrasound in Medicine and Biology
   (EFSUMB).
RI Dietrich, Christoph/AAB-7514-2020; Saftoiu, Adrian/C-2792-2011
OI Saftoiu, Adrian/0000-0001-7993-8269
ZS 0
TC 23
ZR 0
ZA 0
Z8 0
ZB 5
Z9 23
U1 1
U2 2
SN 1844-4172
EI 2066-8643
UT WOS:000393176900014
PM 28180203
ER

PT J
AU Grover, Sandeep
   Avasthi, Ajit
TI Indian Psychiatric Society Survey on Clinical Practice Guidelines
SO INDIAN JOURNAL OF PSYCHIATRY
VL 59
IS 5
BP S10
EP S18
DI 10.4103/0019-5545.196971
SU 1
PD JAN 2017
PY 2017
AB Aim: This survey aimed to assess the utility of the earlier published
   clinical practice guidelines (CPGs) by IPS and to understand the
   expectations of members of Indian Psychiatric Society from the proposed
   revised CPGs. In addition, the survey also evaluated the current level
   of practice of psychiatry in terms of availability of different
   investigation facilities, prescription patterns in terms of use of
   polypharmacy, and competence in carrying out certain nonpharmacological
   treatments.
   Methodology: An online survey was received by 3475 psychiatrist, of whom
   608 (17.5%) participants completed the survey.
   Results: Almost all (93.8%) of the psychiatrists agreed that there
   should be separate CPGs for Indian setting. In terms of problems with
   the previous version of the CPGs, this survey shows that the previous
   version of guidelines was used in making clinical decisions by only
   one-third (31.25%) of the participating psychiatrists. The major
   limitations of the previous version of CPGs which were pointed out
   included the lack of consideration of socio-cultural issues (33.2%),
   lack of recommendations for many clinical situations that are
   encountered in clinical practice (43.15) and poor dissemination (35.2%).
   In terms of expectations, the membership expects the society to come up
   with guidelines, which are shorter in length (82.2%), has significant
   proportion of information in the form of tables and flow diagrams
   (58.7%), besides the evidence base must also take expert opinions into
   account (84.7%), must be circulated before adopting (88.7%), must be
   disseminated by displaying the same on the website (72%), and also by
   sending the same by E-mails (62%). Further, the membership expects the
   IPS to design online continuing medical education program on CPGs
   (54.3%). The survey also suggests that it is feasible on the part of
   more than two-third of the psychiatrists to monitor the metabolic
   parameters in routine clinical practice and carryout various
   nonpharmacological treatments. Majority of the psychiatrist opined that
   polypharmacy is not used in more than 25% of patients with schizophrenia
   and depression and hence the use of polypharmacy should be recommended
   judiciously.
   Conclusion: This survey shows that the membership of the IPS is
   interested in having own guidelines for the management of various
   psychiatric disorders in Indian setting. Further, the survey provides
   insights into why the previous versions of the guidelines were not very
   popular and what IPS should do improve the acceptability of guidelines
   in future.
OI Grover, Sandeep/0000-0002-2714-2055
ZR 0
ZA 0
TC 1
Z8 0
ZS 0
ZB 0
Z9 1
U1 0
U2 0
SN 0019-5545
EI 1998-3794
UT WOS:000392104400007
PM 28216782
ER

PT J
AU Mitchell, Michael A.
   Broyles, Lauren M.
   Pringle, Janice L.
   Kraemer, Kevin L.
   Childers, Julie W.
   Buranosky, Raquel A.
   Gordon, Adam J.
TI Education for the mind and the heart? Changing residents' attitudes
   about addressing unhealthy alcohol use
SO SUBSTANCE ABUSE
VL 38
IS 1
BP 40
EP 42
DI 10.1080/08897077.2016.1185076
PD 2017
PY 2017
AB Background: Screening and brief intervention counseling for unhealthy
   alcohol use are among the top 10 recommended clinical preventive
   services for US adults. Although federally funded training programs in
   alcohol screening, brief intervention, and referral to treatment (SBIRT)
   have focused on increasing physicians' professional readiness to address
   drinking with their patients, programs typically focus on knowledge and
   skill acquisition, with less attention to attitudinal change. The
   purpose of this study was to assess the impact of a multicomponent SBIRT
   training program on changes in internal medical residents' professional
   readiness for working with patients with unhealthy alcohol use. Methods:
   Between 2011 and 2013, first-year internal medicine residents (n = 80)
   at a large academic medical center participated in a 16-hour SBIRT
   training program, consisting of two 3-hour didactic sessions, online
   modules, and a half-day clinical experience, during the Ambulatory Care
   month of the residency training year. Residents completed a modified
   Alcohol and Problems Perceptions Questionnaire (AAPPQ) at the beginning
   and end of the residency year to assess changes in professional
   readiness to work with adults with unhealthy alcohol use across 6
   domains: Role Adequacy, Role Legitimacy, Role Support, Motivation,
   Task-Specific Self-esteem, and Satisfaction. Wilcoxon signed-rank tests
   were used to evaluate changes in the 6 AAPPQ subscale scores over time.
   Results: Residents reported significant increases in Role Adequacy
   (alcoholrelated knowledge/skills; pre: 34 and post: 39.5; P <.0001) and
   Role Support (professional support; pre: 16 and post: 18; P D.005)
   scores. No significant differences in the remaining AAPPQ subscales were
   detected. Conclusions: Residents in the SBIRT training program indicated
   improvements in knowledge, skills, and professional role support but not
   in motivation, task-specific self-esteem, or satisfaction for working
   with patients with unhealthy alcohol use. Explicit curricular attention
   to these domains may be required to facilitate SBIRT skills application
   and sustained practice change.
RI Gordon, Adam Joseph/AAX-9001-2020
OI Gordon, Adam Joseph/0000-0002-2453-8871
ZA 0
ZS 0
TC 5
ZR 0
Z8 0
ZB 1
Z9 5
U1 0
U2 3
SN 0889-7077
EI 1547-0164
UT WOS:000396601600011
PM 27163655
ER

PT J
AU McLean, Michelle
   McKimm, Judy
   Gibbs, Trevor
TI Medical education in difficult circumstances: A global responsibility to
   contribute
SO MEDICAL TEACHER
VL 39
IS 1
BP 4
EP 6
DI 10.1080/0142159X.2017.1254758
PD JAN 2017
PY 2017
AB Medical and health professions' education is becoming increasingly
   standardized across the world in terms of core standards and
   competencies. Yet, the context in which education and training occurs is
   far from even. Many educators face challenges in providing health
   professions' education, ranging from individual challenges and
   organizational struggles, to working in countries experiencing major
   conflict or environmental disaster. This commentary sets the scene for
   an international discussion on might constitute difficult circumstances
   and invites educators from around the world to contribute to the
   discussion by sharing their stories and suggesting strategies and
   solutions in a themed issue of MedEdPublish, AMEE's (the Association for
   Medical Education in Europe) innovative online journal.
RI McLean, Michelle/A-6044-2010; McKimm, Judy/
OI McLean, Michelle/0000-0002-9912-2483; McKimm, Judy/0000-0002-8949-5067
ZS 0
ZB 0
ZR 0
Z8 0
TC 2
ZA 0
Z9 2
U1 0
U2 4
SN 0142-159X
EI 1466-187X
UT WOS:000393885800001
PM 27937083
ER

PT J
AU Fernandes, Lynette B.
TI Embedding responsible conduct in learning and research into an
   Australian undergraduate curriculum
SO BIOCHEMISTRY AND MOLECULAR BIOLOGY EDUCATION
VL 45
IS 1
BP 53
EP 59
DI 10.1002/bmb.20990
PD JAN-FEB 2017
PY 2017
AB Responsible conduct in learning and research (RCLR) was progressively
   introduced into the pharmacology curriculum for undergraduate science
   students at The University of Western Australia. In the second year of
   this undergraduate curriculum, a lecture introduces students to issues
   such as the use of animals in teaching and responsible conduct of
   research. Third year student groups deliver presentations on topics
   including scientific integrity and the use of human subjects in
   research. Academic and research staff attending these presentations
   provide feedback and participate in discussions. Students enrolled in an
   optional capstone Honours year complete an online course on the
   responsible conduct of research and participate in an interactive movie.
   Once RCLR became established in the curriculum, a survey of
   Likert-scaled and open-ended questions examined student and staff
   perceptions. Data were expressed as Approval (% of responses represented
   by Strongly Agree and Agree). RCLR was found to be relevant to the study
   of pharmacology (69-100% Approval), important for one's future career
   (62-100% Approval), and stimulated further interest in this area (32-75%
   Approval). Free entry comments demonstrated the value of RCLR and
   constructive suggestions for improvement have now been incorporated.
   RCLR modules were found to be a valuable addition to the pharmacology
   undergraduate curriculum. This approach may be used to incorporate
   ethics into any science undergraduate curriculum, with the use of
   discipline-specific topics. (c) 2016 by The International Union of
   Biochemistry and Molecular Biology, 45(1):53-59, 2017.
RI Fernandes, Lynette/H-9175-2014
OI Fernandes, Lynette/0000-0003-3768-1340
Z8 0
ZA 0
ZR 0
TC 4
ZB 0
ZS 0
Z9 4
U1 1
U2 12
SN 1470-8175
EI 1539-3429
UT WOS:000392741100007
PM 27357493
ER

PT J
AU Beaton, Thomas J.
   Krishnasamy, Rathika
   Toussaint, Nigel D.
   Phoon, Richard K.
   Gray, Nicholas A.
TI Nephrology training in Australia and New Zealand: A survey of outcomes
   and adequacy
SO NEPHROLOGY
VL 22
IS 1
BP 35
EP 42
DI 10.1111/nep.12720
PD JAN 2017
PY 2017
AB BackgroundAdvanced training programmes in nephrology should provide
   broad exposure to all aspects of nephrology. In Australia and New
   Zealand (ANZ), the Advanced Training Committee in Nephrology oversees
   training, and recent increases in trainee numbers have led to concern
   about dilution of experience.
   AimTo investigate early career paths of nephrologists in ANZ and
   determine the adequacy of training by comparing self-determined
   competency and skill relevance among recently graduated nephrologists.
   MethodsIn 2015, the Advanced Training Committee in Nephrology
   administered an online survey during the annual subscription for members
   of the Australian and New Zealand Society of Nephrology. Nephrologists
   who were awarded Fellowship after 2002 were invited to participate.
   ResultsThe survey was completed by 113 Fellows with 8 respondents
   excluded (response rate 44.1%). Initial post-Fellowship work included
   full-time public hospital appointments (34.3%) or undertaking full-time
   higher research degrees (41.9%). The majority reported securing their
   desired employment. Respondents indicated adequate training in most
   clinical skills; however, responses of well trained' in home
   haemodialysis (41.8%), conservative care (42.9%), automated peritoneal
   dialysis (38.8%), and assessment of kidney transplant recipients (48%)
   and living kidney donors (34.7%) were less adequate. Although considered
   highly relevant to current practice, responses of well trained' were low
   for management and research skills, including complaint management
   (16.3%), private practice management (2%), health system knowledge
   (14.3%) and regulations (6.1%), ethics approval (23.5%), research
   funding (11.2%) and quality assurance (26.5%).
   ConclusionNephrology training in ANZ generally meets clinical needs and
   most secure their desired employment. Training in management and
   research are areas for improvement.
   Summary at a Glance Nephrologists who had recently completed their
   training in Australia and New Zealand were surveyed to determine their
   views on adequacy of advanced training in Nephrology. By comparing
   self-determined competency and skill relevance. Nephrology training
   generally meets percevied clinical needs, with most trainees securing
   their desired employment. Additional exposure to research and management
   skills were areas identified for improvement.
RI Gray, Nicholas/O-4300-2019; Gray, Nicholas Andrew/D-8340-2011; Krishnasamy, Rathika/
OI Gray, Nicholas/0000-0001-9112-0304; Gray, Nicholas
   Andrew/0000-0001-9112-0304; Krishnasamy, Rathika/0000-0001-6974-7880
ZS 0
ZA 0
TC 11
ZB 3
ZR 0
Z8 0
Z9 11
U1 0
U2 4
SN 1320-5358
EI 1440-1797
UT WOS:000392531100005
PM 26732068
ER

PT J
AU Ramnanan, Christopher J.
   Pound, Lynley D.
TI Advances in medical education and practice: student perceptions of the
   flipped classroom
SO ADVANCES IN MEDICAL EDUCATION AND PRACTICE
VL 8
BP 63
EP 73
DI 10.2147/AMEP.S109037
PD 2017
PY 2017
AB The flipped classroom (FC) approach to teaching has been increasingly
   employed in undergraduate medical education in recent years. In FC
   applications, students are first exposed to content via online
   resources. Subsequent face-to-face class time can then be devoted to
   student-centered activities that promote active learning. Although the
   FC has been well received by students in other contexts, the perceptions
   of medical students regarding this innovation are unclear. This review
   serves as an early exploration into medical student perceptions of
   benefits and limitations of the FC. Medical students have generally
   expressed strong appreciation for the pre-class preparation activities
   (especially when facilitated by concise, readily accessed online tools)
   as well as for interactive, engaging small group classroom activities.
   Some students have expressed concerns with the FC and noted that
   suboptimal student preparation and insufficient direction and structure
   during active learning sessions may limit the student-centered benefits.
   Although students generally perceive that FC approaches can improve
   their learning and knowledge, this has not been conclusively shown via
   performances on assessment tools, which may be related to caveats with
   the assessment tools used. In any case, lifelong self-directed learning
   skills are perceived by medical students to be enhanced by the FC. In
   conclusion, medical students have generally expressed strong
   satisfaction with early applications of the FC to undergraduate medical
   education, and generally prefer this method to lecture-based
   instruction.
OI Ramnanan, Christopher/0000-0002-9140-9439
Z8 1
ZS 3
ZR 0
TC 131
ZB 14
ZA 0
Z9 134
U1 1
U2 42
SN 1179-7258
UT WOS:000392018000001
PM 28144171
ER

PT J
AU Pauer, Frederic
   Litzkendorf, Svenja
   Goebel, Jens
   Storf, Holger
   Zeidler, Jan
   von der Schulenburg, Johann-Matthias Graf
TI Rare Diseases on the Internet: An Assessment of the Quality of Online
   Information
SO JOURNAL OF MEDICAL INTERNET RESEARCH
VL 19
IS 1
AR e23
DI 10.2196/jmir.7056
PD JAN 2017
PY 2017
AB Background: The importance of the Internet as a medium for publishing
   and sharing health and medical information has increased considerably
   during the last decade. Nonetheless, comprehensive knowledge and
   information are scarce and difficult to find, especially for rare
   diseases. Additionally, the quality of health or medical information
   about rare diseases is frequently difficult to assess for the patients
   and their family members.
   Objective: The aim of this study is to assess the quality of information
   on the Internet about rare diseases. Additionally, the study aims to
   evaluate if the quality of information on rare diseases varies between
   different information supplier categories.
   Methods: A total of 13 quality criteria for websites providing medical
   information about rare diseases were transferred to a self-disclosure
   questionnaire. Identified providers of information on the Internet about
   rare diseases were invited to fill out the questionnaire. The
   questionnaire contained questions about the information provider in
   general (eg, supplier category, information category, language, use of
   quality certificates, and target group) and about quality aspects that
   reflect the 13 quality criteria. Differences in subgroup analyses were
   performed using t tests.
   Results: We identified 693 websites containing information about rare
   diseases. A total of 123 questionnaires (17.7%) were completely filled
   out by the information suppliers. For the remaining identified suppliers
   (570/693, 82.3%), the questionnaires were filled out by the authors
   based on the information available on their website. In many cases, the
   quality of websites was proportionally low. Furthermore, subgroup
   analysis showed no statistically significant differences between the
   quality of information provided by support group/patient organization
   compared to medical institution (P=.19). The quality of information by
   individuals (patient/relative) was significantly lower compared to
   information provided by support group/patient organization (P=.001),
   medical institution (P=. 009), and other associations and sponsoring
   bodies (P=. 001) as well.
   Conclusions: Overall, the quality of information on the Internet about
   rare diseases is low. Quality certificates are rarely used and important
   quality criteria are often not fulfilled completely. Additionally, some
   information categories are underrepresented (eg, information about
   psychosocial counseling, social-legal advice, and family planning).
   Nevertheless, due to the high amount of information provided by support
   groups, this study shows that these are extremely valuable sources of
   information for patients suffering from a rare disease and their
   relatives.
OI Graf von der Schulenburg, Johann-Matthias/0000-0002-5322-9453;
   Litzkendorf, Svenja/0000-0003-1342-7196; Gobel, Jens/0000-0001-8625-0841
ZB 8
ZA 0
Z8 1
ZR 0
ZS 0
TC 24
Z9 25
U1 1
U2 14
SN 1438-8871
UT WOS:000392330900018
PM 28100442
ER

PT J
AU McCormick, Lisa C.
   Fifolt, Matthew
   Mercer, Caroline
   Pevear, Jesse, III
   Wilson, Jonathan
TI Mississippi Medical Reserve Corps: Moving Mississippi From Emergency
   Planning to Response Ready
SO JOURNAL OF PUBLIC HEALTH MANAGEMENT AND PRACTICE
VL 23
IS 1
BP 47
EP 53
DI 10.1097/PHH.0000000000000451
PD JAN-FEB 2017
PY 2017
AB Objective: The purpose of this study was to identify factors that might
   impact a Medical Reserve Corps (MRC) volunteer's decision to respond to
   an emergency event. The 2 primary goals of this survey were to (1)
   establish realistic planning assumptions regarding the use of volunteers
   in health care emergency responses, and (2) determine whether barriers
   to volunteer participation could be addressed by MRC units to improve
   volunteer response rates.
   Design: An anonymous online survey instrument was made available via
   Qualtrics through a customized URL. For the purpose of distribution, the
   Mississippi State Department of Health sent an electronic message that
   included the survey link to all MRC volunteers who were registered with
   the Mississippi Responder Management System (MRMS) as of September 2014.
   Results: Approximately 15% of those surveyed indicated they would be
   available and able to deploy within 24 hours. The most common factors
   reported in terms of respondent decisions to deploy included risk to
   personal health (61.2%), length of deployment (58.8%), and the security
   of the deployment area (55.3%). In addition, 67% of respondents
   indicated that extended periods of deployment would have a negative
   financial impact on their lives. Respondents who have had training or
   previous deployment experience reported having greater knowledge of
   potential response roles, increased comfort in their ability to respond
   with the MRC, and increased confidence in responding to differing public
   health emergencies.
   Conclusions: Barriers to MRC volunteers being able to deploy should be
   addressed by each MRC unit. Issues such as risk to personal safety while
   on deployment, site security, and length of deployment should be
   considered by planners and those solutions communicated to MRC members
   during trainings. Emergency plans utilizing MRC volunteers will require
   significant evaluation to assess the risk of relying on an expected
   resource that could be severely limited during an actual emergency.
ZS 0
Z8 0
ZA 0
ZB 0
ZR 0
TC 1
Z9 1
U1 2
U2 14
SN 1078-4659
EI 1550-5022
UT WOS:000389462800011
PM 27798528
ER

PT J
AU Kinahan, Karen E.
   Kircher, Sheetal
   Altman, Jessica
   Rademaker, Alfred
   Salsman, John M.
   Didwania, Aarati
   O'Brien, Bridget
   Patel, Alpa C.
   Sanford, Stacy D.
TI Promoting the Shared-Care Model for Adolescent and Young Adults With
   Cancer: Optimizing Referrals and Care Coordination With Primary Care
   Providers
SO JOURNAL OF THE NATIONAL COMPREHENSIVE CANCER NETWORK
VL 15
IS 1
BP 38
EP 44
DI 10.6004/jnccn.2017.0005
PD JAN 2017
PY 2017
AB Background: The "shared-care model" for patients with cancer involves
   care coordination between primary care providers (PCPs) and oncologists,
   with the goal of optimizing survivorship care. However, a high
   proportion of adolescent and young adult (AYA) cancer survivors do not
   have a PCP. Study objectives were to increase the percentage of AYAs
   with a PCP documented in the electronic medical record (EMR) via the use
   of a best practice advisory (BPA) or "stopgap" intervention; to increase
   communication between providers by the number of routed clinic notes;
   and to assess oncology providers' attitudes/beliefs about the model and
   intervention. Methods: Data were collected for the 6 months before
   implementation of the BPA to determine the percentage of AYAs with a PCP
   and the number of notes routed to providers (time point 1 [T1]). The
   same data were collected at time point 2 (T2) after the BPA had been
   implemented for 6 months. Oncology providers participated in an
   education video module and an online survey at T1 and a survey at T2.
   Results: At T1, 47.1% of 756 AYAs had a documented PCP in the EMR. At
   T2, the percentage increased to 55.1% (P<.002). The number of routed
   notes did not change significantly from T1 to T2. Providers that
   completed the intervention survey agreed/strongly agreed that the
   shared-care model is a desirable model of care (T1 = 86%; T2 = 93%) and
   that a BPA is useful for facilitating PCP referrals (T1 = 76%; T2 =
   39%). Conclusions: This BPA is feasible for increasing the percentage of
   AYAs with a PCP documented in the EMR and could potentially lead to
   increased PCP referral and communication among providers for the benefit
   of long-term survivorship care. Providers generally agree with the
   shared-care model; however, the BPA implementation requires
   modification.
OI Salsman, John M./0000-0003-2317-4006
ZS 0
TC 7
ZA 0
ZB 1
ZR 0
Z8 0
Z9 7
U1 0
U2 11
SN 1540-1405
EI 1540-1413
UT WOS:000392045900005
PM 28040718
ER

PT J
AU Park, Sang E.
   Donoff, R. Bruce
   Saldana, Fidencio
TI The Impact of Integrating Oral Health Education into a Medical
   Curriculum
SO MEDICAL PRINCIPLES AND PRACTICE
VL 26
IS 1
BP 61
EP 65
DI 10.1159/000452275
PD 2017
PY 2017
AB Objective: The purpose of this study was to evaluate our pilot program
   incorporating oral health education into the medical curriculum by
   evaluating students' perspectives on the oral health curriculum.
   Subjects and Methods: Two hundred second-year students were asked to
   fill in a presession survey online regarding their familiarity with
   basic oral health concepts and their comfort level with performing oral
   examinations, and a postsession survey on paper that repeated the
   presession questions and added questions on the effectiveness of the
   session. Results: Of the 200 students, 164 (82%) participated in the
   surveys. The pre- and postsurvey results showed that the session helped
   students become more comfortable with performing oral examinations and
   recognizing risks for periodontal disease, with an increase from 40
   (27%) to 119 (82%) and 51 (35%) to 124 (86%), respectively. Conclusion:
   In this study, the oral health education session contributed to an
   increase in student awareness and understanding of oral health.
   Considering the reported effectiveness of the interactive session on
   student comfort with performing a basic clinical examination, this model
   shows promise for further use in other institutions. (C) 2016 S. Karger
   AG, Basel
ZR 0
ZA 0
TC 25
Z8 0
ZB 2
ZS 0
Z9 25
U1 1
U2 8
SN 1011-7571
EI 1423-0151
UT WOS:000391457100010
PM 27721313
ER

PT J
AU Bonnes, Sara L.
   Ratelle, John T.
   Halvorsen, Andrew J.
   Carter, Kimberly J.
   Hafdahl, Luke T.
   Wang, Amy T.
   Mandrekar, Jayawant N.
   Oxentenko, Amy S.
   Beckman, Thomas J.
   Wittich, Christopher M.
TI Flipping the Quality Improvement Classroom in Residency Education
SO ACADEMIC MEDICINE
VL 92
IS 1
BP 101
EP 107
DI 10.1097/ACM.0000000000001412
PD JAN 2017
PY 2017
AB Purpose
   The flipped classroom (FC), in which instructional content is delivered
   before class with class time devoted to knowledge application, has the
   potential to engage residents. A Mayo Clinic Internal Medicine Residency
   Program study was conducted to validate an FC perception instrument
   (FCPI); determine whether participation improved FC perceptions; and
   determine associations between resident characteristics, change in
   quality improvement (QI) knowledge, and FC perception scores.
   Method
   All 143 internal medicine residents at Mayo Clinic, Rochester
   participated from 2014 to 2015; some experienced a flipped QI curriculum
   and others completed the traditional nonflipped course. The FCPI was
   developed, and factor analysis revealed an intuitive two-factor
   structure: preclass activity and in-class application. Residents were
   surveyed before and after the monthlong curriculum to measure changes in
   perception, and the QI Knowledge Assessment Tool was employed to measure
   knowledge improvement.
   Results
   Postcourse FCPI scores significantly increased for three of the eight
   items. QI knowledge increased significantly among residents who
   experienced the FC compared with residents who completed the non-FC
   curriculum. Those without prior FC exposure demonstrated a significant
   increase in QI knowledge compared with those with previous FC
   experience. The FCPI had compelling validity evidence with improved
   scores after curriculum exposure and associations with greater
   engagement in online modules.
   Conclusions
   Residents who participated in the FC demonstrated improved QI knowledge
   compared with the control group. Residents valued the in-class
   application sessions more than the online component. These findings have
   important implications for graduate medical education as residency
   training programs increasingly use FC models.
RI Halvorsen, Andrew/AAH-8035-2020
OI Halvorsen, Andrew/0000-0003-1272-616X
ZB 6
ZR 0
ZA 0
Z8 0
TC 47
ZS 2
Z9 49
U1 0
U2 23
SN 1040-2446
EI 1938-808X
UT WOS:000391961600029
PM 27680317
ER

PT J
AU Bishop, Lauri
   Gordon, Andrew M.
   Kim, Heakyung
TI Hand Robotic Therapy in Children with Hemiparesis A Pilot Study
SO AMERICAN JOURNAL OF PHYSICAL MEDICINE & REHABILITATION
VL 96
IS 1
BP 1
EP 7
DI 10.1097/PHM.0000000000000537
PD JAN 2017
PY 2017
AB Objective: The aim of this study was to understand the impact of
   training with a hand robotic device on hand paresis and function in a
   population of children with hemiparesis.
   Methods: Twelve children with hemiparesis (mean age, 9 [SD, 3.64] years)
   completed participation in this prospective, experimental, pilot study.
   Participants underwent clinical assessments at baseline and again 6
   weeks later with instructions to not initiate new therapies. After these
   assessments, participants received 6 weeks of training with a hand
   robotic device, consisting of 1-hour sessions, 3 times weekly.
   Assessments were repeated on completion of training.
   Results: Results showed significant improvements after training on the
   Assisting Hand Assessment (mean difference, 2.0 Assisting Hand
   Assessment units; P = 0.011) and on the upper-extremity component of the
   Fugl-Meyer scale (raw score mean difference, 4.334; P = 0.001). No
   significant improvements between pretest and posttest were noted on the
   Jebsen-Taylor Test of Hand Function, the Quality of Upper Extremity
   Skills Test, or the Pediatric Evaluation of Disability Inventory after
   intervention. Total active mobility of digits and grip strength also
   failed to demonstrate significant changes after training.
   Interpretation: Participants tolerated training with the hand robotic
   device, and significant improvements in bimanual hand use, as well as
   impairment-based scales, were noted. Improvements were carried over into
   bimanual skills during play.
RI Coish, Elizabeth/AAU-1245-2020; Gordon, Andrew/
OI Gordon, Andrew/0000-0003-1041-0479
ZB 1
ZR 0
Z8 1
ZS 0
ZA 0
TC 12
Z9 13
U1 0
U2 20
SN 0894-9115
EI 1537-7385
UT WOS:000390699000006
PM 27386804
ER

PT J
AU Ivezaj, Valentina
   Potenza, Marc N.
   Grilo, Carlos M.
   White, Marney A.
TI An exploratory examination of At-Risk/Problematic Internet Use and
   disordered eating in adults
SO ADDICTIVE BEHAVIORS
VL 64
BP 301
EP 307
DI 10.1016/j.addbeh.2015.11.015
PD JAN 2017
PY 2017
AB Purpose: At-Risk/Problematic Internet Use (ARPIU) has been associated
   with impairment in multiple domains including psychopathology. The
   present study examined the relationship between ARPIU and disordered
   eating in a large community sample.
   Methods: Participants (n = 1000) completed an online survey about health
   behaviors. Two thresholds of ARPIU and disordered eating each were
   examined.
   Results: The ARPIU and Sub-ED (subthreshold eating disorders) groups
   reported greater depressive symptoms and poorer self-control than the
   Control group; the Sub-ED group reported greater impulsivity than the
   Control group. The ARPIU and Sub-ED groups significantly differed in key
   features related to each condition. Finally, the co-occurrence of ARPIU
   and Sub-ED was associated with greater depression. In the second set of
   analyses based on more stringent thresholds, the Problematic Internet
   Use (PIU) and ED groups differed on all measures compared to the Control
   group. The PIU and ED groups also differed on key features related to
   each condition, but did not differ on measures of impulsivity or
   self-control. The co-occurrence of PIU and ED was associated with
   greater depressive symptoms than either PIU or ED independently.
   Conclusions: ARPIU and Sub-ED share links to depression and poor
   self-control and these may represent possible therapeutic targets across
   Internet-use and disordered-eating behaviors. Co-occurring PIU and ED at
   either lenient or stringent thresholds is associated with greater
   depression. Future studies should examine the temporal nature of these
   associations and the extent to which targeting depression, Internet use,
   or disordered eating may lead to improvements across domains. (C) 2015
   Elsevier Ltd. All rights reserved.
RI White, Marney/AAC-9016-2019; White, Marney/
OI White, Marney/0000-0001-9856-6608
ZR 0
ZS 2
TC 11
Z8 0
ZB 2
ZA 0
Z9 11
U1 1
U2 22
SN 0306-4603
EI 1873-6327
UT WOS:000388048000049
PM 26725439
ER

PT J
AU Smith, Vincent C.
   Matthias, Phillip
   Senturias, Yasmin N.
   Turchi, Renee M.
   Williams, Janet F.
TI CARING FOR PATIENTS WITH PRENATAL ALCOHOL EXPOSURE: A NEEDS ASSESSMENT
SO JOURNAL OF POPULATION THERAPEUTICS AND CLINICAL PHARMACOLOGY
VL 24
IS 1
DI 10.22374/17106222.24.1.4
PD 2017
PY 2017
AB Background
   Prenatal alcohol exposure (PAE) is the United States' most common
   preventable cause of birth defects and intellectual and developmental
   disabilities collectively referred to as Fetal Alcohol Spectrum
   Disorders (FASD).
   Objective
   This study was designed to identify gaps in pediatric providers'
   knowledge and practices regarding FASD patient identification,
   diagnosis, management and referral, and to inform needs-based FASD
   resource development.
   Methods
   Pediatric providers (pediatricians, trainees, nurse practitioners) were
   exposed to survey links embedded in newsletters electronically
   distributed to the membership of two national professional societies.
   Survey responses were compiled and analyzed using descriptive
   statistics.
   Results
   Of the 436 respondents, 71% were pediatricians and 88.2% suspected that
   a child in their practice could have an FASD. Only 29.2% of respondents
   felt "very comfortable" diagnosing or referring an individual with
   suspected FASD. Merely 11.5% were satisfied with their current FASD
   knowledge base and practice behaviour. Most respondents (89.6%)
   indicated online continuing education courses as preferred learning
   method and suggested their knowledge and practices would be best
   enhanced through FASD-specific diagnostic and referral checklists or
   algorithms, and patient education brochures and fact sheets.
   Conclusions
   This study showed that few respondents were satisfied with their current
   FASD knowledge or practice behaviours. Continuing FASD education,
   particularly through online courses, was strongly desired. To maximize
   FASD recognition and optimize care for patients with FASDs, pediatric
   care providers must ensure that their FASD knowledge base, practice
   skills and provision of medical home care remain current.
Z8 0
ZR 0
ZA 0
TC 3
ZS 0
ZB 0
Z9 3
U1 0
U2 1
SN 1710-6222
UT WOS:000396600100004
PM 28186713
ER

PT J
AU Darcy, Alison M.
   Lock, James
TI Using Technology to Improve Treatment Outcomes for Children and
   Adolescents with Eating Disorders
SO CHILD AND ADOLESCENT PSYCHIATRIC CLINICS OF NORTH AMERICA
VL 26
IS 1
BP 33
EP +
DI 10.1016/j.chc.2016.07.010
PD JAN 2017
PY 2017
AB Dissemination and implementation of evidence-based treatments are among
   the biggest challenges facing clinical psychiatry. Developing scalable
   evidence-based treatments is a major priority and fraught with
   challenges. This article describes the development of 3 technology-based
   innovations. It discusses the use of massive open online courses (MOOCs)
   and mobile applications. Three projects are presented: (1) the
   modification of a MOOC methodology for psychotherapy training clinicians
   in manualized family-based therapy (FBT) for adolescents with anorexia
   nervosa; (2) a modified MOOC platform for the delivery of PET; and (3)
   the development of mobile applications for treatment augmentation and
   delivery.
TC 9
ZA 0
ZR 0
ZS 0
ZB 1
Z8 0
Z9 9
U1 3
U2 41
SN 1056-4993
EI 1558-0490
UT WOS:000389788000004
PM 27837940
ER

PT J
AU Nandor Zagyi
   Marianna Acs
TI CHRISTIAN MISSIONS AS CIVIL SOCIETY MOVEMENTS AT THE SERVICE OF THE
   INDIAN SOCIETY
SO CIVIL SZEMLE
VL 14
IS 3
BP 105
EP +
PD 2017
PY 2017
AB Our study aims to give an insight to Christian mission, interpreted as a
   characteristic speciality in the diverse world of non-governmental
   activities, in relevance to India. By relying on an analysis of the
   available professional literature and online materials, we draw an
   overall picture of the spreading of Christianity in India, the
   composition of its denominations, cultural layers and geographical
   specificities. We also provide an overview of the activities of
   Protestant NGOs also active in Hungary, which along Christian principles
   contribute to the successful operation of Indian society. We present the
   efforts to increase the standards of education and medical care, usually
   accompanying the overwhelmingly British and American Protestant
   evangelisation, and last, but not least, we also highlight the promotion
   of social rights and legal reforms resulting in the improvement of
   women's social standing. We also detail the favourable impact the spread
   of the English language has on the increasing scientific potential of
   the country, as well as the role Indian Christians played in the
   independence movement and state building. In relation to this, we
   outline the history of Hungarian missionary work, as well as the
   historical and current successes and failures related to the intentions
   and activities of the actors. Our paper closes with the latter, a
   presentation of the legislative restrictions and the reasons of social
   resentment toward the propagation of religion through open
   evangelisation and missionary activities.
ZR 0
ZA 0
TC 0
ZB 0
Z8 0
ZS 0
Z9 0
U1 0
U2 1
SN 1786-3341
UT WOS:000425838900007
ER

PT J
AU Bern-Klug, Mercedes
   Byram, Elizabeth A.
TI Older Adults More Likely to Discuss Advance Care Plans With an Attorney
   Than With a Physician
SO GERONTOLOGY AND GERIATRIC MEDICINE
VL 3
AR 2333721417741978
DI 10.1177/2333721417741978
PD JAN-DEC 2017
PY 2017
AB Adults are encouraged to discuss their end-of-life health care
   preferences so that their wishes will be known and hopefully honored.
   The purpose of this study was to determine with whom older adults had
   communicated their future health care wishes and the extent to which
   respondents themselves were serving as a surrogate decision maker.
   Results from the cross-sectional online survey with 294 persons aged 50
   and older reveal that among the married, over 80% had a discussion with
   their spouse and among those with an adult child, close to two thirds
   (64%) had. Over a third had discussed preferences with an attorney and
   23% with a physician. Close to half were currently serving as a
   surrogate decision maker or had been asked to and had signed papers to
   formalize their role. 18% did not think that they were a surrogate but
   were not sure. More education is needed to emphasize the importance of
   advance care planning with a medical professional, especially for
   patients with advanced chronic illness. More education and research
   about the role of surrogate medical decision makers is called for.
ZR 0
ZS 0
Z8 0
TC 3
ZA 0
ZB 0
Z9 3
U1 0
U2 0
EI 2333-7214
UT WOS:000475368900049
PM 29201947
ER

PT B
AU Arora, Nitesh
   Tamrakar, Neha
   Price, Amy
   Biswas, Rakesh
GP Informat Resources Management Assoc
TI Medical Students Meet User Driven Health Care for Patient Centered
   Learning in Clinical Medicine
SO HEALTHCARE ETHICS AND TRAINING: CONCEPTS, METHODOLOGIES, TOOLS, AND
   APPLICATIONS
BP 811
EP 820
DI 10.4018/978-1-5225-2237-9.ch037
PD 2017
PY 2017
AB Patient-centered learning and participatory research are emerging
   movements in the transformation of primary healthcare and research
   participation. In recent years this focus has extended to the
   utilization of User Driven Health Care (UDHC) networks for patient
   centered learning in medical education. Technology now makes it possible
   for patients, medical students, and providers to communicate through the
   Internet on a secure platform. Student authors experiencing this new
   brush with technology-supported, patient centered learning experience
   share how participation in a User Driven Health Care online education
   experience informed their learning and incited them to develop an
   interest in evidence based knowledge. They developed a survey tool and
   conducted interviews over the Internet to report on the experiences of
   others within the network. The findings were largely positive although
   some students did not feel the reality of the connection to an actual
   patient. Others report enjoying the experience and being enriched
   through the interaction, but, at the same time, expressed doubts whether
   this was a sustainable way to learn given the volume of information a
   student has to master to attain to the level of a practicing physician
RI Arora, Nitesh/AAO-3196-2020; Price, Amy/
OI Price, Amy/0000-0002-5200-7322
TC 0
Z8 0
ZA 0
ZB 0
ZR 0
ZS 0
Z9 0
U1 0
U2 0
BN 978-1-5225-2238-6; 978-1-5225-2237-9
UT WOS:000472166200038
D2 10.4018/978-1-5225-2237-9
ER

PT J
AU Hart, Sara A.
   Ganley, Colleen M.
   Purpura, David J.
TI Understanding the Home Math Environment and Its Role in Predicting
   Parent Report of Children's Math Skills
SO PLoS One
VL 11
IS 12
AR e0168227
DI 10.1371/journal.pone.0168227
PD DEC 22 2016
PY 2016
AB There is a growing literature concerning the role of the home math
   environment in children's math development. In this study, we examined
   the relation between these constructs by specifically addressing three
   goals. The first goal was to identify the measurement structure of the
   home math environment through a series of confirmatory factor analyses.
   The second goal was to examine the role of the home math environment in
   predicting parent report of children's math skills. The third goal was
   to test a series of potential alternative explanations for the relation
   between the home math environment and parent report of children's
   skills, specifically the direct and indirect role of household income,
   parent math anxiety, and parent math ability as measured by their
   approximate number system performance. A final sample of 339 parents of
   children aged 3 through 8 drawn from Mechanical Turk answered a
   questionnaire online. The best fitting model of the home math
   environment was a bifactor model with a general factor representing the
   general home math environment, and three specific factors representing
   the direct numeracy environment, the indirect numeracy environment, and
   the spatial environment. When examining the association of the home math
   environment factors to parent report of child skills, the general home
   math environment factor and the spatial environment were the only
   significant predictors. Parents who reported doing more general math
   activities in the home reported having children with higher math skills,
   whereas parents who reported doing more spatial activities reported
   having children with lower math skills.
OI Hart, Sara/0000-0001-9793-0420; Ganley, Colleen/0000-0002-8902-9189
ZS 1
ZB 7
ZA 0
ZR 0
Z8 0
TC 48
Z9 49
U1 2
U2 34
SN 1932-6203
UT WOS:000392843200038
PM 28005925
ER

PT J
AU Zanchetta, Margareth Santos
   Cognet, Marguerite
   Lam-Kin-Teng, Mary Rachel
   Dumitriu, Marie Elisabeth
   Renaud, Lise
   Rheaume, Jacques
TI From early detection to rehabilitation in the community: reading beyond
   the blog testimonies of survivors' quality of life and prostate cancer
   representation
SO HEALTH AND QUALITY OF LIFE OUTCOMES
VL 14
AR 171
DI 10.1186/s12955-016-0568-6
PD DEC 16 2016
PY 2016
AB Background: Survivors' testimonies can reveal much about men's
   experiences of prostate cancer and impacts on their quality of life
   (QOL) during the clinical trajectory of the disease. These survivors'
   shared thoughts and views were hypothesized to reflect salient features
   of their lived social representation of prostate cancer.
   Context: We explored the content of testimonies posted by men to a
   public blog hosted by a French national prostate cancer patients'
   association. The study question, "What do French bloggers' testimonies
   reveal about their lived experiences with prostate cancer, especially
   regarding their quality of life in community settings, that underpin
   their social representation of prostate cancer?" guided the exploration
   and analysis of the textual data. The aims were to better understand
   men's experiences and predominant thoughts and views, to elucidate
   patients' behaviours, and to enlighten medical policy and practice.
   Purpose: Explore issues of QOL as reported by French prostate cancer
   survivors in a public blog by: (a) identifying the salient aspects and
   issues of the experience of living with prostate cancer from the
   perspective of survivors; and (b) analyzing the content in the posted
   testimonies regarding perceived and lived impacts of prostate cancer on
   QOL.
   Methods: A critical ethnographic study guided the selection of textual
   data from 196 male bloggers' testimonies about prostate cancer posted in
   the period from 2008 to 2013. Media content analysis method was
   undertaken on blog testimonies, framed by a multidimensional conceptual
   framework of QOL.
   Results: Testimonies focused mainly on medical care and rehabilitation,
   recovery, health education and self-care, as well as on a global vision
   of prostate cancer and its impacts on personal views of manhood and
   masculinity. The language used indicated that political, educative and
   compassionate discourses were intertwined to create a complex
   representation of the experience and effects of prostate cancer; this
   multi-faceted representation can inform the public and professional
   debate about men's capacity to provide emotional support and
   problem-solve within a community of interest.
   Conclusion: Findings, while based on data limited to mostly one-time
   entries to a French blog, contribute to understanding a unique,
   collective expression of men's lived experiences of prostate cancer.
   These anonymous survivors shared their varied reactions, ways of coping,
   and thoughts on needed change.
RI lei, cao/ABA-7520-2021
ZA 0
TC 3
ZR 0
ZB 0
Z8 0
ZS 0
Z9 3
U1 0
U2 17
SN 1477-7525
UT WOS:000391689600001
PM 27986091
ER

PT J
AU Sahota, Michael
   Leung, Betty
   Dowdell, Stephanie
   Velan, Gary M.
TI Learning pathology using collaborative vs. individual annotation of
   whole slide images: a mixed methods trial
SO BMC MEDICAL EDUCATION
VL 16
AR 311
DI 10.1186/s12909-016-0831-x
PD DEC 12 2016
PY 2016
AB Background: Students in biomedical disciplines require understanding of
   normal and abnormal microscopic appearances of human tissues (histology
   and histopathology). For this purpose, practical classes in these
   disciplines typically use virtual microscopy, viewing digitised whole
   slide images in web browsers. To enhance engagement, tools have been
   developed to enable individual or collaborative annotation of whole
   slide images within web browsers. To date, there have been no studies
   that have critically compared the impact on learning of individual and
   collaborative annotations on whole slide images.
   Methods: Junior and senior students engaged in Pathology practical
   classes within Medical Science and Medicine programs participated in
   cross-over trials of individual and collaborative annotation activities.
   Students' understanding of microscopic morphology was compared using
   timed online quizzes, while students' perceptions of learning were
   evaluated using an online questionnaire.
   Results: For senior medical students, collaborative annotation of whole
   slide images was superior for understanding key microscopic features
   when compared to individual annotation; whilst being at least equivalent
   to individual annotation for junior medical science students. Across
   cohorts, students agreed that the annotation activities provided a
   user-friendly learning environment that met their flexible learning
   needs, improved efficiency, provided useful feedback, and helped them to
   set learning priorities. Importantly, these activities were also
   perceived to enhance motivation and improve understanding.
   Conclusion: Collaborative annotation improves understanding of
   microscopic morphology for students with sufficient background
   understanding of the discipline. These findings have implications for
   the deployment of annotation activities in biomedical curricula, and
   potentially for postgraduate training in Anatomical Pathology.
OI Velan, Gary/0000-0002-4535-6663
ZS 1
ZB 2
ZA 0
Z8 0
ZR 0
TC 14
Z9 14
U1 0
U2 32
EI 1472-6920
UT WOS:000391072200001
PM 27955651
ER

PT J
AU Derman, Peter B.
   Iyer, Sravisht
   Garner, Matthew
   Orr, Steven
   Felix, Karla J.
   Goldberg, Allison
   Ologhobo, Titilayo
   Wu, Minlun
   Robbins, Laura
   Cornell, Charles
TI An Initiative to Standardize the Identification of and Acute Response to
   Postoperative Lower-Extremity Neurological Deficits: Effects on Provider
   Knowledge, Confidence, and Communication Skills
SO JOURNAL OF BONE AND JOINT SURGERY-AMERICAN VOLUME
VL 98
IS 23
AR e105
DI 10.2106/JBJS.16.00303
PD DEC 7 2016
PY 2016
AB Background: Although relatively uncommon, neurological deficits
   following hip and knee arthroplasty can have permanent and debilitating
   consequences. This study was conducted to quantify the effectiveness of
   an educational curriculum aimed at standardizing the identification of
   and acute response to postoperative neurological deficits in the
   inpatient setting, specifically with respect to improvements in
   clinician knowledge, confidence levels, and communication skills.
   Methods: A multidisciplinary committee at a single, high-volume academic
   institution created an algorithm delineating the appropriate clinical
   actions and escalation procedures in the setting of a postoperative
   neurological deficit for each clinical practitioner involved in care for
   patients who undergo arthroplasty. An educational curriculum composed of
   online learning modules and an in-person "boot camp" featuring
   simulations with standardized patients was developed, along with
   assessments of clinician knowledge, confidence levels, and communication
   skills. Nurses, physical therapists, physician assistants, residents,
   fellows, and attending surgeons were encouraged to participate. The
   intervention spanned a 5-month period in 2015 with a mean time of 18.4
   weeks between baseline assessments and the time of the latest follow-up.
   Results: Online modules were completed by 322 individuals, boot camp was
   completed by 70 individuals, and latest assessments were completed by 38
   individuals. The percentage correct on the knowledge assessment
   increased from 74.5% before the learning modules to 89.5% immediately
   after (p < 0.001) but degraded over time such that there was no
   significant difference between baseline and the latest follow-up scores
   (p = 0.11). Over the course of the boot camp, physician assistants and
   residents successfully performed approximately 91% of the indicated
   actions on the scoring rubric; physical therapists and nurses
   successfully performed 78%. Scores on the communication skills
   assessment showed a significant mean increase (p = 0.02) over the course
   of the intervention from 30.32 to 32.50, and the mean self-assessed
   confidence survey scores increased by 16.7%, from 7.2 to 8.4 (p <
   0.001).
   Conclusions: A multimodality educational curriculum aimed at quality
   improvement can produce significant knowledge improvements, but these
   gains may not be maintained over time without further instruction. Gains
   in confidence and communication skills appear to be more long-lasting.
OI Garner, Matthew/0000-0003-4565-1010; Derman, Peter/0000-0003-1939-7741
ZS 0
TC 2
ZR 0
Z8 0
ZA 0
ZB 1
Z9 2
U1 0
U2 1
SN 0021-9355
EI 1535-1386
UT WOS:000395948700002
PM 27926687
ER

PT J
AU Walker, Luke
   Newall, Anthony
   Heywood, Anita E.
TI Knowledge, attitudes and practices of Australian medical students
   towards influenza vaccination
SO VACCINE
VL 34
IS 50
BP 6193
EP 6199
DI 10.1016/j.vaccine.2016.10.074
PD DEC 7 2016
PY 2016
AB Background: Annual influenza vaccination is recommended but not
   compulsory for healthcare workers in Australia, including medical
   students. A quarter of healthcare workers are estimated to have an
   influenza infection in any given year, with a subsequent transmission
   risk to colleagues and patients. During clinical placements, medical
   students are also at risk of influenza. While compliance with other
   vaccination requirements are high, influenza vaccine uptake of
   healthcare workers and medical students remain low globally. We aimed to
   explore medical students' influenza vaccination rates, attitudes,
   knowledge and intended practices at a large Australian university.
   Method: A 35 item self-administered online survey was distributed to
   medical students enrolled at a large Australian university (UNSW
   Australia) in April/May 2014. The survey examined the knowledge,
   attitudes and practices of medical students towards influenza
   vaccination and identified factors associated with vaccine uptake.
   Results: Of the 606 students, 53.8% (95%Cl 49.8-57.8%) receiving their
   most recent influenza vaccine in 2014. Self-protection was the most
   common motivator (83%) and inconvenience (64%) the most common barrier
   to vaccination, despite access to on campus clinics. Students generally
   held positive attitudes to the influenza vaccine and vaccination
   recommendations, though some misconceptions existed. The majority (61%)
   were in support of mandatory influenza vaccination policies for medical
   students. Significant predictors of influenza vaccination included
   living on campus, clinical experience, awareness of vaccination
   recommendations and agreeing that vaccination was important for medical
   students, while those with perceived time constraints were less likely
   to be vaccinated.
   Conclusion: Misconceptions and access to influenza vaccine were barriers
   to uptake of influenza vaccine by medical students. Medical programs
   need to emphasise the benefits of influenza vaccination in the
   protection of healthcare workers and patient safety across the medical
   education program. Our results suggesting majority support for mandatory
   influenza vaccination may represent a shifting perspective in the
   medical community. (C) 2016 Elsevier Ltd. All rights reserved.
OI Newall, Anthony/0000-0003-0836-1065
ZR 0
ZA 0
ZB 17
ZS 0
Z8 0
TC 25
Z9 25
U1 1
U2 13
SN 0264-410X
EI 1873-2518
UT WOS:000390622600016
PM 27836439
ER

PT J
AU Abawi, Karim
   Chandra-Mouli, Venkatraman
   Toskin, Igor
   Festin, Mario Philip
   Gertiser, Lynn
   Idris, Raqibat
   Hamamy, Hanan
   Ali, Moazzam
   Bonventure, Ameyo Masakhwe
   Temmerman, Marleen
   Campana, Aldo
TI E-learning for research capacity strengthening in sexual and
   reproductive health: the experience of the Geneva Foundation for Medical
   Education and Research and the Department of Reproductive Health and
   Research, World Health Organization
SO HUMAN RESOURCES FOR HEALTH
VL 14
AR 76
DI 10.1186/s12960-016-0173-0
PD DEC 7 2016
PY 2016
AB A Abstract: Technological advancement has resulted in the increasing use
   of e-learning and online education, initially in high-income countries
   and increasingly in low-and middle-income countries.
   Background: In 2010, the Geneva Foundation for Medical Education and
   Research, in collaboration with the World Health Organization and
   partner institutions, developed an online postgraduate course "From
   Research to Practice: Training Course in Sexual and Reproductive Health
   Research". This course takes advantage of the advancing Internet
   technology to provide training opportunities to health professionals
   mostly from low-and middle-income countries whose access to quality
   education is constrained by time, financial resources, or both.
   Case presentation: To assess the outcomes of the course, an evaluation
   was conducted by sending a self-administered questionnaire to graduates
   of the 2010-2012 programme. The objectives were to determine if the
   graduates had applied the knowledge gained from the course to their work
   and whether they had implemented their research project developed during
   the course. The evaluation also appraised the number of graduates who
   participated in the design or implementation of a new research project
   since the course concluded and whether the course had contributed to
   advancement in their careers. A total of 175 of 219 course graduates
   answered the questionnaire. The evaluation revealed that the majority of
   respondents (98%) had utilized the knowledge acquired, with nearly half
   of them (47%) having published a scientific paper as author or
   co-author. About a third of respondents (39%) had implemented their
   course research project and about three quarters of them (74%) have been
   involved in the design or implementation of a research project after
   completing the course. Over three quarters (81%) of respondents opined
   that the course had contributed to their career advancement and almost
   half of them (46%) had a career promotion as a direct or indirect
   benefit of the course.
   Conclusion: We surmise that the course positively impacted the
   participants' knowledge and understanding of sexual and reproductive
   health, which they applied in their professional work, as well as
   strengthened their research capacity. Success factors for the e-learning
   programme include tailor-made content to meet participants' needs,
   flexibility of access, and ongoing engagement/personal interactivity
   with course coaches.
RI Festin, Mario Philip/GQQ-9749-2022; Ali, Moazzam/
OI Ali, Moazzam/0000-0001-6949-8976
ZA 0
TC 5
ZS 0
ZR 0
Z8 1
ZB 0
Z9 6
U1 0
U2 16
SN 1478-4491
UT WOS:000390492600002
PM 27927220
ER

PT J
AU Jullien, Sophie
   Sinclair, David
   Garner, Paul
TI The impact of mass deworming programmes on schooling and economic
   development: an appraisal of long-term studies
SO INTERNATIONAL JOURNAL OF EPIDEMIOLOGY
VL 45
IS 6
BP 2140
EP 2153
DI 10.1093/ije/dyw283
PD DEC 2016
PY 2016
AB Background: Documents from advocacy and fund-raising organizations for
   child mass deworming programmes in low-and middle-income countries cite
   unpublished economic studies claiming long-term effects on health,
   schooling and economic development.
   Methods: To summarize and appraise these studies, we searched for and
   included all long-term follow-up studies based on cluster-randomized
   trials included in a 2015 Cochrane review on deworming. We used Cochrane
   methods to assess risk of bias, and appraised the credibility of the
   main findings. Where necessary we contacted study authors for
   clarifications.
   Results: We identified three studies (Baird 2016, Ozier 2016 and Croke
   2014) evaluating effects more than 9 years after cluster-randomized
   trials in Kenya and Uganda. Baird and Croke evaluate short additional
   exposures to deworming programmes in settings where all children were
   dewormed multiple times. Ozier evaluates potential spin-off effects to
   infants living in areas with school-based deworming. None of the studies
   used preplanned protocols nor blinded the analysis to treatment
   allocation. Baird 2016 has been presented online in six iterations. The
   work is at high risk of reporting bias and selective reporting, and
   there are substantive changes between versions. The main cited effects
   on secondary school attendance and job sector allocation are from post
   hoc subgroup analyses, which the study was not powered to assess. The
   study did not find any evidence of effect on nutritional status,
   cognitive tests or school grades achieved, but these are not reported in
   the abstracts. Ozier 2016 has been presented online in four iterations,
   without substantive differences between versions. Higher cognitive test
   scores were associated with deworming, but the appropriate analysis was
   underpowered to reliably detect these effects. The size of the stated
   effect seems inconsistent with the short and indirect nature of the
   exposure to deworming, and a causal pathway for this effect is unclear.
   Croke 2014 uses a data set unrelated to the base trial, to report
   improvements in English and maths test scores. The analysis is at high
   risk of attrition bias, due to loss of clusters, and is substantially
   underpowered to assess these effects.
   Conclusions: In the context of reliable epidemiological methods, all
   three studies are at risk of substantial methodological bias. They
   therefore help in generating hypotheses, but should not be considered to
   provide reliable evidence of effects.
RI Garner, Paul/Y-8385-2019; Jullien, Sophie/
OI Garner, Paul/0000-0002-0607-6941; Jullien, Sophie/0000-0001-5587-626X
Z8 0
ZR 0
TC 15
ZA 0
ZS 0
ZB 14
Z9 15
U1 0
U2 10
SN 0300-5771
EI 1464-3685
UT WOS:000398261100054
PM 28161712
ER

PT J
AU Sitkin, Nicole A.
   Pachankis, John E.
TI Specialty Choice Among Sexual and Gender Minorities in Medicine: The
   Role of Specialty Prestige, Perceived Inclusion, and Medical School
   Climate
SO LGBT HEALTH
VL 3
IS 6
BP 451
EP 460
DI 10.1089/lgbt.2016.0058
PD DEC 2016
PY 2016
AB Purpose: Sexual and gender minorities (SGMs) in medicine experience
   unique stressors in training. However, little is known about SGM
   specialty choice. This study examined predictors of SGM specialty
   choice, associations between specialty prestige and perceived SGM
   inclusion, and self-reported influences on specialty choice.
   Methods: Medical trainees and practitioners (358 SGM, 1528 non-SGM) were
   surveyed online. We operationalized specialty choice at the individual
   level as respondents' specialty of practice; at the specialty level, as
   a percentage of SGM respondents in each specialty. We examined specialty
   prestige, perceived SGM inclusivity, and medical school climate as
   predictors of SGM specialty choice, and we compared additional
   influences on specialty choice between SGM and non-SGM.
   Results: The percentage of SGM in each specialty was inversely related
   to specialty prestige (P = 0.001) and positively related to perceived
   SGM inclusivity (P = 0.01). Prestigious specialties were perceived as
   less SGM inclusive (P < 0.001). Medical school climate did not predict
   specialty prestige (P = 0.82). SGM were more likely than non-SGM to
   indicate that sexual and gender identity strongly influenced specialty
   choice (P < 0.01). SGM most frequently rated personality fit, specialty
   content, role models, and work-life balance as strong influences on
   specialty choice. Exposure as a medical student to SGM faculty did not
   predict specialty prestige among SGM.
   Conclusion: Specialty prestige and perceived inclusivity predict SGM
   specialty choice. SGM diversity initiatives in prestigious specialties
   may be particularly effective by addressing SGM inclusion directly.
   Further research is needed to inform effective mentorship for SGM
   medical students. Exposure to SGM in medical training reduces anti-SGM
   bias among medical professionals, and SGM in medicine often assume
   leadership roles in clinical care, education, and research regarding SGM
   health. Supporting and promoting SGM diversity across the spectrum of
   medical specialties, therefore, represents a critical avenue to improve
   the care delivered to SGM populations and addresses the role of
   providers in the health disparities experienced by SGM.
OI Zelin, Nicole/0000-0002-8212-3981
ZS 1
Z8 0
ZB 6
ZR 0
ZA 0
TC 36
Z9 36
U1 0
U2 13
SN 2325-8292
EI 2325-8306
UT WOS:000403654400008
PM 27726495
ER

PT J
AU Kiekens, Carlotte
   Moyaert, Maximiliaan
   Ceravolo, Maria -Gabriella
   Moslavac, Sasa
   Juocevicius, Alvydas
   Christodoulou, Nicolas
   Negrini, Stefano
TI Education of physical and rehabilitation medicine specialists across
   Europe: a call for harmonization
SO EUROPEAN JOURNAL OF PHYSICAL AND REHABILITATION MEDICINE
VL 52
IS 6
BP 881
EP 886
PD DEC 2016
PY 2016
AB BACKGROUND: Physical and rehabilitation medicine (PRM) is well
   established in Europe and officially recognized by the European Union of
   Medical Specialists (UEMS). The European PRM Board works to promote
   patient safety and quality of care through the development of the
   highest standards of medical training and healthcare across Europe as
   well as the harmonization of PRM specialists' qualifications. In its
   Action Plan for 2014-2018, the UEMS PRM Board has included the
   harmonization of the PRM curriculum among the EU countries, as one of
   its main goals. Based on a European Directive, the Belgian Superior
   Council is envisaging a reform of the PRM curriculum.
   AIM: The aim of this paper is to present the current situation of PRM
   education in Europe according to the survey carried out by the Belgium
   Task Force.
   DESIGN: An online survey was posted on May 3rd 2015 to all delegates of
   the UEMS PRM Section and Board. Two questions were formulated: 1) What
   is the duration and curriculum of PRM training in your country? 2) Does
   a Postgraduate Rehabilitation training exist for other medical
   specialties?
   RESULTS: The majority of the PRM training programs in Europe have a
   duration ranging from 4 to 5 years, and are not aiming at downsizing the
   duration to the European minimal training period of 3 years. The vast
   majority (70%) of the responding countries don't offer an additional
   accreditation of Rehabilitation for other medical specialties
   CONCLUSIONS: Comparing PRM training programs in Europe can support the
   long-awaited reform of the PRM postgraduate curriculum in Belgium and
   gives perspective to agree on a transparent and comparable specialty
   training throughout Europe. Providing a more comparable training
   promotes the establishment of PRM and its rehabilitation service
   provisions in the world.
RI Negrini, Stefano/B-6667-2013; Kiekens, Carlotte/V-7545-2018
OI Negrini, Stefano/0000-0002-1878-2747; Kiekens,
   Carlotte/0000-0001-8500-7751
ZA 0
ZS 0
TC 5
ZR 0
Z8 0
ZB 1
Z9 5
U1 0
U2 0
SN 1973-9087
EI 1973-9095
UT WOS:000399965600013
PM 27845505
ER

PT J
AU Bernstein, Daniel A.
   Salsgiver, Elizabeth
   Simon, Matthew S.
   Greendyke, William
   Eiras, Daniel P.
   Ito, Masahiro
   Caruso, Dean A.
   Woodward, Timothy M.
   Perriel, Odette T.
   Saiman, Lisa
   Furuya, E. Yoko
   Calfee, David P.
TI Understanding Barriers to Optimal Cleaning and Disinfection in
   Hospitals: A Knowledge, Attitudes, and Practices Survey of Environmental
   Services Workers
SO INFECTION CONTROL AND HOSPITAL EPIDEMIOLOGY
VL 37
IS 12
BP 1492
EP 1495
DI 10.1017/ice.2016.206
PD DEC 2016
PY 2016
AB In this study, we used an online survey to assess knowledge, attitudes,
   and practices related to environmental cleaning and other infection
   prevention strategies among environmental services workers (ESWs) at 5
   hospitals. Our findings suggest that ESWs could benefit from additional
   education and feedback as well as new strategies to address workflow
   challenges. Infect Control Hosp Epidemiol 2016;1492-1495
TC 17
Z8 1
ZB 12
ZR 0
ZA 0
ZS 0
Z9 18
U1 1
U2 8
SN 0899-823X
EI 1559-6834
UT WOS:000390351900016
PM 27619896
ER

PT J
AU Anderson, K. N.
   Connor, J. J.
   Koerner, A. F.
   Rueter, M. A.
TI Twins conceived using IVF: a follow-up of the family environment and
   psychosocial adjustment in adolescence
SO HUMAN REPRODUCTION
VL 31
IS 12
BP 2765
EP 2771
DI 10.1093/humrep/dew261
PD DEC 2016
PY 2016
AB STUDY QUESTION: Compared to families with IVF singletons, what are
   parental depressive, parent-adolescent interaction and adolescent
   adjustment outcomes in families with 11-17-year-old IVF twins?
   SUMMARY ANSWER: No differences were detected for any measured outcome
   between families with 11-17-year-old IVF twins and those with IVF
   singletons, despite high statistical power.
   WHAT IS KNOWN ALREADY: When IVF twins are younger than 5-years-old,
   parents tend to have more mental health difficulties and poorer
   parent-child interactions relative to IVF singletons. By middle
   childhood, these differences may no longer exist and available studies
   with middle childhood-aged IVF twins challenge the expected long-term
   implications of the early concerns. IVF twins may even have more optimum
   adjustment than IVF singletons in middle childhood.
   STUDY DESIGN, SIZE, DURATION: Study of 280, 11-17-year-old IVF children
   (n = 122 twins and n = 158 singletons) from 195 families at a US
   reproductive endocrinology clinic.
   PARTICIPANTS/MATERIALS, SETTING, METHOD: At Wave 1, clinic patients with
   an IVF child born between 1998 and 2004 were invited to participate in
   an online survey. In this follow-up study, mothers and fathers provided
   information on each of their 11-17-year-old IVF adolescents.
   MAIN RESULTS AND THE ROLE OF CHANCE: There were no differences between
   11- and 17-year-old IVF twins and IVF singletons in parent depressive
   symptoms, parent-adolescent interactions or adolescent adjustment
   outcomes.
   LIMITATIONS REASONS FOR CAUTION: Although the family demographics are
   representative of IVF patients, participants were drawn from one US
   clinic.
   WIDER IMPLICATIONS OF THE FINDINGS: Study results provide reassurance
   that by adolescence IVF twins and their families function as well as IVF
   singletons and their families.
OI Koerner, Ascan/0000-0001-6679-9677
ZS 0
ZB 0
TC 2
Z8 0
ZR 0
ZA 0
Z9 2
U1 3
U2 10
SN 0268-1161
EI 1460-2350
UT WOS:000394808600014
PM 27744378
ER

PT J
AU Daumler, D.
   Chan, P.
   Lo, K. C.
   Takefman, J.
   Zelkowitz, P.
TI Men's knowledge of their own fertility: a population-based survey
   examining the awareness of factors that are associated with male
   infertility
SO HUMAN REPRODUCTION
VL 31
IS 12
BP 2781
EP 2790
DI 10.1093/humrep/dew265
PD DEC 2016
PY 2016
AB STUDY QUESTION: How knowledgeable are men about the medical,
   environmental and psychological factors that are associated with male
   infertility?
   SUMMARY ANSWER: Men, across most demographic groups, have limited
   knowledge of the various factors that are associated with male
   infertility.
   WHAT IS KNOWN ALREADY: Few surveys have focused on men's knowledge of
   their own fertility. Studies of both men and women have found that men
   are comparatively less knowledgeable about issues of fertility and
   reproductive health.
   STUDY DESIGN, SIZE, DURATION: A regionally representative sample of
   Canadian men completed a web-based survey of male fertility and
   reproductive health, over a 2-month period in 2015.
   PARTICIPANTS/MATERIALS, SETTING, METHODS: Men, aged 18-50 years, were
   recruited for the study. There were 701 male participants, with a mean
   age of 34.1 years. Each participant was asked to identify factors
   associated with male infertility; fertility knowledge was assessed
   through two open-ended questions and a comprehensive list of risk
   factors and attendant health issues.
   MAIN RESULTS AND THE ROLE OF CHANCE: Men were only able to identify 51%
   of the risk factors and 45% of the health issues associated with male
   infertility. Men were most aware of the modifiable risk factors for
   infertility (e.g. sexually transmitted infections, smoking cigarettes),
   relative to their knowledge of fixed risk factors (e.g. delayed puberty,
   size of testicles) and the attendant health issues (e.g. cardiovascular
   disease, diabetes). The overall level of fertility knowledge did not
   vary by most demographic characteristics (e.g. age, education,
   employment, income), though men from ethnic minority groups displayed
   moderately greater awareness. Additionally, younger men, those with
   lower incomes and those who had no desire to have future biological
   children were more likely to identify themselves as unaware of
   associations with infertility in the open-ended questions. Self-reported
   knowledge was significantly associated with higher overall knowledge
   scores. More than half of the sample expressed an interest in obtaining
   information about male fertility and reproductive health, with the
   majority of these men indicating that medical professionals and online
   sources were their preferred methods for receiving information.
   LIMITATIONS, REASONS FOR CAUTION: Participants were self-selected and
   required to have Internet access in order to participate. This may
   affect the generalizability of results.
   WIDER IMPLICATIONS OF THE FINDINGS: Previous studies of fertility
   knowledge have either omitted men from their samples or when men have
   been included, they were asked about general fertility or women's
   fertility. This is the first large-scale survey that focuses solely on
   men's knowledge of male fertility. Insight into the areas where men's
   knowledge may be lacking can inform strategies for disseminating
   fertility-related information and improving men's fertility awareness.
   Public health initiatives should tailor campaigns to educate men about
   the lesser known associations with male infertility, particularly those
   that are most prevalent and preventable through lifestyle modification.
RI Daumler, Davis/AAC-2179-2019
OI Daumler, Davis/0000-0001-7942-9587
TC 34
ZB 11
Z8 0
ZS 0
ZA 0
ZR 0
Z9 34
U1 0
U2 12
SN 0268-1161
EI 1460-2350
UT WOS:000394808600016
PM 27816924
ER

PT J
AU Coutinho, Filipe
   Ramessur, Anisha
TI An Overview of Teaching Communication of Bad News in Medical School:
   Should a Lecture be Adequate to Address the Topic?
SO ACTA MEDICA PORTUGUESA
VL 29
IS 12
BP 826
EP 831
DI 10.20344/amp.7909
PD DEC 2016
PY 2016
AB Introduction: Delivering bad news is very common in medical daily
   practice. Several studies have shown a lack of effective communication
   skills amongst medical students, particularly concerning how to deliver
   bad news. The SPIKES protocol allows communicating bad news in a 6-step
   method. The aim of this study is to investigate the perspective of
   students related to this subject.
   Material and Methods: A 45 minute lecture "Breaking Bad News" was given
   to 160 students in the fifth and sixth years of the Medicine course,
   using the SPIKES' protocol training. After the lecture, an online survey
   was given to all students, and a cross-sectional and descriptive
   analysis of data extracted from survey was undertaken.
   Results: Fifty-four students (21% of overall) answered the online
   survey. Eighty three percent said that theme should have an important
   role in their further daily medical practice, and most of students rated
   the physicians' role as challenging. Sixty percent of students expressed
   that communicating bad news was an integral part of the medical course
   curriculum. Regarding the SPIKES protocol, 48% felt that the first step
   would be the easiest to put in practice, and 40% felt that the fifth
   step related to "Emotions" would be the most difficult.
   Discussion: In general, the students would like to gain competencies in
   breaking bad news using a practical approach
   Conclusions: Students highly valued theoretical and practical approaches
   in teaching of communication of bad news. Therefore, we encourage a
   combination approach in pre-graduate medical education.
RI Coutinho, Filipe/E-1836-2018
OI Coutinho, Filipe/0000-0002-9027-646X
TC 3
ZB 0
ZA 0
ZS 3
Z8 0
ZR 0
Z9 5
U1 0
U2 6
SN 1646-0758
UT WOS:000393811700010
PM 28425886
ER

PT J
AU Frank, Erica
   Tairyan, Kate
   Everton, Michelle
   Chu, Jennifer
   Goolsby, Craig
   Hayes, Alisa
   Hulton, Ann
TI A test of the first course (Emergency Medicine) that is globally
   available for credit and for free
SO HEALTHCARE-THE JOURNAL OF DELIVERY SCIENCE AND INNOVATION
VL 4
IS 4
BP 317
EP 320
DI 10.1016/j.hjdsi.2016.02.003
PD DEC 2016
PY 2016
AB Background: The WHO has called for the use of computer-aided education
   to train millions of additional health providers. We herein address this
   appeal with the first globally available, free, accredited,
   computer-aided, and peer and mentor-guided course.
   Methods: The intervention studied was NextGenU.org's first course,
   "Emergency Medicine (EM) for Senior Medical Students", required for the
   graduating Classes of 2013 at the University of Missouri (UM) and the
   U.S. Uniformed Services University of the Health Sciences (USUHS).
   Control groups were the Class of 2012 at USUHS, and students nationally
   in the Class of 2013.
   Results: As of July 2016, there were over 4,000 registered
   "NextGenUsers" in 145 countries. USUHS NextGenUsers (n=167) averaged
   80.3% vs. USUHS control students' 80.9% (n=163, p =0.4) on the Society
   of Academic EM (SAEM) exam, vs. 71.4% nationally (n=415, p < 0 0001). UM
   NextGenUsers (n=35) averaged 71.2% on the SAEM exam vs. 71.4% nationally
   (n=415, p=0.8). Both EM Clerkship Directors reported good student
   satisfaction with these asynchronous, competency-based, site-agnostic
   readings.
   Conclusions: This novel model of a free, accredited course is becoming
   widely used, and has performed as well as some of the world's
   most-resourced courses. (C) 2016 Published by Elsevier Inc.
OI Frank, Erica/0000-0001-7159-5417; Goolsby, Craig/0000-0001-9929-8764
ZR 0
ZS 0
TC 9
ZA 0
ZB 0
Z8 0
Z9 9
U1 1
U2 5
SN 2213-0764
EI 2213-0772
UT WOS:000390918300015
PM 27663554
ER

PT J
AU Gonzalez, Alejandro
   Vargas, Bryan
   Gonzalez, Vicente
   Reyes, Ignacio
   Sarfatis, Alberto
TI Interactive tools to standardize semiology teaching
SO REVISTA MEDICA DE CHILE
VL 144
IS 12
BP 1605
EP 1611
PD DEC 2016
PY 2016
AB Background: The learning process for medical semiology depends on
   multidisciplinary teaching activities, including simulation tools. These
   tools should achieve a standardization level aiming at a same level of
   basic knowledge in each student. Aim: To evaluate an interactive online
   semiology learning tool. Material and Methods: An interactive online
   learning method for medical semiology was developed. It focused mainly
   on physical examination and incorporated audiovisual and
   self-explanatory elements, to strengthen the acquisition of skills and
   basic knowledge for each standardized clinical learning simulation
   session. Subsequently, a satisfaction survey was conducted. Also the
   performance of students in a clinical examination was compared with that
   of students of the previous year. Results: Student satisfaction was
   outstanding, and there was a significant improvement in the performance
   on the final exam. Conclusions: The use of interactive self-learning
   online content for medical semiology provides an effective tool to
   improve student learning.
ZA 0
ZS 0
Z8 0
TC 0
ZB 0
ZR 0
Z9 0
U1 0
U2 7
SN 0034-9887
EI 0717-6163
UT WOS:000392906200013
PM 28393996
ER

PT J
AU Palmer, William E.
TI Spinal Injections for Pain Management
SO RADIOLOGY
VL 281
IS 3
BP 669
EP 688
DI 10.1148/radiol.2016152055
PD DEC 2016
PY 2016
AB Image-guided spinal injection is commonly performed in symptomatic
   patients to decrease pain severity, confirm the pain generator, and
   delay or avoid surgery. This article focuses on the radiologist as spine
   interventionist and addresses the following four topics relevant to the
   radiologist who performs corticosteroid injections for pain management:
   (a) the rationale behind corticosteroid injection, (b) the interaction
   with patients, (c) the role of imaging in procedural selection and
   planning, and (d) the pearls and pitfalls of fluoroscopically guided
   injections. Factors that contribute to the success of a pain management
   service include communication skills and risk mitigation. A critical
   factor is the correlation of clinical symptoms with magnetic resonance
   (MR) imaging findings. Radiologists can leverage their training in MR
   image interpretation to distinguish active pain generators in the spine
   from incidental abnormalities. Knowledge of fluoroscopic anatomy and
   patterns of contrast material flow guide the planning and execution of
   safe and effective needle placement. (C) RSNA, 2016
Z8 0
ZB 7
TC 40
ZA 0
ZS 1
ZR 0
Z9 41
U1 0
U2 6
SN 0033-8419
UT WOS:000393201500003
PM 27870618
ER

PT J
AU Bertram, Raymond
   Kaakinen, Johanna
   Bensch, Frank
   Helle, Laura
   Lantto, Eila
   Niemi, Pekka
   Lundbom, Nina
TI Eye Movements of Radiologists Reflect Expertise in CT Study
   Interpretation: A Potential Tool to Measure Resident Development
SO RADIOLOGY
VL 281
IS 3
BP 805
EP 815
DI 10.1148/radiol.2016151255
PD DEC 2016
PY 2016
AB Purpose: To establish potential markers of visual expertise in eye
   movement (EM) patterns of early residents, advanced residents, and
   specialists who interpret abdominal computed tomography (CT) studies.
   Materials and Methods: The institutional review board approved use of
   anonymized CT studies as research materials and to obtain anonymized
   eye-tracking data from volunteers. Participants gave written informed
   consent. Early residents (n = 15), advanced residents (n = 14), and
   specialists (n = 12) viewed 26 abdominal CT studies as a sequence of
   images at either 3 or 5 frames per second while EMs were recorded. Data
   were analyzed by using linear mixed-effects models.
   Results: Early residents' detection rate decreased with working hours
   (odds ratio, 0.81; 95% confidence interval [CI]: 0.73, 0.91; P = .001).
   They detected less of the low visual contrast (but not of the high
   visual contrast) lesions (45% [13 of 29]) than did specialists (62% [18
   of 29]) (odds ratio, 0.39; 95% CI: 0.25, 0.61; P < .001) or advanced
   residents (56% [16 of 29]) (odds ratio, 0.55; 95% CI: 0.33, 0.93; P =
   .024). Specialists and advanced residents had longer fixation durations
   at 5 than at 3 frames per second (specialists: beta = .01; 95% CI: .004,
   .026; P = .008; advanced residents: beta = .04; 95% CI: .03, .05; P <
   .001). In the presence of lesions, saccade lengths of specialists
   shortened more than those of advanced (beta = .02; 95% CI: .007, .04; P
   = .003) and of early residents (beta = .02; 95% CI:.008, 0.04; P =
   .003). Irrespective of expertise, high detection rate correlated with
   greater reduction of saccade length in the presence of lesions (beta =
   2.10; 95% CI: 2.16, 2.04; P = .002) and greater increase at higher
   presentation speed (beta = .11; 95% CI: .04, .17; P = .001).
   Conclusion: Expertise in CT reading is characterized by greater
   adaptivity in EM patterns in response to the demands of the task and
   environment. (C) RSNA, 2016
RI Bertram, Raymond/ABH-2715-2021
OI Bertram, Raymond/0000-0002-2709-3644
ZA 0
ZR 0
Z8 0
ZB 4
TC 31
ZS 0
Z9 31
U1 0
U2 7
SN 0033-8419
UT WOS:000393201500014
PM 27409563
ER

PT J
AU Balogh, Sandor
   Papp, Renata
   Busa, Csilla
   Csikos, Agnes
TI ROLE OF HEALTH CARE PROFESSIONALS IN PREVENTATIVE ACTIVITIES AND
   VACCINATION PROGRAMS DURING OUTBREAKS
SO ACTA MICROBIOLOGICA ET IMMUNOLOGICA HUNGARICA
VL 63
IS 4
BP 365
EP 372
DI 10.1556/030.63.2016.014
PD DEC 2016
PY 2016
AB Purpose: The general purpose of TELL ME study was to give an insight
   into the experiences of European family physicians with management of
   H1N1 pandemic flu. Methods: Qualitative research methods (focus group
   discussions, one-to-one interviews, and online data collection) were
   used to explore family doctors' opinion and suggestions. Overall 158
   family physicians took part in the study from six European countries.
   Results: Family doctors' most important experience was that the official
   campaign was not able to compensate negative effects of the mass media.
   Due to the poor evidence-based information about new vaccines, it was
   difficult to convince the public and some health care professionals too.
   Lack of unified directives - under unclear circumstances - made the
   routine patient care more difficult and hampered the collaboration
   between different health care providers. Family physicians felt a
   pressure from health authorities to achieve high immunization rate, but
   got only a little support from them. Despite the difficulties,
   vaccination program was a success, mainly among high-risk population.
   For better handling of a future pandemic, Hungarian family physician
   made many general and practical suggestions.
RI Busa, Csilla/AGJ-3857-2022
Z8 0
TC 2
ZA 0
ZS 1
ZR 0
ZB 0
Z9 2
U1 1
U2 8
SN 1217-8950
EI 1588-2640
UT WOS:000392000900001
PM 27848253
ER

PT J
AU Hack, Catherine Jane
TI The benefits and barriers of using virtual worlds to engage healthcare
   professionals on distance learning programmes
SO INTERACTIVE LEARNING ENVIRONMENTS
VL 24
IS 8
BP 1836
EP 1849
DI 10.1080/10494820.2015.1057743
PD DEC 2016
PY 2016
AB Using the delivery of a large postgraduate distance learning module in
   bioethics to health professionals as an illustrative example, the type
   of learning activity that could be enhanced through delivery in an
   immersive virtual world (IVW) was explored. Several activities were
   repurposed from the traditional virtual learning environment into the
   IVW, providing insight into the pedagogical affordances of each
   environment. Voluntary classes, which were held each week over the
   12-week module, were designed to provide deeper understanding of ethical
   theory and how it informs professional healthcare practice. Virtual
   classes included problem-based learning, flipped lectures, and role
   play. Following the introduction of the virtual classes, the module
   failure rate was less than 5%, compared with approximate to 11% in the
   previous two cohorts. However, the introduction of any new technology
   presents challenges to both staff and students; therefore, the barriers
   to using virtual worlds are also explored.
ZR 0
TC 6
ZA 0
Z8 0
ZS 0
ZB 0
Z9 6
U1 0
U2 20
SN 1049-4820
EI 1744-5191
UT WOS:000390432200008
ER

PT J
AU Daniel Rosenthal, Victor
   Al-Abdely, Hail M.
   El-Kholy, Amani Ali
   AlKhawaja, Safa A. Aziz
   Leblebicioglu, Hakan
   Mehta, Yatin
   Rai, Vineya
   Nguyen Viet Hung
   Kanj, Souha Sami
   Salama, Mona Foda
   Salgado-Yepez, Estuardo
   Elahi, Naheed
   Morfin Otero, Rayo
   Apisarnthanarak, Anucha
   De Carvalho, Braulio Matias
   Ider, Bat Erdene
   Fisher, Dale
   Buenaflor, Maria Carmen S. G.
   Petrov, Michael M.
   Quesada-Mora, Ana Marcela
   Zand, Farid
   Gurskis, Vaidotas
   Anguseva, Tanja
   Ikram, Aamer
   Aguilar de Moros, Daisy
   Duszynska, Wieslawa
   Mejia, Nepomuceno
   Horhat, Florin George
   Belskiy, Vladislav
   Mioljevic, Vesna
   Di Silvestre, Gabriela
   Furova, Katarina
   Ramos-Ortiz, Gloria Y.
   Elanbya, May Osman Gamar
   Satari, Hindra Irawan
   Gupta, Umesh
   Dendane, Tarek
   Raka, Lul
   Guanche-Garcell, Humberto
   Hu, Bijie
   Padgett, Denis
   Jayatilleke, Kushlani
   Ben Jaballah, Najla
   Apostolopoulou, Eleni
   Prudencio Leon, Walter Enrique
   Sepulveda-Chavez, Alejandra
   Miguel Telechea, Hector
   Trotter, Andrew
   Alvarez-Moreno, Carlos
   Kushner-Davalos, Luis
   Desse, J. E.
   Maurizi, D. M.
   Montanini, A. M.
   Desse, J. E.
   Maurizi, D. M.
   Chaparro, G. J.
   Stagnaro, J. P.
   Romani, A.
   Bianchi, A. C.
   Alvarez, G.
   Palaoro, A.
   Bernan, M.
   Cabrera-Montesino, R.
   Dominguez, C.
   Rodriguez, C. G.
   Silva, C. G.
   Bogdanowicz, E.
   Riera, F. O.
   Benchetrit, G.
   Perez, I.
   Vimercati, J.
   Marcos, L. S.
   Ramasco, L.
   Caridi, M.
   Oyola, M. C.
   Rodriguez, M. C.
   Spadaro, M. L.
   Olivieri, M. S.
   Saul, P.
   Juarez, P. D.
   Perez, R. H.
   Botta, P.
   Quintana, D.
   Rios, A. M.
   Stagnaro, J. P.
   Chediack, V.
   Chilon, W.
   Alsayegh, A. I.
   Yaseen, F. H.
   Hani, L. F.
   Sowar, S. F.
   Magray, T. A.
   Medeiros, E. A.
   De Oliveira, A. Alves
   Romario-Mendes, A.
   Fernandes-Valente, C.
   Santos, C.
   Escudeiro, D.
   Lima, D. Azevedo-Ferreira
   Azevedo-Pereira, D.
   Onzi-Siliprandi, E. M.
   Serpa-Maia, F.
   Aguiar-Leitao, F.
   Assuncao-Ponte, G.
   Dos Anjos-Lima, J.
   Olszewski, J.
   Pinto Coelho, K. Harten
   Alves De Lima, L. F.
   Mendonca, M.
   Maciel-Canuto Amaral, M. L.
   Tenorio, M. T.
   Gerah, S.
   Andrade-Oliveira-Reis, M.
   Moreira, M.
   Batista, M. Ximenes-Rocha
   Campos-Uchoa, R. S.
   Carneiro, R. Rocha-Vasconcelos
   De Moraes, R. Amaral
   Do Nascimento, S. C.
   Moreira-Matos, T.
   Lima-De Barros Araujo, T. M.
   Pinheiro-Bandeira, De Jesus T.
   Machado-Silva, V. L.
   Santos Monteiro, W. M.
   Hristozova, E.
   Kostadinov, E. D.
   Angelova, K.
   Velinova, V. A.
   Dicheva, V. J.
   Guo, X.
   Yc, G.
   Li, R.
   Song, L.
   Liu, K.
   Liu, T.
   Song, G.
   Wang, C.
   Yang, X.
   Yu, H.
   Yang, Y.
   Martinez, A.
   Vargas-Garcia, A. R.
   Lagares-Guzman, A.
   Gonzalez, A. P.
   Linares, C.
   Avila-Acosta, C.
   Santofimio, D.
   Yepes-Gomez, D.
   Mazo-Elorza, D. P.
   Chapeta-Parada, E. G.
   Camacho-Moreno, G.
   Roncancio-Villamil, G. E.
   Valderrama-Marquez, I. A.
   Ruiz-Gallardo, J. E.
   Ospina-Martinez, J. O.
   Osorio, J.
   Marin-Uribe, J. I.
   Lopez, J. C.
   Gualtero, S.
   Rojas, J. R.
   Gomez-Nieto, K.
   Rincon, L. Y. M.
   Meneses-Ovallos, L.
   Canas-Giraldo, L. M.
   Burgos-Florez, L. D.
   Amaral-Almeida Costa, M.
   Rodriguez, M.
   Barahona-Guzman, N.
   Mancera-Paez, O.
   Rios-Arana, P. A.
   Ortega, R.
   Romero-Torres, S. L.
   Pulido-Leon, S. M.
   Valderrama, S.
   Moreno-Mejia, V. M.
   Raigoza-Martinez, W.
   Villamil-Gomez, W.
   Pardo-Lopez, Y. A.
   Arguello-Ruiz, A.
   Solano-Chinchilla, A.
   Munoz-Gutierrez, G. A.
   Calvo-Hernandez, I.
   Maroto-Vargas, L.
   Zuniga, M. A.
   Valverde-Hernandez, M.
   Chavarria-Ugalde, O.
   Herrera, B.
   Diaz, C.
   Bovera, M. M.
   Cevallos, C.
   Pelaez, C.
   Jara, E.
   Delgado, V.
   Coello-Gordon, E. E.
   Picoita, F.
   Guerrero-Toapant, F. M.
   Valencia, F.
   Santacruz, G.
   Gonzalez, H.
   Pazmino, L. N.
   Garcia, M. F.
   Arboleda, M.
   Lascano, M.
   Alquinga, N.
   Ramirez, V.
   Reham, H. A. Yousef
   Moustafa, Abd El Moniem
   Ahmed, A.
   Elansary, A. M.
   Ali, Ahmad Mahmoud
   Hasanin, Ahmed
   Messih, Antoine Abdel
   Ramadan, Arwa
   El Awady, B. A.
   Hassan, D. M.
   El Aziz, Doaa Abd
   Hamza, Hala
   Agha, Hala Mounir
   Ghazi, Islam Abdullorziz
   ElKholy, J.
   Fattah, May Abdel
   Elanany, Mervat
   Mansour, M.
   Haleim, M. M. A.
   Fouda, R.
   El-Sherif, Rasha Hamed
   Bekeit, S.
   Bayani, V.
   Elkholy, Y. S.
   Abdelhamid, Y. M.
   Salah, Zeinab
   Rivera, D. M.
   Chawla, A.
   Manked, A. N.
   Azim, A.
   Mubarak, A.
   Thakur, A.
   Dharan, A. V.
   Patil, A.
   Sasidharan, A.
   Bilolikar, Anil Kumar
   Karmakar, A. Anirban
   Mathew, A. M.
   Kulkarni, Anuja
   Agarwal, Anuradha
   Sriram, Anuradha
   Dwivedy, A.
   Dasgupta, Arnab
   Bhakta, A.
   Suganya, Arul Rose
   Poojary, A.
   Mani, Ashwin Kumar
   Sakle, Asmita
   Abraham, Babu K.
   Padmini, Baby
   Ramachandran, B.
   Ray, Banambar
   Pati, Basanta Kumar
   Chaudhury, Bhaskar Narayan
   Mishra, Biraj Mohan
   Biswas, S.
   Bri Saibala, M.
   Jawadwala, Burhan Q.
   Rodrigues, C.
   Modi, Chirag
   Patel, Chirag
   Khanna, D. K.
   Devaprasad, Dedeepiya
   Divekar, Deepa
   Aggarwal, Deepesh G.
   Divatia, J. V.
   Zala, Dolatsinh
   Pathrose, Edwin
   Abubakar, Fazil
   Chacko, Felcy
   Gehlot, G. S.
   Khanna, Gautam
   Sale, H. K.
   Roy, Indranil
   Shelgaonkar, Jayant
   Sorabjee, Jehangir
   Eappen, Jincy
   Mathew, Justin
   Pal, Jyotishka
   Varma, Karthikeya
   Joshi, Kashmira Limaye
   Sandhu, Kavita
   Kelkar, R.
   Ranganathan, Lakshmi
   Pushparaj, L.
   Lavate, Madhav
   Latha, Madhavi
   Suryawanshi, Madhupriya
   Bhattacharyya, M.
   Kavathekar, Maithili
   Agarwal, Manoj Kumar
   Patel, Mayur
   Shah, Mehul
   Sivakumar, M. N.
   Kharbanda, Mohit
   Bej, Mrinmoy
   Potdar, Mrunalini
   Chakravarthy, M.
   Karpagam, M.
   Myatra, S. N.
   Gita, N.
   Rao, N. P.
   Sen, N.
   Ramakrishnan, N.
   Jaggi, N.
   Saini, N.
   Pawar, N. K.
   Modi, Nikhil
   Pandya, Nirav
   Mohanty, Nisith
   Thakkar, Pooja
   Joshi, Pradnya
   Sahoo, Prafulla Kumar
   Nair, Pravin Kumar
   Kumar, Priyadarshini Senthil
   Patil, Priyanka
   Mukherjee, Purnima
   Mathur, P.
   Shah, Purvi
   Sukanya, R.
   Arjun, Rajalakshmi
   Chawla, Rajesh
   Gopalakrishnan, Ram
   Venkataraman, Ramesh
   Raut, S.
   Krupanandan, Ravikumar
   Tejam, Reshma
   Misra, Richa
   Debroy, Ritesh
   Saranya, S.
   Narayanan, Sajith
   Mishra, Sanghamitra
   Saseedharan, Sanjith
   Sengupta, Sankar
   Patnaik, S. K.
   Sinha, Saswati
   Blessymole, Seelas
   Rohra, Seema
   Rajagopal, Senthilkumar
   Mukherjee, Shanta
   Sengupta, Sharmila
   John, Sheeba
   Bhattacharya, Shefali
   Sijo
   Bhattacharyya, Sinchan
   Singh, S.
   Sohanlal, T.
   Vadi, Sonali
   Dalal, S. S.
   Todi, S. K.
   Kumar, Subodh
   Kansal, Sudha
   Misra, Sudhjan
   Bhattacharyya, Sudipta
   Nirkhiwale, Suhas
   Purkayastha, Sujit Kar
   Mukherjee, Sujoy
   Singh, S.
   Sahu, S.
   Sharma, Sunil
   Kumar, Suresh
   Basu, S.
   Shetty, S.
   Shah, S.
   Singhal, T.
   Francis, Thara
   Anand, Thejasvini
   Venkateshwar, V.
   Thomas, Valsa
   Kothari, V.
   Velupandi
   Kantroo, Vini
   Sitohang, Gortap
   Kadarsih, Retno
   Sanaei, Anahita
   Maghsudi, Behzad
   Sabetian, Golnar
   Masjedi, Mansoor
   Alebouyeh, Masoud
   Sherafat, Somayeh Jahani
   Mohamed, Yassir Khidir
   Al Khamis, Abdulrahim
   Alsaadi, Adnan Soliman
   Al-Jarie, Ahmed Abdoh
   Mutwalli, Aisha Hassan
   Rillorta, A. S. K.
   Thomas, Anumol
   Kelany, Ashraf
   Manao, Athena
   Alamri, Dhaffer Moghram
   Santiago, E. B.
   Cruzpero, E. P.
   Sawan, Fahad Ahmed
   Al Qasmah, Fatima Abdullah
   Alabdaly, Haeel
   Al-Dossary, Hajer Am
   Ahmed, Hala
   Roshdi, Hala
   Al-Alkami, Halima Yahia
   Hanafi, Hana
   Ammari, Hassan Eisa
   Al Hani, Hatem Mohd
   Asiri, Ibrahim A. M. Alzaydani
   Mendoza, Jeffrey Asidera
   Philipose, Jomol
   Selga, Joy Ola
   Kehkashan
   Ghalilah, Khalid Mohammed
   Redito, Leide Shyrine
   Josph, L.
   Al-Alawi, M.
   Al-Gethamy, Manal Mansour
   Madco, Marjory
   Manuel, M. G.
   Girvan, M.
   Aldalaton, Mervat
   De Guzman, M.
   Alkhamaly, Modhi
   Masfar, Mohammad
   Ali Karrar, Mohammed Ahmed
   Al Azmi, Munayfa Musallam
   Quisai, Myrna Lim
   Torres, Myrna Misador
   Al-Abdullah, N.
   Tawfic, Nader Ahmed
   Elsayed, Nashwa
   Abdulkhalik, Nawal Salah
   Bugis, Nehad Abdulshakour
   Ariola, Neilia Cardinal
   Gad, N.
   Alghosn, Nesreen
   Tashkandi, Nidal
   Al Zharani, N.
   De Vera, P. A.
   Krishnan, Radhika
   Al Shehri, Raed Hassan
   Jaha, Rasha Nour Aldeen
   Thomas, Reny
   Cresencia, Rhea Lynn
   Penuliar, R.
   Lozada, R. V.
   Al Qahtani, S.
   Twfik, Sameh
   Al Faraj, Sarah Hassan
   El-Sherbiny, Sherin
   Alih, Siti Jhulmina B.
   Briones, Solita
   Bukhari, Syed Zahi
   Alotaibi, Tariq Saad Abdulhadi
   Gopal, Uma
   Nair, Usha
   Abdulatif, Wael Abdulrahman
   Hussain, Waleed Mohd
   Demotica, Wynndale Mae
   Spahija, G.
   Baftiu, N.
   Gashi, A.
   Omar, Abeer A.
   Mohamed, A. M.
   Rebello, F. M.
   Almousa, Haifaa Hassan
   Abdo, Naglaa Mahmoud
   George, S. M.
   Khamis, Soad
   Thomas, Suja
   Zaatari, A. Ahmad
   Al Souheil, A. Anwar
   Ayash, H.
   Zeid, I.
   Tannous, J.
   Zahreddine, N. K.
   Ahmadieh, R.
   Mahfouz, T.
   Kardas, T.
   Tanzi, V.
   Kanafani, Z.
   Hammoud, Z.
   Dagys, A.
   Grinkeviciute, D.
   Kevalas, R.
   Kondratas, T.
   Petrovska, Milena
   Popovska, Katja
   Mitrev, Zan
   Miteva, Zaneta Bogoevska
   Jankovska, Katerina
   Guroska, Snezana Tufekcievska
   Gan, Chin Seng
   Othman, Ainul Auzani
   Yusof, Aliza Mohamad
   Abidin, Anis Siham Zainal
   Aziz, Fadzlina Abdul
   Weng, Foong Kit
   Zainol, Hasimah
   Abu Bakar, Kamal Bashar
   Lum, Lucy Chai See
   Mansor, Marzida
   Zaman, Mazuin Kamarul
   Jamaluddin, Mohamad Fadhil Hadi
   Hasan, Mohd Shahnaz
   Rahman, Raha Abdul
   Zaini, Rhendra Hardy Mohamad
   Zhazali, Rosliza
   Ponnampala, Sasheela Sri La Sri
   Chuah, Soo Lin
   Shukeri, Wan Fadzlina Wan Mohd
   Hassan, Wan Nazaruddin Wan
   Yusoff, Wan Nurbayah Wan
   Mat, Wan Rahiza Wan
   Cureno-Diaz, M. A.
   Aguirre-Avalos, G.
   Flores-Alvarado, A.
   Cerero-Gudino, A.
   Zamores-Pedroza, A.
   Cano-Munoz, B.
   Hernandez-Chena, B. E.
   Carreon-Martinez, C. C.
   Coronado-Magana, H.
   Corona-Jimenez, F.
   Rodriguez-Noriega, E.
   Alcala-Martinez, E.
   Gonzalez-Diaz, E.
   Guerra-Infante, F. M.
   Arteaga-Troncoso, G.
   Martinez-Falcon, G.
   Leon-Garnica, G.
   Delgado-Aguirre, H. A.
   Perez-Gomez, H. R.
   Sosa-Gonzalez, I. E.
   Galindo-Olmeda, J. A.
   Ayala-Gaytan, J. J.
   Rodriguez-Pacheco, J.
   Zamorano-Flores, L.
   Lopez-Pulgarin, J. A.
   Miranda-Novales, M. G.
   Ramirez, M.
   Lopez-Hurtado, M.
   Lozano, M.
   Gomez, M. E.
   Sanchez-Castuera, M. E.
   Kasten-Monges, M.
   Gonzalez-Martinez, M.
   Sanchez-Vargas, M.
   Culebro-Burguet, M. C.
   Altuzar-Figueroa, M. A.
   Mijangos-Mendez, J. C.
   Ramires, O. G.
   Espinosa, O. S.
   De Leon-Escobedo, R.
   Salas-Flores, R.
   Ruiz-Rendon, R.
   Petersen-Morfin, S.
   Aguirre-Diaz, S. A.
   Esparza-Ahumada, S.
   Vega-Gonzalez, S.
   Gaona-Flores, V.
   Monroy-Colin, V. A.
   Cruz-Rivera, Z.
   Bat-Erdene, A.
   Narankhuu, Batsaikhan
   Choijamts, Batsuren
   Tuvdennyam, Battsetseg
   Batkhuu, Byambadorj
   Chuluunchimeg, K. H.
   Enkhtsetseg, D.
   Batjargal, G.
   Bayasgalan, G.
   Dorj, M.
   Mendsaikhan, Naranpurev
   Baatar, Otgon
   Suvderdene, P.
   Baigalmaa, S.
   Khajidmaa, T.
   Begzjav, Tsolmon
   Tsuyanga
   Ariyasuren, Z.
   Zeggwagh, A. A.
   Berechid, K.
   Abidi, K.
   Madani, N.
   Abouqal, R.
   Koirala, Anjeela
   Giri, Rashmi
   Sainju, Samana
   Acharya, Subhash Prasad
   Ahmed, Abeera
   Raza, Aun
   Parveen, Azra
   Sultan, Faisal
   Khan, Maria
   Paul, Nadeem
   Daud, Nargis
   Yusuf, Sana
   Nizamuddin, Summiya
   Garcia-Mayorca, E.
   Castano, E. G.
   Moreno-Castillo, J. L.
   Ballinas-Aquino, J. M.
   Lara, L.
   Vargas, M.
   Rojas-Bonilla, M. I.
   Ramos, S. J.
   Mapp, T.
   De Iturrado, V.
   La Hoz Vergara, C. E.
   Linares-Calderon, C. F.
   Moreno, D.
   Ramirez, E.
   Ramirez Wong, F. M.
   Montenegro-Orrego, G. M.
   Sandoval-Castillo, H. R.
   Pichilingue-Chagray, J.
   Mueras-Quevedo, J.
   Aibar-Yaranga, K. F.
   Castillo-Bravo, L. I.
   Santivanez-Monge, L. M.
   Mayorga-Espichan, M. J.
   Rosario-Tueros, M. L. G.
   Changano-Rodriguez, M. V.
   Salazar-Ramirez, N. E.
   Marquez-Mondalgo, V. A.
   Tajanlangit, Anna Lyn N.
   Tamayo, Arnefelina S.
   Llames, Cristina Mari Jean P.
   Labro, Ever
   Dy, Ana P.
   Fortin, J. D.
   Bergosa, L. D.
   Salvio, L. G.
   Bermudez, V.
   Sg-Buenaflor, M. C.
   Trajano, M. F.
   Mendoza, M. T.
   Javellana, O. P.
   Maglente, R. R.
   Arreza-Galapia, Y.
   Ng, J. A. Navoa
   Kubler, A.
   Barteczko-Grajek, B.
   Dragan, B.
   Zurawska, M.
   Mikaszewska-Sokolewicz, M.
   Zielinska, M.
   Ramos-Ortiz, G. Y.
   Florin-Rogobete, A.
   Vlad, C. Daliborca
   Muntean, D.
   Sandesc, D.
   Papurica, M.
   Licker, M.
   Bedreag, Ovidiu Horea
   Popescu, R.
   Grecu, S. D.
   Dumitrascu, V.
   Molkov, A.
   Galishevskiy, D.
   Furman, M.
   Simic, A.
   Lekic, D.
   Ristic, G.
   Eremija, J.
   Kojovic, J.
   Nikolic, L.
   Bjelovic, M.
   Lesnakova, A.
   Hlinkova, S.
   Gamar-Elanbya, M. O.
   Supa, Namphon
   Prasan, Pornpheth
   Pimathai, Rungratchanee
   Wanitanukool, Suthinee
   Somabutr, Suwara
   Ben-Jaballah, N.
   Borgi, A.
   Bouziri, A.
   Dilek, A.
   Oncul, A.
   Kaya, A.
   Demiroz, Ali Pekcan
   Gunduz, A.
   Ozgultekin, A.
   Inan, Asuman
   Yalcin, A. N.
   Ramazanoglu, A.
   Engin, A.
   Willke, A.
   Meco, Basak Ceyda
   Aygun, C.
   Bulut, C.
   Uzun, C.
   Becerik, C.
   Hatipoglu, Cigdem Ataman
   Guclu, Cigdem Yildirim
   Ozdemir, D.
   Yildizdas, D.
   Ugurcan, D.
   Azak, E.
   Guclu, E.
   Yilmaz, Esmeray Mutlu
   Sebnem-Erdinc, F.
   Sirmatel, F.
   Ulger, F.
   Sari, Ferhat
   Kizilates, Filiz
   Usluer, G.
   Ceylan, G.
   Ersoz, G.
   Kaya, G.
   Ertem, Gunay Tuncer
   Senol, G.
   Agin, Hasan
   Cabadak, Hatice
   Yilmaz, H.
   Sungurtekin, Hulya
   Zengin, Humeyra
   Turgut, H.
   Ozgunes, I.
   Devrim, I.
   Erdem, I.
   Iscanli, Insa Gul Ekiz
   Bakir, M. Mehmet
   Geyik, M. F.
   Oral, M.
   Meric, M.
   Cengiz, M.
   Ozcelik, M.
   Altindis, M.
   Sunbul, M.
   Elaldi, N.
   Kuyucu, N.
   Unal, N.
   Oztoprak, N.
   Yasar, N.
   Erben, Nurettin
   Bayram, Nuri
   Dursun, Oguz
   Karabay, Oguz
   Coskun, O.
   Horoz, Ozden Ozgur
   Turhan, Ozge
   Sandal, Ozlem Sarac
   Tekin, Recep
   Esen, Saban
   Erdogan, Selvi Yener
   Unal, Serhat
   Karacorlu, Sevim
   Sen, Suha
   Sacar, Suzan
   Yarar, Volkan
   Oruc, Yeliz
   Sahip, Yusuf
   Kaya, Zeynep
   Philip, Anamma
   Elhoufi, Ashraf
   Alrahma, Hussain
   Sachez, E.
   Perez, F.
   Empaire, G. D.
   Vidal, H.
   Montes-Bravo, L.
   Siritt, M. E. Guzman
   Orozco, N.
   Navarrete, N.
   Ruiz, Y.
   De Anez, Z. Duran-Gil
   Dang Thi Van Trang
   Dao Quang Minh
   Dao Xuan Co
   Dinh Pham Phuong Anh
   Le Thi Anh Thu
   Le Thi Diem Tuyet
   Le Thi Thu Nguyet
   Ngo Uy Chau
   Nguyen Gia Binh
   Nguyen Phuc Tien
   Nguyen Quoc Anh
   Phan Thi Hang
   Tran Thi My Hanh
   Tran Thi Thuy Hang
   Truong Anh Thu
   Vo Thi Hong Thoa
TI International Nosocomial Infection Control Consortium report, data
   summary of 50 countries for 2010-2015: Device-associated module
SO AMERICAN JOURNAL OF INFECTION CONTROL
VL 44
IS 12
BP 1495
EP 1504
DI 10.1016/j.ajic.2016.08.007
PD DEC 1 2016
PY 2016
AB Background: We report the results of International Nosocomial Infection
   Control Consortium (INICC) surveillance study from January 2010-December
   2015 in 703 intensive care units (ICUs) in Latin America, Europe,
   Eastern Mediterranean, Southeast Asia, and Western Pacific.
   Methods: During the 6-year study period, using Centers for Disease
   Control and Prevention National Healthcare Safety Network (CDC-NHSN)
   definitions for device-associated health care-associated infection
   (DAHAI), we collected prospective data from861,284 patients hospitalized
   in INICC hospital ICUs for an aggregate of 3,506,562 days.
   Results: Although device use in INICC ICUs was similar to that reported
   from CDC-NHSN ICUs, DA-HAI rates were higher in the INICC ICUs: in the
   INICC medical-surgical ICUs, the pooled rate of central lineassociated
   bloodstream infection, 4.1 per 1,000 central line-days, was nearly
   5-fold higher than the 0.8 per 1,000 central line-days reported from
   comparable US ICUs, the overall rate of ventilator-associated pneumonia
   was also higher, 13.1 versus 0.9 per 1,000 ventilator-days, as was the
   rate of catheterassociated urinary tract infection, 5.07 versus 1.7 per
   1,000 catheter-days. From blood cultures samples, frequencies of
   resistance of Pseudomonas isolates to amikacin (29.87% vs 10%) and to
   imipenem (44.3% vs 26.1%), and of Klebsiella pneumoniae isolates to
   ceftazidime (73.2% vs 28.8%) and to imipenem (43.27% vs 12.8%) were also
   higher in the INICC ICUs compared with CDC-NHSN ICUs.
   Conclusions: Although DA-HAIs in INICC ICU patients continue to be
   higher than the rates reported in CDC-NSHN ICUs representing the
   developed world, we have observed a significant trend toward the
   reduction of DA-HAI rates in INICC ICUs as shown in each international
   report. It is INICC's main goal to continue facilitating education,
   training, and basic and cost-effective tools and resources, such as
   standardized forms and an online platform, to tackle this problem
   effectively and systematically. (C) 2016 Association for Professionals
   in Infection Control and Epidemiology, Inc. Published by Elsevier Inc.
   All rights reserved.
RI Hasan, Mohd Shahnaz/B-9124-2010; Hasan, Mohd Shahnaz/AAA-7431-2019; sungurtekin, hulya/AAW-5037-2021; Raka, Lul/A-8019-2016; Masjedi, Mansoor/AGT-0559-2022; Ahmed, Abeera/V-8339-2019; Poojary, Aruna/AAL-2862-2021; Yusof, Aliza Mohamad/AAT-2923-2020; UNAL, SERHAT/I-9034-2013; Maghsoudi, Behzad/O-2281-2017; MANSOR, MARZIDA/B-8954-2010; Zand, Farid/O-2293-2017; Oztoprak, Nefise/AAD-2679-2019; bulut, cemal/AAB-5496-2022; bulut, cemal/GPX-6417-2022; agin, hasan/AAG-3609-2021; Dilek, Ahmet/AAV-7176-2021; GüçLü, Ertuğrul/AAM-8247-2020; Myatra, Sheila N/L-3323-2015; ersoz, gulden/A-4255-2018; Ozcelik, Menekse/AAI-4738-2020; Inan, Asuman/D-5679-2014; Yalcin, Ata Nevzat/B-4818-2008; bayram, nuri/A-1550-2019; Altindis, Mustafa/O-8413-2019; Jayatilleke, Kushlani/AAK-9959-2020; Dursun, Oğuz/L-6205-2019; Ozgur Horoz, Ozden/V-1600-2018; tuncer ertem, gunay/GRJ-7397-2022; Zielińska, Marzena/AAC-8304-2021; Sabetian, Golnar/O-2240-2017; Kumar, Perikala Vijayananda/D-2948-2019; Dilek, Ahmet/ABB-9882-2021; kumar, Pushpendra/GRR-1736-2022; Horhat, Florin George/J-6459-2019; LOPEZ PULGARIN, JOSE ARNULFO/GQQ-7113-2022; Abouqal, Redouane/N-3468-2019; Myatra, Sheila Nainan/AAF-5926-2021; Kholy, Amani El/ABA-4759-2020; AYGUN, CANAN/U-7814-2019; Usluer, Gaye/AAA-5335-2021; Masjedi, Mansoor/O-1479-2017; Leblebicioglu, Hakan/A-3960-2016; Arteaga-Troncoso, Gabriel/AAS-3220-2021; Lum, Lucy/Q-9871-2017; Mat, Wan Rahiza Wan/ABE-9044-2020; Shukeri, Wan Fadzlina Wan Muhd/T-8037-2019; Popescu, Roxana/C-1456-2012; Gan, Chin Seng/B-2160-2012; dursun, oguz/C-1604-2016; Dasgupta, Arnab/AAD-4779-2020; Mikaszewska-Sokolewicz, Małgorzata A/U-7927-2018; Popescu, Roxana/AAB-1809-2019; Bjelovic, Milos/AAO-8450-2020; Guerra-Infante, Fernando M./F-5844-2012; Meco, Basak Ceyda/AAI-4899-2020; Kizilates, Filiz/AAD-8022-2019; Senol, Gunes/ABC-9784-2021; Delia, Muntean/J-9468-2019; Vega-Gonzalez, Susana/AAF-5239-2020; Nair, Pravin kumar/ABG-8765-2021; ZAMAN, MAZUIN KAMARUL/B-4733-2015; Medeiros, Eduardo A/B-9825-2012; Hatipoğlu, Çiğdem Ataman/AAA-4135-2021; Barahona G., Nayide/; Kanafani, Zeina/; agha, hala/; Erben, Nurettin/P-8287-2015; Gupta, Umesh/; hu, bijie/; Stagnaro, Juan Pablo/; Sanaei Dashti, Anahita/P-8891-2016; Castano Guerra, Elizabeth/; Roncancio, Gustavo/E-7793-2017; MONROY-COLIN, VICTOR ANTONIO/; Unal, Necmettin/; Rodriguez-Noriega, Eduardo/; mishra, shakti/; Ngo, Quy Chau/; Bayram, Nuri/; Zielinska, Marzena/; Trotter, Andrew/; ROSENTHAL, VICTOR DANIEL/; Yousef, Reham H. A./; yildizdas, dincer/; Barteczko-Grajek, Barbara/; Zala, Dolatsinh/; KARABAY, OGUZ/; Elmanakhly, Arwa/; El Kholy, Amani/; Alvarez-Moreno, Carlos Arturo/; Yusuf, Salim/; Pandya, Nirav/; Guanche Garcell, Humberto/; Mijangos-Mendez, Julio Cesar/; Kanj, Souha/; vadi, sonali/; Kosmider-Zurawska, Magdalena/; Aguirre-Avalos, Guadalupe/; Jayatilleke, Kushlani/; Alexandru Florin, Rogobete/F-4334-2014; KAYA, ZEYNEP/; Rodriguez Ferrer, Marena Luz/; Duszynska, Wieslawa/; Lopez Pulgarin, Jose Arnulfo/; Jaramillo Garcia, Luis Fernando/; Delgado Aguirre, Hector Alberto/; Petrov, Michael/; Dragan, Barbara/; Gonzalez Martinez, Marisela del Rocio/
OI Hasan, Mohd Shahnaz/0000-0002-7493-7416; Hasan, Mohd
   Shahnaz/0000-0002-7493-7416; sungurtekin, hulya/0000-0002-9453-5625;
   Masjedi, Mansoor/0000-0001-6175-9289; Poojary,
   Aruna/0000-0002-2757-3912; Yusof, Aliza Mohamad/0000-0002-3494-3010;
   UNAL, SERHAT/0000-0003-1184-4711; Maghsoudi, Behzad/0000-0002-1279-8799;
   Zand, Farid/0000-0003-3489-3372; Dilek, Ahmet/0000-0001-7111-2438;
   Yalcin, Ata Nevzat/0000-0002-7243-7354; Altindis,
   Mustafa/0000-0003-0411-9669; Dursun, Oğuz/0000-0001-5482-3780; Ozgur
   Horoz, Ozden/0000-0001-7590-650X; Sabetian, Golnar/0000-0001-8764-2150;
   Kumar, Perikala Vijayananda/0000-0001-8315-7000; Horhat, Florin
   George/0000-0001-6133-0204; Abouqal, Redouane/0000-0002-6117-4341;
   Myatra, Sheila Nainan/0000-0001-6761-163X; Masjedi,
   Mansoor/0000-0001-6175-9289; Leblebicioglu, Hakan/0000-0002-6033-8543;
   Lum, Lucy/0000-0002-7452-4208; Popescu, Roxana/0000-0002-9387-1141; Gan,
   Chin Seng/0000-0002-6758-4798; dursun, oguz/0000-0001-5482-3780;
   Dasgupta, Arnab/0000-0003-1065-7279; Mikaszewska-Sokolewicz, Małgorzata
   A/0000-0002-1148-7817; Guerra-Infante, Fernando M./0000-0001-8730-0484;
   Meco, Basak Ceyda/0000-0003-2951-9634; Senol, Gunes/0000-0002-1027-7578;
   Delia, Muntean/0000-0001-9100-4530; Nair, Pravin
   kumar/0000-0003-0260-0715; ZAMAN, MAZUIN KAMARUL/0000-0002-7920-6399;
   Medeiros, Eduardo A/0000-0002-6205-259X; Hatipoğlu, Çiğdem
   Ataman/0000-0002-1104-8232; Barahona G., Nayide/0000-0003-3559-6900;
   Kanafani, Zeina/0000-0001-8814-1286; agha, hala/0000-0001-9175-8770;
   Erben, Nurettin/0000-0003-0373-0132; Gupta, Umesh/0000-0001-7717-1404;
   hu, bijie/0000-0002-8687-992X; Stagnaro, Juan Pablo/0000-0003-3836-9957;
   Sanaei Dashti, Anahita/0000-0002-2827-3575; Castano Guerra,
   Elizabeth/0000-0001-9119-8697; Roncancio, Gustavo/0000-0002-2677-6398;
   MONROY-COLIN, VICTOR ANTONIO/0000-0002-1298-0566; Unal,
   Necmettin/0000-0002-9440-7893; Rodriguez-Noriega,
   Eduardo/0000-0002-1386-4815; mishra, shakti/0000-0001-6634-1877; Ngo,
   Quy Chau/0000-0002-6787-2757; Bayram, Nuri/0000-0003-1802-2518;
   Zielinska, Marzena/0000-0002-7765-9642; Trotter,
   Andrew/0000-0001-7069-2979; ROSENTHAL, VICTOR
   DANIEL/0000-0001-9138-4801; Yousef, Reham H. A./0000-0003-4004-3008;
   yildizdas, dincer/0000-0003-0739-5108; Barteczko-Grajek,
   Barbara/0000-0002-5778-4980; Zala, Dolatsinh/0000-0001-8393-0016;
   KARABAY, OGUZ/0000-0003-1514-1685; Elmanakhly, Arwa/0000-0001-8557-0536;
   El Kholy, Amani/0000-0002-0645-7664; Alvarez-Moreno, Carlos
   Arturo/0000-0001-5419-4494; Yusuf, Salim/0000-0003-4776-5601; Pandya,
   Nirav/0000-0002-3534-9195; Guanche Garcell,
   Humberto/0000-0001-7279-0062; Mijangos-Mendez, Julio
   Cesar/0000-0002-9640-3036; Kanj, Souha/0000-0001-6413-3396; vadi,
   sonali/0000-0002-7341-2407; Kosmider-Zurawska,
   Magdalena/0000-0002-5004-5114; Aguirre-Avalos,
   Guadalupe/0000-0001-7950-1024; Jayatilleke,
   Kushlani/0000-0002-3931-6630; Alexandru Florin,
   Rogobete/0000-0003-1286-4431; KAYA, ZEYNEP/0000-0002-8468-2103;
   Rodriguez Ferrer, Marena Luz/0000-0002-8053-8454; Duszynska,
   Wieslawa/0000-0002-5880-4904; Lopez Pulgarin, Jose
   Arnulfo/0000-0003-2439-3569; Jaramillo Garcia, Luis
   Fernando/0000-0003-2909-9318; Delgado Aguirre, Hector
   Alberto/0000-0001-5448-7975; Petrov, Michael/0000-0002-6214-3408;
   Dragan, Barbara/0000-0003-3108-4211; Gonzalez Martinez, Marisela del
   Rocio/0000-0003-1474-736X
ZA 0
ZS 4
ZR 1
ZB 83
TC 175
Z8 16
Z9 192
U1 3
U2 169
SN 0196-6553
EI 1527-3296
UT WOS:000392626300014
PM 27742143
ER

PT J
AU Shaw, Heather
   Rohde, Paul
   Stice, Eric
TI Participant feedback from peer-led, clinician-led, and
   internet-delivered eating disorder prevention interventions
SO INTERNATIONAL JOURNAL OF EATING DISORDERS
VL 49
IS 12
BP 1087
EP 1092
DI 10.1002/eat.22605
PD DEC 2016
PY 2016
AB ObjectiveThis article examines qualitative participant feedback to
   clinician-delivered groups, peer-delivered groups, and an Internet
   version of a dissonance-based eating disorder prevention program from a
   controlled trial. These data have not been systematically examined and
   can inform the refinement and implementation of eating disorder
   prevention programs.
   MethodFeedback was collected from body dissatisfied young women (N= 680;
   M age=22.2, SD=7.1) randomized to a clinician-led group, peer-led group,
   Internet version of this prevention program or to an educational video.
   ResultsClinician and peer-led group participants reported the group
   setting, feeling that they were not alone, and the letter exercise as
   most valuable; the most common response of what was less valuable was
   none. Many participants of the Internet version suggested increasing
   community support.
   ConclusionsFindings suggest the importance of considering the
   therapeutic value of group membership, and that online prevention
   programs could be enhanced by providing a mechanism for community
   support, such as an online forum. Results also inform selective
   prevention and suggest that screening potential participants to
   determine which delivery method best suits them should be considered.
   (c) 2016 Wiley Periodicals, Inc. (Int J Eat Disord 2016; 49:1087-1092)
RI Shaw, Heather/GQA-5799-2022; Stice, Eric/
OI Stice, Eric/0000-0002-9073-4942
ZS 0
ZA 0
ZB 2
Z8 0
ZR 0
TC 15
Z9 15
U1 1
U2 13
SN 0276-3478
EI 1098-108X
UT WOS:000393671500006
PM 27519180
ER

PT J
AU Cunningham, Anna
   Johnson, Frances
TI Exploring trust in online health information: a study of user
   experiences of patients.co.uk
SO HEALTH INFORMATION AND LIBRARIES JOURNAL
VL 33
IS 4
BP 323
EP 328
DI 10.1111/hir.12163
PD DEC 2016
PY 2016
AB This feature has been co-authored by Anna Cunningham and her supervisor
   Frances Johnson. It is based on the research Anna conducted for her
   dissertation, which she completed as part of her MA in Library and
   Information Management at Manchester Metropolitan University. The study
   explored how people assess the trustworthiness of online health
   information, and the participants were asked to talk aloud whilst
   viewing information on the consumer health information website
   patients.co.uk. The study confirmed that their assessment was based on
   the information usefulness and credibility as well as identifying the
   factors relating to information quality and website design that helped
   to form these judgements. A. M.
RI Ajmi, Ghalia Al/AAB-6467-2019
ZS 0
TC 6
ZR 0
ZA 0
ZB 0
Z8 0
Z9 6
U1 1
U2 52
SN 1471-1834
EI 1471-1842
UT WOS:000387856800007
PM 27870321
ER

PT J
AU Neubeck, Lis
   Coorey, Genevieve
   Peiris, David
   Mulley, John
   Heeley, Emma
   Hersch, Fred
   Redfern, Julie
TI Development of an integrated e-health tool for people with, or at high
   risk of, cardiovascular disease: The Consumer Navigation of Electronic
   Cardiovascular Tools (CONNECT) web application
SO INTERNATIONAL JOURNAL OF MEDICAL INFORMATICS
VL 96
BP 24
EP 37
DI 10.1016/j.ijmedinf.2016.01.009
PD DEC 2016
PY 2016
AB Background: Cardiovascular disease is the leading killer globally and
   secondary prevention substantially reduces risk. Uptake of, and
   adherence to, face-to-face preventive programs is often low. Alternative
   models of care are exploiting the prominence of technology in daily life
   to facilitate lifestyle behavior change.
   Objective: To inform the development of a web-based application
   integrated with the primary care electronic health record, we undertook
   a collaborative user-centered design process to develop a consumer
   focused e-health tool for cardiovascular disease risk reduction.
   Methods: A four-phase iterative process involved ten multidisciplinary
   clinicians and academics (primary care physician, nurses and allied
   health professionals), two design consultants, one graphic designer,
   three software developers and fourteen proposed end-users. This 18-month
   process involved, (1) defining the target audience and needs, (2) pilot
   testing and refinement, (3) software development including validation
   and testing the algorithm, (4) user acceptance testing and beta testing.
   From this process, researchers were able to better understand end-user
   needs and preferences, thereby improving and enriching the increasingly
   detailed system designs and prototypes for a mobile responsive web
   application.
   Results: We reviewed 14 relevant applications/websites and sixteen
   observational and interventional studies to derive a set of core
   components and ideal features for the system. These included the need
   for interactivity, visual appeal, credible health information, virtual
   rewards, and emotional and physical support. The features identified as
   essential were: (i) both mobile and web-enabled 'apps', (ii) an emphasis
   on medication management, (iii) a strong psychosocial support component.
   Subsequent workshops (n = 6; 2 x 1.5 h) informed the development of
   functionality and lo-fidelity sketches of application interfaces. These
   ideas were next tested in consumer focus groups (n = 9; 3 x 1.5 h).
   Specifications for the application were refined from this feedback and a
   graphic designer iteratively developed the interface. Concurrently, the
   electronic health record was linked to the consumer portal. A written
   description of the final algorithms for all decisions and outputs was
   provided to software programmers. These algorithmic outputs to the app
   were first validated against those obtained from an independently
   programmed version in STATA 11. User acceptance testing (n = 5, 2 x 1.0
   h) and beta testing revealed technical bugs and interface concerns
   across commonly-used web browsers and smartphones. These were resolved
   and re-tested until functionality was optimized.
   Conclusion: End-users of a cardiovascular disease prevention program
   have complex needs. A user-centered design approach aided the
   integration of these needs into the concept, specifications, development
   and refinement of a responsive web application for risk factor reduction
   and disease prevention. (C) 2016 Elsevier Ireland Ltd. All rights
   reserved.
RI Redfern, Julie/AAM-8617-2020; Neubeck, Lis/AAL-2192-2020; Coorey/AAM-1503-2021; Heeley, Emma/; Peiris, David/
OI Redfern, Julie/0000-0001-8707-5563; Neubeck, Lis/0000-0001-5852-1034;
   Heeley, Emma/0000-0001-9190-2832; Peiris, David/0000-0002-6898-3870
TC 28
ZA 0
Z8 0
ZS 0
ZR 0
ZB 5
Z9 28
U1 2
U2 53
SN 1386-5056
EI 1872-8243
UT WOS:000390482300004
PM 26847070
ER

PT J
AU Golla, H.
   Ebke, M.
   Rolke, R.
   Lorenzl, S.
   Nacimiento, W.
   Thiekoetter, T.
   Fink, G. R.
   Gold, R.
   Voltz, R.
TI Integration of Palliative and Hospice Care Structures in the Care of
   Neurological Patients: Opinion of Chief Consultant Neurologists in
   Germany
SO FORTSCHRITTE DER NEUROLOGIE PSYCHIATRIE
VL 84
IS 12
BP 733
EP 738
DI 10.1055/s-0042-119027
PD DEC 2016
PY 2016
AB An online survey of chief neurological consultants was conducted to find
   out how they judged the demand for and access to palliative and hospice
   care (PHC) structures for their neurological patients (NP) as well as
   their collaboration with PHC structures. 110 of 881 chief consultants
   who were contacted participated in the survey. About 10 % of their NP
   were considered suitable for PHC. They estimated that 9 % of the
   deceased had died from their underlying neurological disease. The
   integration of PHC structures into the management of various
   neurological diseases was considered worthwhile but 51.9 - 78.5 %
   indicated that there was no or little collaboration with PHC structures.
   12 % of the participants were trained in palliative care (PC). To
   guarantee an adequate PHC also for NP, PHC knowledge should be
   integrated into the curriculum and training of neurologists and the PC
   community should further extend its services to NP, adapting their
   knowledge and structures to these patients' special needs.
RI Fink, Gereon R./E-1616-2012
OI Fink, Gereon R./0000-0002-8230-1856
ZR 0
ZS 0
Z8 0
ZA 0
ZB 0
TC 4
Z9 4
U1 0
U2 3
SN 0720-4299
EI 1439-3522
UT WOS:000391119400021
PM 27951604
ER

PT J
AU Vieira, Miguel Bigotte
   Godinho, Pedro
   Gaibino, Nuno
   Dias, Raquel
   Sousa, Agostinho
   Madanelo, Ines
   Ribeiro-Mourao, Francisco
   Brandao, Mariana
   Duarte, Sonia
   Meirinhos, Tiago
   Catarino, Ana Luisa
   Espirito Santo, Claudio
   Caiado, Ricardo
   Marques, Ricardo
   Ferreira, Ana Goncalves
   Ramalheira, Carlos
   Jorge, Joao Valente
   Losada, Marta
   Santos, Mario
   Oliveira, Edson
   Farias, Joao Paulo
   Silva, Jose Manuel
TI Medical Residency' Satisfaction in Portugal
SO ACTA MEDICA PORTUGUESA
VL 29
IS 12
BP 839
EP 853
DI 10.20344/amp.8406
PD DEC 2016
PY 2016
AB Introduction: In the last years, the global context of medical education
   and Medical Residency programs in Portugal suffered substantial changes.
   The primary objective of this study was to evaluate and characterize
   medical residents 'satisfaction with medical residency programs in
   Portugal and to identify features that could be improved.
   Material and Methods: We utilized as model the survey Postgraduate
   Hospital Educational Environment Measure that has been developed in the
   United Kingdom and is specifically targeted to medical residents. The
   survey was translated and adapted to the Portuguese reality. The survey
   was available online during April and May of 2016.
   Results: A total of 3456 responses were obtained, corresponding to a
   response rate of 35%. Endocrinology/Nutrition, Cardiology,
   Anesthesiology, Family Physician and Gastroenterology were the
   specialties in which the degree of satisfaction was higher, while
   Forensic Medicine, Medical Oncology, Internal Medicine, General Surgery
   and Pneumology showed the lowest level of satisfaction.
   Discussion: This study presented a high response rate when compared to
   previous studies. Portuguese medical residents presented high levels of
   satisfaction. Depending on year of medical residency, region, type of
   specialty and type of hospital marked asymmetries were noticed.
   Conclusion: The survey's results should constitute in the future a
   support tool for the implementation of local and national measures
   relating to the medical residency. It is advisable to regularly conduct
   satisfaction surveys to medical residents.
RI Vieira, Miguel Bigotte/V-4629-2018
OI Vieira, Miguel Bigotte/0000-0003-0528-2716
Z8 0
ZS 0
ZB 0
ZA 0
TC 1
ZR 0
Z9 1
U1 0
U2 4
SN 1646-0758
UT WOS:000393811700011
ER

PT J
AU Vieira, Tatiana de Oliveira
   Martins, Camilla da Cruz
   Santana, Gessica Silva
   Vieira, Graciete Oliveira
   Silva, Luciana Rodrigues
TI Maternal intention to breastfeed: a systematic review
SO CIENCIA & SAUDE COLETIVA
VL 21
IS 12
BP 3845
EP 3858
DI 10.1590/1413-812320152112.17962015
PD DEC 2016
PY 2016
AB This study seeks to identify the factors associated with maternal
   intention to breastfeed (MIB) in pregnant women. A systematic review of
   articles in the Medical Literature Analysis and Retrieval System Online
   (PubMed/Medline) and the Latin American and Caribbean Literature in
   Health Sciences (Lilacs) databases was conducted. Two independent
   reviewers performed the search, using the "Medical Subject Headings" and
   "Key words in Science and Health" vocabulary, referring to:
   breastfeeding, intention, and pregnant women. Research articles in
   English, Portuguese and Spanish that analyzed MIB as an outcome were
   selected. The studies were classified by methodological quality, using a
   scale that considered internal and external validity criteria, with a
   maximum score of 30 points. Nine articles were selected, with a
   methodological quality varying from 12 to 21 points. The studies
   assessed 68 variables; 35 of which were associated with MIB. The
   characteristics associated with MIB found in two or more studies were:
   primiparity, higher level of schooling and older maternal age, prior
   experience with breastfeeding, not smoking, and living with a partner.
   Knowledge of the characteristics associated with MIB represents a
   fundamental step in the planning of actions that seek to increase the
   duration of breastfeeding.
RI Concilio, Lais Regiane Silva/F-3248-2012; da Cruz Martins, Camilla/GRR-3885-2022
OI Concilio, Lais Regiane Silva/0000-0002-3054-3810; 
ZS 7
Z8 0
ZB 0
TC 7
ZR 0
ZA 0
Z9 10
U1 0
U2 6
SN 1413-8123
EI 1678-4561
UT WOS:000393796100020
PM 27925124
ER

PT J
AU Hughes, Kevin
   Poletti, John L.
TI Is the Training of Imaging Informatics Personnel in New Zealand
   Adequate?
SO JOURNAL OF DIGITAL IMAGING
VL 29
IS 6
BP 696
EP 700
DI 10.1007/s10278-016-9878-9
PD DEC 2016
PY 2016
AB The purpose of this study of Imaging Informatics Professionals (IIPs) in
   New Zealand was to assess their experience, background, educational
   qualifications and needs for support and continuing education. The IIP
   role includes administration of DICOM modalities, picture archiving and
   communication systems (PACS), radiology information systems (RIS) and
   many additional software and hardware systems, including the interface
   to New Zealand's nationwide individual electronic medical records (EMR)
   system. Despite the complexity of current systems, training programmes
   for IIPs are almost non-existent in Australasia. This cross-sectional
   qualitative case study used triangulated data sources, via online
   questionnaire, interview and critical incident analysis. Demographic
   data was also obtained from the questionnaire. Participants included
   about one third of the IIPs in New Zealand. Quantitative results were
   summarised with descriptive statistics or frequency data. Qualitative
   data was assessed by iterative multi-staged thematic analysis. This
   study found that the IIP role is undertaken by personnel from diverse
   backgrounds. Most of the IIPs learned what they know from vendors and on
   the job. Many feel that their biggest issue is in not knowing what they
   do not know and therefore not having sufficient understanding of the
   imaging informatics field. Only one IIP had any formal certification in
   PACS administration. Most respondents indicated their desire for some
   form of additional training. The number of IIPs in New Zealand
   healthcare is very small, so neither a formal training programme nor
   regulatory body is viable or justified. However, IIPs believe there is a
   need for education, regulation and recognition that their role is a
   critical component in healthcare.
ZR 0
ZS 0
TC 0
Z8 0
ZB 0
ZA 0
Z9 0
U1 0
U2 4
SN 0897-1889
EI 1618-727X
UT WOS:000393112300009
PM 27328679
ER

PT J
AU Jackson, Devlon N.
   Chou, Wen-Ying Sylvia
   Coa, Kisha I.
   Oh, April
   Hesse, Bradford
TI Implications of social media use on health information technology
   engagement: Data from HINTS 4 cycle 3
SO TRANSLATIONAL BEHAVIORAL MEDICINE
VL 6
IS 4
BP 566
EP 576
DI 10.1007/s13142-016-0437-1
PD DEC 2016
PY 2016
AB Little is known about the association between Internet/social media use
   and health information technology (HIT) engagement. This study examines
   patterns of social media use and HIT engagement in the U.S.A. using data
   from the 2013 Health Information National Trends Survey (N = 3,164).
   Specifically, predictors of two HIT activities (i.e., communicating with
   a healthcare provider using the Internet or email and tracking personal
   health information electronically) are examined. Persons who were
   females, higher education, non-Hispanic others, having a regular
   healthcare provider, and ages 35-44 were more likely to participate in
   HIT activities. After controlling for sociode-mographics and health
   correlates, social media use was significantly associated with HIT
   engagement. To our knowledge, this is one of the first studies to
   systematically examine the use and relationships across multiple types
   of health-related online media.
OI Jackson, Devlon/0000-0003-1067-4466
TC 19
ZA 0
ZB 2
ZS 0
Z8 0
ZR 0
Z9 18
U1 0
U2 10
SN 1869-6716
EI 1613-9860
UT WOS:000393296000008
PM 27628436
ER

PT J
AU Terbonssen, Tobias
   Settmacher, Utz
   Wurst, Christine
   Dirsch, Olaf
   Dahmen, Uta
TI Attitude towards organ donation in German medical students
SO LANGENBECKS ARCHIVES OF SURGERY
VL 401
IS 8
BP 1231
EP 1239
DI 10.1007/s00423-016-1482-4
PD DEC 2016
PY 2016
AB It is well known that personal decision making in respect to organ
   donation is highly dependent on the balance of knowledge, trust, and
   fear. We wanted to explore the attitude of German medical students
   towards organ donation and investigate the relationship between
   knowledge, trust, and fear in this special subgroup.
   We conducted an online survey utilizing (1) the snowball effect of using
   Facebook groups and advertisement as well as (2) mailing lists of
   medical faculties in Germany for distribution.
   We surveyed 1370 medical students. 75.8 % (N = 988) of the participants
   stated to carry an organ donor card and allowed their organs to be
   donated. 1.8 % (N = 23) refused donation. 22.5 % (N = 293) did not carry
   an organ donor card. Analysis of the "decided" versus the "undecided"
   group revealed substantial differences regarding transplantation
   knowledge (mean knowledge score of 4.23 vs. 3.81; P < 0.001), trust in
   (mean trust score 4.11 vs. 3.39; P < 0.001), and fear of (mean fear
   score 1.63 vs. 2.22; P < 0.001) organ donation. 45.9 % of the undecided
   group (N = 134) opted for accessing additional information material.
   After reading the info material, 22.7 % (N = 29) stated their
   willingness to sign a donor card, whereas 76.6 % (N = 98) still could
   not reach a decision.
   The willingness to potentially act as organ donor was related to the
   pre-existent knowledge, trust, and fear. Access to information material
   did promote the decision towards organ donation in a group of previously
   undecided medical students. This advocates initiating information
   campaigns even in population groups with strong medical background.
ZR 0
TC 11
ZS 2
ZB 5
ZA 0
Z8 1
Z9 13
U1 0
U2 21
SN 1435-2443
EI 1435-2451
UT WOS:000390032200015
PM 27443849
ER

PT J
AU Herold, Ronja
   Schiekirka, Sarah
   Brown, Jamie
   Bobak, Alex
   McEwen, Andy
   Raupach, Tobias
TI Structured Smoking Cessation Training for Medical Students: A
   Prospective Study
SO NICOTINE & TOBACCO RESEARCH
VL 18
IS 12
BP 2209
EP 2215
DI 10.1093/ntr/ntw191
PD DEC 2016
PY 2016
AB Introduction: Physician adherence to guideline recommendations regarding
   the provision of counseling and support for smokers willing to quit is
   low. A lack of training during undergraduate medical education has been
   identified as a potential cause. This prospective intervention study
   evaluated a novel teaching module for medical students.
   Methods: As part of a 6-week cardiovascular course, 125 fourth-year
   undergraduate medical students received a multimodal and interactive
   teaching module on smoking cessation, including online learning
   material, lectures, seminars, and practical skills training. Short-and
   medium-term effects on knowledge, skills, attitudes, and self-reported
   practice were measured using written examinations and an objective
   structured clinical examination at the end of the module and 6 months
   later. Results were compared to data obtained from a historical control
   cohort (n = 70) unexposed to the intervention.
   Results: At the 6-month follow-up, scores in the knowledge test were
   significantly higher in the intervention than the control group (61.1%
   vs. 51.7%; p <.001). A similar pattern was observed in the objective
   structured clinical examination (71.5% vs. 60.5%; p <.001). More
   students in the intervention than control group agreed that smoking was
   a chronic disease (83.1% vs. 68.1%; p =.045). The control group was more
   likely to report recording smoking status (p =.018), but no group
   difference was detected regarding the report of advising to quit (p
   =.154).
   Conclusions: A novel teaching module for undergraduate medical students
   produced a sustained learning outcome in terms of knowledge, skills, and
   attitudes but not self-reported practice.
   Implications: Studies across the world have identified considerable
   knowledge gaps and deficits in practical training with regard to smoking
   cessation counseling in undergraduate medical students. This paper
   describes a teaching intervention informed by current recommendations
   for the design of educational activities aimed at enabling medical
   students to deliver adequate behavior change counseling. The teaching
   module was tailored to the needs of a specific healthcare system. Given
   its effectiveness as demonstrated in this prospective study, a rollout
   of this intervention in medical schools might have the potential to
   substantially improve medical students' knowledge, skills, and attitudes
   in relation to smoking cessation counseling.
RI Brown, Jamie/F-4413-2011
OI Brown, Jamie/0000-0002-2797-5428
ZA 0
TC 13
ZR 0
ZS 1
ZB 1
Z8 0
Z9 13
U1 0
U2 6
SN 1462-2203
EI 1469-994X
UT WOS:000393193300006
PM 27613926
ER

PT J
AU Groeben, C.
   Ihrig, A.
   Hoelscher, T.
   Krones, T.
   Kessler, E.
   Kliesch, S.
   Wuelfing, C.
   Koch, R.
   Wirth, M. P.
   Huber, J.
TI Evaluation of the decision aid "Entscheidungshilfe Prostatakrebs" from
   the patients' view. Results from the first three months
SO UROLOGE
VL 55
IS 12
BP 1586
EP 1594
DI 10.1007/s00120-016-0265-4
PD DEC 2016
PY 2016
AB The decision aid "Entscheidungshilfe Prostatakrebs" is available online
   free of charge since June 2016. It is designed to support patients with
   their treatment decision-making and to lighten the burden on their
   treating urologists. This study evaluates usage data from the first 3
   months.
   The ICHOM standard set was applied to allow a personalised presentation
   and to collect relevant data for subsequent counselling. Additionally,
   personal preferences and psychological burden were assessed amongst
   others. We collected anonymous data. A multivariate model evaluated
   predictors for high user satisfaction.
   From June through August 2016 a total of 319 patients used the decision
   aid, showing a continuous monthly increase in the number of users. There
   were n = 219 (68.7%) complete questionnaires. Median age was 66.1 +/-
   8.0 years. The oncological risk was low in 30.3%, intermediate in 43.6%
   and high in 26.1%. A majority of 57.5% used the decision aid together
   with their partner, 35.1% alone and 5.5% with their children. In all,
   54.8% were "very satisfied" and 32.0% were "satisfied" with the decision
   aid for a total satisfaction rate of about 87%. The only predictors of
   total satisfaction were the usage mode and reported distress level.
   As shown by the continuously increasing number of users this decision
   aid is becoming well established in German urology. Patients' overall
   ratings are very positive. The majority of patients use the decision aid
   with their partner. This represents a significant advantage of a
   multimedia approach compared to print media.
RI Hoelscher, Tobias/AAC-8043-2022; Huber, Johannes/AAF-5514-2020; Krones, Tanja/
OI Hoelscher, Tobias/0000-0002-9991-6152; Huber,
   Johannes/0000-0001-7243-8958; Krones, Tanja/0000-0001-9880-0564
ZS 0
ZA 0
ZB 6
ZR 0
TC 7
Z8 0
Z9 7
U1 0
U2 4
SN 0340-2592
EI 1433-0563
UT WOS:000390039600005
PM 27826660
ER

PT J
AU Nouh, Thamer
   Anil, Shirin
   Alanazi, Alaa
   Al-Shehri, Walaa
   Alfaisal, Njoud
   Alfaris, Basma
   Alamer, Ebtihal
TI Assessing correlation between students' perception of the learning
   environment and their academic performance
SO JOURNAL OF THE PAKISTAN MEDICAL ASSOCIATION
VL 66
IS 12
BP 1616
EP 1620
PD DEC 2016
PY 2016
AB Objective: To assess the association between the learning environment
   and academic performance at medical colleges.
   Methods: The cross-sectional study was conducted in four medical
   colleges in 2014 in Riyadh, Saudi Arabia. Online questionnaire was sent
   to final year medical students. It included demographic profile, the
   last Grade Point Average, and the Dundee Ready Education Environment
   Measure. Data was analysed using SPSS 17.
   Results: Of the 423 students who were sent the online form, 261(61.7%)
   responded and among them 193 (45.6%) questionnaires had been fully
   filled and were included in the analysis. Mean Dundee Ready Education
   Environment Measure score was 117.9 +/- 27; higher for females (p =
   0.019). Correlation coefficient 'R' was 0.29 (p < 0.001). As the
   perception of learning environment increased from "Poor", "Plenty of
   Problems", "More Positive than Negative" to "Excellent", the mean GPA
   increased gradually (p = 0.0006). Perception of learning environment as
   "More Positive than Negative" and "Excellent" increased the mean GPA by
   0.38 (95% confidence interval: 0.19 - 0.56) compared to "Poor", "Plenty
   of Problems" on multivariable analysis.
   Conclusion: Low, yet positive correlation between perception about
   learning environment and academic performance in the form of GPA
   indicated that improvement in the learning environment may enhance the
   academic performance of medical students.
RI Nouh, Thamer/GRY-0525-2022; Nouh, Thamer/G-2655-2010
OI Nouh, Thamer/0000-0002-7118-7453
ZS 1
Z8 0
TC 6
ZB 0
ZA 0
ZR 0
Z9 7
U1 2
U2 16
SN 0030-9982
UT WOS:000388621700023
PM 28179701
ER

PT J
AU Meyer, Amanda J
   Stomski, Norman J
   Losco, C Dominique
   Armson, Anthony J
TI The influence of anatomy app use on chiropractic students' learning
   outcomes: a randomised controlled trial.
SO Chiropractic & manual therapies
VL 24
BP 44
EP 44
PD 2016
PY 2016
AB BACKGROUND: Anatomy apps supplement traditional learning; however, it is
   unknown if their use can improve students' outcome. The present study
   examined whether the use of anatomy apps improved student performance on
   a neuroanatomy assessment.
   METHODS: Second-year anatomy students, enrolled in a Bachelor of Science
   with Chiropractic Major program, were randomly allocated to experimental
   and control groups in July 2015. Students completed the Self-Directed
   Learning Readiness Scale (SDLRS). The experimental group had access to
   iPads with four anatomy apps for three weekly classes (1.5h each). One
   week after the last class, students were assessed by an online
   30-question neuroanatomy test. Linear regression was used to examine the
   association between test scores and app use, gender, previous anatomy
   unit score and SDLRS scores. Students' views on apps were collected by
   focus group discussion immediately after the test.
   RESULTS: Completed questionnaires were obtained from n=25 control and
   n=25 experimental students. There was no association between app use and
   neuroanatomy assessment score (B=1.75, 95% CI: -0.340-3.840, p=0.099).
   Only previous anatomy unit score (B=0.348, 95% CI: 0.214-0.483, p<0.001)
   affected neuroanatomy assessment scores. Students favored apps with
   clinical images and features including identification pins, sliding bars
   and rotatable 3D images.
   CONCLUSIONS: App use did not enhance learning outcomes in a second-year
   anatomy unit.
OI Meyer, Amanda J./0000-0001-7953-6040; Stomski,
   Norman/0000-0001-5185-6069
ZR 0
ZA 0
Z8 0
ZB 0
ZS 0
TC 6
Z9 6
U1 0
U2 5
SN 2045-709X
UT MEDLINE:27980723
PM 27980723
ER

PT J
AU Bolt, Susan
   Eadie, Tanya
   Yorkston, Kathryn
   Baylor, Carolyn
   Amtmann, Dagmar
TI Variables Associated With Communicative Participation After Head and
   Neck Cancer
SO JAMA OTOLARYNGOLOGY-HEAD & NECK SURGERY
VL 142
IS 12
BP 1145
EP 1151
DI 10.1001/jamaoto.2016.1198
PD DEC 2016
PY 2016
AB IMPORTANCE For patients with head and neck cancer (HNC), communication
   difficulties often create substantial barriers in daily life, affecting
   a person's ability to return to work, establish or maintain
   relationships, or participate in everyday activities. OBJECTIVE To
   examine variables significantly associated with communication in
   everyday activities, or communicative participation, in adult survivors
   of HNC.
   DESIGN, SETTING, AND PARTICIPANTS In a cross-sectional study, from
   November 1, 2008, through March 18, 2011, participants completed
   questionnaires about specific experiences and symptoms associated with
   their health and communication. Seventeen variables were considered in
   association with communicative participation. Data were collected from
   adult survivors of HNC residing in a community. Participants completed
   questionnaires, in English, either online or using paper forms according
   to their preference. Participants were recruited through support groups,
   professional email lists, and professional contacts.
   MAIN OUTCOMES AND MEASURES Communicative participation and predictor
   variables were measured using a variety of validated patient-report
   scales and demographic information. Multiple linear regression analysis
   was conducted with variables entered using a backward stepwise
   regression procedure. Variables with significant regression coefficients
   were retained in the model and reported as change in R-2.
   RESULTS One hundred ninety-seven adults (121 males and 76 females; mean
   age, 61.5 years) participated, all at least 6 months posttreatment of
   HNC with no additional medical conditions affecting speech. The final
   model contained 4 significant variables (R-2 = 0.462): self-rated speech
   severity, cognitive function, laryngectomy status, and time since
   diagnosis. Better communicative participation was associated with less
   severe speech and cognitive problems; together, these 2 variables
   explained 42% of the variance in the model (self-rated speech severity,
   R-2 = 0.227, and cognitive function, R-2 = 0.193 [0.227 + 0.193 = 0.420
   = 42%]). To a lesser extent, better communicative participation also was
   associated with not having undergone a total laryngectomy surgical
   procedure (R-2 = 0.035) and longer time since diagnosis (R-2 = 0.007);
   full model: R-2 = 0.462, P < .001; regression coefficients [SE]:
   self-rated speech severity 0.551 [0.065], P < .001, R-2 = 0.227;
   cognitive function 0.063 [0.011], P < .001, R-2 = 0.193; laryngectomy
   status 0.285 [0.117], P = .02; and time since diagnosis 0.015 [0.006], P
   = .02.
   CONCLUSIONS AND RELEVANCE These results suggest that communicative
   participation in adults with HNC is associated with self-rated speech
   severity, cognitive function, whether or not a person has undergone
   total laryngectomy, and time since diagnosis. Clinicians can use these
   results to inform their practice in pretreatment counseling, patient
   education, and rehabilitation for survivors of HNC.
OI Bolt, Susan/0000-0002-9183-4937; Eadie, Tanya/0000-0002-7697-1298
ZR 0
Z8 0
ZB 5
ZS 0
ZA 0
TC 26
Z9 26
U1 1
U2 14
SN 2168-6181
EI 2168-619X
UT WOS:000391467800002
PM 27442853
ER

PT J
AU Govender, Denira
   Villafranca, Alexander
   Hamlin, Colin
   Hiebert, Brett
   Parveen, Divya
   Jacobsohn, Eric
TI Appropriateness of Language Used in Patient Educational Materials from
   24 National Anesthesiology Associations
SO ANESTHESIOLOGY
VL 125
IS 6
BP 1221
EP 1228
DI 10.1097/ALN.0000000000001361
PD DEC 2016
PY 2016
AB Background: Patient education materials produced by national
   anesthesiology associations could be used to facilitate patient informed
   consent and promote the discipline of anesthesiology. To achieve these
   goals, materials must use language that most adults can understand.
   Health organizations recommend that materials be written at the grade 8
   level or less to ensure that they are understood by laypersons. The
   authors, therefore, investigated the language of educational materials
   produced by anesthesiology associations.
   Methods: Educational materials were downloaded from the Web sites of 24
   national anesthesiology associations, as available. Materials were
   divided into eight topics, resulting in 112 separate passages.
   Linguistic measures were calculated using Coh-Metrix (version 3.0;
   Memphis, USA) linguistic software. The authors compared the measures to
   a grade 8 standard and examined the influence of both passage topic and
   country of origin using multivariate ANOVA.
   Results: The authors found that 67% of associations provided online
   educational materials. None of the passages had all linguistic measures
   at or below the grade 8 level. Linguistic measures were influenced by
   both passage topic (F = 3.64; P < 0.0001) and country of origin (F =
   7.26; P < 0.0001). Contrast showed that passages describing the role of
   anesthesiologists in perioperative care used language that was
   especially inappropriate.
   Conclusions: Those associations that provided materials used words that
   were long and abstract. The language used was especially inappropriate
   for topics that are critical to facilitating patient informed consent
   and promoting the discipline of anesthesiology. Anesthesiology
   associations should simplify their materials and should consider
   screening their materials with linguistic software before making them
   public.
RI Villafranca, Alexander/B-1509-2017
OI Villafranca, Alexander/0000-0002-8991-2043
ZB 0
ZA 0
ZR 0
ZS 0
Z8 0
TC 0
Z9 0
U1 2
U2 7
SN 0003-3022
EI 1528-1175
UT WOS:000389135000026
PM 27662227
ER

PT J
AU Chapman, Kathryn
   Havill, Michelle
   Watson, Wendy L.
   Wellard, Lyndal
   Hughes, Clare
   Bauman, Adrian
   Allman-Farinelli, Margaret
TI Time to address continued poor vegetable intake in Australia for
   prevention of chronic disease
SO APPETITE
VL 107
BP 295
EP 302
DI 10.1016/j.appet.2016.08.003
PD DEC 1 2016
PY 2016
AB Background: Australian and most international Dietary Guidelines
   recommend people consume more fruits and vegetables (F&V) to maintain a
   healthy weight and reduce chronic disease risk. Previous Australian and
   international surveys have shown sub-optimal consumption of F&V.
   Objectives: This study aimed to assess adults' F&V consumption,
   knowledge of recommended servings, readiness to change,
   barriers/enabling factors, so that this knowledge might be used for
   campaigns that support improved consumption.
   Material and methods: An online survey of a representative sample of
   adults living in New South Wales, Australia (n = 2474) measuring
   self-reported F&V consumption; attitudes towards F&V consumption; stage
   of change for increasing F & V; barriers to consumption; and knowledge
   of cancer-health benefits.
   Results: F&V consumption was below recommendations, with vegetable
   consumption notably low. Only 10% of participants ate at least five
   servings of vegetables/day (median intake was two daily servings), and
   57% consumed two servings fruit/day. There was poor recognition that
   intake of vegetables was inadequate and this was a barrier to improving
   vegetable consumption; with preferences for other foods, habit and cost
   also important barriers. Key barriers to increasing fruit intake were
   habit, preferences for other foods, perishability, and cost. For
   vegetable consumption, 49% of participants were in the pre-contemplation
   stage of change, whereas for fruits 56% were in the action/maintenance
   stage. Sixty-four percent of respondents believed that eating F&V would
   protect against cancer, with 56% reporting they thought not eating
   enough F&V would cause cancer.
   Implications: Understanding what motivates and prevents people from
   consuming F&V is important for developing effective health promotion
   programs. Similar to previous surveys, there has been little shift in
   F&V consumption. Social marketing campaigns have been shown to improve
   health-related behaviours, and this study may assist in identifying
   audience segmentation for better targeted campaigns. (C) 2016 Elsevier
   Ltd. All rights reserved.
OI Hughes, Clare/0000-0002-7579-2722; Watson, Wendy/0000-0002-8906-4064;
   Wellard-Cole, Lyndal/0000-0003-1514-2135
Z8 0
ZA 0
ZS 0
ZR 0
ZB 6
TC 19
Z9 19
U1 2
U2 21
SN 0195-6663
EI 1095-8304
UT WOS:000389389000036
PM 27522036
ER

PT J
AU El Asam, Aiman
   Samara, Muthanna
TI Cyberbullying and the law: A review of psychological and legal
   challenges
SO COMPUTERS IN HUMAN BEHAVIOR
VL 65
BP 127
EP 141
DI 10.1016/j.chb.2016.08.012
PD DEC 2016
PY 2016
AB Cyberbullying, in its different forms, is common among children and
   adolescents and is facilitated by the increased use of technology. The
   consequences of cyberbullying could be severe, especially on mental
   health, potentially leading to suicide in extreme cases. Although
   parents, schools and online social networking sites are encouraged to
   provide a safe online environment, little is known about the legal
   avenues which could be utilised to prevent cyberbullying or act as a
   deterrent. This article attempts to explore current laws, and the
   challenges that exist to establishing cyberbullying legislation in the
   context of the UK. It is arguable that a number of statutes may be of
   assistance in relation to cyberbullying, namely Education and
   Inspections Act 2006, Protection from Harassment Act 1997,
   Communications Act 2003, Malicious Communications Act 1988,
   Telecommunications Act 1984, Public Order Act 1986, Obscene Publications
   Act 1959, Computer Misuse Act 1990, Crime and Disorder Act 1998, and
   Defamation Act 2013. However, given the lack of clear definition of
   bullying, the applicability of these laws to cyberbullying is open to
   debate. Establishing new legislation or a modification to existing laws
   is particularly challenging for a number of reasons, namely: an absence
   of consistent bullying/cyberbullying definition, a difficulty in
   determining intention to harm or evidence of this, a lack of
   surveillance, a lack of general awareness, issues surrounding
   jurisdiction, the role of technology, and the age of criminal
   responsibility. These challenges are elaborated and discussed in this
   article. (C) 2016 Published by Elsevier Ltd.
ZS 1
ZA 3
ZR 1
Z8 0
TC 30
ZB 1
Z9 33
U1 8
U2 126
SN 0747-5632
EI 1873-7692
UT WOS:000386986000016
ER

PT J
AU Cohen, Elizabeth L.
   Hoffner, Cynthia
TI Finding meaning in a celebrity's death: The relationship between
   parasocial attachment, grief, and sharing educational health information
   related to Robin Williams on social network sites
SO COMPUTERS IN HUMAN BEHAVIOR
VL 65
BP 643
EP 650
DI 10.1016/j.chb.2016.06.042
PD DEC 2016
PY 2016
AB Celebrity health events can have a positive effect on public health
   education and awareness, in part because people spread health
   information related to the celebrity on social network sites. This may
   be particularly true in the event of celebrity deaths or other
   tragedies, when social network sites provide a convenient, public space
   to connect with others to mourn. However, little is understood about the
   circumstances that encourage health information sharing following these
   events. Using a Mechanical Turk sample (N = 281), this study employed a
   questionnaire to examine the role of parasocial attachment to Robin
   Williams and experienced grief following his suicide in explaining
   health information sharing on social network sites (i.e., sharing
   information about clinical depression, suicide prevention, substance
   abuse treatment, and Parkinson's disease). Grief mediated the effect of
   parasocial attachment on health information sharing, but a moderated
   mediation analysis revealed that grief motivated health education on
   social network sites only for individuals who were coping by trying to
   find positive meaning in his death. (C) 2016 Elsevier Ltd. All rights
   reserved.
OI Cohen, Elizabeth/0000-0002-4967-1679
TC 34
ZA 0
ZB 0
Z8 0
ZR 0
ZS 0
Z9 34
U1 3
U2 50
SN 0747-5632
EI 1873-7692
UT WOS:000386986000069
ER

PT J
AU DeTar, Lena G.
   Alber, Julia M.
   Behar-Horenstein, Linda S.
   Spencer, Terry G.
TI A Mixed-Methods Analysis of Changing Student Confidence in an Online
   Shelter Medicine Course
SO JOURNAL OF VETERINARY MEDICAL EDUCATION
VL 43
IS 4
BP 434
EP 444
DI 10.3138/jvme.1115-182R
PD WIN 2016
PY 2016
AB Maddie's Shelter Medicine Program at the University of Florida College
   of Veterinary Medicine offers comprehensive training in shelter medicine
   to veterinary students based on a set of core job skills identified by
   the Association of Shelter Veterinarians. In 2012, this program began
   teaching online distance education courses to students and practicing
   veterinarians worldwide who sought additional training in this newly
   recognized specialty area. Distance learning is a novel educational
   strategy in veterinary medicine; most instruction at veterinary medical
   schools is classroom based. No previous studies have shown whether
   online courses can prepare veterinarians to practice shelter medicine.
   In this study, we investigated how an online, graduate-level course
   titled "Shelter Animal Physical Health'' changed student self-reported
   confidence. First, we compared pre-course confidence regarding eight
   specific shelter medical practice scenarios to post-course confidence
   through statistical analysis. Quantitative analysis showed a significant
   (p<.001) increase in self-reported confidence for all eight scenarios.
   Next, we used open coding to identify themes within reflection papers
   that students were asked to write during the course and used those
   findings to corroborate or refute the quantitative results. Qualitative
   analysis of students' reflection papers identified six themes:
   confidence, communication, population management, outbreak management,
   medical care, and application. The results of this study show that
   distance education can be an effective method of preparing veterinarians
   and veterinary students to practice shelter medicine.
RI Spencer, Terry G/Q-4815-2016; Behar-Horenstein, Linda/
OI Spencer, Terry G/0000-0003-0459-833X; Behar-Horenstein,
   Linda/0000-0002-3046-598X
ZB 0
ZS 0
TC 6
ZR 0
ZA 0
Z8 0
Z9 6
U1 0
U2 8
SN 0748-321X
EI 1943-7218
UT WOS:000388937100014
ER

PT J
AU Esfahani, B. Janghorban
   Faron, A.
   Roth, K. S.
   Grimminger, P. P.
   Luers, J. C.
TI Systematic Readability Analysis of Medical Texts on Websites of German
   University Clinics for General and Abdominal Surgery
SO ZENTRALBLATT FUR CHIRURGIE
VL 141
IS 6
BP 639
EP 644
DI 10.1055/s-0034-1383381
PD DEC 2016
PY 2016
AB Background: Besides the function as one of the main contact points,
   websites of hospitals serve as medical information portals. As medical
   information texts should be understood by any patients independent of
   the literacy skills and educational level, online texts should have an
   appropriate structure to ease understandability.
   Materials and Methods: Patient information texts on websites of clinics
   for general surgery at German university hospitals (n = 36) were
   systematically analysed. For 9 different surgical topics representative
   medical information texts were extracted from each website. Using common
   readability tools and 5 different readability indices the texts were
   analysed concerning their readability and structure. The analysis was
   furthermore stratified in relation to geographical regions in Germany.
   Results: For the definite analysis the texts of 196 internet websites
   could be used. On average the texts consisted of 25 sentences and 368
   words. The reading analysis tools congruously showed that all texts
   showed a rather low readability demanding a high literacy level from the
   readers.
   Conclusion: Patient information texts on German university hospital
   websites are difficult to understand for most patients. To fulfill the
   ambition of informing the general population in an adequate way about
   medical issues, a revision of most medical texts on websites of German
   surgical hospitals is recommended.
RI Luers, Jan Christoffer/AAB-8330-2020; Grimminger, Peter/; Faron, Anton/
OI Luers, Jan Christoffer/0000-0002-8273-2234; Grimminger,
   Peter/0000-0002-1859-9213; Faron, Anton/0000-0002-5771-7235
ZB 1
ZA 0
Z8 0
ZS 0
TC 5
ZR 0
Z9 5
U1 0
U2 5
SN 0044-409X
EI 1438-9592
UT WOS:000389757600013
PM 26135610
ER

PT J
AU Eide, Tom
   van Dulmen, Sandra
   Eide, Hilde
TI Educating for ethical leadership through web-based coaching: A
   feasibility study
SO NURSING ETHICS
VL 23
IS 8
BP 851
EP 865
DI 10.1177/0969733015584399
PD DEC 2016
PY 2016
AB Background: Ethical leadership is important for developing ethical
   healthcare practice. However, there is little research-based knowledge
   on how to stimulate and educate for ethical leadership.
   Objectives: The aim was to develop and investigate the feasibility of a
   6-week web-based, ethical leadership educational programme and learn
   from participants' experience.
   Training programme and research design: A training programme was
   developed consisting of (1) a practice part, where the participating
   middle managers developed and ran an ethics project in their own
   departments aiming at enhancing the ethical mindfulness of the
   organizational culture, and (2) a web-based reflection part, including
   online reflections and coaching while executing the ethics project.
   Focus group interviews were used to explore the participants'
   experiences with and the feasibility of the training.
   Participants and research context: Nine middle managers were recruited
   from a part-time master's programme in leadership in Oslo, Norway. The
   research context was the participating leaders' work situation during
   the 6 weeks of training.
   Ethical considerations: Participation was voluntary, data anonymized and
   the confidentiality of the participating leaders/students and their
   institutions maintained. No patient or medical information was involved.
   Findings: Eight of the nine recruited leaders completed the programme.
   They evaluated the training programme as efficient and supportive, with
   the written, situational feedback/coaching as the most important
   element, enhancing reflection and motivation, counteracting a feeling of
   loneliness and promoting the execution of change.
   Discussion: The findings seem consistent with the basic assumptions
   behind the educational design, based partly on e-health research,
   feedback studies and organizational ethics methodology, partly on
   theories on workplace learning, reflection, recognition and motivation.
   Conclusion: The training programme seems feasible. It should be adjusted
   according to participants' proposals and tested further in a large-scale
   study.
RI van Dulmen, A.M./L-4287-2015
OI van Dulmen, A.M./0000-0002-1651-7544
TC 17
Z8 0
ZR 0
ZA 0
ZS 0
ZB 0
Z9 17
U1 6
U2 45
SN 0969-7330
EI 1477-0989
UT WOS:000391461900004
PM 26008849
ER

PT J
AU Ognibene, Frederick P.
   Gallin, John I.
   Baum, Bruce J.
   Wyatt, Richard G.
   Gottesman, Michael M.
TI Outcomes From the NIH Clinical Research Training Program: A Mentored
   Research Experience to Enhance Career Development of
   Clinician-Scientists
SO ACADEMIC MEDICINE
VL 91
IS 12
BP 1684
EP 1690
DI 10.1097/ACM.0000000000001245
PD DEC 2016
PY 2016
AB Purpose
   Clinician-scientists are considered an endangered species for many
   reasons, including challenges with establishing and maintaining a career
   pipeline. Career outcomes from yearlong medical and dental students'
   research enrichment programs have not been well determined. Therefore,
   the authors assessed career and research outcome data from a cohort of
   participants in the National Institutes of Health (NIH) Clinical
   Research Training Program (CRTP).
   Method
   The CRTP provided a yearlong mentored clinical or translational research
   opportunity for 340 medical and dental students. Of these, 135 completed
   their training, including fellowships, from 1997 to January 2014. Data
   for 130 of 135 were analyzed: time conducting research, types of public
   funding (NIH grants), and publications from selfreported surveys that
   were verified via the NIH Research Portfolio Online Reporting Tools Web
   site and PubMed.
   Results
   Nearly two-thirds (84 of 130) indicated that they were conducting
   research, and over half of the 84 (approximately one-third of the total
   cohort) spent more than 25% of time conducting research. Of those 84,
   over 25% received grant support from the NIH, and those further in their
   careers published more scholarly manuscripts.
   Conclusions
   Data suggest that the CRTP helped foster the careers of
   research-oriented medical and dental students as measured by time
   conducting research, successful competition for federal funding, and the
   publication of their research. Longer follow-up is warranted to assess
   the impact of these mentored research experiences. Investments in
   mentored research programs for health professional students are
   invaluable to support the dwindling pipeline of biomedical researchers
   and clinician-scientists.
ZR 0
Z8 0
ZA 0
TC 18
ZS 0
ZB 3
Z9 18
U1 0
U2 10
SN 1040-2446
EI 1938-808X
UT WOS:000391959600049
PM 27224296
ER

PT J
AU John, Elizabeth Sheena
   John, Ann M.
   Hansberry, David R.
   Thomas, Prashant J.
   Agarwal, Prateek
   Deitch, Christopher
   Chokhavatia, Sita
TI Colorectal cancer screening patient education materials-how effective is
   online health information?
SO INTERNATIONAL JOURNAL OF COLORECTAL DISEASE
VL 31
IS 12
BP 1817
EP 1824
DI 10.1007/s00384-016-2652-0
PD DEC 2016
PY 2016
AB Patients screened for colorectal cancer (CRC) frequently turn to the
   Internet to improve their understanding of tests used for detection,
   including colonoscopy, flexible sigmoidoscopy, fecal occult blood test
   (FOBT), and CT colonography. It was of interest to determine the quality
   and readability levels of online health information.
   The screening tools were googled, and the top 20 results of each test
   were analyzed for readability, accessibility, usability, and
   reliability. The 80 articles excluded scientific literature and blogs.
   We used ten validated readability scales to measure grade levels, and
   one-way ANOVA and Tukey's honestly statistical different (HSD) post hoc
   analyses to determine any statistically significant differences among
   the four diagnostic tests. The LIDA tool assessed overall quality by
   measuring accessibility, usability, and reliability.
   The 80 articles were written at an 11.7 grade level, with CT
   colonography articles written at significantly higher levels than FOBT
   articles, F(3, 75) = 3.07, p = 0.033. LIDA showed moderate percentages
   in accessibility (83.9 %), usability (73.0 %), and reliability (75.9 %).
   Online health information about CRC screening tools are written at
   higher levels than the National Institute of Health (NIH) and American
   Medical Association (AMA) recommended third to seventh grade levels.
   More patients could benefit from this modality of information if it were
   written at a level and quality that would better facilitate
   understanding.
ZA 0
TC 8
ZS 0
Z8 0
ZR 0
ZB 1
Z9 8
U1 0
U2 22
SN 0179-1958
EI 1432-1262
UT WOS:000388116700002
PM 27649702
ER

PT J
AU Roughead, Taren
   Sewell, Darreul
   Ryerson, Christopher J.
   Fisher, Jolene H.
   Flexman, Alana M.
TI Internet-Based Resources Frequently Provide Inaccurate and Out-of-Date
   Recommendations on Preoperative Fasting: A Systematic Review
SO ANESTHESIA AND ANALGESIA
VL 123
IS 6
BP 1463
EP 1468
DI 10.1213/ANE.0000000000001590
PD DEC 2016
PY 2016
AB Preoperative fasting is important to avoid morbidity and surgery delays,
   yet recommendations available on the Internet may be inaccurate. Our
   objectives were to describe the characteristics and recommendations of
   Internet resources on preoperative fasting and assess the quality and
   readability of these websites. We searched the Internet for common
   search terms on preoperative fasting using Google (R) search engines
   from 4 English-speaking countries (Canada, the United States, Australia,
   and the United Kingdom). We screened the first 30 websites from each
   search and extracted data from unique websites that provided
   recommendations on preoperative fasting. Website quality was assessed
   using validated tools (JAMA Benchmark criteria, DISCERN score, and
   Health on the Net Foundation code [HONcode] certification). Readability
   was scored using the Flesch Reading Ease score and Flesch-Kincaid Grade
   Level. A total of 87 websites were included in the analysis. A total of
   48 websites (55%) provided at least 1 recommendation that contradicted
   established guidelines. Websites from health care institutions were most
   likely to make inaccurate recommendations (61%). Only 17% of websites
   encouraged preoperative hydration. Quality and readability were poor,
   with a median JAMA Benchmark score of 1 (interquartile range 0-3), mean
   DISCERN score 39.8 (SD 12.5), mean reading ease score 49 (SD 15), and
   mean grade level of 10.6 (SD 2.7). HONcode certification was infrequent
   (10%). Anesthesia society websites and scientific articles had higher
   DISCERN scores but worse readability compared with websites from health
   care institutions. Online fasting recommendations are frequently
   inconsistent with current guidelines, particularly among health care
   institution websites. The poor quality and readability of Internet
   resources on preoperative fasting may confuse patients.
ZR 0
ZS 0
ZA 0
Z8 0
TC 15
ZB 3
Z9 15
U1 0
U2 7
SN 0003-2999
UT WOS:000388144000017
PM 27644057
ER

PT J
AU Weinstangel, Hannah
   Buka, Irena
   Campbell, Sandra
TI Environmental pediatrics: an introduction and evaluation of online
   resources
SO REVIEWS ON ENVIRONMENTAL HEALTH
VL 31
IS 4
BP 435
EP 446
DI 10.1515/reveh-2016-0019
PD DEC 2016
PY 2016
AB Introduction: The World Health Organization (WHO) estimates that three
   million children under the age of 5 die annually from environmentally
   related disease. In the United States, the cost of environmentally
   related public health concerns is estimated as greater than $55 billion.
   Environmental exposure is among parents' top health concerns for
   children. Yet, the study of the effects of environmental exposure on
   health outcomes is a developing field, and clinicians feel inadequately
   prepared to address these concerns. The Children's Environmental Health
   Clinic (ChEHC) is the first clinic of its kind in Canada. Their website
   includes a list of online resources on major topics related to child
   health and the environment. There has not yet been an objective
   evaluation of the comprehensiveness of the topics or scientific quality
   of the information on the website. This study seeks to offer an
   accessible introduction to the field of environmental pediatrics,
   including an online resource for evidence-based information on key
   topics in the field. These resources assist in disease prevention,
   health promotion, education, and the increasing need to balance
   environmental health risks.
   Methods: A scoping review of scientific and gray literature in the field
   of environmental pediatrics was performed to inform a written
   introduction to the field and to identify gaps in the content of the
   ChEHC website. The content of the ChEHC website was then objectively
   evaluated using the National Network of Libraries of Medicine checklist
   for health websites.
   Results: Ten categories within the field of environmental pediatrics
   emerged from the literature review. A small number of gaps were
   identified on the website and in the literature. The content of the
   ChEHC website was found to be of high quality.
   Future directions: The website will be updated using the results of the
   study as a guide, to make it as relevant, complete, and evidence-based
   as possible.
   Conclusions: Environmental pediatrics is an important, emerging topic.
   There is a need for accessible, evidence-based pediatric environmental
   health resources for clinicians and the general public. The products of
   this study (a publication and website) respond to that need and thus
   assist in disease prevention and health promotion.
OI Campbell, Sandy/0000-0002-9347-3880
TC 0
ZB 0
ZS 0
ZA 0
ZR 0
Z8 0
Z9 0
U1 0
U2 1
SN 0048-7554
EI 2191-0308
UT WOS:000389637200005
PM 27845886
ER

PT J
AU Muller, Mark D
   Moyes, Simon A
   Fulcher, Mark L
TI Text messaging between clinicians and patients - Hve we got thngs unda
   cntrl?
SO Journal of primary health care
VL 8
IS 4
BP 351
EP 356
DI 10.1071/HC15061
PD 2016-Dec
PY 2016
AB INTRODUCTION Patients are interested in receiving text messages (texts)
   related to their health care. However, anecdotes are emerging of
   associated problems and it is possible that many of the potential
   pitfalls are not recognised. AIM To assess clinicians' attitudes and
   behaviours towards text messaging (texting) with patients. METHODS A
   voluntary, anonymous, online survey was created and distributed to
   general practitioners and physiotherapists in New Zealand and to Sports
   Medicine Fellows and Sports Medicine Registrars in New Zealand and
   Australia. RESULTS In total, 322 clinicians completed the survey.
   Texting behaviours relating to accuracy, privacy and security were
   identified. A range of sensitive and important medical information was
   frequently conveyed and at times forwarded to third parties. The
   clinicians generally felt uneasy communicating this way and some felt
   pressured into it. Most thought that guidelines are insufficient and
   that they had not received sufficient education on the issues. Most were
   interested in further education. CONCLUSION This study has demonstrated
   frequent texting between clinicians and patients. It has highlighted
   potential risks to the privacy, accuracy and security of medical
   information. Current guidelines and education may be insufficient.
   Clinicians were interested in receiving readily available best practice
   guidelines and education regarding texting.
RI Moyes, Simon A/D-2574-2017
OI Moyes, Simon A/0000-0001-9580-1545
ZS 0
ZR 0
Z8 0
TC 1
ZA 0
ZB 0
Z9 1
U1 0
U2 2
EI 1172-6156
UT MEDLINE:29530160
PM 29530160
ER

PT J
AU Keleekai, Nowai L.
   Schuster, Catherine A.
   Murray, Connie L.
   King, Mary Anne
   Stahl, Brian R.
   Labrozzi, Laura J.
   Gallucci, Susan
   LeClair, Matthew W.
   Glover, Kevin R.
TI Improving Nurses' Peripheral Intravenous Catheter Insertion Knowledge,
   Confidence, and Skills Using a Simulation-Based Blended Learning Program
   A Randomized Trial
SO SIMULATION IN HEALTHCARE-JOURNAL OF THE SOCIETY FOR SIMULATION IN
   HEALTHCARE
VL 11
IS 6
BP 376
EP 384
DI 10.1097/SIH.0000000000000186
PD DEC 2016
PY 2016
AB Introduction: Peripheral intravenous catheter (PIVC) insertion is one of
   the most common invasive procedures performed in a hospital, but most
   nurses receive little formal training in this area. Blended PIVC
   insertion training programs that incorporate deliberate simulated
   practice have the potential to improve clinical practice and patient
   care.
   Methods: The study was a randomized, wait-list control group with
   crossover using nurses on three medical/surgical units. Baseline PIVC
   knowledge, confidence, and skills assessments were completed for both
   groups. The intervention group then received a 2-hour PIVC online
   course, followed by an 8-hour live training course using a synergistic
   mix of three simulation tools. Both groups were then reassessed. After
   crossover, the wait-list group received the same intervention and both
   groups were reassessed.
   Results: At baseline, both groups were similar for knowledge,
   confidence, and skills. Compared with the wait-list group, the
   intervention group had significantly higher scores for knowledge,
   confidence, and skills upon completing the training program. After
   crossover, the wait-list group had similarly higher scores for
   knowledge, confidence, and skills than the intervention group. Between
   the immediate preintervention and post-intervention periods, the
   intervention group improved scores for knowledge by 31%, skills by 24%,
   and decreased confidence by 0.5%, whereas the wait-list group improved
   scores for knowledge by 28%, confidence by 16%, and skills by 15%.
   Conclusions: Results demonstrate significant improvements in nurses'
   knowledge, confidence, and skills with the use of a simulation-based
   blended learning program for PIVC insertion. Transferability of these
   findings from a simulated environment into clinical practice should be
   further explored.
RI Glover, Kevin/AAF-1674-2019
OI Glover, Kevin/0000-0001-8521-0311
ZS 1
Z8 0
ZA 0
TC 48
ZB 4
ZR 0
Z9 49
U1 4
U2 25
SN 1559-2332
EI 1559-713X
UT WOS:000390028600002
PM 27504890
ER

PT J
AU Morrow, April
   Seeho, Sean
   Barlow-Stewart, Kristine
   Fleming, Jane
   Meiser, Bettina
   Karatas, Janan
TI Referral of patients for pre-implantation genetic diagnosis: A survey of
   obstetricians
SO AUSTRALIAN & NEW ZEALAND JOURNAL OF OBSTETRICS & GYNAECOLOGY
VL 56
IS 6
BP 585
EP 590
DI 10.1111/ajo.12522
PD DEC 2016
PY 2016
AB BackgroundPre-implantation genetic diagnosis (PGD) is a molecular
   diagnostic technique in which embryos are tested for specific genetic
   abnormalities to enable the selection of those unaffected by the
   condition. Previous Australian evidence suggested that women who are not
   informed about PGD by their obstetrician feel disempowered about not
   being given this option.
   AimsThis study aimed to explore obstetrician knowledge regarding PGD and
   identify barriers to referral.
   Materials and methodsAn invitation to the study with a link to an online
   questionnaire was e-mailed by the Royal Australian and New Zealand
   College of Obstetricians and Gynaecologists to their members.
   ResultsIn total, 372 practising obstetricians responded. Perceptions of
   their patients' financial status and ability to access PGD were
   identified as barriers to referral. There was variability in referral
   for PGD and/or genetic services according to the clinical scenario and
   in the perceived appropriateness of PGD for different indications.
   Obstetricians who had undergone professional development related to PGD
   were more likely to discuss PGD than those who had not ((2) = 6.44; P <
   0.01).
   ConclusionsThe results highlight the need for additional training,
   development of educational resources and awareness of appropriate
   referral pathways to ensure that those couples who are eligible for PGD
   are informed.
RI Morrow, April/K-6437-2019; Barlow-Stewart, Kristine/AAW-9178-2020; Meiser, Bettina/AAG-5480-2021; Seeho, Sean/; Morrow, April/
OI Seeho, Sean/0000-0003-3828-8671; Morrow, April/0000-0003-0714-363X
TC 3
ZA 0
ZS 0
Z8 0
ZR 0
ZB 1
Z9 3
U1 0
U2 6
SN 0004-8666
EI 1479-828X
UT WOS:000389416200009
PM 27611227
ER

PT J
AU McLawhorn, Alexander S
   De Martino, Ivan
   Fehring, Keith A
   Sculco, Peter K
TI Social media and your practice: navigating the surgeon-patient
   relationship.
SO Current reviews in musculoskeletal medicine
VL 9
IS 4
BP 487
EP 495
PD 2016-Dec
PY 2016
AB Utilization of social media both in the private and professional arenas
   has grown rapidly in the last decade. The rise of social media use
   within health care can be viewed as the Internet-based corollary of the
   patient-centered care movement, in which patient perspectives and values
   are central to the delivery of quality care. For orthopedic surgeons and
   their practices, general-purpose online social networks, such as
   Facebook and Twitter, are convenient platforms for marketing, providing
   patient education and generating referrals. Virtual health communities
   are used less frequently by orthopedic surgeons but provide forums for
   patient engagement and active surgeon-to-patient communication via blogs
   and ask-the-doctor platforms. This commentary reviews the current state
   of social media use in orthopedic practice, with particular emphasis on
   managing the extension of the surgeon-patient relationship online,
   including the unique practice risks social media poses, such as privacy
   concerns, potential liability, and time consumption.
RI De Martino, Ivan/A-4578-2017; Sculco, Peter/
OI De Martino, Ivan/0000-0002-8415-3500; Sculco, Peter/0000-0001-7050-5571
TC 31
ZS 0
ZB 3
Z8 0
ZA 0
ZR 0
Z9 31
U1 1
U2 24
SN 1935-973X
UT MEDLINE:27766538
PM 27766538
ER

PT J
AU Kloek, Anne T
   van Zijl, Angela C M
   Ten Cate, Olle T J
TI How ateaching rotation in medical school affects graduates' subsequent
   careers.
SO Perspectives on medical education
VL 5
IS 6
BP 325
EP 331
PD 2016-Dec
PY 2016
AB INTRODUCTION: Teaching opportunities and teacher courses for medical
   students are increasingly offered by medical schools but little has been
   investigated about their long-term effect. The aim of our study was to
   investigate the long-term career effect of an intensive elective
   teaching experience for final year medical students.
   METHODS: We approached UMC Utrecht medical graduates who had taken a
   final year, 6‑week full time student teaching rotation (STR) elective, 6
   to 9years after graduation, with an online survey to ask about their
   educational activities and obtained teaching certificates, their current
   roles related to education, and their appreciation of the rotation, even
   if this was a long time ago. In addition, we surveyed control groups of
   students who had not taken the STR, divided into those who had expressed
   interest in the STR but had not been placed and those who had not
   expressed such interest.
   RESULTS: We received responses from 50STR graduates and 88non-STR
   graduates (11with interest and 77without interest in the STR). STR
   graduates were more educationally active, had obtained more university
   teaching certificates and were more enthusiastic teachers. However, we
   could not exclude confounding, caused by ageneral interest in education
   even before the STR.
   CONCLUSIONS: Our findings indicate ahigh appreciation of the student
   teaching rotation and alikely but not proven long-term association
   between STR participation and building an educational career.
RI Cate, Olle Th.J. ten/W-8382-2018
OI Cate, Olle Th.J. ten/0000-0002-6379-8780
ZA 0
ZB 0
ZR 0
ZS 0
Z8 0
TC 9
Z9 9
U1 0
U2 0
SN 2212-2761
UT MEDLINE:27757916
PM 27757916
ER

PT J
AU Agbai, Oma N.
   Davari, Parastoo
   Johnson, Jennifer
   Armstrong, April
   Fazel, Nasim
TI Effect of a Pre-Treatment Educational Video in Improving Patient
   Satisfaction with 5-Fluorouracil Treatment for Actinic Keratoses: A
   Randomized Controlled Trial
SO DERMATOLOGY AND THERAPY
VL 6
IS 4
BP 675
EP 681
DI 10.1007/s13555-016-0149-y
PD DEC 2016
PY 2016
AB Introduction: Patient treatment satisfaction and adherence may be
   affected by the initial understanding of outcomes in the treatment of
   actinic keratoses with 5-fluorouracil 5% cream (5-FU). Pre-treatment
   educational videos may optimize this understanding. The objective of
   this study was to determine whether prospective patient viewing of an
   educational video delineating treatment effects and expectations
   improves patient satisfaction and treatment completion rates for the
   treatment of actinic keratoses with 5-FU.
   Methods: Forty-four participants were recruited to the UC Davis
   Dermatology outpatient clinic. Each participant was randomized to the
   video (group A) or control group (group B), and topical 5-FU cream
   treatment was conducted for 2 weeks in both groups.
   Results: A follow-up questionnaire was performed to assess patient
   satisfaction and adherence to the treatment regimen. The results of
   these questions were analyzed using the Mann-Whitney test. One item on
   the questionnaire asked the patient to rate their overall level of
   satisfaction on a score of 0-100. The results of this question were
   analyzed using the unpaired t test. The results of the statistical
   analysis show no significant difference between the patient group that
   viewed the video and the patient group that did not view the video.
   Conclusions: We speculate that this study may establish a foundation for
   subsequent studies that may affect the broader medical community and
   promote development of educational videos.
Z8 0
ZS 0
TC 4
ZB 0
ZR 0
ZA 0
Z9 4
U1 0
U2 0
SN 2193-8210
EI 2190-9172
UT WOS:000390253800016
PM 27778164
ER

PT J
AU Eryilmaz, Aylin
   Basal, Yesim
   Gunel, Ceren
   Basak, Sema
   Ture, Mevlut
   Elatik, Hakan
   Basak, Okay
TI Awareness and daily practices of family physicians and trainees towards
   laryngopharyngeal reflux
SO EUROPEAN ARCHIVES OF OTO-RHINO-LARYNGOLOGY
VL 273
IS 12
BP 4377
EP 4384
DI 10.1007/s00405-016-4180-5
PD DEC 2016
PY 2016
AB Laryngopharyngeal reflux (LPR) is a type of reflux, seen with complaints
   of hoarseness, chronic cough, and globus sensation, different from
   gastroesophageal reflux disease (GERD). The aim of this study was to
   evaluate the awareness, knowledge, and practices of family physicians
   and trainees who were being trained in medical branches other than ENT
   and to determine the effective factors on decision making for diagnosis
   of this disorder. The study was designed as a two-stage study. At the
   first stage, a data collection tool, involving 29 questions by which the
   knowledge, awareness, and applications of the physicians about LPR would
   be determined, was developed with 12 specialists, using Delphi method.
   At the second stage, 101 family physicians replied the questionnaire
   online. For 45 trainees other than ENT, the questionnaire was filled
   face-to-face by one of the investigators. In patients admitted with
   complaints of hoarseness, lasting longer than 2 weeks, cough, lasting
   longer than 3 weeks, and globus sensation, the physicians considered LPR
   as the preliminary diagnosis with rates of 88.4, 82.2, and 62.8 %,
   respectively. 87.0 % of physicians, participating in the study, started
   treatment for reflux empirically in patients having complaints of
   hoarseness, chronic cough, and globus sensation; however, only 29.0 % of
   physicians prescribed this treatment for periods of 3 or 6 months. 69.9
   % of physicians, participating in the study, made a diagnosis of reflux
   in general during their daily practices; only 6.9 % made the
   discrimination between LPR and GERD. Of all physicians, 27.9 %
   prescribed double-dose PPI or H2.
RI Başak, Hatice Sema/AAG-5913-2019
ZB 0
ZR 0
ZA 0
TC 0
Z8 0
ZS 0
Z9 0
U1 0
U2 7
SN 0937-4477
EI 1434-4726
UT WOS:000387700400039
PM 27376643
ER

PT J
AU Van der Linden, Philippe
   Hardy, Jean-Francois
TI Implementation of patient blood management remains extremely variable in
   Europe and Canada: the NATA benchmark project: An observational study
SO EUROPEAN JOURNAL OF ANAESTHESIOLOGY
VL 33
IS 12
BP 913
EP 921
DI 10.1097/EJA.0000000000000519
PD DEC 2016
PY 2016
AB BACKGROUNDPreoperative anaemia is associated with increased
   postoperative morbidity and mortality. Patient blood management (PBM) is
   advocated to improve patient outcomes.OBJECTIVESNATA, the Network for
   the advancement of patient blood management, haemostasis and
   thrombosis', initiated a benchmark project with the aim of providing the
   basis for educational strategies to implement optimal PBM in
   participating centres.DESIGNProspective, observational study with online
   data collection in 11 secondary and tertiary care institutions
   interested in developing PBM.SETTINGTen European centres (Austria,
   Spain, England, Denmark, Belgium, Netherlands, Romania, Greece, France,
   and Germany) and one Canadian centre participated between January 2010
   and June 2011.PATIENTSA total of 2470 patients undergoing total hip
   (THR) or knee replacement, or coronary artery bypass grafting (CABG),
   were registered in the study. Data from 2431 records were included in
   the final analysis.MAIN OUTCOME MEASURESPrimary outcome measures were
   the incidence and volume of red blood cells (RBC) transfused. Logistic
   regression analysis identified variables independently associated with
   RBC transfusions.RESULTSThe incidence of transfusion was significantly
   different between centres for THR (range 7 to 95%), total knee
   replacement (range 3 to 100%) and CABG (range 20 to 95%). The volume of
   RBC transfused was significantly different between centres for THR and
   CABG. The incidence of preoperative anaemia ranged between 3 and 40% and
   its treatment between 0 and 40%, the latter not being related to the
   former. Patient characteristics, evolution of haemoglobin concentrations
   and blood losses were also different between centres. Variables
   independently associated with RBC transfusion were preoperative
   haemoglobin concentration, lost volume of RBC and female
   sex.CONCLUSIONImplementation of PBM remains extremely variable across
   centres. The relative importance of factors explaining RBC transfusion
   differs across institutions, some being patient related whereas others
   are related to the healthcare process. The results reported
   confidentially to each centre will allow them to implement tailored
   measures to improve their PBM strategies.
Z8 0
ZB 6
ZS 1
ZA 0
TC 17
ZR 0
Z9 17
U1 0
U2 3
SN 0265-0215
EI 1365-2346
UT WOS:000387275500006
PM 27487910
ER

PT J
AU Corbett, Anne
   Nunez, Kayleigh-Marie
   Smeaton, Emily
   Testad, Ingelin
   Thomas, Alan J.
   Closs, S. Jose
   Briggs, Michelle
   Clifton, Lei
   Gjestsen, Martha Therese
   Lawrence, Vanessa
TI The landscape of pain management in people with dementia living in care
   homes: a mixed methods study
SO INTERNATIONAL JOURNAL OF GERIATRIC PSYCHIATRY
VL 31
IS 12
BP 1354
EP 1370
DI 10.1002/gps.4445
PD DEC 2016
PY 2016
AB ObjectivesThe aim of this study is to explore the current landscape of
   pain management in people with dementia living in care home settings.
   Pain is extremely common in this patient group, yet there is very
   limited guidance for healthcare professionals.
   MethodsTriangulation of stakeholder consultation and quality review of
   pain management guidance were performed. A review of existing pain
   management guidance was conducted using published quality criteria
   adapted for the field. Three focus group discussions were held with care
   home staff and two focus group discussions and an online survey with
   family carers. Data were subjected to thematic analysis to identify
   themes and sub-themes. Outcomes were reviewed by an expert panel, which
   gave recommendations.
   ResultsFifteen existing guidelines were identified, of which three were
   designed for use in dementia and none were tailored for care home
   settings. Thematic analysis revealed six major themes in current pain
   management in dementia: importance of person-centredness, current lack
   of pain awareness in staff, communication as a core element, disparities
   in staff responsibility and confidence, the need for consistency of care
   and current lack of staff training. In addition to the needs for
   practice, the expert panel identified promising pharmacological
   treatment candidates, which warrant clinical evaluation.
   ConclusionsThe findings of this study clearly articulate a need for an
   evidence-based pain management programme for care homes, which is
   informed by stakeholder input and based within a conceptual framework
   for this setting. There are novel opportunities for clinical trials of
   alternative analgesics for use in this patient group. Copyright (c) 2016
   John Wiley & Sons, Ltd.
RI Lawrence, Vanessa/E-8391-2017; Thomas, Alan J/G-4807-2011; Corbett, Anne/B-3223-2014; Briggs, Michelle/J-7313-2017; Testad, Ingelin/; Nunez, Kayleigh-Marie/; Clifton, Lei/; Lawrence, Vanessa/A-9469-2011; Gjestsen, Martha Therese/
OI Corbett, Anne/0000-0003-2015-0316; Briggs, Michelle/0000-0001-6741-357X;
   Testad, Ingelin/0000-0002-0534-6575; Nunez,
   Kayleigh-Marie/0000-0002-4216-659X; Clifton, Lei/0000-0001-5595-8468;
   Lawrence, Vanessa/0000-0001-7852-2018; Gjestsen, Martha
   Therese/0000-0002-8762-3109
TC 21
ZA 0
ZB 3
Z8 0
ZR 0
ZS 0
Z9 21
U1 0
U2 22
SN 0885-6230
EI 1099-1166
UT WOS:000387033100011
PM 26898542
ER

PT J
AU Graff, Danielle M.
   Caperell, Kerry S.
TI Concussion Management in the Classroom
SO JOURNAL OF CHILD NEUROLOGY
VL 31
IS 14
BP 1569
EP 1574
DI 10.1177/0883073816666205
PD DEC 2016
PY 2016
AB There is a new emphasis on the team approach to pediatric concussion
   management, particularly in the classroom. However, it is expected that
   educators are unfamiliar with the Returning to Learning recommendations.
   The authors' primary objective was to assess and improve high school
   educators' knowledge regarding concussions and management interventions
   using an online education tool. A total of 247 high school educators
   completed a 12 question pretest to assess core knowledge of concussions
   and classroom management followed by a 20-minute online literature-based
   education module. Participants then completed an identical posttest. The
   improvement in core knowledge was statistically significant (P < .001).
   Initial areas of weakness were the description and identification of
   concussions. Questions regarding concussion classroom management also
   showed a statistically significant increase in scores (P < .001). This
   study identifies the deficits in the knowledge of educators regarding
   concussions and classroom management as well as the significant
   improvement after an online educational module.
OI Caperell, Kerry/0000-0002-1545-5417
ZS 0
TC 12
ZB 0
ZR 0
ZA 0
Z8 0
Z9 12
U1 0
U2 14
SN 0883-0738
EI 1708-8283
UT WOS:000387545600008
PM 27591004
ER

PT J
AU Coskun, Volkan
   Carpenter, Ellen M.
TI Life Science-Based Neuroscience Education at Large Western Public
   Universities
SO JOURNAL OF NEUROSCIENCE RESEARCH
VL 94
IS 12
SI SI
BP 1384
EP 1392
DI 10.1002/jnr.23928
PD DEC 2016
PY 2016
AB The last 40 years have seen a remarkable increase in the teaching of
   neuroscience at the undergraduate level. From its origins as a component
   of anatomy or physiology departments to its current status as an
   independent interdisciplinary field, neuroscience has become the chosen
   field of study for many undergraduate students, particularly for those
   interested in medical school or graduate school in neuroscience or
   related fields. We examined how life science-based neuroscience
   education is offered at large public universities in the Western United
   States. By examining publicly available materials posted online, we
   found that neuroscience education may be offered as an independent
   program, or as a component of biological or physiological sciences at
   many institutions. Neuroscience programs offer a course of study
   involving a core series of courses and a collection of topical
   electives. Many programs provide the opportunity for independent
   research, or for laboratory-based training in neuroscience. Features of
   neuroscience programs at Western universities closely matched those seen
   at the top 25 public universities, as identified by U.S. News & World
   Report. While neuroscience programs were identified in many Western
   states, there were several states in which public universities appeared
   not to provide opportunities to major in neuroscience. (C) 2016 Wiley
   Periodicals, Inc.
ZR 0
ZA 0
Z8 0
ZS 0
ZB 1
TC 2
Z9 2
U1 0
U2 10
SN 0360-4012
EI 1097-4547
UT WOS:000388443700006
PM 27753172
ER

PT J
AU Dargie, Emma
   Holden, Ronald R.
   Pukall, Caroline F.
TI The Vulvar Pain Assessment Questionnaire inventory
SO PAIN
VL 157
IS 12
BP 2672
EP 2686
DI 10.1097/j.pain.0000000000000682
PD DEC 2016
PY 2016
AB Millions suffer from chronic vulvar pain (ie, vulvodynia). Vulvodynia
   represents the intersection of 2 difficult subjects for health care
   professionals to tackle: sexuality and chronic pain. Those with chronic
   vulvar pain are often uncomfortable seeking help, and many who do so
   fail to receive proper diagnoses. The current research developed a
   multidimensional assessment questionnaire, the Vulvar Pain Assessment
   Questionnaire (VPAQ) inventory, to assist in the assessment and
   diagnosis of those with vulvar pain. A large pool of items was created
   to capture pain characteristics, emotional/cognitive functioning,
   physical functioning, coping skills, and partner factors. The item pool
   was subsequently administered online to 288 participants with chronic
   vulvar pain. Of those, 248 participants also completed previously
   established questionnaires that were used to evaluate the convergent and
   discriminant validity of the VPAQ. Exploratory factor analyses of the
   item pool established 6 primary scales: Pain Severity, Emotional
   Response, Cognitive Response, and Interference with Life, Sexual
   Function, and Self-Stimulation/Penetration. A brief screening version
   accompanies a more detailed version. In addition, 3 supplementary scales
   address pain quality characteristics, coping skills, and the impact on
   one's romantic relationship. When relationships among VPAQ scales and
   previously researched scales were examined, evidence of convergent and
   discriminant validity was observed. These patterns of findings are
   consistent with the literature on the multidimensional nature of
   vulvodynia. The VPAQ can be used for assessment, diagnosis, treatment
   formulation, and treatment monitoring. In addition, the VPAQ could
   potentially be used to promote communication between patients and
   providers, and point toward helpful treatment options and/or referrals.
ZS 1
ZA 0
ZB 0
TC 20
ZR 0
Z8 0
Z9 21
U1 0
U2 11
SN 0304-3959
EI 1872-6623
UT WOS:000388501400008
PM 27780177
ER

PT J
AU Tarpada, Sandip P
   Morris, Matthew T
   Burton, Denver A
TI E-learning in orthopedic surgery training: A systematic review.
SO Journal of orthopaedics
VL 13
IS 4
BP 425
EP 30
DI 10.1016/j.jor.2016.09.004
PD 2016-Dec
PY 2016
AB E-learning is the use of internet-based resources in education. In the
   field of surgical education, this definition includes the use of virtual
   patient cases, digital modeling, online tutorials, as well as video
   recordings of surgical procedures and lectures. In recent years,
   e-learning has increasingly been considered a viable alternative to
   traditional teaching within a number of surgical fields. Here we present
   (1) a systematic review of literature assessing the efficacy of
   e-learning modules for orthopedic education and (2) a discussion of
   their relevance. A systematic search of PubMed, Embase, Web of Science,
   and the Cochrane Library was conducted according to the guidelines
   defined in the Preferred Reporting Items for Systematic Reviews and
   Meta-Analyses statement (PRISMA). The search yielded a total of 255
   non-duplicate citations that were screened using predetermined
   inclusion/exclusion criteria. A total of 9 full text articles met
   inclusion criteria, which included the use of an objective outcome
   measure to evaluate an orthopedic e-learning module. Six studies
   assessed knowledge using a multiple-choice test and 4 assessed skills
   using a clinical exam. All studies showed positive score improvement
   pre- to post-intervention, and a majority showed greater score
   improvement than standard teaching methods in both knowledge (4/6
   studies) and clinical skills (3/4 studies). E-learning represents an
   effective supplement or even alternative to standard teaching techniques
   within orthopedic education for both medical students and residents.
   Future work should focus on validating specific e-learning programs
   using standardized outcome measures and assessing long-term knowledge
   retention using e-learning platforms. 
OI kraft, denver/0000-0003-1745-997X
TC 44
ZS 0
Z8 0
ZA 0
ZR 0
ZB 3
Z9 45
U1 3
U2 24
SN 0972-978X
UT MEDLINE:27688638
PM 27688638
ER

PT J
AU Chan, Teresa Man-Yee
   Grock, Andrew
   Paddock, Michael
   Kulasegaram, Kulamakan
   Yarris, Lalena M.
   Lin, Michelle
TI Examining Reliability and Validity of an Online. Score (ALiEM AIR) for
   Rating Free Open Access Medical Education Resources
SO ANNALS OF EMERGENCY MEDICINE
VL 68
IS 6
BP 729
EP 735
DI 10.1016/j.annemergmed.2016.02.018
PD DEC 2016
PY 2016
AB Study objective: Since 2014, Academic Life in Emergency Medicine (ALiEM)
   has used the Approved Instructional Resources (AIR) score to critically
   appraise online content. The primary goals of this study are to
   determine the interrater reliability (IRR) of the ALiEM AIR rating score
   and determine its correlation with expert educator gestalt. We also
   determine the minimum number of educator-raters needed to achieve
   acceptable reliability.
   Methods: Eight educators each rated 83 online educational posts with the
   ALiEM AIR scale. Items include accuracy, usage of evidence-based
   medicine, referencing, utility, and the Best Evidence in Emergency
   Medicine rating score. A generalizability study was conducted to
   determine IRR and rating variance contributions of facets such as rater,
   blogs, posts, and topic. A randomized selection of 40 blog posts
   previously rated through ALiEM AIR was then rated again by a blinded
   group of expert medical educators according to their gestalt. Their
   gestalt impression was subsequently correlated with the ALiEM AIR score.
   Results: The IRR for the ALiEM AIR rating scale was 0.81 during the
   6-month pilot period. Decision studies showed that at least 9 raters
   were required to achieve this reliability. Spearman correlations between
   mean AIR score and the mean expert gestalt ratings were 0.40 for
   recommendation for learners and 0.35 for their colleagues.
   Conclusion: The ALiEM AIR scale is a moderately to highly reliable,
   5-question tool when used by medical educators for rating online
   resources. The score displays a fair correlation with expert educator
   gestalt in regard to the quality of the resources. The score displays a
   fair correlation with educator gestalt.
RI Chan, Teresa/T-6676-2017
OI Chan, Teresa/0000-0001-6104-462X
ZS 0
ZR 0
TC 50
ZA 0
Z8 0
ZB 1
Z9 51
U1 0
U2 16
SN 0196-0644
EI 1097-6760
UT WOS:000389164800015
PM 27033141
ER

PT J
AU Johnson, Christine C.
   Garcia, Grant H.
   Liu, Joseph N.
   Stepan, Jeffrey G.
   Patel, Ronak M.
   Dines, Joshua S.
TI Internet resources for Tommy John injuries: what are patients reading?
SO JOURNAL OF SHOULDER AND ELBOW SURGERY
VL 25
IS 12
BP E386
EP E393
DI 10.1016/j.jse.2016.07.073
PD DEC 2016
PY 2016
AB Background: The quality of medical information on the Internet has come
   under scrutiny. This study investigates the quality, accuracy, and
   readability of online information regarding ulnar collateral ligament
   (UCL) injuries.
   Methods: Three search terms ("elbow ulnar collateral ligament injury,"
   "tommy john injury," and " pitcher's elbow") were entered into 3
   Internet search engines. Three independent reviewers evaluated the
   content and accuracy of the information with a set of predetermined
   scoring criteria. Website quality was further assessed by the Journal of
   the American Medical Association benchmark criteria and Health on the
   Net Foundation certification. Website readability was ascertained with
   the Flesch-Kincaid score.
   Results: We evaluated 113 unique websites. The average quality for all
   websites was 8.88 +/- 6.8 (maximum, 32 points). Website quality and
   accuracy were lower with use of the search term " pitcher's elbow" as
   compared with " elbow ulnar collateral ligament injury" or "tommy john
   injury" (P <= .001). Sites certified by the Health on the Net Foundation
   had higher quality scores than non-certified sites (P = .034). The mean
   reading grade level was 10.7. Reading level was significantly correlated
   with website accuracy and quality (P <= .001) and physician authorship
   (P = .012). Forty-three websites (38.1%) described surgical
   reconstruction; of these, 16 (37.2%) mentioned improved pitching
   performance postoperatively.
   Conclusions: Online information on UCL injuries is often inaccurate and
   written at an inappropriate reading level. Information quality depends
   on the search term used, website authorship, and commercial bias.
   Clinicians must be aware of factors influencing website quality in order
   to direct patients to appropriate resources. (C) 2016 Journal of
   Shoulder and Elbow Surgery Board of Trustees. All rights reserved.
RI Liu`, Joseph/AAI-8201-2020; Stepan, Jeffrey/
OI Liu`, Joseph/0000-0002-3801-8885; Stepan, Jeffrey/0000-0002-6595-9752
TC 8
ZR 0
ZB 2
ZS 0
Z8 0
ZA 0
Z9 9
U1 0
U2 10
SN 1058-2746
UT WOS:000389699100003
PM 27745805
ER

PT J
AU Pandya, E.
   Bajorek, B. V.
TI Assessment of Web-based education resources informing patients about
   stroke prevention in atrial fibrillation
SO JOURNAL OF CLINICAL PHARMACY AND THERAPEUTICS
VL 41
IS 6
BP 667
EP 676
DI 10.1111/jcpt.12446
PD DEC 2016
PY 2016
AB What is known and objectiveThe importance of shared decision-making' is
   much emphasized in recent clinical guidelines regarding stroke
   management in atrial fibrillation (AF), more so following the inclusion
   of non-vitamin K oral anticoagulants (NOACs) among the treatment
   options. It is important that patients are navigated through balanced
   and unbiased information about the available treatment options, so as to
   understand the risk and benefits associated with the therapies, and to
   enable them to accordingly communicate their concerns and views with
   their clinicians prior to therapy selection. Given the increasing
   popularity of the Internet as a source of health information, the
   specific objectives of this study were to identify what aspects of
   thromboprophylaxis (antithrombotic treatment options) were most commonly
   described in these resources, both in terms of content, that is to
   report the information provided (quantitative) and the underlying themes
   underpinning this content, and in terms of how this information might
   guide patient preferences (qualitative).
   MethodResources for patients were identified via online search engines
   (Google, Yahoo, Ask, Bing), using the terms atrial fibrillation' and
   stroke' combined with patient/consumer information, patient/consumer
   resources and patient/consumer education. The researchers employed
   pragmatic (mix-method) approach to analyse the information presented
   within the resources using manual inductive coding, at two levels of
   analysis: manifest (reported surface theme or codes that are obvious and
   are countable) and latent (thematic, interpretative presentation of the
   content in the data set).
   Results and discussionIn total, 33 resources were reviewed. The
   manifest-level' analysis found that warfarin was the most frequently
   mentioned thromboprophylactic option among the anticoagulants, being
   cited in all resources, followed by the NOACs - dabigatran (82.3% of
   resources), rivaroxaban (73.5%) and apixaban (67.6%). Only one-third of
   resources discussed the role of stroke risk and/or bleeding risk within
   the decision-making. At the latent-level' analysis, three overarching
   themes emerged: (i) The practical ease of managing NOACs over warfarin;
   (ii) Unbalanced explanation about stroke risk versus bleeding risk; and
   (iii) Individualized antithrombotic therapy selection. In general, the
   benefit of stroke prevention with anticoagulant use was emphasized less
   compared to the risk of bleeding. Overall, one in four resources had an
   implied preference for either warfarin or the NOACs.
   What is new and conclusionThe implied inclination of some resources
   towards particular anticoagulant therapies and imbalanced information
   about the importance of anticoagulation in AF might misinform and
   confuse patients. Patients' engagement in shared decision-making and
   adherence to medicines may be undermined by the suboptimal quality of
   information provided in the resources. Health professionals have an
   important role to play in referring patients to appropriate resources to
   enable patient engagement in shared decision-making when selecting
   treatment.
OI Bajorek, Beata/0000-0002-2532-7187; Pandya, Ekta/0000-0003-1843-3384
ZS 0
TC 11
ZA 0
ZB 3
Z8 0
ZR 0
Z9 11
U1 0
U2 23
SN 0269-4727
EI 1365-2710
UT WOS:000386930500012
PM 27704588
ER

PT J
AU Weitzel, Kristin Wiisanen
   Aquilante, Christina L.
   Johnson, Samuel
   Kisor, David F.
   Empey, Philip E.
TI Educational strategies to enable expansion of pharmacogenomics-based
   care
SO AMERICAN JOURNAL OF HEALTH-SYSTEM PHARMACY
VL 73
IS 23
BP 1986
EP 1998
DI 10.2146/ajhp160104
PD DEC 1 2016
PY 2016
AB Purpose. The current state of pharmacogenomics education for pharmacy
   students and practitioners is discussed, and resources and strategies to
   address persistent challenges in this area are reviewed.
   Summary. Consensus-based pharmacist competencies and guidelines have
   been published to guide pharmacogenomics knowledge attainment and
   application in clinical practice. Pharmacogenomics education is
   integrated into various pharmacy school courses and, increasingly, into
   Pharm.D. curricula in the form of required standalone courses.
   Continuing education programs and a limited number of postgraduate
   training opportunities are available to practicing pharmacists. For
   colleges and schools of pharmacy, identifying the optimal structure and
   content of pharmacogenomics education remains a challenge; insufficient
   numbers of faculty members with pharmacogenomics expertise and the
   inadequate availability of practice settings for experiential education
   are other limiting factors. Strategies for overcoming those challenges
   include providing early exposure to pharmacogenomics through
   foundational courses and incorporating pharmacogenomics into
   practice-based therapeutics courses and introductory and advanced
   pharmacy practice experiences. For practitioner education, online
   resources, clinical decision support-based tools, and certificate
   programs can be used to supplement structured postgraduate training in
   pharmacogenomics. Recently published data indicate successful use of
   "shared curricula" and participatory education models involving
   opportunities for learners to undergo personal genomic testing.
   Conclusion. The pharmacy profession has taken a leadership role in
   expanding student and practitioner education to meet the demand for
   increased pharmacist involvement in precision medicine initiatives.
   Effective approaches to teaching pharmacogenomics knowledge and driving
   its appropriate application in clinical practice are increasingly
   available.
RI Empey, Philip/L-9604-2019
OI Empey, Philip/0000-0001-7474-2339
ZB 21
ZR 0
Z8 0
ZA 0
TC 55
ZS 2
Z9 56
U1 0
U2 11
SN 1079-2082
EI 1535-2900
UT WOS:000389158200021
PM 27864206
ER

PT J
AU dickey, Lore M.
   Walinsky, Daniel
   Rofkahr, Crystal
   Richardson-Cline, Kara
   Juntunen, Cindy
TI Career Decision Self-Efficacy of Transgender People: Pre- and
   Posttransition
SO CAREER DEVELOPMENT QUARTERLY
VL 64
IS 4
BP 360
EP 372
DI 10.1002/cdq.12071
PD DEC 2016
PY 2016
AB Transgender people often make the decision to change jobs before,
   during, or after making a social or medical transition. This study
   explores reported self-efficacy from an online sample of transgender
   people. Results indicate that there are differences in self-efficacy
   based on one's gender identity, transition status, and education level.
   This study offers insight into the important and often overlooked
   vocational experiences of transgender people. Results suggest ways in
   which the transition process may interact with career decision
   self-efficacy.
RI dickey, lore m./V-7671-2019; Juntunen, Cindy/AAF-8571-2021; dickey, lore m./S-9066-2019; dickey, lore/
OI Juntunen, Cindy/0000-0003-1027-9829; dickey, lore/0000-0002-8408-0022
ZS 0
TC 7
Z8 0
ZB 0
ZR 1
ZA 0
Z9 8
U1 3
U2 25
SN 0889-4019
EI 2161-0045
UT WOS:000389324700005
ER

PT J
AU Leonardi-Warren, Kristin
   Neff, Ian
   Mancuso, Mary
   Wenger, Barbara
   Galbraith, Michael
   Fink, Regina
TI Sexual Health: Exploring Patient Needs and Healthcare Provider Comfort
   and Knowledge
SO CLINICAL JOURNAL OF ONCOLOGY NURSING
VL 20
IS 6
BP E162
EP E167
DI 10.1188/16.CJON.E162-E167
PD DEC 2016
PY 2016
AB Background: Sexual health is an important quality-of-life issue for many
   cancer survivors; however, this issue remains inadequately discussed by
   healthcare providers (HCPs) and patients. Objectives: The purpose of
   this study is to explore whether clinical oncology HCPs have adequate
   knowledge and are comfortable addressing sexual health issues, and to
   explore and describe patients' attitudes, beliefs, and informational
   needs regarding sexual health. Methods: A survey was completed by HCPs
   and three patient focus groups were conducted to learn more about sexual
   health. Survey data were analyzed using descriptive statistics, and
   qualitative responses were analyzed using content analysis. Findings:
   The majority of survey respondents reported on the importance of
   discussing sexual concerns with patients, lacked sexual health training,
   and were uncomfortable discussing sexual health with patients. Focus
   group participants wanted access to timely information during treatment,
   online educational resources, and brochures and handouts; involvement of
   significant others; support from providers, peers, and survivors; and
   expert consultation.
ZS 0
TC 17
ZB 0
ZA 0
ZR 0
Z8 0
Z9 17
U1 1
U2 11
SN 1092-1095
EI 1538-067X
UT WOS:000389234100004
PM 27857260
ER

PT J
AU Kornegay, Joshua G.
   Leone, Katrina A.
   Wallner, Clare
   Hansen, Matthew
   Yarris, Lalena M.
TI Development and implementation of an asynchronous emergency medicine
   residency curriculum using a web-based platform
SO INTERNAL AND EMERGENCY MEDICINE
VL 11
IS 8
BP 1115
EP 1120
DI 10.1007/s11739-016-1418-6
PD DEC 2016
PY 2016
AB The Residency Review Committee in Emergency Medicine requires residency
   programs to deliver at least 5 hours of weekly didactics. Achieving at
   least a 70 % average attendance rate per resident is required for
   residency program accreditation, and is used as a benchmark for
   residency graduation in our program. We developed a web-based,
   asynchronous curriculum to replace 1 hour of synchronous didactics, and
   hypothesized that the curriculum would be feasible to implement, well
   received by learners, and improve conference participation. This paper
   describes the feasibility and learner acceptability of a longitudinal
   asynchronous curriculum, and describes its impact on postgraduate
   year-1(PGY-1) resident conference participation and annual in-training
   examination scores. Using formal curriculum design methods, we developed
   modules and paired assessment exercises to replace 1 hour of weekly
   didactics. We measured feasibility (development and implementation time
   and costs) and learner acceptability (measured on an anonymous survey).
   We compared pre- and post-intervention conference participation and
   in-service training examination scores using a two sample t test. The
   asynchronous curriculum proved feasible to develop and implement. PGY-1
   resident conference participation improved compared to the
   pre-intervention year (85.6 vs. 62 %; 95 % CI 0.295-0.177; p < 0.001).
   We are unable to detect a difference between in-training examination
   results in either the PGY-1 group or across all residents by the
   introduction of this intervention. 18/31 (58 %) residents completed the
   post-intervention survey. 83 % reported satisfaction with curriculum
   changes. Strengths of the curriculum included clarity and timeliness of
   assignments. Weaknesses included technical difficulties with the online
   platform. Our curriculum is feasible to develop and implement. Despite
   technical difficulties, residents report high satisfaction with this new
   curriculum. Among PGY-1 residents there is improved conference
   participation compared to the prior year.
Z8 0
ZR 0
ZS 0
TC 14
ZB 1
ZA 0
Z9 14
U1 0
U2 6
SN 1828-0447
EI 1970-9366
UT WOS:000388721200012
PM 26951187
ER

PT J
AU Moffat, Suzanne
   Skinner, Jane
   Fritz, Zoe
TI Does resuscitation status affect decision making in a deteriorating
   patient? Results from a randomised vignette study
SO JOURNAL OF EVALUATION IN CLINICAL PRACTICE
VL 22
IS 6
BP 917
EP 923
DI 10.1111/jep.12559
PD DEC 2016
PY 2016
AB Aims and objectivesThe aim of this paper is to determine the influence
   of do not attempt cardiopulmonary resuscitation (DNACPR) orders and the
   Universal Form of Treatment Options (UFTO': an alternative approach that
   contextualizes the resuscitation decision within an overall treatment
   plan) on nurses' decision making about a deteriorating patient.
   MethodsAn online survey with a developing case scenario across three
   timeframes was used on 231 nurses from 10 National Health Service
   Trusts. Nurses were randomised into three groups: DNACPR, the UFTO and
   no-form. Statements were pooled into four subcategories: Increasing
   Monitoring, Escalating Concern, Initiating Treatments and Comfort
   Measures.
   ResultsReported decisions were different across the three groups. Nurses
   in the DNACPR group agreed or strongly agreed to initiate fewer intense
   nursing interventions than the UFTO and no-form groups (P<0.001) overall
   and across subcategories of Increase Monitoring, Escalate Concern and
   Initiate Treatments (all P<0.001). There was no difference between the
   UFTO and no-form groups overall (P=0.795) or in the subcategories. No
   difference in Comfort Measures were observed (P=0.201) between the three
   groups.
   ConclusionThe presence of a DNACPR order appears to influence nurse
   decision making in a deteriorating patient vignette. Differences were
   not observed in the UFTO and no-form group. The UFTO may improve the way
   nurses modulate their behaviours towards critically ill patients with
   DNACPR status. More hospitals should consider adopting an approach where
   the resuscitation decisions are contextualised within overall goals of
   care.
OI Fritz, Zoe/0000-0001-9403-409X
TC 15
ZA 0
ZB 1
ZR 0
Z8 0
ZS 0
Z9 15
U1 1
U2 4
SN 1356-1294
EI 1365-2753
UT WOS:000387847600013
PM 27237130
ER

PT J
AU Gouda, Pishoy
   Cormican, Martin
TI Virtual sorting hat technology for the matching of candidates to
   residency training programs
SO MEDICAL EDUCATION
VL 50
IS 12
BP 1249
EP 1252
DI 10.1111/medu.13113
PD DEC 2016
PY 2016
AB BackgroundThe matching of medical students and trainees to appropriate
   training programmes poses many challenges, including financial cost and
   applicant stress. There are few studies that have examined alternatives
   to the current process of matching candidates to specialist training.
   Case reports from Hogwarts School of Witchcraft and Wizardry have
   suggested that wearable technology may be used to assign individuals
   with particular sets of skills and virtues to an appropriate house.
   MethodsInvestigators developed a modified sorting hat in the form of an
   online, cross-sectional survey. The virtual sorting hat was delivered to
   medical students at the National University of Ireland, Galway, and
   medical practitioners practising in the associated hospitals and
   communities. Pearson's chi-square was used to demonstrate correlations
   between the allocation of participants to Hogwarts' houses by virtual
   sorting hat technology and expressed higher specialist training
   preference.
   ResultsVirtual sorting hat technology, applied to medical undergraduates
   and postgraduates, allocated most participants to Hufflepuff (44%) and
   Ravenclaw (32%). Allocation to Gryffindor was associated with preference
   for surgery and allocation to Slytherin with preference for psychiatry.
   ConclusionVirtual sorting hat technology requires significant refinement
   before application to medical muggles (TM).
   Discuss ideas arising from the article at discuss.
RI Cormican, Martin/T-8323-2019; Gouda, Pishoy/B-6526-2015
OI Cormican, Martin/0000-0002-8023-1882; Gouda, Pishoy/0000-0002-8158-4786
TC 1
ZS 0
ZR 0
Z8 0
ZA 0
ZB 0
Z9 1
U1 0
U2 1
SN 0308-0110
EI 1365-2923
UT WOS:000388617100020
PM 27873414
ER

PT J
AU Winslow, Anne
TI An update on MS Nurse PROfessional, an ongoing project of the European
   Multiple Sclerosis Platform.
SO Neurodegenerative disease management
VL 6
IS 6s
BP 37
EP 40
PD 2016-Dec
PY 2016
AB Within the multidisciplinary team required to manage people with
   multiple sclerosis (MS) effectively, the nurse is the central component
   of coordinated care and support. A 2009 survey led by the European
   Multiple Sclerosis Platform, an umbrella organization of national MS
   associations, identified variance and disparity across Europe in the
   nursing care of MS patients. This led to development of MS Nurse
   PROfessional, a continuing medical education-accredited modular online
   learning program endorsed and approved by leading international nursing
   and professional groups, and people with MS, as a tool to support the
   evolving role of the European MS nurse. Analysis of participant
   experience and nurse practice to date has been overwhelmingly positive.
   Expansion of MS Nurse PRO is underway or planned for future.
ZB 0
ZR 0
ZS 0
Z8 0
ZA 0
TC 0
Z9 0
U1 0
U2 3
EI 1758-2032
UT MEDLINE:27874492
PM 27874492
ER

PT J
AU Ebenbichler, Gerold R.
   Leitgeb, Juergen
   Amtmann, Gabriele
   Koenig, Franz
   Schernthaner, Melanie
   Resch, Karl-Ludwig
   Kainberger, Franz
TI Degeneration and Instability and the Relation to Patients' Function Late
   After Lumbar Disc Surgery Data from a 12-Year Follow-Up
SO AMERICAN JOURNAL OF PHYSICAL MEDICINE & REHABILITATION
VL 95
IS 12
BP 871
EP 879
DI 10.1097/PHM.0000000000000522
PD DEC 2016
PY 2016
AB Objective: To investigate the excess risk of degeneration and segmental
   instability in operated segments late after lumbar disc surgery in
   patients with presurgically stable segments, and whether local
   pathological findings relate to patients' back health.
   Design: This retrospective analysis reports on 69 patients 12 years
   after firsttime, uncomplicated lumbar disc surgery. Two independent
   radiologists evaluated the patients' lumbar functional x-rays; the Back
   Pain Rating Score (LBP-RS) assessed back-specific function.
   Results: At 12 years after lumbar disc surgery, degenerative changes as
   well as segmental instability occurred significantly more frequently in
   the operated than nonoperated lumbar segments, but there was no
   association between increased degeneration and segmental instability
   rates. The risk for acquiring segmental instability was significantly
   associated with surgery (odds ratio, 6.5; 95% confidence interval,
   1.5-28.8). Prevalence of segmental instabilities was associated with
   better LBP-RS scores. Analyses of LBP-RS subscores revealed a clear
   association of segmental instability with physical function, but not
   with pain or activities of daily living.
   Conclusions: Lumbar disc surgery seems to be associated with an
   increased risk of degeneration and segmental instability in the long
   term. This structural impairment, however, seems functionally well
   compensated and does not seem to be a relevant causal factor for a
   chronic back pain syndrome.
OI Konig, Franz/0000-0002-6893-3304
Z8 1
ZS 0
ZB 0
TC 3
ZR 0
ZA 0
Z9 4
U1 0
U2 12
SN 0894-9115
EI 1537-7385
UT WOS:000388179000006
PM 27149592
ER

PT J
AU Monteith, Scott
   Glenn, Tasha
TI Automated Decision-Making and Big Data: Concerns for People With Mental
   Illness
SO CURRENT PSYCHIATRY REPORTS
VL 18
IS 12
AR 112
DI 10.1007/s11920-016-0746-6
PD DEC 2016
PY 2016
AB Automated decision-making by computer algorithms based on data from our
   behaviors is fundamental to the digital economy. Automated decisions
   impact everyone, occurring routinely in education, employment, health
   care, credit, and government services. Technologies that generate
   tracking data, including smartphones, credit cards, websites, social
   media, and sensors, offer unprecedented benefits. However, people are
   vulnerable to errors and biases in the underlying data and algorithms,
   especially those with mental illness. Algorithms based on big data from
   seemingly unrelated sources may create obstacles to community
   integration. Voluntary online self-disclosure and constant tracking blur
   traditional concepts of public versus private data, medical versus
   non-medical data, and human versus automated decision-making. In
   contrast to sharing sensitive information with a physician in a
   confidential relationship, there may be numerous readers of information
   revealed online; data may be sold repeatedly; used in proprietary
   algorithms; and are effectively permanent. Technological changes
   challenge traditional norms affecting privacy and decision-making, and
   continued discussions on new approaches to provide privacy protections
   are needed.
ZS 0
Z8 0
TC 19
ZR 0
ZA 0
ZB 3
Z9 19
U1 3
U2 61
SN 1523-3812
EI 1535-1645
UT WOS:000388169300006
PM 27783339
ER

PT J
AU Lin, Pei-Jung
   Saret, Cayla J.
   Neumann, Peter J.
   Sandberg, Eileen A.
   Cohen, Joshua T.
TI Assessing the Value of Treatment to Address Various Symptoms Associated
   with Multiple Sclerosis: Results from a Contingent Valuation Study
SO PHARMACOECONOMICS
VL 34
IS 12
BP 1255
EP 1265
DI 10.1007/s40273-016-0435-7
PD DEC 2016
PY 2016
AB Although it is well recognized that people with multiple sclerosis (MS)
   may experience impairments in addition to limited mobility, there has
   been little effort to study their relative importance to patients with
   the condition. The objective of this study was to assess patient
   preferences for addressing various MS symptoms.
   This study was conducted at Tufts Medical Center, Boston, Massachusetts.
   We developed a national online survey of MS patients and neurologists to
   estimate the value each group places on treating specific MS symptoms.
   Each respondent was presented with two randomly selected scenarios with
   different symptoms and treatments. MS patients were asked about their
   own preferences, whereas neurologists were asked to consider what a
   patient of theirs would do or think in each scenario. We used a bidding
   game approach to elicit respondents' willingness to pay (WTP) for the
   treatments.
   To treat mobility alone, WTP for MS patients averaged US$410-US$520 per
   month, depending on the scenario. For paired symptoms, MS patients would
   pay most to treat mobility and upper limb function (US$525/month) or
   mobility and cognition (US$514/month), somewhat less to treat mobility
   and eyesight (US$445/month), and least to treat mobility and fatigue
   (US$371/month). Patient WTP values increased with income and education.
   Neurologists believed their patients would be willing to pay
   US$216-US$249 per month to treat mobility alone, depending on the
   scenario. For paired symptoms, neurologists believed patients would pay
   most to treat mobility and fatigue (US$263/month) and least to treat
   mobility and upper limb function (US$177/month).
   Our findings suggest MS patients may value one outcome (e.g., improved
   arm and hand coordination) over another (e.g., less fatigue). Further,
   MS patients and neurologists may rank the importance of treating various
   symptoms differently. Given this potential mismatch, it is crucial for
   MS patients and their clinicians to discuss treatment priorities that
   take into account patient preferences.
ZS 0
TC 6
ZR 0
ZA 0
Z8 0
ZB 2
Z9 6
U1 0
U2 10
SN 1170-7690
EI 1179-2027
UT WOS:000388142700005
PM 27461538
ER

PT J
AU Moutier, Christine
   Wingard, Deborah
   Gudea, Monica
   Jeste, Dilip
   Goodman, Seneca
   Reznik, Vivian
TI The Culture of Academic Medicine: Faculty Behaviors Impacting the
   Learning Environment
SO ACADEMIC PSYCHIATRY
VL 40
IS 6
BP 912
EP 918
DI 10.1007/s40596-016-0582-3
PD DEC 2016
PY 2016
AB The culture of academic medical institutions impacts trainee education,
   among many other faculty and patient outcomes. Disrespectful behavior by
   faculty is one of the most challenging and common problems that, left
   unattended, disrupts healthy work and learning environments. Conversely,
   a respectful environment facilitates learning, creates a sense of
   safety, and rewards professionalism. The authors developed surveys and
   an intervention in an effort to better understand and improve climate
   concerns among health sciences faculty at the University of California,
   San Diego (UCSD), a research-intense, public, academic medical center.
   An online "climate survey" of all UC San Diego health sciences faculty
   was conducted in 2011-2012. A strategic campaign to address the
   behavioral issues identified in the initial survey was subsequently
   launched. In 2015, the climate was re-evaluated in order to assess the
   effectiveness of the intervention.
   A total of 478 faculty members (223 women, 235 men, 35 % of faculty)
   completed the baseline survey, reporting relatively low levels of
   observed sexual harassment (7 %). However, faculty reported concerning
   rates of other disruptive behaviors: derogatory comments (29 %), anger
   outbursts (25 %), and hostile communication (25 %). Women and mid-level
   faculty were more likely to report these behavioral concerns than men
   and junior or senior colleagues. Three years after an institutional
   strategy was initiated, 729 faculty members (50 % of the faculty)
   completed a follow-up survey. The 2015 survey results indicate
   significant improvement in numerous climate factors, including overall
   respectful behaviors, as well as behaviors related to gender.
   In order to enhance a culture of respect in the learning environment,
   institutions can effectively engage academic leaders and faculty at all
   levels to address disruptive behavior and enhance positive climate
   factors.
OI Moutier, Christine/0000-0002-3826-7160
Z8 0
ZR 0
ZS 0
ZB 1
TC 6
ZA 0
Z9 6
U1 1
U2 19
SN 1042-9670
EI 1545-7230
UT WOS:000387690200009
PM 27368643
ER

PT J
AU Patel, Sunaina
   Batterham, Philip J.
   Calear, Alison L.
   Cryer, Rachel
TI Predictors of Comfort and Confidence Among Medical Students in Providing
   Care to Patients at Risk of Suicide
SO ACADEMIC PSYCHIATRY
VL 40
IS 6
BP 919
EP 922
DI 10.1007/s40596-016-0583-2
PD DEC 2016
PY 2016
AB The aim of this study was to identify factors associated with comfort
   and confidence in providing care to patients at risk of suicide, in a
   sample of Australian medical students.
   An online cross-sectional survey was completed by 116 current medical
   students (42 % male) aged between 20 and 41 years (M = 25, SD = 3.8).
   Greater personal experience of suicide and previous contact with
   patients with psychiatric problems were significantly associated with
   both increased perceived comfort and increased confidence in providing
   care for individuals with suicidal thoughts or behaviors, based on
   self-report. However, these effects may not reflect objective measures
   of competency and additional research is needed to assess
   generalizability of the findings due to the sampling method.
   Increasing medical student contact with patients at risk of suicide
   through the implementation of psychiatry placements, gateway programs,
   and early year exposure to patients with psychiatric problems may
   increase perceived confidence and comfort in providing care to
   individuals at risk of suicide. Further research should evaluate the
   impact of such programs on behavioral indices of clinical competency.
RI Calear, Alison L/D-4191-2009; Batterham, Philip/
OI Calear, Alison L/0000-0002-7028-725X; Batterham,
   Philip/0000-0002-4547-6876
Z8 0
ZR 0
TC 4
ZB 1
ZS 0
ZA 0
Z9 4
U1 1
U2 8
SN 1042-9670
EI 1545-7230
UT WOS:000387690200010
PM 27392653
ER

PT J
AU Law, Marcus
   Rapoport, Mark J.
   Seitz, Dallas
   Davidson, Marla
   Madan, Robert
   Wiens, Andrew
TI Evaluation of a National Online Educational Program in Geriatric
   Psychiatry
SO ACADEMIC PSYCHIATRY
VL 40
IS 6
BP 923
EP 927
DI 10.1007/s40596-015-0377-y
PD DEC 2016
PY 2016
AB This study provides evaluation results of an online study group (OSG)
   for geriatric psychiatry continuing professional development.
   The OSG is an interactive, expert-facilitated, asynchronous educational
   experience for psychiatrists and residents in Canada. A retrospective
   web survey assessed self-efficacy, knowledge in geriatric psychiatry,
   comfort with online learning, and perceived effectiveness of the
   instructional methods. Wilcoxon signed-rank tests and descriptive
   statistics were calculated.
   Twenty-nine (of 50) participants (58 %) completed the questionnaire.
   Although only 48 % of respondents reported improved perceived knowledge,
   79 % reported improved efficacy beliefs, and 76 % reported improved
   comfort with online learning. Most (79 %) would consider taking OSG
   again, and 93 % would recommend it to others.
   The OSG was well-received, with greater benefits for self-efficacy with
   the material and comfort with online learning than for perceived
   knowledge itself. Further research is needed to ascertain actual
   knowledge change in the context of online learning in medical education.
RI Rapoport, Mark/AAD-8581-2020; Law, Marcus/
OI Law, Marcus/0000-0001-9746-6381
TC 3
ZR 0
Z8 0
ZB 0
ZA 0
ZS 0
Z9 3
U1 0
U2 6
SN 1042-9670
EI 1545-7230
UT WOS:000387690200011
PM 26108395
ER

PT J
AU Jaworska, Natalia
   De Somma, Elisea
   Fonseka, Bernice
   Heck, Emma
   MacQueen, Glenda M.
TI Mental Health Services for Students at Postsecondary Institutions: A
   National Survey
SO CANADIAN JOURNAL OF PSYCHIATRY-REVUE CANADIENNE DE PSYCHIATRIE
VL 61
IS 12
BP 766
EP 775
DI 10.1177/0706743716640752
PD DEC 2016
PY 2016
AB Objective: Although the high prevalence of mental health issues among
   postsecondary students is well documented, comparatively little is known
   about the adequacy, accessibility, and adherence to best practices of
   mental health services (MHSs)/initiatives on postsecondary campuses. We
   evaluated existing mental health promotion, identification, and
   intervention initiatives at postsecondary institutions across Canada,
   expanding on our previous work in one Canadian province.
   Methods: A 54-question online survey was sent to potential respondents
   (mainly front-line workers dealing directly with students [e.g.,
   psychologists/counsellors, medical professionals]) at Canada's publicly
   funded postsecondary institutions. Data were analyzed overall and
   according to institutional size (small [<2000 students], medium [2000-10
   000 students], large [>10 000 students]).
   Results: In total, 168 out of 180 institutions were represented, and the
   response rate was high (96%; 274 respondents). Most institutions have
   some form of mental health promotion and outreach programs, although
   most respondents felt that these were not a good use of resources.
   Various social supports exist at most institutions, with large ones
   offering the greatest variety. Most institutions do not require incoming
   students to disclose mental health issues. While counselling services
   are typically available, staff do not reliably have a diverse complement
   (e.g., gender or race diversity). Counselling sessions are generally
   limited, and follow-up procedures are uncommon. Complete diagnostic
   assessments and the use of standardized diagnostic systems are rare.
   Conclusions: While integral MHSs are offered at most Canadian
   postsecondary institutions, the range and depth of available services
   are variable. These data can guide policy makers and stakeholders in
   developing comprehensive campus mental health strategies.
ZA 0
ZB 3
Z8 0
ZS 0
TC 28
ZR 0
Z9 28
U1 0
U2 37
SN 0706-7437
EI 1497-0015
UT WOS:000387697500004
PM 27310230
ER

PT J
AU Nyhsen, Christiane Marita
   Humphreys, Hilary
   Nicolau, Carlos
   Mostbeck, Gerhard
   Claudon, Michel
TI Infection prevention and ultrasound probe decontamination practices in
   Europe: a survey of the European Society of Radiology.
SO Insights into imaging
VL 7
IS 6
BP 841
EP 847
PD 2016-Dec
PY 2016
AB OBJECTIVES: Although ultrasound (US) is considered one of the safest
   imaging modalities, concerns have been raised regarding potential
   infection transmission risks through US procedures. A survey was
   undertaken by the European Society of Radiology (ESR) to establish
   infection prevention and control measures in US and to highlight the
   importance of good medical practice.
   METHODS: An online survey was sent to all 22,000 full ESR members.
   RESULTS: The response rate of completed surveys was 4.3% (946
   practitioners, 97% of which were radiologists, mostly working in larger
   hospital settings). Among respondents, 29%, 11% and 6% did not disinfect
   the US probe after every patient when performing standard surface US,
   endo-cavity US and interventional procedures, respectively. Eleven
   percent did not always use probe covers for endo-cavity US; for
   interventional procedures, the proportion was 23%. A minority used
   sterile gel sachets in direct patient contact for endo-cavity scans
   (30%), and 77.5% used sterile gel for interventional procedures.
   CONCLUSIONS: The survey results highlight a wide range of practices
   throughout Europe and the need to raise awareness amongst practitioners
   regarding the importance of infection prevention and control measures.
   The development of European recommendations encompassing all US
   examinations, together with education is a priority.
   MAIN MESSAGES:  Transmission of infection through ultrasound procedures
   is possible.  There is a wide range of ultrasound probe decontamination
   practices in Europe.  Not all practitioners use probe covers for
   endo-cavity or interventional ultrasound.  Not all practitioners use
   sterile gel for internal and invasive procedures.  Currently there are
   no European recommendations encompassing all US examinations.
OI Humphreys, Hilary/0000-0002-9646-2183
ZA 0
Z8 1
ZS 0
TC 17
ZB 3
ZR 0
Z9 18
U1 1
U2 5
SN 1869-4101
UT MEDLINE:27778309
PM 27778309
ER

PT J
AU Makowski, Nathaniel S.
   Kobetic, Rudi
   Lombardo, Lisa M.
   Foglyano, Kevin M.
   Pinault, Gilles
   Selkirk, Stephen M.
   Triolo, Ronald J.
TI Improving Walking with an Implanted Neuroprosthesis for Hip, Knee, and
   Ankle Control After Stroke
SO AMERICAN JOURNAL OF PHYSICAL MEDICINE & REHABILITATION
VL 95
IS 12
BP 880
EP 888
DI 10.1097/PHM.0000000000000533
PD DEC 2016
PY 2016
AB Objective: The objective of this work was to quantify the effects of a
   fully implanted pulse generator to activate or augment actions of hip,
   knee, and ankle muscles after stroke.
   Design: The subject was a 64-year-old man with left hemiparesis
   resulting from hemorrhagic stroke 21 months before participation. He
   received an 8-channel implanted pulse generator and intramuscular
   stimulating electrodes targeting unilateral hip, knee, and ankle muscles
   on the paretic side. After implantation, a stimulation pattern was
   customized to assist with hip, knee, and ankle movement during gait. The
   subject served as his own concurrent and longitudinal control with and
   without stimulation. Outcome measures included 10-m walk and 6-minute
   timed walk to assess gait speed, maximum walk time, and distance to
   measure endurance, and quantitative motion analysis to evaluate
   spatial-temporal characteristics. Assessments were repeated under 3
   conditions: (1) volitional walking at baseline, (2) volitional walking
   after training, and (3) walking with stimulation after training.
   Results: Volitional gait speed improved with training from 0.29 m/s to
   0.35 m/s and further increased to 0.72 m/s with stimulation. Most
   spatial-temporal characteristics improved and represented more
   symmetrical and dynamic gait.
   Conclusions: These data suggest that a multijoint approach to implanted
   neuroprostheses can provide clinically relevant improvements in gait
   after stroke.
OI Triolo, Ronald/0000-0003-0984-5803
ZA 0
ZR 0
ZB 1
TC 7
ZS 0
Z8 0
Z9 7
U1 1
U2 15
SN 0894-9115
EI 1537-7385
UT WOS:000388179000007
PM 27231842
ER

PT J
AU Baxley, Elizabeth G.
   Lawson, Luan
   Garrison, Herbert G.
   Walsh, Danielle
   Lazorick, Suzanne
   Lake, Donna
   Higginson, Jason
TI The Teachers of Quality Academy: A Learning Community Approach to
   Preparing Faculty to Teach Health Systems Science
SO ACADEMIC MEDICINE
VL 91
IS 12
BP 1655
EP 1660
DI 10.1097/ACM.0000000000001262
PD DEC 2016
PY 2016
AB Problem
   Although efforts to integrate health systems science (HSS) topics, such
   as patient safety, quality improvement (QI), interprofessionalism, and
   population health, into health professions curricula are increasing, the
   rate of change has been slow.
   Approach
   The Teachers of Quality Academy (TQA), Brody School of Medicine at East
   Carolina University, was established in January 2014 with the dual goal
   of preparing faculty to lead frontline clinical transformation while
   becoming proficient in the pedagogy and curriculum design necessary to
   prepare students in HSS competencies. The TQA included the completion of
   the Institute for Healthcare Improvement Open School Basic Certificate
   in Quality and Safety; participation in six 2-day learning sessions on
   key HSS topics; completion of a QI project; and participation in three
   online graduate courses.
   Outcomes
   Twenty-seven faculty from four health science programs completed the
   program. All completed their QI projects. Nineteen (70%) have been
   formally engaged in the design and delivery of the medical student
   curriculum in HSS. Early into their training, TQA participants began to
   apply new knowledge and skills in HSS to the development of educational
   initiatives beyond the medical student curriculum.
   Next Steps
   Important next steps for TQA participants and program planners include
   further incorporation as faculty advisors and contributors to the full
   implementation of the longitudinal HSS curriculum; expanded involvement
   with the Leaders in Innovative Care Scholars student leadership
   distinction track; continued in-depth evaluation of the impact of TQA
   participation on patient care, teaching, and role modeling; and the
   recruitment of the next cohort of TQA participants.
RI Walsh, Danielle Saunders/AAI-8289-2020; Lazorick, Suzanne/
OI Lazorick, Suzanne/0000-0002-5578-1356
ZB 0
Z8 0
ZA 0
ZS 0
TC 24
ZR 0
Z9 24
U1 0
U2 14
SN 1040-2446
EI 1938-808X
UT WOS:000391959600045
PM 27332866
ER

PT J
AU Valerio, Melissa A.
   Peterson, Edward L.
   Wittich, Angelina R.
   Joseph, Christine L. M.
TI Examining health literacy among urban African-American adolescents with
   asthma
SO JOURNAL OF ASTHMA
VL 53
IS 10
BP 1041
EP 1047
DI 10.1080/02770903.2016.1175473
PD DEC 2016
PY 2016
AB Objective: This exploratory study assessed health literacy among urban
   African-American high school students to improve understanding of the
   association between adolescent health literacy and asthma. Methods: We
   conducted a secondary data analysis of the control group (n = 181) of
   the Puff City randomized controlled trial (2006-2010), a web-based
   intervention to promote asthma management among students, grades 9
   through 12. A validated self-report 3-item health literacy screening
   instrument was completed at final online follow-up survey. Logistic
   regression was used to explore the association between health literacy,
   demographic characteristics, quality of life, asthma management, and
   health care utilization. Results: Multivariate analysis revealed that an
   overall inadequate health literacy score was associated with students
   who were more likely to be younger (OR 0.61; 95% CI 0.44-0.84), not on
   Medicaid (OR 0.36; 95% CI 0.17-0.76), have at least one hospitalization
   (OR 1.29; 95% CI 1.07-1.56); and a lower overall quality of life (OR
   0.75; 95% CI 0.59-0.95). Those lacking confidence in filling out medical
   forms, needing help reading hospital materials, and having difficulty
   understanding written information were more likely to not have a rescue
   inhaler (OR 0.49; 95% CI 0.25-0.94), have one or more emergency visits
   (OR 1.21 95% CI 1.02-1.43), and one or more hospitalizations (OR 1.19;
   95% CI 1.01-1.41), respectively. Conclusions: The findings indicate a
   significant association between inadequate health literary and
   suboptimal asthma management. It is important to advance understanding
   of adolescent health literacy, especially those at-risk, as they assume
   asthma self-management tasks and move toward independent adult
   self-care.
ZA 0
Z8 0
ZB 3
ZS 0
ZR 0
TC 19
Z9 19
U1 0
U2 49
SN 0277-0903
EI 1532-4303
UT WOS:000384021300008
PM 27359106
ER

PT J
AU McFadden, Pam
   Crim, Andrew
TI Comparison of the Effectiveness of Interactive Didactic Lecture Versus
   Online Simulation-Based CME Programs Directed at Improving the
   Diagnostic Capabilities of Primary Care Practitioners
SO JOURNAL OF CONTINUING EDUCATION IN THE HEALTH PROFESSIONS
VL 36
IS 1
BP 32
EP 37
DI 10.1097/CEH.0000000000000061
PD WIN 2016
PY 2016
AB Introduction:Diagnostic errors in primary care contribute to increased
   morbidity and mortality, and billions in costs each year. Improvements
   in the way practicing physicians are taught so as to optimally perform
   differential diagnosis can increase patient safety and lower the costs
   of care. This study represents a comparison of the effectiveness of two
   approaches to CME training directed at improving the primary care
   practitioner's diagnostic capabilities against seven common and
   important causes of joint pain.Methods:Using a convenience sampling
   methodology, one group of primary care practitioners was trained by a
   traditional live, expert-led, multimedia-based training activity
   supplemented with interactive practice opportunities and feedback
   (control group). The second group was trained online with a
   multimedia-based training activity supplemented with interactive
   practice opportunities and feedback delivered by an artificial
   intelligence-driven simulation/tutor (treatment group).Results:Before
   their respective instructional intervention, there were no significant
   differences in the diagnostic performance of the two groups against a
   battery of case vignettes presenting with joint pain. Using the same
   battery of case vignettes to assess postintervention diagnostic
   performance, there was a slight but not statistically significant
   improvement in the control group's diagnostic accuracy (P = .13). The
   treatment group, however, demonstrated a significant improvement in
   accuracy (P < .02; Cohen d, effect size = 0.79).Discussion:These data
   indicate that within the context of a CME activity, a significant
   improvement in diagnostic accuracy can be achieved by the use of a
   web-delivered, multimedia-based instructional activity supplemented by
   practice opportunities and feedback delivered by an artificial
   intelligence-driven simulation/tutor.
ZR 0
ZB 1
ZS 0
Z8 1
TC 6
ZA 0
Z9 7
U1 0
U2 188
SN 0894-1912
EI 1554-558X
UT WOS:000372877600006
PM 26954243
ER

PT J
AU Saha, A.
   Agarwal, N.
TI Modeling social support in autism community on social media
SO Network Modeling Analysis in Health Informatics and Bioinformatics
VL 5
IS 1
BP 8 (14 pp.)
EP 8 (14 pp.)
DI 10.1007/s13721-016-0115-8
PD Dec. 2016
PY 2016
AB With the high prevalence of autism spectrum disorder (ASD) among the
   younger generation, there is a shortage of adequate resources to deliver
   care for the individuals dealing with autism. Families dealing with
   autism face huge economic costs and emotional stress to provide care for
   personnel diagnosed with ASD. Globally almost two billion people use
   social media regularly. Social media have many advantages such as it
   connects a large group of individuals with the same subject of interest
   located across geographical miles. For the families dealing with autism,
   social media sites provide an open and easily accessible platform to
   share, gather and exchange information. Social science and information
   science literature lacks any mathematical definition of social support
   assessment; our proposed information-theoretic model to assess social
   support leverages theoretical definitions of social support from social
   science, linguistics, and social network theory. The proposed
   methodology enables us not only to estimate social support in a health
   community, but also to evaluate the effectiveness of communities. The
   research design used in the study is also generic and applies to other
   online healthcare communities as well as general online or virtual
   communities, such as gaming, education, and learning. In the study, we
   systematically analyze the interactions among families of autism
   communities on different social media platforms to extract knowledge and
   to assess the support propagated via those interactions within the
   autism community. The study found that the autism community provides
   significant social support to its members both in Twitter and blogs.
   Social support facilitated by community members can help caregivers
   surmount challenges and be effective in reducing psychological stress
   and enhancing the quality of life for individuals diagnosed with ASD.
ZA 0
Z8 0
ZS 0
ZB 2
TC 7
ZR 0
Z9 7
U1 4
U2 18
SN 2192-6662
UT INSPEC:15997987
ER

PT J
AU Geurtzen, Rosa
   van Heijst, Arno F. J.
   Babarao, Srinivasarao
   Molloy, Eleanor
   Draaisma, Jos M. T.
   Hogeveen, Marije
TI Practices in antenatal counseling for extremely premature infants
   amongst European trainees
SO JOURNAL OF MATERNAL-FETAL & NEONATAL MEDICINE
VL 29
IS 24
BP 3956
EP 3959
DI 10.3109/14767058.2016.1152245
PD DEC 2016
PY 2016
AB There is no international consensus on content and process regarding
   antenatal counseling in extreme prematurity. The need for adequate
   training is increasingly recognized. This descriptive study evaluates
   current practice in antenatal counseling amongst European trainees using
   an online survey. Focusing on the process, the majority of respondents
   did not have a medical consensus guideline. Seven percent of the
   trainees received some formal training. Focusing on the content, about
   half of the subjects did not mention any statistics about
   mortality.Conclusion: We observed wide variation in actual content and
   organization in antenatal counseling in Europe amongst European trainees
   in neonatology.
RI Draaisma, J.M.T./L-4283-2015; van Heijst, Arno/P-8527-2014; Molloy, Eleanor/I-3435-2019; Hogeveen, M./L-4381-2015; Geurtzen, Rosa/D-9711-2016
OI van Heijst, Arno/0000-0003-2276-0177; Molloy,
   Eleanor/0000-0001-6798-2158; Geurtzen, Rosa/0000-0002-5640-6160
ZB 1
Z8 0
TC 5
ZA 0
ZS 0
ZR 0
Z9 5
U1 0
U2 10
SN 1476-7058
EI 1476-4954
UT WOS:000384680900006
PM 26857365
ER

PT J
AU Wilson, Mitch
   Cullen, Walter
   Goodair, Christine
   Klimas, Jan
TI Off the record: Substance-related disorders in the undergraduate medical
   curricula in Ireland
SO JOURNAL OF SUBSTANCE USE
VL 21
IS 6
BP 598
EP 600
DI 10.3109/14659891.2015.1112853
PD DEC 2016
PY 2016
AB Background: Substance use disorders (SUDs) are a worldwide problem, and
   have become a major health concern in Ireland particularly. We aimed to
   determine the extent to which addiction medicine is embedded in the
   undergraduate medical curriculum in Ireland. Methods: To further
   investigate the degree to which drug addiction is taught in the Irish
   medical curriculum an online literature search was performed using
   Google Scholar, PubMed (from 2009 to present), EMBASE, PsycINFO, CINAHL,
   and Medline using the keywords "substance-related disorders,"
   "undergraduate," "curriculum" and "Ireland." Additionally, all Irish
   medical school websites were examined (n = 6), and a Google search and
   manual searches of conference programs were performed. We used the
   Preferred Reporting Items for Systematic Review and Meta-Analysis
   (PRISMA) guidelines to systematically review and discuss findings.
   Results: A total of zero published studies met the criteria for
   inclusion in an updated systematic literature search of addiction
   medicine education in the undergraduate medical curriculum in Ireland.
   Conclusion: There is currently no documentation of drug addiction
   teaching sessions in Irish medical schools. Investigations that offer
   direct contact with medical schools, such as a telephone survey, may
   provide a more accurate representation of how addiction medicine
   education is incorporated into the medical school curricula.
RI Klimas, Jan/E-7191-2010; Cullen, Walter/AAD-4327-2019; Cullen, Walter/; Goodair, Christine/
OI Klimas, Jan/0000-0002-5179-0052; Cullen, Walter/0000-0003-1838-5052;
   Goodair, Christine/0000-0002-5823-485X
ZA 0
ZS 0
ZB 0
ZR 0
Z8 0
TC 2
Z9 2
U1 0
U2 21
SN 1465-9891
EI 1475-9942
UT WOS:000383640200007
ER

PT J
AU Minguillon, Jesus
   Angel Lopez-Gordo, M.
   Pelayo, Francisco
TI Detection of attention in multi-talker scenarios: A fuzzy approach
SO EXPERT SYSTEMS WITH APPLICATIONS
VL 64
BP 261
EP 268
DI 10.1016/j.eswa.2016.07.042
PD DEC 1 2016
PY 2016
AB The automatic and online detection of auditory attention in multi-talker
   scenarios (e.g., cocktail party paradigm) is a current topic in
   electroencephalography (EEG)-based brain-computer interfaces (BCIs).
   Recent works have demonstrated a way to make it possible by means of a
   model based on an m-ary phase shift keying (m-PSK) detector. However,
   this attention detection model lacks of relevant information such as the
   non-stationary nature of EEG signals, the neuro-plasticity/habituation
   effects or the nonlinearities of the attention. In this paper we propose
   an enriched version of the attention detection model constituted by an
   automatic adaptive m-PSK detector implemented on fuzzy logic. In it, the
   relevant information mentioned before is modeled as two inputs that feed
   the fuzzy-based attention detection model. The output provides the
   detection. Our enriched model outperformed the results of previous works
   in terms of mean information transfer rate (ITR) (4-PSK: 5.41 bpm;
   6-PSK: 6.03 bpm) and accuracy (4-PSK: 0.54; 6-PSK: 0.39) after only 4.63
   (4-PSK) and 2.93 (6-PSK) seconds of processing. The proposed model for
   the automatic detection of auditory attention can have relevant impact
   on several areas such as education, public transport, jobs, industry,
   attention disorders, ubiquitous systems, sports and art. (C) 2016
   Elsevier Ltd: All rights reserved.
RI Minguillon, Jesus/C-9013-2015; LOPEZ, MIGUEL A/A-6629-2013
OI Minguillon, Jesus/0000-0003-4682-6898; LOPEZ, MIGUEL
   A/0000-0002-5470-1764
ZA 0
TC 3
ZR 0
Z8 0
ZB 0
ZS 0
Z9 3
U1 2
U2 47
SN 0957-4174
EI 1873-6793
UT WOS:000383810800019
ER

PT J
AU Wittich, Christopher M.
   Wang, Amy T.
   Fiala, Justin A.
   Mauck, Karen F.
   Mandrekar, Jayawant N.
   Ratelle, John T.
   Beckman, Thomas J.
TI Measuring Participants' Attitudes Toward Mobile Device Conference
   Applications in Continuing Medical Education: Validation of an
   Instrument
SO JOURNAL OF CONTINUING EDUCATION IN THE HEALTH PROFESSIONS
VL 36
IS 1
BP 69
EP 73
DI 10.1097/CEH.0000000000000031
PD WIN 2016
PY 2016
AB Introduction:Mobile device applications (apps) may enhance live CME
   courses. We aimed to (1) validate a measure of participant attitudes
   toward using a conference app and (2) determine associations between
   participant characteristics and attitudes toward CME apps with
   conference app usage.Methods:We conducted a cross-sectional validation
   study of participants at the Mayo Clinic Selected Topics in Internal
   Medicine Course. A conference app was developed that included
   presentation slides, note-taking features, search functions, social
   networking with other attendees, and access to presenter information.
   The CME app attitudes survey instrument (CMEAPP-10) was designed to
   determine participant attitudes toward conference apps.Results:Of the
   602 participants, 498 (82.7%) returned surveys. Factor analysis revealed
   a two-dimensional model for CMEAPP-10 scores (Cronbach , 0.97). Mean
   (SD) CMEAPP-10 scores (maximum possible score of five) were higher for
   women than for men (4.06 [0.91] versus 3.85 [0.92]; P = .04). CMEAPP-10
   scores (mean [SD]) were significantly associated (P = .02) with previous
   app usage as follows: less than once per month, 3.73 (1.05); monthly,
   3.41 (1.16); weekly, 4.03 (0.69); and daily or more, 4.06 (0.89). Scores
   were unrelated to participant age, specialty, practice characteristics,
   or previous app use.Discussion:This is the first validated measure of
   attitudes toward CME apps among course participants. App usage was
   higher among younger participants who had previously used educational or
   professional apps. Additionally, attitudes were more favorable among
   women and those who had previously used apps. These findings have
   important implications regarding efforts to engage participants with
   portable and accessible technology.
ZB 1
TC 8
Z8 0
ZA 0
ZR 0
ZS 0
Z9 8
U1 0
U2 227
SN 0894-1912
EI 1554-558X
UT WOS:000372877600011
PM 26954248
ER

PT J
AU Valencia, Cristina
   Hammami, Naima
   Agodi, Antonella
   Lepape, Alain
   Palencia Herrejon, Eduardo
   Blot, Stijn
   Vincent, Jean-Louis
   Lambert, Marie-Laurence
TI Poor adherence to guidelines for preventing central line-associated
   bloodstream infections (CLABSI): results of a worldwide survey
SO ANTIMICROBIAL RESISTANCE AND INFECTION CONTROL
VL 5
AR 49
DI 10.1186/s13756-016-0139-y
PD NOV 22 2016
PY 2016
AB Background: Central line-associated bloodstream infections (CLABSI) are
   a cause of increased morbidity and mortality, and are largely
   preventable. We documented attitudes and practices in intensive care
   units (ICUs) in 2015 in order to assess compliance with CLABSI
   prevention guidelines.
   Methods: Between June and October 2015, an online questionnaire was made
   available to medical doctors and nurses working in ICUs worldwide. We
   investigated practices related to central line (CL) insertion,
   maintenance and measurement of CLABSI-related data following the SHEA
   guidelines as a standard. We computed weighted estimates for high,
   middle and low-income countries using country population as a weight.
   Only countries providing at least 10 complete responses were included in
   these estimates.
   Results: Ninety five countries provided 3407 individual responses; no
   low income, 14 middle income (MIC) and 27 high income (HIC) countries
   provided 10 or more responses. Of the total respondents, 80% (MIC, SE =
   1.5) and 81% (HIC, SE = 1.0) reported availability of written clinical
   guidelines for CLABSI prevention in their ICU; 23% (MIC, SE = 1.7) and
   62% (HIC, SE = 1.4) reported compliance to the following (combined)
   recommendations for CL insertion: hand hygiene, full barrier precaution,
   chlorhexidine >0.5%, no topic or systemic antimicrobial prophylaxis; 60%
   (MIC, SE = 2.0) and 73% (HIC, SE = 1.2) reported daily assessment for
   the need of a central line. Most considered CLABSI measurement key to
   quality improvement, however few were able to report their CLABSI rate.
   Heterogeneity between countries was high and country specific results
   are made available.
   Conclusions: This study has identified areas for improvement in CLABSI
   prevention practices linked to CL insertion and maintenance. Priorities
   for intervention differ between countries.
RI Agodi, Antonella/B-3501-2011; Agodi, Antonella/AIF-3938-2022; LEPAPE, Alain/; Blot, Stijn/H-9015-2013; Vincent, Jean-Louis/
OI Agodi, Antonella/0000-0002-4405-8162; Agodi,
   Antonella/0000-0002-4405-8162; LEPAPE, Alain/0000-0001-5950-7533; Blot,
   Stijn/0000-0003-2145-0345; Vincent, Jean-Louis/0000-0001-6011-6951
ZB 15
ZR 0
Z8 0
TC 31
ZA 0
ZS 1
Z9 31
U1 0
U2 12
SN 2047-2994
UT WOS:000388999700001
PM 27895904
ER

PT J
AU Slok, Annerika H. M.
   Twellaar, Mascha
   Jutbo, Leslie
   Kotz, Daniel
   Chavannes, Niels H.
   Holverda, Sebastiaan
   Salome, Philippe L.
   Dekhuijzen, P. N. Richard
   Rutten-van Molken, Maureen P. M. H.
   Schuiten, Denise
   in 't Veen, Johannes C. C. M.
   van Schayck, Onno C. P.
TI 'To use or not to use': a qualitative study to evaluate experiences of
   healthcare providers and patients with the assessment of burden of COPD
   (ABC) tool
SO NPJ PRIMARY CARE RESPIRATORY MEDICINE
VL 26
AR 16074
DI 10.1038/npjpcrm.2016.74
PD NOV 17 2016
PY 2016
AB In the management of chronic conditions, such as chronic obstructive
   pulmonary disease (COPD), there is a shift from doctor-driven care to
   patient-centred integrated care with active involvement of and
   self-management by the patient. A recently developed tool, the
   assessment of burden of COPD (ABC) tool, can be used in this transition
   to facilitate self-management support and shared decision-making. We
   performed a qualitative study, in which we collected and analysed the
   data using the methods of conventional content analyses. We performed
   in-depth interviews consisting of mainly open questions. Fifteen
   healthcare providers and 21 patients were interviewed who had worked
   with the ABC tool in daily care. In general, participants responded
   positively to the tool. Healthcare providers felt the visual
   representation provided was effective and comprehensible for patients
   and provided them with insight into their disease, a finding that
   patients confirmed. If patients were allowed to choose between a
   consultation with or without the ABC tool, the majority would prefer
   using the tool: it provides them with an overview and insight, which
   makes it easier to discuss all relevant topics related to COPD. The tool
   can provide structure in consultations, and is compatible with the
   concepts of 'motivational interviewing' and 'individualised
   care-planning'. Suggestions for improvement related to content and
   layout. So far, the tool has only been available as a stand-alone online
   program, that is not connected to the electronic medical record systems.
   It was therefore suggested that the tool be integrated into the systems
   to enhance its usability and its uptake by healthcare providers.
RI Kotz, Daniel/A-1270-2007; Molken, Maureen Rutten-van/X-8712-2019; Molken, Maureen PMH Rutten-van/G-8481-2014; Chavannes, Niels/F-1148-2011; Gidding-Slok, Annerika/
OI Kotz, Daniel/0000-0002-9454-023X; Molken, Maureen
   Rutten-van/0000-0001-8706-3159; Molken, Maureen PMH
   Rutten-van/0000-0001-8706-3159; Chavannes, Niels/0000-0002-8607-9199;
   Gidding-Slok, Annerika/0000-0002-6402-5907
Z8 0
ZS 0
ZA 0
TC 3
ZR 0
ZB 0
Z9 3
U1 1
U2 10
SN 2055-1010
UT WOS:000388426900004
PM 27853139
ER

PT J
AU Han, George S.
   Gregory, Christopher J.
   Biggerstaff, Brad J.
   Horiuchi, Kalanthe
   Perez-Guerra, Carmen
   Soto-Gomez, Eunice
   Matos, Desiree
   Margolis, Harold S.
   Tomashek, Kay M.
TI Effect of a Dengue Clinical Case Management Course on Physician
   Practices in Puerto Rico
SO CLINICAL INFECTIOUS DISEASES
VL 63
IS 10
BP 1297
EP 1303
DI 10.1093/cid/ciw511
PD NOV 15 2016
PY 2016
AB Background. Prior to 2010, the clinical management of dengue in Puerto
   Rico was inconsistent with World Health Organization guidelines. A
   4-hour classroom-style course on dengue clinical management was
   developed in 2009 and mandated for Puerto Rico medical licensure in
   2010. Fifty physicians were trained as "master trainers" and gave this
   course to 7638 physicians. This study evaluated the effect of the course
   on the clinical management of hospitalized dengue patients.
   Methods. Pre- and post-course test responses were compared. Changes in
   physician practices were assessed by reviewing medical records of 430
   adult and 1075 pediatric dengue patients at the 12 hospitals in Puerto
   Rico that reported the most cases during 2008-2009 (pre-intervention)
   and 2011 (post-intervention). Mixed-effects logistic regression was used
   to compare key indicators of dengue management.
   Results. Physician test scores increased from 48% to 72% correct. Chart
   reviews showed that the percentage of adult patients who did not receive
   corticosteroids increased from 30% to 68% (odds ratio [OR], 5.9; 95%
   confidence interval [CI], 3.7-9.5) and from 91% to 96% in pediatric
   patients (OR, 2.7; 95% CI, 1.5-4.9). Usage of isotonic intravenous
   saline during the critical period increased from 57% to 90% in adult
   patients (OR, 6.2; 95% CI, 1.9-20.4) and from 25% to 44% in pediatric
   patients (OR, 3.4; 95% CI, 2.2-5.3).
   Conclusions. Management of dengue inpatients significantly improved
   following implementation of a classroom-style course taught by master
   trainers. An online version of the course was launched in 2014 to expand
   its reach and sustainability.
TC 4
Z8 0
ZB 3
ZA 0
ZS 1
ZR 0
Z9 5
U1 0
U2 7
SN 1058-4838
EI 1537-6591
UT WOS:000388554500010
PM 27506689
ER

PT J
AU Bilderbeck, Amy C.
   Atkinson, Lauren Z.
   McMahon, Hannah C.
   Voysey, Merryn
   Simon, Judit
   Price, Jonathan
   Rendell, Jennifer
   Hinds, Chris
   Geddes, John R.
   Holmes, Emily
   Miklowitz, David J.
   Goodwin, Guy M.
TI Psychoeducation and online mood tracking for patients with bipolar
   disorder: A randomised controlled trial
SO JOURNAL OF AFFECTIVE DISORDERS
VL 205
BP 245
EP 251
DI 10.1016/j.jad.2016.06.064
PD NOV 15 2016
PY 2016
AB Background: Psychoeducation is an effective adjunct to medications in
   bipolar disorder (BD). Brief psychoeducational approaches have been
   shown to improve early identification of relapse. However, the optimal
   method of delivery of psychoeducation remains uncertain. Here, our
   objective was to compare a short therapist-facilitated vs. self-directed
   psychoeducational intervention for BD.
   Methods: BD outpatients who were receiving medication-based treatment
   were randomly assigned to 5 psychoeducation sessions administered by a
   therapist (Facilitated Integrated Mood Management; FIMM; n=60), or
   self-administered psychoeducation (Manualized Integrated Mood
   Management; MIMM; n=61). Follow-up was based on patients' weekly
   responses to an electronic mood monitoring programme over 12 months.
   Results: Over follow-up, there were no group differences in weekly
   self-rated depression symptoms or relapse/readmission rates. However,
   knowledge of BD (assessed with the Oxford Bipolar Knowledge
   questionnaire (OBQ)) was greater in the FIMM than the MIMM group at 3
   months. Greater illness knowledge at 3 months was related to a higher
   proportion of weeks well over 12 months.
   Limitations: Features of the trial may have reduced the sensitivity to
   our psychoeducation approach, including that BD participants had been
   previously engaged in self-monitoring.
   Conclusions: Improved OBQ score, while accelerated by a short course of
   therapist-administered psychoeducation (FIMM), was seen after both
   treatments. It was associated with better outcome assessed as weeks
   well. When developing and testing a new psychosocial intervention,
   studies should consider proximal outcomes (e.g., acquired knowledge) and
   their short-term impact on illness course in bipolar disorder. (C) 2016
   Elsevier B.V. All rights reserved.
RI Goodwin, Guy/ABE-6084-2020; Geddes, John/B-8240-2011; Holmes, Emily/ABD-4367-2020; Miklowitz, David/AAE-3065-2022; Voysey, Merryn/; Simon, Judit/; Atkinson, Lauren/
OI Geddes, John/0000-0002-5281-5960; Holmes, Emily/0000-0001-7319-3112;
   Voysey, Merryn/0000-0001-6324-6559; Simon, Judit/0000-0001-9279-8627;
   Atkinson, Lauren/0000-0001-5549-8721
Z8 0
TC 17
ZR 0
ZA 0
ZB 4
ZS 0
Z9 17
U1 1
U2 22
SN 0165-0327
EI 1573-2517
UT WOS:000385440900031
PM 27454410
ER

PT J
AU Sattar, Kamran
   Roff, Sue
   Meo, Sultan Ayoub
TI Your professionalism is not my professionalism: congruence and variance
   in the views of medical students and faculty about professionalism
SO BMC MEDICAL EDUCATION
VL 16
AR 285
DI 10.1186/s12909-016-0807-x
PD NOV 8 2016
PY 2016
AB Background: Medical professionalism is an essential aspect of medical
   education and practice worldwide and it must be adopted according to
   different social and cultural contexts. We examined the current
   congruence and variance in the perception of professionalism in
   undergraduate medical students and faculty members in one medical school
   in Saudi Arabia.
   Methods: The target population was first year to final year medical
   students of College of Medicine, King Saud University. Out of a total of
   1431 students at College of Medicine 750 students (52 %) participated in
   the study. Fifty faculty members from clinical and non-clinical
   departments of the College of Medicine were randomly selected for this
   study and all participated in the study. The respondents recorded their
   responses through the Bristol online survey system, using a bilingual
   (English and Arabic) version of the Dundee Polyprofessionalism Inventory
   I: Academic integrity, which has 34 items.
   Results: There are 17 lapses (50 % of the total) in professional
   behaviour where none of the faculty recommend the ignore sanction while
   students recommended a variable ignore sanction in a range of 6-29 % for
   different behaviours. Students and faculty recommended similar sanctions
   for 5 lapses (14.7 % of the total) in professional behaviours.
   Furthermore, there is statistically significant two level difference
   between the sanctions approved by faculty and students in the
   recommended sanctions for 12 lapses (35 % of the total (p < 0.050).
   Conclusions: These results raised concerns in relation to the students'
   understanding of professionalism. It is therefore, important to enhance
   their learning around the attributes of medical professionalism.
RI Meo, Sultan Ayoub/D-6719-2015; , KAMRAN/R-1298-2017
OI Meo, Sultan Ayoub/0000-0001-9820-1852; , KAMRAN/0000-0003-4820-3483
TC 10
ZA 0
ZS 0
Z8 0
ZB 1
ZR 0
Z9 10
U1 0
U2 15
SN 1472-6920
UT WOS:000387081100001
PM 27821170
ER

PT J
AU Javor, Andrija
   Ransmayr, Gerhard
   Struhal, Walter
   Riedl, Rene
TI Parkinson Patients' Initial Trust in Avatars: Theory and Evidence
SO PLOS ONE
VL 11
IS 11
AR e0165998
DI 10.1371/journal.pone.0165998
PD NOV 7 2016
PY 2016
AB Parkinson's disease (PD) is a neurodegenerative disease that affects the
   motor system and cognitive and behavioral functions. Due to these
   impairments, PD patients also have problems in using the computer.
   However, using computers and the Internet could help these patients to
   overcome social isolation and enhance information search. Specifically,
   avatars (defined as virtual representations of humans) are increasingly
   used in online environments to enhance human-computer interaction by
   simulating face-to-face interaction. Our laboratory experiment
   investigated how PD patients behave in a trust game played with human
   and avatar counterparts, and we compared this behavior to the behavior
   of age, income, education and gender matched healthy controls. The
   results of our study show that PD patients trust avatar faces
   significantly more than human faces. Moreover, there was no significant
   difference between initial trust of PD patients and healthy controls in
   avatar faces, while PD patients trusted human faces significantly less
   than healthy controls. Our data suggests that PD patients' interaction
   with avatars may constitute an effective way of communication in
   situations in which trust is required (e.g., a physician recommends
   intake of medication). We discuss the implications of these results for
   several areas of human-computer interaction and neurological research.
TC 17
ZS 0
ZA 0
Z8 0
ZR 0
ZB 2
Z9 17
U1 0
U2 9
SN 1932-6203
UT WOS:000387614800028
PM 27820864
ER

PT J
AU Sam-Agudu, Nadia A.
   Paintsil, Elijah
   Aliyu, Muktar H.
   Kwara, Awewura
   Ogunsola, Folasade
   Afrane, Yaw A.
   Onoka, Chima
   Awandare, Gordon A.
   Amponsah, Gladys
   Cornelius, Llewellyn J.
   Mendy, Gabou
   Sturke, Rachel
   Ghansah, Anita
   Siberry, George K.
   Ezeanolue, Echezona E.
TI Building Sustainable Local Capacity for Global Health Research in West
   Africa
SO ANNALS OF GLOBAL HEALTH
VL 82
IS 6
BP 1010
EP 1025
DI 10.1016/j.aogh.2016.10.011
PD NOV-DEC 2016
PY 2016
AB BACKGROUND Global health research in resource-limited countries has been
   largely sponsored and led by foreign institutions. Thus, these
   countries' training capacity and productivity in global health research
   is limited. Local participation at all levels of global health knowledge
   generation promotes equitable access to evidence-based solutions.
   Additionally, leadership inclusive of competent local professionals
   promotes best outcomes for local contextualization and implementation of
   successful global health solutions. Among the sub-Saharan African
   regions, West Africa in particular lags in research infrastructure,
   productivity, and impact in global health research.
   OBJECTIVE In this paper, experts discuss strategies for scaling up West
   Africa's participation in global health evidence generation using
   examples from Ghana and Nigeria.
   METHODS We conducted an online and professional network search to
   identify grants awarded for global health research and research
   education in Ghana and Nigeria. Principal investigators, global health
   educators, and representatives of funding institutions were invited to
   add their knowledge and expertise with regard to strengthening research
   capacity in West Africa.
   FINDINGS While there has been some progress in obtaining foreign
   funding, foreign institutions still dominate local research. Local
   research funding opportunities in the 2 countries were found to be
   insufficient, disjointed, poorly sustained, and inadequately publicized,
   indicating weak infrastructure. As a result, research training programs
   produce graduates who ultimately fail to launch independent investigator
   careers because of lack of mentoring and poor infrastructural support.
   CONCLUSIONS Research funding and training opportunities in Ghana and
   Nigeria remain inadequate.
   RECOMMENDATIONS We recommend systems-level changes in mentoring,
   collaboration, and funding to drive the global health research agenda in
   these countries. Additionally, research training programs should be
   evaluated not only by numbers of individuals graduated but also by
   numbers of independent investigators and grants funded. Through
   equitable collaborations, infrastructure, and mentoring, West Africa can
   match the rest of Africa in impactful global health research.
RI Awandare, Gordon/J-1392-2019; Onoka, Chima/; Aliyu, Muktar/; Ezeanolue, Echezona/; Afrane, Yaw/
OI Awandare, Gordon/0000-0002-8793-3641; Onoka, Chima/0000-0002-3328-1887;
   Aliyu, Muktar/0000-0001-9504-4679; Ezeanolue,
   Echezona/0000-0002-6294-9479; Afrane, Yaw/0000-0001-5653-5993
ZR 0
TC 13
Z8 0
ZS 0
ZB 1
ZA 0
Z9 13
U1 1
U2 7
SN 2214-9996
UT WOS:000396691200008
PM 28314488
ER

PT J
AU Donovan, Anna K.
   Wood, Gordon J.
   Rubio, Doris M.
   Day, Hollis D.
   Spagnoletti, Carla L.
TI Faculty Communication Knowledge, Attitudes, and Skills Around Chronic
   Non-Malignant Pain Improve with Online Training
SO PAIN MEDICINE
VL 17
IS 11
BP 1985
EP 1992
DI 10.1093/pm/pnw029
PD NOV 2016
PY 2016
AB Objective. Many physicians struggle to communicate with patients with
   chronic, non-malignant pain (CNMP). Through the use of a Web module, the
   authors aimed to improve faculty participants' communication skills
   knowledge and confidence, use of skills in clinical practice, and actual
   communication skills.
   Subjects. The module was implemented for faculty development among
   clinician-educators with university faculty appointments, outpatient
   clinical practices, and teaching roles.
   Methods. Participants completed the Collaborative Opioid Prescribing
   Education Risk Evaluation and Mitigation Strategy (COPE-REMSVR) module,
   a free Web module designed to improve provider communication around
   opioid prescribing. Main study outcomes were improvements in CNMP
   communication knowledge, attitudes, and skills. Skills were assessed by
   comparing a subset of participants' Observed Structured Clinical Exam
   (OSCE) performance before and after the curriculum.
   Results. Sixty-two percent of eligible participants completed the
   curriculum in 2013. Knowledge-based test scores improved with curriculum
   completion (75% vs. 90%; P<0.001). Using a 5-point Likert-type scale,
   participants reported improved comfort in managing patients with CNMP
   both immediately post-curriculum and at 6 months (3.6 pre vs. 4.0 post
   vs. 4.1 at 6 months; P=0.02), as well as improvements in prescribing
   opioids (3.3 vs. 3.8 vs. 3.9, P=0.01) and conducting conversations about
   discontinuing opioids (2.8 vs. 3.5 vs. 3.9, P<0.001). Additionally,
   CNMP-specific communication skills on the OSCE improved after the
   curriculum (mean 67% vs. 79%, P=0.03).
   Conclusions. Experienced clinician-educators improved their
   communication knowledge, attitudes, and skills in managing patients with
   CNMP after implementation of this curriculum. The improvements in
   attitudes were sustained at six months. A Webbased curriculum such as
   COPE-REMSVR may be useful for other programs seeking improvement in
   faculty communication with patients who have CNMP.
OI Donovan, Anna/0000-0002-9411-3545
ZA 0
ZB 0
ZR 0
TC 7
Z8 0
ZS 0
Z9 7
U1 0
U2 6
SN 1526-2375
EI 1526-4637
UT WOS:000398748100004
PM 27036413
ER

PT J
AU Henrique Duarte, Sebastiao Junior
   Machado, Richardson Miranda
TI Essential competencies in training in obstetrics
SO REVISTA PANAMERICANA DE SALUD PUBLICA-PAN AMERICAN JOURNAL OF PUBLIC
   HEALTH
VL 40
IS 5
BP 382
EP 387
PD NOV 2016
PY 2016
AB Objective. Analyze international reports related to training in
   obstetrics and present guidelines to help leading educational
   institutions to develop curriculum guidelines for the teaching of
   obstetrics and advanced nursing practice in this specialty.
   Methods. A narrative review was conducted of documents from the World
   Health Organization and the International Confederation of Midwives. The
   search used the descriptors midwifery and education. All official
   reports that guide midwife education policies, published from 2009 to
   2015 in English and Spanish, and available online, were included.
   Reports that did not specifically refer to training were excluded.
   Results. Five reports were selected. Analysis and synthesis of their
   respective objectives and contents were based on three themes:
   requirements for professional qualification, continuing education, and
   guidelines for skilled training in obstetrics, taking into account
   accepted core competencies for this specialty.
   Conclusions. Analysis of reports related to training in obstetrics
   identified that key tasks are being implemented for both educators and
   midwives. The reports represent a solid basis to develop educational
   policies that can contribute to universal access and coverage in health
   and to reducing maternal and neonatal mortality, and potentially can be
   used to guide international policies.
OI Machado, Richardson/0000-0001-9895-6905; Henrique Duarte, Sebastiao
   Junior/0000-0003-3161-9669
ZA 0
Z8 0
TC 0
ZS 1
ZR 0
ZB 0
Z9 1
U1 0
U2 4
SN 1020-4989
UT WOS:000393213100013
PM 28076588
ER

PT J
AU Casas, Jerome
   Lazzari, Claudio
   Insausti, Teresita
   Launois, Pascal
   Fouque, Florence
TI Mapping of courses on vector biology and vector-borne diseases systems:
   time for a worldwide effort
SO MEMORIAS DO INSTITUTO OSWALDO CRUZ
VL 111
IS 11
BP 717
EP 719
DI 10.1590/0074-02760160295
PD NOV 2016
PY 2016
AB Major emergency efforts are being mounted for each vector-borne disease
   epidemiological crisis anew, while knowledge about the biology of
   arthropods vectors is dwindling slowly but continuously, as is the
   number of field entomologists. The discrepancy between the rates of
   production of knowledge and its use and need for solving crises is
   widening, in particular due to the highly differing time spans of the
   two concurrent processes. A worldwide web based search using multiple
   key words and search engines of onsite and online courses in English,
   Spanish, Portuguese, French, Italian and German concerned with the
   biology of vectors identified over 140 courses. They are geographically
   and thematically scattered, the vast majority of them are on-site, with
   very few courses using the latest massive open online course (MOOC)
   powerfulness. Over two third of them is given in English and Western
   Africa is particularity poorly represented. The taxonomic groups covered
   are highly unbalanced towards mosquitoes. A worldwide unique portal to
   guide students of all grades and levels of expertise, in particular
   those in remote locations, is badly needed. This is the objective a new
   activity supported by the Special Programme for Research and Training in
   Tropical Diseases (TDR).
RI Casas, Jérôme/D-9620-2011; Lazzari, Claudio/H-6286-2019; Lazzari, Claudio R/D-2869-2009
OI Casas, Jérôme/0000-0003-1666-295X; Lazzari, Claudio/0000-0003-3703-0302;
   Lazzari, Claudio R/0000-0003-3703-0302
Z8 0
ZA 0
ZB 0
ZS 0
ZR 0
TC 1
Z9 1
U1 0
U2 22
SN 0074-0276
EI 1678-8060
UT WOS:000388621100010
PM 27759770
ER

PT J
AU Rosati, Carlo Maria
   Koniaris, Leonidas G.
   Molena, Daniela
   Blitzer, David
   Su, Katherine W.
   Tahboub, Mohammad
   Vardas, Panos N.
   Girardi, Leonard N.
   Gaudino, Mario
TI Characteristics of cardiothoracic surgeons practicing at the top-ranked
   US institutions
SO JOURNAL OF THORACIC DISEASE
VL 8
IS 11
BP 3232
EP +
DI 10.21037/jtd.2016.11.72
PD NOV 2016
PY 2016
AB Background: We aimed to determine which factors distinguish
   cardiothoracic (CT) surgeons practicing at the top-ranked US
   institutions from their peers.
   Methods: Using online resources, we collected demographics, training
   information and academic metrics of 694 cardiac (n=489; 70%) and
   thoracic (n=205; 30%) surgeons practicing at 57 preeminent US
   institutions, including those with the highest US News & World Report
   ranking ("top CT centers").
   Results: Two hundred and ninety-nine (43.1%) CT surgeons were practicing
   at the 18 "top CT centers" and had higher academic productivity
   (publications, citations) than their peers. While there was no
   difference in the proportion of international medical graduates (IMGs)
   (21.4% overall) or of surgeons with a PhD degree (9.4% overall) across
   institutions, the "top CT centers" had a higher proportion of faculty
   who received their entire CT training abroad (10.4% vs. 5.8%; P=0.038)
   or at highly-ranked US institutions. Those who published more during
   their early career years (residency, fellowship and first 5 years as
   faculty) were more likely to attain academic (professorship) and
   institutional leadership (division/department chair) positions and to
   practice at the "top CT centers". Women represented a minority (7.3%
   overall; 5.1% of cardiac vs. 12.7% of thoracic surgeons, P<0.001), but
   with growing prevalence among younger faculty and without differences
   across institutions.
   Conclusions: CT surgeons of the best US centers have a more
   international background and received their training at highly-ranked
   institutions. Early academic productivity is associated with life-long
   career achievements, with special importance of the first 5 years as
   faculty. Women represent a growing proportion of the CT surgical
   workforce.
RI Vardas, Panos N./N-6322-2019; Rosati, Carlo Maria/AAI-6263-2020; vardas, panos/ABF-7144-2020; Vardas, Panos/
OI Vardas, Panos/0000-0002-1872-5347
ZA 0
Z8 0
ZR 0
TC 15
ZB 1
ZS 0
Z9 15
U1 0
U2 2
SN 2072-1439
EI 2077-6624
UT WOS:000391174100080
PM 28066603
ER

PT J
AU Bhora, Faiz Y
   Al-Ayoubi, Adnan M
   Rehmani, Sadiq S
   Forleiter, Craig M
   Raad, Wissam N
   Belsley, Scott G
TI Robotically Assisted Thoracic Surgery: Proposed Guidelines for
   Privileging and Credentialing.
SO Innovations (Philadelphia, Pa.)
VL 11
IS 6
BP 386
EP 389
DI 10.1097/IMI.0000000000000320
PD 2016 Nov/Dec
PY 2016
AB OBJECTIVE: Increased use of robotically assisted thoracic surgery (RATS)
   necessitates effective credentialing guidelines to ensure safe outcomes.
   We provide a stepwise algorithm for granting privileges and credentials
   in RATS. This algorithm reflects graduated responsibility and complexity
   of the surgical procedures performed. Furthermore, it takes into account
   volume, outcomes, surgeon's competency, and appropriateness of robot
   usage.
   METHODS: We performed a literature review for available strategies to
   grant privileges and credentials for implementing robotic surgery. The
   following terms were queried: robot, robotic, surgery, and
   credentialing. We provide this algorithm on the basis of review of the
   literature, our institutional experience, and the experience of other
   medical centers around the United States.
   RESULTS: Currently, two pathways for robotic training exist: residency
   and nonresidency-trained. In the United Sates, Joint Commission:
   Accreditation, Health Care, Certification requires hospitals to
   credential and privilege physicians on their medical staff. In the
   proposed algorithm, a credentialing designee oversees and reviews all
   requests. Residency-trained surgeons must fulfill 20 cases with program
   directors' attestation to obtain full privileges. Nonresidency-trained
   surgeons are required to fulfill simulation, didactics including online
   modules, wet laboratories (cadaver or animal), and observation of at
   least two cases before provisional privileges can be granted. A minimum
   number of cases (10 per year) are required to maintain privileges. All
   procedures are monitored via departmental QA/QI committee review.
   Investigational uses of the robot require institutional review board
   approval, and complex operations may require additional proctoring and
   QA/QI review.
   CONCLUSIONS: Safety concerns with the introduction of novel and complex
   technologies such as RATS must be paramount. Our algorithm takes into
   consideration appropriate use and serves as a basic guideline for
   institutions that wish to implement a RATS program.
Z8 0
ZA 0
TC 10
ZS 0
ZR 0
ZB 1
Z9 10
U1 0
U2 2
EI 1559-0879
UT MEDLINE:27922990
PM 27922990
ER

PT J
AU Alvarez-Moreno, Carlos A.
   Valderrama-Beltran, Sandra L.
   Rosenthal, Victor D.
   Mojica-Carreno, Beatriz E.
   Valderrama-Marquez, Ismael A.
   Matta-Cortes, Lorena
   Gualtero-Trujillo, Sandra M.
   Rodriguez-Pena, Jazmin
   Linares-Miranda, Claudia J.
   Gonzalez-Rubio, Angela P.
   Vega-Galvis, Maria C.
   Riano-Forero, Ivan
   Ariza-Ayala, Beatriz E.
   Garcia-Laverde, German
   Susmann, Otto
   Mancera-Paez, Oscar
   Olarte, Narda
   Rendon-Campo, Luis F.
   Astudillo, Yamileth
   del Socorro Trullo-Escobar, Maria
   Orellano, Pablo W.
TI Multicenter study in Colombia: Impact of a multidimensional
   International Nosocomial Infection Control Consortium (INICC) approach
   on central line-associated bloodstream infection rates
SO AMERICAN JOURNAL OF INFECTION CONTROL
VL 44
IS 11
BP E235
EP E241
DI 10.1016/j.ajic.2016.03.043
PD NOV 1 2016
PY 2016
AB Background: The objective of this study was to analyze the impact of a
   multidimensional infection control approach and the use of the
   International Nosocomial Infection Control Consortium (INICC)
   Surveillance Online System on central line-associated bloodstream
   infection (CLABSI) rates from June 2003-April 2010.
   Methods: We conducted a prospective, before-after surveillance study of
   2,564 patients hospitalized in 4 adult intensive care units (ICUs) and
   424 patients in 2 pediatric ICUs of 4 hospitals in 2 cities of Colombia.
   During baseline, we performed outcome surveillance of CLABSI applying
   the Centers for Disease Control and Prevention's National Healthcare
   Safety Network definitions. During intervention, we implemented the
   INICC multidimensional approach and the ISOS, which included a bundle of
   infection prevention practice interventions, education, outcome
   surveillance, process surveillance, feedback on CLABSI rates and
   consequences, and performance feedback of process surveillance.
   Bivariate and multivariate regression analyses were performed using a
   logistic regression model to estimate the effect of the intervention on
   the CLABSI rate.
   Results: The baseline rate of 12.9 CLABSIs per 1,000 central line (CL)
   days, with 3,032 CL days and 39 CLABSIs, was reduced to 3.5 CLABSIs per
   1,000 CL days, with 3,686 CL days and 13 CLABSIs, accounting for a 73%
   CLABSI rate reduction (relative risk, 0.27; 95% confidence interval,
   0.14-0.52; P =. 002).
   Conclusions: Implementing the INICC multidimensional infection control
   approach for CLABSI prevention was associated with a significant
   reduction in the CLABSI rate of ICUs of Colombia. (C) 2016 Association
   for Professionals in Infection Control and Epidemiology, Inc. Published
   by Elsevier Inc. All rights reserved.
RI Moreno, carlos Arturo alvarez/P-6678-2016; Valderrama-Beltran, Sandra Liliana/; ROSENTHAL, VICTOR DANIEL/; Matta Cortes, Lorena/I-9030-2016; Jaramillo Garcia, Luis Fernando/; Orellano, Pablo/H-2733-2015; ARIZA AYALA, BEATRIZ ELENA/; , Ivan/
OI Moreno, carlos Arturo alvarez/0000-0001-5419-4494; Valderrama-Beltran,
   Sandra Liliana/0000-0003-1833-1599; ROSENTHAL, VICTOR
   DANIEL/0000-0001-9138-4801; Matta Cortes, Lorena/0000-0002-5215-3215;
   Jaramillo Garcia, Luis Fernando/0000-0003-2909-9318; Orellano,
   Pablo/0000-0001-8911-663X; ARIZA AYALA, BEATRIZ
   ELENA/0000-0001-8650-5285; , Ivan/0000-0002-9696-2866
ZA 0
ZB 11
ZR 0
Z8 0
ZS 3
TC 18
Z9 20
U1 1
U2 12
SN 0196-6553
EI 1527-3296
UT WOS:000389510700009
PM 27317408
ER

PT J
AU Dhesi, Amy S.
   Murtough, Katie L.
   Lim, Jonathan K.
   Schulkin, Jay
   McGovern, Peter G.
   Power, Michael L.
   Morelli, Sara S.
TI Metabolic screening in patients with polycystic ovary syndrome is
   largely underutilized among obstetrician-gynecologists
SO AMERICAN JOURNAL OF OBSTETRICS AND GYNECOLOGY
VL 215
IS 5
BP 579
EP +
DI 10.1016/j.ajog.2016.07.043
PD NOV 2016
PY 2016
AB Women with polycystic ovary syndrome have substantially higher rates of
   insulin resistance, impaired glucose tolerance, type 2 diabetes,
   dyslipidemia, and metabolic syndrome when compared with women without
   the disease. Given the high prevalence of these comorbidities,
   guidelines issued by the American College of Obstetricians and
   Gynecologists and the Endocrine Society recommend that all women with
   polycystic ovary syndrome undergo screening for impaired glucose
   tolerance and dyslipidemia with a 2 hour 75 g oral glucose tolerance
   test and fasting lipid profile upon diagnosis and also undergo repeat
   screening every 2-5 years and every 2 years, respectively. Although a
   hemoglobin A1C and/or fasting glucose are widely used screening tests
   for diabetes, both the American College of Obstetricians and
   Gynecologists and the Endocrine Society preferentially recommend the 2
   hour oral glucose tolerance test in women with polycystic ovary syndrome
   as a superior indicator of impaired glucose tolerance/diabetes mellitus.
   However, we found that gynecologists underutilize current
   recommendations for metabolic screening in women with polycystic ovary
   syndrome. In an online survey study targeting American College of
   Obstetricians and Gynecologists fellows and junior fellows, 22.3% of
   respondents would not order any screening test at the initial visit for
   at least 50% of their patients with polycystic ovary syndrome. The most
   common tests used to screen for impaired glucose tolerance in women with
   polycystic ovary syndrome were hemoglobin A1C (51.0%) and fasting
   glucose (42.7%). Whereas 54.1% would order a fasting lipid profile in at
   least 50% of their polycystic ovary syndrome patients, only 7% of
   respondents order a 2 hour oral glucose tolerance test. We therefore
   call for increased efforts to encourage obstetrician-gynecologists to
   address metabolic abnormalities in their patients with polycystic ovary
   syndrome. Such efforts should include education of physicians early in
   their careers, at the medical student and resident level. Efforts should
   also include implementation of continuing medical education activities,
   both locally and at the national level, to improve understanding of the
   metabolic implications of polycystic ovary syndrome. Electronic medical
   record systems should be utilized to generate prompts for appropriate
   screening tests in patients with a diagnosis of polycystic ovary
   syndrome. Because obstetrician-gynecologists may be the only physicians
   seen by many polycystic ovary syndrome patients, particularly those in
   their young reproductive years, such interventions could effectively
   promote optimal preventative health care and early diagnosis of
   metabolic comorbidities in these at-risk women.
OI Murtough, Katie/0000-0002-0085-7253; Power, Michael/0000-0002-6120-3528
Z8 0
ZS 0
TC 13
ZB 7
ZR 0
ZA 0
Z9 13
U1 0
U2 3
SN 0002-9378
EI 1097-6868
UT WOS:000389513700006
PM 27457114
ER

PT J
AU Cryer, Byron
   Barnett, Michael A.
   Wagner, Jennifer
   Wilcox, C. Mel
TI Overuse and Misperceptions of Nonsteroidal Anti-inflammatory Drugs in
   the United States
SO AMERICAN JOURNAL OF THE MEDICAL SCIENCES
VL 352
IS 5
BP 472
EP 480
DI 10.1016/j.amjms.2016.08.028
PD NOV 2016
PY 2016
AB Background: Nonsteroidal anti-inflammatory drugs (NSAIDs) are some of
   the most commonly used medications worldwide. The availability of
   hundreds of products containing an NSAID, combined with a lack of
   recognition and understanding of NSAIDs, can increase the potential of
   consumers to inadvertently exceed the recommended NSAID dosage, which
   can cause potentially serious side effects. Physician and consumer
   education regarding the appropriate use of NSAIDs can help prevent NSAID
   misuse. Evaluations of current consumer patterns of NSAID use and
   perceptions about NSAIDs are necessary to develop targeted educational
   programs. Materials and
   Methods: An online and telephone survey of 1,750 U.S. adults was
   conducted to obtain information about the patterns of use and
   perceptions about prescription and over-the-counter NSAIDs and
   medicines. The survey was compared to similar surveys conducted in 1997,
   2001 and 2002.
   Results: NSAIDs are widely used, with 63% of respondents reporting use
   within the past 12 months. NSAIDs were not well recognized by generic or
   brand names and many respondents were unaware or unconcerned about
   potential side effects. NSAID misuse was common, with 19% using more
   than the recommended dose and 24% using multiple NSAIDs concomitantly.
   NSAID use appears to have increased since 2002 but the level of NSAID
   awareness and pattern of NSAID misuse has not changed.
   Conclusions: NSAIDs are widely used and often used in a manner that
   increases the risk of serious side effects. Sufficient knowledge and
   understanding of NSAIDs is lacking and educational interventions
   directed to consumers and physicians are needed.
TC 34
ZB 15
ZR 0
Z8 1
ZA 0
ZS 0
Z9 35
U1 0
U2 8
SN 0002-9629
EI 1538-2990
UT WOS:000388202600006
PM 27865294
ER

PT J
AU Easton, Stephanie
   Pinchbeck, Gina L.
   Bartley, David J.
   Hotchkiss, Emily
   Hodgkinson, Jane E.
   Matthews, Jacqueline B.
TI A survey of UK prescribers' experience of, and opinions on, anthelmintic
   prescribing practices for livestock and equines
SO PREVENTIVE VETERINARY MEDICINE
VL 134
BP 69
EP 81
DI 10.1016/j.prevetmed.2016.10.001
PD NOV 1 2016
PY 2016
AB The aim of this study was to determine practices, attitudes and
   experiences of UK prescribers of anthelmintics for horses and livestock.
   A questionnaire was sent by direct email to groups licenced to prescribe
   these medicines. These were veterinarians, Suitably Qualified Persons
   (SQPs, registered with the Animal Medicines Training Regulatory
   Authority) and veterinary pharmacists. The survey was also advertised
   through social media. It comprised questions relating to demographics,
   training experiences, current prescribing practices, as well as personal
   opinions on anthelmintic selection, diagnostics and anthelmintic
   resistance. A total of 193 veterinarians and 326 SQPs were included in
   final analysis. Pharmacists were excluded from detailed analysis due to
   the low numbers that responded (n = 3). The results indicated that SQP
   participants were more likely to receive post-certification parasitology
   training than the veterinarians, and that both channels consulted
   similar sources for information about helminths and their control (paper
   articles in journals, online sources). The SQP participants stated a
   higher frequency of face-to-face interactions with clients/customers
   (96.1%) than the veterinarians (76.4%), who stated a higher frequency of
   telephone interactions (55.1% and 73.5%, respectively). Veterinarians
   were more likely to state that there were specific factors that limited
   interactions with their clients (54.1%) than SQPs (19.6%), such as
   competition from other suppliers. SQP participants considered a wider
   range of factors as important when deciding on which anthelmintic to
   recommend (i.e. knowledge of specific parasites, knowledge of specific
   anthelmintics, discussion of measures to avoid anthelmintic resistance
   and time to talk with clients/customers); however, the veterinarian
   participants were more likely to consider the results of diagnostic
   tests. While discussions about anthelmintic resistance were stated with
   similar frequency in both groups, less frequent were specific
   discussions about anthelmintic sensitivity testing. In-house faecal egg
   count analysis was more likely to be available from those that
   prescribed anthelmintics for equines alone, compared to prescribers who
   dispensed anthelmintics for livestock alone or livestock and equines.
   The soy participants indicated that they felt a large number of
   organisations were responsible for ensuring that anthelmintics are used
   responsibly, whilst veterinarian participants were more likely to place
   responsibility on the prescribers alone. Taken together, these findings
   provide an insight into how prescribers of anthelmintics in the UK
   interact with their clients/customers before and at the point of sale
   and act as a unique source of information on how best practice advice
   pertaining to sustainable helminth control is disseminated by the
   various prescribing channels. (C) 2016 Elsevier B.V. All rights
   reserved.
OI Matthews, Jacqueline/0000-0001-9405-5560
ZR 0
ZB 3
ZA 0
Z8 0
ZS 0
TC 5
Z9 5
U1 0
U2 19
SN 0167-5877
EI 1873-1716
UT WOS:000389100500008
PM 27836048
ER

PT J
AU Churchill, Susan
   Pavey, Louisa
   Jessop, Donna
   Sparks, Paul
TI Persuading People to Drink Less Alcohol: The Role of Message Framing,
   Temporal Focus and Autonomy
SO ALCOHOL AND ALCOHOLISM
VL 51
IS 6
BP 727
EP 733
DI 10.1093/alcalc/agw033
PD NOV 2016
PY 2016
AB Health information can be used to try to persuade people to follow safe
   drinking recommendations. However, both the framing of information and
   the dispositional characteristics of message recipients need to be
   considered. An online study was conducted to examine how level of
   autonomy moderated the effect on drinking behaviour of gain- and
   loss-framed messages about the short- vs. long-term consequences of
   alcohol use.
   At Time 1, participants (N = 335) provided demographic information and
   completed a measure of autonomy. At Time 2, participants reported
   baseline alcohol use and read a gain-framed or loss-framed health
   message that highlighted either short- or long-term outcomes of alcohol
   consumption. Alcohol consumption was reported 7 days later.
   The results showed a significant three-way interaction between message
   framing (loss vs. gain), temporal focus (short-term vs. long-term) and
   autonomy. For low-autonomy (but not high-autonomy) individuals, the
   loss-framed health message was associated with lower levels of alcohol
   consumption than was the gain-framed message but only if the short-term
   outcomes were conveyed.
   This research provides evidence that the interaction between message
   framing and temporal focus may depend on a person's level of autonomy,
   which has implications for health promotion and the construction of
   effective health communication messages.
   We examined how autonomy moderated the effect on drinking behaviour of
   gain- and loss-framed messages about the short- vs. long-term
   consequences of alcohol use. For low-autonomy individuals, the
   loss-framed health message was associated with lower alcohol consumption
   than was the gain-framed message but only if the short-term outcomes
   were conveyed.
RI Pavey, Louisa/AAM-4375-2021; Sparks, Paul/H-1394-2011; Pavey, Louisa/
OI Sparks, Paul/0000-0001-9541-3366; Pavey, Louisa/0000-0002-7646-099X
ZS 0
TC 12
ZR 0
ZA 0
ZB 2
Z8 0
Z9 12
U1 0
U2 27
SN 0735-0414
EI 1464-3502
UT WOS:000388524000015
PM 27280973
ER

PT J
AU Kamboj, Sunjeev K.
   Place, Hannah
   Barton, Jessica A.
   Linke, Stuart
   Curran, H. Valerie
   Harris, Peter R.
TI Processing of Alcohol-Related Health Threat in At-Risk Drinkers: An
   Online Study of Gender-Related Self-Affirmation Effects
SO ALCOHOL AND ALCOHOLISM
VL 51
IS 6
BP 756
EP 762
DI 10.1093/alcalc/agw013
PD NOV 2016
PY 2016
AB Defensiveness in response to threatening health information related to
   excessive alcohol consumption prevents appropriate behaviour change.
   Alternatively, self-affirmation may improve cognitive-affective
   processing of threatening information, thus contributing to successful
   self-regulation.
   Effects of an online self-affirmation procedure were examined in at-risk
   university student drinkers. Participants were randomly assigned to a
   self-affirmation (writing about personally relevant values) or control
   task (writing about values relevant to another person) prior to
   presentation of alcohol-related threatening information. Assessment of
   prosocial feelings (e.g. 'love') after the task served as a manipulation
   check. Generic and personalized information regarding the link between
   alcohol use and cancer was presented, followed by assessment of
   perceived threat, message avoidance and derogation. Page dwell-times
   served as indirect indices of message engagement. Alcohol consumption
   and intention to drink less were assessed during the first online
   session and at 1-week and 1-month follow-up.
   Although self-affirmation resulted in higher levels of prosocial
   feelings immediately after the task, there was no effect on behaviour in
   the self-affirmation group. Effects on intention were moderated by
   gender, such that men showed lower intention immediately after
   self-affirmation, but this increased at 1-week follow-up. Women's
   intention to reduce consumption in the self-affirmation group reduced
   over time. Trend-level effects on indices of derogation and message
   acceptance were in the predicted direction only in men.
   It is feasible to perform self-affirmation procedures in an online
   environment with at-risk drinkers. However, use of internet-based
   procedures with this population may give rise to (gender-dependent)
   effects that are substantially diluted compared with lab-based
   experiments.
OI Harris, Peter/0000-0003-4599-4929; Kamboj, Sunjeev/0000-0003-2197-0826;
   Linke, Stuart/0000-0003-2515-3946
TC 8
Z8 0
ZB 2
ZS 0
ZR 0
ZA 0
Z9 8
U1 0
U2 25
SN 0735-0414
EI 1464-3502
UT WOS:000388524000019
PM 26993737
ER

PT J
AU Stengler, K.
   Rauschenbach, J.
   Riedel-Heller, S. G.
   Becker, T.
   Steinhart, I.
   Gerlinger, G.
   Hauth, I.
TI DGPPN compass of participation for vocational integration of persons
   with mental illnesses
SO NERVENARZT
VL 87
IS 11
BP 1144
EP 1151
DI 10.1007/s00115-016-0215-9
PD NOV 2016
PY 2016
AB Working and living for persons with mental illnesses are a major concern
   of rehabilitative psychiatry. In Germany the definition of
   rehabilitation for persons with mental illnesses is closely linked to
   different sectors of social welfare and to the strongly organized supply
   chain of prevention, acute treatment, rehabilitation and care. In
   successfully supporting people with mental health problems in terms of
   vocational integration, professionals face various obstacles. Besides
   finding the correct content, structural and organizational difficulties
   can also arise. The welfare system with its specific institutions and
   settings is complicated which often leads to delays in the onset of
   rehabilitation. Some essential reasons are insufficient knowledge about
   established options of rehabilitative treatment and about
   responsibilities related to participation in specialized training and
   further education for professional caregivers. Also information and
   (positive) experiences from pilot projects working in an inclusive,
   cross-sectional way and across different settings are practically
   unavailable in Germany. The presented compass of participation from the
   German Association for Psychiatry, Psychotherapy and Psychosomatics
   (DGPPN) for vocational integration of persons with mental illnesses
   starts at this point: it provides guidelines for psychiatric and
   psychotherapeutic practitioners, general practitioners as well as for
   physicians working in residential or day care institutions with a
   psychiatric and psychotherapeutic background. Both the paper and planned
   online versions should help professionals to help people, particularly
   those with severe mental illnesses to navigate the system of services
   for vocational integration in Germany.
RI Riedel-Heller, Steffi/ABG-1537-2021
ZR 0
TC 4
ZB 1
Z8 0
ZA 0
ZS 0
Z9 4
U1 0
U2 7
SN 0028-2804
EI 1433-0407
UT WOS:000387494500004
PM 27649985
ER

PT J
AU Yu, Zhiping
   Tan, Michael
TI Disordered Eating Behaviors and Food Addiction among Nutrition Major
   College Students
SO NUTRIENTS
VL 8
IS 11
AR 673
DI 10.3390/nu8110673
PD NOV 2016
PY 2016
AB Evidence of whether nutrition students are free from food-related issues
   or at higher risk for eating disorders is inconsistent. This study aimed
   to assess disordered eating behaviors and food addiction among nutrition
   and non-nutrition major college students. Students (n = 967, ages 18-25,
   female 72.7%, white 74.8%) enrolled at a public university completed
   online demographic characteristics surveys and validated questionnaires
   measuring specific disordered eating behaviors. Academic major category
   differences were compared. Additionally, high risk participants were
   assessed by weight status and academic year. Overall, 10% of respondents
   were a high level of concern for developing eating disorders. About
   10.3% of respondents met criteria for food addiction. In addition, 4.5%
   of respondents had co-occurrence of eating disorder risk and food
   addiction risk out of total respondents. There were no significant
   differences in level of concern for developing an eating disorder,
   eating subscales, or food addiction among academic majors. The
   percentage of high risk participants was lower in the underweight/normal
   weight group than in the overweight/obese group in health-related
   non-nutrition major students but not in nutrition students. Early
   screening, increasing awareness, and promoting healthy eating habits
   could be potential strategies to help treat and prevent the development
   of disorders or associated health conditions in nutrition as well as
   non-nutrition students.
Z8 0
TC 34
ZS 4
ZR 0
ZB 10
ZA 0
Z9 34
U1 1
U2 30
EI 2072-6643
UT WOS:000388666400009
PM 27792162
ER

PT J
AU Chivers, Laura L.
   Hand, Dennis J.
   Priest, Jeff S.
   Higgins, Stephen T.
TI E-cigarette use among women of reproductive age: Impulsivity, cigarette
   smoking status, and other risk factors
SO PREVENTIVE MEDICINE
VL 92
SI SI
BP 126
EP 134
DI 10.1016/j.ypmed.2016.07.029
PD NOV 2016
PY 2016
AB Introduction. The study aim was to examine impulsivity and other risk
   factors for e-cigarette use among women of reproductive age comparing
   current daily cigarette smokers to never cigarette smokers. Women of
   reproductive age are of special interest because of the additional risk
   that tobacco and nicotine use represents should they become pregnant.
   Method. Survey data were collected anonymously online using Amazon
   Mechanical Turk in 2014. Participants were 800 women ages 24-44 years
   from the US. Half (n = 400) reported current, daily smoking and half (n
   = 400) reported smoking <100 cigarettes lifetime. Participants completed
   questionnaires regarding sociodemographics, tobacco/nicotine use, and
   impulsivity (i.e., delay discounting & Barratt Impulsiveness Scale).
   Predictors of smoking and e-cigarette use were examined using logistic
   regression.
   Results. Daily cigarette smoking was associated with greater
   impulsivity, lower education, past illegal drug use, and White
   race/ethnicity. E-cigarette use in the overall sample was associated
   with being a cigarette smoker and greater education. E-cigarette use
   among current smokers was associated with increased nicotine dependence
   and quitting smoking; among never smokers it was associated with greater
   impulsivity and illegal drug use. E-cigarette use was associated with
   hookah use, and for never smokers only with use of cigars and other
   nicotine products.
   Conclusions. E-cigarette use among women of reproductive age varies by
   smoking status, with use among current smokers reflecting attempts to
   quit smoking whereas among non-smokers use may be a marker of a more
   impulsive repertoire that includes greater use of alternative tobacco
   products and illegal drugs. (C) 2016 Elsevier Inc. All rights reserved.
RI Hand, Dennis J./I-4909-2019
ZA 0
ZS 0
ZR 0
ZB 27
TC 38
Z8 0
Z9 39
U1 0
U2 5
SN 0091-7435
EI 1096-0260
UT WOS:000388380400019
PM 27492277
ER

PT J
AU De Rosis, Sabina
   Barsanti, Sara
TI Patient satisfaction, e-health and the evolution of the patient-general
   practitioner relationship: Evidence from an Italian survey
SO HEALTH POLICY
VL 120
IS 11
BP 1279
EP 1292
DI 10.1016/j.healthpol.2016.09.012
PD NOV 2016
PY 2016
AB Background: Scientific and public interest in the use of the Internet
   for health-related purposes has grown considerably. Concerns regarding
   its impact on patient-doctor relationship and risks for patients have
   inflamed the debate. Literature provides scarce evidence in this field.
   This paper investigates whether a patient's decision to use the web also
   depends on previous experience and satisfaction with healthcare.
   Method: Statistical analyses were conducted using data from a survey of
   more than 1700 citizens in Tuscany (Italy). The Andersen behavioural
   model was adopted as framework for investigating two patient behaviours:
   Internet use for health-related purposes; discussion of online findings
   with the physician. Two separate multivariate logistic models were
   performed to verify whether satisfaction and experience with healthcare
   system and general practitioners were associated with the e-health
   behaviours.
   Resultsa Age, education and dissatisfaction with the healthcare system
   are the main determinant factors of e-health use. The behaviour of
   sharing the e-health experience with general practitioners is more
   diffused among those patients who are more satisfied with physicians for
   the involvement in the decision-making process and suggestions on
   life-style.
   Implications: Whether patients choice to share information found online
   with the doctor depends on the ability of the doctor to engage patients
   in decision-making, e-health can produce a 'double-empowerment' process:
   experienced by the patient on the Internet, and legitimated by the
   doctor during encounters. (C) 2016 The Authors. Published by Elsevier
   Ireland Ltd.
RI De Rosis, Sabina/AAA-3098-2020; BARSANTI, Sara/K-8124-2016
OI De Rosis, Sabina/0000-0002-8781-401X; BARSANTI, Sara/0000-0001-7415-879X
ZR 0
TC 41
Z8 0
ZA 0
ZS 1
ZB 4
Z9 41
U1 4
U2 34
SN 0168-8510
EI 1872-6054
UT WOS:000390638000009
PM 27836231
ER

PT J
AU Kaffes, Ioannis
   Moser, Fabian
   Pham, Miriam
   Oetjen, Aenne
   Fehling, Maya
TI Global health education in Germany: an analysis of current capacity,
   needs and barriers
SO BMC MEDICAL EDUCATION
VL 16
AR 304
DI 10.1186/s12909-016-0814-y
PD NOV 2016
PY 2016
AB Background: In times of increasing global challenges to health, it is
   crucial to create a workforce capable of tackling these complex issues.
   Even though a lack of GHE in Germany is perceived by multiple
   stakeholders, no systematic analysis of the current landscape exists.
   The aim of this study is to provide an analysis of the global health
   education (GHE) capacity in Germany as well as to identify gaps,
   barriers and future strategies.
   Methods: An online search in combination with information provided by
   student representatives, course coordinators and lecturers was used to
   create an overview of the current GHE landscape in Germany.
   Additionally, a semi-structured questionnaire was sent to GHE educators
   and students engaged in global health (GH) to assess the capacity of
   German GHE, its barriers and suggested strategies for the future.
   Results: A total of 33 GHE activities were identified at 18 German
   universities. Even though medical schools are the main provider of GHE
   (42%), out of 38 medical schools, only 13 (34%) offer any kind of GHE.
   Modules offered for students of other health-related professions
   constitute 27% of all activities. Most survey respondents (92%, n = 48)
   consider current GHE activities in Germany insufficient. Suggested
   formats were GHE as part of medical curricula (82%, n = 45) and dual
   degree MD/MPH or PhD programs. Most important barriers mentioned were
   low priority of GH at faculties and academic management levels (n = 41,
   75%) as well as lack of necessary institutional structures (n = 33,
   60%).
   Conclusions: Despite some innovative academic approaches, there is
   clearly a need for more systematic GHE in Germany. GHE educators and
   students can take an important role advocating for more awareness at
   university management level and suggesting ways to institutionalize GHE
   to overcome barriers. This study provides key evidence, relevant
   perceptions and suggestions to strengthen GHE in Germany.
ZA 0
TC 22
ZB 3
Z8 0
ZS 0
ZR 0
Z9 22
U1 1
U2 11
SN 1472-6920
UT WOS:000389276500001
PM 27884194
ER

PT J
AU Hayat, Umar
   Lee, Peter J. W.
   Lopez, Rocio
   Vargo, John J.
   Rizk, Maged K.
TI Online Educational Video Improves Bowel Preparation and Reduces the Need
   for Repeat Colonoscopy Within Three Years
SO AMERICAN JOURNAL OF MEDICINE
VL 129
IS 11
AR 1219.e2
DI 10.1016/j.amjmed.2016.06.011
PD NOV 2016
PY 2016
AB PURPOSE: Unsatisfactory bowel preparation has been reported in up to 33%
   of screening colonoscopies. Patients' lack of understanding about how a
   good bowel preparation can be achieved is one of the major causes.
   Patient education has been explored as a possible intervention to
   improve this important endpoint and has yielded mixed results. We
   compared the proportion of satisfactory bowel preparations and adenoma
   detection rates between patients who viewed and did not view an
   educational video on colonoscopy.
   METHODS: An educational video on colonoscopy, accessible via the
   Internet, was issued to all patients with planned procedures between
   2010 and 2014. Viewing status of the video was verified through a unique
   code linked to each patient's medical record. Excellent, good, or
   adequate bowel preparations were defined as " satisfactory," whereas
   fair, poor, or inadequate bowel preparations were defined as "
   unsatisfactory.
   RESULTS: A total of 2530 patients undergoing their first outpatient
   screening colonoscopy were included; 1251 patients viewed the
   educational video and 1279 patients did not see the video. Multivariate
   analysis revealed higher rates of satisfactory bowel preparation in the
   educational video group (92.3% [95% confidence interval [CI], 84.8-96.3]
   vs 87.4% [95% CI, 76.4-93.7], P<.001). Need for a repeat colonoscopy
   within 3 years was also higher in patients who did not see the video
   (6.6% [95% CI, 2.8-14.7] vs 3.3% [95% CI 1.3-7.8], P<.001).
   CONCLUSION: Patient-centered educational video improves bowel
   preparation quality and may reduce the need for an earlier repeat
   procedure in patients undergoing screening colonoscopy. (C) 2016
   Elsevier Inc. All rights reserved.
OI Lopez, Rocio/0000-0002-4319-420X
ZR 0
ZB 8
TC 26
ZA 0
ZS 1
Z8 0
Z9 27
U1 1
U2 7
SN 0002-9343
EI 1555-7162
UT WOS:000386335900039
PM 27393880
ER

PT J
AU Shibata, Keita
   Matsumoto, Arisa
   Nakagawa, Ayumi
   Akagawa, Keiko
   Nakamura, Akihiro
   Yamamoto, Toshinori
   Kurata, Naomi
TI Use of Pharmacist Consultations for Nonprescription Laxatives in Japan:
   An Online Survey
SO BIOLOGICAL & PHARMACEUTICAL BULLETIN
VL 39
IS 11
BP 1767
EP 1773
DI 10.1248/bpb.b16-00008
PD NOV 2016
PY 2016
AB Community pharmacies in Japan have long been advocated as effective
   sources of nonprescription medicines and health-related advice.
   Consumers sometimes self-treat symptoms of minor illnesses without
   consulting a pharmacist because the benefits of such consultations are
   not adequately recognized. The aim of this study was to investigate the
   use and impact of pharmacist consultations before purchase of
   nonprescription laxatives. An online survey was conducted July 14-22,
   2012 with 500 respondents (250 men, 250 women), ranging 20-60 years old.
   All participants had purchased nonprescription laxatives for
   constipation within the past year. Stratified analysis was used to
   compare responses in groups that had and had not consulted a pharmacist
   before purchase. Consulting a pharmacist appears to improve consumers'
   awareness and makes them more likely to use appropriate medication.
   Those who consulted a pharmacist were better able to identify side
   effects and take appropriate action than the group that did not consult
   the pharmacist. Those who consulted a pharmacist were also significantly
   more likely to say that they would consult a pharmacist in the future.
   These results indicate that it is important for consumers to be able to
   consult with pharmacists, to improve consumers' awareness of side
   effects and to self-medicate appropriately, and hence improve their
   quality of life. Pharmacists in community pharmacy could be more active
   in health promotion campaigns, such as drug safety, campaigns, to raise
   their public profile. Increased public awareness of what pharmacists in
   community pharmacy do will make it easier for patients to consult with
   them.
ZA 0
Z8 0
ZS 0
TC 2
ZB 2
ZR 0
Z9 3
U1 0
U2 2
SN 0918-6158
UT WOS:000386742400004
PM 27803447
ER

PT J
AU Matsumura, Mina
   Nakayama, Takuto
   Sozu, Takashi
TI A Survey of Introductory Statistics Courses at University Faculties of
   Pharmaceutical Sciences in Japan
SO YAKUGAKU ZASSHI-JOURNAL OF THE PHARMACEUTICAL SOCIETY OF JAPAN
VL 136
IS 11
BP 1563
EP 1571
DI 10.1248/yakushi.16-00037
PD NOV 2016
PY 2016
AB A survey of introductory statistics courses at Japanese medical schools
   was published as a report in 2014. To obtain a complete understanding of
   the way in which statistics is taught at the university level in Japan,
   it is important to extend this survey to related fields, including
   pharmacy, dentistry, and nursing. The current study investigates the
   introductory statistics courses offered by faculties of pharmaceutical
   sciences (six-year programs) at Japanese universities, comparing the
   features of these courses with those studied in the survey of medical
   schools. We collected relevant data from the online syllabi of
   statistics courses published on the websites of 71 universities. The
   survey items included basic course information (for example, the course
   names, the targeted student grades, the number of credits, and course
   classification), textbooks, handouts, the doctoral subject and
   employment status of each lecturer, and course contents. The period
   surveyed was July September 2015. We found that these 71 universities
   offered a total of 128 statistics courses. There were 67 course names,
   the most common of which was "biostatistics (iryou toukeigaku)." About
   half of the courses were designed for first- or second-year students.
   Students earned fewer than two credits. There were 62 different types of
   textbooks. The lecturers held doctoral degrees in 18 different subjects,
   the most common being a doctorate in pharmacy or science. Some course
   content differed, reflecting the lecturers' academic specialties. The
   content of introductory statistics courses taught in pharmaceutical
   science programs also differed slightly from the equivalent content
   taught in medical schools.
OI Sozu, Takashi/0000-0002-9857-5819
Z8 0
ZA 0
ZR 0
ZB 0
TC 1
ZS 0
Z9 1
U1 0
U2 2
SN 0031-6903
UT WOS:000386744800013
PM 27803488
ER

PT J
AU Cardel, Michelle I.
   Chavez, Sarah
   Bian, Jiang
   Penaranda, Eribeth
   Miller, Darci R.
   Huo, Tianyao
   Modave, Francois
TI Accuracy of Weight Loss Information in Spanish Search Engine Results on
   the Internet
SO OBESITY
VL 24
IS 11
BP 2422
EP 2434
DI 10.1002/oby.21646
PD NOV 2016
PY 2016
AB Objective: To systematically assess the quality of online information
   related to weight loss that Spanish speakers in the U.S. are likely to
   access.
   Methods: This study evaluated the accessibility and quality of
   information for websites that were identified from weight loss queries
   in Spanish and compared this with previously published results in
   English. The content was scored with respect to five dimensions:
   nutrition, physical activity, behavior, pharmacotherapy, and surgical
   recommendations.
   Results: Sixty-six websites met eligibility criteria (21 commercial, 24
   news/media, 10 blogs, 0 medical/government/university, 11 unclassified
   sites). Of 16 possible points, mean content quality score was 3.4
   (SD=2.0). Approximately 1.5% of sites scored greater than 8 (out of 12)
   on nutrition, physical activity, and behavior. Unsubstantiated claims
   were made on 94% of the websites. Content quality scores varied
   significantly by type of website (P<0.0001) with unclassified websites
   scoring the highest (mean=6.3, SD=1.4) and blogs scoring the lowest
   (mean=2.2, SD=1.2). All content quality scores were lower for Spanish
   websites relative to English websites.
   Conclusions: Weight loss information accessed in Spanish Web searches is
   suboptimal and relatively worse than weight loss information accessed in
   English, suggesting that U.S. Spanish speakers accessing weight loss
   information online may be provided with incomplete and inaccurate
   information.
Z8 0
ZA 0
ZS 0
ZR 0
TC 7
ZB 0
Z9 7
U1 0
U2 6
SN 1930-7381
EI 1930-739X
UT WOS:000389148400024
PM 27653438
ER

PT J
AU Nassar, Aussama
   Coates, Angela
   Tuma, Faiz
   Farrokhyar, Forough
   Reid, Susan
CA MacTRAUMA Res Grp
TI The MacTRAUMA TTL Assessment Tool: Developing a Novel Tool for Assessing
   Performance of Trauma Trainees: Initial Reliability Testing
SO JOURNAL OF SURGICAL EDUCATION
VL 73
IS 6
BP 1046
EP 1051
DI 10.1016/j.jsurg.2016.05.013
PD NOV-DEC 2016
PY 2016
AB OBJECTIVES: To develop a novel assessment tool for trainees led trauma
   resuscitation. Assess psychometric properties of the proposed tool.
   Evaluate feasibility and utility of the tool.
   INTRODUCTION: Trauma resuscitation is a structured and complex process
   involving unique sets of skills. There is currently no published
   structured formative evaluation tool for trauma trainees. Therefore,
   many trauma trainees rely upon limited, unstructured feedback on their
   performance. We developed a tool to assess trainee performance while
   leading a trauma resuscitation and to assist faculty in providing
   trainee feedback after the encounter.
   METHODS: This study was conducted in a level I trauma centre in Ontario,
   Canada. Principles of learning theories, literature review, and clinical
   expert opinions were used to design a tool to assess clinical competence
   required to lead the resuscitation. In total, 5 critical domains were
   identified. High-fidelity simulation-based environment was used to test
   interrater reliability using intraclass correlation coefficients. To
   gauge feasibility, practicality, and utility of the tool, an online
   survey was sent to raters and trainees at the end of the study.
   RESULTS: We found "excellent" agreement for "initial critical
   assessment" domain (0.80) and "moderate to good" agreement for the
   "communication and leadership" (0.67) and "clinical performance" domains
   (0.53). "Poor" agreement was identified for the "decision-making" domain
   (0.33). The coefficients for individual items reached "good" agreement
   for 5 items, and "moderate" agreement for 8 items. Intraclass
   correlation coefficients for the remaining 7 items were "fair" or
   "poor." Most raters agreed that items in the medical training domain
   were not applicable. Feedback from raters and trainees confirmed the
   feasibility and acceptability of the tool for formative feedback, in
   addition to some suggestions to enhance the tool.
   CONCLUSION: MacTrauma TTL assessment tool is a novel tool for formative
   feedback for trainees' performance during trauma resuscitation. Initial
   psychometric property testing is promising. Further reliability and
   validity testing of the modified tool is needed. The tool has been shown
   to be feasible and acceptable by both trainees and faculty as a
   formative assessment tool. ((C) 2016 Association of Program Directors in
   Surgery. Published by Elsevier Inc. All rights reserved.)
RI Farrokhyar, Forough/AAQ-6005-2021
OI Farrokhyar, Forough/0000-0001-9928-9016
Z8 0
ZB 0
ZR 0
ZA 0
ZS 0
TC 0
Z9 0
U1 1
U2 4
SN 1931-7204
EI 1878-7452
UT WOS:000389558200018
PM 27687539
ER

PT J
AU Frongia, Giovanni
   Mehrabi, Arianeb
   Fonouni, Hamidreza
   Rennert, Helga
   Golriz, Mohammad
   Guenther, Patrick
TI YouTube as a Potential Training Resource for Laparoscopic Fundoplication
SO JOURNAL OF SURGICAL EDUCATION
VL 73
IS 6
BP 1066
EP 1071
DI 10.1016/j.jsurg.2016.04.025
PD NOV-DEC 2016
PY 2016
AB OBJECTIVE: To analyze the surgical proficiency and educational quality
   of YouTube videos demonstrating laparoscopic fundoplication (LF).
   DESIGN: In this cross-sectional study, a search was performed on YouTube
   for videos demonstrating the LF procedure. The surgical and educational
   proficiency was evaluated using the objective component rating scale,
[truncated: 798,027 more chars]
