# Supplementary material for: The impact of COVID-19 on online medical education: a knowledge graph analysis based on co-term analysis
Source: BMC Med Educ. 2023 Apr 1;23:203. doi: 10.1186/s12909-023-04193-5 (PMC10067015; doi:10.1186/s12909-023-04193-5)
Supplement: Supplementary file 1 — Additional file 1. [file 12909_2023_4193_MOESM1_ESM.zip › wos/9.txt]

FN Clarivate Analytics Web of Science
VR 1.0
PT J
AU Aydin, Cristina
   Tibbo, Philip G.
   Ursuliak, Zenovia
TI Psychosocial Interventions in Reducing Cannabis Use in Early Phase
   Psychosis: A Canadian Survey of Treatments Offered
SO CANADIAN JOURNAL OF PSYCHIATRY-REVUE CANADIENNE DE PSYCHIATRIE
VL 61
IS 6
BP 367
EP 372
DI 10.1177/0706743716639931
PD JUN 2016
PY 2016
AB Objective: Cannabis use in people with early phase psychosis (EPP) can
   have a significant impact on long-term outcomes. The purpose of this
   investigation was to describe current cannabis use treatment practices
   in English-speaking early intervention services (EISs) in Canada and
   determine if their services are informed by available evidence.
   Method: Thirty-five Canadian English-speaking EISs for psychosis were
   approached to complete a survey through email, facsimile, or online in
   order to collect information regarding their current cannabis use
   treatment practices.
   Results: Data were acquired from 27 of the 35 (78%) programs approached.
   Only 12% of EISs offered formal services that targeted cannabis use,
   whereas the majority (63%) of EISs offered informal services for all
   substance use, not specifically cannabis. In programs with informal
   services, individual patient psychoeducation (86%) was slightly more
   common than individual motivational interviewing (MI) (76%) followed by
   group patient psychoeducation (52%) and information handouts (52%).
   Thirty-seven percent of EISs offered formal services for substance use,
   and compared to programs with informal services, more MI,
   cognitive-behavioural therapy, and family services were offered, with
   individual treatment modalities more common than groups. No EISs used
   contingency management, even though it has some preliminary evidence in
   chronic populations. Evidence-based service implementation barriers
   included appropriate training and administrative support.
   Conclusions: While most English-speaking Canadian EIS programs offer
   individual MI and psychoeducation, which is in line with the available
   literature, there is room for improvement in cannabis treatment services
   based on current evidence for both people with EPP and their families.
OI Tibbo, Philip/0000-0002-2070-6495
Z8 0
ZR 0
ZB 2
ZA 0
TC 5
ZS 0
Z9 5
U1 0
U2 3
SN 0706-7437
EI 1497-0015
UT WOS:000376196900008
PM 27254846
ER

PT J
AU McBride, Kate A.
   Schlub, Timothy E.
   Ballinger, Mandy L.
   Thomas, David M.
   Tattersall, Martin H. N.
TI International survey of awareness of genetic risk in the clinical
   sarcoma community
SO ASIA-PACIFIC JOURNAL OF CLINICAL ONCOLOGY
VL 12
IS 2
BP 133
EP 142
DI 10.1111/ajco.12457
PD JUN 2016
PY 2016
AB Aim: Integration of clinical genetics into oncology is variable.
   Sarcomas have a strong genetic component, with up to 1/30 patients
   carrying germline TP53 mutations. This study aimed to define genetic
   risk awareness among sarcoma physicians. Outcomes were attitudes toward
   genetic testing, level of cancer risk and awareness of risk reduction
   measures.
   Methods: An online survey was administered to members of the Connective
   Tissue Oncology Society and the Australasian Sarcoma Study Group.
   Results: Sarcoma physicians ( N = 124) from 21 countries participated,
   40% of whom favored TP53 mutation testing in children regardless of
   family history, increasing to similar to 83% for all age groups if a
   family history was present and similar to 85% if multiple primary
   cancers were present. However, 33% were not aware that risk reduction
   strategies might identify some cancers at a more curable stage in
   carriers.
   Conclusion: Clinical genetics is not yet standard of care for
   multidisciplinary management of sarcoma. Awareness of genetic risk is
   important among sarcoma physicians. Attitudes among the sarcoma
   community were generally positive, but education on genetic risk in
   sarcoma patients and collaboration with clinical genetics services might
   improve quality of care. Sarcoma physicians need routine access to
   clinical genetics services so that potential germline TP53 mutation
   carriers are recognized.
RI Thomas, David/AAD-2877-2019; Schlub, Timothy/; Ballinger, Mandy/; Thomas, David/
OI Schlub, Timothy/0000-0001-7746-9649; Ballinger,
   Mandy/0000-0002-9706-0514; Thomas, David/0000-0002-2527-5428
TC 2
ZA 0
ZS 0
ZR 0
ZB 0
Z8 0
Z9 2
U1 0
U2 7
SN 1743-7555
EI 1743-7563
UT WOS:000380004200027
PM 26923110
ER

PT J
AU Fage-Butler, Antoinette M.
   Jensen, Matilde Nisbeth
TI Medical terminology in online patient-patient communication: evidence of
   high health literacy?
SO HEALTH EXPECTATIONS
VL 19
IS 3
BP 643
EP 653
DI 10.1111/hex.12395
PD JUN 2016
PY 2016
AB BackgroundHealth communication research and guidelines often recommend
   that medical terminology be avoided when communicating with patients due
   to their limited understanding of medical terms. However, growing
   numbers of e-patients use the Internet to equip themselves with
   specialized biomedical knowledge that is couched in medical terms, which
   they then share on participatory media, such as online patient forums.
   ObjectiveGiven possible discrepancies between preconceptions about the
   kind of language that patients can understand and the terms they may
   actually know and use, the purpose of this paper was to investigate
   medical terminology used by patients in online patient forums.
   DesignUsing data from online patient-patient communication where
   patients communicate with each other without expert moderation or
   intervention, we coded two data samples from two online patient forums
   dedicated to thyroid issues.
   ResultsPrevious definitions of medical terms (dichotomized into
   technical and semi-technical) proved too rudimentary to encapsulate the
   types of medical terms the patients used. Therefore, using an inductive
   approach, we developed an analytical framework consisting of five
   categories of medical terms: dictionary-defined medical terms,
   co-text-defined medical terms, medical initialisms, medication brand
   names and colloquial technical terms. The patients in our data set used
   many medical terms from all of these categories.
   Discussion and conclusionsOur findings suggest the value of a situated,
   condition-specific approach to health literacy that recognizes the
   vertical kind of knowledge that patients with chronic diseases may have.
   We make cautious recommendations for clinical practice, arguing for an
   adaptive approach to medical terminology use with patients.
OI Fage-Butler, Antoinette/0000-0002-4849-0227; Nisbeth Brogger,
   Matilde/0000-0001-5133-1529
ZS 0
Z8 1
ZR 1
ZB 1
ZA 0
TC 25
Z9 26
U1 0
U2 23
SN 1369-6513
EI 1369-7625
UT WOS:000375158100013
PM 26287945
ER

PT J
AU Bae, Crystal
   Geduld, Heike
   Wallis, Lee A
   Smit, De Villiers
   Reynolds, Teri
TI Professional needs of young Emergency Medicine specialists in Africa:
   Results of a South Africa, Ethiopia, Tanzania, and Ghana survey.
SO African journal of emergency medicine : Revue africaine de la medecine
   d'urgence
VL 6
IS 2
BP 94
EP 99
DI 10.1016/j.afjem.2016.02.005
PD 2016-Jun
PY 2016
AB INTRODUCTION: Emergency Medicine (EM) residency programmes are new to
   Africa and exist in only a handful of countries. There has been no
   follow up on faculty development needs nor training of these graduates
   since they completed their programmes. The African Federation for
   Emergency Medicine (AFEM) aims to explore the needs of recent EM
   graduates with respect to the need for resources, mentorship, and
   teaching in order to develop a focused African faculty development
   intervention.
   METHODS: As part of the AFEM annual survey, all those who have graduated
   since 2012 from a Sub-Saharan African EM residency programme were
   approached. These included Muhimbili University of Health and Allied
   Sciences (MUHAS) in Tanzania, Addis Ababa University (AAU) in Ethiopia,
   Komfo Anokye Teaching Hospital (KATH) in Ghana, the University of Cape
   Town (UCT) in South Africa, the University of Pretoria (UP) in South
   Africa, the University of Witswatersrand (Wits) in South Africa, and the
   University of KwaZulu-Natal (UKZN) in South Africa.
   RESULTS: The 47 respondents rated themselves as most confident medical
   experts in knowledge, procedural skills, and communication. Overall
   graduates felt least equipped as scholars and managers, and requested
   more educational materials. They reported that the best way for AFEM to
   support them is through emergency care advocacy and support for their
   advocacy activities and that their most critical development need is for
   leadership development, including providing training materials.
   CONCLUSION: Recent graduates report that the best ways for AFEM to help
   new EM graduates is to continue advocacy programmes and the development
   of leadership and mentorship programmes. However, there is also a demand
   from these graduates for educational materials, especially online.
AB INTRODUCTION: Les programmes dinternat en medecine durgence (MU) sont
   nouveaux en Afrique et nexistent que dans quelques pays. Aucun suivi na
   ete constate sur les besoins en formation des enseignants ni sur la
   formation de ces diplomes depuis le moment oo ils ont acheve leur
   cursus. La Federation africaine de medecine durgence (AFEM) sest donne
   pour objectif detudier les besoins des diplomes recents en MU en termes
   de besoins en ressources, en mentorat et en enseignement dans le but
   delaborer une intervention en matiere de formation ciblee des
   enseignants en Afrique.
   METHODES: Dans le cadre de lenquete annuelle de lAFEM, tous les
   etudiants issu dun programme dinternat de MU en Afrique subsaharienne
   qui ont obtenu un diplome depuis 2012 ont ete contactes. Les
   etablissements incluaient lUniversite Muhimbili de la sante et des
   sciences connexes (MUHAS) en Tanzanie, lUniversite dAddis-Abeba (AAU) en
   Ethiopie, lHopital universitaire Komfo Anokye (KATH) au Ghana,
   lUniversite du Cap (UCT) en Afrique du Sud, lUniversite de Pretoria (UP)
   en Afrique du Sud, lUniversite du Witwatersrand (Wits) en Afrique du Sud
   et lUniversite du KwaZulu-Natal (UKZN) en Afrique du Sud.
   RESULTATS: Les 47 personnes interrogees se sont evaluees comme etant
   totalement confiantes en tant quexperts medicaux dans les domaines des
   connaissances, des competences procedurales et de la communication. Dans
   lensemble, les diplomessestimaient moins bien equipes que les
   universitaires et les gestionnaires, et ont demande plus de materiel
   educatif. Ils ont signale que, pour lAFEM, les meilleures facons de les
   soutenir etaient par le plaidoyer en matiere de soins durgence et le
   soutien a leurs activites de plaidoyer, et que leur besoin en
   developpement le plus essentiel est un developpement du leadership,
   notamment en fournissant du materiel de formation.
   CONCLUSION: Les diplomes recents signalent que, pour lAFEM, la meilleure
   facon daider les nouveaux diplomes en MU est la poursuite des programmes
   de plaidoyer ainsi que du developpement des programmes de leadership et
   de mentorat. Cependant, il existe egalement une demande de la part de
   ces diplomes en matiere de materiel educatif, en particulier en ligne.
OI Geduld, Heike/0000-0001-6512-1274; Wallis, Lee/0000-0003-2711-3139
ZB 0
ZA 0
ZS 0
ZR 0
Z8 0
TC 10
Z9 10
U1 0
U2 2
EI 2211-4203
UT MEDLINE:30456073
PM 30456073
ER

PT J
AU Lee, A. R.
   Wolf, R.
   Contento, I.
   Verdeli, H.
   Green, P. H. R.
TI Coeliac disease: the association between quality of life and social
   support network participation
SO JOURNAL OF HUMAN NUTRITION AND DIETETICS
VL 29
IS 3
BP 383
EP 390
DI 10.1111/jhn.12319
PD JUN 2016
PY 2016
AB BackgroundThere is little information available on the use of social
   support systems for patients with coeliac disease (CD). We performed a
   cross-sectional study aiming to examine the association between
   participation in different types of social support networks and quality
   of life (QOL) in adults with CD.
   MethodsA survey including a validated CD specific QOL instrument was
   administered online and in-person to adults with CD who were following a
   gluten-free diet. Participation in social support networks (type,
   frequency and duration) were assessed.
   ResultsAmong the 2138 participants, overall QOL scores were high,
   averaging 68.9 out of 100. Significant differences in QOL scores were
   found for age, length of time since diagnosis and level of education.
   Most (58%) reported using no social support networks. Of the 42%
   reporting use of social support networks (online 17.9%, face-to-face
   10.8% or both 12.8%), QOL scores were higher for those individuals who
   used only face-to-face social support compared to only online support
   (72.6 versus 66.7; P<0.0001). A longer duration of face-to-face social
   support use was associated with higher QOL scores (P<0.0005). By
   contrast, a longer duration and increased frequency of online social
   support use was associated with lower QOL scores (P<0.03).
   ConclusionsParticipation in face-to-face social support networks is
   associated with greater QOL scores compared to online social support
   networks. These findings have potential implications for the management
   of individuals with CD. Emphasis on face-to-face support may improve
   long-term QOL and patient outcomes.
Z8 0
TC 21
ZA 0
ZS 2
ZB 10
ZR 0
Z9 21
U1 0
U2 10
SN 0952-3871
EI 1365-277X
UT WOS:000374135400012
PM 26194359
ER

PT J
AU Garley, Ashley
   Eckert, Erin
   Sie, Ali
   Ye, Maurice
   Malm, Keziah
   Afari, Edwin A.
   Sawadogo, Mamadou
   Herrera, Samantha
   Ivanovich, Elizabeth
   Ye, Yazoume
TI Strengthening individual capacity in monitoring and evaluation of
   malaria control programmes to streamline M&E systems and enhance
   information use in malaria endemic countries
SO MALARIA JOURNAL
VL 15
AR 300
DI 10.1186/s12936-016-1354-y
PD MAY 28 2016
PY 2016
AB Background: Malaria control interventions in most endemic countries have
   intensified in recent years and so there is a need for a robust
   monitoring and evaluation (M&E) system to measure progress and
   achievements. Providing programme and M&E officers with the appropriate
   skills is a way to strengthen malaria's M&E systems and enhance
   information use for programmes' implementation. This paper describes a
   recent effort in capacity strengthening for malaria M&E in sub-Saharan
   Africa (SSA).
   Methods: From 2010 to 2014, capacity-strengthening efforts consisted of
   organizing regional in-person workshops for M&E of malaria programmes
   for Anglophone and Francophone countries in SSA in collaboration with
   partners from Ghana and Burkina Faso. Open-sourced online courses were
   also available in English. A post-workshop assessment was conducted
   after 5 years to assess the effects of these regional workshops and
   identify gaps in capacity.
   Results: The regional workshops trained 181 participants from 28
   countries from 2010 to 2014. Trained participants were from ministries
   of health, national malaria control and elimination programmes,
   non-governmental organizations, and development partners. The average
   score (%) for participants' knowledge tests increased from pretest to
   posttest for Anglophone workshops (2011: 59 vs. 76, 2012: 41 vs. 63,
   2013: 51 vs. 73; 2014: 50 vs. 74). Similarly, Francophone workshop
   posttest scores increased, but were lower than Anglophone due to higher
   scores at pretest. (2011: 70 vs. 76, 2012: 74 vs. 79, 2013: 61 vs. 68;
   2014: 64 vs. 75). Results of the post-workshop assessment revealed that
   participants retained practical M&E knowledge and skills for malaria
   programs, but there is a need for a module on malaria surveillance
   adapted to the pre-elimination context.
   Conclusion: The workshops were successful because of the curriculum
   content, facilitation quality, and the engagement of partner
   institutions with training expertise. Results from the post-workshop
   assessment will guide the curriculum's development and restructuring for
   the next phase of workshops. Country-specific malaria M&E capacity needs
   assessments may also inform this process as countries reduce malaria
   burden.
RI Ye, Maurice/AAG-8660-2021; Eckert, Erin/; Kabardiev, Sadrutdin/; SIE, Ali/
OI Eckert, Erin/0000-0003-4116-0900; Kabardiev,
   Sadrutdin/0000-0001-6129-8371; SIE, Ali/0000-0002-3959-2520
Z8 0
ZA 0
ZS 0
ZB 2
ZR 0
TC 5
Z9 5
U1 0
U2 2
EI 1475-2875
UT WOS:000377180200003
PM 27233243
ER

PT J
AU Luckett, Tim
   Disler, Rebecca
   Hosie, Annmarie
   Johnson, Miriam
   Davidson, Patricia
   Currow, David
   Sumah, Anthony
   Phillips, Jane
TI Content and quality of websites supporting self-management of chronic
   breathlessness in advanced illness: a systematic review
SO NPJ PRIMARY CARE RESPIRATORY MEDICINE
VL 26
AR 16025
DI 10.1038/npjpcrm.2016.25
PD MAY 26 2016
PY 2016
AB Chronic breathlessness is a common, burdensome and distressing symptom
   in many advanced chronic illnesses. Self-management strategies are
   essential to optimise treatment, daily functioning and emotional coping.
   People with chronic illness commonly search the internet for advice on
   self-management. A review was undertaken in June 2015 to describe the
   content and quality of online advice on breathlessness self-management,
   to highlight under-served areas and to identify any unsafe content.
   Google was searched from Sydney, Australia, using the five most common
   search terms for breathlessness identified by Google Trends. We also
   hand-searched the websites of national associations. Websites were
   included if they were freely available in English and provided practical
   advice on self-management. Website quality was assessed using the
   American Medical Association Benchmarks. Readability was assessed using
   the Flesch-Kincaid grades, with grade 8 considered the maximum
   acceptable for enabling access. Ninety-one web pages from 44 websites
   met the inclusion criteria, including 14 national association websites
   not returned by Google searches. Most websites were generated in the USA
   (n = 28, 64%) and focused on breathing techniques (n = 38, 86%) and
   chronic obstructive pulmonary disease (n = 27, 61%). No websites were
   found to offer unsafe advice. Adherence to quality benchmarks ranged
   from 9% for disclosure to 77% for currency. Fifteen (54%) of 28 written
   websites required grade. 9 reading level. Future development should
   focus on advice and tools to support goal setting, problem solving and
   monitoring of breathlessness. National associations are encouraged to
   improve website visibility and comply with standards for quality and
   readability.
RI Phillips, Jane/A-7780-2015; Luckett, Tim/; Davidson, Patricia M./; Johnson, Miriam/; Hosie, Annmarie/; Disler, Rebecca T/; Currow, David/
OI Phillips, Jane/0000-0002-3691-8230; Luckett, Tim/0000-0001-6121-5409;
   Davidson, Patricia M./0000-0003-2050-1534; Johnson,
   Miriam/0000-0001-6204-9158; Hosie, Annmarie/0000-0003-1674-2124; Disler,
   Rebecca T/0000-0003-3084-1516; Currow, David/0000-0003-1988-1250
TC 4
ZB 0
ZS 0
Z8 1
ZA 0
ZR 0
Z9 5
U1 1
U2 4
SN 2055-1010
UT WOS:000391956500001
PM 27225898
ER

PT J
AU Mitchell, John T.
   Sweitzer, Maggie M.
   Tunno, Angela M.
   Kollins, Scott H.
   McClernon, F. Joseph
TI "I Use Weed for My ADHD": A Qualitative Analysis of Online Forum
   Discussions on Cannabis Use and ADHD
SO PLOS ONE
VL 11
IS 5
AR e0156614
DI 10.1371/journal.pone.0156614
PD MAY 26 2016
PY 2016
AB Background
   Attention-deficit/hyperactivity disorder (ADHD) is a risk factor for
   problematic cannabis use. However, clinical and anecdotal evidence
   suggest an increasingly popular perception that cannabis is therapeutic
   for ADHD, including via online resources. Given that the Internet is
   increasingly utilized as a source of healthcare information and may
   influence perceptions, we conducted a qualitative analysis of online
   forum discussions, also referred to as threads, on the effects of
   cannabis on ADHD to systematically characterize the content patients and
   caregivers may encounter about ADHD and cannabis.
   Methods
   A total of 268 separate forum threads were identified. Twenty percent
   (20%) were randomly selected, which yielded 55 separate forum threads
   (mean number of individual posts per forum thread = 17.53) scored by
   three raters (Cohen's kappa = 0.74). A final sample of 401 posts in
   these forum threads received at least one endorsement on predetermined
   topics following qualitative coding procedures.
   Results
   Twenty-five (25%) percent of individual posts indicated that cannabis is
   therapeutic for ADHD, as opposed to 8% that it is harmful, 5% that it is
   both therapeutic and harmful, and 2% that it has no effect on ADHD. This
   pattern was generally consistent when the year of each post was
   considered. The greater endorsement of therapeutic versus harmful
   effects of cannabis did not generalize to mood, other (non-ADHD)
   psychiatric conditions, or overall domains of daily life. Additional
   themes emerged (e.g., cannabis being considered sanctioned by healthcare
   providers).
   Conclusions
   Despite that there are no clinical recommendations or systematic
   research supporting the beneficial effects of cannabis use for ADHD,
   online discussions indicate that cannabis is considered therapeutic for
   ADHD-this is the first study to identify such a trend. This type of
   online information could shape ADHD patient and caregiver perceptions,
   and influence cannabis use and clinical care.
RI Sweitzer, Maggie/GPK-2525-2022; Kollins, Scott/AAD-6291-2020; Sweitzer, Maggie/
OI Kollins, Scott/0000-0001-6847-6935; Sweitzer, Maggie/0000-0002-5085-3752
ZR 0
ZA 0
Z8 1
ZB 10
ZS 0
TC 47
Z9 47
U1 0
U2 30
SN 1932-6203
UT WOS:000376882500160
PM 27227537
ER

PT J
AU Vetter, Monica H
   Carter, Mary
TI Differences between first and fourth year medical students' interest in
   pursuing careers in academic medicine.
SO International journal of medical education
VL 7
BP 154
EP 7
DI 10.5116/ijme.571b.af3d
PD 2016 May 24
PY 2016
AB OBJECTIVE: The purpose of this pilot study was to assess the differences
   in the attitudes of first and fourth-year medical students regarding
   careers in academics. We also sought to identify any factors associated
   with an increased interest in academic medicine.
   METHODS: A cross-sectional study was conducted during October 2013 at
   the University of Louisville. All first and fourth year medical students
   were invited to complete an online survey utilizing a survey instrument
   developed through literature review. Demographic data and information
   about background experiences were collected in addition to participants'
   perceptions regarding careers in academia using a 5-point Likert scale.
   Participants were also queried about their current interest in a career
   in academics and the likelihood they would pursue academic medicine.
   RESULTS: Of the 330 potential participants, 140 (42.4%) agreed to
   participate. Overall, fourth-years reported a higher likelihood of
   pursuing an academic career than first-years. Research experience,
   publications, distinction track interest or involvement, and belief that
   a career in academics would reduce salary potential were positively
   correlated with reported likelihood of pursuing academic medicine.
   CONCLUSIONS: Findings from this pilot study demonstrate differences in
   interest in academic medicine between junior and senior medical
   students. Additionally, several factors were associated with a high
   likelihood of self-reported interest in academic. Based on these
   findings, efforts to increase medical students' interest in academic
   medicine careers could be supported by providing more research and
   teaching opportunities or distinction track options as a structured part
   of the medical school curriculum.
ZS 0
Z8 0
ZB 2
ZR 0
ZA 0
TC 9
Z9 9
U1 0
U2 2
EI 2042-6372
UT MEDLINE:27219295
PM 27219295
ER

PT J
AU Hartley, Kathy
TI Untangling approaches to management and leadership across systems of
   medical education
SO BMC HEALTH SERVICES RESEARCH
VL 16
AR 180
DI 10.1186/s12913-016-1391-9
SU 2
PD MAY 24 2016
PY 2016
AB Aims: How future doctors might be educated and trained in order to meet
   the population and system needs of countries is currently being debated.
   Incorporation of a broad range of capabilities, encompassed within
   categories of management and, increasingly, leadership, form part of
   this discussion. The purpose of this paper is to outline a framework by
   which countries' progress in this area might be assessed and compared.
   Methods: Key databases and journals related to this area were reviewed.
   From relevant articles potential factors impacting on the incorporation
   of aspects of management and leadership within medical education and
   training were identified. These factors were tested via an online survey
   during 2013 with six members of a European Association of doctors who
   promote medical involvement in hospital management, including members
   from countries less represented in the health management literature.
   Results: A framework for analysing how management and leadership
   education is being approached within different systems of healthcare is
   developed and presented.
   Conclusions: More systematic work across a wider range of countries is
   needed if we are to have a better understanding of how countries within
   and beyond Europe are approaching and progressing the education of
   doctors in management and leadership.
OI Hartley, Kathryn (Kathy)/0000-0001-5517-5578
ZS 0
TC 12
Z8 0
ZA 0
ZR 0
ZB 0
Z9 12
U1 1
U2 11
SN 1472-6963
UT WOS:000381319100004
PM 27230432
ER

PT J
AU Navalpakam, Aishwarya
   Dany, Mohammed
   Hussein, Inaya Hajj
TI Behavioral Perceptions of Oakland University Female College Students
   towards Human Papillomavirus Vaccination
SO PLOS ONE
VL 11
IS 5
AR e0155955
DI 10.1371/journal.pone.0155955
PD MAY 20 2016
PY 2016
AB Human Papillomavirus (HPV) vaccination decreases the risk for cervical
   cancer. However, the uptake of HPV vaccine remains low when compared
   with other recommended vaccines. This study evaluates the knowledge and
   attitudes towards HPV infection and vaccination, and the readiness for
   the uptake of HPV vaccine amongst female students attending Oakland
   University (OU) in Michigan, United States. This is a cross-sectional
   study targeting a randomized sample of a 1000 female OU students using
   an online questionnaire. The data were statistically analyzed using SPSS
   software. A total of 192 female students, with the mean age of 24 years
   completed the survey. The majority of participants had previous sexual
   experience with occasional use of contraceptives (78.1%), were
   non-smokers (92.7%), and non-alcohol drinkers (54.2%). The participants
   had a mean knowledge score of 53.0% with a standard error of 2.3%
   translating to a moderately informed population. The majority agreed
   that HPV is life threatening (79%), the vaccine prevents cervical cancer
   (62%), and that side effects would not deter themfrom vaccination (63%).
   Although two thirds (67%) believed that, based on sexual practices in
   the United States, female college students in Michigan have a higher
   chance of contracting HPV, about 50% did not believe they themselves
   were at risk. Higher knowledge correlated with increased recommendation
   for the vaccine (correlation-factor 0.20, p = 0.005). Results suggested
   that the best predictor for improvement of vaccination was the awareness
   level and health education. This indicates a need for an educational
   intervention to raise awareness, increase HPV vaccine uptake, and
   decrease the incidence of cervical cancer.
OI Dany, Mohammed/0000-0002-7060-5385
ZA 0
TC 14
ZB 5
ZS 0
Z8 0
ZR 0
Z9 14
U1 0
U2 8
SN 1932-6203
UT WOS:000376291500034
PM 27203284
ER

PT J
AU Calear, Alison L.
   Batterham, Philip J.
   Poyser, Carmel T.
   Mackinnon, Andrew J.
   Griffiths, Kathleen M.
   Christensen, Helen
TI Cluster randomised controlled trial of the e-couch Anxiety and Worry
   program in schools
SO JOURNAL OF AFFECTIVE DISORDERS
VL 196
BP 210
EP 217
DI 10.1016/j.jad.2016.02.049
PD MAY 15 2016
PY 2016
AB Background: Anxiety is a common mental health problem in youth. The
   current study aimed to test the effectiveness of an online self-directed
   anxiety prevention program in a school-based sample and to compare two
   methods of implementing an anxiety program in schools.
   Methods: A three-arm cluster stratified randomised controlled trial was
   conducted with 30 Australian schools. Each school was randomly assigned
   to receive: (1) externally-supported intervention, (2) teacher
   -supported intervention, or (3) wait-list control. All consenting
   students (N=1767) were invited to complete pre-intervention,
   post-intervention, 6- and 12-month follow-up questionnaires measuring
   generalised anxiety, social anxiety, anxiety sensitivity, depressive
   symptoms and mental wellbeing. Intervention participants completed the
   e-couch Anxiety and Worry program over 6 weeks.
   Results: At post-intervention, 6- and 12-month follow-up no significant
   differences were observed between the intervention and control
   conditions for generalised anxiety (Cohen's d=-0.14 to 0.15), social
   anxiety (d=0.04-0.23), anxiety sensitivity (d= 0.07 to 0.07), depressive
   symptoms (d= 0.05 to 0.04) or mental wellbeing (d=-0.06 to 0.30).
   Limitations: The current study only included self-report measures that
   may have been influenced by situational factors or biases.
   Conclusions: The e-couch Anxiety and Worry program did not have a
   significant positive effect on participant mental health or wellbeing.
   The addition of a mental health education officer to support classroom
   teachers in the delivery of the program also had no effect on
   intervention outcomes. Future prevention research should look to develop
   briefer and more interactive interventions that are more engaging for
   youth. (C) 2016 Elsevier B.V. All rights reserved.
RI Calear, Alison L/D-4191-2009; Christensen, Helen/F-5053-2012; Batterham, Philip/
OI Calear, Alison L/0000-0002-7028-725X; Christensen,
   Helen/0000-0003-0435-2065; Batterham, Philip/0000-0002-4547-6876
ZR 0
Z8 1
TC 22
ZS 0
ZA 0
ZB 0
Z9 23
U1 1
U2 33
SN 0165-0327
EI 1573-2517
UT WOS:000372716800025
PM 26926660
ER

PT J
AU van de Mortel, Thea F.
   Silberberg, Peter L.
   Ahern, Christine M.
   Pit, Sabrina W.
TI Supporting near-peer teaching in general practice: a national survey
SO BMC MEDICAL EDUCATION
VL 16
AR 143
DI 10.1186/s12909-016-0662-9
PD MAY 12 2016
PY 2016
AB Background: Training bodies see teaching by junior doctors and
   vocational trainees in general practice (family medicine) as integral to
   a doctor's role. While there is a body of literature on teacher training
   programs, and on peer and near-peer teaching in hospitals and
   universities, there has been little examination of near-peer teaching in
   general practice. Near-peer teaching is teaching to those close to
   oneself but not at the same level in the training continuum. This study
   investigated the perceptions of key stakeholders on near-peer teaching
   in general practice, their current near-peer teaching activities, and
   methods of recruitment and support.
   Methods: A national anonymous online survey was used to obtain data on
   Australian stakeholders' perceptions of, and processes related to,
   near-peer teaching in general practice. Recruitment occurred via
   electronic invitations sent by training providers and stakeholder
   associations. Separate questionnaires, which were validated via several
   cycles of review and piloting, were developed for supervisors and
   learners. The survey included both fixed response and open response
   questions.
   Results: Responses (n = 1,122) were obtained from 269 general
   practitioner supervisors, 221 general practice registrars, 319
   prevocational trainees, and 313 medical students. All stakeholder groups
   agreed that registrars should teach learners in general practice, and 72
   % of registrars, 68 % of prevocational trainees, and 33 % of medical
   students reported having done some teaching in this setting.
   Three-quarters of supervisors allowed learners to teach. Having another
   learner observe their consultations was the most common form of teaching
   for registrars and prevocational trainees. Eight percent of registrars
   received some remuneration for teaching. The approach used to determine
   teaching readiness and quality varied greatly between supervisors.
   Conclusions: Near-peer teaching was supported by the majority of
   stakeholders, but is underutilised and has poor structural support.
   Guidelines may be required to help supervisors better support learners
   in this role and manage quality issues related to teaching.
OI Achilova, Diyora/0000-0002-7645-9497
ZR 0
ZA 0
ZB 0
TC 9
Z8 0
ZS 0
Z9 9
U1 1
U2 15
EI 1472-6920
UT WOS:000375685500001
PM 27176859
ER

PT J
AU Talwalkar, Jaideep S
   Fahs, Deborah B
   Kayingo, Gerald
   Wong, Risa
   Jeon, Sangchoon
   Honan, Linda
TI Readiness for interprofessional learning among healthcare professional
   students.
SO International journal of medical education
VL 7
BP 144
EP 8
DI 10.5116/ijme.570d.7bd8
PD 2016 May 12
PY 2016
AB OBJECTIVE: The purpose of this study was to investigate attitudes toward
   interprofessional learning among first year medical, nursing, and
   physician associate students at an American university at the start of
   their training.
   METHODS: First year medical (n=101), nursing (n=81), and physician
   associate (n=35) students were invited to complete an anonymous online
   survey which included items related to demographic information and the
   Readiness for Interprofessional Learning Scale. Scores were compared by
   the general linear model and Duncan's multiple range test while
   controlling for demographic differences.
   RESULTS: All three groups scored in the high range, indicating readiness
   for shared learning. Female students, those with advanced degrees, and
   those with healthcare experience prior to enrolment in health
   professional school had significantly higher scores than their
   counterparts. After controlling for differences in demographic factors,
   nursing students scored significantly higher than physician associate
   and medical students (F = 6.22, 0.0025).
   CONCLUSIONS: Health professions students demonstrated readiness for
   interprofessional learning early in their academic programs, however
   important differences in baseline readiness emerged. These findings
   suggest that educators consider baseline attitudes of students when
   designing interprofessional education curricula, and use caution when
   extrapolating data from other geographies or cultures.
RI Kayingo, Gerald/ABG-9693-2021; Jeon, Sangchoon/E-3800-2013; Talwalkar, Jaideep/; Wong, Risa/
OI Jeon, Sangchoon/0000-0003-2855-2053; Talwalkar,
   Jaideep/0000-0003-2471-8159; Wong, Risa/0000-0003-1658-9465
TC 25
ZR 0
ZA 0
ZS 0
Z8 0
ZB 1
Z9 25
U1 0
U2 1
EI 2042-6372
UT MEDLINE:27171559
PM 27171559
ER

PT J
AU Ahluwalia, Aneeta
   Crossman, Tim
   Smith, Helen
TI Current training provision and training needs in oral health for UK
   general practice trainees: survey of General Practitioner Training
   Programme Directors
SO BMC MEDICAL EDUCATION
VL 16
AR 142
DI 10.1186/s12909-016-0663-8
PD MAY 11 2016
PY 2016
AB Background: In the UK the incidence of oral cancers has risen by a third
   in the last decade, and there have been minimal improvements in survival
   rates. Moreover, a significant proportion of the population no longer
   access dental health services regularly, instead presenting their oral
   health concerns to their General Medical Practitioner. Therefore,
   General Practitioners ( GP) have an important role in the diagnosis of
   oral health pathologies and the earlier detection of oral cancers. This
   study aims to understand the current provision of training in oral
   health and cancer for GP trainees and to identify how unmet training
   needs could be met.
   Methods: A cross-sectional survey of GP Training Programme Directors
   using an online questionnaire asking about current oral health education
   training ( hospital placements and structured teaching), the
   competencies covered with trainees and ways to improve oral health
   training. Quantitative data were analysed using descriptive statistics
   and content analysis was undertaken of free text responses.
   Results: We obtained responses from 132 GP Training Programme Directors
   (GPTPDs), from 13 of the 16 UK medical deaneries surveyed. The majority
   of respondents (71.2 %) indicated that their programmes did not provide
   any structured oral health training to GP trainees and that <= 10 % of
   their trainees were undertaking hospital posts relevant to oral health.
   GPTPDs were of the view that the quality of oral health training was
   poor, relative to the specified competencies, and that teaching on
   clinical presentations of 'normal' oral anatomy was particularly poor.
   It was envisaged that oral health training could be improved by access
   to specialist tutors, e-learning programmes and problem-based-learning
   sessions. Respondents highlighted the need for training sessions to be
   relevant to GPs. Barriers to improving training in oral health were time
   constraints, competing priorities and reluctance to taking on the
   workload of dentists.
   Conclusions: This UK-wide survey has identified important gaps in the
   training of GP trainees in relation to oral health care and cancer
   detection. Addressing these knowledge and skill gaps, particularly in
   the identification of oral cancers, will help to improve oral health
   and, more importantly, the timely diagnosis of oral cancer.
RI Smith, Helen E/M-2449-2016
OI Smith, Helen E/0000-0003-1883-6124
Z8 0
ZS 0
TC 16
ZR 0
ZB 2
ZA 0
Z9 16
U1 0
U2 11
EI 1472-6920
UT WOS:000375685300001
PM 27169796
ER

PT J
AU Byrne, E.
   Donaldson, L.
   Manda-Taylor, L.
   Brugha, R.
   Matthews, A.
   MacDonald, S.
   Mwapasa, V.
   Petersen, M.
   Walsh, A.
TI The use of technology enhanced learning in health research capacity
   development: lessons from a cross country research partnership
SO GLOBALIZATION AND HEALTH
VL 12
AR 19
DI 10.1186/s12992-016-0154-z
PD MAY 10 2016
PY 2016
AB Background: With the recognition of the need for research capacity
   strengthening for advancing health and development, this research
   capacity article explores the use of technology enhanced learning in the
   delivery of a collaborative postgraduate blended Master's degree in
   Malawi. Two research questions are addressed: (i) Can technology
   enhanced learning be used to develop health research capacity?, and:
   (ii) How can learning content be designed that is transferrable across
   different contexts?
   Methods: An explanatory sequential mixed methods design was adopted for
   the evaluation of technology enhanced learning in the Masters programme.
   A number of online surveys were administered, student participation in
   online activities monitored and an independent evaluation of the
   programme conducted.
   Results: Remote collaboration and engagement are paramount in the design
   of a blended learning programme and support was needed for selecting the
   most appropriate technical tools. Internet access proved problematic
   despite developing the content around low bandwidth availability and
   training was required for students and teachers/trainers on the tools
   used. Varying degrees of engagement with the tools used was recorded,
   and the support of a learning technologist was needed to navigate
   through challenges faced.
   Conclusion: Capacity can be built in health research through blended
   learning programmes. In relation to transferability, the support
   required institutionally for technology enhanced learning needs to be
   conceptualised differently from support for face-to-face teaching.
   Additionally, differences in pedagogical approaches and styles between
   institutions, as well as existing social norms and values around
   communication, need to be embedded in the content development if the
   material is to be used beyond the pilot resource-intensive phase of a
   project.
RI Matthews, Anne/ABC-9580-2021; Manda-Taylor, Lucinda/AAK-2116-2021; Byrne, Elaine/E-2458-2012; Macdonald, Stephen/; Walsh, Aisling/; Brugha, Ruairi/C-8420-2012; Mwapasa, Victor/
OI Matthews, Anne/0000-0002-4845-869X; Manda-Taylor,
   Lucinda/0000-0001-8149-0897; Byrne, Elaine/0000-0001-7322-277X;
   Macdonald, Stephen/0000-0001-6306-8035; Walsh,
   Aisling/0000-0002-5312-5101; Brugha, Ruairi/0000-0003-0729-0197;
   Mwapasa, Victor/0000-0002-2748-8902
ZS 0
TC 7
ZA 0
ZR 0
Z8 0
ZB 0
Z9 7
U1 0
U2 13
EI 1744-8603
UT WOS:000376380800002
PM 27160242
ER

PT J
AU Shaban, Sami
   Elzubeir, Margaret
   Al Houqani, Mohammed
TI Online assessment standard setting for multiple choice questions.
SO International journal of medical education
VL 7
BP 142
EP 3
DI 10.5116/ijme.5715.3481
PD 2016 May 05
PY 2016
ZA 0
ZR 0
ZB 0
Z8 0
TC 1
ZS 0
Z9 1
U1 0
U2 3
EI 2042-6372
UT MEDLINE:27149419
PM 27149419
ER

PT J
AU Kim, Yongjoo
   Kawachi, Ichiro
TI School- and Individual-level Predictors of Weight Status Misperception
   among Korean Adolescents: A National Online Survey
SO PLOS ONE
VL 11
IS 5
AR e0154826
DI 10.1371/journal.pone.0154826
PD MAY 4 2016
PY 2016
AB Background
   Growing body of literature has reported that weight status estimation
   pattern, including accurate-, under-, and overestimation, was associated
   with weight related behaviors and weight change among adolescents and
   young adults. However, there have been a few studies investigating the
   potential role of school contexts in shaping adolescents' weight status
   estimation pattern among Korea adolescents.
   Objective
   The aim of the present study was to investigate the association between
   weight status misperception patterns and factors at individual-,
   family-, and school-level, simultaneously, and whether there was
   significant between schools variation in the distribution of each weight
   status misperception pattern, underestimation and overestimation
   respectively, among Korean adolescents aged 12-18 years.
   Method
   Data from the Eighth Korea Youth Risk Behavior Web-based Survey (KYRBS),
   2012, a nationally representative online survey of 72,228 students (boys
   = 37,229, girls = 34,999) from a total of 797 middle and high schools
   were used. Sex stratified multilevel random intercept multinomial
   logistic models where adolescents (level 1) were nested within schools
   (level 2) were performed.
   Results
   At the school level, attending a school with higher average BMI
   (kg/m(2)) was positively associated with weight status underestimation,
   and inversely associated with weight status overestimation among boys
   and girls. Single-sex schooling was positively associated with weight
   status underestimation among girls. At the family level, higher
   household income (high/middle versus low) was inversely associated with
   both weight status under- and overestimation among boys and girls.
   Higher maternal education (equal to or more than college graduate versus
   equal to or less than high school graduate) was positively associated
   with weight status overestimation among boys, and living with both
   parents (compared to not living with both parents) was inversely
   associated with weight status underestimation among girls. At the
   individual level, high academic achievement (compared to low) was
   positively associated with weight status underestimation among boys and
   girls.
   Conclusions
   While further research with prospective designs and objectively measured
   anthropometric information is needed, school environmental factors such
   as sex composition and school average BMI, as well as, family contexts
   such as socioeconomic status need to be considered when developing and
   implementing obesity prevention programs.
RI Kim, Yongjoo/N-9751-2019
OI Kim, Yongjoo/0000-0002-0768-9256
ZS 0
Z8 0
ZA 0
ZB 4
ZR 0
TC 12
Z9 12
U1 1
U2 9
SN 1932-6203
UT WOS:000375676400079
PM 27144319
ER

PT J
AU Stoszkowski, John
   Collins, Dave
TI Sources, topics and use of knowledge by coaches
SO JOURNAL OF SPORTS SCIENCES
VL 34
IS 9
BP 794
EP 802
DI 10.1080/02640414.2015.1072279
PD MAY 2 2016
PY 2016
AB In recent years, the value of social learning approaches as part of the
   design and delivery of formalised coach development initiatives has
   gained credence in the literature. However, insight is currently lacking
   into the fundamental social dimensions that underpin coach learning.
   Accordingly, this study aimed to explore coaches' perceptions of their
   actual and preferred methods of acquiring new coaching knowledge, the
   types of knowledge they currently acquire and/or desire, and their
   application of new knowledge. Responses to an online survey, completed
   by practicing coaches (N=320) in a range of sports and contexts, were
   analysed descriptively and inductively. Results revealed that coaches
   preferred, and mostly acquired, coaching knowledge from informal
   learning activities, especially when these permitted social interaction.
   Notably, however, formal coach education courses were also reported
   relatively frequently as a source of recent knowledge acquisition.
   Nevertheless, critical justification for and application of acquired
   knowledge was largely absent. Based on the findings, we suggest that,
   before social learning activities such as mentoring schemes and
   communities of practice are placed at the centre of formalised coach
   development provision, coach educators must put in place the support
   structures to better enable coaches to recognise and deal with the
   potentially mixed influences of the social milieu on coach learning,
   aiming to ensure that their informal development is sufficiently
   open-minded, reflective and critical.
RI Stoszkowski, John/AAM-2403-2020
OI Stoszkowski, John/0000-0002-1968-5770
TC 107
Z8 0
ZR 0
ZA 0
ZB 4
ZS 9
Z9 116
U1 6
U2 57
SN 0264-0414
EI 1466-447X
UT WOS:000370880200002
PM 26222481
ER

PT J
AU Guraya, Salman Y
   Guraya, Shaista S
   Mahabbat, Nehal Anam
   Fallatah, Khulood Yahya
   Al-Ahmadi, Bashaer Ahmad
   Alalawi, Hadeel Hadi
TI The Desired Concept Maps and Goal Setting for Assessing Professionalism
   in Medicine.
SO Journal of clinical and diagnostic research : JCDR
VL 10
IS 5
BP JE01
EP 5
DI 10.7860/JCDR/2016/19917.7832
PD 2016-May
PY 2016
AB Due to the multi-dimensional characteristics of professionalism, no
   single assessment modality has shown to reliably assess professionalism.
   This review aims to describe some of the popular assessment tools that
   are being used to assess professionalism with a view to formulate a
   framework of assessment of professionalism in medicine. In December
   2015, the online research databases of MEDLINE, the Educational
   Resources Information Center (ERIC), Elton Bryson Stephens Company
   (EBSCO), SCOPUS, OVID and PsychINFO were searched for full-text English
   language articles published during 2000 to 2015. MeSH terms
   "professionalism" AND "duty" AND "assessment" OR "professionalism
   behavioural" AND "professionalism-cognitive" were used. The research
   articles that assessed professionalism across medical fields along with
   other areas of competencies were included. A final list of 35 articles
   were selected for this review. Several assessment tools are available
   for assessing professionalism that includes, but not limited to, mini
   clinical evaluation exercise, standardised direct observation of
   procedural skills, professionalism mini-evaluation exercise,
   multi-source feedback and 360 degree evaluation, and case based
   discussions. Because professionalism is a complex construct, it is less
   likely that a single assessment strategy will adequately measure it.
   Since every single assessment tool has its own weaknesses, triangulation
   involving multiple tools can compensate the shortcomings associated with
   any single approach. Assessment of professionalism necessitates a
   combination of modalities at individual, interpersonal, societal, and
   institutional levels and should be accompanied by feedback and
   motivational reflection that will, in turn, lead to behaviour and
   identity formation. The assessment of professionalism in medicine should
   meet the criteria of validity, reliability, feasibility and
   acceptability. Educators are urged to enhance the depth and quality of
   assessment instruments in the existing medical curricula for ensuring
   validity and reliability of assessment tools for professionalism. 
RI Guraya, Shaista Salman Salman/AAW-7561-2021; Guraya, Salman/ABC-9493-2021; Guraya, Salman/AEN-6633-2022
OI Guraya, Shaista Salman Salman/0000-0003-2903-8697; Guraya,
   Salman/0000-0001-5183-023X; Guraya, Salman/0000-0001-5183-023X
ZR 0
ZS 0
Z8 0
TC 5
ZA 0
ZB 2
Z9 5
U1 0
U2 6
SN 2249-782X
UT MEDLINE:27437247
PM 27437247
ER

PT J
AU Rangarajan, Nandhini
   Balasubramanian, Shanthi
   Pang, Jing
   Watts, Gerald F
TI Knowledge and Awareness of Familial Hypercholesterolaemia among
   Registered Medical Practitioners in Tamil Nadu: Are They Suboptimal?
SO Journal of clinical and diagnostic research : JCDR
VL 10
IS 5
BP OC52
EP 6
DI 10.7860/JCDR/2016/18798.7893
PD 2016-May
PY 2016
AB INTRODUCTION: Familial Hypercholesterolaemia (FH) is the most common
   monogenic disorder causing premature Coronary Artery Disease (CAD).
   However, the majority of people with FH are undiagnosed and under
   treated.
   AIM: To determine awareness, knowledge and practices of registered
   medical practitioners regarding FH in India.
   MATERIALS AND METHODS: Physicians from a southern state of India (Tamil
   Nadu) who see the general cases were requested to complete a structured
   online survey questionnaire based on the outcomes on screening,
   diagnostic and service aspects of FH.
   RESULTS: A total of 133 physicians were surveyed, 27.9% perceived
   themselves to have above average familiarity with FH and 71.4% correctly
   described FH. 41.4% of physicians were unaware and unsure whether they
   had FH patients under their care. The awareness of specific aspects of
   FH were as follows: heritability 35.3%, prevalence 31.6%, typical lipid
   profile 34.6%, CVD relating to FH13.5%, genetic testing 33.1%, cascade
   screening 41.4%, preventive, management and referral services for FH
   12.8%, 49.6% of them thought that the age for screening young people for
   FH should be 13 to 18 years. 84.2% selected GP's as the most effective
   health care provider for the early detection and care of FH as being
   useful. 69.2% selected interpretive commenting on lipid profile to
   highlight patients at risk of FH. 91.7% and 19.5% of physicians
   identified statins as monotherapy and statin with ezetimibe as
   combination therapy for FH, respectively.
   CONCLUSION: The study identified substantial deficit in the awareness
   and knowledge of FH among primary care physicians in Tamil Nadu.
   Extensive and continuous medical education programs are required to
   close the gap in coronary prevention.
RI Pang, Jing/T-6397-2019; Watts, Gerald/
OI Pang, Jing/0000-0002-9700-6948; Watts, Gerald/0000-0003-2276-1524
ZA 0
ZR 0
ZS 0
Z8 0
TC 14
ZB 6
Z9 14
U1 0
U2 0
SN 2249-782X
UT MEDLINE:27437273
PM 27437273
ER

PT J
AU Kumar, Satish
   Jena, Lingaraja
   Vagha, Jayant
TI Need Assessment of Enhancing the Weightage of Applied Biochemistry in
   the Undergraduate Curriculum at MGIMS, Sevagram
SO BIOCHEMISTRY AND MOLECULAR BIOLOGY EDUCATION
VL 44
IS 3
BP 230
EP 240
DI 10.1002/bmb.20934
PD MAY-JUN 2016
PY 2016
AB In order to review the need assessment of enhancing the weightage of
   Applied Biochemistry in the undergraduate curriculum at Mahatma Gandhi
   Institute of Medical Sciences (MGIMS), Sevagram, a validated
   questionnaire was sent to 453 participants which include 387
   undergraduate students, 11 interns, 23 postgraduate students, and 32
   faculty members. A web-based data collection and analysis tool was
   designed for online questionnaire distribution, data collection, and
   analysis. Response rate was 100%. Most of the respondents agreed that
   the subject Biochemistry has relevance in clinical practice (81.24%) and
   applied based learning of Biochemistry by medical undergraduates would
   help in overall improvement in the health standards/patients care
   (83.44%). According to 65.12% respondents, most of the medical
   undergraduates read Biochemistry just for examination purpose only.
   Nearly half of the respondents agreed that minute details of biochemical
   reactions were not much useful in clinical practice (53.86%) and the
   vast majority of diagrammatic cycles memorized by the medical
   undergraduates had no relevance in clinical practice (51.21%), the
   decreased interest in learning the Applied Biochemistry was due to more
   amount of clinically irrelevant information taught to medical
   undergraduates (73.51%), there was a need to rethink for removing the
   diagrammatic biochemical cycles from curriculum for medical
   undergraduates (48.12%), the less learning of Applied Biochemistry or
   competencies would affect the clinical skills and knowledge of medical
   undergraduates (70.42%). The result of this study suggests that there is
   need for restructuring the Biochemistry curriculum with more clinical
   relevance. (C) 2016 by The International Union of Biochemistry and
   Molecular Biology, 44:230-240, 2016.
RI Kumar, Satish/AAA-3123-2022; Vagha, Jayant/
OI Kumar, Satish/0000-0003-0128-7245; Vagha, Jayant/0000-0001-8494-3759
ZA 0
TC 5
ZR 0
ZB 1
ZS 0
Z8 0
Z9 5
U1 0
U2 1
SN 1470-8175
EI 1539-3429
UT WOS:000380265400003
PM 26900873
ER

PT J
AU Arthur, Peter
   Ludwig, Martha
   Castelli, Joane
   Kirkwood, Paul
   Attwood, Paul
TI Prepare, Do, Review: A Skills-Based Approach for Laboratory Practical
   Classes in Biochemistry and Molecular Biology
SO BIOCHEMISTRY AND MOLECULAR BIOLOGY EDUCATION
VL 44
IS 3
BP 276
EP 287
DI 10.1002/bmb.20951
PD MAY-JUN 2016
PY 2016
AB A new laboratory practical system is described which is comprised of a
   number of laboratory practical modules, each based around a particular
   technique or set of techniques, related to the theory part of the course
   but not designed to be dependent on it. Each module comprises an online
   recorded pre-lab lecture, the laboratory practical itself and a post-lab
   session in which students make oral presentations on different aspects
   of the practical. Each part of the module is assessed with the aim of
   providing rapid feedback to staff and students. Each laboratory
   practical is the responsibility of a single staff member and through
   this "ownership," continual review and updating is promoted. Examples of
   changes made by staff to modules as a result of student feedback are
   detailed. A survey of students who had experienced both the old-style
   laboratory course and the new one provided evidence of increased
   satisfaction with the new program. The assessment of acquired shills in
   the new program showed that it was much more effective than the old
   course. (C) 2016 by The International Union of Biochemistry and
   Molecular Biology, 44:276-287, 2016.
RI Arthur, Peter/H-8765-2014; Arthur, Peter/AAD-4594-2020; Ludwig, Martha/
OI Arthur, Peter/0000-0002-1257-8200; Arthur, Peter/0000-0002-1257-8200;
   Ludwig, Martha/0000-0002-0324-7602
ZB 0
ZA 0
ZS 0
Z8 0
ZR 0
TC 4
Z9 4
U1 1
U2 23
SN 1470-8175
EI 1539-3429
UT WOS:000380265400008
PM 27161811
ER

PT J
AU Brown, James A. L.
TI Evaluating the Effectiveness of a Practical Inquiry-Based Learning
   Bioinformatics Module on Undergraduate Student Engagement and Applied
   Skills
SO BIOCHEMISTRY AND MOLECULAR BIOLOGY EDUCATION
VL 44
IS 3
BP 304
EP 313
DI 10.1002/bmb.20954
PD MAY-JUN 2016
PY 2016
AB A pedagogic intervention, in the form of an inquiry-based peer-assisted
   learning project (as a practical student-led bioinformatics module), was
   assessed for its ability to increase students' engagement, practical
   bioinformatic skills and process-specific knowledge. Elements assessed
   were process-specific knowledge following module completion, qualitative
   student-based module evaluation and the novelty, scientific validity and
   quality of written student reports. Bioinformatics is often the starting
   point for laboratory-based research projects, therefore high importance
   was placed on allowing students to individually develop and apply
   processes and methods of scientific research. Students led a
   bioinformatic inquiry-based project (within a framework of inquiry),
   discovering, justifying and exploring individually discovered research
   targets. Detailed assessable reports were produced, displaying data
   generated and the resources used. Mimicking research settings,
   undergraduates were divided into small collaborative groups, with
   distinctive central themes. The module was evaluated by assessing the
   quality and originality of the students' targets through reports,
   reflecting students' use and understanding of concepts and tools
   required to generate their data. Furthermore, evaluation of the
   bioinformatic module was assessed semi-quantitatively using pre-and
   post-module quizzes (a non-assessable activity, not contributing to
   their grade), which incorporated process-and content-specific questions
   (indicative of their use of the online tools). Qualitative assessment of
   the teaching intervention was performed using post-module surveys,
   exploring student satisfaction and other module specific elements.
   Overall, a positive experience was found, as was a post module increase
   in correct process-specific answers. In conclusion, an inquiry-based
   peer-assisted learning module increased students' engagement, practical
   bioinformatic skills and process-specific knowledge. (C) 2016 by The
   International Union of Biochemistry and Molecular Biology, 44:304-313
   2016.
RI Brown, James/H-3437-2019
OI Brown, James/0000-0002-3155-0334
ZR 0
Z8 0
ZA 0
TC 12
ZS 0
ZB 4
Z9 13
U1 2
U2 35
SN 1470-8175
EI 1539-3429
UT WOS:000380265400011
PM 27161812
ER

PT J
AU Subramaniam, Mythily
   Chua, Boon Yiang
   Abdin, Edimansyah
   Pang, Shirlene
   Satghare, Pratika
   Vaingankar, Janhavi A.
   Verma, Swapna
   Ong, Say How
   Picco, Louisa
   Chong, Siow Ann
TI Prevalence and Correlates of Internet Gaming Problem among Internet
   Users: Results from an Internet Survey
SO ANNALS ACADEMY OF MEDICINE SINGAPORE
VL 45
IS 5
BP 174
EP 183
PD MAY 2016
PY 2016
AB Introduction: The current study aimed to establish the prevalence of
   internet gaming disorder (IGD) and its association with demographic
   characteristics, game genre, game use (time spent on gaming), as well as
   psychological distress, social phobia and well-being among current
   online gamers in Singapore. Materials and Methods: A total of 1251
   participants aged 13 to 40 years completed the study which was
   administered as a web survey. The online questionnaire was designed
   using QuestionPro, and consisted of 8 sections and 105 questions. The
   9-item Internet Gaming Disorder Questionnaire was used to establish the
   prevalence of IGD in the study. A series of logistic regression models
   were used to examine the associations between IGD, demographic
   characteristics and game genre, as well as IGD and psychological
   distress, social phobia and well-being. Results: The prevalence of IGD
   established using a cutoff of 5 among those who were current online
   gamers was 17.7 A. Multiple logistic regressions revealed that those
   meeting criteria of IGD were more likely to be older, reported an
   earlier age of onset of playing online games, had primary and secondary
   education versus tertiary education, were currently students versus
   being currently employed and played massively multiplayer online
   role-playing games. Distress and social anxiety were higher while
   satisfaction with life was significantly lower among those who met
   criteria for IGD than those who did not meet the criteria. Conclusion:
   The prevalence of IGD and its negative consequences in our sample of
   current online gamers was significant and point towards the need for
   further clinical studies and innovative interventions to address the
   problem.
RI Abdin, Edimansyah/E-6451-2011; Picco, Louisa/AAD-6236-2022; Picco, Louisa/
OI Abdin, Edimansyah/0000-0002-1016-3298; Picco, Louisa/0000-0001-7593-3209
TC 23
ZR 0
ZS 0
ZA 0
Z8 0
ZB 5
Z9 23
U1 0
U2 14
SN 0304-4602
UT WOS:000379196200002
PM 27383716
ER

PT J
AU Herth, Natalie
   Kuenzel, Ulrike
   Liebl, Patrick
   Keinki, Christian
   Zell, Joerg
   Huebner, Jutta
TI Internet Information for Patients on Cancer Diets - an Analysis of
   German Websites
SO ONCOLOGY RESEARCH AND TREATMENT
VL 39
IS 5
BP 273
EP 281
DI 10.1159/000445861
PD MAY 2016
PY 2016
AB Background: In recent years, the Internet has become an important source
   of information for cancer patients. Various cancer diets that are
   publicized on the Web promise significant benefits. The aim of our study
   was to evaluate the quality of online patient information about cancer
   diets. Materials and Methods: A patient's search for 'cancer diets' on
   German websites was simulated using the search engine Google. The
   websites were evaluated utilizing a standardized instrument with formal
   and content aspects. Results: An analysis of 60 websites revealed that
   websites from nonprofit associations as well as self-help groups offer
   the best content and formal ranking. Websites whose owners aim to make a
   profit, practices that offer cancer diet therapies, and newspapers
   received the poorest quality score. The majority of content provided on
   the Web gets published by profitoriented content groups. Conclusion: The
   divergence between profit-driven websites offering low-quality content
   and the few trustworthy websites on cancer diets is enormous. The
   information given online about cancer diets may turn out to be a
   hazardous pitfall. In order to present evidence-based information about
   cancer diets, online information should be replenished to create a more
   accurate picture and give higher visibility to the right information.
   (C) 2016 S. Karger GmbH, Freiburg
RI HÃbner, Jutta/AAY-5396-2020; Keinki, Christian/
OI Keinki, Christian/0000-0001-9569-7346
ZB 1
ZS 0
ZA 0
Z8 0
ZR 0
TC 6
Z9 6
U1 0
U2 6
SN 2296-5270
EI 2296-5262
UT WOS:000375776800004
PM 27173518
ER

PT J
AU Brown, Kyle G.
   Stautz, Kaidy
   Hollands, Gareth J.
   Winpenny, Eleanor M.
   Marteau, Theresa M.
TI The Cognitive and Behavioural Impact of Alcohol Promoting and Alcohol
   Warning Advertisements: An Experimental Study
SO ALCOHOL AND ALCOHOLISM
VL 51
IS 3
BP 354
EP 362
DI 10.1093/alcalc/agv104
PD MAY-JUN 2016
PY 2016
AB Aims: To assess the immediate effect of alcohol promoting and alcohol
   warning advertisements on implicit and explicit attitudes towards
   alcohol and on alcohol seeking behaviour.
   Methods: We conducted a between-participants online experiment in which
   participants were randomly assigned to view one of three sets of
   advertisements: (a) alcohol promoting, (b) alcohol warning, or (c)
   unrelated to alcohol. A total of 373 participants (59.5% female) aged
   18-40 (M= 28.03) living in the UK were recruited online through a
   research agency. Positive and negative implicit attitudes and explicit
   attitudes towards alcohol were assessed before and after advertisements
   were viewed. Alcohol seeking behaviourwas measured by participants'
   choice of either an alcohol-related or non-alcohol-related voucher
   offered ostensibly as a reward for participation. Self-reported past
   week alcohol consumption was also recorded.
   Results: There were no main effects on any of the outcome measures. In
   heavier drinkers, viewing alcohol promoting advertisements increased
   positive implicit attitudes (standardized beta = 0.15, P = 0.04) and
   decreased negative implicit attitudes (standardized beta = -0.17, P =
   0.02). In heavier drinkers, viewing alcohol warning advertisements
   decreased negative implicit attitudes (standardized beta = -0.19, P =
   0.01).
   Conclusions: Viewing alcohol promoting advertisements has a cognitive
   impact on heavier drinkers, increasing positive and reducing negative
   implicit attitudes towards alcohol. Viewing alcohol warning
   advertisements reduces negative implicit attitudes towards alcohol in
   heavier drinkers, suggestive of a reactance effect.
RI Winpenny, Eleanor/AAF-1595-2020; Brown, Kyle/; Marteau, Theresa/; Hollands, Gareth/
OI Winpenny, Eleanor/0000-0003-1933-0168; Brown, Kyle/0000-0003-4515-9659;
   Marteau, Theresa/0000-0003-3025-1129; Hollands,
   Gareth/0000-0002-0492-3924
ZB 2
ZR 0
ZA 0
Z8 0
TC 16
ZS 0
Z9 16
U1 0
U2 11
SN 0735-0414
EI 1464-3502
UT WOS:000376098900017
PM 26391367
ER

PT J
AU Buse, Dawn C.
   Scher, Ann I.
   Dodick, David W.
   Reed, Michael L.
   Fanning, Kristina M.
   Adams, Aubrey Manack
   Lipton, Richard B.
TI Impact of Migraine on the Family: Perspectives of People With Migraine
   and Their Spouse/Domestic Partner in the CaMEO Study
SO MAYO CLINIC PROCEEDINGS
VL 91
IS 5
BP 596
EP 611
DI 10.1016/j.mayocp.2016.02.013
PD MAY 2016
PY 2016
AB Objective: To assess the impact of migraine on family members,
   activities, and relationships from the perspectives of the person with
   migraine and his or her spouse/domestic partner.
   Patients and Methods: The Chronic Migraine Epidemiology and Outcomes
   (CaMEO) study is a longitudinal, Web-based study conducted from
   September 2012 to November 2013. Quota sampling from an online panel
   identified respondents who met modified International Classification of
   Headache Disorders, version 3 beta migraine criteria. The Family Burden
   Module included 24 items covering 6 domains. Findings for respondents
   with episodic migraine (EM) and chronic migraine (CM) are presented for
   both the affected individuals and their partners.
   Results: Among 13,064 Family Burden Module respondents (65.7% response
   rate), there were 4022 migraineur-spouse dyads, including 2275 dyads
   with children. Burden increased with headache frequency across all 6
   domains. People with migraine reported higher family burden due to
   migraine than did their spouse/partner. Reduced participation in family
   activities due to migraine was reported 1 or more times a month among
   48.2% to 57.4% of migraineurs, depending on headache frequency
   (days/month). Many (low-frequency to high-frequency EM, 24.4%-40.4%; CM,
   43.9%) perceived that their spouse/partner did not believe the
   severity/impact of their headaches. One-third of migraineurs stated that
   they worried about long-term financial security for themselves or their
   family because of their headaches. Many migraineurs felt they would be
   better parents without headaches (low-frequency to high-frequency EM,
   29.9%-58.0%; CM, 71.7%).
   Conclusion: This analysis quantified the pervasive burden of migraine on
   the family, highlighting the impact on family activities and
   relationships. Not surprisingly, the impact was greatest in families of
   people with CM. (C) 2016 Mayo Foundation for Medical Education and
   Research. Published by Elsevier Inc. This is an open access article
   under the CC BY-NC-ND license
   (http://creativecommons.org/licenses/by-nc-nd/4.0/).
RI Lipton, Richard Bruce/AAY-2818-2021; Lipton, Richard B/B-5060-2011; Scher, Ann/
OI Scher, Ann/0000-0003-4599-9834
ZS 1
ZB 37
TC 76
ZA 0
Z8 0
ZR 0
Z9 76
U1 0
U2 7
SN 0025-6196
EI 1942-5546
UT WOS:000375877200012
PM 27132088
ER

PT J
AU Ryu, Justine H.
   Yi, Paul H.
TI Readability of Spine-Related Patient Education Materials From Leading
   Orthopedic Academic Centers
SO SPINE
VL 41
IS 9
BP E561
EP E565
DI 10.1097/BRS.0000000000001321
PD MAY 2016
PY 2016
AB Study Design. Cross-sectional analysis of online spine-related patient
   education materials from leading academic centers.
   Objective. To assess the readability levels of spine surgery
   relatedpatient education materials available on the websites of academic
   orthopedic surgery departments.
   Summary of Background Data. The Internet is becoming an increasingly
   popular resource for patient education. Yet many previous studies have
   found that Internet-based orthopedic related patient education materials
   from subspecialty societies are written at a level too difficult for the
   average American; however, no prior study has assessed the readability
   of spine surgery-related patient educational materials from leading
   academic centers.
   Methods. All spine surgery relatedarticles from the online patient
   education libraries of the top five US News & World Report ranked
   orthopedic institutions were assessed for readability using the
   Flesch-Kincaid (.12K) readability test. Mean readability levels of
   articles amongst the five academic institutions and articles were
   compared. We also determined the number of articles with readability
   levels at or below the recommended sixth- or eight-grade levels.
   Intraobserver and interobserver reliability of readability assessment
   were assessed.
   Results. A total of 122 articles were reviewed. The mean overall 1:1
   grade level was 11.4; the difference in mean 1:1 grade level between
   each department varied significantly (range, 9.3-13.4; P < 0.0001).
   Twenty-three articles (18.9%) had a readability level at or below the
   eighth grade level, and only one (0.8%) was at or below the sixth grade
   level. Intraobserver and interobserver reliability were both excellent
   (intraclass correlation coefficient of 1 for both),
   Conclusion. Online patient education materials related to spine from
   academic orthopedic centers are written at a level too high for the
   average patient, consistent with spine surgery related patient education
   materials provided by the American Academy of Orthopaedic Surgeons and
   spine subspecialty societies. This study highlights the potential
   difficulties patients might have in reading and comprehending the
   information in publicly available education materials related to spine.
ZR 0
ZS 0
TC 18
ZA 0
Z8 0
ZB 4
Z9 18
U1 0
U2 3
SN 0362-2436
EI 1528-1159
UT WOS:000375623200009
PM 26641845
ER

PT J
AU Kowalski, C.
   Ferencz, J.
   Benz, S.
   Post, S.
   Seufferlein, T.
   Stinner, B.
   Penzes, O.
   Wesselmann, S.
TI Obstacles and facilitators of conducting studies - the perspective of
   colorectal cancer centers' coordinators
SO ZEITSCHRIFT FUR GASTROENTEROLOGIE
VL 54
IS 5
BP 409
EP 415
DI 10.1055/s-0041-111633
PD MAY 2016
PY 2016
AB Introduction: Clinical trials and health services research are crucial
   pillars for improving patient care. This paper examines factors
   inhibiting and promoting the study activity and the knowledge and use of
   trial registries (e.g. DRKS, StudyBox) as an opportunity to learn about
   existing studies.
   Material and methods: The coordinators of 274 cancer center sites
   certified according to the requirements of the German Cancer Society
   were surveyed using a standardized online questionnaire. Data were
   analyzed using descriptive and bivariate statistics to identify
   associations with characteristics of the sites (e.g. patient volume,
   ownership, teaching status).
   Results: 176 sites participated in the survey (64.2 %). The central
   obstacle to study participation from the centers' view is the low number
   of existing studies. General knowledge of the population about studies
   was considered low. Trial registries are known to almost all
   respondents, but are rarely used.
   Discussion: The results of the survey suggest that comprehensive
   measures are needed to sustainably increase the study activity. These
   include, for example, better information about studies, for example
   through appropriate databases, and (industry-independent) research
   funding. One possible way to sensitize patients for studies could be the
   comprehensive education of the population about the purpose of studies.
RI Seufferlein, Thomas TW/P-7147-2018; Kowalski, Christoph/AAA-2509-2020
Z8 0
ZA 0
ZS 0
TC 2
ZB 1
ZR 0
Z9 2
U1 0
U2 5
SN 0044-2771
EI 1439-7803
UT WOS:000376658600016
PM 27171330
ER

PT J
AU Brown, G. Mark
   Lang, Eddy
   Patel, Kamala
   McRae, Andrew
   Chung, Brian
   Yoon, Philip
   Dong, Sandy
   Blouin, Danielle
   Sherbino, Jonathan
   Hicks, Christopher
   Bandiera, Glen
   Meyers, Christine
TI A National Faculty Development Needs Assessment in Emergency Medicine
SO CANADIAN JOURNAL OF EMERGENCY MEDICINE
VL 18
IS 3
BP 161
EP 182
DI 10.1017/cem.2015.77
PD MAY 2016
PY 2016
AB Objectives: Emergency physicians who work in academic settings enjoy an
   expanding number of roles beyond that of the skilled clinician. Faculty
   development (FD) encompasses the broad range of activities that
   institutions use to renew skill-sets and assist faculty members in these
   multiple roles. This study seeks to define the current FD needs and
   interests of Canadian academic emergency physicians (AEPs).
   Methods: An online survey was administered to 943 AEPs in eight centers
   across Canada to determine their current FD activities, provide a
   detailed understanding of their FD needs and interests, elucidate the
   perceived barriers to and motivation for engaging in FD, and identify
   preferred methods of delivery for FD activities.
   Results: This national, cross-sectional survey was completed by 336
   respondents. It shows that need for FD is universally high, particularly
   in traditional domains of scholarship, leadership and education (79%,
   80%, 87% overall interest, respectively). However, the study also
   suggests that there is increasing need for FD in areas where current
   participation is lowest, namely research and social accountability (12%
   and 13% more interest, respectively). Senior and junior faculty evince
   equivalent overall FD interest (p>0.05), whereas female AEPs expressed
   greater overall FD needs in leadership (1.82 vs 1.44 activities,
   p=0.003) than males. Continued participation in FD activities is best
   promoted by offering relevant topics, at convenient times and locations.
   Conclusions: This study reports the first comprehensive national FD
   needs assessment of Canadian academic emergency physicians.
RI Lang, Eddy/AAS-2080-2020; Blouin, Danielle/AAF-9083-2019; Patel, Kamala D/AAX-1245-2021; Lang, Eddy/I-4759-2014
OI Lang, Eddy/0000-0003-0850-4337
ZS 0
ZR 0
TC 4
ZB 0
Z8 0
ZA 0
Z9 4
U1 0
U2 3
SN 1481-8035
EI 1481-8043
UT WOS:000377467900001
PM 26350557
ER

PT J
AU Waseem, Muhammad
   Uffer, Harrison
   Josephson, Elaine
TI An Audit of Top Citations Published in Pediatric Emergency Care
SO PEDIATRIC EMERGENCY CARE
VL 32
IS 5
BP 279
EP 285
DI 10.1097/01.pec.0000482892.63177.a1
PD MAY 2016
PY 2016
AB Objective: The aim of this study was to identify and compare the 100
   articles published in Pediatric Emergency Care (PEC) from its inception
   in 1985 to date that are most often cited.
   Methods: Three online citation indices, Scopus, Web of Science, and
   Google Scholar, were examined to identify the 100 top cited articles
   from PEC. Mean citation numbers were used to rank the studies, due to
   differences in the results among the 3 citation indexes. Median citation
   number, country of origin, study topic within the field of pediatric
   emergency medicine, and year of publication were compiled, compared, and
   analyzed. Those articles that had an outcome with the same mean citation
   number were listed in the table in alphabetical order according to the
   last name of the primary author of the publication.
   Results: Mean citation numbers were used to identify the 100 most often
   cited articles from PEC. The citation counts ranged from a high of 132
   to a low of 42 citations, the median being 55. Research for 84 of the
   100 articles was conducted in the United States with no other country
   contributingmore than 3 articles each. The top subjects of these
   articles (and their frequencies) included infectious disease (12),
   resuscitation (11), anesthesia (10), and toxicology (9). The number 1
   ranked article was graduate medical education (GME) related and
   evaluated resident training/education, with respect to the field of
   resuscitation. All articles in the top 100 cited were published between
   1985 and 2010. The top publication years included 1997, 2000, and 2001,
   wherein 9 articles were published in each of those 3 years. Of the top
   100 articles cited, 78% were published in 1997 and later.
   Conclusions: In reviewing the literature and to our knowledge, this
   study is the first of its kind in the field of pediatric emergency
   medicine to determine the influence of articles in a journal by
   evaluating citation number. It identified the 100 articles with the
   highest number of citations that were utilized in subsequent journal
   articles and published in PEC since 1985. The clinical relevance of
   identifying the most popular article topics cited supports the value to
   the pediatric emergency medicine readership of emphasizing subjects of
   core curriculum content for further education. In addition, reviewing
   the literature using PEC as a source for articles published 10 to 15
   years ago can be helpful because these articles may be considered
   benchmark articles that many authors choose to cite, creating an impact
   in their more recent publications.
OI Uffer, Harrison/0000-0002-0778-0498
ZB 1
ZS 0
ZA 0
ZR 0
Z8 1
TC 5
Z9 5
U1 0
U2 4
SN 0749-5161
EI 1535-1815
UT WOS:000377502600001
PM 27139288
ER

PT J
AU Rosanowski, S. M.
   Scott, I.
   Sells, P. D.
   Rogers, C. W.
   Bolwell, C. F.
TI Cross-sectional survey of parasite control practices on Thoroughbred and
   Standardbred training yards in New Zealand
SO EQUINE VETERINARY JOURNAL
VL 48
IS 3
BP 387
EP 393
DI 10.1111/evj.12558
PD MAY 2016
PY 2016
AB Reasons for performing studyThere is growing concern worldwide regarding
   anthelmintic resistance in equine parasites. In order to improve
   parasite control practices and reduce the selection for resistant
   parasites, baseline data are required.
   ObjectivesTo describe the current parasite management and control
   practices used for racehorses.
   Study designCross-sectional survey.
   MethodsThoroughbred and Standardbred trainers were surveyed online
   regarding demographics, parasite control methods, grazing management and
   quarantine, and the use of faecal egg counts (FEC), with questions
   stratified by horse type, i.e. racehorses (horses in training) and
   spellers (racehorses on a break from training), and industry
   (Thoroughbred and Standardbred). Multivariable logistic regression was
   used to examine associations with FEC use.
   ResultsIn total, 234 respondents completed the survey for an estimated
   response rate of 16%. In total, 50.5% of trainers treated horses on an
   interval treatment strategy and treated a median of 6 (interquartile
   range (IQR) 4-7) and 6 (IQR 4-8) times annually for Thoroughbred and
   Standardbred racehorses, respectively. A total of 62.5% (130/208) of
   respondents reported seeking veterinary advice for deworming products,
   and FEC had been done by 20.1% (39/194) of respondents. The odds of a
   trainer doing FEC were 4 times higher if the trainer had consulted a
   veterinarian, compared with those that had not.
   ConclusionsThis study has highlighted an industry-wide overuse of
   anthelmintic products and few trainers were using surveillance-based
   control strategies. The relationship between veterinarians and trainers
   should be explored further to enhance information dissemination and
   implement effective control strategies, to maintain horse health and
   delay the advance of anthelmintic resistance.
RI Bolwell, Charlotte/AGZ-4348-2022; Rogers, Chris W./D-9812-2012; Rosanowski, Sarah/H-5374-2016; Scott, Ian/
OI Bolwell, Charlotte/0000-0001-9995-8232; Rogers, Chris
   W./0000-0002-4253-1825; Rosanowski, Sarah/0000-0002-7950-0029; Scott,
   Ian/0000-0002-2095-4392
ZR 0
ZA 0
ZB 5
Z8 1
ZS 0
TC 6
Z9 7
U1 0
U2 22
SN 0425-1644
EI 2042-3306
UT WOS:000373926100024
PM 26708731
ER

PT J
AU Jones, Eric
   Mathieson, Kathleen
TI Radiation Safety among Workers in Health Services
SO HEALTH PHYSICS
VL 110
IS 5
BP S52
EP S58
DI 10.1097/HP.0000000000000485
SU 2
PD MAY 2016
PY 2016
AB The purpose of this study was to survey health service workers regarding
   their radiation safety knowledge and practice. Participants were health
   service workers (n = 721) who received an anonymous online survey by
   email to test their radiation safety knowledge. A knowledge test of 15
   questions was completed by 412 respondents. The overall average percent
   correct was 77.9%. Health physicists/medical physicists had the highest
   average percent score (93.5%), while physician assistants scored the
   lowest (60.0%). Of all the respondents, only 64.0% reported they
   participated in periodic radiation safety training at their place of
   employment. The most common topic selected where participants wanted
   additional training was in biological effects of radiation (41.0%). In
   conclusion, radiation safety training and education needs to be
   developed and planned effectively. Areas or specialties with poor
   radiation safety knowledge need to be addressed with corresponding
   safety measures.
ZA 0
ZS 0
TC 2
ZB 2
Z8 0
ZR 0
Z9 2
U1 0
U2 10
SN 0017-9078
EI 1538-5159
UT WOS:000373920200002
PM 27023151
ER

PT J
AU Sanderson, Saskia C.
   Suckiel, Sabrina A.
   Zweig, Micol
   Bottinger, Erwin P.
   Jabs, Ethylin Wang
   Richardson, Lynne D.
TI Development and preliminary evaluation of an online educational video
   about whole-genome sequencing for research participants, patients, and
   the general public
SO GENETICS IN MEDICINE
VL 18
IS 5
BP 501
EP 512
DI 10.1038/gim.2015.118
PD MAY 2016
PY 2016
AB Background: As whole-genome sequencing (WGS) increases in availability,
   WGS educational aids are needed for research participants, patients, and
   the general public. Our aim was therefore to develop an accessible and
   scalable WGS educational aid.
   Methods: We engaged multiple stakeholders in an iterative process over a
   1-year period culminating in the production of a novel 10-minute WGS
   educational animated video, "Whole Genome Sequencing and You"
   (https://goo.gl/HV8ezJ). We then presented the animated video to 281
   online-survey respondents (the video-information group). There were also
   two comparison groups: a written-information group (n = 281) and a
   no-information group (n = 300).
   Results: In the video-information group, 79% reported the video was easy
   to understand, satisfaction scores were high (mean 4.00 on 1-5 scale,
   where 5 = high satisfaction), and knowledge increased significantly.
   There were significant differences in knowledge compared with the
   no-information group but few differences compared with the
   written-information group. Intention to receive personal results from
   WGS and decisional conflict in response to a hypothetical scenario did
   not differ between the three groups.
   Conclusions: The educational animated video, "Whole Genome Sequencing
   and You," was well received by this sample of online-survey respondents.
   Further work is needed to evaluate its utility as an aid to informed
   decision making about WGS in other populations.
OI Sanderson, Saskia/0000-0001-8427-724X; Jabs, Ethylin/0000-0001-8983-5466
ZS 2
ZB 9
ZR 0
TC 29
ZA 0
Z8 0
Z9 29
U1 0
U2 2
SN 1098-3600
EI 1530-0366
UT WOS:000375263600011
PM 26334178
ER

PT J
AU Lampkin, Darryl
   Crawley, Adam
   Lopez, Teresa P.
   Mejia, Christopher M.
   Yuen, Wesley
   Levy, Vivian
TI Reaching Suburban Men Who Have Sex With Men for STD and HIV Services
   Through Online Social Networking Outreach: A Public Health Approach
SO JAIDS-JOURNAL OF ACQUIRED IMMUNE DEFICIENCY SYNDROMES
VL 72
IS 1
BP 73
EP 78
DI 10.1097/QAI.0000000000000930
PD MAY 1 2016
PY 2016
AB Background: Technology-enabled approaches may reach suburban and rural
   men who have sex with men (MSM) who lack physical venues, where they
   live for sexually transmitted disease (STD)/HIV prevention efforts. We
   evaluated using Grindr, an all-male social networking platform, for
   STD/HIV prevention services to MSM by a suburban Public Health
   department.
   Methods: Phase 1 (October 2012-March 2013) focused on acceptability of
   prevention messages by MSM on Grindr and phase 2 (October 2013-March
   2014) Grindr use for implementing testing and linkage-to-care. We
   compared the number of Public Health encounters with MSM before and
   after initiation of Grindr use and the proportion of users who remained
   engaged with Public Health staff after being told they were interacting
   with a health educator.
   Results: For a 6-month period before Grindr outreach, Public Health had
   60 contacts with MSM. Contacts increased to 305 MSM in phase 1, of which
   168/213 (79%) remained engaged. In phase 2, among 903 MSM contacts, 69%
   remained engaged. Asian and Hispanic MSM were more likely to remain
   engaged with outreach staff; white men were more likely to be not
   engaged. No significant difference in age between engaged and nonengaged
   MSM was seen.
   Conclusions: Grindr outreach by Public Health in a suburban county seems
   acceptable to MSM and leads to a 14-fold increase in MSMreached for
   counseling and education compared with a traditional outreach period.
   Further evaluation of technology-enabled approaches for STD/HIV
   prevention in suburban and rural MSM is warranted.
ZB 12
ZR 0
Z8 1
ZA 0
ZS 1
TC 28
Z9 29
U1 0
U2 6
SN 1525-4135
EI 1077-9450
UT WOS:000375067600020
PM 27097365
ER

PT J
AU Norris, Emma
   Hamer, Mark
   Stamatakis, Emmanuel
TI Active Video Games in Schools and Effects on Physical Activity and
   Health: A Systematic Review
SO JOURNAL OF PEDIATRICS
VL 172
BP 40
EP +
DI 10.1016/j.jpeds.2016.02.001
PD MAY 2016
PY 2016
AB Objective To assess the quality of evidence for the effects of school
   active video game (AVG) use on physical activity and health outcomes.
   Study design Online databases (ERIC, PsycINFO, PubMed, SPORTDiscus, and
   Web of Science) and gray literature were searched. Inclusion criteria
   were the use of AVGs in school settings as an intervention; assessment
   of at least 1 health or physical activity outcome; and comparison of
   outcomes with either a control group or comparison phase. Studies
   featuring AVGs within complex interventions were excluded. Study quality
   was assessed using the Effective Public Health Practice Project tool.
   Results Twenty-two reports were identified: 11 assessed physical
   activity outcomes only, 5 assessed motor skill outcomes only, and 6
   assessed both physical activity and health outcomes. Nine out of 14
   studies found greater physical activity in AVG sessions compared with
   controls; mostly assessed by objective measures in school time only.
   Motor skills were found to improve with AVGs vs controls in all studies
   but not compared with other motor skill interventions. Effects of AVGs
   on body composition were mixed. Study quality was low in 16 studies and
   moderate in the remaining 6, with insufficient detail given on blinding,
   participation rates, and confounding variables.
   Conclusions There is currently insufficient evidence to recommend AVGs
   as efficacious health interventions within schools. Higher quality AVG
   research utilizing randomized controlled trial designs, larger sample
   sizes, and validated activity measurements beyond the school day is
   needed.
RI Hamer, Mark/AAJ-6814-2021; Stamatakis, Emmanuel/C-4958-2009; Hamer, Mark/C-1602-2008; Norris, Emma/
OI Hamer, Mark/0000-0002-8726-7992; Stamatakis,
   Emmanuel/0000-0001-7323-3225; Hamer, Mark/0000-0002-8726-7992; Norris,
   Emma/0000-0002-9957-4025
TC 31
ZS 0
ZA 0
ZB 3
ZR 0
Z8 1
Z9 32
U1 0
U2 47
SN 0022-3476
EI 1097-6833
UT WOS:000375209600008
PM 26947570
ER

PT J
AU Tang, Eric C.
   Galea, Jerome T.
   Kinsler, Janni J.
   Gonzales, Pedro
   Sobieszczyk, Magdalena E.
   Sanchez, Jorge
   Lama, Javier R.
TI Using conjoint analysis to determine the impact of product and user
   characteristics on acceptability of rectal microbicides for HIV
   prevention among Peruvian men who have sex with men
SO SEXUALLY TRANSMITTED INFECTIONS
VL 92
IS 3
BP 200
EP 205
DI 10.1136/sextrans-2015-052028
PD MAY 2016
PY 2016
AB Objectives Men who have sex with men (MSM) are in need of novel and
   acceptable HIV prevention interventions. In Peru, a Phase II clinical
   trial was recently completed evaluating rectally applied tenofovir gel
   among Peruvian MSM and transgender women. If deemed safe and acceptable,
   the product could move into efficacy testing, but acceptability data for
   similar products are needed now in order to prepare for future
   implementation. Peru is in need of expanded, national acceptability data
   among likely users.
   Methods Using conjoint analysis of an online cross-sectional survey
   taken by 1008 Peruvian MSM and transgender women, we tested the
   acceptability of eight hypothetical rectal microbicide (RM) products
   comprising six, dual-value attributes. We also assessed the relationship
   of select product attributes with sample characteristics.
   Results Highest acceptability was found for a RM that was 90% effective,
   used before and after sex, without side effects, costing approximately
   $0.30, had no prescription requirement and had a single-use applicator.
   Product effectiveness and presence of side effects were the factors most
   likely to drive RM acceptance and use. Education, sexual orientation,
   sexual role and concern for HIV infection were also related to aspects
   of RM acceptability.
   Conclusion RM acceptability was high, confirming the results of earlier,
   smaller studies and placing confidence in the acceptability of RMs.
   Analysis of the relationships with product attributes and sample
   characteristics underscore the need to consider the impact of factors
   such as sexual orientation, sexual role, level of education and concern
   for HIV acquisition on RM acceptability.
RI Tang, Eric/AAB-6745-2020; Galea, Jerome T./AAF-2172-2019
OI Galea, Jerome T./0000-0001-8732-6959
ZB 4
ZR 0
ZA 0
Z8 0
TC 11
ZS 0
Z9 11
U1 0
U2 7
SN 1368-4973
EI 1472-3263
UT WOS:000375094400010
PM 26574569
ER

PT J
AU Khodyakov, Dmitry
   Mikesell, Lisa
   Schraiber, Ron
   Booth, Marika
   Bromley, Elizabeth
TI On using ethical principles of community-engaged research in
   translational science
SO TRANSLATIONAL RESEARCH
VL 171
BP 52
EP 62
DI 10.1016/j.trsl.2015.12.008
PD MAY 2016
PY 2016
AB The transfer of new discoveries into both clinical practice and the
   wider community calls for reliance on interdisciplinary translational
   teams that include researchers with different areas of expertise,
   representatives of health care systems and community organizations, and
   patients. Engaging new stakeholders in research, however, calls for a
   reconsideration or expansion of the meaning of ethics in translational
   research. We explored expert opinion on the applicability of ethical
   principles commonly practiced in community-engaged research (CEnR) to
   translational research. To do so, we conducted 2 online, modified-Delphi
   panels with 63 expert stakeholders who iteratively rated and discussed 9
   ethical principles commonly used in CEnR in terms of their importance
   and feasibility for use in translational research. The RAND/UCLA
   appropriateness method was used to analyze the data and determine
   agreement and disagreement among participating experts. Both panels
   agreed that ethical translational research should be "grounded in
   trust." Although the academic panel endorsed "culturally appropriate"
   and "forthcoming with community about study risks and benefits," the
   mixed academic-community panel endorsed "scientifically valid" and
   "ready to involve community in interpretation and dissemination" as
   important and feasible principles of ethical translational research.
   These findings suggest that in addition to protecting human subjects,
   contemporary translational science models need to account for the
   interests of, and owe ethical obligations to, members of the
   investigative team and the community at large.
OI Mikesell, Lisa/0000-0001-6410-2805
ZR 0
ZB 3
Z8 0
ZA 0
ZS 0
TC 24
Z9 24
U1 0
U2 12
SN 1931-5244
EI 1878-1810
UT WOS:000374723600005
PM 26773561
ER

PT J
AU Roy, Andreanne
   Breton, Mylaine
   Loslier, Julie
TI Providing continuity of care to a specific population Attracting new
   family physicians
SO CANADIAN FAMILY PHYSICIAN
VL 62
IS 5
BP E256
EP E262
PD MAY 2016
PY 2016
AB Objective To analyze the factors that influence newly licensed family
   physicians in their decision to provide continuity of care to a specific
   primary care population.
   Design Mixed-methods study that included a self-administered online
   questionnaire for family physicians followed by individual interviews.
   Setting Monteregie, the second-most populated region of Quebec, with
   rural and urban areas.
   Participants All family physicians with 10 or fewer years of work
   experience who were practising in Monteregie were contacted (366
   physicians). Of this group, 118 completed the online questionnaire
   (response rate of 32.2%). Of the respondents, 10 physicians with varied
   continuity of care profiles were selected for individual interviews.
   Main outcome measures The percentage of work time spent on continuity of
   care analyzed in conjunction with factors that support or present
   barriers to continuity of care at the contextual and organizational
   levels and for family physicians and patients.
   Results The main factors that facilitate continuity of care are the
   physician-patient relationship, interest in clinical continuity of care
   activities, positive role models, working alongside a nurse, and
   adequate access to resources, specifically mental health resources. The
   main barriers are the scope of administrative duties, interest in a
   comprehensive practice, a negative experience of continuity of care
   during training, a sense of inadequacy with respect to continuity of
   care, a heavy case load, and a lack of support in the first years of
   practice.
   Conclusion Possible ways to encourage newly licensed family physicians
   to provide continuity of care to a specific population are offered.
   Areas for improvement include medical training, administrative support,
   and human resources.
OI Breton, Mylaine/0000-0001-5713-9618
TC 8
Z8 0
ZS 0
ZA 0
ZB 0
ZR 0
Z9 8
U1 0
U2 3
SN 0008-350X
EI 1715-5258
UT WOS:000376126000006
PM 27255634
ER

PT J
AU Meruvia-Pastor, Oscar
   Patra, Pranjal
   Andres, Karen
   Twomey, Creina
   Pena-Castillo, Lourdes
TI OMARC: An online multimedia application for training health care
   providers in the assessment of respiratory conditions
SO INTERNATIONAL JOURNAL OF MEDICAL INFORMATICS
VL 89
BP 15
EP 24
DI 10.1016/j.ijmedinf.2016.02.007
PD MAY 2016
PY 2016
AB Objectives: OMARC, a multimedia application designed to support the
   training of health care providers for the identification of common lung
   sounds heard in a patient's thorax as part of a health assessment, is
   described and its positive contribution to user learning is assessed.
   The main goal of OMARC is to effectively help health-care students
   become familiar with lung sounds as part of the assessment of
   respiratory conditions. In addition, the application must be easy to use
   and accessible to students and practitioners over the internet.
   System description: OMARC was developed using an online platform to
   facilitate access to users in remote locations. OMARC's unique
   contribution as an educational software tool is that it presents a
   narrative about normal and abnormal lung sounds using interactive
   multimedia and sample case studies designed by professional health-care
   providers and educators. Its interface consists of two distinct
   components: a sounds glossary and a rich multimedia interface which
   presents clinical case studies and provides access to lung sounds placed
   on a model of a human torso. OMARC's contents can be extended through
   the addition of sounds and case studies designed by health-care
   educators and professionals.
   Validation and results: To validate OMARC and determine its efficacy in
   improving learning and capture user perceptions about it, we performed a
   pilot study with ten nursing students. Participants' performance was
   measured through an evaluation of their ability to identify several
   normal and adventitious/abnormal sounds prior and after exposure to
   OMARC. Results indicate that participants are able to better identify
   different lung sounds, going from an average of 63% (S.D. 18.3%) in the
   pre-test evaluation to an average of 90% (S.D. of 11.5%) after
   practising with OMARC. Furthermore, participants indicated in a user
   satisfaction questionnaire that they found the application helpful, easy
   to use and that they would recommend it to other persons in their field.
   Conclusions: OMARC is an online multimedia application for training
   health care students in the assessment of respiratory conditions. The
   software integrates multimedia technology and health-care education
   concepts to facilitate learning, while being useful and easy to use.
   Results from a pilot study indicate that OMARC significantly helps to
   improve the capacity of the users to correctly identify lung sounds for
   different respiratory conditions. In addition, participants' opinions
   about OMARC were quite positive: users were likely to recommend the
   application to other persons in their field and found the application
   easy to use and helpful to better identify lung sounds. (C) 2016
   Elsevier Ireland Ltd. All rights reserved.
OI Pena Castillo, Lourdes/0000-0002-0643-2547
Z8 0
ZA 0
ZS 0
ZB 1
ZR 0
TC 3
Z9 3
U1 1
U2 9
SN 1386-5056
EI 1872-8243
UT WOS:000374074100003
PM 26980355
ER

PT J
AU Drudi, Laura
   Hossain, Sajjid
   Mackenzie, Kent S.
   Corriveau, Marc-Michel
   Abraham, Cherrie Z.
   Obrand, Daniel I.
   Vassiliou, Melina
   Gill, Heather
   Steinmetz, Oren K.
TI A National Survey on Teaching and Assessing Technical Proficiency in
   Vascular Surgery in Canada
SO ANNALS OF VASCULAR SURGERY
VL 33
BP 220
EP 226
DI 10.1016/j.avsg.2015.11.028
PD MAY 2016
PY 2016
AB Background: This survey aims to explore trainees' perspectives on how
   Canadian vascular surgery training programs are using simulation in
   teaching and assessing technical skills through a cross-sectional
   national survey.
   Methods: A 10-min online questionnaire was sent to Program Directors of
   Canada's Royal College of Physicians and Surgeons' of Canada approved
   training programs in vascular surgery. This survey was distributed among
   residents and fellows who were studying in the 2013-2014 academic year,
   Results: Twenty-eight (58%) of the 48 Canadian vascular surgery trainees
   completed the survey. A total of 68% of the respondents were part of the
   0 + 5 integrated vascular surgery training Program. The use of
   simulation in the assessment of technical skills at the beginning of
   training was reported by only 3 (11%) respondents, whereas 43% reported
   that simulation was used in their programs in the assessment of
   technical skills at some time during their training. Training programs
   most often provided simulation as a method of teaching and learning
   endovascular abdominal aortic or thoracic aneurysm repair (64%).
   Furthermore, 96% of trainees reported the most common resource to learn
   and enhance technical skills was dialog with vascular surgery staff.
   Conclusions: Surveyed vascular surgery trainees in Canada report that
   simulation is rarely used as a tool to assess baseline technical skills
   at the beginning of training. Less than half of surveyed trainees in
   vascular surgery programs in Canada report that simulation is being used
   for skills acquisition. Currently, in Canadian training programs,
   simulation is most commonly used to teach endovascular skills.
TC 5
ZS 0
Z8 0
ZR 0
ZA 0
ZB 0
Z9 5
U1 0
U2 2
SN 0890-5096
EI 1615-5947
UT WOS:000375824200034
PM 26965813
ER

PT J
AU Mackie, Jane E.
   Bruce, Catherine D.
TI Increasing nursing students' understanding and accuracy with medical
   dose calculations: A collaborative approach
SO NURSE EDUCATION TODAY
VL 40
BP 146
EP 153
DI 10.1016/j.nedt.2016.02.018
PD MAY 2016
PY 2016
AB Background: Accurate calculation of medication dosages can be
   challenging for nursing students. Specific interventions related to
   types of errors made by nursing students may improve the learning of
   this important skill.
   Objective: The objective of this study was to determine areas of
   challenge for students in performing medication dosage calculations in
   order to design interventions to improve this skill.
   Design: Strengths and weaknesses in the teaching and learning of
   medication dosage calculations were assessed. These data were used to
   create online interventions which were then measured for the impact on
   student ability to perform medication dosage calculations.
   Setting: The setting of the study is one university in Canada.
   Participants: The qualitative research participants were 8 nursing
   students from years 1-3 and 8 faculty members. Quantitative results are
   based on test data from the same second year clinical course during the
   academic years 2012 and 2013.
   Methods: Students and faculty participated in one-to-one interviews;
   responses were recorded and coded for themes. Tests were implemented and
   scored, then data were assessed to classify the types and number of
   errors.
   Results: Students identified conceptual understanding deficits, anxiety,
   low self-efficacy, and numeracy skills as primary challenges in
   medication dosage calculations. Faculty identified long division as-a
   particular content challenge, and a lack of online resources for
   students to practice calculations. Lessons and online resources designed
   as an intervention to target mathematical and concepts and skills led to
   improved results and increases in overall pass rates for second year
   students for medication dosage calculation tests.
   Conclusion: This study suggests that with concerted effort and a
   multi-modal approach to supporting nursing students, their abilities to
   calculate dosages can be improved. The positive results in this study
   also point to the promise of cross-discipline collaborations between
   nursing and education. (C) 2016 Elsevier Ltd. All rights reserved.
ZS 0
TC 20
ZR 0
Z8 0
ZB 0
ZA 1
Z9 21
U1 1
U2 20
SN 0260-6917
EI 1532-2793
UT WOS:000376051200024
PM 27125165
ER

PT J
AU Alhinai, Zaid
   Molloy, Leah M.
   Wang, Bo
   McGrath, Eric
TI The Antibiogram Project: Using the Hospital Antibiogram to Introduce
   Antimicrobial Stewardship to Pediatric Medical Residents
SO CLINICAL PEDIATRICS
VL 55
IS 5
BP 483
EP 487
DI 10.1177/0009922815594648
PD MAY 2016
PY 2016
OI McGrath, Eric/0000-0003-1542-6488
TC 0
ZA 0
Z8 0
ZS 0
ZB 0
ZR 0
Z9 0
U1 0
U2 4
SN 0009-9228
EI 1938-2707
UT WOS:000374232200013
PM 26156980
ER

PT J
AU Guarner, Jeannette
   Nino, Silvia M.
TI Microbiology Learning and Education Online
SO JOURNAL OF CLINICAL MICROBIOLOGY
VL 54
IS 5
BP 1203
EP 1208
DI 10.1128/JCM.03176-15
PD MAY 2016
PY 2016
AB The ubiquity of devices that connect to the Internet has exploded,
   allowing for easy dissemination of information. Many teachers from
   kindergarten to universities use the information obtained online or post
   material they want their students to access. Online media readily places
   articles, books, videos, and games at our fingertips. The public in
   general also gathers health information from the Internet. The following
   review will explore what has been published regarding microbiology
   education and learning online and the use of electronic media by
   microbiologists for scientific purposes.
RI Guarner, Jeannette/B-8273-2013
OI Guarner, Jeannette/0000-0001-5610-3541
ZB 1
Z8 0
ZA 0
ZS 0
TC 8
ZR 0
Z9 8
U1 0
U2 4
SN 0095-1137
EI 1098-660X
UT WOS:000374955700008
PM 26935727
ER

PT J
AU Edwards, Paul C.
   Graham, Jasmine
   Oling, Rebecca
   Frantz, Kate E.
TI The Patient Educator Presentation in Dental Education: Reinforcing the
   Importance of Learning About Rare Conditions
SO JOURNAL OF DENTAL EDUCATION
VL 80
IS 5
BP 533
EP 541
PD MAY 2016
PY 2016
AB The aim of this study was to determine whether a patient educator
   presentation (PEP) on pemphigus vulgaris would increase second-year
   dental students' awareness of the importance of learning about rare
   conditions and improve their retention of rare disease knowledge. The
   study involved students' subjective assessments of a PEP experience at
   two U.S. dental schools. In this mixed methods study, cross-sectional
   data were obtained by surveys and in-depth interviews. Questions focused
   on students' assessment of the messages acquired from the PEP and its
   likely impact on their future clinical care. At University 1, students
   completed paper surveys with open-ended questions and participated in a
   focus group. At University 2, students completed an online survey
   consisting of rating scale and open-ended questions. Responses to
   open-ended questions were categorized into themes. At University 1, 79
   students (out of a possible 102; response rate 77.5%) completed the
   survey, and an additional ten students participated in a focus group. At
   University 2, 30 students (out of a possible 104; response rate 28.8%)
   completed the survey. At Universities 1 and 2, 88% and 100%,
   respectively, of respondents stated the PEP would influence their future
   clinical decision making. The vast majority of respondents (94% and 100%
   at University 1 and University 2, respectively) were of the opinion that
   the personal testimonial from a patient would help them recall
   information about pemphigus vulgaris in five years' time. Respondents
   from both universities commented that the PEP emphasized the importance
   of not dismissing a patient's concerns. These results suggest that a
   presentation by a patient with a rare condition can be an effective
   educational tool for preclinical dental students.
RI Edwards, Paul/E-1075-2013
OI Edwards, Paul/0000-0001-7884-8480
ZB 0
TC 0
ZA 0
ZS 0
ZR 0
Z8 1
Z9 1
U1 1
U2 1
SN 0022-0337
EI 1930-7837
UT WOS:000375892000005
PM 27139204
ER

PT J
AU Engelman, Glenn
   Koutures, Chris
   Provance, Aaron
TI The Current State of Pediatric Sports Medicine: A Workforce Analysis
SO PHYSICIAN AND SPORTSMEDICINE
VL 44
IS 2
BP 112
EP 118
DI 10.1080/00913847.2016.1149425
PD MAY 2016
PY 2016
AB Objective: Pediatric sports medicine is an evolving pediatric
   subspecialty. No workforce data currently exists describing the current
   state of pediatric sports medicine. The goal of this survey is to
   contribute information to the practicing pediatric sports medicine
   specialist, employers and other stakeholders regarding the current state
   of pediatric sports medicine.Methods: The Workforce Survey was conducted
   by the American Academy of Pediatrics (AAP) Division of Workforce and
   Medical Education Policy (WMEP) and included a 44-item standard
   questionnaire online addressing training, clinical practice and
   demographic characteristics as well as the 24-item AAP Council on Sports
   Medicine and Fitness (COSMF) questionnaire. Descriptive statistics were
   used to summarize all survey responses. Bivariate relationships were
   tested for statistical significance using Chi square.Results: 145
   surveys were returned, which represented a 52.7% response rate for
   eligible COSMF members and board certified non-council responders. The
   most common site of employment among respondents was university-based
   clinics. The respondents board certified in sports medicine were
   significantly more likely to perform fracture management, casting and
   splinting, neuropsychological testing and injections compared to those
   not board certified in sports medicine. A large proportion of
   respondents held an academic/medical school appointment. Increases were
   noted in both patient volume and the complexity of the injuries the
   specialists were treating.Conclusion: This pediatric sports medicine
   workforce study provides previously unappreciated insight into practice
   arrangements, weekly duties, procedures, number of patients seen,
   referral patterns, and potential future trends of the pediatric sports
   medicine specialist.
Z8 0
ZB 2
ZS 0
TC 2
ZR 0
ZA 0
Z9 2
U1 0
U2 5
SN 0091-3847
EI 2326-3660
UT WOS:000374597700004
PM 26832067
ER

PT J
AU Evans, Kambria H.
   Thompson, Atalie C.
   O'Brien, Colin
   Bryant, Madika
   Basaviah, Preetha
   Prober, Charles
   Popat, Rita A.
TI An Innovative Blended Preclinical Curriculum in Clinical Epidemiology
   and Biostatistics: Impact on Student Satisfaction and Performance
SO ACADEMIC MEDICINE
VL 91
IS 5
BP 696
EP 700
DI 10.1097/ACM.0000000000001085
PD MAY 2016
PY 2016
AB Problem
   There is little understanding of the impact of teaching clinical
   epidemiology and biostatistics in a flipped or blended format. At
   Stanford University School of Medicine, the quantitative medicine (QM)
   curriculum for first-year students was redesigned to use a blended
   format, in response to student feedback.
   Approach
   The blended QM curriculum introduced in 2013 integrated self-paced,
   online learning with small-group collaborative learning. The authors
   analyzed the blended format's impact on student satisfaction and
   performance, comparing the pilot cohort of students (n = 101) with
   students who took the traditional curriculum in 2011 and 2012 (n = 178).
   They also analyzed QM resource utilization in 2013.
   Outcomes
   The blended curriculum had a positive impact on satisfaction and mastery
   of core material. Comparing the 2013 blended cohort with the 2011-2012
   traditional cohort, there were significant improvements in student
   satisfaction ratings (overall, P < .0001; organization, P < .0001;
   logical sequence, P = .008; value of content, P < .0001). The mean (SD)
   overall satisfaction rating for small-group sessions increased: 3.40
   (1.03) in 2013 versus 2.79 (1.00) in 2011 and 2.83 (1.06) in 2012.
   Performance on the QM final exam showed no significant changes in 2013
   versus 2011 and 2012. The majority of students in 2013 reported using
   the QM online videos as their primary learning resource (69%-85% across
   modules).
   Next Steps
   The positive impact of the curricular elements studied will inform
   continued development of the QM curriculum. Features of the curriculum
   could serve as a model for future blended courses.
ZS 1
Z8 1
ZR 0
ZA 0
TC 28
ZB 4
Z9 29
U1 0
U2 20
SN 1040-2446
EI 1938-808X
UT WOS:000375153500029
PM 26796089
ER

PT J
AU Attardi, Stefanie M.
   Choi, Suwhan
   Barnett, John
   Rogers, Kem A.
TI Mixed methods student evaluation of an online systemic human anatomy
   course with laboratory
SO ANATOMICAL SCIENCES EDUCATION
VL 9
IS 3
BP 272
EP 285
DI 10.1002/ase.1584
PD MAY-JUN 2016
PY 2016
AB A fully online section of an existing face-to-face (F2F) systemic human
   anatomy course with a prosection laboratory was offered for the first
   time in 2012-2013. Lectures for F2F students (N=365) were broadcast in
   both live and archived format to online students (N=40) using virtual
   classroom software. Laboratories were delivered online by a teaching
   assistant who manipulated 3D computer models in the virtual classroom
   environment. An exploratory sequential mixed methods approach was
   undertaken to determine the most important deciding factors that drive
   students' preferences for a given format and then to generate theory on
   the strengths and weaknesses of the online format. Students (20 online;
   310 F2F) volunteered to participate in a crossover period of one week to
   expose them to the course section in which they were not originally
   registered. Open ended interviews (20 online; 20 F2F) and quantitative
   surveys (270 F2F) were conducted following a crossover. Students valued
   pace control, schedule, and location flexibility of learning from
   archived materials and being assessed online. In the online laboratory
   they had difficulty using the 3D models and preferred the unique and
   hands-on experiences of cadaveric specimens. The F2F environment was
   conducive to learning in both lecture and laboratory because students
   felt more engaged by instructors in person and were less distracted by
   their surroundings. These results suggest the need to improve the online
   experience by increasing the quality of student-instructor communication
   and in turn student-content interaction with the 3D models. Anat Sci
   Educ 9: 272-285. (c) 2015 American Association of Anatomists.
RI Attardi, Stefanie M/AFC-2547-2022; Rogers, Kem/
OI Attardi, Stefanie M/0000-0003-3291-490X; Rogers, Kem/0000-0002-6234-2634
TC 41
ZS 1
ZA 0
ZB 1
Z8 0
ZR 0
Z9 41
U1 0
U2 26
SN 1935-9772
EI 1935-9780
UT WOS:000375156300008
PM 26588051
ER

PT J
AU Ettarh, Rajunor
TI A practical hybrid model of application, integration, and competencies
   at interactive table conferences in histology (ITCH)
SO ANATOMICAL SCIENCES EDUCATION
VL 9
IS 3
BP 286
EP 294
DI 10.1002/ase.1591
PD MAY-JUN 2016
PY 2016
AB Significant changes have been implemented in the way undergraduate
   medical education is structured. One of the challenges for component
   courses such as histology in medical and dental curricula is to
   restructure and deliver training within new frameworks. This article
   describes the process of aligning the purpose and experience in
   histology laboratory to the goal of applying knowledge gained to
   team-based medical practice at Tulane University School of Medicine.
   Between 2011 and 2015, 711 medical students took either a traditional
   laboratory-based histology course (353 students) or a team-based hybrid
   histology course with active learning in laboratory (358 students). The
   key difference was in the laboratory component of the hybrid course -
   interactive table conferences in histologyduring which students
   developed new competencies by working in teams, reviewing images,
   solving problems by applying histology concepts, and sharing learning.
   Content, faculty and online resources for microscopy were the same in
   both courses. More student-student and student-faculty interactions were
   evident during the hybrid course but student evaluation ratings and
   grades showed reductions following introduction of table conferences
   when compared to previous ratings. However, outcomes at National Board
   of Medical Examiners((R)) (NBME (R)) Subject Examination in Histology
   and Cell Biology showed significant improvement (72.4 +/- 9.04 and 76.44
   +/- 9.36 for percent correct answers, traditional and hybrid courses,
   respectively, P<0.0001). This model of table conferences to augment the
   traditional histology laboratory experience exemplifies the extent that
   restructuring enhancements can be used in currently taught courses in
   the undergraduate medical curriculum. Anat Sci Educ 9: 286-294. (c) 2016
   American Association of Anatomists.
Z8 0
TC 8
ZB 0
ZA 0
ZR 0
ZS 0
Z9 8
U1 0
U2 13
SN 1935-9772
EI 1935-9780
UT WOS:000375156300009
PM 26749245
ER

PT J
AU Wakefield, Daniel V.
   Manole, Bogdan A.
   Jethanandani, Amit
   May, Michael E., Jr.
   Marcrom, Samuel R.
   Farmer, Michael R.
   Ballo, Matthew T.
   VanderWalde, Noam A.
TI Accessibility, availability, and quality of online information for US
   radiation oncology residencies
SO PRACTICAL RADIATION ONCOLOGY
VL 6
IS 3
BP 160
EP 165
DI 10.1016/j.prro.2015.10.016
PD MAY-JUN 2016
PY 2016
AB Purpose: Radiation oncology (RO) residency applicants commonly use
   Internet resources for information on residency programs. The purpose of
   this study is to assess the accessibility, availability, and quality of
   online information for RO graduate medical education.
   Methods and materials: Accessibility of online information was
   determined by surveying databases for RO residency programs within the
   Fellowship Residency Electronic Interactive Data Access System (FREIDA)
   of the American Medical Association, the Accreditation Council for
   Graduate Medical Education (ACGME), and Google search. As of June 30,
   2015, websites were assessed for presence, accessibility, and overall
   content availability based on a 55-item list of desired features based
   on 13 program features important to previously surveyed applicants.
   Quality scoring of available content was performed based on previously
   published Likert scale variables deemed desirable to RO applicants.
   Quality score labels were given based on percentage of desired
   information presented.
   Results: FREIDA and ACGME databases listed 89% and 98% of program
   websites, respectively, but only 56% and 52% of links routed to a RO
   department-specific website, respectively. Google search obtained
   websites for 98% of programs and 95% of links routed to RO
   department-specific websites. The majority of websites had program
   descriptions (98%) and information on staff. However, resident
   information was more limited (total number [42%], education [47%],
   previous residents [28%], positions available [35%], contact information
   [13%]). Based on quality scoring, program websites contained only 47% of
   desired information on average. Only 13% of programs had superior
   websites containing 80% or more of desired information.
   Conclusions: Compared with Google, the FREIDA and ACGME program
   databases provide limited access to RO residency websites. The overall
   information availability and quality of information within RO residency
   websites varies widely. Applicants and programs may benefit from
   improved content accessibility and quality from US RO program websites
   in the residency application process. (c) 2016 American Society for
   Radiation Oncology. Published by Elsevier Inc. All rights reserved.
RI Marcrom, Samuel/K-5034-2019
ZA 0
ZB 2
Z8 0
TC 7
ZS 0
ZR 0
Z9 7
U1 0
U2 3
SN 1879-8500
UT WOS:000374668400007
PM 26723548
ER

PT J
AU Gulati, Rishabh
   Nawaz, Mohammad
   Pyrsopoulos, Nikolaos T.
TI Comparative analysis of online patient education material pertaining to
   hepatitis and its complications
SO EUROPEAN JOURNAL OF GASTROENTEROLOGY & HEPATOLOGY
VL 28
IS 5
BP 558
EP 566
DI 10.1097/MEG.0000000000000588
PD MAY 2016
PY 2016
AB Background and aims Approximately 50% of patients leave the doctor's
   office with a poor understanding of their diagnosis. Online patient
   education websites are becoming a major source of information for many
   of the patients. Here, we determine the reading grade level of online
   patient education materials on hepatitis B, hepatitis C, cirrhosis, and
   hepatocellular cancer and compare it with the National Institutes of
   Health-recommended reading grade level of sixth to seventh grade or
   under.
   Methods A Google search was performed to retrieve patient reading
   materials. Text was modified to remove medical terms that were defined
   within the article. Documents were then divided into categories of
   introduction, risk factors, symptoms, diagnosis, treatment, and
   prevention. Each document was then analyzed using six validated
   readability tests to determine the grade level and complexity on the
   basis of the number of words, syllables, or number of uncommon words.
   Results Modified documents had a mean readability score of 10.23,
   although the recommended score is less than 7.0. Cirrhosis had the
   highest reading grade level, with a median of 11.3, whereas hepatitis B
   and hepatocellular carcinoma had the easiest readability, with a median
   of 9.5. Furthermore, treatment subsection was the most difficult, with a
   median score of 10.8.
   Conclusion Patient reading materials reviewed in this study were written
   well above the recommended reading grade level. These findings suggest
   review of patient education materials in an effort to close the gap
   between the average reading level and the reading materials. Copyright
   (C) 2016 Wolters Kluwer Health, Inc. All rights reserved.
Z8 0
ZR 0
TC 6
ZS 0
ZB 0
ZA 0
Z9 6
U1 1
U2 9
SN 0954-691X
EI 1473-5687
UT WOS:000374759800011
PM 26982338
ER

PT J
AU Bijol, Vanesa
   Farag, Youssef M. K.
   Shah, Sudhir
   Feehally, John
   Singh, Ajay K.
TI The International Society of Nephrology (ISN) and the American
   Nephrologists of Indian Origin (ANIO) Online Clinical Nephropathology
   Certificate (CNC) program
SO KIDNEY INTERNATIONAL
VL 89
IS 5
BP 966
EP 968
DI 10.1016/j.kint.2015.11.035
PD MAY 2016
PY 2016
RI Singh, Ajay/AAF-4414-2020
Z8 0
ZS 0
ZB 0
ZR 0
TC 2
ZA 0
Z9 2
U1 0
U2 2
SN 0085-2538
EI 1523-1755
UT WOS:000374724200001
PM 27083269
ER

PT J
AU Shah, Rupal
   Sibbald, Matthew
   Jaffer, Nasir
   Probyn, Linda
   Cavalcanti, Rodrigo B.
TI Online self-study of chest X-rays shows no difference between blocked
   and mixed practice
SO MEDICAL EDUCATION
VL 50
IS 5
BP 540
EP 549
DI 10.1111/medu.12991
PD MAY 2016
PY 2016
AB ContextChest radiograph interpretation is a complex skill and learners
   may benefit from deliberate instructional design modalities, such as
   mixed practice. Proposed benefits of mixed over blocked practice include
   the elimination of cueing and the highlighting of contrasting features.
   However, current evidence for the superiority of mixed practice is
   conflicting.
   ObjectivesThis study compares mixed versus blocked practice, after the
   initial teaching of concepts, among medical students using online
   self-study chest X-ray (CXR) modules.
   MethodsTwo online CXR modules were developed that cover identical
   content but differ in the organisation of practice images. Blocked
   modules provided practice CXRs after each category, whereas mixed
   modules randomly ordered practice radiographs after all categories had
   been taught. Medical students in Years1-3 were randomised to either
   module and were tested on 20 new CXRs immediately after completion and
   at 2weeks. The primary outcome was immediate diagnostic accuracy.
   Secondary outcomes included diagnostic accuracy at 2weeks, time per
   module and reported module difficulty.
   ResultsA total of 58 medical students participated (32 in the blocked
   and 26 in the mixed module). Level of training and previous CXR
   experience were similar across the groups. Totals of 1160 and 1120
   answers were evaluated for immediate and 2week post-test scores,
   respectively. There were no significant differences in mean diagnostic
   accuracy between the blocked (mean score: 11.7/20) and mixed (mean
   score: 11.0/20) practice groups on immediate testing (t=0.83, d.f.=56,
   p=0.41) or at 2weeks (mean score: 11.2/20 versus 10.9/20; t=0.518,
   d.f.=54, p=0.61). Post-test scores showed no correlation with training
   level (R=0.23, p=0.09) or completion time (R=-0.09, p=0.5). Reported
   module difficulty was similar between the mixed (3.22/5) and blocked
   (3.19/5) groups. On multivariable linear regression controlling for
   completion time, training level and CXR experience, between-group
   differences remained non-significant.
   ConclusionsPerformance after mixed practice was similar to that after
   blocked practice. Results may reflect similarities between modules in
   teaching, which emphasised contrast learning, greater effect of initial
   teaching rather than practice, or absence of tutor-led instruction.
   Alternatively, results may reflect the higher cognitive load in mixed
   practice imposed by contrasting multiple diagnoses.
   Discuss ideas arising from the article at discuss.
OI Sibbald, Matthew/0000-0002-0022-2370; Shah, Rupal/0000-0003-3944-287X;
   Cavalcanti, Rodrigo B/0000-0001-8980-159X
ZS 0
TC 6
Z8 0
ZR 0
ZB 1
ZA 0
Z9 6
U1 1
U2 10
SN 0308-0110
EI 1365-2923
UT WOS:000374562700009
PM 27072443
ER

PT J
AU Griewatz, Jan
   Lammerding-Koeppel, Maria
   Bientzle, Martina
   Cress, Ulrike
   Kimmerle, Joachim
TI Using simulated forums for training of online patient counselling
SO MEDICAL EDUCATION
VL 50
IS 5
BP 576
EP 577
DI 10.1111/medu.13040
PD MAY 2016
PY 2016
RI Kimmerle, Joachim/ABE-8803-2020; Cress, Ulrike/AAB-4264-2020; Cress, Ulrike/A-5615-2013; Griewatz, Jan/
OI Cress, Ulrike/0000-0002-8996-8303; Cress, Ulrike/0000-0002-8996-8303;
   Griewatz, Jan/0000-0002-9731-3171
Z8 0
ZR 0
ZA 0
ZB 0
ZS 0
TC 5
Z9 5
U1 0
U2 3
SN 0308-0110
EI 1365-2923
UT WOS:000374562700028
PM 27072462
ER

PT J
AU Randhawa, Amarita S.
   Babalola, Olakiitan
   Henney, Zachary
   Miller, Michele
   Nelson, Tanya
   Oza, Meerat
   Patel, Chandni
   Randhawa, Anupma S.
   Riley, Joyce
   Snyder, Scott
   So, Sherri
TI A Collaborative Assessment Among 11 Pharmaceutical Companies of
   Misinformation in Commonly Used Online Drug Information Compendia
SO ANNALS OF PHARMACOTHERAPY
VL 50
IS 5
BP 352
EP 359
DI 10.1177/1060028016635196
PD MAY 2016
PY 2016
AB Background: Online drug information compendia (ODIC) are valuable tools
   that health care professionals (HCPs) and consumers use to educate
   themselves on pharmaceutical products. Research suggests that these
   resources, although informative and easily accessible, may contain
   misinformation, posing risk for product misuse and patient harm.
   Objective: Evaluate drug summaries within ODIC for accuracy and
   completeness and identify product-specific misinformation. Methods:
   Between August 2014 and January 2015, medical information (MI)
   specialists from 11 pharmaceutical/biotechnology companies
   systematically evaluated 270 drug summaries within 5 commonly used ODIC
   for misinformation. Using a standardized approach, errors were
   identified; classified as inaccurate, incomplete, or omitted; and
   categorized per sections of the Full Prescribing Information (FPI). On
   review of each drug summary, content-correction requests were proposed
   and supported by the respective product's FPI. Results: Across the 270
   drug summaries reviewed within the 5 compendia, the median of the total
   number of errors identified was 782, with the greatest number of errors
   occurring in the categories of Dosage and Administration, Patient
   Education, and Warnings and Precautions. The majority of errors were
   classified as incomplete, followed by inaccurate and omitted.
   Conclusion: This analysis demonstrates that ODIC may contain
   misinformation. HCPs and consumers should be aware of the potential for
   misinformation and consider more than 1 drug information resource,
   including the FPI and Medication Guide as well as
   pharmaceutical/biotechnology companies' MI departments, to obtain
   unbiased, accurate, and complete product-specific drug information to
   help support the safe and effective use of prescription drug products.
OI Nelson, Tanya/0000-0001-6261-2430
ZR 0
ZS 0
TC 11
Z8 0
ZB 1
ZA 0
Z9 11
U1 0
U2 13
SN 1060-0280
EI 1542-6270
UT WOS:000374114700002
PM 26917822
ER

PT J
AU Davis, Jennifer M.
   Finke, Erinn
   Hickerson, Benjamin
TI Service Delivery Experiences and Intervention Needs of Military Families
   with Children with ASD
SO JOURNAL OF AUTISM AND DEVELOPMENTAL DISORDERS
VL 46
IS 5
BP 1748
EP 1761
DI 10.1007/s10803-016-2706-8
PD MAY 2016
PY 2016
AB The purpose of this study was to describe the experiences of military
   families with children with autism spectrum disorder (ASD) specifically
   as it relates to relocation. Online survey methodology was used to
   gather information from military spouses with children with ASD. The
   finalized dataset included 189 cases. Descriptive statistics and
   frequency analyses were used to examine participant demographics and
   service delivery questions. Results indicated the larger sample of
   military spouses largely confirmed the experiences reported
   qualitatively in previous studies and contributed information that was
   previously unknown about variables associated with the access,
   availability, quality, and frequency of intervention services for
   military families with children with ASD.
TC 13
ZB 4
ZR 0
Z8 0
ZA 0
ZS 0
Z9 13
U1 1
U2 11
SN 0162-3257
EI 1573-3432
UT WOS:000373995500022
PM 26780908
ER

PT J
AU Shin, Doo Chul
   Song, Chang Ho
TI Smartphone-Based Visual Feedback Trunk Control Training Using a
   Gyroscope and Mirroring Technology for Stroke Patients: Single-blinded,
   Randomized Clinical Trial of Efficacy and Feasibility
SO AMERICAN JOURNAL OF PHYSICAL MEDICINE & REHABILITATION
VL 95
IS 5
BP 319
EP 329
DI 10.1097/PHM.0000000000000447
PD MAY 2016
PY 2016
AB Objective The purpose of this study was to assess the preliminary
   efficacy and feasibility of smartphone-based visual feedback trunk
   control training (SPVFTCT) for improving balance and trunk performance
   in stroke patients.
   Design Twenty-four patients who had experienced a stroke more than 6
   months previously and could sit and walk independently participated in
   the study. The participants were allocated to a SPVFTCT (n = 12) or to a
   control group (n = 12). Both groups completed five 80-minute sessions
   per week of conventional rehabilitation for 4 weeks. The SPVFTCT group
   additionally received three 20-minute sessions per week of SPVFTCT for 4
   weeks. The outcome was assessed using static balance assessment, the
   modified functional reach test, the timed up and go test, and the trunk
   impairment scale. Feasibility of SPVFTCT was evaluated by retention,
   adherence, acceptability, and safety.
   Results The static balance assessment, modified functional reach test,
   timed up and go test, and trunk impairment scale scores in the SPVFTCT
   group improved significantly compared to those in the control group (P <
   0.05). In the SPVFTCT group, retention and adherence rates were 100% and
   97%, respectively. All participants reported that SPVFTCT was enjoyable,
   easy to use, and helpful for their recovery.
   Conclusions The SPVFTCT approach is a feasible method to improve balance
   and trunk performance in stroke patients.
   To Claim CME Credits: Complete the self-assessment activity and
   evaluation online at http://www.physiatry.org/JournalCME
   CME Objectives: Upon completion of this article, the reader should be
   able to: (1) Understand the role of trunk control in postural stability
   and functional improvement; (2) Describe the benefits of
   smartphone-based visual feedback trunk control training (SPVFTCT); and
   (3)Discuss the feasibility of incorporating smartphone-based visual
   feedback trunk control training in stroke rehabilitation.
   Level: Advanced
   Accreditation: The Association of Academic Physiatrists is accredited by
   the Accreditation Council for Continuing Medical Education to provide
   continuing medical education for physicians. The Association of Academic
   Physiatrists designates this activity for a maximum of 1.5 AMA PRA
   Category 1 Credit(s). Physicians should only claim credit commensurate
   with the extent of their participation in the activity.
OI Shin, Doochul/0000-0002-8873-9541
ZB 0
Z8 1
ZR 0
ZA 0
TC 8
ZS 0
Z9 9
U1 3
U2 35
SN 0894-9115
EI 1537-7385
UT WOS:000374872700008
PM 26829087
ER

PT J
AU Lee, Andy C. H.
   Drake, David B.
   DeGeorge, Brent R., Jr.
TI Medical Student and Primary Care Physician Perception of the Surgical
   Management of Upper- and Lower-Extremity Peripheral Nerve Entrapment
SO ANNALS OF PLASTIC SURGERY
VL 76
IS 5
BP 524
EP 531
DI 10.1097/SAP.0000000000000680
PD MAY 2016
PY 2016
AB Background Upper- and lower-extremity peripheral neuropathies are
   commonly encountered in the primary care setting and account for 14.3
   million specialist referrals in the United States annually. Despite the
   integral role of plastic surgeons in the development of the field of
   peripheral nerve surgery, plastic surgeons are not commonly recognized
   as peripheral nerve specialists. The purpose of this study was to
   investigate the pattern of diagnosis, treatment, and referral of upper-
   and lower-extremity peripheral nerve entrapment syndromes by both
   medical students and primary care providers.
   Methods An online survey including 5 peripheral nerve entrapment
   clinical scenarios (2 upper extremity and 3 lower extremity) was
   administered to medical students and primary care providers at a large
   academic medical center. Respondents were surveyed for level of
   training, prior clinical exposure, initial diagnostic studies of choice,
   initial therapeutic modalities of choice, need for subspecialty
   referral, and appropriate surgical subspecialists for management of the
   peripheral nerve entrapment.
   Results Overall, 248 medical students (38.3% response rate) and 54
   primary care providers (13.5% response rate) completed the study. The
   majority of medical students and primary care providers indicated prior
   clinical experience with upper-extremity peripheral nerve entrapment in
   contrast to lower-extremity peripheral nerve entrapment with 26.2% and
   39.9% of medical students and primary care physicians reporting prior
   clinical exposure, respectively. Medical students and primary care
   providers identified orthopedic surgery as the preferred choice for
   subspecialty referral for both upper- and lower-extremity peripheral
   nerve entrapment. Primary care physicians are more inclined to initially
   manage upper-extremity nerve entrapment without referral to other
   specialties than for the management of lower-extremity nerve entrapment;
   38.0% and 61.1% of the primary care physicians surveyed would refer to
   another specialty for the initial management of carpal tunnel and
   cubital tunnel syndromes, in contrast to 83.0%, 90.0%, and 88.2% for the
   management of common peroneal nerve compression, sural nerve
   compression, and deep peroneal nerve compression, respectively.
   Conclusions We contend that early education of medical students and
   primary care providers regarding the role of plastic surgeons as
   peripheral nerve specialists may improve future referral patterns.
RI Lee, Andy Chao Hsuan/AHA-5096-2022
OI Lee, Andy Chao Hsuan/0000-0002-9338-7886
ZR 0
ZA 0
ZS 0
TC 5
Z8 1
ZB 0
Z9 6
U1 0
U2 5
SN 0148-7043
EI 1536-3708
UT WOS:000375070600012
PM 26808761
ER

PT J
AU Spach, David H.
   Wood, Brian R.
   Karpenko, Andrew
   Unruh, Kenton T.
   Kinney, Rebecca G.
   Roscoe, Clay
   Nelson, John
TI Creating a National HIV Curriculum
SO JANAC-JOURNAL OF THE ASSOCIATION OF NURSES IN AIDS CARE
VL 27
IS 3
BP 261
EP 273
DI 10.1016/j.jana.2016.02.002
PD MAY-JUN 2016
PY 2016
AB In recent years, the HIV care provider workforce has not kept pace with
   an expanding HIV epidemic. To effectively address this HIV workforce
   shortage, a multipronged approach is needed that includes high-quality,
   easily accessible, up-to-date HIV-education for trainees and practicing
   providers. Toward this objective, the University of Washington, in
   collaboration with the AIDS Education and Training Center National
   Coordinating Resource Center, is developing a modular, dynamic
   curriculum that addresses the entire spectrum of the HIV care continuum.
   Herein, we outline the general principles, content, organization, and
   features of this federally funded National HIV Curriculum, which allows
   for longitudinal, active, self-directed learning, as well as real-time
   evaluation, tracking, and feedback at the individual and group level.
   The online curriculum, which is in development, will provide a free,
   comprehensive, interactive HIV training and resource tool that can
   support national efforts to expand and strengthen the United States HIV
   clinical care workforce. Copyright (C) 2016 Association of Nurses in
   AIDS Care
RI Nelson, John/AAI-2111-2019; Roscoe, Clay/
OI Nelson, John/0000-0002-6647-0908; Roscoe, Clay/0000-0003-4237-5452
ZB 2
Z8 0
ZR 0
ZS 0
ZA 0
TC 6
Z9 6
U1 0
U2 2
SN 1055-3290
EI 1552-6917
UT WOS:000375069800008
PM 27086188
ER

PT J
AU Balkin, Emily M.
   Thompson, Daria
   Colson, K. Ellicott
   Lam, Catherine G.
   Matthay, Katherine K.
TI Physician Perspectives on Palliative Care for Children With
   Neuroblastoma: An International Context
SO PEDIATRIC BLOOD & CANCER
VL 63
IS 5
BP 872
EP 879
DI 10.1002/pbc.25900
PD MAY 2016
PY 2016
AB BackgroundStudies have shown that children with cancer globally lack
   access to palliative care. Little is known regarding physicians'
   perceptions of palliative care, treatment access, and self-reported
   competence in providing palliative care.
   ProcedureMembers of the Global Neuroblastoma Network (online tumor
   board) were surveyed. Eighty-three respondents met inclusion criteria;
   53 (64%) completed the survey.
   ResultsMost respondents trained in high-income countries (HIC) but
   practice in low- and middle-income countries (LMIC), and care for more
   than five patients with neuroblastoma annually. WHO Essential Medicines
   in palliative care varied in availability, with incomplete access across
   LMIC centers. Nonpharmacologic therapies were inconsistently available.
   Contrary to international definitions, 17% of respondents
   inappropriately considered palliative care as that initiated only after
   curative therapy is stopped. Mean physician competence composite score
   (Likert scale 1-5, 5 = very competent) in providing symptomatic relief
   and palliative care across phases of care was 2.93 (95% CI 2.71-3.22).
   Physicians reported significantly greater competence in symptom
   management during cure-directed therapy than during end-of-life (P =
   0.02) or when patients are actively dying (P = 0.007). Practicing in
   HIC, prior palliative care training, having access to radiotherapy, and
   not having to turn patients away due to bed shortages were significantly
   predictive of perceived competence in providing palliative care at end
   of life.
   ConclusionsAn international sample identified gaps in treatment and
   palliative care service availability, in understanding the definition of
   palliative care, and in self-reported competence in providing palliative
   care. Increased perceived competence was associated with training, which
   supports the need for increased palliative care education and advocacy,
   especially in LMIC.
RI Lam, Catherine/K-6328-2014
OI Lam, Catherine/0000-0003-1363-5331
Z8 0
ZR 0
ZA 0
TC 4
ZB 0
ZS 0
Z9 4
U1 0
U2 11
SN 1545-5009
EI 1545-5017
UT WOS:000372947900018
PM 26784890
ER

PT J
AU Zaidi, Zareen
   Verstegen, Danielle
   Naqvi, Rahat
   Morahan, Page
   Dornan, Tim
TI Gender, religion, and sociopolitical issues in cross-cultural online
   education
SO ADVANCES IN HEALTH SCIENCES EDUCATION
VL 21
IS 2
BP 287
EP 301
DI 10.1007/s10459-015-9631-z
PD MAY 2016
PY 2016
AB Cross-cultural education is thought to develop critical consciousness of
   how unequal distributions of power and privilege affect people's health.
   Learners in different sociopolitical settings can join together in
   developing critical consciousness-awareness of power and privilege
   dynamics in society-by means of communication technology. The aim of
   this research was to define strengths and limitations of existing
   cross-cultural discussions in generating critical consciousness. The
   setting was the FAIMER international fellowship program for mid-career
   interdisciplinary health faculty, whose goal is to foster global
   advancement of health professions education. Fellows take part in
   participant-led, online, written, task-focused discussions on topics
   like professionalism, community health, and leadership. We reflexively
   identified text that brought sociopolitical topics into the online
   environment during the years 2011 and 2012 and used a discourse analysis
   toolset to make our content analysis relevant to critical consciousness.
   While references to participants' cultures and backgrounds were
   infrequent, narratives of political-, gender-, religion-, and other
   culture-related topics did emerge. When participants gave accounts of
   their experiences and exchanged cross-cultural stories, they were more
   likely to develop ad hoc networks to support one another in facing those
   issues than explore issues relating to the development of critical
   consciousness. We suggest that cross-cultural discussions need to be
   facilitated actively to transform learners' frames of reference, create
   critical consciousness, and develop cultural competence. Further
   research is needed into how to provide a safe environment for such
   learning and provide faculty development for the skills needed to
   facilitate these exchanges.
RI Zaidi, Zareen/AAC-5004-2019; Verstegen, Danielle/
OI Zaidi, Zareen/0000-0003-4328-5766; Verstegen,
   Danielle/0000-0001-6811-175X
ZR 0
ZA 0
TC 9
Z8 0
ZB 1
ZS 0
Z9 9
U1 1
U2 41
SN 1382-4996
EI 1573-1677
UT WOS:000373085800003
PM 26303113
ER

PT J
AU Jacob, J.
   Paul, L.
   Hedges, W.
   Hutchison, P.
   Cameron, E.
   Matthews, D.
   Whiten, S.
   Driscoll, P.
TI Undergraduate radiology teaching in a UK medical school: a systematic
   evaluation of current practice
SO CLINICAL RADIOLOGY
VL 71
IS 5
BP 476
EP 483
DI 10.1016/j.crad.2015.11.021
PD MAY 2016
PY 2016
AB AIM: To use the Royal College of Radiologists' Undergraduate Radiology
   Curriculum (RCR URC) as an innovative tool to review undergraduate
   radiology teaching and ensure it is comprehensive and balanced.
   MATERIALS AND METHODS: Quantitative and qualitative methods were used to
   audit and review radiology teaching for students in years 1-3. All
   radiological teaching on the course was mapped against the RCR URC
   learning outcomes. An online survey of students in year 3 (n = 138) was
   conducted using Likert (1-5), multiple choice, and free-text questions.
   RESULTS: There were 954 instances of radiology teaching, with 70%
   occurring during lectures. Radiology teaching was mapped to 81 of the 96
   RCR URC learning outcomes (84.4%). Forty-seven of 138 students responded
   to the survey. They expressed confidence in understanding what basic
   imaging entails ((x) over bar = 4.23) and the risks associated with
   various imaging techniques ((x) over bar = 4.34). They were also
   confident in chest radiograph interpretation ((x) over bar = 3.62), but
   were less confident understanding abdominal radiographs ((x) over bar =
   2.87). In free-text comments, students requested more tutorial-type
   teaching and ultrasound instruction.
   CONCLUSION: The RCR URC is an effective tool for auditing undergraduate
   radiology teaching, and other medical schools may, therefore, benefit
   from using this method. This evaluation process incorporating audit and
   feedback has identified areas for curriculum development. These include
   incorporating ultrasound into teaching sessions, delivering more
   small-group teaching, and introducing clinical placements in radiology
   departments. (C) 2015 The Royal College of Radiologists. Published by
   Elsevier Ltd. All rights reserved.
ZS 0
ZR 0
TC 20
ZA 0
Z8 0
ZB 0
Z9 20
U1 0
U2 3
SN 0009-9260
EI 1365-229X
UT WOS:000372884700011
PM 26896082
ER

PT J
AU Chong, Heng Teck
   Weightman, Michael James
   Sirichai, Peranada
   Jones, Alison
TI How do junior medical officers use online information resources? A
   survey
SO BMC MEDICAL EDUCATION
VL 16
AR 120
DI 10.1186/s12909-016-0645-x
PD APR 22 2016
PY 2016
AB Background: Online information resources function dually as important
   learning tools and sources of the latest evidence-based recommendations
   for junior medical officers (JMOs). However, little is currently known
   about how JMOs utilise this information when providing care for their
   patients. This study aimed to examine the usage and experience of online
   information resources amongst JMOs in South Australia to ascertain (i)
   the type of resources accessed, (ii) the frequency, (iii) the intended
   purpose, and (iv) the perceived reliability.
   Methods: A survey instrument using multiple choices, five-point Likert
   scales and free-text comments was developed and distributed through
   Survey Monkey to South Australian JMOs between 1 May 2014 and 30 June
   2014.
   Results: Of the 142 surveyed, 100 JMOs (70.4 %) used online information
   resources as their first approach over all other resources available.
   JMOs overwhelmingly (94.4 %, n = 134) used online information resources
   at least once per day, with the most frequent purpose for use being
   information regarding prescription medication (82.4 %, n = 117, reported
   'very frequent' use). JMOs stated online resources were necessary to
   perform their work and, of the different types of information accessed,
   they rated peer-reviewed resources as the most reliable.
   Conclusions: JMOs strongly rely upon online clinical information in
   their everyday practice. Importantly, provision of these resources
   assists JMOs in their education and clinical performance.
RI Weightman, Michael James/AAA-3904-2021; Jones, Alison/
OI Weightman, Michael James/0000-0001-8451-2529; Jones,
   Alison/0000-0002-6059-3413
ZA 0
Z8 0
TC 7
ZS 1
ZB 1
ZR 0
Z9 7
U1 0
U2 7
SN 1472-6920
UT WOS:000374743400003
PM 27106065
ER

PT J
AU Tamayo, Cassandra A.
   Rizkalla, Mireille N.
   Henderson, Kyle K.
TI Cognitive, Behavioral and Emotional Empathy in Pharmacy Students:
   Targeting Programs for Curriculum Modification
SO FRONTIERS IN PHARMACOLOGY
VL 7
AR 96
DI 10.3389/fphar.2016.00096
PD APR 19 2016
PY 2016
AB Introduction: Empathy is an essential trait for pharmacists and is
   recognized as a core competency that can be developed in the classroom.
   There is a growing body of data regarding levels of empathy in pharmacy
   students; however, these studies have not measured differences in
   behavioral, cognitive, and emotional empathy. The goal of this study was
   to parse the underlying components of empathy and correlate them to
   psychosocial attributes, with the overall goal of identifying curriculum
   modifications to enhance levels of empathy in pharmacy students.
   Methods: IRB approval was obtained to measure empathy levels in pharmacy
   students attending Midwestern University. An online, anonymous survey
   administered through a secure website (REDCap) was used. This survey
   utilized the Jefferson Scale of Empathy (Medical Student version) and
   included questions regarding demographics and personality traits.
   Empathy questions were sub-divided into behavioral, cognitive, and
   emotional categories. Data are presented as mean +/- SEM with
   significance set at P <= 0.05.
   Results: Three hundred and four pharmacy students at Midwestern
   University participated in a fall survey with an overall response rate
   of 37%. The average empathy score was 110.4 +/- 0.8 on a scale of
   20-140; which is comparable to empathy scores found by Fjortoff etal,
   (7011) and Van Winkle et al. (2012b). Validating prior research, females
   scored significantly higher than males in empathy as well as behavioral,
   cognitive, and emotional subcomponents. For the entire population,
   emotional empathy was significantly higher than cognitive and behavioral
   empathy (P < 0.05). Furthermore, negative correlations to empathy were
   observed for self-serving behavior (R = 0.490, P < 0.001), medical
   authoritarianism (R = 0.428, P < 0.001), and experience of coercion (R =
   0.344,P < 0.001).
   Conclusion: Overall, empathy levels in pharmacy students are similar to
   prior studies with females scoring higher than males. Emotional empathy
   may play a greater role than cognitive and behavioral empathy in this
   group of students. Targeted programs that promote volunteerism and
   activities that foster responsiveness to patient needs may attenuate
   self-serving behavior and medical authoritarianism and, therefore,
   improve empathy levels in pharmacy students.
ZA 0
TC 28
ZB 2
Z8 0
ZR 0
ZS 0
Z9 28
U1 1
U2 25
SN 1663-9812
UT WOS:000374514200001
PM 27148055
ER

PT J
AU Trollor, Julian N.
   Ruffell, Beth
   Tracy, Jane
   Torr, Jennifer J.
   Durvasula, Seeta
   Iacono, Teresa
   Eagleson, Claire
   Lennox, Nicolas
TI Intellectual disability health content within medical curriculum: an
   audit of what our future doctors are taught
SO BMC MEDICAL EDUCATION
VL 16
AR 105
DI 10.1186/s12909-016-0625-1
PD APR 11 2016
PY 2016
AB Background: There is a high burden of unmet health needs for people with
   intellectual disability. Despite experiencing significantly higher rates
   of morbidity and mortality compared with the general population, this
   group faces greater barriers to accessing healthcare. While increasing
   workplace capacity is one way to reduce this inequitable access,
   previous research indicates a scarcity of undergraduate teaching in
   intellectual disability. The aim of the study was to determine the
   extent and nature of intellectual disability content currently offered
   within medical degree curricula.
   Methods: All Australian universities (n = 20) providing accredited
   medical training were invited to participate in a two-phase audit via an
   email invitation to the Dean of each medical school. The Dean's delegate
   from 14 medical schools completed Phase 1, which involved a
   questionnaire or telephone interview about the overall medical course
   structure. Unit coordinators and/or teaching staff from 12 medical
   schools completed Phase 2, which involved an online survey about
   intellectual disability content within the curriculum.
   Results: In Australia, medical school curricula contain a median of 2.55
   h of compulsory intellectual disability content. The majority of
   universities only offer a small amount of compulsory content. Of
   compulsory units, intellectual disability teaching is minimal in sexual
   health and emergency medicine (only one unit offered in one school for
   each). Topics of key relevance in intellectual disability health such as
   human rights issues, interdisciplinary team work and preventative health
   are poorly represented in intellectual disability teaching. Elective
   content varies markedly across universities (1 to 122 h), but emergency
   medicine, women's health, men's health and many other specialist
   medicine areas are not represented. Inclusive practice is inconsistent
   in degree and nature, but a majority of universities (nine) involve
   people with intellectual disability in the development or delivery of
   content.
   Conclusions: There is a mismatch between the considerable unmet health
   needs of people with intellectual disability and the inconsistent
   teaching within medical schools. Future doctors will be better equipped
   to support the health and wellbeing of people with intellectual
   disability if curricula are enhanced in this area.
RI Lennox, Nicholas G/F-4113-2010; Iacono, Teresa/G-1548-2015; Tracy, Jane/; Durvasula, Seeta/; Trollor, Julian/
OI Iacono, Teresa/0000-0002-7988-9951; Tracy, Jane/0000-0002-4070-8615;
   Durvasula, Seeta/0000-0002-4863-7639; Trollor,
   Julian/0000-0002-7685-2977
ZB 3
Z8 0
ZA 0
ZS 1
TC 34
ZR 0
Z9 35
U1 0
U2 19
SN 1472-6920
UT WOS:000373670700001
PM 27066776
ER

PT J
AU Jones, Jeff
   Poole, Asheley
   Lasley-Bibbs, Vivian
   Johnson, Mark
TI LGBT health and vaccinations: Findings from a community health survey of
   Lexington-Fayette County, Kentucky, USA
SO VACCINE
VL 34
IS 16
BP 1909
EP 1914
DI 10.1016/j.vaccine.2016.02.054
PD APR 7 2016
PY 2016
AB Data on adult immunization coverage at the state level and for LGBT
   Americans in particular are sparse. This study reports the results of a
   2012 Lexington-Fayette County, Kentucky, community health assessment's
   results asking about eight adult vaccinations among 218 lesbian, gay,
   bisexual, and transgendered (LGBT) respondents. Researchers collected
   data using an online survey distributed through LGBT social media,
   posters, and LGBT print media. The LGBT sample largely matches the
   demographics of the county as a whole except this group reports higher
   level of education and fewer uninsured individuals. Among LGBT
   respondents, immunization prevalence reaches 68.0% (annual Influenza),
   65.7% (Hepatitis B), 58.8% (Chickenpox/Varicella), 55.9% (Hepatitis A),
   41.2% (Smallpox), and 25.8% (Pneumonia). Among respondents who are
   currently within the recommended 19-26 years age range for the Human
   Papillomavirus (HPV) vaccine, the LGBT females are less likely to report
   receiving the vaccine (15.4%) compared to the national coverage
   percentage of 34.5%. Males, however, are more likely to have received
   the vaccine (10.3%) than the national percentage of 2.3%. The small
   number of LGBT seniors in the study report a much higher prevalence of
   the Shingles (Herpes Zoster) vaccines than for U.S. seniors 60 and older
   (71.4% compared to 20.1% nationally). LGBT respondents report higher
   percentages of adult vaccination. (C) 2016 Elsevier Ltd. All rights
   reserved.
RI Jones, Jeff/AAF-1899-2019
OI Jones, Jeff/0000-0002-0882-6996
ZS 0
TC 11
ZB 4
Z8 0
ZA 0
ZR 0
Z9 11
U1 0
U2 3
SN 0264-410X
EI 1873-2518
UT WOS:000374198500009
PM 26930365
ER

PT J
AU Himes, Blanca E.
   Weitzman, Elissa R.
TI Innovations in health information technologies for chronic pulmonary
   diseases
SO RESPIRATORY RESEARCH
VL 17
AR 38
DI 10.1186/s12931-016-0354-3
PD APR 5 2016
PY 2016
AB Asthma and chronic obstructive pulmonary disease (COPD) are common
   chronic obstructive lung disorders in the US that affect over 49 million
   people. There is no cure for asthma or COPD, but clinical guidelines
   exist for controlling symptoms that are successful in most patients that
   adhere to their treatment plan. Health information technologies (HITs)
   are revolutionizing healthcare by becoming mainstream tools to assist
   patients in self-monitoring and decision-making, and subsequently,
   driving a shift toward a care model increasingly centered on personal
   adoption and use of digital and web-based tools. While the number of
   chronic pulmonary disease HITs is rapidly increasing, most have not been
   validated as clinically effective tools for the management of disease.
   Online communities for asthma and COPD patients are becoming sources of
   empowerment and support, as well as facilitators of patient-centered
   research efforts. In addition to empowering patients and facilitating
   disease self-management, HITs offer promise to aid researchers in
   identifying chronic pulmonary disease endotypes and personalized
   treatments based on patient-specific profiles that integrate symptom
   occurrence and medication usage with environmental and genomic data.
ZA 0
Z8 0
TC 31
ZR 0
ZS 0
ZB 3
Z9 31
U1 0
U2 15
EI 1465-993X
UT WOS:000373713700002
PM 27048618
ER

PT J
AU Vadi, Marissa G
   Malkin, Mathew R
   Lenart, John
   Stier, Gary R
   Gatling, Jason W
   Applegate, Richard L 2nd
TI Comparison of web-based and face-to-face interviews for application to
   an anesthesiology training program: a pilot study.
SO International journal of medical education
VL 7
BP 102
EP 8
DI 10.5116/ijme.56e5.491a
PD 2016 Apr 03
PY 2016
AB OBJECTIVE: This study compared admission rates to a United States
   anesthesiology residency program for applicants completing face-to-face
   versus web-based interviews during the admissions process. We also
   explored factors driving applicants to select each interview type.
   METHODS: The 211 applicants invited to interview for admission to our
   anesthesiology residency program during the 2014-2015 application cycle
   were participants in this pilot observational study. Of these, 141
   applicants selected face-to-face interviews, 53 applicants selected
   web-based interviews, and 17 applicants declined to interview. Data
   regarding applicants' reasons for selecting a particular interview type
   were gathered using an anonymous online survey after interview
   completion. Residency program admission rates and survey answers were
   compared between applicants completing face-to-face versus web-based
   interviews.
   RESULTS: One hundred twenty-seven (75.1%) applicants completed
   face-to-face and 42 (24.9%) completed web-based interviews. The
   admission rate to our residency program was not significantly different
   between applicants completing face-to-face versus web-based interviews.
   One hundred eleven applicants completed post-interview surveys. The most
   common reasons for selecting web-based interviews were conflict of
   interview dates between programs, travel concerns, or financial
   limitations. Applicants selected face-to-face interviews due to a desire
   to interact with current residents, or geographic proximity to the
   residency program.
   CONCLUSIONS: These results suggest that completion of web-based
   interviews is a viable alternative to completion of face-to-face
   interviews, and that choice of interview type does not affect the rate
   of applicant admission to the residency program. Web-based interviews
   may be of particular interest to applicants applying to a large number
   of programs, or with financial limitations.
RI Applegate, Richard/Y-1249-2019
OI Applegate, Richard/0000-0002-1454-4549
TC 55
ZS 0
ZA 0
ZR 0
Z8 0
ZB 4
Z9 55
U1 0
U2 3
EI 2042-6372
UT MEDLINE:27039029
PM 27039029
ER

PT J
AU Kjelso, Charlotte
   Galle, Michael
   Bang, Henrik
   Ethelberg, Steen
   Krause, Tyra Grove
TI Influmeter - an online tool for self-reporting of influenza-like illness
   in Denmark
SO INFECTIOUS DISEASES
VL 48
IS 4
BP 322
EP 327
DI 10.3109/23744235.2015.1122224
PD APR 2 2016
PY 2016
AB Background In October 2013, we implemented 'Influmeter', a web-based
   influenza-like illness (ILI) self-reporting system, to monitor ILI in
   the general population in a timely fashion, to provide data for
   estimations of the burden of influenza and to gain experience with
   online surveillance systems, in Denmark. After the season 2013/2014 we
   evaluated the system to decide on its future use. Methods Influmeter
   study participants provided personal details upon enrolment and reported
   symptoms weekly within predefined categories. We compared distribution
   of Influmeter participants with the Danish population, by sex, age,
   region, chronic diseases and educational level. We calculated the
   proportion of participants reporting symptoms of ILI weekly and the
   proportion of Influmeter ILI cases seeking medical assistance, using the
   Danish and the EU ILI case definitions. Further, we compared timing of
   increased ILI rates in Influmeter with existing Danish sentinel ILI
   surveillance using the Danish case definition. Results Compared with the
   Danish population, Influmeter had more females (p<0.001) and persons
   with a higher education (p<0.001), while the age group 0-24 was
   under-represented (p<0.001). Influmeter ILI activity peaked 1 week
   before the exceeding of the sentinel epidemic threshold. Depending on
   ILI case definition 16-22% of ILI cases sought medical assistance.
   Conclusion Influmeter was useful in the timely monitoring of ILI
   activity in the population that did not seek medical assistance in
   relation to ILI. We recommend continuation of the system, targeted
   enrolment of the young and future analyses adjusted for uneven
   representation relative to the underlying population.
OI Ethelberg, Steen/0000-0002-9709-356X
ZR 0
TC 12
ZS 0
Z8 0
ZB 4
ZA 0
Z9 12
U1 0
U2 11
SN 2374-4235
EI 2374-4243
UT WOS:000368613600013
PM 26654752
ER

PT J
AU Ellman, Matthew S.
   Fortin, Auguste H.
   Putnam, Andrew
   Bia, Margaret
TI Implementing and Evaluating a Four-Year Integrated End-of-Life Care
   Curriculum for Medical Students
SO TEACHING AND LEARNING IN MEDICINE
VL 28
IS 2
BP 229
EP 239
DI 10.1080/10401334.2016.1146601
PD APR 2 2016
PY 2016
AB Problem: Meeting the needs of patients with life-limiting and terminal
   illness requires effectively trained physicians in all specialties to
   provide skillful and compassionate care. Despite mandates for
   end-of-life (EoL) care education, graduating medical students do not
   consistently feel prepared to provide this care. Intervention: We have
   developed a longitudinal, integrated, and developmental 4-year
   curriculum in EoL care. The curriculum's purpose is to teach basic
   competencies in EoL care. A variety of teaching strategies emphasize
   experiential, skill-building activities with special attention to
   student self-reflection. In addition, we have incorporated
   interprofessional learning and education on the spiritual and cultural
   aspects of care. We created blended learning strategies combining
   interactive online modules with live workshops that promote flexibility,
   adaptability, and interprofessional learning opportunities. Context: The
   curriculum was implemented and evaluated in the 4-year program of
   studies at Yale School of Medicine. Outcome: A mixed-method evaluation
   of the curriculum included reviews of student written reflections and
   questionnaires, graduating student surveys, and demonstration of
   4th-year students' competency in palliative care with an observed
   structured clinical examination (OSCE). These evaluations demonstrate
   significant improvements in students' self-reported preparedness in EoL
   care and perceptions of the adequacy in their instruction in EoL and
   palliative care, as well as competency in primary palliative care in a
   newly developed OSCE. Lessons Learned: A 4-year longitudinal integrated
   curriculum enhances students' skills and preparedness in important
   aspects of EoL care. As faculty resources, clinical sites, and
   curricular structure vary by institution, proven and adaptable
   educational strategies as described in this article may be useful to
   address the mandate to improve EoL care education. Teaching strategies
   and curricular components and design as just described can be adapted to
   other programs.
RI Vergel, John/L-4191-2016
OI Vergel, John/0000-0002-8855-0327
ZR 0
ZB 0
ZA 0
Z8 0
TC 17
ZS 1
Z9 18
U1 0
U2 14
SN 1040-1334
EI 1532-8015
UT WOS:000373937600013
PM 27064725
ER

PT J
AU Jiang, Wen
   Zhao, Fei
   Guderley, Nicola
   Manchaiah, Vinaya
TI Daily music exposure dose and hearing problems using personal listening
   devices in adolescents and young adults: A systematic review
SO INTERNATIONAL JOURNAL OF AUDIOLOGY
VL 55
IS 4
BP 197
EP 205
DI 10.3109/14992027.2015.1122237
PD APR 2 2016
PY 2016
AB Objective: This systematic review aimed to explore the evidence on
   whether the preferred listening levels (PLLs) and durations of music
   listening through personal listening devices (PLDs) in adolescents and
   young adults exceed the current recommended 100% daily noise dose;
   together with the impact on hearing and possible influential factors of
   such listening behaviours. Design: A systematic search was conducted
   using multiple online bibliographic databases. Study sample: The 26
   studies were included on the basis of the inclusion and exclusion
   criteria. Results: The results showed that up to 58.2% of participants
   exceeded the 100% daily noise dose, particularly in the presence of
   background noise. Significantly positive correlations were found among
   background noise levels and mean PLLs, as well as the proportion of
   participants exceeding the 100% daily noise dose. Moreover,
   significantly worse hearing thresholds were found in PLD users using
   audiometry, and significantly poor results in otoacoustic emission
   (OAE), even in the participants with self-reported 'normal hearing'.
   Conclusion: It is crucial to develop appropriate standards and safe
   recommendations for daily music exposure dose in future studies.
   Providing an essential guide and effective education to adolescents and
   young adults will help raise awareness, increase knowledge, and
   consequently change attitudes and listening habits.
RI Manchaiah, Vinaya/I-1824-2014; Zhao, Fei/
OI Manchaiah, Vinaya/0000-0002-1254-8407; Zhao, Fei/0000-0002-0936-4447
Z8 0
ZA 0
ZS 2
ZR 0
ZB 20
TC 56
Z9 58
U1 2
U2 61
SN 1499-2027
EI 1708-8186
UT WOS:000371744400001
PM 26768911
ER

PT J
AU Faircloth, Amanda C
   Dubovoy, Arkadiy
   Biddle, Chuck
   Dodd-McCue, Diane
   Butterworth, John F 4th
TI CME Article: Perceptions of Acupuncture and Acupressure by Anesthesia
   Providers: A Quantitative Descriptive Study.
SO Medical acupuncture
VL 28
IS 2
BP 79
EP 86
PD 2016-Apr-01
PY 2016
AB Background: Randomized controlled trials show that acupuncture and
   acupressure support anesthesia management by decreasing anxiety, opioid
   requirements, and treating post-operative nausea and vomiting.
   Acupuncture and acupressure have demonstrated clinical usefulness but
   have not yet diffused into mainstream anesthesia practice. To determine
   why, this study assessed U.S. anesthesia provider's perceptions of
   acupuncture and acupressure. Methods: After institutional review board
   approval, 96 anesthesiology departments stratified by geographic region
   (Northeast, South, West, and Midwest) and institution type (university
   medical centers, community hospitals, children's hospitals, and veterans
   affairs hospitals) were selected for participation in an anonymous,
   pretested, online survey. The target sample was 1728 providers, of whom
   292 (54% anesthesiologists, 44% certified registered nurse anesthetists,
   2% anesthesiologist assistants) responded, yielding an overall 17%
   response rate. Results: Spearman correlation coefficient revealed a
   statistically significant correlation between acupuncture and geographic
   region, with the West having the highest predisposition toward
   acupuncture use (rs =0.159, p=0.007). Women are more likely to use
   acupuncture than men (rs =-0.188; p=0.002). A strong effect size exists
   between acupuncture and country of pre-anesthesia training (rs =1.00;
   95% CI=1.08, 1.16). Some providers have used acupuncture (27%) and
   acupressure (18%) with positive outcomes; however, the majority have not
   used these modalities, but would consider using them (54%, SD=1.44 ;
   acupressure: 60%, SD=1.32). Seventy-six percent of respondents would
   like acupuncture education and 74% would like acupressure education (SDs
   of 0.43 and 0.44, respectively). Conclusions: While most of the U.S.
   anesthesia providers in this survey have not used these modalities, they
   nevertheless report a favorable perception of acupuncture/acupressure's
   role as part of an anesthetic. This study adds to the body of
   acupuncture and acupressure research by providing insight into
   anesthesia providers' perceptions of these alternative medicine
   modalities.
TC 8
ZS 0
ZR 0
ZB 2
Z8 0
ZA 0
Z9 8
U1 0
U2 14
SN 1933-6586
UT MEDLINE:27158297
PM 27158297
ER

PT J
AU Bright, Philip
   Hambly, Karen
   Tamakloe, Sandra
TI What is the Profile of Individuals Joining the KNEEguru Online Health
   Community? A Cross-Sectional Mixed-Methods Study
SO JOURNAL OF MEDICAL INTERNET RESEARCH
VL 18
IS 4
AR e84
DI 10.2196/jmir.5374
PD APR 2016
PY 2016
AB Background: The use of the Internet for seekers of health-related
   information provides convenience and accessibility to diverse sources
   (of variable quality) for many medical conditions. There is a suggestion
   that patients may find empowerment by engaging with Internet health care
   strategies and communities. The profile of consumers of online health
   information on knee pain has not been explored.
   Objective: Our objective was to identify the characteristics and
   motivations of online health information-seekers accessing the online
   health community, KNEEguru (KG). The study was designed to obtain the
   respondents' sociodemographic profile, together with their main reasons
   and motivations for joining such a community, their health
   information-seeking behavior, the extent of their knee problems, and
   their general Internet usage.
   Methods: We undertook an online questionnaire survey, offered to users
   of the KG website from June to July 2012. A mix of open and closed
   questions was used to facilitate inductive enquiry. Quantitative
   responses were analyzed using univariate analysis; qualitative thematic
   analysis of the open responses was completed and a conceptual model was
   developed.
   Results: One-hundred and fifty-two respondents took part (11.56%
   response rate, 152/1315), with a mean age of 40.1 years. Of this cohort,
   61.2% were female, 68.4% were in domestic partnerships, 57.2% were
   employed, 75.0% had higher education qualifications, and 80.3% were of
   white/Caucasian ethnicity. Females were associated with joining KG in
   order to get emotional support from other users (OR 2.11, 95% CI 1.04 -
   4.27, P=.04). Respondents' self-perception of health was associated with
   reported quality of life (OR 10.86, 95% CI 3.85 - 30.43, P<.001).
   Facebook users were associated with joining KG to share experiences (OR
   2.34, 95% CI 1.04 - 5.56, P=.03). Post-surgery respondents were
   associated with joining KG to compare symptoms with other users (OR
   7.31, 95% CI 2.06 - 39.82, P<.001). Three key themes were induced:
   condition, emotion and support. Respondents expressed distress and
   frustration at uncertainty of prognosis around various knee conditions,
   with some users preferring to initially observe rather than engage.
   Conversely, a strong desire to inform and support other community
   members was stated with reciprocation of ideas and experiences. KG was
   conceptualized as a filter that takes an individual's condition and
   emotional response to that condition as basis for support; this filter
   facilitated validation as the outcome of engagement.
   Conclusions: This study, in line with wider literature, suggests that
   users of an online knee-specific community are typically female,
   middle-aged, white/Caucasian, married, employed, and have attained a
   level of higher education. These users demonstrate a pragmatic approach
   to health care information with altruistic motivations and a desire to
   share experiences as a means of validation. This finding emphasizes a
   means of promoting efficient and appropriate online health care, and
   demonstrates the benefits of the Internet as a viable complement to
   clinical engagement.
RI Hambly, Karen/A-6762-2010; Bright, Philip/; Tamakloe, Sandra/
OI Hambly, Karen/0000-0002-3442-2493; Bright, Philip/0000-0002-5339-8281;
   Tamakloe, Sandra/0000-0002-9634-8460
ZS 0
TC 9
ZA 0
Z8 1
ZR 0
ZB 2
Z9 10
U1 2
U2 32
SN 1438-8871
UT WOS:000388493700016
PM 27089531
ER

PT J
AU Mylott, Elliot
   Kutschera, Ellynne
   Dunlap, Justin C.
   Christensen, Warren
   Widenhorn, Ralf
TI Using Biomedically Relevant Multimedia Content in an Introductory
   Physics Course for Life Science and Pre-health Students
SO JOURNAL OF SCIENCE EDUCATION AND TECHNOLOGY
VL 25
IS 2
BP 222
EP 231
DI 10.1007/s10956-015-9588-y
PD APR 2016
PY 2016
AB We will describe a one-quarter pilot algebra-based introductory physics
   course for pre-health and life science majors. The course features
   videos with biomedical experts and cogent biomedically inspired physics
   content. The materials were used in a flipped classroom as well as an
   all-online environment where students interacted with multimedia
   materials online and prior to engaging in classroom activities.
   Pre-lecture questions on both the medical content covered in the video
   media and the physics concepts in the written material were designed to
   engage students and probe their understanding of physics. The course
   featured group discussion and peer-lead instruction. Following in-class
   instruction, students engaged with homework assignments which explore
   the connections of physics and the medical field in a quantitative
   manner. Course surveys showed a positive response by the vast majority
   of students. Students largely indicated that the course helped them to
   make a connection between physics and the biomedical field. The
   biomedical focus and different course format were seen as an improvement
   to previous traditional physics instruction.
TC 9
ZA 0
ZB 0
ZR 0
Z8 0
ZS 0
Z9 9
U1 1
U2 23
SN 1059-0145
EI 1573-1839
UT WOS:000372284100006
ER

PT J
AU Ammerlaan, Judy W
   Mulder, Olga K
   de Boer-Nijhof, Nienke C
   Maat, Bertha
   Kruize, Aike A
   van Laar, Jaap
   van Os-Medendorp, Harmieke
   Geenen, Rinie
TI Building a Tailored, Patient-Guided, Web-Based Self-Management
   Intervention 'ReumaUitgedaagd!' for Adults With a Rheumatic Disease:
   Results of a Usability Study and Design for a Randomized Control Trail.
SO JMIR research protocols
VL 5
IS 2
BP e113
EP e113
DI 10.2196/resprot.5735
PD 2016 Jun 23
PY 2016
AB BACKGROUND: The chronic nature of rheumatic diseases imposes daily
   challenges upon those affected and causes patients to make daily
   decisions about the way they self-manage their illness. Although there
   is attention to self-management and evidence for the desirability of
   tailored interventions to support people with a rheumatic disease,
   interventions based on individual needs and preferences are scarce.
   OBJECTIVE: To provide a systematic and comprehensive description of the
   theoretical considerations for building a Web-based, expert,
   patient-guided, and tailored intervention for adult patients with a
   rheumatic disease. Also, to present the results of a usability study on
   the feasibility of this intervention, and its study design in order to
   measure the effectiveness.
   METHODS: To fit the intervention closely to the autonomy, needs, and
   preferences of the individual patient, a research team comprising
   patient representatives, health professionals, Web technicians, and
   communication experts was formed. The research team followed the new
   guidance by the Medical Research Council (MRC) for developing and
   evaluating complex interventions as a guide for the design of the
   intervention.
   RESULTS: Considerations from self-determination theory and a
   comprehensive assessment of preferences and needs in patients with a
   rheumatic disease guided the development of the Web-based intervention.
   The usability study showed that the intervention was useful, easy to
   use, and accepted and appreciated by the target group of patients. The
   planned randomized controlled trial is designed to be conducted among
   120 adults with a rheumatic disease, who are assigned to the
   self-management intervention or a self-help control group. Both groups
   will be asked to formulate personal goals they want to achieve
   concerning their self-management. Progress toward the personal goal is
   the primary outcome measure of this study. Self-reported Web-based
   measures will be assessed before randomization at baseline, and 3 and 6
   months after randomization. Also, feasibility and adherence to the
   Web-based self-management intervention as process outcomes will be
   evaluated.
   CONCLUSION: By identifying the individual goals at the beginning of the
   intervention and customizing the intervention to the individual patient,
   we aim to improve the usefulness and effectiveness of the Web-based
   self-management intervention. If proven effective, ReumaUitgedaagd!
   Online will be implemented in the Netherlands.
OI Nijhof, Nienke/0000-0003-1226-1278
ZB 2
ZR 0
Z8 0
ZS 0
ZA 0
TC 7
Z9 7
U1 1
U2 9
SN 1929-0748
UT MEDLINE:27339472
PM 27339472
ER

PT J
AU Cutrona, Sarah L
   Sreedhara, Meera
   Goff, Sarah L
   Fisher, Lloyd D
   Preusse, Peggy
   Jackson, Madeline
   Sundaresan, Devi
   Garber, Lawrence D
   Mazor, Kathleen M
TI Improving Rates of Influenza Vaccination Through Electronic Health
   Record Portal Messages, Interactive Voice Recognition Calls and
   Patient-Enabled Electronic Health Record Updates: Protocol for a
   Randomized Controlled Trial.
SO JMIR research protocols
VL 5
IS 2
BP e56
EP e56
DI 10.2196/resprot.5478
PD 2016 May 06
PY 2016
AB BACKGROUND: Clinical decision support (CDS), including computerized
   reminders for providers and patients, can improve health outcomes. CDS
   promoting influenza vaccination, delivered directly to patients via an
   electronic health record (EHR) patient portal and interactive voice
   recognition (IVR) calls, offers an innovative approach to improving
   patient care.
   OBJECTIVE: To test the effectiveness of an EHR patient portal and IVR
   outreach to improve rates of influenza vaccination in a large
   multispecialty group practice in central Massachusetts.
   METHODS: We describe a nonblinded, randomized controlled trial of EHR
   patient portal messages and IVR calls designed to promote influenza
   vaccination. In our preparatory phase, we conducted qualitative
   interviews with patients, providers, and staff to inform development of
   EHR portal messages with embedded questionnaires and IVR call scripts.
   We also provided practice-wide education on influenza vaccines to all
   physicians and staff members, including information on existing
   vaccine-specific EHR CDS. Outreach will target adult patients who remain
   unvaccinated for more than 2 months after the start of the influenza
   season. Using computer-generated randomization and a factorial design,
   we will assign 20,000 patients who are active users of electronic
   patient portals to one of the 4 study arms: (1) receipt of a portal
   message promoting influenza vaccines and offering online appointment
   scheduling; (2) receipt of an IVR call with similar content but without
   appointment facilitation; (3) both (1) and (2); or (4) neither (1) nor
   (2) (usual care). We will randomize patients without electronic portals
   (10,000 patients) to (1) receipt of IVR call or (2) usual care. Both
   portal messages and IVR calls promote influenza vaccine completion. Our
   primary outcome is percentage of eligible patients with influenza
   vaccines administered at our group practice during the 2014-15 influenza
   season. Both outreach methods also solicit patient self-report on
   influenza vaccinations completed outside the clinic or on barriers to
   influenza vaccination. Self-reported data from both outreach modes will
   be uploaded into the EHR to increase accuracy of existing
   provider-directed EHR CDS (vaccine alerts).
   RESULTS: With our proposed sample size and using a factorial design,
   power calculations using baseline vaccination rate estimates indicated
   that 4286 participants per arm would give 80% power to detect a 3%
   improvement in influenza vaccination rates between groups (alpha=.05;
   2-sided). Intention-to-treat unadjusted chi-square analyses will be
   performed to assess the impact of portal messages, either alone or in
   combination with the IVR call, on influenza vaccination rates. The
   project was funded in January 2014. Patient enrollment for the project
   described here completed in December 2014. Data analysis is currently
   under way and first results are expected to be submitted for publication
   in 2016.
   CONCLUSIONS: If successful, this study's intervention may be adapted by
   other large health care organizations to increase vaccination rates
   among their eligible patients.
   CLINICALTRIAL: ClinicalTrials.gov NCT02266277;
   https://clinicaltrials.gov/ct2/show/NCT02266277 (Archived by WebCite at
   http://www.webcitation.org/6fbLviHLH).
OI Jackson, Madeline/0000-0003-4411-415X; Cutrona,
   Sarah/0000-0002-4795-8377
ZS 0
ZR 0
Z8 0
ZB 4
TC 12
ZA 0
Z9 12
U1 0
U2 8
SN 1929-0748
UT MEDLINE:27153752
PM 27153752
ER

PT J
AU Stillman, Michael D
   Miller, Karen Hughes
   Ziegler, Craig H
   Upadhyay, Ashish
   Mitchell, Charlene K
TI Program Characteristics Influencing Allopathic Students' Residency
   Selection.
SO The Journal of the American Osteopathic Association
VL 116
IS 4
BP 214
EP 26
DI 10.7556/jaoa.2016.046
PD 2016-Apr
PY 2016
AB CONTEXT: Medical students must consider many overt variables when
   entering the National Resident Matching Program. However, changes with
   the single graduate medical education accreditation system have caused a
   gap in knowledge about more subtle considerations, including what, if
   any, influence the presence of osteopathic physician (ie, DO) and
   international medical graduate (IMG) house officers has on allopathic
   students' residency program preferences. Program directors and selection
   committee members may assume students' implicit bias without
   substantiating evidence.
   OBJECTIVE: To reexamine which program characteristics affect US-trained
   allopathic medical students' residency selection, and to determine
   whether the presence of DO and IMG house officers affects the program
   choices of allopathic medical students.
   METHODS: Fourth-year medical students from 4 allopathic medical schools
   completed an online survey. The Pearson chi(2) statistic was used to
   compare demographic and program-specific traits that influence ranking
   decisions and to determine whether school type (private vs public),
   valuing a residency program's prestige, or interest in a competitive
   specialty dictated results. Qualitative data were analyzed using the
   Pandit variation of the Glaser and Strauss constant comparison.
   RESULTS: Surveys were completed by 323 of 577 students (56%). Students
   from private vs public institutions were more likely to value a
   program's prestige (160 [93%] vs 99 [72%]; P<.001) and research
   opportunities (114 [66%] vs 57 [42%]; P<.001), and they were less likely
   to consider their prospects of being accepted (98 [57%] vs 111 [81%];
   P<.001). A total of 33 (10%) and 52 (16%) students reported that the
   presence of DO or IMG trainees, respectively, would influence their
   final residency selection, and these percentages were largely unchanged
   among students interested in programs' prestige or in entering a
   competitive specialty. Open-ended comments were generally optimistic
   about diversification of the physician workforce, and 4 of the 709
   student comments expressed cynicism or hostility to the presence of DOs
   or IMGs.
   CONCLUSION: Both overt and subtle variables influence students'
   perceptions of residency programs in the United States, but the presence
   of DO and IMG house officers seems relevant to a small percentage of
   them.
OI Upadhyay, Ashish/0000-0002-0536-5776
ZS 0
ZA 0
Z8 0
ZB 1
TC 3
ZR 0
Z9 3
U1 1
U2 8
EI 1945-1997
UT MEDLINE:27018956
PM 27018956
ER

PT J
AU Sandella, Jeanne M
   Peters, Alex
   Smith, Larissa L
   Gimpel, John R
TI Preparation Strategies of Osteopathic Medical Students for the
   COMLEX-USA Level 2-PE.
SO The Journal of the American Osteopathic Association
VL 116
IS 4
BP 234
EP 42
DI 10.7556/jaoa.2016.048
PD 2016-Apr
PY 2016
AB CONTEXT: Since 2002, osteopathic medical schools have made curricular
   changes to further enhance the clinical skills of their students, to
   prepare them for residency training, and to pass the Comprehensive
   Osteopathic Medical Licensing Examination-USA Level 2-Performance
   Evaluation (COMLEX-USA Level 2-PE).
   OBJECTIVE: To report how students at osteopathic medical schools prepare
   for the COMLEX-USA Level 2-PE, and to investigate the effect of these
   techniques on examination performance.
   METHODS: A standardized survey was given to students before the
   beginning of their examination to assess the preparation of osteopathic
   medical students for the COMLEX-USA Level 2-PE, such as coursework,
   orientation materials, and standardized patient (SP) encounters. Surveys
   that were completed by first-time test takers during the 2013-2014 and
   2014-2015 test cycles were included in this study.
   RESULTS: Of 9120 surveys administered, 8733 were completed, achieving a
   response rate of 95.8%. Of those 8733 respondents, 8706 students (99.7%)
   reported having SP encounters during the first and second year of
   medical school, and 7379 (84%) reported having at least 1 SP encounter
   in years 3 and 4. Of 8733 students, 6079 (70%) reported receiving
   feedback from an osteopathic physician on their SP encounters, and 6049
   (69%) and 6253 (72%) reported having viewed the COMLEX-USA Level 2-PE
   orientation video online and having read the examination's orientation
   guide, respectively. The largest difference in preparation between
   students who passed the COMLEX-USA Level 2-PE and students who did not
   was a prerequisite SP examination at their school, with 5574 students
   (68.9%) who passed reporting having participated compared with 364
   students (56.5%) who failed. None of the differences in clinical skills
   training and test preparation was associated with statistically
   significant differences in pass or fail status.
   CONCLUSION: Osteopathic medical students use a variety of methods to
   enhance their clinical skills in preparation for the COMLEX-USA Level
   2-PE, with universal use of SP programs since the COMLEX-USA Level 2-PE
   was implemented in 2004. Educators should continue to foster ways to
   develop students' clinical skills that reflect new advances in education
   and assessment to ensure that future osteopathic physicians can
   demonstrate competency in fundamental clinical skills before beginning
   postgraduate training.
ZS 0
ZB 0
ZA 0
ZR 0
Z8 0
TC 3
Z9 3
U1 0
U2 3
EI 1945-1997
UT MEDLINE:27018958
PM 27018958
ER

PT J
AU Cividino, Alfred
   Bakowsky, Volodko
   Barr, Susan
   Bessette, Louis
   Hazel, Elizabeth
   Khalidi, Nader
   Pope, Janet
   Robinson, David
   Shojania, Kam
   Yacyshyn, Elaine
   Lohfeld, Lynne
   Crawshaw, Diane
TI How to Attract Trainees, a Pan-Canadian Perspective: Phase 1 of the
   "Training the Rheumatologists of Tomorrow" Project
SO JOURNAL OF RHEUMATOLOGY
VL 43
IS 4
BP 788
EP 798
DI 10.3899/jrheum.150314
PD APR 2016
PY 2016
AB Objective. To identify what learners and professionals associated with
   rheumatology programs across Canada recommend as ways to attract future
   trainees.
   Methods. Data from online surveys and individual interviews with
   participants from 9 rheumatology programs were analyzed using the
   thematic framework analysis to identify messages and methods to interest
   potential trainees in rheumatology.
   Results. There were 103 participants (78 surveyed, 25 interviewed) who
   indicated that many practitioners were drawn to rheumatology because of
   the aspects of work life, and that educational events and hands-on
   experiences can interest students. Messages centered on working life,
   career opportunities, and the lifestyle of rheumatologists. Specific
   ways to increase awareness about rheumatology included information about
   practice type, intellectual and diagnostic challenges, diversity of
   diseases, and patient populations. Increased opportunity for early and
   continued exposure for both medical students and internal medicine
   residents was also important, as was highlighting job flexibility and
   availability and a good work-life balance. Although mentors were rarely
   mentioned, many participants indicated educational activities of role
   models. The relatively low pay scale of rheumatologists was rarely
   identified as a barrier to choosing a career in rheumatology.
   Conclusion. This is the first pan-Canadian initiative using local data
   to create a work plan for developing and evaluating tools to promote
   interest in rheumatology that could help increase the number of future
   practitioners.
RI Pope, Janet/G-3342-2011; Bessette, Louis/; Lohfeld, Lynne/
OI Pope, Janet/0000-0003-1479-5302; Bessette, Louis/0000-0002-6834-2731;
   Lohfeld, Lynne/0000-0003-4711-7305
Z8 0
ZR 0
ZA 0
ZS 0
ZB 2
TC 5
Z9 5
U1 0
U2 3
SN 0315-162X
EI 1499-2752
UT WOS:000378169100017
PM 26932343
ER

PT J
AU Ramesh, Marilee A.
TI Inoculating curiosity in fungal biology for a new generation of students
SO FUNGAL BIOLOGY REVIEWS
VL 30
IS 1
BP 15
EP 23
DI 10.1016/j.fbr.2016.03.001
PD APR 2016
PY 2016
AB How can a new faculty member assigned to teach a course in fungal
   biology go about designing a course that is both informational and
   relevant to the 21st century undergraduate? Recent calls for science
   education reform recommend a shift to more active learning pedagogies
   that encourage students to learn by solving problems or being actively
   engaged in the process of experimentation as opposed to the traditional
   lecture reliant on content delivery. While a valid idea, practically,
   how can such a shift in instruction be implemented? Consider that most
   current faculty members were taught through the traditional
   lecture-laboratory format. While creativity and experience in the
   classroom enables us to develop as effective instructors, the reality of
   the demands on faculty rarely provide the time to develop enough novel
   instructional resources when constructing new courses. Fortunately, we
   can draw up educational resources to aid us beyond our own experiences
   via internet. Unfortunately, there is currently no central portal for
   fungal biology educational resources. While some professional societies
   and groups have begun to include educational resources, none are
   comprehensive. Because fungal biology topics have traditionally been
   taught as mycology or phytopathology or medical mycology, content tends
   to be partitioned to these specific disciplines. The goal of this review
   is to consolidate and evaluate teaching resources for fungal biology
   available through the interne for under graduate education. This review
   will provide educators with ideas and tools to train future fungal
   biologists for 21st century careers. (C) 2016 British Mycological
   Society. Published by Elsevier Ltd. All rights reserved.
OI Ramesh, Marilee/0000-0002-3152-1103
ZS 0
Z8 1
ZA 0
ZB 1
ZR 0
TC 2
Z9 3
U1 0
U2 19
SN 1749-4613
EI 1878-0253
UT WOS:000377845500002
ER

PT J
AU Grundgeiger, Tobias
   Kolb, Lorenz
   Korb, Maximilian O.
   Mengelkamp, Christoph
   Held, Volker
TI Training students to use syringe pumps: an experimental comparison of
   e-learning and classroom training
SO BIOMEDICAL ENGINEERING-BIOMEDIZINISCHE TECHNIK
VL 61
IS 2
SI SI
BP 211
EP 220
DI 10.1515/bmt-2014-0116
PD APR 2016
PY 2016
AB The inadequate use of syringe pumps can jeopardize patient safety, and
   syringe pump trainings are conducted to manage this risk. A critical
   step in this risk management process is the learning success of
   trainees. In the present paper, we compared an e-learning approach with
   standard classroom training in learning success effectives, trainees'
   opinion on the trainings, and investigated the relation between
   technological affinity and learning success. The results showed that
   e-learning was as effective as classroom training but nursing students'
   confidence in using the pump and satisfaction with the training was
   decreased for e-learning compared with classroom training. We discuss
   the results in context of the nursing e-learning literature. Finally, we
   discuss the literature for risk identification, risk analysis, risk
   treatment, and risk monitoring and control in the context of syringe
   pump training and add the lessons learned from the evaluated e-learning
   program.
ZA 0
ZR 0
TC 3
ZB 1
ZS 0
Z8 0
Z9 3
U1 0
U2 8
SN 0013-5585
EI 1862-278X
UT WOS:000374990200007
PM 26368041
ER

PT J
AU Win, Khin Than
   Hassan, Naffisah Mohd.
   Oinas-Kukkonen, Harri
   Probst, Yasmine
TI Online Patient Education for Chronic Disease Management: Consumer
   Perspectives
SO JOURNAL OF MEDICAL SYSTEMS
VL 40
IS 4
AR 88
DI 10.1007/s10916-016-0438-0
PD APR 2016
PY 2016
AB Patient education plays an important role in chronic disease management.
   The aim of this study is to identify patients' preferences in regard to
   the design features of effective online patient education (OPE) and the
   benefits. A review of the existing literature was conducted in order to
   identify the benefits of OPE and its essential design features. These
   design features were empirically tested by conducting survey with
   patients and caregivers. Reliability analysis, construct validity and
   regression analysis were performed for data analysis. The results
   identified patient-tailored information, interactivity, content
   credibility, clear presentation of content, use of multimedia and
   interpretability as the essential design features of online patient
   education websites for chronic disease management.
RI Win, Khin Than/F-7491-2018; Hassan, Naffisah/AAT-8228-2021; Probst, Yasmine/A-1342-2008; mohd hassan, naffisah/
OI Win, Khin Than/0000-0002-7810-6388; Probst, Yasmine/0000-0002-1971-173X;
   mohd hassan, naffisah/0000-0001-5349-4647
ZR 0
ZS 0
Z8 1
ZA 0
ZB 1
TC 17
Z9 18
U1 1
U2 25
SN 0148-5598
EI 1573-689X
UT WOS:000371468500003
PM 26846749
ER

PT J
AU Carroll, Alexander J.
   Tchangalova, Nedelina
   Harrington, Eileen G.
TI Flipping one-shot library instruction: using Canvas and Pecha Kucha for
   peer teaching
SO JOURNAL OF THE MEDICAL LIBRARY ASSOCIATION
VL 104
IS 2
BP 125
EP 130
DI 10.3163/1536-5050.104.2.006
PD APR 2016
PY 2016
AB Objective: This study sought to determine whether a flipped classroom
   that facilitated peer learning would improve undergraduate health
   sciences students' abilities to find, evaluate, and use appropriate
   evidence for research assignments.
   Methods: Students completed online modules in a learning management
   system, with librarians facilitating subsequent student-directed,
   in-person sessions. Mixed methods assessment was used to evaluate
   program outcomes.
   Results: Students learned information literacy concepts but did not
   consistently apply them in research assignments. Faculty interviews
   revealed strengthened partnerships between librarians and teaching
   faculty.
   Conclusion: This pedagogy shows promise for implementing and evaluating
   a successful flipped information literacy program.
RI Carroll, Alexander/AAF-2594-2020; Tchangalova, Nedelina I/M-8675-2014
OI Carroll, Alexander/0000-0003-0248-3811; Tchangalova, Nedelina
   I/0000-0002-8491-6205
ZB 2
ZA 0
TC 23
ZR 0
Z8 0
ZS 0
Z9 25
U1 1
U2 51
SN 1536-5050
UT WOS:000378260300008
PM 27076799
ER

PT J
AU Lessick, Susan
   Perryman, Carol
   Billman, Brooke L.
   Alpi, Kristine M.
   De Groote, Sandra L.
   Babin, Ted D., Jr.
TI Research engagement of health sciences librarians: a survey of
   research-related activities and attitudes
SO JOURNAL OF THE MEDICAL LIBRARY ASSOCIATION
VL 104
IS 2
BP 166
EP 173
DI 10.3163/1536-5050.104.2.015
PD APR 2016
PY 2016
AB Introduction: The extent to which health sciences librarians are engaged
   in research is a little-studied question. This study assesses the
   research activities and attitudes of Medical Library Association (MLA)
   members, including the influence of work affiliation.
   Methods: An online survey was designed using a combination of
   multiple-choice and open-ended questions and distributed to MLA members.
   Responses were analyzed using descriptive statistics, content analysis,
   and significance testing. The authors used statistical tools and
   categorized openended question topics by the constant comparative
   method, also applying the broad subject categories used in a prior
   study. Pearson's chi-square analysis was performed on responses to
   determine significant differences among respondents employed in three
   different institutional environments.
   Results: Analysis showed that 79% of respondents read research articles
   at least once a month; 58% applied published research studies to
   practice; 44% had conducted research; 62% reported acting on research
   had enhanced their libraries; 38% had presented findings; and 34% had
   authored research articles. Hospital librarians were significantly less
   likely than academic librarians to have participated in research
   activities. Highly ranked research benefits, barriers, and competencies
   of health sciences librarians are described.
   Conclusions: Findings indicate that health sciences librarians are
   actively engaged in research activities. Practice implications for
   practitioners, publishers, and stakeholders are discussed. Results
   suggest that practitioners can use published research results and
   results from their own research to affect practice decisions and improve
   services. Future studies are needed to confirm and extend these
   findings, including the need for intervention studies to increase
   research and writing productivity.
RI De Groote, Sandra/L-6094-2019; De Groote, Sandra L/B-4206-2008; Lessick, Susan/L-1736-2018; Alpi, Kristine/AAC-2423-2019; Billman, Brooke/
OI De Groote, Sandra/0000-0002-1862-188X; Lessick,
   Susan/0000-0003-2504-4678; Alpi, Kristine/0000-0002-4521-3523; Billman,
   Brooke/0000-0002-8879-9368
Z8 0
ZB 4
TC 18
ZA 0
ZS 0
ZR 0
Z9 22
U1 1
U2 34
SN 1536-5050
UT WOS:000378260300017
PM 27076808
ER

PT J
AU Crovato, S.
   Pinto, A.
   Giardullo, P.
   Mascarello, G.
   Neresini, F.
   Ravarotto, L.
TI Food safety and young consumers: Testing a serious game as a risk
   communication tool
SO FOOD CONTROL
VL 62
BP 134
EP 141
DI 10.1016/j.foodcont.2015.10.009
PD APR 2016
PY 2016
AB Raising consumers' awareness about food safety issues is one of the
   primary objectives of Italian public health organizations. New dynamic
   and interactive tools, based on web applications, are already playing a
   leading role in health promotion campaigns targeted at adolescents.
   Among the web-based tools specifically designed for young people,
   educational videogames have proved especially effective in furthering
   learning and disseminating information, as they arouse adolescents'
   interest and curiosity. When a number of cases of Haemolytic-uraemic
   syndrome (HUS) were reported in 2010, particularly among children, the
   Italian Ministry of Health stressed the need to implement communication
   initiatives aimed at raising consumers' awareness of the potential risks
   associated with raw milk consumption at home. The pilot study described
   in the article is a relevant example of educational projects implemented
   in Italy, oriented to transmit knowledge about food risks to young
   consumers (aged 16-18). To provide correct information on safe milk
   handling practices and to reduce health issues, including serious ones,
   the videogame "A mysterious poisoning" was developed. This tool was
   administered online to 359 upper secondary school students from four
   different provinces in Italy. The videogame covered all stages of the
   milk supply chain, from stable to table, and enabled players to identify
   the crucial moments when milk can be contaminated and to discover safe
   milk handling practices. By completing a series of tasks, students
   helped a detective discover the cause of a food poisoning outbreak. This
   videogame provided an opportunity for students to test their knowledge
   of the product and to receive more detailed and accurate information.
   Data collected through two structured questionnaires that were
   administered before and after the controlled use of the videogame showed
   that this serious game was capable of changing players' perception of
   risk exposure and their cognitive associations, particularly increasing
   their levels of knowledge about the risks associated with raw milk
   consumption. (C) 2015 Elsevier Ltd. All rights reserved.
RI Giardullo, Paolo/AAQ-1455-2021; Pinto, Anna/AAX-2041-2021; Mascarello, Giulia/; NERESINI, FEDERICO/; crovato, stefania/; Pinto, Anna/
OI Giardullo, Paolo/0000-0002-2560-9088; Mascarello,
   Giulia/0000-0002-7588-6227; NERESINI, FEDERICO/0000-0003-3918-2588;
   crovato, stefania/0000-0001-7081-0648; Pinto, Anna/0000-0002-6715-1327
ZR 0
ZA 0
Z8 0
ZB 3
ZS 0
TC 11
Z9 11
U1 0
U2 121
SN 0956-7135
EI 1873-7129
UT WOS:000368220000019
ER

PT J
AU Zhao, Baoquan
   Xu, Songhua
   Lin, Shujin
   Luo, Xiaonan
   Duan, Lian
TI A new visual navigation system for exploring biomedical Open Educational
   Resource (OER) videos
SO JOURNAL OF THE AMERICAN MEDICAL INFORMATICS ASSOCIATION
VL 23
IS E1
BP E34
EP E41
DI 10.1093/jamia/ocv123
PD APR 2016
PY 2016
AB Objective Biomedical videos as open educational resources (OERs) are
   increasingly proliferating on the Internet. Unfortunately, seeking
   personally valuable content from among the vast corpus of quality yet
   diverse OER videos is nontrivial due to limitations of today's keyword-
   and content-based video retrieval techniques. To address this need, this
   study introduces a novel visual navigation system that facilitates
   users' information seeking from biomedical OER videos in mass quantity
   by interactively offering visual and textual navigational clues that are
   both semantically revealing and user-friendly.
   Materials and Methods The authors collected and processed around 25 000
   YouTube videos, which collectively last for a total length of about 4000
   h, in the broad field of biomedical sciences for our experiment. For
   each video, its semantic clues are first extracted automatically through
   computationally analyzing audio and visual signals, as well as text
   either accompanying or embedded in the video. These extracted clues are
   subsequently stored in a metadata database and indexed by a
   high-performance text search engine. During the online retrieval stage,
   the system renders video search results as dynamic web pages using a
   JavaScript library that allows users to interactively and intuitively
   explore video content both efficiently and effectively.
   Results The authors produced a prototype implementation of the proposed
   system, which is publicly accessible at https://patentq.njit.edu/oer. To
   examine the overall advantage of the proposed system for exploring
   biomedical OER videos, the authors further conducted a user study of a
   modest scale. The study results encouragingly demonstrate the functional
   effectiveness and user-friendliness of the new system for facilitating
   information seeking from and content exploration among massive
   biomedical OER videos.
   Conclusion Using the proposed tool, users can efficiently and
   effectively find videos of interest, precisely locate video segments
   delivering personally valuable information, as well as intuitively and
   conveniently preview essential content of a single or a collection of
   videos.
OI Duan, Lian/0000-0002-0618-8628
TC 6
ZA 0
ZR 0
Z8 0
ZB 0
ZS 0
Z9 6
U1 3
U2 41
SN 1067-5027
EI 1527-974X
UT WOS:000375292600006
PM 26335986
ER

PT J
AU Christ, Andreas
   Thews, Oliver
TI Using numeric simulation in an online e-learning environment to teach
   functional physiological contexts
SO COMPUTER METHODS AND PROGRAMS IN BIOMEDICINE
VL 127
BP 15
EP 23
DI 10.1016/j.cmpb.2016.01.012
PD APR 2016
PY 2016
AB Background and objectives: Mathematical models are suitable to simulate
   complex biological processes by a set of non-linear differential
   equations. These simulation models can be used as an e-learning tool in
   medical education. However, in many cases these mathematical systems
   have to be treated numerically which is computationally intensive. The
   aim of the study was to develop a system for numerical simulation to be
   used in an online e-learning environment.
   Methods: In the software system the simulation is located on the server
   as a CGI application. The user (student) selects the boundary conditions
   for the simulation (e.g., properties of a simulated patient) on the
   browser. With these parameters the simulation on the server is started
   and the simulation result is re-transferred to the browser.
   Results: With this system two examples of e-learning units were
   realized. The first one uses a multi-compartment model of the
   glucose-insulin control loop for the simulation of the plasma glucose
   level after a simulated meal or during diabetes (including treatment by
   subcutaneous insulin application). The second one simulates the ion
   transport leading to the resting and action potential in nerves. The
   student can vary parameters systematically to explore the biological
   behavior of the system.
   Conclusions: The described system is able to simulate complex biological
   processes and offers the possibility to use these models in an online
   e-learning environment. As far as the underlying principles can be
   described mathematically, this type of system can be applied to a broad
   spectrum of biomedical or natural scientific topics. (C) 2016 Elsevier
   Ireland Ltd. All rights reserved.
ZA 0
ZR 0
Z8 0
ZS 0
ZB 1
TC 2
Z9 2
U1 0
U2 9
SN 0169-2607
EI 1872-7565
UT WOS:000372521500003
PM 27000286
ER

PT J
AU Rodriguez-Gonzalez, Alejandro
   Menasalvas Ruiz, Ernestina
   Mayer Pujadas, Miguel A.
TI Automatic extraction and identification of users' responses in Facebook
   medical quizzes
SO COMPUTER METHODS AND PROGRAMS IN BIOMEDICINE
VL 127
BP 197
EP 203
DI 10.1016/j.cmpb.2015.12.025
PD APR 2016
PY 2016
AB Background: In the last few years the use of social media in medicine
   has grown exponentially, providing a new area of research based on the
   analysis and use of Web 2.0 capabilities. In addition, the use of social
   media in medical education is a subject of particular interest which has
   been addressed in several studies. One example of this application is
   the medical quizzes of The New England Journal of Medicine (NEJM) that
   regularly publishes a set of questions through their Facebook timeline.
   Objective: We present an approach for the automatic extraction of
   medical quizzes and their associated answers on a Facebook platform by
   means of a set of computer-based methods and algorithms.
   Methods: We have developed a tool for the extraction and analysis of
   medical quizzes stored on Facebook timeline at the NEJM Facebook page,
   based on a set of computer-based methods and algorithms using Java. The
   system is divided into two main modules: Crawler and Data retrieval.
   Results: The system was launched on December 31, 2014 and crawled
   through a total of 3004 valid posts and 200,081 valid comments. The
   first post was dated on July 23, 2009 and the last one on December 30,
   2014. 285 quizzes were analyzed with 32,780 different users providing
   answers to the aforementioned quizzes. Of the 285 quizzes, patterns were
   found in 261 (91.58%). From these 261 quizzes where trends were found,
   we saw that users follow trends of incorrect answers in 13 quizzes and
   trends of correct answers in 248.
   Conclusions: This tool is capable of automatically identifying the
   correct and wrong answers to a quiz provided on Facebook posts in a text
   format to a quiz, with a small rate of false negative cases and this
   approach could be applicable to the extraction and analysis of other
   sources after including some adaptations of the information on the
   Internet. (C) 2016 Elsevier Ireland Ltd. All rights reserved.
RI Mayer, Miguel Angel/K-5255-2014; Mayer, Miguel Angel/AAL-2810-2021; González, Alejandro Rodríguez/AAT-2369-2020; menasalvas, ernestina/; Rodriguez Gonzalez, Alejandro/
OI Mayer, Miguel Angel/0000-0003-0362-6298; Mayer, Miguel
   Angel/0000-0003-0362-6298; menasalvas, ernestina/0000-0002-5615-6798;
   Rodriguez Gonzalez, Alejandro/0000-0001-8801-4762
ZA 0
Z8 0
TC 7
ZR 0
ZS 0
ZB 1
Z9 7
U1 2
U2 20
SN 0169-2607
EI 1872-7565
UT WOS:000372521500017
PM 26777433
ER

PT J
AU Tayade, Motilal Chandu
   Dalvi, Shashank D
TI Fundamental Ethical Issues in Unnecessary Surgical Procedures.
SO Journal of clinical and diagnostic research : JCDR
VL 10
IS 4
BP JE01
EP 4
DI 10.7860/JCDR/2016/18958.7694
PD 2016-Apr
PY 2016
AB In clinical practice performing any surgical procedure is inconsistent
   because all surgical procedures carry definitely some degree of risk.
   Worldwide every year millions of patients go under knife, but many of
   them are enduring great pain and shelling out thousands and dollars for
   surgeries they don't really need. This review work was planned with an
   intention to focus attention towards it with reporting cited evidences
   of unnecessary surgical operations and discuss ethical issues concern
   with it. In present review the references search included standard
   citations Google scholar, MEDLINE and PUBMED. We also used Google search
   engine for screening various news concern with highlighting this topic
   in community and online media. For articles we go through more than 60
   articles from worldwide and 12 news media views from Google search in
   last one year. We used following quotes for their search-unnecessary
   surgeries, second opinion, ethical issues in unnecessary surgeries.
   Geographical variations were also kept in view. Our intension was
   highlighting ethical issues concern with unnecessary surgical
   operations. Henceforth we excluded such work that does not concern with
   ethical issues. Unnecessary surgery is that which is medically
   unjustifiable when the risks and costs are more than the likely
   therapeutic benefits or relief to the patient based on the patient's
   lifestyle requirements. To avoid or minimize such interventions basic
   seeding of ethics in curriculum and strict laws will definitely helpful
   in clinical practice. In conclusion, our aim was to highlight this major
   issue and underline need of competency based medical bioethics education
   in Indian scenario. 
RI Tayade, Motilal/AAW-9125-2020
OI Tayade, Motilal/0000-0003-0387-2915
Z8 0
TC 3
ZA 0
ZS 0
ZB 0
ZR 0
Z9 3
U1 0
U2 6
SN 2249-782X
UT MEDLINE:27190833
PM 27190833
ER

PT J
AU McFarland, Jenny
   Wenderoth, Mary Pat
   Michael, Joel
   Cliff, William
   Wright, Ann
   Modell, Harold
TI A conceptual framework for homeostasis: development and validation
SO ADVANCES IN PHYSIOLOGY EDUCATION
VL 40
IS 2
BP 213
EP 222
DI 10.1152/advan.00103.2015
PD APR 2016
PY 2016
AB We have developed and validated a conceptual framework for understanding
   and teaching organismal homeostasis at the undergraduate level. The
   resulting homeostasis conceptual framework details critical components
   and constituent ideas underlying the concept of homeostasis. It has been
   validated by a broad range of physiology faculty members from community
   colleges, primarily undergraduate institutions, research universities,
   and medical schools. In online surveys, faculty members confirmed the
   relevance of each item in the framework for undergraduate physiology and
   rated the importance and difficulty of each. The homeostasis conceptual
   framework was constructed as a guide for teaching and learning of this
   critical core concept in physiology, and it also paves the way for the
   development of a concept inventory for homeostasis.
RI Linden, Matthew D/G-9644-2012; Fuller, Kathy A/C-5454-2011; Michael, Joel/GSE-4540-2022
OI Linden, Matthew D/0000-0002-9126-2166; Fuller, Kathy
   A/0000-0002-3462-7501; 
Z8 0
ZA 0
ZR 0
ZB 0
TC 17
ZS 0
Z9 17
U1 1
U2 9
SN 1043-4046
EI 1522-1229
UT WOS:000627675500003
PM 27105740
ER

PT J
AU Zheng, Jiaping
   Yu, Hong
TI Methods for linking EHR notes to education materials
SO INFORMATION RETRIEVAL JOURNAL
VL 19
IS 1-2
SI SI
BP 174
EP 188
DI 10.1007/s10791-015-9263-1
PD APR 2016
PY 2016
AB It has been shown that accessing the patients' own electronic health
   records (EHR) can enhance their medical understanding and provide
   clinically relevant benefits. However, languages that are difficult for
   non-medical professionals to comprehend are prevalent in the EHR notes.
   The valuable and authoritative information contained in the EHR is thus
   less accessible to the patients, who ultimately stand to benefit the
   most from the information. To address this challenge, we are developing
   a system to retrieve EHR note-specific online consumer-oriented health
   education materials. We explored several query generation methods to
   convert long EHR notes to effective queries, including topic models and
   key concept identification. Our experiments show that queries using key
   concepts identified by a learning based model with pseudo-relevance
   feedback significantly outperform the baseline system of using the full
   text note.
ZR 0
ZS 0
TC 6
ZB 2
Z8 0
ZA 0
Z9 7
U1 1
U2 21
SN 1386-4564
EI 1573-7659
UT WOS:000369002500008
ER

PT J
AU Gomez-Huelgas, R.
   Artola-Menendez, S.
   Menendez-Torre, E.
TI Analysis of the healthcare process of patients with type 2 diabetes
   mellitus and associated comorbidity treated in Spain's National Health
   System: A perspective of medical professionals. IMAGINE study
SO REVISTA CLINICA ESPANOLA
VL 216
IS 3
BP 113
EP 120
DI 10.1016/j.rce.2015.11.009
PD APR 2016
PY 2016
AB Objectives: To analyse the care received by patients with type 2
   diabetes mellitus (DM2) and comorbidity in Spain's National Health
   System.
   Patients and methods: Cross-sectional study using an online survey. A
   total of 302 family physicians, internists and endocrinologists
   participated in the study. The participants were recruited voluntarily
   by their respective scientific societies and received no remuneration.
   Results: Patients with DM2 and comorbidity are mostly treated in Primary
   Care (71.8%). Forty percent are referred to hospital care, mainly due to
   renal failure, poor glycaemic control and for a retinopathy assessment.
   Only 52% of those surveyed conducted medication reconciliation in the
   transition between healthcare levels. Fifty-eight percent reported
   conducting interconsultations, clinical meetings or consultancies
   between healthcare levels.. The 3 main factors identified for improving
   the follow-up and control of DM2 with comorbidity were the
   multidisciplinary study (80.8%), the continuing education of health
   professionals (72.3%) and therapeutic education programmes (72%). A lack
   of time, a lack of qualified personnel for lifestyle interventions and
   organisational shortcomings were mentioned as the main obstacles for
   improving the care of these patients.
   Conclusions: Most patients with DM2 and comorbidity are treated in
   Primary Care. Promoting multidisciplinary care and training programmes
   for practitioners and patients can help improve the quality of care.
   Therapy reconciliation represents a priority area for improvement in
   this population. (C) 2015 Elsevier Espana, S.L.U. y Sociedad Espanola de
   Medicina Interna (SEMI). All rights reserved.
RI Gomez-Huelgas, Ricardo/ABF-5100-2021; Menendez Torre, Edelmiro Luis/AFR-2604-2022; Torre, Edelmiro Menéndez/G-1547-2013
OI Gomez-Huelgas, Ricardo/0000-0002-9909-3555; Menendez Torre, Edelmiro
   Luis/0000-0002-9548-7821; Torre, Edelmiro Menéndez/0000-0002-9548-7821
Z8 0
ZA 0
TC 3
ZB 0
ZR 0
ZS 1
Z9 3
U1 0
U2 17
SN 0014-2565
EI 1578-1860
UT WOS:000373754200001
PM 26772868
ER

PT J
AU Louridas, Marisa
   Szasz, Peter
   de Montbrun, Sandra
   Harris, Kenneth A.
   Grantcharov, Teodor P.
TI Can We Predict Technical Aptitude?: A Systematic Review
SO ANNALS OF SURGERY
VL 263
IS 4
BP 673
EP 691
DI 10.1097/SLA.0000000000001283
PD APR 2016
PY 2016
AB Objective:To identify background characteristics and cognitive tests
   that may predict surgical trainees' future technical performance, and
   therefore be used to supplement existing surgical residency selection
   criteria.Background:Assessment of technical skills is not commonly
   incorporated as part of the selection process for surgical trainees in
   North America. Emerging evidence, however, suggests that not all
   trainees are capable of reaching technical competence. Therefore,
   incorporating technical aptitude into selection processes may prove
   useful.Methods:A systematic search was carried out of the MEDLINE,
   PsycINFO, and Embase online databases to identify all studies that
   assessed associations between surrogate markers of innate technical
   abilities in surgical trainees, and whether these abilities correlate
   with technical performance. The quality of each study was evaluated
   using the Grading of Recommendations, Assessment, Development, and
   Evaluation system.Results:A total of 8035 records were identified. After
   screening by title, abstract, and full text, 52 studies were included.
   Very few surrogate markers were found to predict technical performance.
   Significant associations with technical performance were seen for 1 of
   23 participant-reported surrogate markers, 2 of 25 visual spatial tests,
   and 2 of 19 dexterity tests. The assessment of trainee Basic Performance
   Resources predicted technical performance in 62% and 75% of
   participants.Conclusions:To date, no single test has been shown to
   reliably predict the technical performance of surgical trainees.
   Strategies that rely on assessing multiple innate abilities, their
   interaction, and their relationship with technical skill may ultimately
   be more likely to serve as reliable predictors of future surgical
   performance.
RI Szasz, Peter/AAM-3587-2020
ZB 7
Z8 0
ZR 0
ZA 0
TC 37
ZS 1
Z9 38
U1 0
U2 10
SN 0003-4932
EI 1528-1140
UT WOS:000374782700017
PM 26079898
ER

PT J
AU Scales, Charles D., Jr.
   Moin, Tannaz
   Fink, Arlene
   Berry, Sandra H.
   Afsar-Manesh, Nasim
   Mangione, Carol M.
   Kerfoot, B. Price
TI A randomized, controlled trial of team-based competition to increase
   learner participation in quality-improvement education
SO INTERNATIONAL JOURNAL FOR QUALITY IN HEALTH CARE
VL 28
IS 2
BP 227
EP 232
DI 10.1093/intqhc/mzw008
PD APR 1 2016
PY 2016
AB Several barriers challenge resident engagement in learning quality
   improvement (QI). We investigated whether the incorporation of
   team-based game mechanics into an evidence-based online learning
   platform could increase resident participation in a QI curriculum.
   Randomized, controlled trial.
   Tertiary-care medical center residency training programs.
   Resident physicians (n = 422) from nine training programs (anesthesia,
   emergency medicine, family medicine, internal medicine, ophthalmology,
   orthopedics, pediatrics, psychiatry and general surgery) randomly
   allocated to a team competition environment (n = 200) or the control
   group (n = 222).
   Specialty-based team assignment with leaderboards to foster competition,
   and alias assignment to de-identify individual participants.
   Participation in online learning, as measured by percentage of questions
   attempted (primary outcome) and additional secondary measures of
   engagement (i.e. response time). Changes in participation measures over
   time between groups were assessed with a repeated measures ANOVA
   framework.
   Residents in the intervention arm demonstrated greater participation
   than the control group. The percentage of questions attempted at least
   once was greater in the competition group (79% [SD +/- 32] versus
   control, 68% [SD +/- 37], P= 0.03). Median response time was faster in
   the competition group (P= 0.006). Differences in participation continued
   to increase over the duration of the intervention, as measured by
   average response time and cumulative percent of questions attempted
   (each P < 0.001).
   Team competition increases resident participation in an online course
   delivering QI content. Medical educators should consider game mechanics
   to optimize participation when designing learning experiences.
OI Scales, Charles/0000-0002-7887-0204
ZB 4
ZS 0
Z8 0
ZA 0
TC 41
ZR 0
Z9 41
U1 1
U2 13
SN 1353-4505
EI 1464-3677
UT WOS:000375094000011
PM 26857941
ER

PT J
AU Zago, M.
   Martinez Casas, I.
   Pereira, J.
   Mariani, D.
   Silva, A. R.
   Casamassima, A.
   Barbosa, E.
   Ferreira, F.
   Ruesseler, M.
   Bass, G. A.
   Ponchietti, L.
   Butti, F.
   Marconi, M.
   Pinheiro, L. F.
TI Tailored ultrasound learning for acute care surgeons: a review of the
   MUSEC (Modular UltraSound ESTES Course) project
SO EUROPEAN JOURNAL OF TRAUMA AND EMERGENCY SURGERY
VL 42
IS 2
BP 161
EP 168
DI 10.1007/s00068-016-0651-z
PD APR 2016
PY 2016
AB The European Society for Trauma and Emergency Surgery (ESTES) identified
   the need for general and trauma surgeons involved in the management of
   critically ill surgical patients to embrace and learn both basic and
   advanced US skills. A steering group was created to address this
   deficit.
   Modular UltraSound ESTES Course (MUSEC) is a modular blended-learning
   course. It incorporates pre-test/post-test examinations, pre-course
   online materials, didactic and interactive lectures, interactive case
   scenarios discussion with pathological US clips, hands-on practice on
   healthy volunteer models, and on original phantoms for simulating both
   pathological US findings and practicing US-guided interventional
   maneuvers. Four independent modules were provided. Surgical
   decision-making didactics were also included in the course curriculum.
   Learning gain (Delta of the rating of pre-test and post-test) was
   calculated for each module. An anonymous post-course satisfaction survey
   was also administered (16 questions with a Likert's 5-point scale of
   evaluation).
   Twenty-three MUSEC Courses were run in a 30 months period, training 416
   doctors from 29 countries. A total of 52 modules were delivered. The
   mean pre-test and post-test grades were 8.3/12 and 10.7/12,
   respectively, yielding a significant mean learning gain of 28.9 % (p =
   0.001). Post-course satisfaction survey got an overall ranking of 4.5/5.
   MUSEC is an effective and original educational format, enjoyed by
   candidates, that fills an educational gap for tailored US education as a
   procedural skill to acute care surgeons. Ongoing revisions should reduce
   the current limitations and increase the educational value, in terms of
   number of modules and post-course credentialing.
RI Zago, Mauro/O-3387-2015; Bass, Gary/ABD-1253-2020; Pereira, Jorge/F-3396-2018; Ponchietti, Luca/AFV-4695-2022; Ruesseler, Miriam/ABD-3388-2020; Bass, Gary Alan/
OI Zago, Mauro/0000-0001-9322-0798; Pereira, Jorge/0000-0002-3496-1710;
   Ponchietti, Luca/0000-0003-3994-1169; Ruesseler,
   Miriam/0000-0001-7494-0159; Bass, Gary Alan/0000-0002-1918-9443
ZA 0
TC 6
ZR 0
ZB 1
ZS 1
Z8 0
Z9 6
U1 0
U2 3
SN 1863-9933
EI 1863-9941
UT WOS:000374304400006
PM 27075021
ER

PT J
AU Amini, Richard
   Kartchner, Jeffrey Z.
   Nagdev, Arun
   Adhikari, Srikar
TI Ultrasound-Guided Nerve Blocks in Emergency Medicine Practice
SO JOURNAL OF ULTRASOUND IN MEDICINE
VL 35
IS 4
BP 731
EP 736
DI 10.7863/ultra.15.05095
PD APR 1 2016
PY 2016
AB Objectives-The purpose of this study was to investigate the current
   practice of ultrasound (US)-guided regional anesthesia at academic
   emergency departments, including education, protocols, policies, and
   quality assessment.
   Methods-We conducted a cross-sectional study. A questionnaire on
   US-guided nerve blocks was electronically sent to all emergency US
   directors and emergency US fellowship directors.
   Results-A total of 121 of 171 academic institutions with an emergency
   medicine residency program participated in this study, representing a
   71% response rate. Eighty-four percent (95% confidence interval [CI],
   77%-91%) of programs perform US-guided nerve blocks at their
   institutions. The most common type of nerve block performed is a forearm
   nerve block (ulnar, median, or radial). The most common indication for
   US-guided nerve blocks is fracture pain management. Only 7% (95% CI,
   2%-12%) of programs have a separate credentialing pathway for US-guided
   nerve blocks. Regarding quality assessment review of US-guided nerve
   blocks, none of the programs have a separate program in place. In 57%
   (95% CI, 48%-66%) of programs, it is a component of the emergency US
   quality assessment program. Eighty-four percent (95% CI, 77%-90%) of
   programs do not have specific agreements with other specialty services
   with regard to performing US-guided nerve blocks in the emergency
   department. The most common educational methods used to teach US-guided
   nerve blocks are didactic sessions, at 67% (95% CI, 59%-75%); online
   resources, at 54% (95% CI, 45%-63%); and supervised training with real
   patients, at 48% (95% CI, 39%-57%).
   Conclusions-Ultrasound-guided nerve blocks are performed at most
   academic emergency departments. However, there is a substantial
   variation in the practices and policies within these institutions.
RI Amini, Richard/M-9964-2013
OI Amini, Richard/0000-0002-9292-8206
TC 30
ZS 0
Z8 0
ZR 0
ZB 3
ZA 0
Z9 30
U1 0
U2 2
SN 0278-4297
EI 1550-9613
UT WOS:000375333200008
PM 26931789
ER

PT J
AU Azab, Ehab
   Saksena, Yun
   Alghanem, Tofool
   Midle, Jennifer Bassett
   Molgaard, Kathleen
   Albright, Susan
   Karimbux, Nadeem
TI Relationship Among Dental Students' Class Lecture Attendance, Use of
   Online Resources, and Performance
SO JOURNAL OF DENTAL EDUCATION
VL 80
IS 4
BP 452
EP 458
PD APR 2016
PY 2016
AB This study aimed to evaluate the relationship among dental students'
   attendance at class lectures, use of online lecture materials, and
   performance in didactic courses. The study was conducted with
   second-year predoctoral students at Tufts University School of Dental
   Medicine during the fall semester of 2014. Three basic science and three
   preclinical dental courses were selected for evaluation. Online usage
   for each participant was collected, and a survey with questions about
   attendance and online behavior was conducted. The final grade for each
   participant in each selected course was obtained and matched with his or
   her online usage and attendance. Out of a total 190 students, 146 (77%)
   participated. The results showed no significant relationship between
   students' grades and their class attendance or online usage except for a
   weak negative relationship between class attendance and online usage for
   the Epidemiology course (p<0.001) and the overall preclinical dental
   courses (p=0.03). Although the results did not show strong relationships
   among class attendance, online usage, and course grades, most of the
   students reported that having the online resources in addition to the
   lectures was helpful.
RI Azab, Ehab/F-5269-2019; Azab, Ehab/GQH-9122-2022
OI Azab, Ehab/0000-0002-1122-3942; 
Z8 0
ZB 1
ZA 0
ZS 0
TC 24
ZR 0
Z9 24
U1 0
U2 5
SN 0022-0337
EI 1930-7837
UT WOS:000373967300010
PM 27037453
ER

PT J
AU Gonen, Ayala
   Lev-Ari, Lilac
TI The relationship between work climate and nurse educators' use of
   information technology
SO NURSE EDUCATION TODAY
VL 39
BP 1
EP 6
DI 10.1016/j.nedt.2016.01.018
PD APR 2016
PY 2016
AB Understanding organizational behavior and the attitudes of individuals
   in organizations is crucial for policymakers and managers. Work climate
   is a major part of these constructs. The main goal of this study was to
   examine the perceptions of academic nurse educators about their work
   climate, concerning the use of information technology (IT), including
   examining a number of variables such as self-efficacy, innovativeness,
   attitudes, intention to use, and actual use of information technology.
   Method: This study used a quantitative research design, using written
   and online surveys submitted to 109 academic nurse educators working at
   ten different academic nursing schools in Israel.
   Results: The relationship between work climate and actual use of IT was
   mediated by personality characteristics such as attitude toward using
   IT, self-efficacy, and innovativeness. Work climate positively predicted
   both self efficacy and attitudes toward IT, but did not directly predict
   innovativeness and did not predict actual use.
   Conclusion: Policymakers and managers should consider work climate and
   personality characteristics as important factors in their efforts to
   promote IT use in nursing. As a result, nurse educators would become
   better acquainted with new technologies, and their acceptance of IT
   would improve. The organization would benefit from a better work
   environment and from enhanced performance. (C) 2016 Elsevier Ltd. All
   rights reserved.
RI gonen, ayala/AAH-4152-2020
ZS 0
ZR 0
TC 5
ZB 0
ZA 0
Z8 1
Z9 6
U1 0
U2 9
SN 0260-6917
EI 1532-2793
UT WOS:000374078000001
PM 27006026
ER

PT J
AU Veale, Jaimie F.
TI Factorial Validity and Invariance Assessment of a Short Version of the
   Recalled Childhood Gender Identity/Role Questionnaire
SO ARCHIVES OF SEXUAL BEHAVIOR
VL 45
IS 3
BP 537
EP 550
DI 10.1007/s10508-015-0684-0
PD APR 2016
PY 2016
AB Recalled childhood gender role/identity is a construct that is related
   to sexual orientation, abuse, and psychological health. The purpose of
   this study was to assess the factorial validity of a short version of
   Zucker et al.'s (2006) "Recalled Childhood Gender Identity/Gender Role
   Questionnaire" using confirmatory factor analysis and to test the
   stability of the factor structure across groups (measurement
   invariance). Six items of the questionnaire were completed online by
   1929 participants from a variety of gender identity and sexual
   orientation groups. Models of the six items loading onto one factor had
   poor fit for the data. Items were removed for having a large proportion
   of error variance. Among birth-assigned females, a five-item model had
   good fit for the data, but there was evidence for differences in scale's
   factor structure across gender identity, age, level of education, and
   country groups. Among birth-assigned males, the resulting four-item
   model did not account for all of the relationship between variables, and
   modeling for this resulted in a model that was almost saturated. This
   model also had evidence of measurement variance across gender identity
   and sexual orientation groups. The models had good reliability and
   factor score determinacy. These findings suggest that results of
   previous studies that have assessed recalled childhood gender
   role/identity may have been susceptible to construct bias due to
   measurement variance across these groups. Future studies should assess
   measurement invariance between groups they are comparing, and if it is
   not found the issue can be addressed by removing variant indicators
   and/or applying a partial invariance model.
ZS 0
Z8 0
ZA 0
ZB 0
TC 2
ZR 0
Z9 2
U1 1
U2 13
SN 0004-0002
EI 1573-2800
UT WOS:000371643500010
PM 26864871
ER

PT J
AU Narwani, Vishal
   Nalamada, Keerthana
   Lee, Michael
   Kothari, Prasad
   Lakhani, Raj
TI Readability and quality assessment of internet-based patient education
   materials related to laryngeal cancer
SO HEAD AND NECK-JOURNAL FOR THE SCIENCES AND SPECIALTIES OF THE HEAD AND
   NECK
VL 38
IS 4
BP 601
EP 605
DI 10.1002/hed.23939
PD APR 2016
PY 2016
AB Background. Patients are increasingly using the internet to access
   health-related information. The purpose of this study was to assess the
   readability and quality of laryngeal cancer-related websites.
   Methods. Patient education materials were identified by performing an
   internet search using 3 search engines. Readability was assessed using
   Flesch Reading Ease Score (FRES), Flesch-Kincaid Grade Level (FKGL), and
   Gunning Fog Index (GFI). The DISCERN instrument was utilized to assess
   quality of health information.
   Results. A total of 54 websites were included in the analysis. The mean
   readability scores were as follows: FRES, 48.2 (95% confidence interval
   [CI] = 44.8-51.6); FKGL, 10.9 (95% CI = 10.3-11.5); and GFI, 13.8 (95%
   CI = 11.3-16.3). These scores suggest that, on average, online
   information about patients with laryngeal cancer is written at an
   advanced level. The mean DISCERN score was 49.8 (95% CI - 45.4-54.2),
   suggesting that online information is of variable quality.
   Conclusion. Our study suggests much of the laryngeal cancer information
   available online is of suboptimal quality and written at a level too
   difficult for the average adult to read comfortably. (C) 2015 Wiley
   Periodicals, Inc.
RI Kothari, Prasad/AAQ-5473-2020
ZA 0
Z8 0
ZR 0
ZS 0
ZB 3
TC 20
Z9 20
U1 0
U2 9
SN 1043-3074
EI 1097-0347
UT WOS:000372722900023
PM 25491544
ER

PT J
AU Jared, Debra
   Ashby, Jane
   Agauas, Stephen J.
   Levy, Betty Ann
TI Phonological Activation of Word Meanings in Grade 5 Readers
SO JOURNAL OF EXPERIMENTAL PSYCHOLOGY-LEARNING MEMORY AND COGNITION
VL 42
IS 4
BP 524
EP 541
DI 10.1037/xlm0000184
PD APR 2016
PY 2016
AB Three experiments examined the role of phonology in the activation of
   word meanings in Grade 5 students. In Experiment 1, homophone and
   spelling control errors were embedded in a story context and
   participants performed a proofreading task as they read for meaning. For
   both good and poor readers, more homophone errors went undetected than
   spelling control errors. In Experiments 2 and 3, homophone and spelling
   control errors were in sentence contexts. Experiment 2 used an online
   sentence verification task, and found that both good and poor readers
   were less accurate when sentences contained a homophone error than a
   spelling control error. Furthermore, a difference between the 2 types of
   sentences was observed even when participants were concurrently
   performing an articulation task. In Experiment 3, initial reading times
   were shorter on homophone errors than on spelling controls, and
   participants were less likely to make a regression from homophone errors
   than spelling controls. These experiments provide clear evidence that
   phonology makes an important contribution to the activation of word
   meanings in Grade 5 readers.
OI Jared, Debra/0000-0002-5818-4119
Z8 2
ZA 0
ZR 0
ZB 3
TC 17
ZS 0
Z9 18
U1 3
U2 27
SN 0278-7393
EI 1939-1285
UT WOS:000373471600002
PM 26436634
ER

PT J
AU Meunier, B.
   Jourde-Chiche, N.
   Mancini, J.
   Chekroun, M.
   Retornaz, F.
   Chiche, L.
TI Characteristics and information searched for by French patients with
   systemic lupus erythematosus: A web-community data-driven online survey
SO LUPUS
VL 25
IS 4
BP 370
EP 375
DI 10.1177/0961203315610644
PD APR 2016
PY 2016
AB Introduction: To provide information about the needs of patients with
   systemic lupus erythematosus (SLE) using Carenity, the first European
   online platform for patients with chronic diseases. Methods: At one year
   after its creation, all posts from the Carenity SLE community were
   collected and analysed. A focused cross-sectional online survey was
   performed. Results: The SLE community included 521 people (93% females;
   mean age: 39.8 years). Among a total of 6702 posts, 2232 were classified
   according to disease-related topics. The 10 most common topics were
   'lupus and...' either 'treatment', 'fatigue', 'entourage', 'sun
   exposure', 'diagnosis', 'autoimmune diseases', 'pregnancy',
   'contraception', 'symptoms' or 'sexuality'. 112 SLE patients
   participated in the online survey. At the time of diagnosis, only 17
   (15%) patients had heard of SLE and 84 (75%) expressed a need for more
   information on outcomes (27%), treatments (27%), daily life (14%),
   patients' associations (11%), symptoms (8%), the disease (8%) and
   psychosocial aspects (7%). When treatment was initiated, 48 patients
   (43%) would have liked more information about side effects (46%),
   long-term effects (21%), treatment duration/cessation (12.5%) and type
   (10%) and mechanism of action (8%) of treatments. All participants
   except one had used the internet to find information about SLE. Sources
   of information included healthcare providers (51%/61%/67%),
   journals/magazines (7%/12%/6%), lupus Websites (51%/77%/40%), web
   forums/blogs (34%/53%/19%), patients' associations (11%/23%/9%) accessed
   at 'just before diagnosis', 'just after diagnosis' and 'before treatment
   initiation'. Conclusions: Online patient communities provide original
   unbiased information that can help improve provision of information to
   SLE patients.
RI Mancini, Julien/G-6263-2011; Jourde-Chiche, Noemie/
OI Mancini, Julien/0000-0001-9500-8598; Jourde-Chiche,
   Noemie/0000-0001-9315-1577
ZA 0
TC 6
Z8 1
ZS 0
ZR 0
ZB 5
Z9 7
U1 1
U2 9
SN 0961-2033
EI 1477-0962
UT WOS:000372151700006
PM 26454067
ER

PT J
AU Ajaz, Ali
   David, Rhodri
   Brown, Damien
   Smuk, Melanie
   Korszun, Ania
TI BASH: badmouthing, attitudes and stigmatisation in healthcare as
   experienced by medical students.
SO BJPsych bulletin
VL 40
IS 2
BP 97
EP 102
DI 10.1192/pb.bp.115.053140
PD 2016-Apr
PY 2016
AB Aims and method We used an online questionnaire to investigate medical
   students' perceptions of the apparent hierarchy between specialties,
   whether they have witnessed disparaging comments ('badmouthing' or
   'bashing') against other specialists and whether this has had an effect
   on their career choice. Results In total, 960 students from 13 medical
   schools completed the questionnaire; they ranked medical specialties
   according to the level of badmouthing and answered questions on their
   experience of specialty bashing. Psychiatry and general practice
   attracted the greatest number of negative comments, which were made by
   academic staff, doctors and students. Twenty-seven per cent of students
   had changed their career choice as a direct result of bashing and a
   further 25.5% stated they were more likely to change their specialty
   choice. Although 80.5% of students condemned badmouthing as
   unprofessional, 71.5% believed that it is a routine part of practising
   medicine. Clinical implications Bashing of psychiatry represents another
   form of stigmatisation that needs to be challenged in medical schools.
   It not only has an impact on recruitment into the specialty, but also
   has the wider effect of stigmatising people with mental health
   disorders. 
OI David, Rhodri/0000-0001-9447-954X; Brown, Damien/0000-0001-9746-4853
ZR 0
ZS 0
TC 45
ZB 2
Z8 0
ZA 0
Z9 45
U1 0
U2 1
SN 2056-4694
UT MEDLINE:27087996
PM 27087996
ER

PT J
AU Graham, Meredith
   Uesugi, Keriann
   Olson, Christine
TI Barriers to weight-related health behaviours: a qualitative comparison
   of the socioecological conditions between pregnant and post-partum
   low-income women
SO MATERNAL AND CHILD NUTRITION
VL 12
IS 2
BP 349
EP 361
DI 10.1111/mcn.12135
PD APR 2016
PY 2016
AB The association between socioecological factors and poor health outcomes
   for low-income women and their children has been the focus of
   disparities research for several decades. This research compares the
   socioecological conditions among low-income women from pregnancy to
   post-partum and highlights the factors that make weight management
   increasingly difficult after delivery. As part of the formative research
   for an online health intervention, group and individual interviews were
   conducted with low-income pregnant and post-partum women. Five pregnancy
   group interviews (n=15 women), five post-partum group interviews (n=23
   women) and seven individual interviews with a total of 45 participants
   were conducted in Rochester, New York. All interviews were
   audio-recorded. The constant comparative method was used to code
   interview notes and identify emergent themes. Subjects faced many
   challenges that affected their attitudes, beliefs and their ability to
   maintain or improve healthy weight behaviours. These included
   unemployment, relationship issues, minimal social support, lack of
   education, limited health care access, pre-existing medical conditions
   and neighbourhood disadvantage. Compared with pregnant women,
   post-partum women faced additional difficulties, such as child illnesses
   and custody issues. The most striking differences between pregnancy and
   post-partum related to the family's medical problems and greater
   environmental constraints. Many factors detracted from women's capacity
   to engage in healthy weight behaviours post-partum, including challenges
   present prior to delivery, challenges present prior to delivery that
   worsen after delivery, and new challenges that begin after delivery.
   These additional post-partum challenges need to be considered in
   designing programmes, policies and interventions that promote healthy
   weight.
OI Graham, Meredith/0000-0001-8989-1417
ZA 0
Z8 0
ZS 2
ZB 2
ZR 0
TC 13
Z9 14
U1 0
U2 10
SN 1740-8695
EI 1740-8709
UT WOS:000373510700013
PM 25040706
ER

PT J
AU Elnaggar, Ragab Kamal
TI Shoulder Function and Bone Mineralization in Children with Obstetric
   Brachial Plexus Injury After Neuromuscular Electrical Stimulation During
   Weight-Bearing Exercises
SO AMERICAN JOURNAL OF PHYSICAL MEDICINE & REHABILITATION
VL 95
IS 4
BP 239
EP 247
DI 10.1097/PHM.0000000000000449
PD APR 2016
PY 2016
AB Objective The purpose of this study was to evaluate the effects of
   neuromuscular electrical stimulation during weight-bearing exercises on
   shoulder function and bone mineral density (BMD) in children with
   obstetric brachial plexus injury (OBPI).
   Design This study was a randomized controlled trial. Forty-two children
   with OBPI were recruited. Their ages ranged from 3 to 5 years. They were
   randomly assigned either to control group (received a selected program)
   or study group (received the same program as the control group and
   neuromuscular electrical stimulation during weight bearing). Mallet
   grading system and dual-energy x-ray absorptiometry were used to
   evaluate shoulder function and BMD respectively at entry and after
   intervention (3 months later).
   Results No significant differences of the outcome measures were detected
   at entry. Significant differences were observed within both groups when
   the pre and post treatment scores within each group were compared.
   Finally, significant differences favoring the study group were recorded
   when their post treatment scores were compared.
   Conclusion Neuromuscular electrical stimulation during weight bearing
   exercises is an effective and simple method to improve shoulder function
   and BMD in children with OBPI.
   To Claim CME Credits: Complete the self-assessment activity and
   evaluation online at http://www.physiatry.org/JournalCME
   CME Objectives: Upon completion of this article, the reader should be
   able to: (1) Identify deficits associated with obstetric brachial plexus
   injury (OBPI) in children; (2) Describe treatment options for improving
   shoulder function and bone mineral density (BMD) in children with OBPI;
   and (3) Describe the benefits of neuromuscular electrical stimulation
   (NMES) in the treatment of children with OBPI.
   Level: Advanced
   Accreditation: The Association of Academic Physiatrists is accredited by
   the Accreditation Council for Continuing Medical Education to provide
   continuing medical education for physicians. The Association of Academic
   Physiatrists designates this activity for a maximum of 1.5 AMA PRA
   Category 1 Credit(s). Physicians should only claim credit commensurate
   with the extent of their participation in the activity.
RI Elnaggar, Ragab/K-8631-2019
OI Elnaggar, Ragab/0000-0001-5080-702X
ZR 0
TC 8
Z8 0
ZB 1
ZA 0
ZS 1
Z9 9
U1 1
U2 20
SN 0894-9115
EI 1537-7385
UT WOS:000372214300002
PM 26829088
ER

PT J
AU Gebhard, Grant M.
   Hauser, Leah J.
   Dally, Miranda J.
   Weitzenkamp, David A.
   Cabrera-Muffly, Cristina
TI Do otolaryngology residency applicants relocate for training?
SO LARYNGOSCOPE
VL 126
IS 4
BP 829
EP 833
DI 10.1002/lary.25501
PD APR 2016
PY 2016
AB Objectives/HypothesisTo determine whether there is an association
   between the geographic location of an applicant's undergraduate school,
   medical school, and residency program among matched otolaryngology
   residency applicants.
   Study DesignObservational.
   MethodsOtolaryngology residency program applications to our institution
   from 2009 to 2013 were analyzed. The geographic location of each
   applicant's undergraduate education and medical education were
   collected. Online public records were queried to determine the residency
   program location of matched applicants. Applicants who did not match or
   who attended medical school outside the United States were excluded.
   Metro area, state, and region were determined according to US Census
   Bureau definitions.
   ResultsFrom 2009 to 2013, 1,089 (78%) of 1,405 applicants who matched
   into otolaryngology residency applied to our institution. The number of
   subjects who attended medical school and residency in the same
   geographic region was 241 (22%) for metropolitan area, 305 (28%) for
   state, and 436 (40%) for region. There was no difference in geographic
   location retention by gender or couples match status of the subject.
   United States Medical Licensing Exam step 1 scores correlated with an
   increased likelihood of subjects staying within the same geographic
   region (P=.03).
   ConclusionsMost otolaryngology applicants leave their previous
   geographic area to attend residency. Based on these data, the authors
   recommend against giving weight to geography as a factor when inviting
   applicants to interview.
   Level of EvidenceNA Laryngoscope, 126:829-833, 2016
OI Cabrera-Muffly, Cristina/0000-0001-7697-8871
Z8 0
ZR 0
TC 7
ZS 0
ZB 1
ZA 0
Z9 7
U1 0
U2 2
SN 0023-852X
EI 1531-4995
UT WOS:000373382100016
PM 26228114
ER

PT J
AU Boissonnault, Jill S.
   Evans, Kerrie
   Tuttle, Neil
   Hetzel, Scott J.
   Boissonnault, William G.
TI Reliability of the ECHOWS Tool for Assessment of Patient Interviewing
   Skills
SO PHYSICAL THERAPY
VL 96
IS 4
BP 443
EP 455
DI 10.2522/ptj.20150172
PD APR 2016
PY 2016
AB Background. History taking is an important component of patient/client
   management. Assessment of student history-taking competency can be
   achieved via a standardized tool. The ECHOWS tool has been shown to be
   valid with modest intrarater reliability in a previous study but did not
   demonstrate sufficient power to definitively prove its stability.
   Objective. The purposes of this study were: (1) to assess the
   reliability of the ECHOWS tool for student assessment of patient
   interviewing skills and (2) to determine whether the tool discerns
   between novice and experienced skill levels.
   Design. A reliability and construct validity assessment was conducted.
   Methods. Three faculty members from the United States and Australia
   scored videotaped histories from standardized patients taken by students
   and experienced clinicians from each of these countries. The tapes were
   scored twice, 3 to 6 weeks apart. Reliability was assessed using
   interclass correlation coefficients (ICCs) and repeated measures.
   Analysis of variance models assessed the ability of the tool to discern
   between novice and experienced skill levels.
   Results. The ECHOWS tool showed excellent intrarater reliability (ICC
   [3,1] =.74-.89) and good interrater reliability (ICC [2,1] =.55) as a
   whole. The summary of performance (5) section showed poor interrater
   reliability (ICC [2,1] =.27). There was no statistical difference in
   performance on the tool between novice and experienced clinicians.
   Limitations. A possible ceiling effect may occur when standardized
   patients are not coached to provide complex and obtuse responses to
   interviewer questions. Variation in familiarity with the ECHOWS tool and
   in use of the online training may have influenced scoring of the S
   section.
   Conclusion, The ECHOWS tool demonstrates excellent intrarater
   reliability and moderate interrater reliability. Sufficient training
   with the tool prior to student assessment is recommended. The S section
   must evolve in order to provide a more discerning measure of
   interviewing skills.
RI Tuttle, Neil/C-4012-2008; Evans, Kerrie/
OI Tuttle, Neil/0000-0002-4924-5741; Evans, Kerrie/0000-0002-7592-7850
TC 3
ZR 0
Z8 0
ZS 0
ZA 0
ZB 0
Z9 3
U1 0
U2 3
SN 0031-9023
EI 1538-6724
UT WOS:000373247000003
PM 26316533
ER

PT J
AU Norland, Ryan
   Muchnick, Matthew
   Harmon, Zachary
   Chin, Tiffany
   Kakar, Rumit Singh
TI Opportunities for Regenerative Rehabilitation and Advanced Technologies
   in Physical Therapy: Perspective From Academia
SO PHYSICAL THERAPY
VL 96
IS 4
BP 550
EP 557
DI 10.2522/ptj.20150057
PD APR 2016
PY 2016
AB As rehabilitation specialists, physical therapists must continue to stay
   current with advances in technologies to provide appropriate
   rehabilitation protocols, improve patient outcomes, and be the preferred
   clinician of choice. To accomplish this vision, the physical therapy
   profession must begin to develop a culture of lifelong learning at the
   early stages of education and clinical training in order to embrace
   cutting-edge advancements such as stem cell therapies, tissue
   engineering, and robotics, to name a few. The purposes of this article
   are: (1) to provide a current perspective on faculty and graduate
   student awareness of regenerative rehabilitation concepts and (2) to
   advocate for increased integration of these emerging technologies within
   the doctor of physical therapy (DPT) curriculum. An online survey was
   designed to gauge awareness of principles in regenerative rehabilitation
   and to determine whether the topic was included and assessed in doctoral
   curricula. The survey yielded 1,006 responses from 82 DPT programs
   nationwide and indicated a disconnect in familiarity with the term
   "regenerative rehabilitation" and awareness of the inclusion of this
   material in the curriculum. To resolve this disconnect, the framework of
   the curriculum can be used to integrate new material via guest
   lecturers, interdisciplinary partnerships, and research opportunities.
   Successfully mentoring a generation of clinicians and rehabilitation
   scientists who incorporate new medical knowledge and technology into
   their own clinical and research practice depends greatly on sharing the
   responsibility among graduate students, professors, the American
   Physical Therapy Association (APTA), and DPT programs. Creating an
   interdisciplinary culture and integrating regenerative medicine and
   rehabilitation concepts into the curriculum cultivate individuals who
   will be advocates for interprofessional behaviors and will ensure that
   the profession meets the goals stated in APTA Vision 2020.
RI Kakar, Rumit Singh/E-6211-2012
OI Kakar, Rumit Singh/0000-0002-8620-245X
ZA 0
TC 8
Z8 0
ZB 0
ZS 1
ZR 0
Z9 9
U1 0
U2 13
SN 0031-9023
EI 1538-6724
UT WOS:000373247000013
PM 26564254
ER

PT J
AU VanNieuwenborg, Lena
   Goossens, Martine
   De Lepeleire, Jan
   Schoenmakers, Birgitte
TI Continuing medical education for general practitioners: a practice
   format
SO POSTGRADUATE MEDICAL JOURNAL
VL 92
IS 1086
BP 217
EP 222
DI 10.1136/postgradmedj-2015-133662
PD APR 2016
PY 2016
AB Introduction Our current knowledge-based society and the many
   actualisations within the medical profession require a great
   responsibility of physicians to continuously develop and refine their
   skills. In this article, we reflect on some recent findings in the field
   of continuing education for professional doctors (continuing medical
   education, CME). Second, we describe the development of a CME from the
   Academic Center for General Practice (ACHG) of the KU Leuven.
   Methods First, we performed a literature study and we used unpublished
   data of a need assessment performed (2013) in a selected group of
   general practitioners. Second, we describe the development of a proposal
   to establish a CME programme for general practitioners.
   Results CME should go beyond the sheer acquisition of knowledge, and
   also seek changes in practice, attitudes and behaviours of physicians.
   The continuing education offerings are subject to the goals of the
   organising institution, but even more to the needs and desires of the
   end user.
   Conclusions Integrated education is crucial to meet the conditions for
   efficient and effective continuing education. The ACHG KU Leuven decided
   to offer a postgraduate programme consisting of a combination of
   teaching methods: online courses (self-study), contact courses
   (traditional method) and a materials database.
RI De Lepeleire, Jan/AAE-5876-2019; Schoenmakers, Birgitte/AAL-2426-2021
OI De Lepeleire, Jan/0000-0001-6152-2134; Schoenmakers,
   Birgitte/0000-0003-1909-9613
TC 27
ZS 1
ZR 1
ZB 1
ZA 0
Z8 0
Z9 28
U1 1
U2 22
SN 0032-5473
EI 1469-0756
UT WOS:000373362000006
PM 26850504
ER

PT J
AU Ghani, Khurshid R.
   Miller, David C.
   Linsell, Susan
   Brachulis, Andrew
   Lane, Brian
   Sarle, Richard
   Dalela, Deepansh
   Menon, Mani
   Comstock, Bryan
   Lendvay, Thomas S.
   Montie, James
   Peabody, James O.
CA Michigan Urological Surg Improveme
TI Measuring to Improve: Peer and Crowd-sourced Assessments of Technical
   Skill with Robot-assisted Radical Prostatectomy
SO EUROPEAN UROLOGY
VL 69
IS 4
BP 547
EP 550
DI 10.1016/j.eururo.2015.11.028
PD APR 2016
PY 2016
AB Because surgical skill may be a key determinant of patient outcomes,
   there is growing interest in skill assessment. In the Michigan
   Urological Surgery Improvement Collaborative (MUSIC), we assessed
   whether peer and crowd-sourced (ie, layperson) video review of
   robot-assisted radical prostatectomy (RARP) could distinguish technical
   skill among practicing surgeons. A total of 76 video clips from 12 MUSIC
   surgeons consisted of one of four parts of RARP and underwent blinded
   review by MUSIC peer surgeons and prequalified crowd-sourced reviewers.
   Videos were rated for global skill (Global Evaluation Assessment of
   Robotic Skills) and procedure-specific skill (Robotic Anastomosis and
   Competency Evaluation). We fit linear mixed-effects models to estimate
   mean peer and crowd ratings for each video. Individual video ratings
   were aggregated to calculate surgeon skill scores. Peers (n = 25)
   completed 351 video ratings over 15 d, whereas crowd-sourced reviewers
   (n = 680) completed 2990 video ratings in 38 h. Surgeon global skill
   scores ranged from 15.8 to 21.7 (peer) and from 19.2 to 20.9 (crowd).
   Peer and crowd ratings demonstrated strong correlation for both global
   (r = 0.78) and anastomosis (r = 0.74) skills. The two groups
   consistently agreed on the rank order of lower scoring surgeons,
   suggesting a potential role for crowd-sourced methodology in the
   assessment of surgical performance. Lack of patient outcomes is a
   limitation and forms the basis of future study. Patient summary: We
   demonstrated the large-scale feasibility of assessing the technical
   skill of robotic surgeons and found that online crowd-sourced reviewers
   agreed with experts on the rank order of surgeons with the lowest
   technical skill scores. Published by Elsevier B.V.
ZA 0
ZR 0
ZB 29
Z8 0
ZS 0
TC 80
Z9 79
U1 0
U2 17
SN 0302-2838
EI 1873-7560
UT WOS:000370357200006
PM 26755338
ER

PT J
AU Puthran, Rohan
   Zhang, Melvyn W. B.
   Tam, Wilson W.
   Ho, Roger C.
TI Prevalence of depression amongst medical students: a meta-analysis
SO MEDICAL EDUCATION
VL 50
IS 4
BP 456
EP 468
DI 10.1111/medu.12962
PD APR 2016
PY 2016
AB ContextMedical schools are known to be stressful environments for
   students and hence medical students have been believed to experience
   greater incidences of depression than others. We evaluated the global
   prevalence of depression amongst medical students, as well as
   epidemiological, psychological, educational and social factors in order
   to identify high-risk groups that may require targeted interventions.
   MethodsA systematic search was conducted in online databases for
   cross-sectional studies examining prevalences of depression among
   medical students. Studies were included only if they had used
   standardised and validated questionnaires to evaluate the prevalence of
   depression in a group of medical students. Random-effects models were
   used to calculate the aggregate prevalence and pooled odds ratios (ORs).
   Meta-regression was carried out when heterogeneity was high.
   ResultsFindings for a total of 62728 medical students and 1845
   non-medical students were pooled across 77 studies and examined. Our
   analyses demonstrated a global prevalence of depression amongst medical
   students of 28.0% (95% confidence interval [CI] 24.2-32.1%). Female,
   Year1, postgraduate and Middle Eastern medical students were more likely
   to be depressed, but the differences were not statistically significant.
   By year of study, Year1 students had the highest rates of depression at
   33.5% (95% CI 25.2-43.1%); rates of depression then gradually decreased
   to reach 20.5% (95% CI 13.2-30.5%) at Year5. This trend represented a
   significant decline (B=-0.324, p=0.005). There was no significant
   difference in prevalences of depression between medical and non-medical
   students. The overall mean frequency of suicide ideation was 5.8% (95%
   CI 4.0-8.3%), but the mean proportion of depressed medical students who
   sought treatment was only 12.9% (95% CI 8.1-19.8%).
   ConclusionsDepression affects almost one-third of medical students
   globally but treatment rates are relatively low. The current findings
   suggest that medical schools and health authorities should offer early
   detection and prevention programmes, and interventions for depression
   amongst medical students before graduation.
   Discuss ideas arising from the article at discuss.
RI Puthran, Rohan/I-8335-2019; Ho, Roger C./ABD-9061-2021; Ho, Roger/ABD-8859-2021; TAM, Wilson W.S./H-5890-2019; Tam, Wilson/K-1664-2019
OI Puthran, Rohan/0000-0003-1079-0256; Ho, Roger C./0000-0001-9629-4493;
   TAM, Wilson W.S./0000-0003-0641-3060; Tam, Wilson/0000-0003-0641-3060
ZA 0
ZR 0
ZB 53
ZS 15
TC 255
Z8 0
Z9 270
U1 7
U2 66
SN 0308-0110
EI 1365-2923
UT WOS:000372909400016
PM 26995484
ER

PT J
AU Pujol, Sonia
   Baldwin, Michael
   Nassiri, Joshua
   Kikinis, Ron
   Shaffer, Kitt
TI Using 3D Modeling Techniques to Enhance Teaching of Difficult Anatomical
   Concepts
SO ACADEMIC RADIOLOGY
VL 23
IS 4
BP 507
EP 516
DI 10.1016/j.acra.2015.12.012
PD APR 2016
PY 2016
AB Rationale and Objectives: Anatomy is an essential component of medical
   education as it is critical for the accurate diagnosis in organs and
   human systems. The mental representation of the shape and organization
   of different anatomical structures is a crucial step in the learning
   process. The purpose of this pilot study is to demonstrate the
   feasibility and benefits of developing innovative teaching modules for
   anatomy education of first-year medical students based on
   three-dimensional (3D) reconstructions from actual patient data.
   Materials and Methods: A total of 196 models of anatomical structures
   from 16 anonymized computed tomography datasets were generated using the
   3D Slicer open-source software platform. The models focused on three
   anatomical areas: the mediastinum, the upper abdomen, and the pelvis.
   Online optional quizzes were offered to first-year medical students to
   assess their comprehension in the areas of interest. Specific tasks were
   designed for students to complete using the 3D models.
   Results: Scores of the quizzes confirmed a lack of understanding of 3D
   spatial relationships of anatomical structures despite standard
   instruction including dissection. Written task material and qualitative
   review by students suggested that interaction with 3D models led to a
   better understanding of the shape and spatial relationships among
   structures, and helped illustrate anatomical variations from one body to
   another.
   Conclusions: The study demonstrates the feasibility of one possible
   approach to the generation of 3D models of the anatomy from actual
   patient data. The educational materials developed have the potential to
   supplement the teaching of complex anatomical regions and help
   demonstrate the anatomical variation among patients.
OI Shaffer, Kitt/0000-0001-6488-6988
ZR 0
Z8 3
ZB 8
ZS 3
ZA 0
TC 58
Z9 63
U1 0
U2 18
SN 1076-6332
EI 1878-4046
UT WOS:000373034100015
PM 26897601
ER

PT J
AU Gerstenecker, Adam
   Niccolai, Lindsay
   Marson, Daniel
   Triebel, Kristen L.
TI Enhancing Medical Decision-Making Evaluations: Introduction of Normative
   Data for the Capacity to Consent to Treatment Instrument
SO ASSESSMENT
VL 23
IS 2
BP 232
EP 239
DI 10.1177/1073191115599053
PD APR 2016
PY 2016
AB A number of measures have been developed to assess medical
   decision-making capacity (MDC) in adults. However, their clinical
   utility is limited by a lack of available normative data. In the current
   study, we introduce age-independent and age-adjusted normative data for
   a measure of MDC: the Capacity to Consent to Treatment Instrument. The
   sample consisted of 308 cognitively normal, community-dwelling adults
   ranging in age from 19 to 86 years. For age-adjusted norms, individual
   raw scores were first converted to age-corrected scaled scores based on
   position within a cumulative frequency distribution and then grouped
   according to empirically supported age ranges. For age-independent
   norms, the same method was utilized but without age-corrections being
   applied or participants being grouped into age ranges. This study has
   the potential to enhance MDC evaluations by allowing clinicians to
   compare a patient's performance on the Capacity to Consent to Treatment
   Instrument with that of adults regardless of age as well as to same age
   peers. Tables containing normative corrections are supplementary
   material available online at http://asm.sagepub.com/supplemental.
RI triebel, kristen/A-6569-2019
OI triebel, kristen/0000-0001-9161-7847
ZS 0
ZB 4
ZR 0
ZA 0
TC 11
Z8 0
Z9 11
U1 0
U2 6
SN 1073-1911
EI 1552-3489
UT WOS:000372310200008
PM 26282778
ER

PT J
AU Modgil, V.
   Barratt, R.
   Summerton, D. J.
   Muneer, A.
TI Chaperone use amongst UK urological surgeons - an evaluation of current
   practice and opinion
SO ANNALS OF THE ROYAL COLLEGE OF SURGEONS OF ENGLAND
VL 98
IS 4
BP 265
EP 269
DI 10.1308/rcsann.2016.0071
PD APR 2016
PY 2016
AB INTRODUCTION Intimate examinations are routinely performed by urologists
   as part of clinical practice. To protect patients and doctors, the
   General Medical Council offers guidance on the use of chaperones for
   intimate examinations. We assessed the opinions and use of chaperones
   amongst members of the British Association of Urological Surgeons
   (BAUS).
   METHODS An online questionnaire comprising 12 questions on the use of
   chaperones in clinical practice was sent to all full, trainee and
   speciality doctor members of BAUS.
   RESULTS The questionnaire had a response rate of 26% (n=331). The
   majority of respondents were consultant urologists, comprising 78.8%
   (n=261), with a wide range of years of experience. Of the respondents,
   38.9% were not aware of the GMC guidance on chaperones. While 72.5%
   always used a chaperone., 22.9% never use a chaperone when the patient
   was of the same sex. Chaperones were most commonly used for intimate
   examinations (64.6%), and for examinations involving members of the
   opposite sex (77.3%). A majority of respondents felt that chaperones
   protect both the patient (77.3%), and the doctor (96.6%). However, 42.5%
   did not feel that using a chaperone assists the doctor's examination,
   and some (17.2%) participants felt that chaperones were unnecessary.
   CONCLUSIONS This study shows considerable variability amongst urologists
   in their use of chaperones. A significant proportion of respondents were
   not aware of the GMC guidelines and did not regularly use a chaperone
   during an intimate examination. In addition, practice appears to be
   gender biased. Further study and education is suggested.
ZS 0
Z8 0
TC 3
ZR 0
ZB 0
ZA 0
Z9 3
U1 0
U2 1
SN 0035-8843
EI 1478-7083
UT WOS:000377596200010
PM 26924479
ER

PT J
AU Gaffney, Sean
   Farnan, Jeanne M.
   Hirsch, Kristen
   McGinty, Michael
   Arora, Vineet M.
TI The Modified, Multi-patient Observed Simulated Handoff Experience
   (M-OSHE): Assessment and Feedback for Entering Residents on Handoff
   Performance
SO JOURNAL OF GENERAL INTERNAL MEDICINE
VL 31
IS 4
BP 438
EP 441
DI 10.1007/s11606-016-3591-8
PD APR 2016
PY 2016
AB Despite the identification of transfer of patient responsibility as a
   Core Entrustable Professional Activity for Entering Residency, rigorous
   methods to evaluate incoming residents' ability to give a verbal handoff
   of multiple patients are lacking.
   Our purpose was to implement a multi-patient, simulation-based
   curriculum to assess verbal handoff performance.
   Graduate Medical Education (GME) orientation at an urban, academic
   medical center.
   Eighty-four incoming residents from four residency programs participated
   in the study.
   The curriculum featured an online training module and a multi-patient
   observed simulated handoff experience (M-OSHE). Participants verbally
   "handed off" three mock patients of varying acuity and were evaluated by
   a trained "receiver" using an expert-informed, five-item checklist.
   Prior handoff experience in medical school was associated with higher
   checklist scores (23 % none vs. 33 % either third OR fourth year vs. 58
   % third AND fourth year, p = 0.021). Prior training was associated with
   prioritization of patients based on acuity (12 % no training vs. 38 %
   prior training, p = 0.014). All participants agreed that the M-OSHE
   realistically portrayed a clinical setting.
   The M-OSHE is a promising strategy for teaching and evaluating entering
   residents' ability to give verbal handoffs of multiple patients. Prior
   training and more handoff experience was associated with higher
   performance, which suggests that additional handoff training in medical
   school may be of benefit.
OI Arora, Vineet/0000-0002-4745-7599
ZR 0
ZB 3
ZA 0
ZS 0
Z8 0
TC 16
Z9 16
U1 0
U2 4
SN 0884-8734
EI 1525-1497
UT WOS:000373160300019
PM 26831306
ER

PT J
AU Braithwaite, David W.
   Goldstone, Robert L.
   van der Maas, Han L. J.
   Landy, David H.
TI Non-formal mechanisms in mathematical cognitive development: The case of
   arithmetic
SO COGNITION
VL 149
BP 40
EP 55
DI 10.1016/j.cognition.2016.01.004
PD APR 2016
PY 2016
AB The idea that cognitive development involves a shift towards abstraction
   has a long history in psychology. One incarnation of this idea holds
   that development in the domain of mathematics involves a shift from
   non-formal mechanisms to formal rules and axioms. Contrary to this view,
   the present study provides evidence that reliance on non-formal
   mechanisms may actually increase with age. Participants Dutch primary
   school children - evaluated three-term arithmetic expressions in which
   violation of formally correct order of evaluation led to errors, termed
   foil errors. Participants solved the problems as part of their regular
   mathematics practice through an online study platform, and data were
   collected from over 50,000 children representing approximately 10% of
   all primary schools in the Netherlands, suggesting that the results have
   high external validity. Foil errors were more common for problems in
   which formally lower-priority sub-expressions were spaced close
   together, and also for problems in which such sub-expressions were
   relatively easy to calculate. We interpret these effects as resulting
   from reliance on two non-formal mechanisms, perceptual grouping and
   opportunistic selection, to determine order of evaluation. Critically,
   these effects reliably increased with participants' grade level,
   suggesting that these mechanisms are not phased out but actually become
   more important over development, even when they cause systematic
   violations of formal rules. This conclusion presents a challenge for the
   shift towards abstraction view as a description of cognitive development
   in arithmetic. Implications of this result for educational practice are
   discussed. (C) 2016 Elsevier B.V. All rights reserved.
RI Napierala, Joanna/AAU-1256-2020; van der Maas, Han L. J./; Braithwaite, David/
OI van der Maas, Han L. J./0000-0001-8278-319X; Braithwaite,
   David/0000-0001-8111-607X
ZA 0
ZR 0
Z8 0
ZB 2
TC 16
ZS 0
Z9 16
U1 0
U2 29
SN 0010-0277
EI 1873-7838
UT WOS:000371188800006
PM 26795071
ER

PT J
AU Fiorillo, Andrea
   Sampogna, Gaia
   Del Vecchio, Valeria
   Luciano, Mario
   Ambrosini, Alessandra
   Stanghellini, Giovanni
TI Education in Psychopathology in Europe: Results from a Survey in 32
   Countries
SO ACADEMIC PSYCHIATRY
VL 40
IS 2
BP 242
EP 248
DI 10.1007/s40596-015-0333-x
PD APR 2016
PY 2016
AB Objectives The aim of the present paper is to assess the current status
   of training on psychopathology in Europe and to identify the unmet needs
   of training on psychopathology.
   Methods An online survey was carried out during the period July-December
   2013. Forty-one representatives of early career psychiatrists of their
   national associations were invited to participate. Each respondent was
   asked to provide the collective feedback of the association rather than
   that of any of its individual officer or member.
   Results Thirty-two associations returned the questionnaire out of the 41
   contacted (response rate, 78 %). All respondents recognized
   psychopathology as a core component of training in psychiatry. According
   to respondents, the primary aims of psychopathology are (a) to assess
   psychiatric symptoms (47 %), (b) to understand patients' abnormal
   experiences (33 %), and (c) to make nosographical diagnosis (20 %). A
   formal training course in psychopathology is available in 29 out of the
   32 surveyed countries. In most countries, (a) there is not a defined
   number of hours dedicated to psychopathology, (b) teaching is mainly
   theoretical, and (c) a structured training on psychometric tools is
   missing. At the end of the training, about half of trainees is not
   satisfied with received training in psychopathology.
   Conclusions According to European early career psychiatrists, there is
   the need to rethink training in psychopathology, which should be at the
   heart of training in psychiatry and the key element of psychiatric
   practice. Education in psychopathology is affected by several unmet
   needs, such as lack of appropriate training in the use of psychometric
   instruments, lack of supervision, and lack of practical skills.
RI Fiorillo, Andrea/AHH-4551-2022; Sampogna, Gaia/AHH-4608-2022; stanghellini, giovanni/G-6009-2014; Luciano, Mario/
OI Fiorillo, Andrea/0000-0002-6926-0762; Sampogna,
   Gaia/0000-0002-9547-2793; Luciano, Mario/0000-0002-4338-1371
ZS 0
ZR 0
TC 6
Z8 0
ZB 1
ZA 0
Z9 6
U1 0
U2 1
SN 1042-9670
EI 1545-7230
UT WOS:000371422800008
PM 25895631
ER

PT J
AU Ali, Nareesa
   Fleisher, William
   Erickson, Julie
TI Psychiatrists' and Psychiatry Residents' Attitudes Toward Transgender
   People
SO ACADEMIC PSYCHIATRY
VL 40
IS 2
BP 268
EP 273
DI 10.1007/s40596-015-0308-y
PD APR 2016
PY 2016
AB Objective Gender minority groups, such as transgender individuals,
   frequently encounter stigma, discrimination, and negative mental health
   outcomes, which can result in contact with mental health professionals.
   Recent studies suggest that negative attitudes toward transgender
   individuals are prevalent and measurable within the general population.
   The Genderism and Transphobia scale (GTS) measures anti-transgender
   feelings, thoughts, and behaviors. The purpose of this study was to use
   the GTS to conduct an investigation of psychiatrists' attitudes toward
   transgender individuals.
   Methods A cross-sectional survey of n = 142 faculty members and
   residents from the Department of Psychiatry at the University of
   Manitoba was conducted. Respondents completed an online survey
   consisting of demographic questions and the GTS. Responses were analyzed
   descriptively and compared to previously published data on the GTS.
   Results There was a trend for psychiatrists and psychiatry residents
   within this sample to endorse less negative attitudes toward transgender
   people compared to other published data using a sample of undergraduate
   students. Descriptive analyses suggest that psychiatrists' and
   psychiatry residents' GTS scores may be related to gender identity,
   political ideology, religiosity, and levels of both professional and
   personal contact.
   Conclusions These data evoke optimism regarding psychiatrists' and
   psychiatry residents' attitudes toward transgender individuals.
   Additional larger-scale studies comparing this medical specialty group
   with other specialty groups will further elucidate factors that modify
   physician attitudes toward this patient population. These findings may
   contribute to the development of educational strategies to ensure that
   the transgender population receives medical treatment without stigma or
   attitudinal compromise.
RI Fleisher, Wil/AAF-5886-2020; Fleisher, William/
OI Fleisher, William/0000-0003-4672-1252
Z8 0
ZA 0
ZS 0
TC 23
ZB 1
ZR 0
Z9 23
U1 0
U2 29
SN 1042-9670
EI 1545-7230
UT WOS:000371422800012
PM 25743203
ER

PT J
AU Guerra Grangeia, Tiago de Araujo
   de Jorge, Bruno
   Franci, Daniel
   Santos, Thiago Martins
   Vellutini Setubal, Maria Silvia
   Schweller, Marcelo
   de Carvalho-Filho, Marco Antonio
TI Cognitive Load and Self-Determination Theories Applied to E-Learning:
   Impact on Students' Participation and Academic Performance
SO PLOS ONE
VL 11
IS 3
AR e0152462
DI 10.1371/journal.pone.0152462
PD MAR 31 2016
PY 2016
AB Background
   Emergency clerkships expose students to a stressful environment that
   require multiple tasks, which may have a direct impact on cognitive load
   and motivation for learning. To address this challenge, Cognitive Load
   Theory and Self Determination Theory provided the conceptual frameworks
   to the development of a Moodle-based online Emergency Medicine course,
   inspired by real clinical cases.
   Methods
   Three consecutive classes (2013-2015) of sixth-year medical students (n
   = 304) participated in the course, during a curricular and essentially
   practical emergency rotation. "Virtual Rounds" provided weekly virtual
   patients in narrative format and meaningful schemata to chief
   complaints, in order to simulate real rounds at Emergency Unit.
   Additional activities such as Extreme Decisions, Emergency Quiz and
   Electrocardiographic challenge offered different views of emergency
   care. Authors assessed student's participation and its correlation with
   their academic performance. A survey evaluated students' opinions.
   Students graduating in 2015 answered an online questionnaire to
   investigate cognitive load and motivation.
   Results
   Each student produced 1965 pageviews and spent 72 hours logged on.
   Although Clinical Emergency rotation has two months long, students
   accessed the online course during an average of 5.3 months. Virtual
   Rounds was the most accessed activity, and there was positive
   correlations between the number of hours logged on the platform and
   final grades on Emergency Medicine. Over 90% of students felt an
   improvement in their clinical reasoning and considered themselves better
   prepared for rendering Emergency care. Considering a Likert scale from 1
   (minimum load) to 7 (maximum load), the scores for total cognitive load
   were 4.79 +/- 2.2 for Virtual Rounds and 5.56 +/- 1.96 for real medical
   rounds(p<0,01).
   Conclusions
   A real-world inspired online course, based on cognitive and motivational
   conceptual frameworks, seems to be a strong tool to engage students in
   learning. It may support them to manage the cognitive challenges
   involved in clinical care and increase theirmotivation for learning.
RI Santos, Thiago/ABC-7839-2021; Carvalho-Filho, Marco Antonio/M-4335-2013; Santos, Thiago M/B-3644-2019; Grangeia, Tiago de Araujo Guerra/; de Jorge, Bruno/
OI Santos, Thiago/0000-0002-4686-3122; Carvalho-Filho, Marco
   Antonio/0000-0001-7008-4092; Grangeia, Tiago de Araujo
   Guerra/0000-0001-5584-4073; de Jorge, Bruno/0000-0001-6669-5288
ZS 0
TC 20
ZB 0
ZA 0
Z8 0
ZR 0
Z9 20
U1 0
U2 47
SN 1932-6203
UT WOS:000373121800079
PM 27031859
ER

PT J
AU Coleman, Clifford A.
   Nguyen, Nancy T.
   Garvin, Roger
   Sou, Channbunmorl
   Carney, Patricia A.
TI Health Literacy Teaching in U.S. Family Medicine Residency Programs: A
   National Survey
SO JOURNAL OF HEALTH COMMUNICATION
VL 21
SI SI
BP 51
EP 57
DI 10.1080/10810730.2015.1131774
SU 1
PD MAR 28 2016
PY 2016
AB Health care providers, including medical residents, often lack adequate
   knowledge and skills to work effectively with patients who have limited
   health literacy. Little is known about the degree to which medical
   residents are trained to communicate effectively with people who have
   limited health literacy. This study aimed to assess the status of health
   literacy training for physicians in U.S. family medicine residency
   programs. We conducted an online survey of residency directors at 444
   U.S. family medicine residencies. Among 138 respondents (31% response
   rate), 58 programs (42%) reported teaching residents about health
   literacy as part of the required curriculum. Most instruction occurred
   during the 1st year of training. Hours of instruction ranged from 2 to 5
   during Years 1 through 3. Skills-based training (e.g., plain language
   techniques) was taught by most programs. Not having access to a faculty
   authority on health literacy was strongly associated with lack of a
   required health literacy curriculum. Respondents overwhelmingly agreed
   that increasing health literacy training for medical students and
   residents would help improve residents' clinical skills. This study
   provides a baseline snapshot of health literacy curricula in U.S. family
   medicine residencies and likely overestimates the prevalence of such
   curricula. Additional studies are needed to determine the quality of
   health literacy instruction in U.S. family medicine residencies and the
   most effective methods for teaching residents about health literacy.
OI Nguyen, Nancy/0000-0002-2598-2587
TC 7
Z8 0
ZB 0
ZA 0
ZR 0
ZS 0
Z9 7
U1 0
U2 15
SN 1081-0730
EI 1087-0415
UT WOS:000373288800008
PM 27043758
ER

PT J
AU Armitage-Chan, E.
   Maddison, J.
   May, S. A.
TI What is the veterinary professional identity? Preliminary findings from
   web-based continuing professional development in veterinary
   professionalism
SO VETERINARY RECORD
VL 178
IS 13
BP 318
EP +
DI 10.1136/vr.103471
PD MAR 26 2016
PY 2016
AB Professionalism and professional skills are increasingly being
   incorporated into veterinary curricula; however, lack of clarity in
   defining veterinary professionalism presents a potential challenge for
   directing course outcomes that are of benefit to the veterinary
   professional. An online continuing education course in veterinary
   professionalism was designed to address a deficit in postgraduate
   support in this area; as part of this course, delegates of varying
   practice backgrounds participated in online discussions reflecting on
   the implications of professional skills for their clinical practice. The
   discussions surrounding the role of the veterinary professional and
   reflecting on strengths and weaknesses in professional skills were
   analysed using narrative methodology, which provided an understanding of
   the defining skills and attributes of the veterinary professional, from
   the perspectives of those involved (i.e. how vets understood their own
   career identity). The veterinary surgeon was understood to be an
   interprofessional team member, who makes clinical decisions in the face
   of competing stakeholder needs and works in a complex environment
   comprising multiple and diverse challenges (stress, high emotions,
   financial issues, work-life balance). It was identified that strategies
   for accepting fallibility, and those necessary for establishing
   reasonable expectations of professional behaviour and clinical ability,
   are poorly developed.
OI May, Stephen/0000-0003-1813-7745; Armitage-Chan,
   Elizabeth/0000-0001-9632-4955
TC 27
ZS 0
ZB 0
Z8 0
ZR 0
ZA 0
Z9 27
U1 0
U2 18
SN 0042-4900
EI 2042-7670
UT WOS:000372870800020
PM 26857071
ER

PT J
AU Kharraz, Razan
   Hamadah, Reem
   Alfawaz, Danah
   Attasi, Jalila
   Obeidat, Akef S.
   Alkattan, Wael
   Abu-Zaid, Ahmed
TI Perceived barriers towards participation in undergraduate research
   activities among medical students at Alfaisal University-College of
   Medicine: A Saudi Arabian perspective
SO MEDICAL TEACHER
VL 38
BP S12
EP S18
DI 10.3109/0142159X.2016.1142507
SU 1
PD MAR 25 2016
PY 2016
AB Background: The importance of undergraduate research (UR) to students is
   well acknowledged in literature; however, little is known about its
   perceived barriers. The aim of study is to explore the perceived
   barriers toward participation in UR activities among students at
   Alfaisal University-College of Medicine, Saudi Arabia.
   Methods: An online, anonymous, cross-sectional, self-rating survey was
   administered. A two-tailed Mann-Whitney U-test was used to compare the
   average five-point Likert scale responses between male and female
   students.
   Results: Two-hundred and twenty-one students (n = 221/350) participated
   in the survey with a 63.1% response rate. The percentage of
   participation in UR significantly differed by gender (males vs. females:
   68.6% vs. 45.4%; p < 0.0005, Chi-square test). The top three barriers
   toward participation in UR were "lack of time" (77.4%), "lack of formal
   UR courses in curriculum" (76%) and "lack of UR mentors" (70.1%).
   Statistically significant differences of means were identified between
   male and female students regarding the following statements: "lack of
   supervising research mentors" (p < 0.01), "lack of interest in research"
   (p < 0.04), "lack of finding same-gender research mentor" (p < 0.00) and
   "lack of UR opportunities" (p < 0.00).
   Conclusion: Our results were fairly comparable to the Western studies.
   Medical educators should carefully look into all UR barriers and
   consider implementing applicable solutions.
OI Abu-Zaid, Ahmed/0000-0003-2286-2181
Z8 0
ZA 0
ZR 0
TC 16
ZS 0
ZB 0
Z9 16
U1 0
U2 2
SN 0142-159X
EI 1466-187X
UT WOS:000372446800004
PM 26984028
ER

PT J
AU Mina, Syeda
   Mostafa, Sowshan
   Albarqawi, Haneen Thabit
   Alnajjar, Asma
   Obeidat, Akef S.
   Alkattan, Wael
   Abu-Zaid, Ahmed
TI Perceived influential factors toward participation in undergraduate
   research activities among medical students at Alfaisal
   University-College of Medicine: A Saudi Arabian perspective
SO MEDICAL TEACHER
VL 38
BP S31
EP S36
DI 10.3109/0142159X.2016.1142508
SU 1
PD MAR 25 2016
PY 2016
AB Aims: (1) To explore correlations between medical students'
   participation in undergraduate research (UR) activities and their
   characteristics, and (2) to explore students' perceived influential
   factors toward participation in UR activities at Alfaisal
   University-College of Medicine, Saudi Arabia.
   Methods: An online, anonymous, cross-sectional, self-rating survey was
   administered. Chi-square test was used to correlate between
   participation in UR activities and students' characteristics (age,
   academic year and grade point average [GPA]). Two-tailed Mann-Whitney
   U-test was used to compare the mean 5-point Likert scale responses
   between students with and without previous UR activities.
   Results: About 218 students participated in the survey (n = 218/350;
   response rate: 62.3%). The top three influential factors to undertake UR
   activities were "facilitate entry into competitive residency programs,"
   (88.1%) "improve curriculum vitae" (81.2%) and "publish in peer-reviewed
   journals" (79.8%). Percentage of participation in previous UR activities
   significantly differed by gender (p < 0.03825), academic year (p <
   0.000003) and GPA (p < 0.02627). Students who had previous UR activities
   were more positively influenced to participate in future UR activities
   than those who did not (p < 0.0488).
   Conclusion: Students demonstrated positive attitudes toward UR
   activities. The relationships between participation in UR activities and
   male gender, increased number of years spent at medical college and
   higher GPA were directly proportional.
OI Abu-Zaid, Ahmed/0000-0003-2286-2181; Salah, Haneen/0000-0003-2676-0473
ZB 0
ZR 0
ZS 0
Z8 0
TC 10
ZA 0
Z9 10
U1 0
U2 3
SN 0142-159X
EI 1466-187X
UT WOS:000372446800007
PM 26984031
ER

PT J
AU Kluemper, Christian
   Neunzehn, Joerg
   Wegmann, Ute
   Kruppke, Benjamin
   Joos, Ulrich
   Wiesmann, Hans Peter
TI Development and evaluation of an internet-based blended-learning module
   in biomedicine for university applicants - Education as a challenge for
   the future -
SO HEAD & FACE MEDICINE
VL 12
AR 13
DI 10.1186/s13005-016-0112-2
PD MAR 25 2016
PY 2016
AB Background: Biomedical science, especially biomaterials, is an expanding
   field in medicine. Universities are being challenged to gain the best
   students for a later academic career. Pre-university assessment of
   pupils has become crucial to reach this aim. Blended learning is an
   emerging paradigm for science education even though it has not yet been
   rigorously assessed, especially in the pupil/undergraduate situation.
   The aim of the study was to develop and preliminarily test a
   blended-learning system in biomedicine for university applicants.
   Methods: An internet-based blended-learning module in material science
   was developed in close collaboration between a university (Biomaterials
   Department, Dresden TU), a German Gymnasium and an internationally
   oriented medical college (IMC (R), Munster). Forty pre-university
   students were taught by this learning module composed of school
   education and internet-based knowledge transfer and involved in the
   evaluation of the utility of this learning tool. Finally, the students
   took first-year university examinations in order to evaluate the success
   of this kind of education.
   Results: The internet-based blended-learning module as a combination of
   e-learning tutorials and live online lectures which was applied in phase
   3 of this study was developed on the basis of the findings of both
   pre-university studies. The results of the learning behavior regarding
   the number of invokes and the dwell time of the individual pages of the
   pre-university learning material, the results of the online evaluation
   and the results of the pre-phase examination were successively used to
   optimize the next phase. At the end of the pre-university learning,
   seven of eight participants were able to pass the first-year university
   examination followed by nationally accepted credit award.
   Conclusion: Internet-based blended-learning module proved to be suitable
   to prepare students for biomedical university education while also
   giving them the possibility to assess their qualifications for studying
   biomedicine and subsequent scientific careers. Moreover, the module can
   help universities to find the best students.
TC 3
ZR 0
ZS 0
ZA 0
Z8 0
ZB 0
Z9 3
U1 1
U2 27
SN 1746-160X
UT WOS:000372864400001
PM 27013322
ER

PT J
AU Mor, Zohar
   Davidovich, Udi
TI Same-sex sexual attraction, behavior, and practices of Jewish men in
   Israel and the association with HIV prevalence
SO AIDS CARE-PSYCHOLOGICAL AND SOCIO-MEDICAL ASPECTS OF AIDS/HIV
VL 28
SI SI
BP 64
EP 67
DI 10.1080/09540121.2016.1146400
SU 1
PD MAR 24 2016
PY 2016
AB In order to efficiently direct efforts and resources required for the
   prevention of HIV and other sexually transmitted infection among men who
   have sex with men (MSM) in Israel, it is necessary to define their
   particular behaviors, estimate their size, and asses the HIV-burden.
   This cross-sectional study included a sub-sample from a random
   representative National study performed in Israel, which included Jewish
   males aged 18-44 who completed online anonymous questionnaires regarding
   their sexual attraction and practices, commercial sex-work, as well as
   condom and substances' use. Additionally, participants were asked to
   identify themselves as gay, bisexual, or heterosexual. National
   estimates regarding prevalence of risk-behaviors and HIV-infection among
   MSM were based on the Statistical Abstract of Israel and the National
   HIV Registry, respectively. Of the total sample of 997 men, 11.9%
   reported lifetime male sex encounters, while 4.5% and 3.7%
   self-identified as gay or bisexual, respectively. The estimated
   population of self-identified Jewish gays/bisexuals aged 18-44 in Israel
   was 94,176, and in Tel-Aviv 33,839. HIV prevalence among MSM was
   estimated at 0.7% in Israel and 1.0% in Tel-Aviv. MSM were more likely
   to live in Tel-Aviv, had higher levels of education, and were scored
   higher on several determinants of sexual risk in comparison to those
   attracted to women, including early sexual debut, greater number of
   sexual partners, ever paid/been paid for sex, sexually coerced, and
   substance use. In conclusion, MSM were involved in greater risk
   behaviors than those who only had female sex partners. Most MSM were
   living in Tel-Aviv and their estimated HIV prevalence was 1.0%.
ZB 5
Z8 0
ZA 0
TC 11
ZS 0
ZR 0
Z9 11
U1 0
U2 4
SN 0954-0121
EI 1360-0451
UT WOS:000372894500012
PM 26883581
ER

PT J
AU Carvalho, Paulo F.
   Braithwaite, David W.
   de Leeuw, Joshua R.
   Motz, Benjamin A.
   Goldstone, Robert L.
TI An In Vivo Study of Self-Regulated Study Sequencing in Introductory
   Psychology Courses
SO PLOS ONE
VL 11
IS 3
AR e0152115
DI 10.1371/journal.pone.0152115
PD MAR 22 2016
PY 2016
AB Study sequence can have a profound influence on learning. In this study
   we investigated how students decide to sequence their study in a
   naturalistic context and whether their choices result in improved
   learning. In the study reported here, 2061 undergraduate students
   enrolled in an Introductory Psychology course completed an online
   homework tutorial on measures of central tendency, a topic relevant to
   an exam that counted towards their grades. One group of students was
   enabled to choose their own study sequence during the tutorial
   (Self-Regulated group), while the other group of students studied the
   same materials in sequences chosen by other students (Yoked group).
   Students who chose their sequence of study showed a clear tendency to
   block their study by concept, and this tendency was positively
   associated with subsequent exam performance. In the Yoked group, study
   sequence had no effect on exam performance. These results suggest that
   despite findings that blocked study is maladaptive when assigned by an
   experimenter, it may actually be adaptive when chosen by the learner in
   a naturalistic context.
RI Carvalho, Paulo/I-4781-2017; Braithwaite, David/; de Leeuw, Joshua/; Motz, Benjamin/
OI Carvalho, Paulo/0000-0002-0449-3733; Braithwaite,
   David/0000-0001-8111-607X; de Leeuw, Joshua/0000-0003-4815-2364; Motz,
   Benjamin/0000-0002-0379-2184
Z8 0
ZS 0
ZA 0
ZR 0
ZB 1
TC 14
Z9 14
U1 2
U2 13
SN 1932-6203
UT WOS:000372697400081
PM 27003164
ER

PT J
AU Jelin, Angie C.
   Anderson, Britta
   Wilkins-Haug, Louise
   Schulkin, Jay
TI Obstetrician and gynecologists' population-based screening practices
SO JOURNAL OF MATERNAL-FETAL & NEONATAL MEDICINE
VL 29
IS 6
BP 875
EP 879
DI 10.3109/14767058.2015.1029910
PD MAR 18 2016
PY 2016
AB Background: The ability to obtain genetic information can now be
   accomplished in far greater detail, and more quickly than in the past.
   It is important to understand obstetrician-gynecologists' (ob-gyns)
   screening practices as these changes occur.Methods: Cross-sectional
   survey was performed by mailing paper surveys to Fellows of the American
   College of Obstetricians and Gynecologists and a subset of Fellows who
   belong to the Collaborative Ambulatory Research Network (CARN).Results:
   Response rates were 57% for the CARN network. Almost all responders
   (92%) offer population-based genetic screening in the prenatal period
   and almost all (93%) conduct counseling prior to the provision of
   genetic testing. Almost all (92%) counsel patients when the result is
   positive, with 46% being the primary counselor and 55% calling the
   patient themselves. When results are negative, 73% counsel with 58%
   indicating they are the primary counselor and 17% call patients
   themselves. A total of 72% have received continuing medical education
   (CME) on genetics within 5 years, with 79% receiving CME at conferences
   and 21% receiving CME online.Conclusion: Ob-gyns have a large role in
   providing patients new genetic screening technologies. This role
   requires a significant knowledge base, some of which can be obtained by
   online modules; however, our study suggests online education is
   underutilized as a means for CME on genetic screening among ob-gyns.
ZS 0
ZB 0
Z8 0
ZR 0
TC 0
ZA 0
Z9 0
U1 0
U2 17
SN 1476-7058
EI 1476-4954
UT WOS:000366322400005
PM 25782463
ER

PT J
AU Chadaga, Amar R.
   Villines, Dana
   Krikorian, Armand
TI Bullying in the American Graduate Medical Education System: A National
   Cross-Sectional Survey
SO PLOS ONE
VL 11
IS 3
AR e0150246
DI 10.1371/journal.pone.0150246
PD MAR 16 2016
PY 2016
AB Objectives
   To deliver an estimate of bullying among residents and fellows in the
   United States graduate medical education system and to explore its
   prevalence within unique subgroups.
   Design/Setting/Participants
   A national cross-sectional survey from a sample of residents and fellows
   who completed an online bullying survey conducted in June 2015. The
   survey was distributed using a chain sampling method that relied on
   electronic referrals from 4,055 training programs, with 1,791 residents
   and fellows completing the survey in its entirety. Survey respondents
   completed basic demographic and programmatic information plus four
   general bullying and 20 specific bullying behavior questions.
   Between-group differences were compared for demographic and programmatic
   stratifications.
   Main Outcomes/Measures
   Self-reported subjected to workplace bullying from peers, attendings,
   nurses, ancillary staff, or patients in the past 12 months.
   Results
   Almost half of the respondents (48%) reported being subjected to
   bullying although both those subjected and not subjected reported
   experiencing >= 1 bullying behaviors (95% and 39% respectively).
   Attendings (29%) and nurses (27%) were the most frequently identified
   source of bullying, followed by patients, peers, consultants and staff.
   Attempts to belittle and undermine work and unjustified criticism and
   monitoring of work were the most frequently reported bullying behaviors
   (44% each), followed by destructive innuendo and sarcasm (37%) and
   attempts to humiliate (32%). Specific bullying behaviors were more
   frequently reported by female, non-white, shorter than <5'8 and BMI >=
   25 individuals.
   Conclusions/Relevance
   Many trainees report experiencing bullying in the United States graduate
   medical education programs. Including specific questions on bullying in
   the Accreditation Council for Graduate Medical Education annual
   resident/fellow survey, implementation of anti-bullying policies, and a
   multidisciplinary approach engaging all stakeholders may be of great
   value to eliminate these pervasive behaviors in the field of healthcare.
RI Krikorian, Armand/AAH-1571-2020
ZS 0
ZA 0
ZB 2
ZR 0
Z8 0
TC 21
Z9 21
U1 1
U2 15
SN 1932-6203
UT WOS:000372574900028
PM 26982705
ER

PT J
AU Phillips, Cameron J.
   Wisdom, Alice J.
   Eaton, Vaughn S.
   Woodman, Richard J.
   McKinnon, Ross A.
TI The impact of a pilot continuing professional development module on
   hospital pharmacists' preparedness to provide contemporary advice on the
   clinical use of vancomycin
SO SPRINGERPLUS
VL 5
AR 331
DI 10.1186/s40064-016-1966-2
PD MAR 15 2016
PY 2016
AB Background: Revised international clinical guidelines for the antibiotic
   vancomycin have changed the advice pharmacists need to provide to
   medical and nursing colleagues.
   Objectives: (1) To determine the self-reported confidence of hospital
   pharmacists to provide contemporary advice on vancomycin and (2) to
   evaluate hospital pharmacists' knowledge to provide contemporary advice
   on vancomycin following a pilot continuing professional development
   (CPD) module.
   Methods: The study was a prospective two-phase design in an Australian
   teaching hospital. Phase one: a survey of pharmacist self-reported
   confidence to eight questions on providing contemporary advice on
   vancomycin. Responses were recorded using a Likert scales. Phase two:
   The provision of a pilot online CPD module on vancomycin containing
   knowledge-based assessment based on a clinical vignette. Likert scales
   recorded self-reported confidence were reported as median and
   interquartile range (IQR). Knowledge assessment was reported using
   descriptive statistics. The main outcome measure were the self-reported
   confidence, and knowledge of pharmacists regarding provision of
   contemporary advice on clinical vancomycin use.
   Results: Response rates for surveys; confidence n = 35 (72.9 %) and
   knowledge n = 31 (58.5 %). Phase one: confidence was highest regarding
   vancomycin dosing and monitoring with 71.4-81.6 % of respondents
   agreeing or strongly agreeing that they were confident in these domains.
   Respondents agreeing or strongly agreeing were least confident regarding
   intravenous administration and infusion related reactions, 57.1 and 45.7
   % respectively. Respondents who provided advice on vancomycin >10 times
   in the prior 12 months reported significantly higher confidence in;
   therapeutic range 1 (IQR 1-2) versus 2 (IQR 1-3) p = 0.02; amending
   dosage based on therapeutic drug monitoring results 2 (IQR 1-3) versus 3
   (IQR 2-3) p = <0.001, and providing general advice to prescribers on
   vancomycin 2 (IQR 1-3) versus 2 (IQR 2-4) p = <0.009. Knowledge
   questions were answered correctly post CPD by >75 % of pharmacists.
   Conclusion: Pharmacists' self-reported confidence to managing vancomycin
   was variable but generally high. Knowledge scores were consistently high
   after pharmacists completed a pilot CPD module on vancomycin. These data
   provides impetus for a randomised controlled study across multiple sites
   to determine the extent to which pharmacist knowledge on vancomycin can
   be attributed to completion of an online CPD.
RI McKinnon, Ross/B-9340-2009; Eaton, Vaughn/; Woodman, Richard/; Phillips, Dr Cameron J./
OI McKinnon, Ross/0000-0002-3725-793X; Eaton, Vaughn/0000-0002-4313-6018;
   Woodman, Richard/0000-0002-4094-1222; Phillips, Dr Cameron
   J./0000-0003-0801-3802
ZA 0
ZR 0
Z8 0
TC 5
ZS 0
ZB 3
Z9 6
U1 0
U2 3
SN 2193-1801
UT WOS:000373222300007
PM 27064954
ER

PT J
AU Quince, Thelma A.
   Kinnersley, Paul
   Hales, Jonathan
   da Silva, Ana
   Moriarty, Helen
   Thiemann, Pia
   Hyde, Sarah
   Brimicombe, James
   Wood, Diana
   Barclay, Matthew
   Benson, John
TI Empathy among undergraduate medical students: A multi-centre
   cross-sectional comparison of students beginning and approaching the end
   of their course
SO BMC MEDICAL EDUCATION
VL 16
AR 92
DI 10.1186/s12909-016-0603-7
PD MAR 15 2016
PY 2016
AB Background: Although a core element in patient care the trajectory of
   empathy during undergraduate medical education remains unclear. Empathy
   is generally regarded as comprising an affective capacity: the ability
   to be sensitive to and concerned for, another and a cognitive capacity:
   the ability to understand and appreciate the other person's perspective.
   The authors investigated whether final year undergraduate students
   recorded lower levels of empathy than their first year counterparts, and
   whether male and female students differed in this respect.
   Methods: Between September 2013 and June 2014 an online questionnaire
   survey was administered to 15 UK, and 2 international medical schools.
   Participating schools provided both 5-6 year standard courses and 4 year
   accelerated graduate entry courses. The survey incorporated the
   Jefferson Scale of Empathy-Student Version (JSE-S) and Davis's
   Interpersonal Reactivity Index (IRI), both widely used to measure
   medical student empathy. Participation was voluntary. Chi squared tests
   were used to test for differences in biographical characteristics of
   student groups. Multiple linear regression analyses, in which predictor
   variables were year of course (first/final); sex; type of course and
   broad socioeconomic group were used to compare empathy scores.
   Results: Five medical schools (4 in the UK, 1 in New Zealand) achieved
   average response rates of 55 % (n = 652) among students starting their
   course and 48 % (n = 487) among final year students. These schools
   formed the High Response Rate Group. The remaining 12 medical schools
   recorded lower response rates of 24.0 % and 15.2 % among first and final
   year students respectively. These schools formed the Lower Response Rate
   Group. For both male and female students in both groups of schools no
   significant differences in any empathy scores were found between
   students starting and approaching the end of their course. Gender was
   found to significantly predict empathy scores, with females scoring
   higher than males.
   Conclusions: Participant male and female medical students approaching
   the end of their undergraduate education, did not record lower levels of
   empathy, compared to those at the beginning of their course. Questions
   remain concerning the trajectory of empathy after qualification and how
   best to support it through the pressures of starting out in medical
   practice.
RI Barclay, Matthew Edward/Q-2626-2019; Da Silva, Ana L./
OI Barclay, Matthew Edward/0000-0003-1148-1922; Da Silva, Ana
   L./0000-0001-7262-0215
TC 50
ZS 3
ZR 0
ZB 3
Z8 0
ZA 0
Z9 53
U1 0
U2 23
SN 1472-6920
UT WOS:000372402100001
PM 26979078
ER

PT J
AU Janssen, Anna
   Shaw, Tim
   Bradbury, Lauren
   Moujaber, Tania
   Norrelykke, Anne Mette
   Zerillo, Jessica A.
   LaCasce, Ann
   Co, John Patrick T.
   Robinson, Tracy
   Starr, Alison
   Harnett, Paul
TI A mixed methods approach to developing and evaluating oncology trainee
   education around minimization of adverse events and improved patient
   quality and safety
SO BMC MEDICAL EDUCATION
VL 16
AR 91
DI 10.1186/s12909-016-0609-1
PD MAR 12 2016
PY 2016
AB Background: Adverse events are a significant quality and safety issue in
   the hospital setting due to their direct impact on patients.
   Additionally, such events are often handled by junior doctors due to
   their direct involvement with patients. As such, it is important for
   health care organizations to prioritize education and training for
   junior doctors on identifying adverse events and handling them when they
   occur. The Cancer Cup Challenge is an educational program focuses on
   quality improvement and adverse event awareness targeting for junior
   oncology doctors across three international sites.
   Methods: A mixed methodology was used to develop and evaluate the
   program. The Qstream spaced learning platform was used to disseminate
   information to participants, as it has been demonstrated to impact on
   both knowledge and behavior. Eight short case based scenarios with
   expert feedback were developed by a multidisciplinary advisory committee
   containing representatives from the international sites. At the
   conclusion of the course impact on participant knowledge was evaluated
   using analysis of the metrics collected by the Qstream platform.
   Additionally, an online survey and semi-structured interviews were used
   to evaluate engagement and perceived value by participants.
   Results: A total of 35 junior doctors registered to undertake the
   Qstream program, with 31 (88.57 %) successfully completing it. Analysis
   of the Qstream metrics revealed 76.57 % of cases were answered correctly
   on first attempt. The post-program survey received 17 responses, with
   76.47 % indicating cases for the course were interesting and 82.35 %
   feeling cases were relevant. Finally, 14 participants consented to
   participate in semi-structured interviews about the program, with
   feedback towards the course being generally very positive.
   Conclusions: Our study demonstrates that an online game is well accepted
   by junior doctors as a method to increase their quality improvement
   awareness. Developing effective and sustainable training for doctors is
   important to ensure positive patient outcomes are maintained in the
   hospital setting. This is particularly important for junior doctors as
   they are working closely with patients and learning skills and
   behaviors, which will influence their practice throughout their careers.
RI Harnett, Paul R/D-4090-2014; Janssen, Anna/AAE-6751-2019; Robinson, Tracy/
OI Harnett, Paul R/0000-0001-7021-0642; Janssen, Anna/0000-0001-6611-9651;
   Robinson, Tracy/0000-0002-3512-7023
TC 6
ZS 0
ZA 0
ZB 0
Z8 0
ZR 0
Z9 6
U1 0
U2 6
SN 1472-6920
UT WOS:000371766300001
PM 26968519
ER

PT J
AU Monroe, Katherine S
TI The relationship between assessment methods and self-directed learning
   readiness in medical education.
SO International journal of medical education
VL 7
BP 75
EP 80
DI 10.5116/ijme.56bd.b282
PD 2016 Mar 11
PY 2016
AB OBJECTIVE: This research explored the assessment of self-directed
   learning readiness within the comprehensive evaluation of medical
   students' knowledge and skills and the extent to which several variables
   predicted participants' self-directed learning readiness prior to their
   graduation.
   METHODS: Five metrics for evaluating medical students were considered in
   a multiple regression analysis. Fourth-year medical students at a
   competitive US medical school received an informed consent and an online
   survey. Participants voluntarily completed a self-directed learning
   readiness scale that assessed four subsets of self-directed learning
   readiness and consented to the release of their academic records.
   RESULTS: The assortment of metrics considered in this study only vaguely
   captured students' self-directedness. The strongest predictors were
   faculty evaluations of students' performance on clerkship rotations.
   Specific clerkship grades were mildly predictive of three subscales. The
   Pediatrics clerkship modestly predicted critical self-evaluation
   (r=-.30, p=.01) and the Psychiatry clerkship mildly predicted learning
   self-efficacy (r =-.30, p=.01), while the Junior Surgery clerkship
   nominally correlated with participants' effective organization for
   learning (r=.21, p=.05). Other metrics examined did not contribute to
   predicting participants' readiness for self-directed learning.
   CONCLUSIONS: Given individual differences among participants for the
   variables considered, no combination of students' grades and/or test
   scores overwhelmingly predicted their aptitude for self-directed
   learning. Considering the importance of fostering medical students'
   self-directed learning skills, schools need a reliable and pragmatic
   approach to measure them. This data analysis, however, offered no
   clear-cut way of documenting students' self-directed learning readiness
   based on the evaluation metrics included.
ZB 2
TC 13
ZA 0
Z8 0
ZS 0
ZR 0
Z9 13
U1 0
U2 4
EI 2042-6372
UT MEDLINE:26970653
PM 26970653
ER

PT J
AU Gutnik, Lily
   Moses, Agnes
   Stanley, Christopher
   Tembo, Tapiwa
   Lee, Clara
   Gopal, Satish
TI From Community Laywomen to Breast Health Workers: A Pilot Training Model
   to Implement Clinical Breast Exam Screening in Malawi
SO PLOS ONE
VL 11
IS 3
AR e0151389
DI 10.1371/journal.pone.0151389
PD MAR 9 2016
PY 2016
AB Background
   Breast cancer burden is high in low-income countries. Inadequate early
   detection contributes to late diagnosis and increased mortality. We
   describe the training program for Malawi's first clinical breast exam
   (CBE) screening effort.
   Methods
   Laywomen were recruited as Breast Health Workers (BHWs) with the help of
   local staff and breast cancer advocates. The four-week training
   consisted of lectures, online modules, role-playing, case discussions,
   CBE using simulators and patients, and practice presentations. Ministry
   of Health trainers taught health communication, promotion, and education
   skills. Breast cancer survivors shared their experiences. Clinicians
   taught breast cancer epidemiology, prevention, detection, and clinical
   care. Clinicians and research staff taught research ethics, informed
   consent, data collection, and professionalism. Breast cancer knowledge
   was measured using pre- and post-training surveys. Concordance between
   BHW and clinician CBE was assessed. Breast cancer talks by BHW were
   evaluated on a 5-point scale in 22 areas by 3 judges.
   Results
   We interviewed 12 women, and 4 were selected as BHWs including 1 breast
   cancer survivor. Training was dynamic with modification based on trainee
   response and progress. A higher-than-anticipated level of comprehension
   and interest led to inclusion of additional topics like breast
   reconstruction. Pre-training knowledge increased from 49% to 91% correct
   (p<0.0001). Clinician and BHW CBE had 88% concordance (kappa 0.43). The
   mean rating of BHW educational talks was 4.4 (standard deviation 0.7).
   Conclusions
   Malawian laywomen successfully completed training and demonstrated
   competency to conduct CBE and deliver breast cancer educational talks.
   Knowledge increased after training, and concordance was high between BHW
   and clinician CBE.
RI Gutnik, Lily/AAV-5256-2020; Gutnik, Lily/
OI Gutnik, Lily/0000-0001-8674-7655
TC 11
ZA 0
ZS 0
ZR 0
Z8 0
ZB 3
Z9 11
U1 0
U2 4
SN 1932-6203
UT WOS:000371992300119
PM 26959980
ER

PT J
AU Kidd, Francois
   Dubourg, Dominique
   Heller, Francis
   Frippiat, Frederic
TI Antimicrobial stewardship in long-term care facilities in Belgium: a
   questionnaire-based survey of nursing homes to evaluate initiatives and
   future developments
SO ANTIMICROBIAL RESISTANCE AND INFECTION CONTROL
VL 5
AR 7
DI 10.1186/s13756-016-0106-7
PD MAR 8 2016
PY 2016
AB Background: The use of antimicrobials is intense and often inappropriate
   in long-term care facilities. Antimicrobial resistance has increased in
   acute and chronic care facilities, including those in Belgium. Evidence
   is lacking concerning antimicrobial stewardship programmes in chronic
   care settings. The medical coordinator practicing in Belgian nursing
   homes is a general practitioner designated to coordinate medical
   activity. He is likely to be the key position for effective
   implementation of such programmes. The aim of this study was to evaluate
   past, present, and future developments of antimicrobial stewardship
   programmes by surveying medical coordinators working in long-term care
   facilities in Belgium.
   Methods: We conducted an online questionnaire-based survey of 327
   Belgian medical coordinators. The questionnaire was composed of 33
   questions divided into four sections: characteristics of the
   respondents, organisational frameworks for implementation of the
   antimicrobial stewardship programme, tools to promote appropriate
   antimicrobial use and priorities of action. Questions were multiple
   choice, rating scale, or free text.
   Results: A total of 39 medical coordinators (12 %) completed the
   questionnaire. Past or present antimicrobial stewardship initiatives
   were reported by 23 % of respondents. The possibility of future
   developments was rated 2.7/5. The proposed key role of medical
   coordinators was rated <3/5 by 36 % of respondents. General
   practitioners, nursing staff, and hospital specialists are accepted as
   important roles. The use of antimicrobial guidelines was reported by
   only 19 % of respondents. Education was considered the cornerstone for
   any future developments. Specific diagnostic recommendations were
   considered useful, but chest x-rays were judged difficult to undertake.
   The top priority identified was to reduce unnecessary treatment of
   asymptomatic urinary infections.
   Conclusions: Our study shows that the implementation of an antimicrobial
   stewardship programme is reported only in a minority of nursing homes.
   The possibility of future developments is uncertain. Nevertheless, the
   self-selected medical coordinators who responded to the survey reported
   a good knowledge of this complex problem. Despite a lack of optimism,
   medical coordinators seem to have the appropriate competencies to play a
   key role in antimicrobial stewardship in the future.
ZR 0
ZB 1
TC 2
Z8 0
ZS 0
ZA 0
Z9 2
U1 0
U2 14
SN 2047-2994
UT WOS:000371963300001
PM 26962446
ER

PT J
AU Wang, Jing
   Feng, Qiming
   Tam, Andrew
   Sun, Tong
   Zhou, Peijing
   So, Samuel
TI Evaluation of the first open-access hepatitis B and safe injection
   online training course for health professionals in China
SO BMC MEDICAL EDUCATION
VL 16
AR 81
DI 10.1186/s12909-016-0608-2
PD MAR 8 2016
PY 2016
AB Background: Despite the high prevalence of chronic hepatitis B virus
   (HBV) infection in China, HBV infection prevention and long-term care
   knowledge of health professionals is inadequate. To address this
   knowledge gap, we developed an open-access evidence-based online
   training course, "KnowHBV", to train health professionals on prevention
   of HBV transmission and safe injections. We conducted an evaluation of
   the course with health professionals in China to examine its
   effectiveness in improving knowledge and learner's satisfaction of the
   course.
   Methods: Between July and December 2011, 1015 health professionals from
   selected hospitals and disease control institutions of Shandong province
   registered for the course and 932 (92 %) completed the three-module
   course. Participants' demographic information, pre- and post-course
   knowledge test results and learner's feedback were collected through the
   course website.
   Results: Pre-course knowledge assessment confirmed gaps in HBV
   transmission routes, prevention and long-term care knowledge. Only 50.4
   % of participants correctly identified all of the transmission routes of
   HBV, and only 40.7 % recognized all of the recommended tests to monitor
   chronically infected persons. The number of participants that answered
   all six multi-part multiple-choice knowledge questions correctly
   increased from 183 (19.7 %) before taking the course to 395 (42.4 %) on
   their first attempt upon completion of the course. Over 90 % of the 898
   participants who completed the learner-feedback questionnaire rated the
   course as 'good' or 'very good'; over 94 % found the course
   instructional design helpful; 57.5 %, 65.7 % and 68.5 % reported that
   half or more than half of the course content in modules 1, 2 and 3
   respectively provided new information; and 93.2 % of the participants
   indicated they preferred the online learning over traditional
   face-to-face classroom learning.
   Conclusions: The "KnowHBV" online training course appears to be an
   effective online training tool to improve HBV prevention and care
   knowledge of the health professionals in China.
Z8 0
ZA 0
TC 3
ZB 1
ZR 0
ZS 0
Z9 3
U1 0
U2 25
SN 1472-6920
UT WOS:000371764700001
PM 26952079
ER

PT J
AU Theoret, C. L.
   Bolwell, C. F.
   Riley, C. B.
TI A cross-sectional survey on wounds in horses in New Zealand
SO NEW ZEALAND VETERINARY JOURNAL
VL 64
IS 2
BP 90
EP 94
DI 10.1080/00480169.2015.1091396
PD MAR 3 2016
PY 2016
AB AIM: To determine the frequency and type of skin wounds encountered by
   New Zealand veterinarians in their equine patients, the duration and
   estimated costs of treatment as well as the expected outcomes for these
   wounds.
   METHODS: An online survey was sent to all veterinarians registered with
   the New Zealand Equine Veterinary Association. The survey comprised
   questions on the location and experience of respondents, the number of
   wound-related cases in relation to the total equine caseload, the type
   and anatomical location of wounds treated, the frequency, duration and
   costs of treatments, the outcome of wound treatment and an estimate of
   the most common causes of death or euthanasia in their equine patients.
   RESULTS: The survey response rate was 110/262 (41.9%). The median number
   of equine cases seen by respondents was 20 (interquartile range (IQR)
   6-60) per month; of these, five (IQR 2-10) were wound related. Wounds
   ranked third after lameness and respiratory disease for the relative
   frequency with which respondents encountered them. Of 102 respondents 59
   (58%) reported that their clients frequently treated wounds incurred by
   their horse without consulting a veterinarian. Wounds on the distal
   limb, whether involving only the skin or also deeper structures, were
   reported by 86/101 (85%) respondents as the most frequently encountered.
   Wounds in this location also incurred the longest treatment period and
   were the most prone to develop complications. Finally, wounds ranked
   second, after colic, as the most common cause of death/euthanasia in the
   veterinary respondents' equine patients.
   CONCLUSIONS: The data obtained via the survey indicate that skin wounds,
   particularly on the distal limb, are a common occurrence in horses in
   New Zealand and, when they involve structures underlying the skin, are
   costly and time-consuming to manage and may lead to decreased
   performance, retirement or euthanasia. Consequently, we recommend that
   more effort be devoted to the education of equine veterinarians and
   owners, and that appropriate research funds be allocated to help improve
   patient outcomes.
RI Bolwell, Charlotte/AGZ-4348-2022; Riley, Christopher/
OI Bolwell, Charlotte/0000-0001-9995-8232; Riley,
   Christopher/0000-0001-8679-7986
ZR 0
TC 18
ZA 0
Z8 0
ZB 7
ZS 0
Z9 18
U1 0
U2 29
SN 0048-0169
EI 1176-0710
UT WOS:000370978100004
PM 26357976
ER

PT J
AU Hallam, Karen T.
   Livesay, Karen
   Morda, Romana
   Sharples, Jenny
   Jones, Andi
   de Courten, Maximilian
TI Do commencing nursing and paramedicine students differ in
   interprofessional learning and practice attitudes: evaluating course,
   socio-demographic and individual personality effects
SO BMC MEDICAL EDUCATION
VL 16
AR 80
DI 10.1186/s12909-016-0605-5
PD MAR 3 2016
PY 2016
AB Background: Interprofessional education (IPE) requires health students
   to learn with, from and about each other in order to develop a modern
   workforce with client-centred care at its core. Despite the client
   centred focus of IPE, training programs often utilize standard
   approaches across student cohorts without consideration of discipline,
   sociodemographic and personality variability that attract students to
   different health disciplines. Knowing the students who engage in IPE to
   tailor training may prove as beneficial as knowing the client to
   delivered individualized client centred care in interprofessional
   practice (IPP). This research investigates whether students commencing
   undergraduate nursing and paramedicine degrees ener training with
   existing demographic and personality differences and, if these are
   associated with different attitudes towards health care teams and
   interprofessional education.
   Method: This online study recruited 160 nursing and 50 paramedicine
   students in their first week of their undergraduate course. Students
   completed questionnaires regarding their background, personality
   (General Perceived Self Esteem Scale, International Mini Markers) and
   the attitudes towards health care teams scale (ATHCTS) and
   interprofessional education perception scale (IEPS).
   Results: Results show that commencing nursing and paramedicine students
   are demographically different on education, gender, speaking a language
   other than English at home (LOTE) and their own experience with
   healthcare. The results further demonstrate that LOTE, discipline being
   studied and personality factors play a role in perceptions regarding
   interprofessional training whilst discipline being studied impacted on
   attitudes towards health care teams in the workforce.
   Conclusion: These results highlight a number of existing personal and
   psychological differences between individuals who choose to train in
   these selected professions. This suggests a need for tertiary education
   IPE programs to move towards tailoring their education to value this
   student diversity in the same client centred manner that students are
   asked to develop clinically.
RI de Courten, Maximilian/B-3300-2012; de Courten, Maximilian P. J./AAH-5104-2020; LIVESAY, KAREN/; Sharples, Jenny M/; Hallam, Karen/
OI de Courten, Maximilian/0000-0001-9997-9359; LIVESAY,
   KAREN/0000-0002-6837-8005; Sharples, Jenny M/0000-0003-2885-9899;
   Hallam, Karen/0000-0003-0495-5341
ZA 0
ZS 1
ZB 0
Z8 0
TC 6
ZR 0
Z9 7
U1 1
U2 15
SN 1472-6920
UT WOS:000371271500001
PM 26940858
ER

PT J
AU Connaughton, Joanne
   Gibson, William
TI Physiotherapy Students' Attitudes toward Psychiatry and Mental Health: A
   Cross-Sectional Study
SO PHYSIOTHERAPY CANADA
VL 68
IS 2
BP 172
EP 178
DI 10.3138/ptc.2015-18E
PD SPR 2016
PY 2016
AB Purpose: A cross-sectional exploration of Notre Dame Australia
   physiotherapy students' attitudes toward psychiatry and mental illness,
   students' perceptions regarding preparation in this area for general
   clinical practice, and a cross-sectional investigation of current mental
   health-and psychiatry-related content in physiotherapy curricula across
   Australia and New Zealand. Methods: A questionnaire including
   demographic details, level of exposure to mental illness, and the
   Attitudes Toward Psychiatry-30 items (ATP-30) was completed by
   pre-clinical and clinically experienced physiotherapy students from the
   University of Notre Dame Australia. Students with clinical experience
   were asked additional questions about preparedness for practice. Staff
   of 10 of 17 physiotherapy programmes across Australia and New Zealand
   responded to an online questionnaire investigating relevant content and
   quantity of learning experiences in mental health. Results: Student
   response rate was 89%. Students generally had a positive attitude about
   psychiatry and mental health. Women were significantly more positive
   than men, and students who had completed clinical experience had a
   significantly more positive attitude. Physiotherapy program responses
   (response rate = 59%) highlighted disparate approaches to psychiatry and
   mental health learning opportunities in terms of quantity and content.
   Conclusion: Entry-level physiotherapy students who have clinical
   experience generally have a more positive attitude toward psychiatry and
   people with mental illness. Given the prevalence of mental health
   problems and the increase in physical and mental health comorbidities,
   it is imperative that future clinicians have positive educational
   experiences in psychiatry. A coherent, integrated approach to mental
   illness and psychiatry is suggested for entry-level physiotherapy
   programmes in Australia and New Zealand.
ZA 0
ZS 0
ZR 0
Z8 1
TC 14
ZB 2
Z9 16
U1 2
U2 10
SN 0300-0508
EI 1708-8313
UT WOS:000377106500013
PM 27909364
ER

PT J
AU Raj, Dasera V.
   Abuzar, Menaka
   Borromeo, Gelsomina L.
TI Bisphosphonates, healthcare professionals and oral health
SO GERODONTOLOGY
VL 33
IS 1
BP 135
EP 143
DI 10.1111/ger.12141
PD MAR 2016
PY 2016
AB ObjectiveGeneral medical and dental practitioner and pharmacists all
   encounter patients on bisphosphonates and as such require adequate
   knowledge regarding osteonecrosis of the jaw, a potential complication
   associated with its use. The cross-sectional study investigated
   perceived implications of and attitudes towards bisphosphonate use in
   oral health among general medical and dental practitioners and
   pharmacists.
   Materials and methodsMedical and dental practitioners and pharmacists
   registered in Victoria, Australia, completed an online survey
   (SurveyMonkey (c)). Data analysis consisted of chi-square tests with
   significance as p<0.05.
   ResultsOne hundred and thirty six doctors (general medical
   practitioners, GMPs), 283 dentists (GDPs) and 26 pharmacists (PHs)
   participated. 70, 38 and 80%, respectively, reviewed patients prescribed
   bisphosphonates (BPs). GMPs (88%), GDPs (76%) and PHs (85%) were aware
   of osteonecrosis of the jaws (ONJ). GMPs (76%) and PHs (100%) advised
   patients to inform dentists. GMPs (45%) referred patients for dental
   assessments prior to commencing BPs with 71.9% of GDPs received such
   referrals. In terms of available information on oral health and BPs,
   GMPs (56%), GDPs (50%) and PH (53.8%) were either unsure any existed or
   reported receiving sufficient information.
   ConclusionsDiscrepancies exist amongst different healthcare
   professionals in terms of BP use and oral health, and common consensus
   guidelines are warranted.
RI Borromeo, Gelsomina/; Abuzar, Menaka/J-1543-2015
OI Borromeo, Gelsomina/0000-0003-3124-6233; Abuzar,
   Menaka/0000-0002-2723-0215
ZA 0
TC 7
ZR 0
ZB 1
Z8 0
ZS 1
Z9 8
U1 0
U2 7
SN 0734-0664
EI 1741-2358
UT WOS:000369142200017
PM 25039439
ER

PT J
AU Graham, Andrea S
   Williams, Anita E
TI Foot Health Education for People with Rheumatoid Arthritis: '. A Game of
   Chance' - A Survey of Patients' Experiences.
SO Musculoskeletal care
VL 14
IS 1
BP 37
EP 46
DI 10.1002/msc.1111
PD 2016-Mar
PY 2016
AB OBJECTIVE: Up to 90% of people with rheumatoid arthritis (RA) experience
   foot problems leading to reduced function, mobility, quality of life and
   social participation, and impacts on body image, but these can be
   improved with general foot care, orthoses, footwear and patient
   education. Foot health patient education is lacking, so the aim of the
   present study was to identify the foot health educational needs of
   people with RA in relation to its content, timing, mode of delivery and
   the perceived barriers to its provision.
   METHODS: People with RA completed an online survey and provided
   free-text comments for thematic analysis.
   RESULTS: A total of 249 people completed the free-text section of the
   survey. Five main themes emerged: 'Forgotten feet'; 'Too little, too
   late'; 'Lacks and gaps'; 'I am my feet' and 'Game of chance'.
   CONCLUSION: Foot pathology in people with RA has a bio-psychosocial
   impact on their lives. Foot health and related information appears to be
   considered rarely within the medical consultation. Access to foot health
   information and services is limited owing to a lack of patient and/or
   health professional awareness, with a detrimental impact on the
   prognosis of their foot health. The importance of foot health in people
   with RA should be reinforced for patients and health professionals
   alike. Opportunities to discuss foot health within the medical
   consultation should be provided regularly. Copyright © 2015 John Wiley &
   Sons, Ltd.
RI williams, anita ellen/AAE-5756-2020; williams, anita/
OI williams, anita/0000-0003-1224-4347
ZS 0
ZR 0
ZB 1
Z8 0
ZA 0
TC 11
Z9 11
U1 1
U2 8
EI 1557-0681
UT MEDLINE:26076891
PM 26076891
ER

PT J
AU Shehata, Zahraa Hassan Abdelrahman
   Sabri, Nagwa Ali
   Elmelegy, Ahmed Abdelsalam
TI Descriptive analysis of medication errors reported to the Egyptian
   national online reporting system during six months
SO JOURNAL OF THE AMERICAN MEDICAL INFORMATICS ASSOCIATION
VL 23
IS 2
BP 366
EP 374
DI 10.1093/jamia/ocv096
PD MAR 2016
PY 2016
AB Objectives This study analyzes reports to the Egyptian medication error
   (ME) reporting system from June to December 2014.
   Methods Fifty hospital pharmacists received training on ME reporting
   using the national reporting system. All received reports were reviewed
   and analyzed. The pieces of data analyzed were patient age, gender,
   clinical setting, stage, type, medication(s), outcome, cause(s), and
   recommendation(s).
   Results Over the course of 6 months, 12 000 valid reports were gathered
   and included in this analysis. The majority (66%) came from inpatient
   settings, while 23% came from intensive care units, and 11% came from
   outpatient departments. Prescribing errors were the most common type of
   MEs (54%), followed by monitoring (25%) and administration errors (16%).
   The most frequent error was incorrect dose (20%) followed by drug
   interactions, incorrect drug, and incorrect frequency. Most reports were
   potential (25%), prevented (11%), or harmless (51%) errors; only 13% of
   reported errors lead to patient harm. The top three medication classes
   involved in reported MEs were antibiotics, drugs acting on the central
   nervous system, and drugs acting on the cardiovascular system. Causes of
   MEs were mostly lack of knowledge, environmental factors, lack of drug
   information sources, and incomplete prescribing. Recommendations for
   addressing MEs were mainly staff training, local ME reporting, and
   improving work environment.
   Discussion There are common problems among different healthcare systems,
   so that sharing experiences on the national level is essential to enable
   learning from MEs. Internationally, there is a great need for
   standardizing ME terminology, to facilitate knowledge transfer.
   Underreporting, inaccurate reporting, and a lack of reporter diversity
   are some limitations of this study.
   Egypt now has a national database of MEs that allows researchers and
   decision makers to assess the problem, identify its root causes, and
   develop preventive strategies.
RI Sabri, Nagwa Ali/ABH-1925-2020; Elmelegy, Ahmed/
OI Sabri, Nagwa Ali/0000-0002-2611-4853; Elmelegy,
   Ahmed/0000-0003-3364-2651
ZS 0
ZR 0
Z8 0
ZB 5
TC 11
ZA 0
Z9 11
U1 0
U2 9
SN 1067-5027
EI 1527-974X
UT WOS:000383781600018
PM 26254479
ER

PT J
AU Hill, Emorcia V.
   Wake, Michael
   Carapinha, Rene
   Normand, Sharon-Lise
   Wolf, Robert E.
   Norris, Keith
   Reede, Joan Y.
TI RATIONALE AND DESIGN OF THE WOMEN AND INCLUSION IN ACADEMIC MEDICINE
   STUDY
SO ETHNICITY & DISEASE
VL 26
IS 2
BP 245
EP 254
DI 10.18865/ed.26.2.245
PD SPR 2016
PY 2016
AB Background and Objective: Women of color (WOC) (African American,
   Hispanic, Native American/Alaskan Native, and Asian American) faculty
   remain disproportionately underrepresented among medical school faculty
   and especially at senior ranks compared with White female faculty. The
   barriers or facilitators to the career advancement of WOC are poorly
   understood. The Women and Inclusion in Academic Medicine (WIAM) study
   was developed to characterize individual, institutional and
   sociocultural factors that influence the entry, progression and
   persistence, and advancement of women faculty in academic medical
   careers with a focus on WOC.
   Methods: Using a purposive sample of 13 academic medical institutions,
   we collected qualitative interview data from 21 WOC junior faculty and
   quantitative data from 3,127 (38.9% of 8,053 eligible women) respondents
   via an online survey. To gather institutional data, we used an online
   survey and conducted 23 key administrative informant interviews from the
   13 institutions. Grounded theory methodology will be used to analyze
   qualitative data. Multivariable analysis including hierarchical linear
   modeling will be used to investigate outcomes, such as the inclusiveness
   of organizational gender climate and women faculty's intent to stay.
   Conclusion: We describe the design, methods, rationale and limitations
   of one of the largest and most comprehensive studies of women faculty in
   academic medicine with a focus on WOC. This study will enhance our
   understanding of challenges that face women, and, especially WOC,
   faculty in academic medicine and will provide solutions at both the
   individual and institutional levels.
OI Normand, Sharon-Lise/0000-0001-7027-4769
ZB 0
ZR 0
ZS 0
Z8 0
TC 6
ZA 0
Z9 6
U1 0
U2 5
SN 1049-510X
EI 1945-0826
UT WOS:000380799800014
PM 27103776
ER

PT J
AU Gillispie, Veronica
TI Using the Flipped Classroom to Bridge the Gap to Generation Y.
SO The Ochsner journal
VL 16
IS 1
BP 32
EP 6
PD 2016
PY 2016
AB BACKGROUND: The flipped classroom is a student-centered approach to
   learning that increases active learning for the student compared to
   traditional classroom-based instruction. In the flipped classroom model,
   students are first exposed to the learning material through didactics
   outside of the classroom, usually in the form of written material,
   voice-over lectures, or videos. During the formal teaching time, an
   instructor facilitates student-driven discussion of the material via
   case scenarios, allowing for complex problem solving, peer interaction,
   and a deep understanding of the concepts. A successful flipped classroom
   should have three goals: (1) allow the students to become critical
   thinkers, (2) fully engage students and instructors, and (3) stimulate
   the development of a deep understanding of the material. The flipped
   classroom model includes teaching and learning methods that can appeal
   to all four generations in the academic environment.
   METHODS: During the 2015 academic year, we implemented the flipped
   classroom in the obstetrics and gynecology clerkship for the Ochsner
   Clinical School in New Orleans, LA. Voice-over presentations of the
   lectures that had been given to students in prior years were recorded
   and made available to the students through an online classroom. Weekly
   problem-based learning sessions matched to the subjects of the
   traditional lectures were held, and the faculty who had previously
   presented the information in the traditional lecture format facilitated
   the problem-based learning sessions. The knowledge base of students was
   evaluated at the end of the rotation via a multiple-choice question
   examination and the Objective Structured Clinical Examination (OSCE) as
   had been done in previous years. We compared demographic information and
   examination scores for traditional teaching and flipped classroom groups
   of students. The traditional teaching group consisted of students from
   Rotation 2 and Rotation 3 of the 2014 academic year who received
   traditional classroom-based instruction. The flipped classroom group
   consisted of students from Rotation 2 and Rotation 3 of the 2015
   academic year who received formal didactics via voice-over presentation
   and had the weekly problem-based learning sessions.
   RESULTS: When comparing the students taught by traditional methods to
   those taught in the flipped classroom model, we saw a statistically
   significant increase in test scores on the multiple-choice question
   examination in both the obstetrics and gynecology sections in Rotation
   2. While the average score for the flipped classroom group increased in
   Rotation 3 on the obstetrics section of the multiple-choice question
   examination, the difference was not statistically significant.
   Unexpectedly, the average score on the gynecology portion of the
   multiple-choice question examination decreased among the flipped
   classroom group compared to the traditional teaching group, and this
   decrease was statistically significant. For both the obstetrics and the
   gynecology portions of the OSCE, we saw statistically significant
   increases in the scores for the flipped classroom group in both Rotation
   2 and Rotation 3 compared to the traditional teaching group. With the
   exception of the gynecology portion of the multiple-choice question
   examination in Rotation 3, we saw improvement in scores after the
   implementation of the flipped classroom.
   CONCLUSION: The flipped classroom is a feasible and useful alternative
   to the traditional classroom. It is a method that embraces Generation
   Y's need for active learning in a group setting while maintaining a
   traditional classroom method for introducing the information. Active
   learning increases student engagement and can lead to improved retention
   of material as demonstrated on standard examinations.
RI Gillispie, Veronica/A-5841-2011
ZR 0
ZB 7
Z8 0
TC 54
ZA 0
ZS 4
Z9 57
U1 0
U2 19
SN 1524-5012
UT MEDLINE:27046401
PM 27046401
ER

PT J
AU Park, Julie
   Kantrow, Charles M 3rd
   Coulthard, Mark G
TI Comparing Pediatric Rotations at Two University of Queensland Clinical
   Schools.
SO The Ochsner journal
VL 16
IS 1
BP 62
EP 4
PD 2016
PY 2016
AB BACKGROUND: The University of Queensland (UQ), Ochsner Clinical School
   (OCS) is a partnership between Ochsner Health System in New Orleans, LA,
   and UQ in Brisbane, Australia. OCS medical students are trained on both
   continents, receiving their didactic education in Australia and their
   clinical education in the United States.
   METHODS: We review the OCS experience and compare the pediatric
   rotations at OCS and UQ.
   RESULTS: Students in the pediatric rotations in Australia and in the
   United States receive their clinical instruction in the real-world
   learning environment of hospitals and clinics. In addition, lectures,
   online learning modules, case-based tutorials, and rigorous assessment
   at the end of the rotation help prepare medical students for future
   contact with pediatric patients. Sixty-nine third-year OCS students and
   499 fourth-year UQ students completed the pediatric rotation in 2014. In
   2015, 105 third-year OCS students and approximately 400 fourth-year UQ
   students completed the pediatric rotation.
   CONCLUSION: In a unique educational collaboration, OCS has used
   e-learning and face-to-face tutorials to produce a well-rounded
   curriculum that assimilates global healthcare and international
   medicine. This article demonstrates the feasibility of delivering a
   standardized curriculum across two continents using modern e-learning
   tools.
RI Coulthard, Mark G/AAT-7735-2021; Coulthard, Mark Graeme/E-9444-2010
OI Coulthard, Mark G/0000-0001-7400-5582; Coulthard, Mark
   Graeme/0000-0001-7400-5582
ZA 0
Z8 0
ZR 0
TC 0
ZB 0
ZS 0
Z9 0
U1 0
U2 0
SN 1524-5012
UT MEDLINE:27046407
PM 27046407
ER

PT J
AU Jose Villamizar, Pedro
   Milena Moreno, Sandra
   Moreno, Freddy
TI Management of electronic social networks by students of medicine: The
   case of publication of photographs with patients and professional
   medical conduct
SO BIOMEDICA
VL 36
IS 1
BP 140
EP 148
DI 10.7705/biomedica.v36i1.2646
PD MAR 2016
PY 2016
AB Introduction: The socio-demographic characterization of medical students
   at the Pontificia Universidad Javeriana in Cali, Colombia, was made
   using a survey and focus group discussion to collect information on
   access to the Internet, management of electronic social networks and the
   dissemination of photographs with patients taken during medical teaching
   rounds, a practice that constitutes a breach of professional medical
   conduct.
   Objective: To identify the management of social electronic networks by
   students of medicine with respect to the publication of photographs with
   patients.
   Materials and methods: A descriptive cross-sectional study was
   undertaken to characterize students of medicine at the Pontificia
   Universidad Javeriana in Cali. Of the 423 students enrolled in January
   2013, 299 participated in a survey designed with the software Cardiff
   TELEform (R), version 10.0. Twenty students were also selected at random
   for a focus group discussion on the publication of photographs with
   patients on electronic social networks.
   Results: Of the students surveyed, 97.6% claimed to be active users of
   at least one of the main electronic social networks (96.2% Facebook,
   70.5% Instagram and 44.1% Twitter). Of these, 52 (17.6%) admitted having
   published a photograph showing patient care on at least one occasion.
   Conclusion: Most of the students had smartphones and user profiles on
   the main social electronic networks, on which they disseminated
   photographs of patients taken during teaching rounds, as well as images
   of various activities which could have ethical and legal implications
   and contravene standards of professional medical conduct.
RI Moreno, Freddy/B-5473-2014
OI Moreno, Freddy/0000-0003-0394-9417
ZR 0
ZS 0
ZA 0
TC 1
Z8 0
ZB 0
Z9 1
U1 0
U2 14
SN 0120-4157
UT WOS:000371525400015
PM 27622447
ER

PT J
AU Song, Hayeon
   Omori, Kikuko
   Kim, Jihyun
   Tenzek, Kelly E.
   Hawkins, Jennifer Morey
   Lin, Wan-Ying
   Kim, Yong-Chan
   Jung, Joo-Young
TI Trusting Social Media as a Source of Health Information: Online Surveys
   Comparing the United States, Korea, and Hong Kong
SO JOURNAL OF MEDICAL INTERNET RESEARCH
VL 18
IS 3
AR e25
DI 10.2196/jmir.4193
PD MAR 2016
PY 2016
AB Background: The Internet has increasingly become a popular source of
   health information by connecting individuals with health content,
   experts, and support. More and more, individuals turn to social media
   and Internet sites to share health information and experiences. Although
   online health information seeking occurs worldwide, limited empirical
   studies exist examining cross-cultural differences in perceptions about
   user-generated, experience-based information compared to expertise-based
   information sources.
   Objective: To investigate if cultural variations exist in patterns of
   online health information seeking, specifically in perceptions of online
   health information sources. It was hypothesized that Koreans and
   Hongkongers, compared to Americans, would be more likely to trust and
   use experience-based knowledge shared in social Internet sites, such as
   social media and online support groups. Conversely, Americans, compared
   to Koreans and Hongkongers, would value expertise-based knowledge
   prepared and approved by doctors or professional health providers more.
   Methods: Survey questionnaires were developed in English first and then
   translated into Korean and Chinese. The back-translation method ensured
   the standardization of questions. Surveys were administered using a
   standardized recruitment strategy and data collection methods.
   Results: A total of 826 participants living in metropolitan areas from
   the United States (n=301), Korea (n=179), and Hong Kong (n=337)
   participated in the study. We found significant cultural differences in
   information processing preferences for online health information. A
   planned contrast test revealed that Koreans and Hongkongers showed more
   trust in experience-based health information sources (blogs:
   t(451.50)=11.21, P<.001; online support group: t(455.71)=9.30, P<.001;
   social networking sites [SNS]: t(466.75)=11.36, P<.001) and also
   reported using blogs (t(515.31)=6.67, P<.001) and SNS (t(529.22)=4.51,
   P<.001) more frequently than Americans. Americans showed a stronger
   preference for using expertise-based information sources (eg, WebMD and
   CDC) compared to Koreans and Hongkongers (t(360.02)=3.01, P=.003). Trust
   in expertise-based information sources was universal, demonstrating no
   cultural differences (Brown-Forsythe F-2,F-654=1.82, P=.16). Culture
   also contributed significantly to differences in searching information
   on behalf of family members (t(480.38)=5.99, P<.001) as well as to the
   goals of information searching.
   Conclusions: This research found significant cultural differences in
   information processing preferences for online health information.
   Further discussion is included regarding effective communication
   strategies in providing quality health information.
OI Kim, Yong-Chan/0000-0003-4045-1028; Hawkins,
   Jennifer/0000-0003-3725-5587
ZR 0
ZS 0
ZA 0
ZB 7
Z8 1
TC 90
Z9 91
U1 1
U2 84
SN 1438-8871
UT WOS:000380777000001
PM 26976273
ER

PT J
AU Wong, Charlene A.
   Ostapovich, Gabrielle
   Kramer-Golinkoff, Emily
   Griffis, Heather
   Asch, David A.
   Merchant, Raina M.
TI How U.S. children's hospitals use social media: A mixed methods study
SO HEALTHCARE-THE JOURNAL OF DELIVERY SCIENCE AND INNOVATION
VL 4
IS 1
BP 15
EP 21
DI 10.1016/j.hjdsi.2015.12.004
PD MAR 2016
PY 2016
AB Background: Social media provide new channels for hospitals to engage
   with communities, a goal of increasing importance as non-profit
   hospitals face stricter definitions of community benefit under the
   Affordable Care Act. We describe the variability in social media
   presence among US children's hospitals and the distribution of their
   Facebook content curation.
   Methods: Social media data from freestanding children's hospitals were
   extracted from September November 2013. Social media adoption was
   reviewed for each hospital-generated Facebook, Twitter, YouTube, Google
   + and Pinterest platform. Facebook page (number of Likes) and Twitter
   account (number of followers) engagement were examined by hospital
   characteristics. Facebook posts from each hospital over a 6-week period
   were thematically characterized.
   Results: We reviewed 5 social media platforms attributed to 45
   children's hospitals and 2004 associated Facebook posts. All hospitals
   maintained Facebook and Twitter accounts and most used YouTube (82%),
   Google+ (53%) and Pinterest (69%). Larger hospitals were more often high
   performers for Facebook (67% versus 10%, p < 0.01) and Twitter (75%
   versus 17%, p < 0.05) engagement than small hospitals. The most common
   Facebook post-themes were hospital promotion 35% (706), education and
   information 35% (694), community partnership or benefit 24% (474),
   fundraising 21% (426), and narratives 12% (241). Of health education
   posts, 73% (509) provided pediatric health supervision and anticipatory
   guidance.
   Conclusions: Social media adoption by US children's hospitals was
   widespread. Implications: Beyond its traditional marketing role, social
   media can serve as a conduit for health education, engagement with
   communities, including community benefit. (C) 2015 Elsevier Inc. All
   rights reserved.
OI Asch, David/0000-0002-7970-286X
TC 19
ZR 0
ZS 0
ZB 1
ZA 0
Z8 0
Z9 19
U1 3
U2 31
SN 2213-0764
EI 2213-0772
UT WOS:000379246500006
PM 27001094
ER

PT J
AU Trepanier, Angela M
   Supplee, Laura
   Blakely, Lindsey
   McLosky, Jenna
   Duquette, Debra
TI Public Health Approaches and Barriers to Educating Providers about
   Hereditary Breast and Ovarian Cancer Syndrome.
SO Healthcare (Basel, Switzerland)
VL 4
IS 1
DI 10.3390/healthcare4010019
PD 2016 Mar 11
PY 2016
AB The Michigan Department of Health and Human Services implemented and
   evaluated two initiatives designed to enhance provider knowledge of
   patients appropriate for breast and/or ovarian cancer genetic risk
   assessment and hereditary breast and ovarian cancer (HBOC) syndrome
   testing. The first initiative targeted select providers who had
   diagnosed patients meeting HBOC risk criteria. Specifically, the
   initiative used 2008-2009 state cancer registry data to identify all
   providers who had diagnosed breast cancers in women ≤50 years of age,
   male breast cancers, and ovarian cancers in four health systems with
   newly established cancer genetics clinics. Using a method coined
   bidirectional reporting (BDR), reports highlighting how many of these
   cases each provider had seen were generated and mailed. Reports on 475
   cancers (9.5% of the 5005 cases statewide meeting criteria) were sent to
   69 providers with information about how and why to refer such patients
   for genetic counseling. Providers who received a report were contacted
   to assess whether the reports increased awareness or resulted in action
   (genetic counseling/referral). Based on the few responses received,
   despite multiple attempts to contact, and attrition rate, it is not
   possible to ascertain the impact of this initiative on providers.
   However the project resulted in the MDHHS identifying which providers
   see the largest proportion of at-risk patients, creating an opportunity
   to target those providers with HBOC education efforts. The second
   initiative involved creating and broadly disseminating an online,
   interactive case-based educational module to increase awareness and
   referral decisions for HBOC using high- and low-risk patient scenarios.
   A total of 1835 unique users accessed the module in a one year.
   Collectively the users viewed topic pages 2724 times and the interactive
   case studies 1369 times. Point of care tools (fact sheets) were viewed
   1624 times and downloaded 764 times. Satisfaction among the subset of
   users applying for continuing medical education credit was high. The
   online educational module had a much broader reach than the
   bidirectional reporting initiative but to a self-selected audience.
   Combining targeted and broad-based provider education efforts may be a
   better way to increase HBOC awareness in the target audience, starting
   with those providers seeing the largest proportion of patients at risk. 
ZS 0
TC 2
ZB 1
ZR 0
Z8 0
ZA 0
Z9 2
U1 0
U2 0
SN 2227-9032
UT MEDLINE:27417607
PM 27417607
ER

PT J
AU Tourinho Peres, Maria Fernanda
   Babler, Fernanda
   Lacerda Arakaki, Juliana Naomy
   do Vale Quaresma, Irene Yamamoto
   Alves de Lima Barreto, Abraao Deyvid
   Correia da Silva, Andrea Tenorio
   Eluf-Neto, Jose
TI Mistreatment in an academic setting and medical students' perceptions
   about their course in Sao Paulo, Brazil: a cross-sectional study
SO SAO PAULO MEDICAL JOURNAL
VL 134
IS 2
BP 130
EP 137
DI 10.1590/1516-3180.2015.01332210
PD MAR-APR 2016
PY 2016
AB CONTEXT AND OBJECTIVE: High prevalence of mistreatment among medical
   students has been described in the worldwide literature since the 1980s.
   However, studies addressing the severity and recurrence of victimization
   and its effects on students' perceptions of their medical course are
   scarce. This study had the aim of estimating the prevalence of exposure
   to mistreatment that was considered to be severe and recurrent and its
   association with medical students' perceptions about their medical
   course.
   METHODS: A cross-sectional study was conducted in a medical school in
   Sao Paulo, Brazil. Three hundred and seventeen students from the first
   to the sixth year answered the online questionnaire.
   RESULTS: High prevalence of mistreatment during the course was found.
   Two thirds of the students considered the episodes to be severe, and
   around one third reported experiencing recurrent victimization.
   Occurences of mistreatment that the students considered to be severe
   were correlated with feeling overloaded and wanting to abandon the
   medical course.
   CONCLUSIONS: Occurrences of mistreatment within the academic environment
   are frequent in Brazil. The results suggest that mistreatment that was
   considered to be severe might negatively affect students' perceptions
   about their course.
RI Peres, Maria Fernanda/AAV-4349-2020; Peres, Maria Fernanda T/F-9561-2012; da Silva, Andréa Tenório Correia/K-8156-2016; da Silva, Andrea Tenorio Correia/AAM-1763-2020; Eluf-Neto, Jose/B-2522-2009
OI Peres, Maria Fernanda/0000-0002-7049-905X; Peres, Maria Fernanda
   T/0000-0002-7049-905X; da Silva, Andréa Tenório
   Correia/0000-0002-3403-5792; da Silva, Andrea Tenorio
   Correia/0000-0002-3403-5792; Eluf-Neto, Jose/0000-0001-7504-2115
ZR 0
ZA 0
ZS 1
TC 7
ZB 0
Z8 0
Z9 8
U1 0
U2 12
SN 1516-3180
UT WOS:000377718000007
PM 27224279
ER

PT J
AU Huang, Meng
   Briceno, Valentina
   Lam, Sandi K.
   Luerssen, Thomas G.
   Jea, Andrew
TI Survey of the Effectiveness of Internet Information on Patient Education
   for Bone Morphogenetic Protein
SO WORLD NEUROSURGERY
VL 87
BP 613
EP 618
DI 10.1016/j.wneu.2015.10.056
PD MAR 2016
PY 2016
AB OBJECTIVE: In light of recent reports of potential short- and long-term
   complications of bone morphogenetic protein (BMP) and increasing
   "off-label" use among spine surgeons, we wished to analyze online
   information on BMP and its controversial uses, as patients frequently
   search the Internet for medical information, even though the quality and
   accuracy of available information are highly variable.
   METHODS: Between December 2014 and January 2015, we conducted a Google
   search to identify the 50 most accessed websites providing BMP
   information using the search phrase "bone morphogenetic protein."
   Websites were classified based on authorship. Each website was examined
   for the provision of appropriate patient inclusion and exclusion
   criteria, surgical and nonsurgical treatment alternatives, purported
   benefits, disclosure of common and potential complications,
   peer-reviewed literature citations, and discussion of off-label use.
   RESULTS: Two percent of websites were authored by private medical
   groups, 2% by academic medical groups, 10% by insurance companies, 16%
   by biomedical industries, 4% by news sources, 0% by lawyers, and 66% by
   others. Sixty-two percent referenced peer-reviewed literature. Benefits
   and complications were reported in 44% and 26% of websites,
   respectively. Surgical and nonsurgical treatment alternatives were
   mentioned in 16% and 4% of websites, respectively. Discussion of
   off-label BMP use occurred in 18% of websites.
   CONCLUSIONS: Our study showed the ineffectiveness of the Internet in
   reporting quality information on BMP use. We found that websites
   authored by insurance companies provide an acceptable foundation for
   patient education. This, however, cannot replace the need for a thorough
   dialogue between doctor and patient about risks, benefits, and
   indications.
OI Lam, Sandi/0000-0003-3294-6637
ZA 0
TC 3
ZR 0
Z8 0
ZS 0
ZB 0
Z9 3
U1 0
U2 5
SN 1878-8750
EI 1878-8769
UT WOS:000373390200085
PM 26546998
ER

PT J
AU Johnson, Frances
   Black, Agnes T.
   Koh, Jiak Chin
TI Practice-based Research Program Promotes Dietitians' Participation in
   Research
SO CANADIAN JOURNAL OF DIETETIC PRACTICE AND RESEARCH
VL 77
IS 1
BP 43
EP 46
DI 10.3148/cjdpr-2015-034
PD MAR 2016
PY 2016
AB Barriers to dietitians' participation in research include lack of time,
   self-perceived competence, confidence, administrative support, and
   funding. Providence Health Care, a multi-site health care organization
   in Vancouver, British Columbia implemented the Practice-based Research
   Challenge (RC), a 1-year research program, to support interdisciplinary
   teams of nurses and allied health professionals to conduct
   practice-relevant research projects. Funding, mentoring, and research
   education were provided to research teams. From 2011 to 2015, 37% of all
   dietitians in the organization were involved in the RC in 4 cohorts of
   the 1-year program. An online survey was conducted to understand these
   dietitians' interest and experience in the RC. The survey results
   indicated that the major reasons for participating in the program were
   to increase knowledge, improve patient care, and to work on a project of
   interest. Respondents thought they gained knowledge, enhanced
   professional development, and improved patient care. A majority stated
   they would likely conduct future research. The RC enabled and supported
   dietitians' participation in research; infrastructure supports for
   research and enabling a culture of research participation are key
   contributors to promoting dietitians involvement in research.
TC 5
Z8 0
ZA 0
ZB 0
ZS 0
ZR 0
Z9 5
U1 0
U2 2
SN 1486-3847
EI 2292-9592
UT WOS:000376768100009
PM 26567762
ER

PT J
AU Spring, Hannah
TI Online learning: the brave new world of massive open online courses and
   the role of the health librarian
SO HEALTH INFORMATION AND LIBRARIES JOURNAL
VL 33
IS 1
BP 84
EP 88
DI 10.1111/hir.12134
PD MAR 2016
PY 2016
AB In a wired, virtual and information rich society, MOOCs (Massive Open
   Online Courses) are leading us into a brave new world in which their key
   role is to support lifelong networked learning. This feature looks at
   the broad role of MOOCs and considers them within the context of health,
   and health librarianship. In particular, it provides examples of where
   health librarians have developed MOOCs and what opportunities there are
   in the future for health librarians to collaborate in the development
   and delivery of health MOOCs.
ZB 0
ZR 0
ZA 0
Z8 0
TC 6
ZS 0
Z9 6
U1 0
U2 41
SN 1471-1834
EI 1471-1842
UT WOS:000373205500008
PM 26995753
ER

PT J
AU Watson, Erin M.
TI The importance of leisure reading to health sciences students: results
   of a survey
SO HEALTH INFORMATION AND LIBRARIES JOURNAL
VL 33
IS 1
BP 33
EP 48
DI 10.1111/hir.12129
PD MAR 2016
PY 2016
AB ObjectiveTo determine what value health sciences students place on
   leisure reading, whether they prefer to read online or in print, what
   the principal barriers are to their reading and whether they wish to
   have a leisure reading collection at their health sciences library.
   MethodsIn October 2010, a link to a survey was sent to all 1800 students
   in health sciences professional programmes at the author's institution.
   ResultsTwo hundred and thirteen students (11.8%) responded. Most felt
   that leisure reading had helped in their development as health
   professionals and increased their empathy. They listed many benefits of
   reading, such as improved understanding of minority groups, reduced
   stress, and improved thinking and communication skills. The majority
   preferred to read books and magazines in print, while the largest number
   preferred reading newspapers in print as well. Lack of time, fatigue and
   the expense of purchasing reading materials were the greatest barriers
   to reading. A majority of students were in favour of having a leisure
   reading collection set up at their library.
   ConclusionsLeisure reading was valued by the respondents, who felt it
   provided personal and professional benefits. However, many indicated
   that circumstances made it difficult to participate in leisure reading.
RI Watson, Erin/A-1399-2012
OI Watson, Erin/0000-0001-7250-9912
Z8 0
ZS 0
TC 8
ZB 1
ZA 0
ZR 0
Z9 8
U1 1
U2 43
SN 1471-1834
EI 1471-1842
UT WOS:000373205500003
PM 26662884
ER

PT J
AU Anil, Shirin
   Zawahir, Mohamed Shukry
   Al-Naggar, Redhwan Ahmed
TI Effectiveness of preventive medicine education and its determinants
   among medical students in Malaysia
SO FRONTIERS OF MEDICINE
VL 10
IS 1
BP 91
EP 100
DI 10.1007/s11684-016-0428-0
PD MAR 2016
PY 2016
AB Preventive medicine has been incorporated in the medical school
   curriculum, but its effectiveness and the factors that affect it are yet
   to be widely looked into in the context of Malaysia. We aimed to measure
   the familiarity with, perception about the importance to learn, and the
   ability to practice preventive medicine as well as its determinants
   among the medical students in Malaysia. Thus, a cross sectional study
   was conducted through an anonymous online survey among 387 randomly
   selected final year medical students of four large public medical
   schools in Malaysia from March to September 2014. Of the total sample,
   340 (response rate 87.8%) gave a written informed consent and took part
   in the survey. The familiarity of the sample with preventive medicine
   was measured in 19 preventive medicine areas, and their perception about
   the importance of preventive medicine and their ability to practice it
   were gauged on a Likert scale (low score indicates disagreement and high
   indicates agreement). Descriptive statistical analysis was performed,
   followed by logistic regression. The mean age of the respondents was
   23.7 (SD 0.77) years, and 61.2% (n = 208) of them were females. Results
   showed that 22.9% of the sample (n = 78) had a low familiarity with
   preventive medicine, whereas 76.8% (n = 261) had a high familiarity. The
   study sample specified that among all the preventive medicine subjects,
   screening and control as well as smoking cessation and immunization are
   "extremely important to learn." In univariable analysis, being a female,
   medical school, family size, and perception about the importance to
   learn preventive medicine were associated with the ability to practice
   it. In multivariable analysis, the perception towards the importance to
   learn preventive medicine was the only significant determinant: aOR
   (adjusted odds ratio) for those who "agreed" 17.28 (95% CI aOR
   4.44-67.26, P < 0.001) and for "strongly agreed" 35.87 (95% CI aOR
   8.04-159.87, P < 0.001). Considering these findings, the familiarity of
   medical students with preventive medicine should be increased. The
   perception about the importance to learn preventive medicine is a strong
   determinant for the ability to practice it.
RI Al-Naggar, Redhwan/AAP-3176-2020; Al-Naggar, Redhwan Ahmed/D-1574-2010; Anil, Sukumaran/A-3442-2009; Zawahir, Mohamed Shukry/
OI Al-Naggar, Redhwan/0000-0002-6448-6930; Al-Naggar, Redhwan
   Ahmed/0000-0002-6448-6930; Anil, Sukumaran/0000-0002-6440-8780; Zawahir,
   Mohamed Shukry/0000-0002-2101-5952
ZS 0
TC 0
ZR 0
Z8 0
ZA 0
ZB 0
Z9 0
U1 0
U2 4
SN 2095-0217
EI 2095-0225
UT WOS:000373361000010
PM 26715159
ER

PT J
AU Konstantinidis, Stathis Th
   Bamidis, Panagiotis D
TI Why decision support systems are important for medical education.
SO Healthcare technology letters
VL 3
IS 1
BP 56
EP 60
DI 10.1049/htl.2015.0057
PD 2016-Mar
PY 2016
AB During the last decades, the inclusion of digital tools in health
   education has rapidly lead to a continuously enlarging digital era. All
   the online interactions between learners and tutors, the description,
   creation, reuse and sharing of educational digital resources and the
   interlinkage between them in conjunction with cheap storage technology
   has led to an enormous amount of educational data. Medical education is
   a unique type of education due to accuracy of information needed,
   continuous changing competences required and alternative methods of
   education used. Nowadays medical education standards provide the ground
   for organising the educational data and the paradata. Analysis of such
   education data through education data mining techniques is in its
   infancy, but decision support systems (DSSs) for medical education need
   further research. To the best of our knowledge, there is a gap and a
   clear need for identifying the challenges for DSSs in medical education
   in the era of medical education standards. Thus, in this Letter the role
   and the attributes of such a DSS for medical education are delineated
   and the challenges and vision for future actions are identified. 
RI Bamidis, Panagiotis/AAK-3556-2020; Konstantinidis, Stathis/
OI Bamidis, Panagiotis/0000-0002-9936-5805; Konstantinidis,
   Stathis/0000-0002-3680-4559
ZA 0
TC 8
ZB 1
Z8 0
ZR 0
ZS 0
Z9 8
U1 0
U2 7
SN 2053-3713
UT MEDLINE:27222734
PM 27222734
ER

PT J
AU Peipert, Benjamin J.
   Scott, Dana Marie
   Matteson, Kristen A.
   Clark, Melissa A.
   Zhao, Qiuhong
   Peipert, Jeffrey F.
TI Sexual Behavior and Contraceptive Use at Brown University 1975-2011
SO JOURNAL OF REPRODUCTIVE MEDICINE
VL 61
IS 3-4
BP 101
EP 108
PD MAR-APR 2016
PY 2016
AB OBJECTIVE: To assess sexual behaviors and contraceptive use in a sample
   of Brown University students.
   STUDY DESIGN: A total of 255 undergraduate students responded to an
   anonymous online survey in May 2011. The survey addressed level of
   sexual activity, behaviors, and contraceptive use. Female responders
   were compared to results from surveys conducted in 1975, 1986, 1989, and
   1995.
   RESULTS: Of the surveyed undergraduates 62% were sexually active. Sexual
   activity among women was similar to that of previous survey years.
   Contraceptive pills were the most common primary contraceptive method,
   reported by 59% of students, and 32% used dual method contraceptive use
   for sexually transmitted disease (STD) and pregnancy prevention. We
   observed a plateau in condom use among women in 2011 after an increase
   from 1975-1995. Use of long-acting reversible contraception (LARC) was
   uncommon (3%).
   CONCLUSION: Educational efforts should emphasize the effectiveness of
   LARC and dual method contraceptive use to reduce the risk of STDs and
   unintended pregnancies.
OI Peipert, Benjamin/0000-0002-5038-7472
Z8 0
ZA 0
ZR 0
ZB 1
ZS 0
TC 3
Z9 3
U1 1
U2 13
SN 0024-7758
EI 1943-3565
UT WOS:000372860200003
PM 27172631
ER

PT J
AU Mitchell, Fiona
   Gould, Odette
   LeBlanc, Michael
   Manuel, Leslie
TI Opinions of Hospital Pharmacists in Canada Regarding Marijuana for
   Medical Purposes.
SO The Canadian journal of hospital pharmacy
VL 69
IS 2
BP 122
EP 30
PD 2016 Mar-Apr
PY 2016
AB BACKGROUND: Canada's most recent Marihuana for Medical Purposes
   Regulations have changed the way in which patients access marijuana.
   Furthermore, if authorized by the person in charge of the hospital, a
   pharmacist practising in a hospital may now place orders with licensed
   producers for dried marijuana for in-hospital use by patients. As use of
   this product increases, hospital pharmacists may have an increased role
   in the care of patients who are using marijuana for medical purposes.
   OBJECTIVES: The primary objective of this study was to determine the
   opinions of hospital pharmacists in Canada regarding marijuana for
   medical purposes. The secondary objective was to assess the factors
   influencing these opinions.
   METHODS: An online survey was made available in early 2015 to licensed
   hospital pharmacists in Canada through individual provincial and
   territorial pharmacy regulatory bodies, pharmacist associations,
   hospital pharmacy directors, the Canadian Society of Hospital
   Pharmacists, and the Association des pharmaciens des etablissements de
   sante du Quebec. Responses were based on a 5-point Likert style scale,
   ranging from "completely agree" to "completely disagree".
   RESULTS: A total of 769 valid survey responses were received. Among the
   respondents, 44.6% (333/747) agreed that marijuana is safe, whereas
   55.2% (411/745) agreed that it is effective. Only 17.2% (129/748) agreed
   that they were knowledgeable about marijuana for medical purposes, and
   about 65% of respondents reported no formal training in this area.
   Factors that influenced respondents' opinions were age, education, area
   of clinical practice, province of work, and personal experience.
   CONCLUSION: Many Canadian hospital pharmacists agreed that marijuana for
   medical purposes is safe and effective, yet few considered themselves
   knowledgeable about this substance, with more than half reporting no
   formal training on the topic.
AB CONTEXTE: Le Reglement sur la marihuana a des fins medicales recemment
   mis en vigueur au Canada a change la facon dont les patients ont acces a
   ce produit. En outre, sil est autorise a le faire par la personne a qui
   est confiee la charge de lhopital, le pharmacien qui exerce dans un
   hopital peut maintenant commander aupres de producteurs autorises de la
   marihuana sechee destinee a une personne qui recoit un traitement comme
   patient hospitalise. Au fur et a mesure quaugmente lutilisation de cet
   agent, les pharmaciens dhopitaux pourraient avoir un role plus important
   a jouer dans les soins aux patients qui consomment de la marihuana a des
   fins medicales.
   OBJECTIFS: Lobjectif principal de la presente etude etait de sonder
   lopinion des pharmaciens dhopitaux du Canada sur la question de la
   marihuana a des fins medicales. Le second objectif etait devaluer les
   facteurs qui influencent leur opinion.
   METHODES: Un sondage en ligne a ete mis a la disposition des pharmaciens
   dhopitaux du Canada avec la participation des organismes provinciaux et
   territoriaux de reglementation de la pharmacie, des associations de
   pharmaciens, des directeurs de pharmacie hospitaliere, de la Societe
   canadienne des pharmaciens dhopitaux et de lAssociation des pharmaciens
   des etablissements de sante du Quebec. Inspires de lechelle de Likert a
   cinq points, les choix de reponse setendaient de  fortement en accord  a
    fortement en desaccord .
   RESULTATS: Au total, 769 reponses valides au sondage ont ete obtenues.
   Parmi les repondants, 44,6 % (333/747) ont affirme que la marihuana est
   securitaire et 55,2 % (411/745) ont declare quelle est efficace. Seuls
   17.2 % (129/748) ont affirme etre renseignes sur lutilisation de la
   marihuana a des fins medicales et environ 65 % ont indique navoir aucune
   formation officielle sur le sujet. Lage du pharmacien, sa formation, son
   domaine de pratique clinique, sa province dexercice et son experience
   personnelle etaient des facteurs influencant son opinion.
   CONCLUSION: Bon nombre de pharmaciens hospitaliers canadiens ont affirme
   que lutilisation de la marihuana a des fins medicales est securitaire et
   efficace. Or, peu consideraient etre renseignes a propos de ce produit
   et plus de la moitie ont indique navoir aucune formation officielle sur
   le sujet.
RI Manuel, Leticia/ABC-7215-2020
ZR 0
ZS 0
ZA 0
ZB 4
TC 11
Z8 0
Z9 11
U1 0
U2 4
EI 1920-2903
UT MEDLINE:27168633
PM 27168633
ER

PT J
AU Hashizume, Cary T.
   Hecker, Kent G.
   Myhre, Douglas L.
   Bailey, Jeremy V.
   Lockyer, Jocelyn M.
TI Supporting Veterinary Preceptors in a Distributed Model of Education: A
   Faculty Development Needs Assessment
SO JOURNAL OF VETERINARY MEDICAL EDUCATION
VL 43
IS 1
BP 104
EP 110
DI 10.3138/jvme.0515-075R
PD SPR 2016
PY 2016
AB Effective faculty development for veterinary preceptors requires
   knowledge about their learning needs and delivery preferences.
   Veterinary preceptors at community practice locations in Alberta,
   Canada, were surveyed to determine their confidence in teaching ability
   and interest in nine faculty development topics. The study included 101
   veterinarians (48.5% female). Of these, 43 (42.6%) practiced veterinary
   medicine in a rural location and 54 (53.5%) worked in mixed-animal or
   food-animal practice. Participants reported they were more likely to
   attend an in-person faculty development event than to participate in an
   online presentation. The likelihood of attending an in-person event
   differed with the demographics of the respondent. Teaching clinical
   reasoning, assessing student performance, engaging and motivating
   students, and providing constructive feedback were topics in which
   preceptors had great interest and high confidence. Preceptors were least
   confident in the areas of student learning styles, balancing clinical
   workload with teaching, and resolving conflict involving the student.
   Disparities between preceptors' interest and confidence in faculty
   development topics exist, in that topics with the lowest confidence
   scores were not rated as those of greatest interest. While the content
   and format of clinical teaching faculty development events should be
   informed by the interests of preceptors, consideration of preceptors'
   confidence in teaching ability may be warranted when developing a
   faculty development curriculum.
RI Lockyer, Jocelyn/J-2189-2019
OI Lockyer, Jocelyn/0000-0002-3928-4827
Z8 0
ZB 0
ZR 0
ZA 0
ZS 0
TC 6
Z9 5
U1 0
U2 6
SN 0748-321X
EI 1943-7218
UT WOS:000372051700016
PM 26983054
ER

PT J
AU Shin, Dong Sun
   Park, Sang Kyu
TI Surface Reconstruction and Optimization of Cerebral Cortex for
   Application Use
SO JOURNAL OF CRANIOFACIAL SURGERY
VL 27
IS 2
BP 489
EP 492
DI 10.1097/SCS.0000000000002352
PD MAR 2016
PY 2016
AB For the purposes of virtual surgery, medical education, medical
   communication, and realistic surface models of anatomic structures are
   required. In the most involved method, surface models can be made using
   segmentation and three-dimensional reconstruction procedures. Such
   models, however, are computationally expensive, and can be difficult to
   use. Therefore, optimization is often performed manually, but this is a
   time-consuming job that requires considerable artistic talent. In this
   article, the authors describe a method that uses Maya and ZBrush to
   construct optimized surface models of anatomic structures. The authors
   take 235 anatomic images generated from a cadaver, and perform
   segmentation and surface reconstruction using Photoshop and Mimics.
   Reconstructed surface models of the cerebral cortex are then optimized
   and divided by a morphing technique in Maya and ZBrush for use in
   medical applications. The optimized surface models do not require
   significant storage space, and are easily manufactured and modified. The
   resulting surface models can be displayed off-line and on-line in real
   time, as well as on smart phones. Using commercial software with the
   specialized functions described in this study, it is expected that the
   efficiencies produced by the proposed method will enable researchers to
   conveniently create surface models from serially sectioned images such
   as computed tomographs and magnetic resonance images. The surface models
   created in this research will also have widespread applications in both
   medical education and communication.
ZB 4
Z8 0
ZR 0
ZS 0
TC 7
ZA 0
Z9 7
U1 0
U2 7
SN 1049-2275
EI 1536-3732
UT WOS:000374761200094
PM 26854785
ER

PT J
AU Schuler, Krysten L.
   Wetterau, Alyssa M.
   Bunting, Elizabeth M.
   Mohammed, Hussni O.
TI Exploring perceptions about chronic wasting disease risks among wildlife
   and agriculture professionals and stakeholders
SO WILDLIFE SOCIETY BULLETIN
VL 40
IS 1
BP 32
EP 40
DI 10.1002/wsb.625
PD MAR 2016
PY 2016
AB Chronic wasting disease (CWD) is a fatal disease of North American
   Cervidae. New York State (NYS, USA) successfully managed an outbreak of
   CWD in 2005 in both captive and wild white-tailed deer (Odocoileus
   virginianus) with no reoccurrence of the disease as of 2015. To attain
   maximum compliance and efficacy of management actions for prevention of
   CWD entry, understanding the varied risk perceptions will allow for
   targeted, proactive communication efforts to address divergences between
   expert-derived risk assessments and stakeholder risk perceptions. We
   examined perceived risks associated with CWD introduction and exposure
   among agricultural and wildlife agency professionals within and outside
   of NYS, as well as stakeholder groups (e.g., hunters and captive cervid
   owners). We measured perceived risk using a risk assessment
   questionnaire online via Qualtrics survey software and evaluated
   similarities within, as well as differences in, perception among
   participant groups. New York State biologists employed by the Department
   of Environmental Conservation and independent non-NYS wildlife and
   agricultural professionals thought CWD risks associated with captive
   cervids were high; captive cervid owners thought risks for wild and
   captive cervids were low. Agriculture and wildlife professional groups
   agreed on general risk perceptions. We ranked 15 individual risk hazards
   into high and low-medium categories based on all responses. Differences
   between groups were most evident in hypothetical disease pathways. Any
   pathway involving inter-state import of live cervids received high
   ranking for all groups except captive cervid owners. Comparatively
   low-risk perceptions by captive cervid operators may stem from
   misinformation, lack of understanding of testing programs, and indemnity
   payments for animal depopulation. Communication and education directed
   at areas of disagreement may facilitate effective disease prevention and
   management. (c) 2016 The Wildlife Society.
RI Schuler, Krysten/J-6317-2019
OI Schuler, Krysten/0000-0002-0515-3589
ZB 4
ZR 0
ZS 0
ZA 0
Z8 0
TC 7
Z9 7
U1 4
U2 52
SN 1938-5463
UT WOS:000373125600007
ER

PT J
AU Sanford, Christopher A.
   Pottinger, Paul S.
TI Travel and Adventure Medicine Resources
SO MEDICAL CLINICS OF NORTH AMERICA
VL 100
IS 2
BP 411
EP +
DI 10.1016/j.mcna.2015.09.004
PD MAR 2016
PY 2016
AB Given the ever-changing nature of travel medicine, practitioners who
   provide pretravel and posttravel care are obligatorily students for the
   duration of their professional careers. A large variety of resources are
   available for medical practitioners. Providers should join at least one
   travel or tropical medicine professional association, attend its annual
   meeting, and read its journal. The largest general travel medicine
   association is the International Society of Travel Medicine.
ZS 0
TC 0
Z8 0
ZA 0
ZB 0
ZR 0
Z9 0
U1 0
U2 1
SN 0025-7125
EI 1557-9859
UT WOS:000372943800015
PM 26900122
ER

PT J
AU Cheng, Weibin
   Cai, Yanshan
   Tang, Weiming
   Zhong, Fei
   Meng, Gang
   Gu, Jing
   Hao, Chun
   Han, Zhigang
   Li, Jingyan
   Das, Aritra
   Zhao, Jinkou
   Xu, Huifang
   Tuckerb, Joseph D.
   Wang, Ming
TI Providing HIV-related services in China for men who have sex with men
SO BULLETIN OF THE WORLD HEALTH ORGANIZATION
VL 94
IS 3
BP 222
EP 227
DI 10.2471/BLT.15.156406
PD MAR 2016
PY 2016
AB Problem In China, human immunodeficiency virus (HIV) care provided by
   community-based organizations and the public sector are not well
   integrated.
   Approach A community-based organization and experts from the Guangzhou
   Center for Disease Control and Prevention developed internet-based
   services for men who have sex with men, in Guangzhou, China. The
   internet services were linked to clinical services offering HIV testing
   and care.
   Local setting The expanding HIV epidemic among men who have sex with men
   is a public health problem in China. HIV control and prevention measures
   are implemented primarily through the public system. Only a limited
   number of community organizations are involved in providing HIV
   services.
   Relevant changes The programme integrated community and public sector
   HIV services including health education, online HIV risk assessment,
   on-site HIV counselling and testing, partner notification, psychosocial
   care and support, counting of CD4+ T-Iymphocytes and treatment guidance.
   Lessons learnt The internet can facilitate HIV prevention among a subset
   of men who have sex with men by enhancing awareness, service uptake,
   retention in care and adherence to treatment. Collaboration between the
   public sector and the community group promoted acceptance by the target
   population. Task sharing by community groups can increase access of this
   high-risk group to available HIV-related services.
RI Das, Aritra/C-9076-2014; Tucker, Joseph/; Zhao, Jinkou/; Cheng, Weibin/C-9441-2018
OI Das, Aritra/0000-0002-7033-1441; Tucker, Joseph/0000-0003-2804-1181;
   Zhao, Jinkou/0000-0001-9184-3385; Cheng, Weibin/0000-0002-9845-6676
TC 33
ZS 1
Z8 8
ZA 0
ZR 0
ZB 7
Z9 41
U1 0
U2 5
SN 0042-9686
EI 1564-0604
UT WOS:000372774200020
PM 26966334
ER

PT J
AU Vrinten, Charlotte
   Wardle, Jane
TI Is cancer a good way to die? A population-based survey among middle-aged
   and older adults in the United Kingdom
SO EUROPEAN JOURNAL OF CANCER
VL 56
BP 172
EP 178
DI 10.1016/j.ejca.2015.12.018
PD MAR 2016
PY 2016
AB Objectives: Despite improved outcomes, cancer remains widely feared,
   often because of its association with a long and protracted death as
   opposed to the quick death that people associate with that other common
   cause of adult mortality: heart disease. Former editor-in-chief of the
   BMJ Richard Smith's view that 'cancer is the best way to die' therefore
   attracted much criticism. We examined middle-aged and older adults'
   agreement with this view and compared their attitudes towards dying from
   cancer versus heart disease in terms of which was a good death.
   Methods: This study was part of an online survey (February 2015) in a
   United Kingdom (UK) population sample of 50- to 70-year olds (n = 391),
   with sampling quotas for gender and education. Five characteristics of
   'a good death' were selected from the end-of-life literature.
   Respondents were asked to rate the importance of each characteristic for
   their own death to ensure their relevance to a population sample and the
   likelihood of each for death from cancer and heart disease. We also
   asked whether they agreed with Smith's view.
   Results: At least 95% of respondents considered the selected five
   characteristics important for their own death. Death from cancer was
   rated as more likely to provide control over what happens (p < 0.001),
   control over pain and other symptoms (p < 0.01), time to settle affairs
   (p < 0.001), and time to say goodbye to loved ones (p < 0.001) compared
   with death from heart disease, but there were no differences in
   expectation of living independently until death (p > 0.05). Almost half
   (40%) agreed that cancer is 'the best way to die', with no differences
   by age (p = 0.40), gender (p = 0.85), or education (p = 0.27).
   Conclusion: Despite the media commotion, a surprisingly high proportion
   of middle-aged and older adults viewed cancer as 'the best way to die'
   and rated cancer death as better than heart disease. Given that one in
   two of us are likely to be diagnosed with cancer, conversations about a
   good death from cancer may in a small way mitigate fear of cancer.
   Future research could explore variations by type of cancer or heart
   disease and by previous experience of these illnesses in others. (C)
   2016 The Authors. Published by Elsevier Ltd.
OI Vrinten, Charlotte/0000-0002-6187-0638
ZA 0
ZR 0
TC 3
Z8 0
ZB 1
ZS 0
Z9 3
U1 0
U2 4
SN 0959-8049
EI 1879-0852
UT WOS:000371778400020
PM 26920822
ER

PT J
AU Krassioukov, Andrei
   Tomasone, Jennifer R.
   Pak, Melissa
   Craven, B. Catharine
   Ghotbi, Mohammad H.
   Ethans, Karen
   Ginis, Kathleen A. Martin
   Ford, Michael
   Krassioukov-Enns, Dmitri
TI "The ABCs of AD": A prospective evaluation of the efficacy of an
   educational intervention to increase knowledge of autonomic dysreflexia
   management among emergency health care professionals
SO JOURNAL OF SPINAL CORD MEDICINE
VL 39
IS 2
BP 190
EP 196
DI 10.1179/2045772315Y.0000000037
PD MAR 2016
PY 2016
AB Context/Objective: Despite the availability of consensus-based
   resources, first responders and emergency room (ER) health care
   professionals (HCPs) have limited knowledge regarding autonomic
   dysreflexia (AD) recognition and treatment. The purpose of this study
   was to assess the efficacy of "The ABCs of AD" educational seminar for
   improving HCPs' short-and long-term knowledge of AD recognition,
   diagnosis, and management.
   Design: Multi-center prospective pre, post, and follow-up questionnaire
   study.
   Setting: Level I trauma centers with emergency departments in British
   Columbia, Manitoba, and Ontario.
   Methods: ER professionals completed measures immediately before and
   after (n = 108), as well as 3-months following (n = 23), attendance at
   "The ABCs of AD" seminar.
   Outcome Measures: AD knowledge test; seminar feedback.
   Results: Following the seminar, participants had higher ratings of their
   AD knowledge and had significantly higher AD knowledge test scores (M
   +/- SD pre = 11.85 +/- 3.88, M +/- SD post = 18.95 +/- 2.39, out of 22;
   P < 0.001, d = 2.21). Most participants believed the seminar changed
   their AD knowledge, and rated the seminar information as having the
   potential to influence and change their practice. AD knowledge test
   scores significantly decreased between post-seminar and 3-month
   follow-up (M +/- SD 3mo = 17.04 +/- 3.28; P = 0.004, d = -0.70);
   however, 3-month scores remained significantly higher than baseline.
   Conclusion: "The ABCs of AD" seminar improves HCPs' perceived and actual
   AD knowledge in the short-term. To enhance knowledge retention in both
   the short-and long-term, the inclusion of additional active learning
   strategies and follow-up activities are recommended. The seminar is
   being translated into an online training module to enhance the
   dissemination of the AD clinical practice guidelines among first
   responders, ER staff, and SCI practitioners.
RI Krassioukov, Andrei V/K-3131-2017; Pak, Melissa/; MARTIN GINIS, KATHLEEN/; Craven, Beverley/D-5001-2015
OI Pak, Melissa/0000-0002-3553-5043; MARTIN GINIS,
   KATHLEEN/0000-0002-7076-3594; Craven, Beverley/0000-0001-8234-6803
ZS 1
ZB 3
ZA 0
TC 15
ZR 0
Z8 1
Z9 16
U1 0
U2 10
SN 1079-0268
EI 2045-7723
UT WOS:000373736400009
PM 26108353
ER

PT J
AU Blake, Jacqueline N.
   Kerr, Don V.
   Gammack, John G.
TI Streamlining patient consultations for sleep disorders with a
   knowledge-based CDSS
SO INFORMATION SYSTEMS
VL 56
BP 109
EP 119
DI 10.1016/j.is.2015.08.003
PD MAR 2016
PY 2016
AB Objectives: This paper examines the workflow of sleep physicians during
   a patient consultation and how an innovative clinical decision support
   system (CDSS) provides efficiency and effectiveness gains.
   Methods: The CDSS tools consisted of two input applications for patient
   data, with a knowledge based decision support system developed
   participatively with physicians and an international panel. An argument
   tree approach was used to produce diagnostic explanations and an
   evidence-based report for the physician using medically correct and
   shared terminology. A usability evaluation using a qualitative approach
   was carried out to ensure that the CDSS met the physicians' information
   needs, as well as the wider needs of a Sleep Investigation Unit.
   Results: The physicians found the CDSS both useful and usable with clear
   applications in triage and diagnostic decision-making, and in patient
   education. Conclusion: The CDSS both reduces the time and number of
   visits needed for consultations, and helps focus consultation on better
   individual patient care through informed explanation of diagnostic and
   treatment decisions. (C) 2015 Elsevier Ltd. All rights reserved.
OI Kerr, Donald/0000-0002-1487-8063; Blake, Jacqueline/0000-0002-4095-4613
ZB 0
TC 4
ZS 0
ZR 0
Z8 1
ZA 0
Z9 5
U1 0
U2 18
SN 0306-4379
EI 1873-6076
UT WOS:000367634200006
ER

PT J
AU Singh, Aditi Puri
   Haywood, Carlton, Jr.
   Beach, Mary Catherine
   Guidera, Mark
   Lanzkron, Sophie
   Valenzuela-Araujo, Doris
   Rothman, Richard E.
   Dugas, Andrea Freyer
TI Improving Emergency Providers' Attitudes Toward Sickle Cell Patients in
   Pain
SO JOURNAL OF PAIN AND SYMPTOM MANAGEMENT
VL 51
IS 3
BP 628
EP +
DI 10.1016/j.jpainsymman.2015.11.004
PD MAR 2016
PY 2016
AB Background. Provider biases and negative attitudes are recognized
   barriers to optimal pain management in sickle cell disease, particularly
   in the emergency department (ED).
   Measures. This prospective cohort measures preintervention and
   postintervention providers' attitudes toward patients with sickle pain
   crises using a validated survey instrument.
   Intervention. ED providers viewed an eight-minute online video that
   illustrated challenges in sickle cell pain management, perspectives of
   patients and providers, as well as misconceptions and stereotypes of
   which to be wary.
   Outcomes. Ninety-six ED providers were enrolled. Negative attitude
   scoring decreased, with a mean difference -11.5 from baseline, and
   positive attitudes improved, with a mean difference +10. Endorsement of
   red-flag behaviors similarly decreased (mean difference -12.8). Results
   were statistically significant and sustained on repeat testing three
   months after intervention.
   Conclusions/Lessons Learned. Brief video-based educational interventions
   can improve emergency providers' attitudes toward patients with sickle
   pain crises, potentially curtailing pain crises early, improving health
   outcomes and patient satisfaction scores. (C) 2016 American Academy of
   Hospice and Palliative Medicine. Published by Elsevier Inc. All rights
   reserved.
RI Lanzkron, Sophie/AAD-7584-2022; Lanzkron, Sophie/AFU-9516-2022; Rothman, Richard/; Beach, Mary Catherine/
OI Lanzkron, Sophie/0000-0002-2878-0251; Lanzkron,
   Sophie/0000-0002-2878-0251; Rothman, Richard/0000-0002-1017-9505; Beach,
   Mary Catherine/0000-0002-1112-6309
ZB 8
ZS 0
TC 18
ZR 0
ZA 0
Z8 0
Z9 18
U1 1
U2 4
SN 0885-3924
EI 1873-6513
UT WOS:000373473200019
PM 26596878
ER

PT J
AU Lobato, Ramiro D.
   Jimenez Roldan, Luis
   Alen, Jose F.
   Castano, Ana M.
   Munarriz, Pablo M.
   Cepeda, Santiago
   Lagares, Alfonso
TI Competency-based Neurosurgery Residency Programme
SO NEUROCIRUGIA
VL 27
IS 2
BP 75
EP 86
DI 10.1016/j.neucir.2016.02.001
PD MAR-APR 2016
PY 2016
AB A programme proposal for competency-based Neurosurgery training adapted
   to the specialization project is presented. This proposal has been
   developed by a group of neurosurgeons commissioned by the SENEC (Spanish
   Society of Neurosurgery) and could be modified to generate a final
   version that could come into force coinciding with the implementation of
   the specialization programme. This document aims to facilitate the test
   of the new programme included in the online version of our journal.
   Duration of the programme: Total training period is 6 years; initial 2
   years belong to the surgery specialization and remaining 4 years belong
   to core specialty period.
   Structure of the programme: It is a competency-based programmed based on
   the map used by the US Accreditation Council for Graduate Medical
   Education (ACGME) including the following domains of clinical
   competency: Medical knowledge, patient care, communication skills,
   professionalism, practice-based learning and improvement, health
   systems, interprofessional collaboration and professional and personal
   development. Subcompetencies map in the domains of Knowledge and Patient
   care (including surgical competencies) was adapted to the one proposed
   by AANS and CNS (annex 1 of the programme). A subcompetency map was also
   used for the specialization rotations.
   Instruction methods: Resident's training is based on personal study
   (self-learning) supported by efficient use of information sources and
   supervised clinical practice, including bioethical instruction, clinical
   management, research and learning techniques.
   Evaluation methods: Resident evaluation proposal includes, among other
   instruments, theoretical knowledge tests, objective and structured
   evaluation of the level of clinical competency with real or standardised
   patients, global competency scales, 360-degree evaluation, clinical
   record audits, milestones for residents progress and self-assessment
   (annex 2). Besides, residents periodically assess the teaching
   commitment of the department's neurosurgeons and other professors
   participating in rotations, and annually assess the overall operation of
   the programme. Results of evaluations are registered, together with
   other relevant data, in the Resident's Book.
   Programme's National Committee: The creation of a Programme Committee
   directly attached to the SENEC (National Commission) that, aside from
   generating a final version of the programme, monitors its implementation
   (level of adherence and operation in the different departments), assumes
   the creation of test banks and the centralized administration of
   knowledge tests (in the middle of the residency and/or at. the end of
   it) and centralizes information collected by tutors that could be used
   for re-accreditation of the services, is proposed. (C) 2016 Sociedad
   Espanola de Neurocirugia. Published by Elsevier Espana, S.L.U. All
   rights reserved.
RI ALEN, JOSE A FERNANDEZ/G-4990-2018; Castaño-Leon, Ana M/ABF-6322-2020; Lagares, Alfonso/B-2969-2011; Jimenez-Roldan, Luis/K-2298-2017; Cepeda, Santiago/AAE-3200-2021; Munarriz, Pablo M/S-3398-2018
OI ALEN, JOSE A FERNANDEZ/0000-0002-3321-983X; Castaño-Leon, Ana
   M/0000-0002-7918-5049; Lagares, Alfonso/0000-0003-3996-0554;
   Jimenez-Roldan, Luis/0000-0002-9864-0385; Cepeda,
   Santiago/0000-0003-1667-8548; Munarriz, Pablo M/0000-0002-9888-7046
ZR 0
Z8 0
ZS 0
ZB 1
TC 3
ZA 0
Z9 3
U1 0
U2 12
SN 1130-1473
UT WOS:000373754000005
PM 26944384
ER

PT J
AU Hassell, Lewis Allen
   Blick, Kenneth E.
TI Training in Informatics Teaching Informatics in Surgical Pathology
SO CLINICS IN LABORATORY MEDICINE
VL 36
IS 1
BP 183
EP +
DI 10.1016/j.cll.2015.09.014
PD MAR 2016
PY 2016
AB This article presents an overview of the curriculum deemed essential for
   trainees in pathology, with mapping to the Milestones competency
   statements. The means by which these competencies desired for pathology
   graduates, and ultimately practitioners, can best be achieved is
   discussed. The value of case (problem)-based learning in this realm, in
   particular the kind of integrative experience associated with hands-on
   projects, to both cement knowledge gained in the lecture hall or online
   and to expand competency is emphasized.
RI Hassell, Lewis/AAM-4644-2020
ZA 0
ZB 0
Z8 0
ZS 0
TC 1
ZR 0
Z9 1
U1 0
U2 6
SN 0272-2712
EI 1557-9832
UT WOS:000372392800013
PM 26851672
ER

PT J
AU Reath, Jennifer
   Abbott, Penny
   Dadich, Ann
   Hosseinzadeh, Hassan
   Hu, Wendy
   Kang, Melissa
   Usherwood, Tim
   Murray, Carolyn
   Bourne, Chris
TI Evaluation of a sexually transmissible infections education program:
   Lessons for general practice learning
SO AUSTRALIAN FAMILY PHYSICIAN
VL 45
IS 3
BP 123
EP 128
PD MAR 2016
PY 2016
AB Background
   The New South Wales (NSW) Sexually Transmissible Infections Program Unit
   (STIPU) produced nine resources to support the diagnosis and management
   of sexually transmissible infections (STIs) in general practice.
   Objective
   In this study, we explored the processes of developing the resources and
   outcomes achieved.
   Methods
   We analysed project documents and undertook a focus group interview with
   the STIPU Working Group to evaluate resource development and
   dissemination. Interviews with general practitioners (GPs) and practice
   nurses (PNs), combined with previously reported survey findings,
   provided an outcomes evaluation.
   Results
   STIPU used a rigorous, multimodal approach to develop evidence-based
   clinical resources. GPs and PNs received information opportunistically
   rather than through targeted searches unless they had a particular
   interest. GPs were less aware of online resources.
   Discussion
   STIPU's best practice translation of clinical guidelines could be
   enhanced by promotion of online resources, links through general
   practice software, strong engagement with general practice
   organisations, and developing the role of PNs.
RI Abbott, Penelope/N-1708-2019; Dadich, Ann/AAD-9021-2020; Hosseinzadeh, Hassan/AAZ-9650-2021; Kang, Melissa/AAE-1956-2021; Hu, Wendy CY/A-9425-2012; Abbott, Penelope/; Kang, Melissa/
OI Dadich, Ann/0000-0001-5767-1794; Hosseinzadeh,
   Hassan/0000-0002-8638-5372; Hu, Wendy CY/0000-0002-1711-3808; Abbott,
   Penelope/0000-0003-4865-4823; Kang, Melissa/0000-0002-9438-2518
ZA 0
ZB 0
Z8 0
ZR 0
TC 2
ZS 0
Z9 2
U1 0
U2 4
SN 0300-8495
UT WOS:000371428100012
PM 27052049
ER

PT J
AU Del Rey, Rosario
   Casas, Jose A.
   Ortega, Rosario
TI Impact of the ConRed program on different cyberbulling roles
SO AGGRESSIVE BEHAVIOR
VL 42
IS 2
SI SI
BP 123
EP 135
DI 10.1002/ab.21608
PD MAR-APR 2016
PY 2016
AB This article presents results from an evaluation of the ConRed
   cyberbullying intervention program. The program's impacts were
   separately determined for the different roles within cyberbullying that
   students can take, i.e., cyber-victims, cyber-bullies,
   cyber-bully/victims, and bystanders. The ConRed program is a
   theory-driven program designed to prevent cyberbullying and improve
   cyberbullying coping skills. It involves students, teachers, and
   families. During a 3-month period, external experts conducted eight
   training sessions with students, two with teachers and one with
   families. ConRed was evaluated through a quasi-experimental design, in
   which students from three secondary schools were separated into
   experimental and control groups. The sample comprised 875 students, aged
   between 11 and 19 years. More students (n=586) were allocated to the
[truncated: 774,297 more chars]
