# Supplementary material for: The impact of COVID-19 on online medical education: a knowledge graph analysis based on co-term analysis
Source: BMC Med Educ. 2023 Apr 1;23:203. doi: 10.1186/s12909-023-04193-5 (PMC10067015; doi:10.1186/s12909-023-04193-5)
Supplement: Supplementary file 1 — Additional file 1. [file 12909_2023_4193_MOESM1_ESM.zip › wos/savedrecs (2).txt]

FN Clarivate Analytics Web of Science
VR 1.0
PT J
AU Mortagy, M
   Abdelhameed, A
   Sexton, P
   Olken, M
   Hegazy, MT
   Gawad, MA
   Senna, F
   Mahmoud, IA
   Shah, J
   Aiash, H
AF Mortagy, Mohamed
   Abdelhameed, Aya
   Sexton, Patricia
   Olken, Melissa
   Hegazy, Mohamed Tharwat
   Gawad, Mohammed Abdel
   Senna, Fathy
   Mahmoud, Islam A.
   Shah, Jaffer
   Aiash, Hani
CA Egyptian Med Educ Collaborative Gr
TI Online medical education in Egypt during the COVID-19 pandemic: a
   nationwide assessment of medical students' usage and perceptions
SO BMC MEDICAL EDUCATION
LA English
DT Article
DE Medical education; Online medical education; COVID-19; Medical students;
   Medical schools; Egypt
AB Background The coronavirus (COVID-19) pandemic required a transformation of medical education in Egypt. Public health measures necessitated a rapid shift from traditional face to face lectures to largely online platforms following campus closures. The aim of this study is to characterize medical student use and perception of online medical education in Egypt as well as exploring the efficacy of different e-learning modalities. Additionally, many barriers and opportunities as perceived by students are reviewed to inform future educational improvements. Methods A 29-item online survey was created on google forms and distributed by social media to medical students across 26 Egyptian medical schools. The survey was administered from August 20th, 2021, to September 5th, 2021. The survey consisted of a mixture of questions style. The medical students were asked about their experiences with online medical education during the COVID-19 pandemic as well as medical students' anxiety, perceived academic performance, and obstacles related to online education. Results Of the 4935 responses collected, 43.4% (n = 2140) of respondents were women; 56.6% (n = 2795) were men. Medical students from private medical schools were 13.0% (n = 644), whereas 87.0% (n = 4291) were from public medical schools. 54.6% of students reported that online education is not as effective as face-to-face education. There was a significant rise in hours spent by medical students on online medical education compared to before COVID-19 pandemic. More than half of students (63%) agreed that online recorded video tutorials (e.g., YouTube) were the most effective form of online medical education. Conclusion The shift to online education has significantly impacted medical students in Egypt. Medical students reported various limitations and challenges of online medical education, which must be addressed considering the potential benefits of online platforms over traditional face to face learning. The results of this nationwide study provide a framework for potential areas to implement change to improve the accessibility and structure of online medical education in Egypt.
C1 [Mortagy, Mohamed; Hegazy, Mohamed Tharwat] NewGiza Univ, Internal Med Dept, Sch Med, Giza, Egypt.
   [Mortagy, Mohamed; Abdelhameed, Aya] Egyptian Med Educ Collaborat Grp MedEd, Cairo, Egypt.
   [Abdelhameed, Aya] Alexandria Univ, Fac Med, Alexandria, Egypt.
   [Sexton, Patricia] AT Still Univ, Kirksville Coll Osteopath Med, Family Med Dept, Kirksville, MO 63501 USA.
   [Olken, Melissa] Western Michigan Univ, Homer Stryker MD Sch Med, Internal Med Dept, Kalamazoo, MI 49008 USA.
   [Hegazy, Mohamed Tharwat] Cairo Univ, Fac Med, Internal Med Dept, Cairo, Egypt.
   [Gawad, Mohammed Abdel] NewGiza Univ, Nephrol Dept, Sch Med, Giza, Egypt.
   [Senna, Fathy] Helwan Univ, Fac Med, Helwan, Egypt.
   [Mahmoud, Islam A.] Assiut Univ, Fac Med, Asyut, Egypt.
   [Shah, Jaffer] Kateb Univ, Med Res Ctr, Kabul, Afghanistan.
   [Shah, Jaffer] New York State Dept Hlth, Albany, NY 12203 USA.
   [Aiash, Hani] SUNY Upstate Med Univ, Dept Cardiovasc Perfus, Syracuse, NY 13210 USA.
   [Aiash, Hani] Suez Canal Univ, Fac Med, Dept Family Med, Ismailia, Egypt.
RP Mortagy, M (通讯作者)，NewGiza Univ, Internal Med Dept, Sch Med, Giza, Egypt.; Mortagy, M (通讯作者)，Egyptian Med Educ Collaborat Grp MedEd, Cairo, Egypt.; Shah, J (通讯作者)，Kateb Univ, Med Res Ctr, Kabul, Afghanistan.; Shah, J (通讯作者)，New York State Dept Hlth, Albany, NY 12203 USA.
EM mohamed.mortagy@ngu.edu.eg; jshah6@pride.hofstra.edu
RI Mortagy, Mohamed/AAC-3740-2020; Farahat, Ramadan
   Abdelmoez/GLS-7174-2022; Hegazy, Mohamed Tharwat/AAM-5723-2020
OI Mortagy, Mohamed/0000-0002-2694-2763; Aiash, Hani/0000-0001-9191-7479;
   Farahat, Ramadan Abdelmoez/0000-0002-6263-0812; Abdel Gawad,
   Mohammed/0000-0003-0708-8626; /0000-0001-8077-5911; Fahim,
   Bishoy/0000-0002-4723-1039; Hegazy, Mohamed Tharwat/0000-0002-2939-5611
CR Abdelaziz A, 2018, HLTH PROF ED, V4, P236, DOI [10.1016/j.hpe.2017.12.007, DOI 10.1016/J.HPE.2017.12.007]
   Ahmed SA, 2020, BMC MED EDUC, V20, DOI 10.1186/s12909-020-02311-1
   Al-Balas M, 2020, BMC MED EDUC, V20, DOI 10.1186/s12909-020-02257-4
   Alsoufi A, 2020, PLOS ONE, V15, DOI 10.1371/journal.pone.0242905
   [Anonymous], 2021, YEARS DONT WAIT THEM
   [Anonymous], WILL SHIFT REMOTE TE
   Bachir B, 2021, MEDICINE, V100, DOI 10.1097/MD.0000000000026646
   Bolatov AK, 2021, MED SCI EDUC, V31, P183, DOI 10.1007/s40670-020-01165-y
   Brendan Murphy Senior News Writer, 2020, COVID 19 VIRUS IS IM
   Brooks DC., 2020, EDUCAUSE REV 0409, V2020
   Buja LM, 2019, BMC MED EDUC, V19, DOI 10.1186/s12909-019-1535-9
   Cameron-Standerford A, 2020, FRONT EDUC, V5, DOI 10.3389/feduc.2020.583881
   Crawford J., 2020, J APPL LEARNING TEAC, V3, P9, DOI [10.37074/jalt.2020.3.1.7, DOI 10.37074/JALT.2020.3.1.7, 10.37074/JALT.2020.3.1.7]
   Dhawan Shivangi, 2020, Journal of Educational Technology Systems, V49, P5, DOI 10.1177/0047239520934018
   Dost S, 2020, BMJ OPEN, V10, DOI 10.1136/bmjopen-2020-042378
   DuPlessis SS., 2021, JMIR MED EDUC, V7, P227010
   Frehywot S, 2013, HUM RESOUR HEALTH, V11, DOI 10.1186/1478-4491-11-4
   Gaur Uma, 2020, SN Compr Clin Med, V2, P1992, DOI 10.1007/s42399-020-00528-1
   Hanafy SM, 2021, SAUDI MED J, V42, P324, DOI 10.15537/smj.2021.42.3.20200741
   Kumar Archana Prabu, 2020, J Microsc Ultrastruct, V8, P186, DOI 10.4103/jmau.jmau_87_20
   Lorenzo-Alvarez R, 2019, AM J ROENTGENOL, V213, P644, DOI 10.2214/AJR.19.21131
   Miles S, 2012, MED TEACH, V34, pE620, DOI 10.3109/0142159X.2012.668625
   Mohamed K G, 2015, Int J Family Med, V2015, P716426, DOI 10.1155/2015/716426
   Moran J, 2018, ACAD PSYCHIATR, V42, P796, DOI 10.1007/s40596-018-0946-y
   O'Doherty D, 2018, BMC MED EDUC, V18, DOI 10.1186/s12909-018-1240-0
   Palvia S, 2018, J GLOB INF TECH MAN, V21, P233, DOI 10.1080/1097198X.2018.1542262
   Pei LS, 2019, MED EDUC ONLINE, V24, DOI 10.1080/10872981.2019.1666538
   Rajab MH, 2020, CUREUS, V12, DOI 10.7759/cureus.8966
   Rossini Tatiana Stofella Sodre, 2021, Prospects (Paris), V51, P285, DOI 10.1007/s11125-021-09559-5
   Ruiz JG, 2006, ACAD MED, V81, P207, DOI 10.1097/00001888-200603000-00002
   Said JT, 2021, MED SCI EDUC, V31, P805, DOI 10.1007/s40670-020-01186-7
   Seetan K, 2021, PLOS ONE, V16, DOI 10.1371/journal.pone.0253295
   Shehata MHK, 2020, J MED EDUC CURRIC DE, V7, DOI 10.1177/2382120520951819
   Tashkandi E, 2021, ADV MED EDUC PRACT, V12, P665, DOI 10.2147/AMEP.S314509
   Theoret C, 2020, MED EDUC, V54, P591, DOI 10.1111/medu.14181
   Vallee A, 2020, J MED INTERNET RES, V22, DOI 10.2196/16504
   Van de Vord R, 2012, INT REV RES OPEN DIS, V13, P132, DOI 10.19173/irrodl.v13i3.1190
   Wasfy NF, 2021, BMC MED EDUC, V21, DOI 10.1186/s12909-021-02752-2
   Wilcha Robyn-Jenia, 2020, JMIR Med Educ, V6, pe20963, DOI 10.2196/20963
NR 39
TC 1
Z9 1
U1 12
U2 12
PU BMC
PI LONDON
PA CAMPUS, 4 CRINAN ST, LONDON N1 9XW, ENGLAND
EI 1472-6920
J9 BMC MED EDUC
JI BMC Med. Educ.
PD MAR 30
PY 2022
VL 22
IS 1
AR 218
DI 10.1186/s12909-022-03249-2
PG 13
WC Education & Educational Research; Education, Scientific Disciplines
WE Science Citation Index Expanded (SCI-EXPANDED); Social Science Citation Index (SSCI)
SC Education & Educational Research
GA 0D5RW
UT WOS:000776053500002
PM 35354406
OA Green Published, gold
DA 2022-07-18
ER

PT J
AU Baqir, SM
   Mustansir, F
AF Baqir, Syed Mujtaba
   Mustansir, Fatima
TI Online Medical Education and Examinations during COVID-19: Perspectives
   of a Teaching Associate
SO JCPSP-JOURNAL OF THE COLLEGE OF PHYSICIANS AND SURGEONS PAKISTAN
LA English
DT Article
DE Medical education; Online examinations; COVID-19; Pandemic
AB The novel coronavirus disease 2019 (COVID-19) pandemic has not only challenged global health systems but also social, economic, and educational systems. In this short communication, our focus is on its impact on medical education in Pakistan. We discuss the structure of undergraduate medical education in Pakistan; and how it has evolved in the wake of COVID-19. We describe our role as teaching associates (TAs) at the Aga Khan University (AKU); and how it has enabled us to be a part of the transition to online medical education, with a specific focus on online examinations in medical schools.
C1 [Baqir, Syed Mujtaba; Mustansir, Fatima] Aga Khan Univ Hosp, Dept Biol & Biomed Sci, Karachi, Pakistan.
RP Mustansir, F (通讯作者)，Aga Khan Univ Hosp, Dept Biol & Biomed Sci, Karachi, Pakistan.
EM fatimamustansir5@gmail.com
CR Abid K, 2020, ASIA-PAC J PUBLIC HE, V32, P154, DOI 10.1177/1010539520927259
   Birch E, 2020, MED EDUC ONLINE, V25, DOI 10.1080/10872981.2020.1785680
   ENGEL CE, 1992, BRIT J HOSP MED, V48, P325
   Kumar N, 2017, INDIAN J PHARMACOL, V49, P344, DOI 10.4103/ijp.IJP_492_16
   Milone AS, 2017, CURR PHARM TEACH LEA, V9, P108, DOI 10.1016/j.cptl.2016.08.037
   Newhouse C. P., 2013, RES PRACT TECH ENHAN, V8, P431
   Wise J, 2020, BMJ-BRIT MED J, V369, DOI 10.1136/bmj.m2294
NR 7
TC 3
Z9 3
U1 5
U2 5
PU COLL PHYSICIANS & SURGEONS PAKISTAN
PI KARACHI
PA SEVENTH CENTRAL ST, DEFENCE HOUSING AUTHORITY, KARACHI, 75500, PAKISTAN
SN 1022-386X
EI 1681-7168
J9 JCPSP-J COLL PHYSICI
JI JCPSP-J. Coll. Physicians Surg.
PD JAN
PY 2021
VL 31
IS 1
SU 1
BP S16
EP S18
DI 10.29271/jcpsp.2021.Supp1.S16
PG 3
WC Medicine, General & Internal
WE Science Citation Index Expanded (SCI-EXPANDED)
SC General & Internal Medicine
GA YF9AC
UT WOS:000742091500004
PM 34530538
OA gold
DA 2022-07-18
ER

PT J
AU Singhi, EK
   Dupuis, MM
   Ross, JA
   Rieber, AG
   Bhadkamkar, NA
AF Singhi, Eric K.
   Dupuis, Megan M.
   Ross, Jeremy A.
   Rieber, Alyssa G.
   Bhadkamkar, Nishin A.
TI Medical Hematology/Oncology Fellows' Perceptions of Online Medical
   Education During the COVID-19 Pandemic
SO JOURNAL OF CANCER EDUCATION
LA English
DT Article
DE Oncology; Hematology; Medical education; Online learning; COVID-19;
   Medical trainees
AB In response to the COVID-19 social distancing guidelines, residency and fellowship programs transitioned to virtual instruction to deliver didactics and continue with medical education. The efficacy of such a fully online learning environment, however, remains unknown. To investigate its impact on medical education, this study surveyed hematology/oncology fellows at The University of Texas MD Anderson Cancer Center on their attitudes regarding the online-based lecture program. Fellows were emailed a 19-question survey with questions on demographics, ease of technical access to the online platform, level of comfort with participation, knowledge acquisition, wellness, and COVID-19-specific coverage. A free-text question soliciting ways to improve upon online learning was also included. The response rate was 71% (30/42). Most respondents reported easy/very easy accessibility to the online environment. Seventy-seven percent of the participants did not experience a technical issue. Seventy percent felt comfortable/very comfortable with participating in the conference. Thirty-seven percent felt comfortable/very comfortable with actively offering an answer to questions during the interactive board review session. Eighty-seven percent would have been more willing to offer an answer during the board review session if an anonymous poll format was utilized. Sixty-three percent felt they learned the same amount as they typically do during an in-person session. Thirty-three percent reported they were less focused as compared with an in-person session. One hundred percent of the participants had their questions answered, either at all times (87%) or sometimes (13%). Sixty percent experienced a change in social interactions as compared with an in-person session. Fifty-four percent reported that it was easy/very to balance online attendance despite personal/family commitments. One hundred percent appreciated the flexibility of the online learning environment. Ninety percent felt safer at home attending these lectures compared with receiving these lectures in-person during the COVID-19 pandemic. Overall, most fellows felt comfortable with the transition to a fully online learning environment. Strategies to encourage active participation, enhance social interaction, and provide additional flexibility are still needed.
C1 [Singhi, Eric K.; Dupuis, Megan M.; Ross, Jeremy A.; Rieber, Alyssa G.; Bhadkamkar, Nishin A.] Univ Texas MD Anderson Canc Ctr, Div Canc Med, 1400 Holcombe Blvd,FC11-3055, Houston, TX 77030 USA.
RP Singhi, EK (通讯作者)，Univ Texas MD Anderson Canc Ctr, Div Canc Med, 1400 Holcombe Blvd,FC11-3055, Houston, TX 77030 USA.
EM eksinghi@mdanderson.org
OI Singhi, Eric/0000-0001-5918-9168
CR Cragun D, 2013, J CANCER EDUC, V28, P690, DOI 10.1007/s13187-013-0525-6
   Vieira RAD, 2017, J CANCER EDUC, V32, P344, DOI 10.1007/s13187-015-0979-9
   Harris JM, 2010, J CONTIN EDUC HEALTH, V30, P3, DOI 10.1002/chp.20050
   Ruiz JG, 2006, ACAD MED, V81, P207, DOI 10.1097/00001888-200603000-00002
   Young KJ, 2011, J CONTIN EDUC HEALTH, V31, P241, DOI 10.1002/chp.20136
NR 5
TC 14
Z9 14
U1 0
U2 5
PU SPRINGER
PI NEW YORK
PA ONE NEW YORK PLAZA, SUITE 4600, NEW YORK, NY, UNITED STATES
SN 0885-8195
EI 1543-0154
J9 J CANCER EDUC
JI J. Cancer Educ.
PD OCT
PY 2020
VL 35
IS 5
BP 1034
EP 1040
DI 10.1007/s13187-020-01863-6
EA SEP 2020
PG 7
WC Oncology; Education, Scientific Disciplines; Public, Environmental &
   Occupational Health
WE Science Citation Index Expanded (SCI-EXPANDED)
SC Oncology; Education & Educational Research; Public, Environmental &
   Occupational Health
GA NV3NC
UT WOS:000566031800001
PM 32888144
OA Bronze, Green Published
DA 2022-07-18
ER

PT J
AU Su, B
   Zhang, T
   Yan, L
   Huang, CY
   Cheng, XP
   Cai, C
   Cui, D
AF Su, Bin
   Zhang, Tong
   Yan, Li
   Huang, Chaoyang
   Cheng, Xiangpu
   Cai, Chao
   Cui, Dan
TI Online Medical Teaching in China During the COVID-19 Pandemic: Tools,
   Modalities, and Challenges
SO FRONTIERS IN PUBLIC HEALTH
LA English
DT Review
DE online teaching; education modality; virtual classroom; medical
   education; COVID-19
AB Background: The novel coronavirus disease 2019 (COVID-19) pandemic has tested the ability of universities to provide a high-quality, safe educational experience for students due to campuses shutting down. As a result, online learning could shift from a traditional classroom teaching mode and make education accessible to students. Previous studies have used individual online teaching cases to exploit a variety of online learning tools to ensure the continuation of medical education during this difficult time in China. However, for the first time, we have conducted a systematic review of local online teaching approaches, existing challenges, and potential solutions.Purpose: We present the issues and experience of conducting online medical teaching practices in China with the aim of communicating them to our peers in other countries or regions when examining the transition to e-learning during the COVID-19 pandemic and beyond.Methods: We searched the keywords below from public databases and reviewed relevant publications reporting on medical online teaching in China during the COVID-19 pandemic to analyze and summarize the online tools, modalities, and challenges.Results: We listed common online teaching tools and described a variety of online teaching modalities, as well as possible challenges. We also discussed potential solutions for those challenges, as well as the impact of the transition to online teaching on traditional education.Conclusion: By investigating local online medical teaching in China, we present useful tools and modalities that have been successfully exploited in education during the difficult time of COVID-19, although some challenges remain. The exploration of the transition to online teaching or learning will likely continue to have a profound impact on traditional classroom teaching.
C1 [Su, Bin; Zhang, Tong] Capital Med Univ, Beijing Youan Hosp, SinoFrench Joint Lab Res Humoral Immune Response, Beijing Key Lab HIV AIDS Res, Beijing, Peoples R China.
   [Yan, Li; Huang, Chaoyang; Cheng, Xiangpu; Cai, Chao; Cui, Dan] Capital Med Univ, Beijing Youan Hosp, Dept Educ, Beijing, Peoples R China.
RP Su, B (通讯作者)，Capital Med Univ, Beijing Youan Hosp, SinoFrench Joint Lab Res Humoral Immune Response, Beijing Key Lab HIV AIDS Res, Beijing, Peoples R China.; Cai, C; Cui, D (通讯作者)，Capital Med Univ, Beijing Youan Hosp, Dept Educ, Beijing, Peoples R China.
EM binsu@ccmu.edu.cn; fangzecai@126.com; cuidanyayy@mail.ccmu.edu.cn
FU National Natural Science Foundation of China (NSFC) [81974303,
   81772165]; Scientific Research and Cultivation Program of Beijing
   Municipal Administration of Hospitals [PG2019029]; Climbing the peak
   (Dengfeng) Talent Training Program of Beijing Hospitals Authority
   [DFL20191701]; China Primary Health Care Foundation-Youan Medical
   Development Fund [BJYAYY-2020PY-01]; Research Project of Education and
   Teaching Reform of Capital Medical University [2020JYJX180]; Online Open
   Course Construction of Capital Medical University (Infectious Diseases)
   [WL_78210157]; Beijing Key Laboratory for HIV/AIDS Research [BZ0089]
FX This work was supported by the National Natural Science Foundation of
   China (NSFC, 81974303 and 81772165 to BS), the Scientific Research and
   Cultivation Program of Beijing Municipal Administration of Hospitals
   (PG2019029 to DC), the Climbing the peak (Dengfeng) Talent Training
   Program of Beijing Hospitals Authority (DFL20191701 to TZ), the China
   Primary Health Care Foundation-Youan Medical Development Fund
   (BJYAYY-2020PY-01 to BS), the Research Project of Education and Teaching
   Reform of Capital Medical University (2020JYJX180 to XC), the Online
   Open Course Construction of Capital Medical University (Infectious
   Diseases) (WL_78210157 to XC), and the Beijing Key Laboratory for
   HIV/AIDS Research (BZ0089). The funders had no role in study design,
   data collection and analysis, decision to publish, or preparation of the
   manuscript.
CR Al-Balas M, 2020, BMC MED EDUC, V20, DOI 10.1186/s12909-020-02257-4
   Armstrong-Mensah E, 2020, FRONT PUBLIC HEALTH, V8, DOI 10.3389/fpubh.2020.576227
   Ayenigbara IO, 2020, CENT ASIAN J GLOB HE, V9, DOI 10.5195/cajgh.2020.466
   Camargo CP, 2020, CLINICS, V75, DOI 10.6061/clinics/2020/e2286
   Chen X., 2020, CHIN J IMMUNOL, V18, P2236, DOI [10.3969/j.issn.1000-484X.2020.18.017, DOI 10.3969/J.ISSN.1000-484X.2020.18.017]
   Chen Z, 2014, MED INFORM, V27, P23, DOI [10.3969/j.issn.1006-1959.2014.04.026, DOI 10.3969/J.ISSN.1006-1959.2014.04.026]
   Dost S, 2020, BMJ OPEN, V10, DOI 10.1136/bmjopen-2020-042378
   Evans DJR, 2020, ANAT SCI EDUC, V13, P279, DOI 10.1002/ase.1963
   Gewin V, 2020, NATURE, V580, P295, DOI 10.1038/d41586-020-00896-7
   Guze Phyllis A, 2015, Trans Am Clin Climatol Assoc, V126, P260
   Han L., 2021, STUD TRANCE ELEM HLT, V4, P64, DOI [10.3969/j.issn.1004-6763.2019.10.009, DOI 10.3969/J.ISSN.1004-6763.2019.10.009]
   Hou W., 2021, J MED THEOR PRAC, V34, P710, DOI [10.19381/j.issn.1001-7585.2021.04.086, DOI 10.19381/J.ISSN.1001-7585.2021.04.086]
   Jao N., 2020, 50 MILLIONS STUDENTS
   Jiang X., 2021, W CHINA QUAL ED, V3, P122, DOI [10.16681/j.cnki.wcqe.202103045, DOI 10.16681/J.CNKI.WCQE.202103045]
   Jiang ZH, 2021, MED EDUC ONLINE, V26, DOI 10.1080/10872981.2020.1854066
   Jumreornvong O, 2020, ACAD MED, V95, P1838, DOI 10.1097/ACM.0000000000003711
   Kalejta RF, 2021, J VIROL, V95, DOI 10.1128/JVI.01112-21
   Kushner DB, 2021, ANNU REV VIROL, V8, P537, DOI 10.1146/annurev-virology-091919-080047
   Li G., 2021, CHIN J MED ED RES, V12, P75, DOI [10.3760/cma.j.cn116021-20191219-00372, DOI 10.3760/CMA.J.CN116021-20191219-00372]
   Li J., 2017, HLTH VOCAT ED, V35, P55
   Li S., 2021, J MOD MED HLTH, V37, P3025, DOI [10.1007/s10453-021-09708-5, DOI 10.1007/S10453-021-09708-5]
   Li X., 2010, CHINA HIGH MED ED, V11, P18, DOI [10.3969/j.issn.1002-1701.2010.11.010, DOI 10.3969/J.ISSN.1002-1701.2010.11.010]
   Liang J., 2020, CHIN J MED ED RES, V19, P632, DOI [10.3760/cma.j.cn116021-20200515-00143, DOI 10.3760/CMA.J.CN116021-20200515-00143]
   Liu R., 2021, DISCIPLINE EXPLOR, V2, P5, DOI [10.16400/j.cnki.kjdkz.2021.01.011, DOI 10.16400/J.CNKI.KJDKZ.2021.01.011]
   Liu S., 2020, J CHENGDU U TCM, V22, P107
   Lu Y., 2020, MED TEACH U, V10, P8, DOI [10.3868/j.issn.2095-1582.2020.03.002, DOI 10.3868/J.ISSN.2095-1582.2020.03.002]
   MOE, 2020, GUID PROT SUPP TEACH
   National Center for Health Professions Education Development (NCHPED), 2020, BEST PRACTICE
   Ni AY, 2013, J PUBLIC AFF EDUC, V19, P199, DOI 10.1080/15236803.2013.12001730
   Rui S, 2018, MED EDU MGT, V4, P227
   [宋阳 Song Yang], 2021, [中国组织化学与细胞化学杂志, Chinese Journal of Histochemistry and Cytochemistry], V30, P102
   Su B., 2016, BEIJING MED J, V12, P1336
   Su B., 2018, MED EDU MGT, V4, P196, DOI [10.3969/j.issn.2096-045X.2018.03.006, DOI 10.3969/J.ISSN.2096-045X.2018.03.006]
   Tang L., 2020, ELECTRON TECHNOL, P192
   United Nations, 2020, COVID 19 TRANSF TOUR
   Wang Q., 2020, TSINGHUA U ONLINE TE
   Wang S, 2020, ED COVID 19 PANDEMIC
   Wang SG, 2018, PROCEEDINGS OF THE FIFTH ANNUAL ACM CONFERENCE ON LEARNING AT SCALE (L@S'18), DOI 10.1145/3231644.3231685
   Wang Y., 2019, HLTH VOCAT ED, V37, P39
   Wayne DB, 2020, SCI ADV, V6, DOI 10.1126/sciadv.abc7110
   Wu Y., 2020, HIGHER ED FORUM, P17
   Xie H., 2020, CHINA U TEACH, V5, P57
   Xu X., 2021, J TRADIT CHIN MED MA, V29, P27
   Yue R, 2019, HLTH VOCAT ED, V3, P56
   Zeng D., 2021, CHIN J MOD DIST ED C, V14, P33, DOI [10.3969/j.issn.1672-2779.2021.14.014, DOI 10.3969/J.ISSN.1672-2779.2021.14.014]
   Zhang S., 2017, RES MED ED, V16, P831, DOI [10.3760/cma.j.issn.2095-1485.2017.08.019, DOI 10.3760/CMA.J.ISSN.2095-1485.2017.08.019]
   Zhang X., 2021, TEACH REGION, V6, P63, DOI [10.3969/j.issn.1008-6714.2021.06.017, DOI 10.3969/J.ISSN.1008-6714.2021.06.017]
   Zhao Q., 2019, MED INFORM, V32, P13, DOI [10.3969/j.issn.1006-1959.2019.11.004, DOI 10.3969/J.ISSN.1006-1959.2019.11.004]
NR 48
TC 3
Z9 3
U1 15
U2 15
PU FRONTIERS MEDIA SA
PI LAUSANNE
PA AVENUE DU TRIBUNAL FEDERAL 34, LAUSANNE, CH-1015, SWITZERLAND
EI 2296-2565
J9 FRONT PUBLIC HEALTH
JI Front. Public Health
PD DEC 20
PY 2021
VL 9
AR 797694
DI 10.3389/fpubh.2021.797694
PG 6
WC Public, Environmental & Occupational Health
WE Science Citation Index Expanded (SCI-EXPANDED); Social Science Citation Index (SSCI)
SC Public, Environmental & Occupational Health
GA YB2JN
UT WOS:000738845400001
PM 34988057
OA Green Published, gold
DA 2022-07-18
ER

PT J
AU Binks, AP
   LeClair, RJ
   Willey, JM
   Brenner, JM
   Pickering, JD
   Moore, JS
   Huggett, KN
   Everling, KM
   Arnott, JA
   Croniger, CM
   Zehle, CH
   Kranea, NK
   Schwartzstein, RM
AF Binks, Andrew P.
   LeClair, Renee J.
   Willey, Joanne M.
   Brenner, Judith M.
   Pickering, James D.
   Moore, Jesse S.
   Huggett, Kathryn N.
   Everling, Kathleen M.
   Arnott, John A.
   Croniger, Colleen M.
   Zehle, Christa H.
   Kranea, N. Kevin
   Schwartzstein, Richard M.
TI Changing Medical Education, Overnight: The Curricular Response to
   COVID-19 of Nine Medical Schools
SO TEACHING AND LEARNING IN MEDICINE
LA English
DT Article
DE Online education; undergraduate medical education; COVID-19
AB Issue: Calls to change medical education have been frequent, persistent, and generally limited to alterations in content or structural re-organization. Self-imposed barriers have prevented adoption of more radical pedagogical approaches, so recent predictions of the 'inevitability' of medical education transitioning to online delivery seemed unlikely. Then in March 2020 the COVID-19 pandemic forced medical schools to overcome established barriers overnight and make the most rapid curricular shift in medical education's history. We share the collated reports of nine medical schools and postulate how recent responses may influence future medical education. Evidence: While extraneous pandemic-related factors make it impossible to scientifically distinguish the impact of the curricular changes, some themes emerged. The rapid transition to online delivery was made possible by all schools having learning management systems and key electronic resources already blended into their curricula; we were closer to online delivery than anticipated. Student engagement with online delivery varied with different pedagogies used and the importance of social learning and interaction along with autonomy in learning were apparent. These are factors known to enhance online learning, and the student-centered modalities (e.g. problem-based learning) that included them appeared to be more engaging. Assumptions that the new online environment would be easily adopted and embraced by 'technophilic' students did not always hold true. Achieving true distance medical education will take longer than this 'overnight' response, but adhering to best practices for online education may open a new realm of possibilities. Implications: While this experience did not confirm that online medical education is really 'inevitable,' it revealed that it is possible. Thoughtfully blending more online components into a medical curriculum will allow us to take advantage of this environment's strengths such as efficiency and the ability to support asynchronous and autonomous learning that engage and foster intrinsic learning in our students. While maintaining aspects of social interaction, online learning could enhance pre-clinical medical education by allowing integration and collaboration among classes of medical students, other health professionals, and even between medical schools. What remains to be seen is whether COVID-19 provided the experience, vision and courage for medical education to change, or whether the old barriers will rise again when the pandemic is over.
C1 [Binks, Andrew P.; LeClair, Renee J.] Virginia Tech, Dept Basic Sci Educ, Carilion Sch Med, 1 Riverside Circle, Roanoke, VA 24016 USA.
   [Willey, Joanne M.; Brenner, Judith M.] Donald & Barbara Zucker Sch Med Hofstra Northwell, Dept Sci Educ, Hempstead, NY USA.
   [Pickering, James D.] Univ Leeds, Sch Med, Div Anat Educ, Leeds, W Yorkshire, England.
   [Moore, Jesse S.] Univ Vermont, Larner Coll Med, Dept Surg, Burlington, VT USA.
   [Huggett, Kathryn N.] Univ Vermont, Larner Coll Med, Dept Med, Burlington, VT USA.
   [Everling, Kathleen M.] Univ Texas Med Branch, Off Educ Dev, Sch Med, Galveston, TX USA.
   [Arnott, John A.] Geisinger Commonwealth Sch Med, Dept Med Educ, Scranton, PA USA.
   [Croniger, Colleen M.] Case Western Reserve Univ, Dept Nutr, Sch Med, Cleveland Hts, OH USA.
   [Zehle, Christa H.] Univ Vermont, Larner Coll Med, Dept Pediat, Burlington, VT USA.
   [Kranea, N. Kevin] Tulane Univ, Sch Med, Dept Med, New Orleans, LA USA.
   [Schwartzstein, Richard M.] Harvard Med Sch, Dept Med, Boston, MA 02115 USA.
RP Binks, AP (通讯作者)，Virginia Tech, Dept Basic Sci Educ, Carilion Sch Med, 1 Riverside Circle, Roanoke, VA 24016 USA.
EM abinks@vt.edu
OI Binks, Andrew/0000-0002-6469-0798
CR AAMC, 2018, 2017 AAMC CLASS MED
   AAMC, 2020, AAMC COVID 19 RESP D
   Ajjawi R, 2021, MED EDUC, V55, P2, DOI 10.1111/medu.14413
   Allen M, 2016, MICHAEL ALLEN'S GUIDE TO E-LEARNING: BUILDING INTERACTIVE, FUN, AND EFFECTIVE LEARNING PROGRAMS FOR ANY COMPANY, 2ND EDITION, pXV
   ANDERSON MB, 1993, ACAD MED, V68, pS55, DOI 10.1097/00001888-199306000-00016
   Anderson PC, 1970, ACAD MED, V45
   [Anonymous], 1992, ED MED STUDENTS ASSE
   Barber W, 2015, ELECTRON J E-LEARN, V13, P59
   Barker Anne, 2003, J Contin Educ Nurs, V34, P273
   Bennett S, 2008, BRIT J EDUC TECHNOL, V39, P775, DOI 10.1111/j.1467-8535.2007.00793.x
   BLOOM S, 1988, J HEALTH SOC BEHAV, V29
   Casey N., 2020, NEW YORK TIMES
   Cercone K, 2008, AACE J, V16
   Cho MH, 2014, INTERNET HIGH EDUC, V21, P25, DOI 10.1016/j.iheduc.2013.10.008
   Clark D, 2002, MED TEACH, V24, P598, DOI 10.1080/0142159021000063916
   Cleland J, 2020, ACAD MED, V95, P1293, DOI 10.1097/ACM.0000000000003533
   DECI E, 1996, LEARN INDIVID DIFFER, V8
   Eisen DB, 2015, INT J DERMATOL, V54, P807, DOI 10.1111/ijd.12816
   Emanuel EJ, 2020, JAMA-J AM MED ASSOC, V323, P1127, DOI 10.1001/jama.2020.1227
   ENARSON C, 1992, JAMA-J AM MED ASSOC, V268, P1141, DOI 10.1001/jama.268.9.1141
   Evans M, 2015, MIND BRAIN EDUC, V9, P87, DOI 10.1111/mbe.12073
   Fawns T., 2020, MEDEDPUBLISH, V9, P83, DOI [10.15694/mep.2020.000083.1, DOI 10.15694/MEP.2020.000083.1]
   Flotte TR, 2020, ACAD MED, V95, P1492, DOI 10.1097/ACM.0000000000003540
   Gabrielson AT, 2020, ACAD MED, V95, P1346, DOI 10.1097/ACM.0000000000003520
   Harden R., 2018, 8 ROLES MEDICAL TEAC
   Hart K., 2020, AXIOS
   Iyengar SS, 2000, J PERS SOC PSYCHOL, V79, P995, DOI 10.1037//0022-3514.79.6.995
   Jones S., 2020, GUARDIAN
   Karen DS., 2009, ENCY DISTANCE LEARNI, VIGI Global
   Keren D, 2017, PERSPECT MED EDUC, V6, P311, DOI 10.1007/s40037-017-0358-9
   Le V., 2020, MED STUDENT COVID 19
   LeClair R., 2018, MEDEDPUBLISH, V7, DOI [10.15694/mep.2018.0000148.1, DOI 10.15694/MEP.2018.0000148.1]
   Marston RQ, 1992, JAMA-J AM MED ASSOC, V268, DOI [10.1001/jama.1992.03490090090022, DOI 10.1001/JAMA.1992.03490090090022]
   Matthiessen A., 2020, ROANOKE STAR    0413
   McQuiggan CA, 2012, J ASYNCHRONOUS LEARN, V16
   Menon A, 2020, ACAD MED, V95, P1149, DOI 10.1097/ACM.0000000000003478
   Michalec B, 2020, ACAD MED, V95, P1292, DOI 10.1097/ACM.0000000000003526
   Mullen G., 2020, MASLOW BLOOM, V2020
   Mylopoulos M, 2007, MED EDUC, V41, P1159, DOI 10.1111/j.1365-2923.2007.02912.x
   O'Doherty D, 2018, BMC MED EDUC, V18, DOI 10.1186/s12909-018-1240-0
   Orellana A, 2009, PERSPECT INSTR TECHN, P1
   Peters O., 1994, OTTO PETERS DISTANCE
   Raupach T, 2015, J MED INTERNET RES, V17, DOI 10.2196/jmir.3814
   Ross DA, 2020, ACAD MED, V95, P1125, DOI 10.1097/ACM.0000000000003424
   Ruiz JG, 2006, ACAD MED, V81, P207, DOI 10.1097/00001888-200603000-00002
   Sandars J, 2007, MED TEACH, V29, P307, DOI 10.1080/01421590601176406
   Schreiber BE, 2010, BMC MED EDUC, V10, DOI 10.1186/1472-6920-10-68
   Schuiteman S, 2021, ACAD MED, V96, P62, DOI 10.1097/ACM.0000000000003542
   Schwartzstein RM, 2017, NEW ENGL J MED, V377, P605, DOI 10.1056/NEJMp1706474
   Simoni MD, 2020, TRANSPORTATION, V47, P1933, DOI 10.1007/s11116-019-10028-4
   Sung E, 2012, COMPUT HUM BEHAV, V28, P1738, DOI 10.1016/j.chb.2012.04.014
   Supiano B., 2020, CHRON HIGHER EDUC
   SWANSON AG, 1993, ACAD MED, V68, pS1, DOI 10.1097/00001888-199306000-00014
   Topping K. J., 2004, ASSESS EVAL HIGH EDU, V29, P563, DOI DOI 10.1080/02602930410001689144
   Villarroel V, 2018, ASSESS EVAL HIGH EDU, V43, P840, DOI 10.1080/02602938.2017.1412396
   Whelan AJ, 2020, ACAD MED, V95, P1305, DOI 10.1097/ACM.0000000000003449
   Wiederhold BK, 2020, CYBERPSYCH BEH SOC N, V23, P437, DOI 10.1089/cyber.2020.29188.bkw
   Young JQ, 2014, MED TEACH, V36, P371, DOI 10.3109/0142159X.2014.889290
NR 58
TC 16
Z9 16
U1 6
U2 16
PU ROUTLEDGE JOURNALS, TAYLOR & FRANCIS LTD
PI ABINGDON
PA 2-4 PARK SQUARE, MILTON PARK, ABINGDON OX14 4RN, OXON, ENGLAND
SN 1040-1334
EI 1532-8015
J9 TEACH LEARN MED
JI Teach. Learn. Med.
PD MAY 27
PY 2021
VL 33
IS 3
BP 334
EP 342
DI 10.1080/10401334.2021.1891543
EA FEB 2021
PG 9
WC Education, Scientific Disciplines; Health Care Sciences & Services
WE Science Citation Index Expanded (SCI-EXPANDED); Social Science Citation Index (SSCI)
SC Education & Educational Research; Health Care Sciences & Services
GA TS3IB
UT WOS:000628050700001
PM 33706632
OA Green Published, hybrid
DA 2022-07-18
ER

PT J
AU Li, L
   Wu, HB
   Xie, AN
   Ye, XY
   Liu, C
   Wang, WM
AF Li, Li
   Wu, Hongbin
   Xie, A'na
   Ye, Xiaoyang
   Liu, Cheng
   Wang, Weimin
TI Students' initial perspectives on online learning experience in China
   during the COVID-19 outbreak: expanding online education for future
   doctors on a national scale
SO BMC MEDICAL EDUCATION
LA English
DT Article
DE Online education; Medical education; COVID-19; China
ID MEDICAL-EDUCATION; INFORMATION-TECHNOLOGY; PROFESSIONALS; CLASSROOM;
   DISTANCE; FEEDBACK
AB Background During the early stage of COVID-19 outbreak in China, most medical undergraduate programs have to eventually embrace the maneuver of transferring to nearly 100% online-learning as a new routine for different curricula. And there is a lack of empirical evidence of effective medical education curriculum that has been completely implemented in an online format. This study summarizes medical students' perspectives regarding online-learning experience during the COVID-19 outbreak and presents reflection on medical education. Methods From February 21st to March 14th, 2020, the authors conducted survey of a nationally representative sample of undergraduate medical students from 90 medical schools in China. Participant demographics and responses were tabulated, and independent sample t-tests as well as multiple logistic regression models were used to assess the associations of demographic characteristics, prior online learning experience, and orientation with students' perspectives on the online learning experience. Results Among 118,030 medical students participated in the survey (response rate 52.4%), 99,559 provided valid data for the analysis. The sample is fairly nationally representative. 65.7% (65,389/99,559) supported great orientation and 62.1% (61,818/99,559) reported that they were satisfied with the ongoing online-learning experience. The most common problem students would encounter was the network congestion (76,277/99,559; 76.6%). Demographics, learning phases, and academic performance were associated with online-learning engagement and perceptions. Formal orientation and prior PU (perceived usefulness of online learning) were significantly positively associated with the satisfaction and evaluation of the online learning experience (p < 0.001). Conclusions Data from this national survey indicates a relatively positive role of online learning as a formal teaching/learning approach in medical education. Considerations should be made regarding such application in aspects of students' different learning phases. We suggest that further policy interventions should be taken from technological, organizational, environmental, as well as individual aspects, to help improve the outcome of online learning for future doctors.
C1 [Li, Li] South China Univ Technol, Guangzhou Peoples Hosp 1, Dept Res & Educ, Guangzhou, Guangdong, Peoples R China.
   [Wu, Hongbin; Xie, A'na; Liu, Cheng] Peking Univ, Inst Med Educ, Beijing, Peoples R China.
   [Wu, Hongbin; Xie, A'na; Liu, Cheng] Peking Univ, Natl Ctr Hlth Profess Educ Dev, Beijing, Peoples R China.
   [Wu, Hongbin] Peking Univ, Hlth Sci Ctr, Inst Med Educ, 38 XueYuan Rd, Beijing, Peoples R China.
   [Ye, Xiaoyang] Princeton Univ, Princeton Sch Publ & Int Affairs, Princeton, NJ 08544 USA.
   [Wang, Weimin] Peking Univ, Hlth Sci Ctr, Beijing, Peoples R China.
RP Wu, HB (通讯作者)，Peking Univ, Inst Med Educ, Beijing, Peoples R China.; Wu, HB (通讯作者)，Peking Univ, Natl Ctr Hlth Profess Educ Dev, Beijing, Peoples R China.; Wu, HB (通讯作者)，Peking Univ, Hlth Sci Ctr, Inst Med Educ, 38 XueYuan Rd, Beijing, Peoples R China.
EM wuhongbin@pku.edu.cn
RI Li, Li L/N-9041-2013
OI Li, Li L/0000-0003-4151-967X; Wu, Hongbin/0000-0002-4425-9845
FU National Center for Health Professionals Education Development of the
   program [MEDU2019R004]
FX Research reported in this publication was supported by the National
   Center for Health Professionals Education Development of the program
   number MEDU2019R004. The content is solely the responsibility of the
   authors and does not necessarily represent the official views of the
   Chinese MOE. The funder had the role in the study design and data
   collection.
CR Ahmed H, 2020, LANCET INFECT DIS, V20, P777, DOI 10.1016/S1473-3099(20)30226-7
   [Anonymous], 2020, MINISTRY ED ONLINE L
   Bernard RM, 2004, REV EDUC RES, V74, P379, DOI 10.3102/00346543074003379
   Bing-You R, 2017, ACAD MED, V92, P1346, DOI 10.1097/ACM.0000000000001578
   Boling EC, 2012, INTERNET HIGH EDUC, V15, P118, DOI 10.1016/j.iheduc.2011.11.006
   Choudhury S, 2020, COMPUT EDUC, V144, DOI 10.1016/j.compedu.2019.103657
   de Carvalho MA, 2020, MED TEACH, V42, P143, DOI 10.1080/0142159X.2018.1552782
   Donaldson SI, 2002, J BUS PSYCHOL, V17, P245, DOI 10.1023/A:1019637632584
   Dwivedi YK, 2011, INFORMATIONS SYSTEMS, V28, P461
   Ebner C, 2019, FRONT EDUC, V4, DOI 10.3389/feduc.2019.00092
   Eib BJ, 2006, INT REV RES OPEN DIS, V7, P1, DOI DOI 10.19173/IRRODL.V7I2.299
   Emanuel EJ, 2020, JAMA-J AM MED ASSOC, V323, P1127, DOI 10.1001/jama.2020.1227
   ENDE J, 1983, JAMA-J AM MED ASSOC, V250, P777, DOI 10.1001/jama.250.6.777
   Hou JL, 2014, LANCET, V384, P819, DOI 10.1016/S0140-6736(14)61307-6
   Kirkpatrick D., 1998, EVALUATING TRAINING, V2nd
   Knowles MalcolmS., 2016, COMMUNITY COLL REV, V5, P9, DOI [10.1177/009155217800500302, DOI 10.1177/009155217800500302]
   Kumar A., 2017, J INFORM TECHNOLOGY, V19, P3, DOI [10.1080/15228053.2017.1294867, DOI 10.1080/15228053.2017.1294867]
   Laurie ECD, 2020, EDUC RES REV-NETH, V29, DOI 10.1016/j.edurev.2020.100313
   Letterie GS, 2003, AM J OBSTET GYNECOL, V188, P849, DOI 10.1067/mob.2003.168
   Li L, 2020, BMJ SIMUL TECHNOL EN, V6, P196, DOI 10.1136/bmjstel-2020-000609
   Lin HC, 2019, INTERACT LEARN ENVIR, V27, P1011, DOI 10.1080/10494820.2018.1467462
   Ministry of Education of the People's Republic of China, MOE ISS INSTR DEPL H
   NCHPED, 2019, CHIN MED STUD SURV C
   Peng Y, 2014, BMC MED EDUC, V14, DOI 10.1186/1472-6920-14-16
   Pyne N, 2009, MED TEACH, V31, P403, DOI 10.1080/01421590902889889
   Regmi K, 2020, BMC MED EDUC, V20, DOI 10.1186/s12909-020-02007-6
   REILLY J, 2012, J ASYNCHRONOUS LEARN, V16, P99
   Rose S, 2020, JAMA-J AM MED ASSOC, V323, P2131, DOI 10.1001/jama.2020.5227
   Ruiz JG, 2006, ACAD MED, V81, P207, DOI 10.1097/00001888-200603000-00002
   Sawilowsky SS, 2009, J MOD APPL STAT METH, V8, P597, DOI 10.22237/jmasm/1257035100
   Schwarz MR, 2004, MED TEACH, V26, P215, DOI 10.1080/01421590310001642939
   Steinert Y, 2016, MED TEACH, V38, P769, DOI 10.1080/0142159X.2016.1181851
   Sun LT, 2020, NAT MATER, V19, P687, DOI 10.1038/s41563-020-0678-8
   Venkatesh V, 2003, MIS QUART, V27, P425, DOI 10.2307/30036540
   Walsh K, 2018, BMJ SIMUL TECHNOL EN, V4, P1, DOI 10.1136/bmjstel-2017-000236
   Woolliscroft JO, 2020, ACAD MED, V95, P1140, DOI 10.1097/ACM.0000000000003402
   Wu D, 2020, INT J ACCOUNT INF MA, V28, P184, DOI [10.1108/IJAIM-12-2018-0148, 10.1016/j.ijid.2020.03.004]
   Yan AH, 2020, J AM MED INFORM ASSN, V27, P991, DOI 10.1093/jamia/ocaa064
   Zhang WN, 2020, J RISK FINANC MANAG, V13, DOI 10.3390/jrfm13030055
NR 39
TC 1
Z9 1
U1 15
U2 18
PU BMC
PI LONDON
PA CAMPUS, 4 CRINAN ST, LONDON N1 9XW, ENGLAND
EI 1472-6920
J9 BMC MED EDUC
JI BMC Med. Educ.
PD NOV 17
PY 2021
VL 21
IS 1
AR 584
DI 10.1186/s12909-021-03005-y
PG 10
WC Education & Educational Research; Education, Scientific Disciplines
WE Science Citation Index Expanded (SCI-EXPANDED); Social Science Citation Index (SSCI)
SC Education & Educational Research
GA WZ3TQ
UT WOS:000719893700004
PM 34789210
OA gold, Green Published
DA 2022-07-18
ER

PT J
AU Wang, JJ
   Zhang, YJ
   Xia, TX
   Ge, YB
   Chen, L
   Han, Y
   Sun, Y
   Du, J
AF Wang, Juejin
   Zhang, Yujie
   Xia, Tianxiang
   Ge, Yingbin
   Chen, Lei
   Han, Ying
   Sun, Yu
   Du, Jun
TI International student perceptions of online medical education during the
   COVID-19 epidemic
SO BIOCHEMISTRY AND MOLECULAR BIOLOGY EDUCATION
LA English
DT Article
DE Chinese student; COVID-19 epidemic; international student; online
   teaching practice
AB This study aimed to investigate how international students enrolled on medical and surgical bachelor's degree programs (MBBS) in China perceived online medical education course, compared to native Chinese students during the Covid-19 pandemic. The perceptions of 38 MBBS and 31 Chinese sophomores were surveyed using the Chaoxing platform. The international student group's mean satisfaction with online teaching was 2.737 on a 5-point scale, much lower than the Chinese students' mean score of 4.355 (p < 0.05). Similarly, the international students expressed less satisfaction than the Chinese learners with other aspects of the course, including the teacher's level, at 3.964 +/- 0.818 versus 4.445 +/- 0.548 (p < 0.05); curriculum organization, at 3.651 +/- 0.848 versus 4.333 +/- 0.568 (p < 0.05); and self-learning level, at 3.634 +/- 0.996 versus 3.686 +/- 0.949 (p > 0.05), respectively. There were also noteworthy differences between the progress made by the international students in Chinese language learning, which was positively correlated with satisfaction with teaching on the online medical education (p < 0.05). The results suggest that, while online teaching was a necessary response to the Covid-19 pandemic, satisfaction with this mode of education is lower among international students than their Chinese counterparts.
C1 [Wang, Juejin; Zhang, Yujie; Xia, Tianxiang; Ge, Yingbin; Chen, Lei; Han, Ying; Sun, Yu; Du, Jun] Nanjing Med Univ, Dept Physiol, 101 Longmian Ave, Nanjing 211166, Jiangsu, Peoples R China.
RP Du, J (通讯作者)，Nanjing Med Univ, Dept Physiol, 101 Longmian Ave, Nanjing 211166, Jiangsu, Peoples R China.
EM dujun@njmu.edu.cn
FU Educational Research Foundation of School of Basic Medical Sciences
   [2019JCLX001]; "Tianyuan Class" Education Research Project [TYB2020002];
   First Class Undergraduate Course Construction Project
FX The Educational Research Foundation of School of Basic Medical Sciences,
   Grant/Award Number: 2019JCLX001; The "Tianyuan Class" Education Research
   Project, Grant/Award Number: TYB2020002; The First Class Undergraduate
   Course Construction Project
CR [Anonymous], STAT STUDENTS STUDYI
   Bentata, 2020, MED EDUC ONLINE, V25
   Dong W., 2020, CHINA MED ED TECH, V34, P125
   Feng, 2018, SHANGHAI NAVAL MEDIC
   Guiter GE, 2021, MED SCI EDUC, V31, P549, DOI 10.1007/s40670-021-01212-2
   Guldager JD, 2021, DAN MED J, V68
   Gupta A, 2013, MED TEACH, V35, P767, DOI 10.3109/0142159X.2013.801940
   Li W, 2020, BMC MED EDUC, V20, DOI 10.1186/s12909-020-02340-w
   Lin L, 2020, PLOS ONE, V15, DOI 10.1371/journal.pone.0233546
   njmu.edu.cn, INTRO NANJING MED U
   Sarker T, 2021, GLOB HEALTH RES POL, V6, DOI 10.1186/s41256-021-00192-5
   Yang Q., 2021, ACTA U ERSITATIS MED, V21, P181
   Zhang Q, 2020, INTEGR MED RES, V9, DOI 10.1016/j.imr.2020.100449
NR 13
TC 0
Z9 0
U1 3
U2 3
PU WILEY
PI HOBOKEN
PA 111 RIVER ST, HOBOKEN 07030-5774, NJ USA
SN 1470-8175
EI 1539-3429
J9 BIOCHEM MOL BIOL EDU
JI Biochem. Mol. Biol. Educ.
PD JUL
PY 2022
VL 50
IS 4
BP 414
EP 420
DI 10.1002/bmb.21641
EA JUN 2022
PG 7
WC Biochemistry & Molecular Biology; Education, Scientific Disciplines
WE Science Citation Index Expanded (SCI-EXPANDED)
SC Biochemistry & Molecular Biology; Education & Educational Research
GA 2X6AD
UT WOS:000813618800001
PM 35726539
DA 2022-07-18
ER

PT J
AU Suzuki, T
   Murayama, A
   Kotera, Y
   Bhandari, D
   Senoo, Y
   Tani, Y
   Harada, K
   Kawamoto, A
   Sato, S
   Sawano, T
   Miyata, Y
   Tsubokura, M
   Tanimoto, T
   Ozaki, A
AF Suzuki, Tomoya
   Murayama, Anju
   Kotera, Yasuhiro
   Bhandari, Divya
   Senoo, Yuki
   Tani, Yuta
   Harada, Kayo
   Kawamoto, Ayumu
   Sato, Satomi
   Sawano, Toyoaki
   Miyata, Yasushi
   Tsubokura, Masaharu
   Tanimoto, Tetsuya
   Ozaki, Akihiko
TI Cross-Country Student Perceptions about Online Medical Education during
   the COVID-19 Pandemic
SO INTERNATIONAL JOURNAL OF ENVIRONMENTAL RESEARCH AND PUBLIC HEALTH
LA English
DT Article
DE undergraduate; COVID-19; pandemic; medical education; SARS-CoV-2;
   distance-learning
AB (1) Introduction: Most educational institutions around the world have shifted from traditional face-to-face to online education amid COVID-19. This change may particularly impact medical students, whose education is heavily influenced by clinical learning experiences. Accordingly, we investigated medical students' perceptions about positive and negative aspects of online medical education in Japan and overseas during the COVID-19 pandemic. (2) Methods: In-depth online interviews were conducted among 13 Japanese medical students and five medical students from Slovakia, Norway, and Hungary. Interviews were conducted from 23rd September to 3rd October 2020 using the snowball sampling method. Questions were focused on five main areas: Q1 the type of online education; Q2 advantages and disadvantages of online education; Q3 any changes in the relationship with teachers, friends, and family; Q4 any opinions about further improvements in online education; and Q5 any needs for affiliation with a particular university. Then thematic analysis was conducted. (3) Results: The results of the thematic analysis revealed the following four themes that represent the positive and negative aspects of online medical education; Theme 1: Timesaving and Flexibility; Theme 2: Technical problems and lack of digital skills; Theme 3: Unstandardized teaching skills; Theme 4: Lack of experience beyond medical school lectures. (4) Conclusions: While online education was found useful in terms of saving time and creating a flexible learning environment, many important drawbacks were noted such as internet and computer problems and unstandardized teaching skills, and lack of quality assurance. In addition, experiences outside the classroom such as making relationships with faculty and friends, conducting research and participating in extracurricular activities were missed, which they normally enjoy in college life.
C1 [Suzuki, Tomoya; Murayama, Anju; Bhandari, Divya; Senoo, Yuki; Tani, Yuta; Harada, Kayo; Kawamoto, Ayumu; Sato, Satomi; Tsubokura, Masaharu; Tanimoto, Tetsuya; Ozaki, Akihiko] Med Governance Res Inst, Minato Ku, Tokyo 1087505, Japan.
   [Kotera, Yasuhiro] Univ Nottingham, Sch Hlth Sci, Nottingham NG7 2HA, England.
   [Sawano, Toyoaki] Jyoban Hosp, Dept Surg, Tokiwa Fdn, Iwaki, Fukushima 9728322, Japan.
   [Miyata, Yasushi] Aichi Med Univ, Dept Primary Care & Community Hlth, Nagakute, Aichi 4801195, Japan.
   [Tsubokura, Masaharu] Fukushima Med Univ, Dept Radiat Hlth Management, Sch Med, Fukushima 9601247, Japan.
   [Tanimoto, Tetsuya] Navitas Clin Kaswasaki, Dept Internal Med, Kawasaki, Kanagawa 2100007, Japan.
   [Ozaki, Akihiko] Jyoban Hosp, Tokiwa Fdn, Dept Breast Surg, Iwaki, Fukushima 9728322, Japan.
RP Suzuki, T; Murayama, A (通讯作者)，Med Governance Res Inst, Minato Ku, Tokyo 1087505, Japan.
EM tomo1502@gmail.com; ange21tera@gmail.com;
   yasuhiro.kotera@nottingham.ac.uk; rayordeal3@gmail.com;
   senooyuki0821@gmail.com; tyuta0430@gmail.com; kayoharada.0615@gmail.com;
   ayumu0210604@gmail.com; 18a1051@g.iuhw.ac.jp; toyoakisawano@gmail.com;
   ymymiyata@gmail.com; tsubokura-tky@umin.ac.jp; tetanimot@me.com;
   ozakiakihiko@gmail.com
RI BHANDARI, DIVYA/AAF-2069-2021; Murayama, Anju/AAP-7544-2021; Kotera,
   Yasuhiro/A-9823-2017; Tsubokura, Masaharu/D-7300-2017
OI BHANDARI, DIVYA/0000-0001-7720-9150; Murayama, Anju/0000-0002-4279-4748;
   Suzuki, Tomoya/0000-0002-6331-1813; Ozaki, Akihiko/0000-0003-4415-9657;
   Kotera, Yasuhiro/0000-0002-0251-0085; Senoo, Yuki/0000-0001-7289-5016;
   Miyata, Yasushi/0000-0001-6868-4929; Tsubokura,
   Masaharu/0000-0001-8027-202X
CR All-Japan Federation of Student Self-Government Associations Giving Medical Students a Voice!, SURVEY PERCEPTIONS L
   Arima M, 2020, BMJ OPEN, V10, DOI 10.1136/bmjopen-2020-043728
   Assadi T, 2015, HONG KONG J EMERG ME, V22, P291, DOI 10.1177/102490791502200505
   Barratt JM, 2021, INTERNET HIGH EDUC, V51, DOI 10.1016/j.iheduc.2021.100821
   Braun V, 2021, QUAL RES PSYCHOL, V18, P328, DOI 10.1080/14780887.2020.1769238
   Chmiel A, 2011, PLOS ONE, V6, DOI 10.1371/journal.pone.0022207
   Coman C, 2020, SUSTAINABILITY-BASEL, V12, DOI 10.3390/su122410367
   Daumiller M, 2021, COMPUT HUM BEHAV, V118, DOI 10.1016/j.chb.2020.106677
   Dong ES, 2020, LANCET INFECT DIS, V20, P533, DOI 10.1016/S1473-3099(20)30120-1
   Dost S, 2020, BMJ OPEN, V10, DOI 10.1136/bmjopen-2020-042378
   European Commission Directorate-General for Economic and Financial Affairs., 2021, EUR EC FOR AUT 2021, DOI [10.2765/199989, DOI 10.2765/199989]
   Flaxman S, 2020, NATURE, V584, P257, DOI 10.1038/s41586-020-2405-7
   Garrison DR, 2011, E-LEARNING IN THE 21ST CENTURY: A FRAMEWORK FOR RESEARCH AND PRACTICE, SECOND EDITION, P1
   Guetterman TC, 2019, J MED INTERNET RES, V21, DOI 10.2196/15459
   Hearn J, 2019, MED TEACH, V41, P934, DOI 10.1080/0142159X.2019.1597258
   Heath J, 2018, APPL NURS RES, V43, P30, DOI 10.1016/j.apnr.2018.06.015
   Hens N, 2020, EUR HEART J-ACUTE CA, V9, P204, DOI 10.1177/2048872620924922
   Hill MR, 2018, MED EDUC ONLINE, V23, DOI 10.1080/10872981.2018.1530558
   Kotera Y, 2019, DISTANCE EDUC, V40, P170, DOI 10.1080/01587919.2019.1600369
   Kumar D., 2010, PROS CONS ONLINE ED
   Liang ZC, 2020, ACAD MED, V95, P1359, DOI 10.1097/ACM.0000000000003441
   Luciano F, 2021, EUR J SPORT SCI, V21, P1459, DOI 10.1080/17461391.2020.1842910
   Mpungose CB, 2020, HUM SOC SCI COMMUN, V7, DOI 10.1057/s41599-020-00603-x
   Mukhtar K, 2020, PAK J MED SCI, V36, pS27, DOI 10.12669/pjms.36.COVID19-S4.2785
   Nishimura Y, 2021, J MED INTERNET RES, V23, DOI 10.2196/25232
   Nomura K, 2021, ENVIRON HEALTH PREV, V26, DOI 10.1186/s12199-021-00953-1
   Novick G, 2008, RES NURS HEALTH, V31, P391, DOI 10.1002/nur.20259
   Pei LS, 2019, MED EDUC ONLINE, V24, DOI 10.1080/10872981.2019.1666538
   Sandhu P, 2020, MED EDUC ONLINE, V25, DOI 10.1080/10872981.2020.1764740
   Sawano T, 2020, QJM-INT J MED, V113, P309, DOI 10.1093/qjmed/hcaa092
   Son C, 2020, J MED INTERNET RES, V22, DOI 10.2196/21279
   Subramanian A, 2012, J SURG EDUC, V69, P253, DOI 10.1016/j.jsurg.2011.12.007
   Tang Brandon, 2018, JMIR Med Educ, V4, pe11, DOI 10.2196/mededu.9091
   Tuma F, 2021, ANN MED SURG, V62, P377, DOI 10.1016/j.amsu.2021.01.073
   Wang SD, 2020, POSTGRAD MED J, V96, P728, DOI 10.1136/postgradmedj-2020-137763
NR 35
TC 0
Z9 0
U1 8
U2 8
PU MDPI
PI BASEL
PA ST ALBAN-ANLAGE 66, CH-4052 BASEL, SWITZERLAND
EI 1660-4601
J9 INT J ENV RES PUB HE
JI Int. J. Environ. Res. Public Health
PD MAR
PY 2022
VL 19
IS 5
AR 2840
DI 10.3390/ijerph19052840
PG 10
WC Environmental Sciences; Public, Environmental & Occupational Health
WE Science Citation Index Expanded (SCI-EXPANDED); Social Science Citation Index (SSCI)
SC Environmental Sciences & Ecology; Public, Environmental & Occupational
   Health
GA ZT6YP
UT WOS:000769299700001
PM 35270533
OA Green Published, gold
DA 2022-07-18
ER

PT J
AU Alblihed, MA
   Aly, SM
   Albrakati, A
   Eldehn, AF
   Ali, SAA
   Al-Hazani, T
   Albarakati, MH
   Daim, MA
   Al-sharif, A
   Albarakati, AJA
   Elmahallawy, EK
AF Alblihed, Mohamed A.
   Aly, Syed Moyn
   Albrakati, Ashraf
   Eldehn, Ahmed Fathy
   Ali, Shaimaa Ahmed Awad
   Al-Hazani, Tahani
   Albarakati, Mohammed Hamed
   Abdel Daim, Mohamed
   Al-sharif, Anas
   Albarakati, Alaa Jameel A.
   Elmahallawy, Ehab Kotb
TI The Effectiveness of Online Education in Basic Medical Sciences Courses
   during the COVID-19 Pandemic in Saudi Arabia: Cross-Sectional Study
SO SUSTAINABILITY
LA English
DT Article
DE COVID-19; online education; basic medical sciences; Saudi Arabia
ID IMPLEMENTATION
AB Coronavirus-19 (COVID-19) is an emerging pandemic that has caused significant disruptions to education, resulting in marked scholar closures across the world. The present study documents the student perception of the online educational process at six universities in Saudi Arabia during the COVID-19 lockdown period. The individual variable factors, i.e., institution, sex, and blended learning, that might influence student perception were also investigated. In this respect, a questionnaire that assessed the impact of COVID-19 on the online learning process and student perception was emailed to a total of 17,230 students from 3 institutions (medical, applied health and dental students) affiliated with six universities in Saudi Arabia. Principal component analysis (PCA) was performed to determine the validity of the questionnaire. A total of 4850 (28%) students responded to the questionnaire and 46.9% (n = 2275) of the respondents were highly satisfied with their online education. Analyses of the scores from the students showed a highly significant difference (p = 0.000) between the male and female students. Applied health students (highly satisfied score = 63.13) were the most satisfied with their online education, while medical students (highly satisfied score = 39.3) were the least satisfied with this education. In addition, applied health, dental and medical students showed a significantly higher score in favor of blended learning after schools re-open (p = 0.000). Collectively, student satisfaction with online education was common, and blended learning was preferred over the traditional format by both genders and all the students. The present data provide interesting contributions and evidence for policy makers and implementers, which might be helpful for the judgment side of decision making.
C1 [Alblihed, Mohamed A.] Taif Univ, Coll Med, Dept Med Microbiol & Immunol, At Taif 21944, Saudi Arabia.
   [Aly, Syed Moyn] Jinnah Sindh Med Univ, Inst Med Educ, Karachi 75510, Pakistan.
   [Albrakati, Ashraf] Taif Univ, Coll Med, Dept Human Anat, At Taif 21944, Saudi Arabia.
   [Eldehn, Ahmed Fathy] Cairo Univ, Kasr Al Ainy Med Sch, Dept Otorhinolaryngol, Cairo 12613, Egypt.
   [Ali, Shaimaa Ahmed Awad] Jouf Univ, Coll Nursing, Sakaka 42421, Saudi Arabia.
   [Ali, Shaimaa Ahmed Awad] Mansoura Univ, Fac Nursing, Crit Care & Emergency Nursing Dept, Mansoura 35516, Egypt.
   [Al-Hazani, Tahani] Prince Sattam Bin Abdulaziz Univ, Coll Sci & Humanities, Biol Dept, Al Kharj 11940, Saudi Arabia.
   [Albarakati, Mohammed Hamed] Med Univ Gdansk, Coll Med, PL-80210 Gdansk, Poland.
   [Abdel Daim, Mohamed] Batterjee Med Coll, Dept Pharmaceut Sci, Pharm Program, Jeddah 21442, Saudi Arabia.
   [Abdel Daim, Mohamed] Suez Canal Univ, Fac Vet Med, Dept Pharmacol, Ismailia 41522, Egypt.
   [Al-sharif, Anas] Ibn Sena Hosp, Dept Pharm, Mecca 23342, Saudi Arabia.
   [Albarakati, Alaa Jameel A.] Umm Al Qura Univ, Coll Med, Dept Surg, Mecca 21961, Saudi Arabia.
   [Elmahallawy, Ehab Kotb] Sohag Univ, Fac Vet Med, Dept Zoonoses, Sohag 82524, Egypt.
RP Alblihed, MA (通讯作者)，Taif Univ, Coll Med, Dept Med Microbiol & Immunol, At Taif 21944, Saudi Arabia.; Elmahallawy, EK (通讯作者)，Sohag Univ, Fac Vet Med, Dept Zoonoses, Sohag 82524, Egypt.
EM mabulihd@tu.edu.sa; syedmoynaly@yahoo.com; a.albrakati@tu.edu.sa;
   ahmedeldehn@kasralainy.edu.eg; saaali@ju.edu.sa; t.alhazani@psau.edu.sa;
   Mohammed.Albarakati@gumed.edu.pl; abdeldaim.m@vet.suez.edu.eg;
   alsharifanas123@gmail.com; ajbarakati@uqu.edu.sa; eehaa@unileon.es
RI Abdel-Daim, Mohamed M./B-2545-2013; Albrakati, Ashraf/AHA-0672-2022;
   ALBRAKATI, ASHRAF/V-5232-2019; Ali, Shaimaa/AAD-2383-2022; Kotb
   Elmahallawy, Ehab/N-1060-2018
OI Abdel-Daim, Mohamed M./0000-0002-4341-2713; ALBRAKATI,
   ASHRAF/0000-0002-4116-7865; Ali, Shaimaa/0000-0003-0786-2343; Alblihed,
   Dr. Mohamd/0000-0002-3536-9276; Kotb Elmahallawy,
   Ehab/0000-0003-4484-3678
FU Taif University [1-441-45]; Ministry of Education, Saudi Arabia
FX This work was supported by the research project grant number (1-441-45),
   funded by the deanship of Scientific Research, Taif University, Ministry
   of Education, Saudi Arabia.
CR Abbasi MS, 2020, WORK, V67, P549, DOI 10.3233/WOR-203308
   Al-Balas M, 2020, BMC MED EDUC, V20, DOI 10.1186/s12909-020-02257-4
   Alsoufi A, 2020, PLOS ONE, V15, DOI 10.1371/journal.pone.0242905
   Astleitner H., 2005, AACE J, V13, P47
   Baloran ET, 2020, J LOSS TRAUMA, V25, P635, DOI 10.1080/15325024.2020.1769300
   Beigel JH, 2019, ANTIVIR RES, V167, P45, DOI 10.1016/j.antiviral.2019.04.006
   Bond M, 2021, INT J EDUC TECHNOL H, V18, DOI 10.1186/s41239-021-00282-x
   Butnaru GI, 2021, SUSTAINABILITY-BASEL, V13, DOI 10.3390/su13095311
   DALMOLIN Ana Cláudia, 2018, Rev. odontol. UNESP, V47, P175, DOI 10.1590/1807-2577.05118
   Dost S, 2020, BMJ OPEN, V10, DOI 10.1136/bmjopen-2020-042378
   Edginton A, 2010, AM J PHARM EDUC, V74, DOI 10.5688/aj740588
   El Said GR, 2021, ADV HUM-COMPUT INTER, V2021, DOI 10.1155/2021/6649524
   Forkman J, 2019, J AGR BIOL ENVIR ST, V24, P289, DOI 10.1007/s13253-019-00355-5
   Garcia-Morales VJ, 2021, FRONT PSYCHOL, V12, DOI 10.3389/fpsyg.2021.616059
   Gaur Uma, 2020, SN Compr Clin Med, V2, P1992, DOI 10.1007/s42399-020-00528-1
   Gopal R, 2021, EDUC INF TECHNOL, V26, P6923, DOI 10.1007/s10639-021-10523-1
   Haroon Zainab, 2020, J Coll Physicians Surg Pak, V30, P129, DOI 10.29271/jcpsp.2020.supp2.129
   Hsiao YC, 2018, 2018 9TH INTERNATIONAL CONFERENCE ON E-EDUCATION, E-BUSINESS, E-MANAGEMENT AND E-LEARNING (IC4E 2018), P26, DOI 10.1145/3183586.3183593
   Jaggars S., 2012, P AM ED RES ASS ANN, V13, P11
   Jolliffe I. T., 2002, PRINCIPAL COMPONENT, V29
   Jordan Paul C., 2018, Antiviral Chemistry & Chemotherapy, V26, p2040206618764483, DOI 10.1177/2040206618764483
   Khalil R, 2020, BMC MED EDUC, V20, DOI 10.1186/s12909-020-02208-z
   Khawar MB, 2021, HELIYON, V7, DOI 10.1016/j.heliyon.2021.e07030
   Kim JW, 2020, PLOS ONE, V15, DOI 10.1371/journal.pone.0243958
   Kulsum K., 2021, EUR J MOL CLIN MED, V7, P2802
   Lorenzo-Alvarez R, 2019, AM J ROENTGENOL, V213, P644, DOI 10.2214/AJR.19.21131
   Toquero CM, 2021, IJERI-INT J EDUC RES, P162, DOI 10.46661/ijeri.5113
   McDonald Bennett, 2017, JMIR Public Health Surveill, V3, pe73, DOI 10.2196/publichealth.7424
   Natarajan J., 2021, IMPACT EMERGENCY REM
   Opeyemi OZ, 2019, GIJHSR, V4, P23
   Owolabi J, 2021, ADV MED EDUC PRACT, V12, P619, DOI 10.2147/AMEP.S295239
   Pelletier K., 2021, 2021 EDUCAUSE HORIZO, P2
   Peters MA, 2020, EDUC PHILOS THEORY, DOI 10.1080/00131857.2020.1835648
   Puljak L, 2020, BMC MED EDUC, V20, DOI 10.1186/s12909-020-02343-7
   Rajab MH, 2020, CUREUS, V12, DOI 10.7759/cureus.8966
   Rapanta C., 2020, POSTDIGITAL SCI EDUC, V2, P923, DOI [DOI 10.1007/S42438-020-00155-Y, 10.1007/s42438-020-00155-y]
   Regmi K, 2020, BMC MED EDUC, V20, DOI 10.1186/s12909-020-02007-6
   Rovai A.P., 2005, Q REV DISTANCE ED, V6, P31
   Sadeghi Roya, 2014, J Adv Med Educ Prof, V2, P146
   Sam C, 2021, MOB INF SYST, V2021, DOI 10.1155/2021/6633223
   Sebbani M, 2021, EDUC RES INT, V2021, DOI 10.1155/2021/5547821
   Sharma, 2020, ASIAN J DISTANCE ED, V15, pI, DOI [https://doi.org/10.5281/zenodo.3778083, 10.5281/zenodo.3778083]
   Siddiquei MI, 2021, HUM BEHAV EMERG TECH, V3, P811, DOI 10.1002/hbe2.300
   Smart KL, 2006, J INF TECHNOL EDUC-R, V5, P201
   Surana A, 2020, J SCI SOC, V47, P99, DOI 10.4103/jss.JSS_41_20
   Tanveer M, 2020, J ENTREPRENEURSHIP E, V23, P1
   Tayyib N., 2020, UNDERGRADUATE NURSIN
   Wladis C, 2014, ONLINE LEARN, V18, P29
   Yu ZG, 2021, INT J EDUC TECHNOL H, V18, DOI 10.1186/s41239-021-00252-3
   Yukselturk E, 2007, EDUC TECHNOL SOC, V10, P71
   Zhuo H., 2021, INT J MANAG ED HUM D, V1, P80
NR 52
TC 0
Z9 0
U1 1
U2 1
PU MDPI
PI BASEL
PA ST ALBAN-ANLAGE 66, CH-4052 BASEL, SWITZERLAND
EI 2071-1050
J9 SUSTAINABILITY-BASEL
JI Sustainability
PD JAN
PY 2022
VL 14
IS 1
AR 224
DI 10.3390/su14010224
PG 16
WC Green & Sustainable Science & Technology; Environmental Sciences;
   Environmental Studies
WE Science Citation Index Expanded (SCI-EXPANDED); Social Science Citation Index (SSCI)
SC Science & Technology - Other Topics; Environmental Sciences & Ecology
GA YV2UL
UT WOS:000752586700001
OA Green Published, gold
DA 2022-07-18
ER

PT J
AU Schulte, TL
   Groning, T
   Ramsauer, B
   Weimann, J
   Pin, M
   Jerusalem, K
   Ridwan, S
AF Schulte, Tobias L.
   Groning, Thilo
   Ramsauer, Babett
   Weimann, Joerg
   Pin, Martin
   Jerusalem, Karen
   Ridwan, Sami
TI Impact of COVID-19 on Continuing Medical Education-Results of an Online
   Survey Among Users of a Non-profit Multi-Specialty Live Online Education
   Platform
SO FRONTIERS IN MEDICINE
LA English
DT Article
DE COVID-19; continuing medical education; online education; medical
   education; survey; online teaching
AB Background: The Coronavirus Disease-2019 (COVID-19) pandemic accelerated digitalization in medical education. Continuing medical education (CME) as a substantial component of this system was relevantly affected. Here, we present the results of an online survey highlighting the impact on and the role of online CME.Methods: An online survey of 44 questions was completed by users of a German online CME platform receiving an invitation via newsletter. CME habits, requirements, personal perception, and impact of the pandemic were inquired. Standard statistical methods were applied.Results: A total of 2,961 responders took the survey with 2,949 completed surveys included in the final analysis. Most contributions originated from Germany, Austria, and Switzerland. Physicians accounted for 78.3% (57.5% hospital doctors) of responses followed by midwives (7.3%) and paramedics (5.7%). Participating physicians were mainly board-certified specialists (69%; 55.75% hospital specialists, 13.25% specialists in private practice). Frequent online lectures at regular intervals (77.8%) and combined face-to-face and online CME (55.9%) were favored. A duration of 1-2 h was found ideal (57.5%). Technical issues were less a major concern since the pandemic.Conclusion: A shift from face-to-face toward online CME events was expectedly detected since the outbreak. Online CME was accelerated and promoted by the pandemic. According to the perception of users, the CME system appears to have reacted adequately to meet their demand but does not replace human interaction.
C1 [Schulte, Tobias L.] Ruhr Univ Bochum, Dept Orthoped & Trauma Surg, St Josef Hosp, Bochum, Germany.
   [Groning, Thilo] Joint Practice Gynecol, Monchengladbach, Germany.
   [Ramsauer, Babett] Vivantes Klinikum Berlin, Dept Gynecol & Obstet, Berlin, Germany.
   [Weimann, Joerg] Sankt Gertrauden Hosp, Dept Anesthesiol & Interdisciplinary Intens Care, Berlin, Germany.
   [Pin, Martin] Florence Nightingale Hosp, Emergency Dept, Dusseldorf, Germany.
   [Jerusalem, Karen] German Soc Emergency & Acute Med DGINA, Berlin, Germany.
   [Ridwan, Sami] Klinikum Ibbenbueren, Dept Neurosurg, Ibbenburen, Germany.
RP Ridwan, S (通讯作者)，Klinikum Ibbenbueren, Dept Neurosurg, Ibbenburen, Germany.
EM sami.ridwan@yahoo.de
CR Althwanay A, 2020, CUREUS J MED SCIENCE, V12, DOI 10.7759/cureus.10775
   Edigin E, 2020, MED EDUC ONLINE, V25, DOI 10.1080/10872981.2020.1774318
   Ferrel MN, 2020, CUREUS, V12, DOI 10.7759/cureus.7492
   Gnanakumar Sujit, 2020, World Neurosurg X, V8, P100083, DOI 10.1016/j.wnsx.2020.100083
   Hassan Zailinawati Abu, 2006, Malays Fam Physician, V1, P70
   Hoopes S, 2020, OBSTET GYNECOL, V136, P56, DOI 10.1097/AOG.0000000000003931
   Lenzner T., 2016, COGNITIVE PRETESTING
   Loda T, 2020, PLOS ONE, V15, DOI 10.1371/journal.pone.0241660
   Martin A, 2020, J DTSCH DERMATOL GES, DOI 10.1111/ddg.14190
   Megaloikonomos PD, 2020, INT ORTHOP, V44, P1611, DOI 10.1007/s00264-020-04742-3
   O'Doherty D, 2018, BMC MED EDUC, V18, DOI 10.1186/s12909-018-1240-0
   Offergeld C, 2021, HNO, V69, P213, DOI 10.1007/s00106-020-00939-5
   Ridwan S, 2021, FRONT SURG, V8, DOI 10.3389/fsurg.2021.749399
   Robertson F.C., 2020, WORLD NEUROSURG, V8, DOI [10.1016/j.wnsx.2020.100084, DOI 10.1016/J.WNSX.2020.100084]
   Sandars J, 2020, INT J MED EDUC, V11, P169, DOI 10.5116/ijme.5f20.55f2
   Saunders MNK, 2016, BRIT J MANAGE, V27, P836, DOI 10.1111/1467-8551.12182
   Schneider SL, 2021, ARCH DERMATOL RES, V313, P389, DOI 10.1007/s00403-020-02088-9
   Shah S, 2020, PAIN PHYSICIAN, V23, pS367
   Singhi EK, 2020, J CANCER EDUC, V35, P1034, DOI 10.1007/s13187-020-01863-6
   Stoehr F, 2021, PLOS ONE, V16, DOI 10.1371/journal.pone.0257394
   Teele SA, 2021, PROG PEDIATR CARDIOL, V60, DOI 10.1016/j.ppedcard.2020.101320
   Torda A, 2020, INTERN MED J, V50, P1150, DOI 10.1111/imj.14882
   Yusoff M.S.B., 2019, ED MED J, V11, P55, DOI [10.21315/eimj2019.11.3.6, DOI 10.21315/EIMJ2019.11.3.6]
   Zoia C, 2020, ACTA NEUROCHIR, V162, P1789, DOI 10.1007/s00701-020-04460-0
NR 24
TC 1
Z9 1
U1 2
U2 2
PU FRONTIERS MEDIA SA
PI LAUSANNE
PA AVENUE DU TRIBUNAL FEDERAL 34, LAUSANNE, CH-1015, SWITZERLAND
EI 2296-858X
J9 FRONT MED-LAUSANNE
JI Front. Med.
PD NOV 15
PY 2021
VL 8
AR 773806
DI 10.3389/fmed.2021.773806
PG 10
WC Medicine, General & Internal
WE Science Citation Index Expanded (SCI-EXPANDED)
SC General & Internal Medicine
GA XH7OS
UT WOS:000725619900001
PM 34869493
OA gold, Green Published
DA 2022-07-18
ER

PT J
AU Papapanou, M
   Routsi, E
   Tsamakis, K
   Fotis, L
   Marinos, G
   Lidoriki, I
   Karamanou, M
   Papaioannou, TG
   Tsiptsios, D
   Smyrnis, N
   Rizos, E
   Schizas, D
AF Papapanou, Michail
   Routsi, Eleni
   Tsamakis, Konstantinos
   Fotis, Lampros
   Marinos, Georgios
   Lidoriki, Irene
   Karamanou, Marianna
   Papaioannou, Theodore G.
   Tsiptsios, Dimitrios
   Smyrnis, Nikolaos
   Rizos, Emmanouil
   Schizas, Dimitrios
TI Medical education challenges and innovations during COVID-19 pandemic
SO POSTGRADUATE MEDICAL JOURNAL
LA English
DT Article
DE COVID-19; medical education & training
ID STUDENT EDUCATION; OPEN-BOOK; RESIDENCY; DEPRESSION; ERA
AB COVID-19 pandemic has undoubtedly disrupted the well-established, traditional structure of medical education. tau he new limitations of physical presence have accelerated the development of an online learning environment, comprising both of asynchronous and synchronous distance education, and the introduction of novel ways of student assessment. At the same time, this prolonged crisis had serious implications on the lives of medical students including their psychological well-being and the impact on their academic trajectories. The new reality has, on many occasions, triggered the 'acting up' of medical students as frontline healthcare staff, which has been perceived by many of them as a positive learning and contributing experience, and has led to a variety of responses from the educational institutions. All things considered, the urgency for rapid and novel adaptations to the new circumstances has functioned as a springboard for remarkable innovations in medical education,including the promotion of a more "evidence-based" approach.
C1 [Papapanou, Michail; Routsi, Eleni; Lidoriki, Irene; Schizas, Dimitrios] Natl & Kapodistrian Univ Athens, Laikon Gen Hosp, Dept Surg 1, Athens 11527, Greece.
   [Tsamakis, Konstantinos; Smyrnis, Nikolaos; Rizos, Emmanouil] Natl & Kapodistrian Univ Athens, Attikon Univ Hosp, Dept Psychiat 2, Athens, Greece.
   [Tsamakis, Konstantinos] Kings Coll London, Inst Psychiat Psychol & Neurosci, London, England.
   [Fotis, Lampros] Natl & Kapodistrian Univ Athens, Attikon Univ Hosp, Dept Paediat 3, Athens, Greece.
   [Marinos, Georgios] Natl & Kapodistrian Univ Athens, Dept Hyg Epidemiol & Med Stat, Athens, Greece.
   [Karamanou, Marianna; Papaioannou, Theodore G.] Natl & Kapodistrian Univ Athens, Dept Hist Med & Med Eth, Athens, Greece.
   [Papaioannou, Theodore G.] Natl & Kapodistrian Univ Athens, Hippokrat Hosp, Dept Cardiol 1, Athens, Greece.
   [Tsiptsios, Dimitrios] South Tyneside & Sunderland NHS Fdn Trust, Dept Clin Neurophysiol, Sunderland, England.
RP Routsi, E (通讯作者)，Natl & Kapodistrian Univ Athens, Laikon Gen Hosp, Dept Surg 1, Athens 11527, Greece.
EM routsie@gmail.com
RI Fotis, Lampros/AAK-8414-2021
OI Papapanou, Michail/0000-0001-8331-2402; TSIPTSIOS,
   DIMITRIOS/0000-0002-1601-8788
CR Abdelhamid K, 2021, AEM EDUC TRAIN, V5, P132, DOI 10.1002/aet2.10538
   Abdulghani HM, 2020, PSYCHOL RES BEHAV MA, V13, P871, DOI 10.2147/PRBM.S276938
   Aker S, 2020, J COMMUN HEALTH, V45, P684, DOI 10.1007/s10900-020-00841-9
   Al-Balas M, 2020, BMC MED EDUC, V20, DOI 10.1186/s12909-020-02257-4
   Alkhowailed Mohammad S, 2020, Inform Med Unlocked, V20, P100432, DOI 10.1016/j.imu.2020.100432
   Alqudah NM, 2020, ANN MED SURG, V59, P44, DOI 10.1016/j.amsu.2020.09.014
   AlSaif HI, 2020, INT J GEN MED, V13, P653, DOI 10.2147/IJGM.S272316
   Aron JA, 2020, ACAD MED, V95, pE4, DOI 10.1097/ACM.0000000000003572
   Ashcroft J, 2021, POSTGRAD MED J, V97, P368, DOI 10.1136/postgradmedj-2020-137906
   Association of American Medical Colleges, 2020, IMP GUID MED STUD CL
   Astorp MS, 2020, BMJ OPEN, V10, DOI 10.1136/bmjopen-2020-039082
   Baecher-Lind L, 2020, OBSTET GYNECOL, V136, P830, DOI 10.1097/AOG.0000000000004113
   Bank I, 2020, BMC MED EDUC, V20, DOI 10.1186/s12909-020-02261-8
   Bhaskar A, 2020, ADV PHYSIOL EDUC, V44, P516, DOI 10.1152/advan.00097.2020
   Bolatov AK, 2021, MED SCI EDUC, V31, P183, DOI 10.1007/s40670-020-01165-y
   Boodman C, 2020, MED EDUC ONLINE, V25, DOI 10.1080/10872981.2020.1770562
   Bosveld MH, 2021, J CRIT CARE, V63, P113, DOI 10.1016/j.jcrc.2020.09.015
   Byrnes YM, 2020, MED EDUC ONLINE, V25, DOI 10.1080/10872981.2020.1798088
   Caliskan F, 2020, POSTGRAD MED, V132, P764, DOI 10.1080/00325481.2020.1795486
   Chandra S, 2020, MED EDUC, V54, P1182, DOI 10.1111/medu.14266
   Chandrasinghe PC, 2020, BMC MED EDUC, V20, DOI 10.1186/s12909-020-02236-9
   Choi B, 2020, BMC MED EDUC, V20, DOI 10.1186/s12909-020-02117-1
   Compton S, 2020, MED EDUC, V54, P943, DOI 10.1111/medu.14268
   Cuschieri S, 2020, ANAT SCI EDUC, V13, P671, DOI 10.1002/ase.2020
   Darnton R, 2021, MED TEACH, V43, P160, DOI 10.1080/0142159X.2020.1829576
   De Ponti R, 2020, BMC MED EDUC, V20, DOI 10.1186/s12909-020-02245-8
   Dedeilia A, 2020, IN VIVO, V34, P1603, DOI 10.21873/invivo.11950
   Ding AN, 2021, POSTGRAD MED J, V97, P404, DOI 10.1136/postgradmedj-2020-138332
   Elsawy F, 2020, MED EDUC ONLINE, V25, DOI 10.1080/10872981.2020.1810968
   Eurboonyanun C, 2021, J SURG EDUC, V78, P737, DOI 10.1016/j.jsurg.2020.08.046
   Farlow JL, 2020, OTOLARYNG HEAD NECK, V163, P926, DOI 10.1177/0194599820934775
   Finn GM, 2020, MED EDUC, V54, P1190, DOI 10.1111/medu.14242
   Flotte TR, 2020, ACAD MED, V95, P1492, DOI 10.1097/ACM.0000000000003540
   Fodje T, 2020, LANCET, V396, P1718, DOI 10.1016/S0140-6736(20)32476-4
   Gaur Uma, 2020, SN Compr Clin Med, V2, P1992, DOI 10.1007/s42399-020-00528-1
   Gewin V, 2020, NATURE, V580, P295, DOI 10.1038/d41586-020-00896-7
   Guadix SW, 2020, WORLD NEUROSURG, V139, pE836, DOI [10.1016/j.wneu.2020.05.090, 10.1016/J.WNEu.2020.05.090]
   Halbert JA, 2020, MED J AUSTRALIA, V213, P69, DOI 10.5694/mja2.50686
   Hall S, 2020, WORLD NEUROSURG, V139, P628, DOI [10.1016/j.wneu.2020.05.001, 10.1016/J.WNEU.2020.05.001]
   Hammoud MM, 2020, JAMA-J AM MED ASSOC, V324, P29, DOI 10.1001/jama.2020.8911
   Hanson KA, 2020, UROLOGY, V146, P36, DOI 10.1016/j.urology.2020.09.027
   Haque A, 2020, BIOCHEM MOL BIOL EDU, V48, P473, DOI 10.1002/bmb.21406
   He LY, 2021, MED EDUC, V55, P293, DOI 10.1111/medu.14364
   Hilburg R, 2020, ADV CHRONIC KIDNEY D, V27, P412, DOI 10.1053/j.ackd.2020.05.017
   Huddart D, 2020, MED EDUC, V54, P951, DOI 10.1111/medu.14215
   Iqbal Muhammad Zafar, 2020, Acta Inform Med, V28, P94, DOI 10.5455/aim.2020.28.94-97
   Jeong L, 2020, MED SCI EDUC, V30, P1361, DOI 10.1007/s40670-020-01065-1
   Jiang ZH, 2021, MED EDUC ONLINE, V26, DOI 10.1080/10872981.2020.1854066
   Johanns B, 2017, NURSE EDUC PRACT, V27, P89, DOI 10.1016/j.nepr.2017.08.018
   Joseph JP, 2020, MED SCI EDUC, V30, P1355, DOI 10.1007/s40670-020-01038-4
   Keegan DA., 2020, MED EDUC
   Kochis M, 2021, ACAD MED, V96, P399, DOI 10.1097/ACM.0000000000003755
   Lapolla P., 2020, COVID 19 CHANGES MED
   Lasheras I, 2020, INT J ENV RES PUB HE, V17, DOI 10.3390/ijerph17186603
   Lieberman JA, 2021, AM J CLIN PATHOL, V155, P79, DOI [10.1093/AJCP/AQAA152, 10.1093/ajcp/aqaa152]
   Long N, 2020, ACAD MED, V95, P1679, DOI 10.1097/ACM.0000000000003611
   Mathieson G, 2020, MED EDUC ONLINE, V25, DOI 10.1080/10872981.2020.1787308
   Mehta N, 2022, MED TEACH, V44, P688, DOI 10.1080/0142159X.2020.1811215
   Menon A, 2020, ACAD MED, V95, P1149, DOI 10.1097/ACM.0000000000003478
   Minter DJ, 2021, J GEN INTERN MED, V36, P1400, DOI 10.1007/s11606-020-06128-y
   Moir F, 2018, ADV MED EDUC PRACT, V9, P323, DOI 10.2147/AMEP.S137384
   Mukhtar K, 2020, PAK J MED SCI, V36, pS27, DOI 10.12669/pjms.36.COVID19-S4.2785
   Nakhostin-Ansari Amin, 2020, Iran J Psychiatry, V15, P228, DOI 10.18502/ijps.v15i3.3815
   O'Byrne L, 2020, J MED ETHICS, V46, P623, DOI 10.1136/medethics-2020-106353
   Ooi SZY, 2020, MED EDUC ONLINE, V25, DOI 10.1080/10872981.2020.1823089
   Pandey U, 2021, J OBSTET GYN INDIA, V71, P33, DOI 10.1007/s13224-020-01366-w
   Pappa S, 2020, BRAIN BEHAV IMMUN, V88, P901, DOI [10.1016/j.bbi.2020.05.026, 10.1016/j.bbi.2020.11.023]
   Parker EU, 2020, AM J CLIN PATHOL, V154, P585, DOI 10.1093/ajcp/aqaa154
   Patel J, 2020, CLIN MED, V20, pE244, DOI 10.7861/clinmed.2020-0219
   Pears M, 2020, SCOT MED J, V65, P112, DOI 10.1177/0036933020956317
   Quek TTC, 2019, INT J ENV RES PUB HE, V16, DOI 10.3390/ijerph16152735
   Rafi AM, 2020, J MED EDUC CURRIC DE, V7, DOI 10.1177/2382120520951795
   Rallis KS, 2020, TRENDS CANCER, V6, P811, DOI 10.1016/j.trecan.2020.08.001
   Roberts V, 2020, MED EDUC ONLINE, V25, DOI 10.1080/10872981.2020.1772014
   Roskvist R, 2020, EDUC PRIM CARE, V31, P247, DOI 10.1080/14739879.2020.1772123
   Rotenstein LS, 2016, JAMA-J AM MED ASSOC, V316, P2214, DOI 10.1001/jama.2016.17324
   Rupley D., 2020, MOBILIZATION HLTH PR
   Sam AH, 2020, ACAD MED, V95, P1126, DOI 10.1097/ACM.0000000000003431
   Samarasekera DD, 2020, ACAD MED, V95, P1126, DOI 10.1097/ACM.0000000000003425
   Shehata MHK, 2020, J MED EDUC CURRIC DE, V7, DOI 10.1177/2382120520951819
   Singh K, 2020, INDIAN PEDIATR, V57, P678
   Sinopidis X, 2021, BALK MED J, V38, P61, DOI 10.4274/balkanmedj.galenos.2020.2020.6.183
   Soled D, 2020, ACAD MED, V95, P1384, DOI 10.1097/ACM.0000000000003401
   Tabari P, 2021, MED EDUC, V55, P125, DOI 10.1111/medu.14376
   Taghrir MH, 2020, ARCH IRAN MED, V23, P249, DOI [10.34172/aim.2020.06 Abstract View:, 10.34172/aim.2020.06]
   Tan Kuang Ian, 2020, Singapore Med J, DOI 10.11622/smedj.2020105
   Tapper J., 2020, GUARDIAN, V22
   Torres A, 2020, MED EDUC, V54, P858, DOI 10.1111/medu.14245
   Torun F, 2020, PAK J MED SCI, V36, P1355, DOI 10.12669/pjms.36.6.2985
   Tsamakis K, 2021, EXP THER MED, V21, DOI 10.3892/etm.2021.9675
   Tsamakis K, 2020, EXP THER MED, V20, P159, DOI 10.3892/etm.2020.8671
   Tsamakis K, 2020, EXP THER MED, V19, P3451, DOI 10.3892/etm.2020.8646
   Tsang ACO, 2021, MED EDUC, V55, P112, DOI 10.1111/medu.14394
   Vala N. H., 2020, National Journal of Physiology, Pharmacy and Pharmacology, V10, P1043, DOI 10.5455/njppp.2020.10.07205202031072020
   Wang JHS, 2020, MED J AUSTRALIA, V212, P490, DOI 10.5694/mja2.50601
   Watson A, 2020, MED EDUC ONLINE, V25, DOI 10.1080/10872981.2020.1764741
   Whelan AJ, 2020, ACAD MED, V95, P1305, DOI 10.1097/ACM.0000000000003449
   Wickemeyer JL, 2021, OTOLARYNG HEAD NECK, V164, P562, DOI 10.1177/0194599820959276
   Zagury-Orly I, 2021, MED TEACH, V43, P972, DOI 10.1080/0142159X.2020.1811214
NR 100
TC 29
Z9 29
U1 2
U2 5
PU BMJ PUBLISHING GROUP
PI LONDON
PA BRITISH MED ASSOC HOUSE, TAVISTOCK SQUARE, LONDON WC1H 9JR, ENGLAND
SN 0032-5473
EI 1469-0756
J9 POSTGRAD MED J
JI Postgrad. Med. J.
PD MAY
PY 2022
VL 98
IS 1159
BP 321
EP 327
DI 10.1136/postgradmedj-2021-140032
EA MAR 2021
PG 7
WC Medicine, General & Internal
WE Science Citation Index Expanded (SCI-EXPANDED)
SC General & Internal Medicine
GA 0V8JK
UT WOS:000728604000001
PM 33782202
OA Bronze
DA 2022-07-18
ER

PT J
AU Ahmed, S
   Zimba, O
   Gasparyan, AY
AF Ahmed, Sakir
   Zimba, Olena
   Gasparyan, Armen Yuri
TI Moving towards online rheumatology education in the era of COVID-19
SO CLINICAL RHEUMATOLOGY
LA English
DT Article
DE COVID-19; E-learning; Medical education; Rheumatology; Social media
ID MEDICAL-EDUCATION; OPPORTUNITIES; CHALLENGES; UPTODATE; PEDAGOGY; TIME
AB The coronavirus disease-2019 (COVID-19) pandemic has unsettled conventional medical education, hastening a switch to digital platforms and open-access publishing. Rheumatology is a fast evolving academic discipline that stands to gain by this switch. Most rheumatology textbooks are now available in digital formats, and these are complemented with live updating educational hubs such as UpToDate and ClinicalKey. Emerging topics of COVID-19 on these proprietary platforms are now freely available to all specialists. Social media channels, particularly Twitter, are becoming major players in the era of COVID-19 by offering online journal clubs, enabling fast dissemination of influential articles, and facilitating interactive education. Indexed rheumatology journals, in turn, aid online education by opening access to recommendations and other materials that are rapidly changing research and practice worldwide. Research peer review additionally offers learning experience to novice and seasoned researchers and authors. Global rheumatology societies have online learning resources, which are changing their format and geographic reach to meet the changing needs in the times of pandemic. While online teaching lacks emotional connections between mentors and mentees, switch to a more interactive format of education and regular contacts may partly solve the issue. Rheumatologists can take the lead in these challenging times and contribute more to online scholarly activities which are aimed to maintain and enrich education.
C1 [Ahmed, Sakir] KIIT Univ, Dept Clin Immunol & Rheumatol, Kalinga Inst Med Sci KIMS, Bhubaneswar 751024, India.
   [Zimba, Olena] 2 Danylo Halytsky Lviv Natl Med Univ, Dept Internal Med, 2,Danylo Halytsky, Lvov, Ukraine.
   [Gasparyan, Armen Yuri] Univ Birmingham, Dudley Grp NHS Fdn Trust, Russells Hall Hosp, Dept Rheumatol, Pensnett Rd, Dudley DY1 2HQ, West Midlands, England.
   [Gasparyan, Armen Yuri] Univ Birmingham, Dudley Grp NHS Fdn Trust, Russells Hall Hosp, Dept Res & Dev, Pensnett Rd, Dudley DY1 2HQ, West Midlands, England.
RP Gasparyan, AY (通讯作者)，Univ Birmingham, Dudley Grp NHS Fdn Trust, Russells Hall Hosp, Dept Rheumatol, Pensnett Rd, Dudley DY1 2HQ, West Midlands, England.; Gasparyan, AY (通讯作者)，Univ Birmingham, Dudley Grp NHS Fdn Trust, Russells Hall Hosp, Dept Res & Dev, Pensnett Rd, Dudley DY1 2HQ, West Midlands, England.
EM sakir005@gmail.com; zimbaolena@gmail.com; a.gasparyan@gmail.com
RI Gasparyan, Armen Yuri/C-9174-2009; Ahmed, Sakir/J-1876-2019; Zimba,
   Olena/Q-4031-2017
OI Gasparyan, Armen Yuri/0000-0001-8749-6018; Ahmed,
   Sakir/0000-0003-4631-311X; Zimba, Olena/0000-0002-4188-8486
CR Agoritsas T, 2017, BMJ OPEN, V7, DOI 10.1136/bmjopen-2017-018593
   Ahmed S, 2020, INDIAN J RHEUMATOL, V15, P171, DOI 10.4103/injr.injr_15_20
   Ahmed S, 2020, J KOREAN MED SCI, V35, DOI 10.3346/jkms.2020.35.e270
   Akintayo RO, 2021, ANN RHEUM DIS, V80, DOI 10.1136/annrheumdis-2020-218273
   Al Maini M, 2020, CLIN RHEUMATOL, V39, P627, DOI 10.1007/s10067-019-04544-y
   Al Maini M, 2015, CLIN RHEUMATOL, V34, P819, DOI 10.1007/s10067-014-2841-6
   Alunno A, 2020, RMD OPEN, V6, DOI 10.1136/rmdopen-2020-001330
   Anjali Sharma, 2016, Educ Health (Abingdon), V29, P42, DOI 10.4103/1357-6283.178932
   [Anonymous], 1917, LANCET, V190, P351, DOI [10.1016/S0140-736(01)52136-4, DOI 10.1016/S0140-736(01)52136-4]
   Bang A, 2020, LANCET, V395, pE114, DOI 10.1016/S0140-6736(20)31413-6
   Cai K, 2020, EUR J RHEUMATOL, V7, pS91, DOI 10.5152/eurjrheum.2020.20060
   De Leo G, 2006, AMIA Annu Symp Proc, P902
   Doskaliuk B, 2020, RHEUMATOL INT, V40, P175, DOI 10.1007/s00296-019-04504-4
   ESCALON MX, 2020, PM&R 0829, DOI DOI 10.1002/PMRJ.12455
   Ferrel MN, 2020, CUREUS, V12, DOI 10.7759/cureus.7492
   Frank-Bertoncelj M, 2014, CLIN EXP RHEUMATOL, V32, P935
   Gasparyan AY, 2017, J KOREAN MED SCI, V32, P1749, DOI 10.3346/jkms.2017.32.11.1749
   Gasparyan AY, 2015, J KOREAN MED SCI, V30, P360, DOI 10.3346/jkms.2015.30.4.360
   Georgiev T, 2019, RHEUMATOL INT, V39, P417, DOI 10.1007/s00296-018-4202-2
   Gill D, 2020, LANCET, V396, P77, DOI 10.1016/S0140-6736(20)31368-4
   Gupta L, 2020, J KOREAN MED SCI, V35, DOI 10.3346/jkms.2020.35.e256
   Gustafsson L, 2020, AUST OCCUP THER J, V67, P197, DOI 10.1111/1440-1630.12672
   Handa R, 2015, NAT REV RHEUMATOL, V11, P183, DOI 10.1038/nrrheum.2014.182
   Huslig Mary Ann, 2015, Medical Reference Services Quarterly, V34, P343, DOI 10.1080/02763869.2015.1052696
   Johnson E, 2016, JMIR MHEALTH UHEALTH, V4, DOI 10.2196/mhealth.6189
   Kauffman L, 2019, J DIGIT IMAGING, V32, P1062, DOI 10.1007/s10278-019-00248-6
   Kernan KF, 2020, LANCET RHEUMATOL, V2, pE310, DOI 10.1016/S2665-9913(20)30129-6
   Khabbazi A, 2019, RHEUMATOL INT, V39, P1307, DOI 10.1007/s00296-019-04325-5
   Khan SEA, 2020, CLIN RHEUMATOL, V39, P681, DOI 10.1007/s10067-019-04797-7
   Kim HY, 2016, NAT REV RHEUMATOL, V12, P183, DOI 10.1038/nrrheum.2015.165
   Kocyigit BF, 2020, CLIN RHEUMATOL, V39, P2049, DOI 10.1007/s10067-020-05176-3
   Kocyigit BF, 2019, RHEUMATOL INT, V39, P1263, DOI 10.1007/s00296-019-04322-8
   Koumpouras F, 2020, ARTHRITIS RHEUMATOL, V72, P1064, DOI 10.1002/art.41278
   Lewandowski LB, 2020, CLIN RHEUMATOL, V39, P689, DOI 10.1007/s10067-019-04817-6
   Liang ZC, 2020, ACAD MED, V95, P1359, DOI 10.1097/ACM.0000000000003441
   Madrigal E, 2020, ACAD MED, V95, P744, DOI 10.1097/ACM.0000000000003148
   Manson DK, 2020, ACAD MED, V95, P1670, DOI 10.1097/ACM.0000000000003548
   Mehregan M, 2019, J KOREAN MED SCI, V34, DOI 10.3346/jkms.2019.34.e41
   Misra DP, 2020, CLIN RHEUMATOL, V39, P2055, DOI 10.1007/s10067-020-05073-9
   Misra DP, 2018, J KOREAN MED SCI, V33, DOI 10.3346/jkms.2018.33.e287
   Misra DP, 2016, J KOREAN MED SCI, V31, P1013, DOI 10.3346/jkms.2016.31.7.1013
   Mueller Alisa A, 2020, N Engl J Med, V383, pe48, DOI 10.1056/NEJMimc2003325
   Najm A, 2020, RMD OPEN, V6, DOI 10.1136/rmdopen-2020-001183
   Nikiphorou E, 2018, ANN RHEUM DIS, V77, P1245, DOI 10.1136/annrheumdis-2017-212273
   Nikiphorou E, 2017, ANN RHEUM DIS, V76, DOI 10.1136/annrheumdis-2016-209718
   Nune A, 2020, CLIN RHEUMATOL, V39, P2817, DOI 10.1007/s10067-020-05312-z
   O'Glasser AY, 2020, SEMIN NEPHROL, V40, P249, DOI 10.1016/j.semnephrol.2020.04.003
   Phua J, 2012, SINGAP MED J, V53, P116
   Pineda C, 2019, RHEUMATOL INT, V39, P585, DOI 10.1007/s00296-018-4198-7
   Poe CP, 2020, CROAT MED J, V61, P211, DOI 10.3325/cmj.2020.61.211
   Rege N, 2020, J POSTGRAD MED, V66, P9, DOI 10.4103/jpgm.JPGM_749_19
   Richmond H, 2017, BMC MED EDUC, V17, DOI 10.1186/s12909-017-1047-4
   Rodriguez-Carrio J, 2018, RMD OPEN, V4, DOI 10.1136/rmdopen-2017-000619
   Sandhu VK, 2020, CLIN RHEUMATOL, V39, P659, DOI 10.1007/s10067-019-04777-x
   Scaffidi Michael A, 2017, JMIR Med Educ, V3, pe20, DOI 10.2196/mededu.8188
   Sharma N, 2014, ACAD MED, V89, P194, DOI 10.1097/ACM.0000000000000118
   Shenoy P, 2020, CLIN RHEUMATOL, V39, P2757, DOI 10.1007/s10067-020-05200-6
   Shimizu T, 2018, INT J MED INFORM, V109, P1, DOI 10.1016/j.ijmedinf.2017.09.010
   Taylor KA, 2020, RES PRACT THROMB HAE, V4, P727, DOI 10.1002/rth2.12394
   Thiele RH, 2010, POSTGRAD MED J, V86, P459, DOI 10.1136/pgmj.2010.098053
   Tolu S, 2018, RHEUMATOL INT, V38, P1285, DOI 10.1007/s00296-018-4047-8
   Vlieland TPMV, 2016, RMD OPEN, V2, DOI 10.1136/rmdopen-2016-000337
   Ward JPT, 2001, LANCET, V357, P792, DOI 10.1016/S0140-6736(00)04173-8
   Wittoek R, 2017, CLIN RHEUMATOL, V36, P2805, DOI 10.1007/s10067-017-3673-y
   Wong XL, 2019, INTERN MED J, V49, P1329, DOI 10.1111/imj.14448
   Zimba O, 2020, RHEUMATOL INT, V40, P183, DOI 10.1007/s00296-019-04493-4
NR 66
TC 22
Z9 22
U1 1
U2 7
PU SPRINGER LONDON LTD
PI LONDON
PA 236 GRAYS INN RD, 6TH FLOOR, LONDON WC1X 8HL, ENGLAND
SN 0770-3198
EI 1434-9949
J9 CLIN RHEUMATOL
JI Clin. Rheumatol.
PD NOV
PY 2020
VL 39
IS 11
BP 3215
EP 3222
DI 10.1007/s10067-020-05405-9
EA SEP 2020
PG 8
WC Rheumatology
WE Science Citation Index Expanded (SCI-EXPANDED)
SC Rheumatology
GA OA8ZQ
UT WOS:000570048500002
PM 32939569
OA Green Published, Bronze
DA 2022-07-18
ER

PT J
AU Gu, SX
   Yuan, WQ
   Zhang, AJ
   Huo, G
   Jiang, MY
   Han, JL
   Shen, N
AF Gu, Shixian
   Yuan, Wenqing
   Zhang, Aijing
   Huo, Gang
   Jiang, Mengyun
   Han, Jiangli
   Shen, Ning
TI Online re-examination of postgraduate medical students during the
   COVID-19 pandemic
SO BMC MEDICAL EDUCATION
LA English
DT Article
DE Education; Medical; Postgraduate; Online re-examination; COVID-19
ID EDUCATION
AB Background Postgraduate entrance examination (the Unified National Graduate Entrance Examination) is the major way for Chinese medical undergraduate student to apply for postgraduate studies. It consists of two stages: the preliminary basic written test and the re-examination in form of both written tests and interviews. With the spread of COVID-19, the traditional on-site re-examination of postgraduates must be changed to online re-examination. By comparing the re-examination process and admission results of online and on-site re-examination, we studied the feasibility of online re-examination for postgraduates and measures to improve it. Methods This was a retrospective cohort study using data from the Unified National Graduate Entrance Examination. Our sample population was the applicants to Peking University Third Hospital (PUTH) who completed re-examinations. In total, 281 records were successively selected from March 2017 to May 2020. By comparing the re-examination process and admission results of the 2020 online re-examination with those of the 2017-2019 on-site re-examinations, we analyzed the process, difficulties and improvement of online re-examination. Results A total of 281 subjects were included, of whom 77.9% completed an on-site re-examination in 2017-2019 and 22.1% completed the 2020 online re-examination. In the on-site re-examinations, 70.8% of the students were admitted, and in the online re-examination, 74.2% of the students were admitted. There were no significant differences between the students who completed on-site and online re-examinations in terms of gender, recent graduation, cultivation type, graduate from a key university, and admission (P>0.05). The on-site and online re-examination results were very similar among the admitted students. The multivariable logistic regression analysis showed that online re-examination had no effect on student admissions. Students seeking professional degree were less likely to be admitted than those seeking academic degree, and those with a better standardized rank in medicine and a better standardized rank of re-examination score were more likely to be admitted. Conclusions The online re-examination implemented in 2020 during the COVID-19 pandemic achieved the same selective effect as on-site re-examination. Effective time management, a standardized test question template, well-trained staff and effective technology are the keys to success.
C1 [Gu, Shixian; Yuan, Wenqing; Zhang, Aijing; Huo, Gang; Jiang, Mengyun; Han, Jiangli] Peking Univ Third Hosp, Dept Educ, Dept Cardiol, 38 Xueyuan Rd, Beijing 100191, Peoples R China.
   [Han, Jiangli] Peking Univ Third Hosp, Dept Cardiol, 38 Xueyuan Rd, Beijing 100191, Peoples R China.
   [Shen, Ning] Peking Univ Third Hosp, Dept Pulm & Crit Care Med, 38 Xueyuan Rd, Beijing 100191, Peoples R China.
RP Han, JL (通讯作者)，Peking Univ Third Hosp, Dept Educ, Dept Cardiol, 38 Xueyuan Rd, Beijing 100191, Peoples R China.; Han, JL (通讯作者)，Peking Univ Third Hosp, Dept Cardiol, 38 Xueyuan Rd, Beijing 100191, Peoples R China.; Shen, N (通讯作者)，Peking Univ Third Hosp, Dept Pulm & Crit Care Med, 38 Xueyuan Rd, Beijing 100191, Peoples R China.
EM dr_hanjiangli@126.com; shenning1972@126.com
FU Information Management and Big Data Center of Peking University Third
   Hospital
FX This study was supported by the Information Management and Big Data
   Center of Peking University Third Hospital.
CR Aggarwal R, 2011, BMC MED EDUC, V11, DOI 10.1186/1472-6920-11-37
   Bedford J, 2020, LANCET, V395, P1015, DOI 10.1016/S0140-6736(20)30673-5
   Chumley-Jones HS, 2002, ACAD MED, V77, pS86, DOI 10.1097/00001888-200210001-00028
   Curran V, 2006, ACAD MED, V81, pS30, DOI 10.1097/01.ACM.0000236509.32699.f5
   Curran VR, 2010, BMC MED EDUC, V10, DOI 10.1186/1472-6920-10-10
   Dhama K, 2020, CLIN MICROBIOL REV, V33, DOI 10.1128/CMR.00028-20
   Ellaway R, 2008, MED TEACH, V30, P455, DOI [10.1080/01421590802108331, 10.1080/01421590802108349]
   Eurboonyanun C, 2021, J SURG EDUC, V78, P737, DOI 10.1016/j.jsurg.2020.08.046
   Fordis M, 2005, JAMA-J AM MED ASSOC, V294, P1043, DOI 10.1001/jama.294.9.1043
   Huang BY, 2017, J VASC SURG, V66, P1892, DOI 10.1016/j.jvs.2017.08.064
   Khanna RC, 2020, INDIAN J OPHTHALMOL, V68, P549, DOI 10.4103/ijo.IJO_516_20
   Maffetone PB, 2020, FRONT PUBLIC HEALTH, V8, DOI 10.3389/fpubh.2020.00135
   Mayadas AF, 2009, SCIENCE, V323, P85, DOI 10.1126/science.1168874
   Nair AG, 2020, INDIAN J OPHTHALMOL, V68, P725, DOI 10.4103/ijo.IJO_797_20
   RAJAB MH, 2020, CUREUS PALO ALTO CA, V12
   Wang C, 2020, LANCET, V395, P470, DOI 10.1016/S0140-6736(20)30185-9
   Wang WM, 2021, BMC MED EDUC, V21, DOI 10.1186/s12909-021-02875-6
   Xia JH, 2020, J MED VIROL, V92, P589, DOI 10.1002/jmv.25725
   Zhu N, 2020, NEW ENGL J MED, V382, P727, DOI 10.1056/NEJMoa2001017
NR 19
TC 0
Z9 0
U1 2
U2 2
PU BMC
PI LONDON
PA CAMPUS, 4 CRINAN ST, LONDON N1 9XW, ENGLAND
EI 1472-6920
J9 BMC MED EDUC
JI BMC Med. Educ.
PD JAN 18
PY 2022
VL 22
IS 1
AR 42
DI 10.1186/s12909-022-03100-8
PG 9
WC Education & Educational Research; Education, Scientific Disciplines
WE Science Citation Index Expanded (SCI-EXPANDED); Social Science Citation Index (SSCI)
SC Education & Educational Research
GA YI6BF
UT WOS:000743930700001
PM 35042499
OA gold, Green Published
DA 2022-07-18
ER

PT J
AU Chasset, F
   Barral, M
   Steichen, O
   Legrand, A
AF Chasset, Francois
   Barral, Matthias
   Steichen, Olivier
   Legrand, Anne
TI Immediate consequences and solutions used to maintain medical education
   during the COVID-19 pandemic for residents and medical students: a
   restricted review
SO POSTGRADUATE MEDICAL JOURNAL
LA English
DT Review
DE COVID-19; medical education & training
ID DISEASE 2019 COVID-19; NEUROSURGERY EDUCATION; ORTHOPEDIC EDUCATION;
   RADIOLOGY EDUCATION; TRAINING-PROGRAMS; IMPACT; TRAINEES; QUALITY
AB Background The COVID-19 outbreak has dramatically impacted medical education, both bedside and academic teaching had to be adapted to comply with the reorganisation of care and social distancing measures. Objectives To overview the impact of the pandemic on medical education, including the pedagogical responses adopted and their assessment by medical students and residents. Material and methods This restricted systematic review was performed using Rayyan QCRI, to select observational or interventional articles and field experience reports assessing the impact of the COVID-19 pandemic on medical education for medical students and residents. Study design, study population, geographical origin, use of an educational tools (including softwares and social media), their type and assessment, were recorded. For studies evaluating a specific tool the Medical Education Research Study Quality Instrument (MERSQI) was used to assess study quality. Results The literature search identified 1480 references and 60 articles were selected. Most articles focused on residents (41/60; 69%), and half (30/60; 50%) involved surgical specialties. Online courses were the most frequently used pedagogical tool (52/60; 88%). Simulation tools were used more frequently in articles involving surgical specialties (15/29; 52%) compared with medical specialties (2/14; 12%) (p=0.01). Only four studies reported the assessment of pedagogical tools by medical students, their MERSQI scores ranged from 5.5/18 to 9.0/18. Conclusion Medical education was highly impacted by the COVID-19 pandemic particularly in surgical specialties. Online courses were the most frequently attempted solution to cope with social distancing constraints. Medical students' assessment of pedagogical tools was mostly positive, but the methodological quality of those studies was limited.
C1 [Chasset, Francois; Barral, Matthias; Steichen, Olivier] Sorbonne Univ, Fac Med, Paris, Ile De France, France.
   [Chasset, Francois] Hop Tenon, AP HP, Serv Dermatol & Allergol, Paris, Ile De France, France.
   [Barral, Matthias] Hop Tenon, AP HP, Serv Radiol, Paris, Ile De France, France.
   [Steichen, Olivier] Hop Tenon, Serv Med Interne, Paris, Ile De France, France.
   [Legrand, Anne] INSERM, U970, Paris, France.
   [Legrand, Anne] Hop Europeen Georges Pompidou, Genet, Paris, France.
RP Chasset, F (通讯作者)，Sorbonne Univ, F-75006 Paris, France.
EM francois.chasset@aphp.fr
OI Legrand, Anne/0000-0001-5703-3493
CR Agarwal S, 2020, NEUROLOGY, V94, pE2608, DOI 10.1212/WNL.0000000000009675
   Al Shawwa Lana A, 2012, Oman Med J, V27, P4, DOI 10.5001/omj.2012.02
   AlGaeed M, 2020, J CLIN NEUROSCI, V78, P452, DOI 10.1016/j.jocn.2020.05.032
   Alhaj AK, 2020, WORLD NEUROSURG, V139, pE848, DOI 10.1016/j.wneu.2020.05.087
   Ali SR, 2020, J PLAST RECONSTR AES, V73, P1362, DOI 10.1016/j.bjps.2020.05.038
   Bray DP, 2020, NEUROSURGERY, V87, pE189, DOI 10.1093/neuros/nyaa164
   Calhoun KE, 2020, AM J SURG, V220, P44, DOI 10.1016/j.amjsurg.2020.04.024
   Campbell M, 2020, BMJ-BRIT MED J, V368, DOI 10.1136/bmj.l6890
   Chick RC, 2020, J SURG EDUC, V77, P729, DOI 10.1016/j.jsurg.2020.03.018
   Comer BT, 2020, OTOLARYNG HEAD NECK, V163, P70, DOI 10.1177/0194599820923621
   Crosby DL, 2020, OTOLARYNG HEAD NECK, V163, P38, DOI 10.1177/0194599820922502
   Durrani M, 2020, MED EDUC, V54, P955, DOI 10.1111/medu.14217
   Fong ZV, 2020, J GASTROINTEST SURG, V24, P1232, DOI 10.1007/s11605-020-04596-5
   Garcia RM, 2020, NEUROSURGERY, V87, pE258, DOI 10.1093/neuros/nyaa214
   Garcia-Lozano JA, 2020, J EUR ACAD DERMATOL, V34, pE370, DOI 10.1111/jdv.16621
   Gawad Nada, 2020, Can J Surg, V63, pE302, DOI 10.1503/cjs.006120
   Geha R, 2020, MED EDUC, V54, P855, DOI 10.1111/medu.14246
   Guadix SW, 2020, WORLD NEUROSURG, V139, pE836, DOI [10.1016/j.wneu.2020.05.090, 10.1016/J.WNEu.2020.05.090]
   Hall AK, 2020, MED TEACH, V42, P756, DOI 10.1080/0142159X.2020.1766669
   Hare SS, 2020, CLIN RADIOL, V75, P326, DOI 10.1016/j.crad.2020.03.005
   Hoopes S, 2020, OBSTET GYNECOL, V136, P56, DOI 10.1097/AOG.0000000000003931
   Kanneganti A, 2020, ACTA OBSTET GYN SCAN, V99, P692, DOI 10.1111/aogs.13885
   Kanneganti A, 2020, POSTGRAD MED J, V96, P384, DOI 10.1136/postgradmedj-2020-137840
   Kaup S, 2020, INDIAN J OPHTHALMOL, V68, P1220, DOI 10.4103/ijo.IJO_1241_20
   Keegan DA, 2020, MED EDUC, V54, P766, DOI 10.1111/medu.14220
   Kim JH, 2021, NAT MED, V27, P205, DOI 10.1038/s41591-021-01230-y
   Kivlehan E, 2020, J PEDIATR REHAB MED, V13, P289, DOI 10.3233/PRM-200765
   Kogan M, 2020, J AM ACAD ORTHOP SUR, V28, pE456, DOI 10.5435/JAAOS-D-20-00292
   Lewis CT, 2020, WORLD NEUROSURG, V138, P545, DOI 10.1016/j.wneu.2020.04.179
   Li CH, 2020, ACAD RADIOL, V27, P872, DOI 10.1016/j.acra.2020.04.028
   Liu N, 2020, BMC MED RES METHODOL, V20, DOI 10.1186/s12874-020-01059-y
   Lubarsky S, 2020, MED EDUC, V54, P856, DOI 10.1111/medu.14218
   Mishra D, 2020, INDIAN J OPHTHALMOL, V68, P999, DOI 10.4103/ijo.IJO_1067_20
   Mooney CJ, 2020, MED EDUC, V54, P857, DOI 10.1111/medu.14225
   Morawo A, 2020, MED EDUC, V54, P1188, DOI 10.1111/medu.14253
   Moszkowicz D, 2020, CLIN ANAT, V33, P927, DOI 10.1002/ca.23601
   Mukhopadhyay S, 2020, ARCH PATHOL LAB MED, V144, P1027, DOI 10.5858/arpa.2020-0201-ED
   Murdock HM, 2020, MED EDUC, V54, P851, DOI 10.1111/medu.14226
   Nadgir R, 2020, ACAD RADIOL, V27, P1291, DOI 10.1016/j.acra.2020.05.018
   Nahai F, 2020, AESTHET SURG J, V40, P1040, DOI 10.1093/asj/sjaa123
   Newman NA, 2020, J CARDIAC SURG, V35, P1174, DOI 10.1111/jocs.14590
   Oldenburg R, 2020, J AM ACAD DERMATOL, V82, pE229, DOI 10.1016/j.jaad.2020.03.097
   Ouzzani M, 2016, SYST REV-LONDON, V5, DOI 10.1186/s13643-016-0384-4
   Pertile D, 2020, UPDATES SURG, V72, P269, DOI 10.1007/s13304-020-00811-9
   Plancher Kevin D, 2020, Arthrosc Sports Med Rehabil, V2, pe295, DOI 10.1016/j.asmr.2020.04.007
   Pluddemann A, 2018, BMJ EVID-BASED MED, V23, P201, DOI 10.1136/bmjebm-2018-110990
   Reed DA, 2008, J GEN INTERN MED, V23, P903, DOI 10.1007/s11606-008-0664-3
   Reed DA, 2007, JAMA-J AM MED ASSOC, V298, P1002, DOI 10.1001/jama.298.9.1002
   Regier DS, 2020, AM J MED GENET A, V182, P1302, DOI 10.1002/ajmg.a.61595
   Reinholz M, 2020, J EUR ACAD DERMATOL, V34, pE214, DOI 10.1111/jdv.16391
   Rose C, 2020, MED EDUC, V54, P758, DOI 10.1111/medu.14192
   Rose S, 2020, JAMA-J AM MED ASSOC, V323, P2131, DOI 10.1001/jama.2020.5227
   Rosen GH, 2020, J UROLOGY, V204, P1039, DOI 10.1097/JU.0000000000001155
   Roskvist R, 2020, EDUC PRIM CARE, V31, P247, DOI 10.1080/14739879.2020.1772123
   Roy SF, 2020, J CLIN PATHOL, V73, P444, DOI 10.1136/jclinpath-2020-206682
   Sahi PK, 2020, INDIAN PEDIATR, V57, P652, DOI 10.1007/s13312-020-1894-7
   Schneider SL, 2021, ARCH DERMATOL RES, V313, P389, DOI 10.1007/s00403-020-02088-9
   Seymour-Walsh AE, 2020, RURAL REMOTE HEALTH, V20, DOI 10.22605/RRH6045
   Shih KC, 2020, MED EDUC, V54, P663, DOI 10.1111/medu.14189
   Singh K, 2020, INDIAN PEDIATR, V57, P678
   Slanetz PJ, 2020, J AM COLL RADIOL, V17, P743, DOI 10.1016/j.jacr.2020.03.034
   Stambough JB, 2020, J ARTHROPLASTY, V35, pS60, DOI 10.1016/j.arth.2020.04.032
   Tomlinson SB, 2020, J NEUROSURG, V133, P14, DOI 10.3171/2020.4.JNS201012
   Torlinski T, 2020, ANAESTH INTENSIVE TH, V52, P434, DOI 10.5114/ait.2020.101360
   Torres A, 2020, MED EDUC, V54, P858, DOI 10.1111/medu.14245
   Tretter JT, 2020, CARDIOL YOUNG, V30, P560, DOI 10.1017/S1047951120000852
   Tutarel Oktay, 2002, BMC Med Educ, V2, P3, DOI 10.1186/1472-6920-2-3
   University of Maastricht, 2003, DEP ED DEV RES
   Vargo E, 2020, UROLOGY, V140, P1, DOI 10.1016/j.urology.2020.04.001
   Warhadpande S, 2020, ACAD RADIOL, V27, P868, DOI 10.1016/j.acra.2020.04.024
   Young, 2020, GUIDANCE MED STUDENT, P1
   Zingaretti N, 2020, AESTHET PLAST SURG, V44, P1381, DOI 10.1007/s00266-020-01789-w
   Zuo LL, 2020, MED EDUC, V54, P664, DOI 10.1111/medu.14194
NR 73
TC 6
Z9 6
U1 4
U2 6
PU BMJ PUBLISHING GROUP
PI LONDON
PA BRITISH MED ASSOC HOUSE, TAVISTOCK SQUARE, LONDON WC1H 9JR, ENGLAND
SN 0032-5473
EI 1469-0756
J9 POSTGRAD MED J
JI Postgrad. Med. J.
PD MAY
PY 2022
VL 98
IS 1159
BP 380
EP 388
DI 10.1136/postgradmedj-2021-139755
EA APR 2021
PG 9
WC Medicine, General & Internal
WE Science Citation Index Expanded (SCI-EXPANDED)
SC General & Internal Medicine
GA 0V8JK
UT WOS:000727476200001
PM 33795479
OA Green Published, Bronze
DA 2022-07-18
ER

PT J
AU Gravas, S
   Ahmad, M
   Hernandez-Porras, A
   Furriel, F
   Alvarez-Maestro, M
   Kumar, A
   Lee, KS
   Azodoh, E
   Mburugu, P
   Sanchez-Salas, R
   Bolton, D
   Gomez, R
   Klotz, L
   Kulkarni, S
   Tanguay, S
   Elliott, S
   de la Rosette, J
AF Gravas, Stavros
   Ahmad, Mumtaz
   Hernandez-Porras, Andres
   Furriel, Frederico
   Alvarez-Maestro, Mario
   Kumar, Anant
   Lee, Kyu-Sung
   Azodoh, Evaristus
   Mburugu, Patrick
   Sanchez-Salas, Rafael
   Bolton, Damien
   Gomez, Reynaldo
   Klotz, Laurence
   Kulkarni, Sanjay
   Tanguay, Simon
   Elliott, Sean
   de la Rosette, Jean
CA Off Educ SIU Board Directors
TI Impact of COVID-19 on medical education: introducinghomo digitalis
SO WORLD JOURNAL OF UROLOGY
LA English
DT Article
DE Coronavirus; COVID-19; Urology; Medical education; Online learning;
   Social media
ID HEALTH-CARE
AB Purpose To determine how members of the Societe Internationale d'Urologie (SIU) are continuing their education in the time of COVID-19. Methods A survey was disseminated amongst SIU members worldwide by email. Results were analyzed to examine the influence of age, practice region and settings on continuing medical education (CME) of the respondents. Results In total, 2494 respondents completed the survey. Internet searching was the most common method of CME (76%; allps < 0.001), followed by searching journals and textbook including the online versions (62%; allps < 0.001). Overall, 6% of the respondents reported no time/interest for CME during the pandemic. Although most urologists report using only one platform for their CME (26.6%), the majority reported using >= 2 platforms, with approximately 10% of the respondents using up to 5 different platforms. Urologists < 40 years old were more likely to use online literature (69%), podcasts/AV media (38%), online CME courses/webinars (40%), and social media (39%). There were regional variations in the CME modality used but no significant difference in the number of methods by region. There was no significant difference in responses between urologists in academic/public hospitals or private practice. Conclusion During COVID-19, urologists have used web-based learning for their CME. Internet learning and literature were the top frequently cited learning methods. Younger urologists are more likely to use all forms of digital learning methods, while older urologists prefer fewer methods.
C1 [Gravas, Stavros] Univ Thessaly, Fac Med, Sch Hlth Sci, Dept Urol, Larisa, Greece.
   [Ahmad, Mumtaz] Islamabad Med & Dent Coll, Islamabad, Pakistan.
   [Hernandez-Porras, Andres] Univ Autonoma Baja California, Hosp Angeles, HoPe Urol, Tijuana, Mexico.
   [Furriel, Frederico] Leiria Hosp Ctr, Dept Urol, Leiria, Portugal.
   [Alvarez-Maestro, Mario] Hosp Univ La Paz, Inst Invest IdiPAZ, Dept Urol, Madrid, Spain.
   [Kumar, Anant] Max Healthcare, Dept Urol Robot & Kidney Transplantat, New Delhi, India.
   [Lee, Kyu-Sung] Sungkyunkwan Univ, Samsung Med Ctr, Dept Urol, Sch Med, Seoul, South Korea.
   [Azodoh, Evaristus] Chivar Specialist Hosp & Urol Ctr, Abuja, Nigeria.
   [Azodoh, Evaristus] Natl Hosp Abuja, Abuja, Nigeria.
   [Mburugu, Patrick] Kenyatta Natl Hosp, Dept Urol, Nairobi, Kenya.
   [Sanchez-Salas, Rafael] Inst Mutualiste Montsouris, Dept Urol, Paris, France.
   [Bolton, Damien] Univ Melbourne, Dept Urol, Austin Hlth, Melbourne, Vic, Australia.
   [Gomez, Reynaldo] Univ Andres Bello, Hosp Trabajador, Santiago, Chile.
   [Klotz, Laurence] Sunnybrook Hlth Sci Ctr, Div Urol, Toronto, ON, Canada.
   [Kulkarni, Sanjay] Kulkarni Reconstruct Urol Ctr, Pune, Maharashtra, India.
   [Tanguay, Simon] McGill Univ, Dept Surg, Div Urol, Montreal, PQ, Canada.
   [Elliott, Sean] Univ Minnesota, Dept Urol, Minneapolis, MN USA.
   [de la Rosette, Jean] Istanbul Medipol Univ, Fac Med, Dept Urol, Istanbul, Turkey.
RP Gravas, S (通讯作者)，Univ Thessaly, Fac Med, Sch Hlth Sci, Dept Urol, Larisa, Greece.
EM sgravas2002@yahoo.com
OI Alvarez-Maestro, Mario/0000-0003-0705-7643; Furriel,
   Frederico/0000-0002-8833-6865
CR Agresti A, 2013, CATEGORICAL ANAL
   Borgmann H, 2018, EUR UROL, V74, P644, DOI 10.1016/j.eururo.2018.08.022
   Cadogan M, 2014, EMERG MED J, V31, pE76, DOI 10.1136/emermed-2013-203502
   Catto JWF, 2020, EUR UROL FOCUS, V6, P427, DOI 10.1016/j.euf.2019.06.003
   Chan TM, 2020, PERSPECT MED EDUC, V9, P20, DOI 10.1007/s40037-019-00542-7
   Chan VWS, 2021, WORLD J UROL, V39, P3127, DOI 10.1007/s00345-020-03246-4
   Chin A, 2017, CUREUS, V9, DOI 10.7759/cureus.1930
   Cullen MW, 2019, MAYO CLIN PROC, V94, P2501, DOI 10.1016/j.mayocp.2019.07.004
   Davis D, 1999, JAMA-J AM MED ASSOC, V282, P867, DOI 10.1001/jama.282.9.867
   DAVIS DA, 1992, JAMA-J AM MED ASSOC, V268, P1111, DOI 10.1001/jama.268.9.1111
   de Leeuw Robert, 2019, JMIR Med Educ, V5, pe13128, DOI 10.2196/13128
   Farag M, 2020, EUR UROL FOCUS, V6, P445, DOI 10.1016/j.euf.2019.09.017
   Rivas JG, 2018, EUR UROL FOCUS, V4, P768, DOI 10.1016/j.euf.2016.11.010
   Gravas S, 2020, J CLIN MED, V9, DOI 10.3390/jcm9061730
   Naspro R, 2020, NAT REV UROL, V17, P251, DOI 10.1038/s41585-020-0312-1
   Pang KH, 2020, EUR UROL, V78, P6, DOI 10.1016/j.eururo.2020.04.042
   Porpiglia F, 2020, EUR UROL, V78, P301, DOI 10.1016/j.eururo.2020.04.018
   Puliatti S, 2020, BJU INT, V125, pE7, DOI 10.1111/bju.15071
   Rose S, 2020, JAMA-J AM MED ASSOC, V323, P2131, DOI 10.1001/jama.2020.5227
   Teoh JYC, 2020, EUR UROL, V78, P265, DOI 10.1016/j.eururo.2020.05.025
NR 20
TC 7
Z9 7
U1 1
U2 5
PU SPRINGER
PI NEW YORK
PA ONE NEW YORK PLAZA, SUITE 4600, NEW YORK, NY, UNITED STATES
SN 0724-4983
EI 1433-8726
J9 WORLD J UROL
JI World J. Urol.
PD JUN
PY 2021
VL 39
IS 6
SI SI
BP 1997
EP 2003
DI 10.1007/s00345-020-03417-3
EA AUG 2020
PG 7
WC Urology & Nephrology
WE Science Citation Index Expanded (SCI-EXPANDED)
SC Urology & Nephrology
GA SW5AP
UT WOS:000563762200001
PM 32860535
OA Bronze, Green Published
DA 2022-07-18
ER

PT J
AU Lee, IR
   Kim, HW
   Lee, Y
   Koyanagi, A
   Jacob, L
   An, S
   Shin, JI
   Smith, L
AF Lee, I. R.
   Kim, H. W.
   Lee, Y.
   Koyanagi, A.
   Jacob, L.
   An, S.
   Shin, J., I
   Smith, L.
TI Changes in undergraduate medical education due to COVID-19: a systematic
   review
SO EUROPEAN REVIEW FOR MEDICAL AND PHARMACOLOGICAL SCIENCES
LA English
DT Review
DE COVID-19; Systematic review; Undergraduate medical education
ID CLERKSHIP
AB OBJECTIVE: This study aims to provide medical educators with insights into the current status and prospects of undergraduate medical education, which has been affected by the COVID-19 pandemic.
   MATERIALS AND METHODS: We conducted a database search of PubMed, Embase, and ERIC and identified articles on COVID-19-related undergraduate medical education. We independently reviewed titles and abstracts and extracted data on the geographic location of the study, area of specialty, phase in medical school (preclinical year, clerkship year, etc.), type of paper, and the main content of the study.
   RESULTS: A total of 49 articles published across multiple countries were included in this study. These were categorized as dealing with either (1) curriculum changes in undergraduate medical education due to COVID-19 or (2) student-led educational activities related to COVID-19. The 41 articles in the first category showed two main trends: replacing in- person lectures with online classes in the preclinical years and adopting various remote educational methods to compensate for the discontinued or truncated clerkship in the clinical years. The eight articles in the second category showcased various student educational activities that were conducted to meet the public's medical needs during the pandemic.
   CONCLUSIONS: This review summarized the essential changes in undergraduate medical education worldwide and reflected on the various teaching methods adopted by medical schools. In preparation for the post-COVID era, a comprehensive online curriculum and evaluation tools are needed, which require the development of necessary infrastructure and adequate resources. Education aimed at helping students be more socially aware and responsible as medical professionals must be promoted.
C1 [Lee, I. R.; Kim, H. W.; An, S.] Yonsei Univ, Dept Med Educ, Coll Med, Seoul, South Korea.
   [Lee, Y.] Eulji Univ, Sch Med, Daejeon, South Korea.
   [Koyanagi, A.; Jacob, L.] Univ Barcelona, Fundacio St Joan de Deu, Parc Sanitari St Joan de Deu CIBERSAM, Barcelona, Spain.
   [Koyanagi, A.] ICREA, Lluis Co 23, Barcelona, Spain.
   [Jacob, L.] Ctr Invest Biomed Red Salad Mental CIBERSAM, Madrid, Spain.
   [Jacob, L.] Univ Versailles St Quentin En Yvelines, Fac Med, Montigny Le Bretonneux, France.
   [An, S.] Yonsei Univ Hlth Syst, Yonsei Inst Global Hlth, Seoul, South Korea.
   [Shin, J., I] Yonsei Univ, Coll Med, Dept Pediat, Seoul, South Korea.
   [Smith, L.] Anglia Ruskin Univ, Cambridge Ctr Sport & Exercise Sci, Cambridge, England.
RP An, S (通讯作者)，Yonsei Univ, Dept Med Educ, Coll Med, Seoul, South Korea.; An, S (通讯作者)，Yonsei Univ Hlth Syst, Yonsei Inst Global Hlth, Seoul, South Korea.; Shin, JI (通讯作者)，Yonsei Univ, Coll Med, Dept Pediat, Seoul, South Korea.
EM anshinki@yuhs.ac; shinji@yuhs.ac
RI SHIN, JAE IL/ABD-9660-2021
OI SHIN, JAE IL/0000-0003-2326-1820; Lee, I Re/0000-0002-6272-929X; Kim,
   Hae Won/0000-0002-9321-8361; An, Shinki/0000-0002-9822-7961
CR Abedi M, 2020, MED EDUC ONLINE, V25, DOI 10.1080/10872981.2020.1771245
   Aghakhania K, 2020, MED EDUC ONLINE, V25, DOI 10.1080/10872981.2020.1770567
   Akers A, 2020, CUREUS, V12, DOI 10.7759/cureus.7800
   Ashokka B, 2020, MED TEACH, V42, P762, DOI 10.1080/0142159X.2020.1757634
   Boodman C, 2020, MED EDUC ONLINE, V25, DOI 10.1080/10872981.2020.1770562
   Calhoun KE, 2020, AM J SURG, V220, P44, DOI 10.1016/j.amjsurg.2020.04.024
   Dawoud RA, 2020, WORLD NEUROSURG, V139, P456, DOI 10.1016/j.wneu.2020.05.085
   Dedeilia A, 2020, IN VIVO, V34, P1603, DOI 10.21873/invivo.11950
   del Rio C, 2020, JAMA-J AM MED ASSOC, V323, P1039, DOI 10.1001/jama.2020.1490
   Ehrlich H, 2020, WORLD J SURG, V44, P2053, DOI 10.1007/s00268-020-05574-3
   Ferrel MN, 2020, CUREUS, V12, DOI 10.7759/cureus.7492
   Franchi T, 2020, ANAT SCI EDUC, V13, P309, DOI 10.1002/ase.1966
   Gaber DA, 2020, MED EDUC, V54, P666, DOI 10.1111/medu.14198
   Gordon M, 2020, MED TEACH, V42, P1202, DOI 10.1080/0142159X.2020.1807484
   Haines MJ, 2020, MED EDUC, V54, P960, DOI 10.1111/medu.14254
   Hannon P, 2020, MED EDUC, V54, P861, DOI 10.1111/medu.14241
   Hofmann H, 2020, MED EDUC, V54, P959, DOI 10.1111/medu.14223
   Huddart D, 2020, MED EDUC, V54, P951, DOI 10.1111/medu.14215
   Jervis CG, 2020, MED TEACH, V42, P830, DOI 10.1080/0142159X.2020.1766668
   Kanmounye US, 2020, WORLD NEUROSURG, V139, P732, DOI 10.1016/j.wneu.2020.05.126
   Keegan DA, 2020, MED EDUC, V54, P766, DOI 10.1111/medu.14220
   Klasen JM, 2020, MED EDUC, V54, P860, DOI 10.1111/medu.14224
   Lapolla P, 2020, POSTGRAD MED J, V96, P375, DOI 10.1136/postgradmedj-2020-137876
   Liang ZC, 2020, ACAD MED, V95, P1359, DOI 10.1097/ACM.0000000000003441
   Loh TY, 2020, J AM ACAD DERMATOL, V83, pE163, DOI 10.1016/j.jaad.2020.05.026
   Longhurst GJ, 2020, ANAT SCI EDUC, V13, P298, DOI 10.1002/ase.1967
   Machado RA, 2020, CLINICS, V75, DOI 10.6061/clinics/2020/e1945
   Maeshiro R, 2020, ACAD MED, V95, P1799, DOI 10.1097/ACM.0000000000003517
   Mian A, 2020, BMC MED, V18, DOI 10.1186/s12916-020-01577-y
   Mooney CJ, 2020, MED EDUC, V54, P857, DOI 10.1111/medu.14225
   Moszkowicz D, 2020, CLIN ANAT, V33, P927, DOI 10.1002/ca.23601
   Murdock HM, 2020, MED EDUC, V54, P851, DOI 10.1111/medu.14226
   Newman NA, 2020, J CARDIAC SURG, V35, P1174, DOI 10.1111/jocs.14590
   Pather N, 2020, ANAT SCI EDUC, V13, P284, DOI 10.1002/ase.1968
   Plancher Kevin D, 2020, Arthrosc Sports Med Rehabil, V2, pe295, DOI 10.1016/j.asmr.2020.04.007
   Rasmussen S, 2020, LANCET, V395, pE79, DOI 10.1016/S0140-6736(20)30923-5
   Kazerooni AR, 2020, MED EDUC, V54, P762, DOI 10.1111/medu.14206
   Regier DS, 2020, AM J MED GENET A, V182, P1302, DOI 10.1002/ajmg.a.61595
   Roberts C, 2020, CLIN TEACH, V17, P241, DOI 10.1111/tct.13183
   Rose S, 2020, JAMA-J AM MED ASSOC, V323, P2131, DOI 10.1001/jama.2020.5227
   Roskvist R, 2020, EDUC PRIM CARE, V31, P247, DOI 10.1080/14739879.2020.1772123
   Sahi PK, 2020, INDIAN PEDIATR, V57, P652, DOI 10.1007/s13312-020-1894-7
   Sam AH, 2020, ACAD MED, V95, P1126, DOI 10.1097/ACM.0000000000003431
   Sam AH, 2020, MED EDUC, V54, P767, DOI 10.1111/medu.14247
   Sandhu P, 2020, MED EDUC ONLINE, V25, DOI 10.1080/10872981.2020.1764740
   Shih KC, 2020, MED EDUC, V54, P663, DOI 10.1111/medu.14189
   Singh K, 2020, INDIAN PEDIATR, V57, P678
   Soled D, 2020, ACAD MED, V95, P1384, DOI 10.1097/ACM.0000000000003401
   Srinivasan DK, 2020, ANAT SCI EDUC, V13, P315, DOI 10.1002/ase.1970
   Tabari P, 2020, MED TEACH, V42, P833, DOI 10.1080/0142159X.2020.1754376
   Theoret C, 2020, MED EDUC, V54, P591, DOI 10.1111/medu.14181
   Veerapen K, 2020, MED EDUC, V54, P761, DOI 10.1111/medu.14209
   Villela EFD, 2020, MED EDUC, V54, P763, DOI 10.1111/medu.14199
   Watson A, 2020, MED EDUC ONLINE, V25, DOI 10.1080/10872981.2020.1764741
   World Health Organization (WHO), 2020, COR DIS COVID 19 WEE
   Yang DY, 2020, MED TEACH, V42, P787, DOI 10.1080/0142159X.2020.1770713
NR 56
TC 4
Z9 4
U1 3
U2 15
PU VERDUCI PUBLISHER
PI ROME
PA VIA GREGORIO VII, ROME, 186-00165, ITALY
SN 1128-3602
J9 EUR REV MED PHARMACO
JI Eur. Rev. Med. Pharmacol. Sci.
PY 2021
VL 25
IS 12
BP 4426
EP 4434
DI 10.26355/eurrev_202106_26155
PG 9
WC Pharmacology & Pharmacy
WE Science Citation Index Expanded (SCI-EXPANDED)
SC Pharmacology & Pharmacy
GA TA3XA
UT WOS:000667182600031
PM 34227080
DA 2022-07-18
ER

PT J
AU Aslam, S
   Akram, H
   Saleem, A
   Zhang, BH
AF Aslam, Sarfraz
   Akram, Huma
   Saleem, Atif
   Zhang, BaoHui
TI Experiences of international medical students enrolled in Chinese
   medical institutions towards online teaching during the COVID-19
   pandemic
SO PEERJ
LA English
DT Article
DE Medical students; Medical education; COVID-19; Online teaching; China;
   Pandemic; International students
ID SAMPLE-SIZE; PERCEPTIONS; CHALLENGES
AB Introduction:. The COVID-19 pandemic has forced the world to pause. One hundred and eighty-eight countries have imposed countrywide school closures, affecting more than 1.5 billion children and youths. The majority of academic leaders are currently encouraging online education to resolve this crisis. This study aimed to investigate international medical students' (IMS) experiences of online teaching during the COVID-19 pandemic.
   Methods: Data were collected online using a validated questionnaire and one open-ended question, presented on the Google forms platform. The study attracted responses from 1,107 IMS volunteer participants. IBM SPSS v. 25, GraphPad Prism v. 9, and MindManager v. 2018 were used for data analysis. All variables were subjected to descriptive statistical analysis. The Mann-Whitney U test was used in subgroup analysis and the Kruskal-Wallis test was also applied for year-wise comparisons. Open-ended text responses were analyzed qualitatively, extracting themes by which responses were classified.
   Results: Among 1,107 respondents, a total of 67.8% were males, and the majority (63.1%) of the IMS were in the age group of 21-23 years. The results show that more than half of the respondents reported their Internet connection quality as poor to average. Poor Internet connection severely affected IMS online learning experience. Persistent and recurrent issues with Internet access became a significant concern for IMS. Lack of electricity is one of the factors that can contribute to poor learning output and dissatisfaction with online teaching. IMS perceive online medical education as unhelpful in several phases of the training, such as improving their clinical skills, knowledge, and discussion skills.
   Conclusions: During these unprecedented periods, online teaching has allowed medical education to continue. However, IMS are generally dissatisfied with online teaching. Medical students must visualize the human body, so supportive technologies are important to compensate for the lack of clinical practices. Medical institutions may need to invest in faculty training programs and continually adjust to enhance the content of online training and international partnerships. A switch from conventional face-to-face teaching to a fully functional virtual education framework in the medical education field will take time and experience.
C1 [Aslam, Sarfraz; Zhang, BaoHui] Shaanxi Normal Univ, Sch Educ, Xian, Shaanxi, Peoples R China.
   [Akram, Huma] Northeast Normal Univ, Fac Educ, Changchun, Jilin, Peoples R China.
   [Saleem, Atif] Zhejiang Normal Univ, Coll Teacher Educ, Coll Educ & Human Dev, Jinhua, Zhejiang, Peoples R China.
RP Aslam, S; Zhang, BH (通讯作者)，Shaanxi Normal Univ, Sch Educ, Xian, Shaanxi, Peoples R China.
EM sarfrazmian@nenu.edu.cn; baohui.zhang@snnu.edu.cn
RI Aslam, Sarfraz/ABB-2197-2020
OI Aslam, Sarfraz/0000-0001-7414-7572; Akram, Huma/0000-0003-3409-794X
CR Abbasi S, 2020, PAK J MED SCI, V36, pS57, DOI 10.12669/pjms.36.COVID19-S4.2766
   Adil A, 2021, J HUM BEHAV SOC ENVI, V31, P771, DOI 10.1080/10911359.2020.1812462
   Akram H., 2021, INT J HUMAN INNO, V4, P25, DOI [10.33750/ijhi.v4i1.104, DOI 10.33750/IJHI.V4I1.104]
   Akram H, 2021, J INF TECHNOL EDUC-R, V20, P263, DOI 10.28945/4784
   Alenezi A, 2018, EDUC RES INT, V2018, DOI 10.1155/2018/9085914
   Asiry MA, 2017, SAUDI DENT J, V29, P167, DOI 10.1016/j.sdentj.2017.03.005
   ASLAM S, 2020, INDIAN J SCI TECHNOL, V13, P4003, DOI DOI 10.17485/IJST/v13i38.
   Azevedo J, 2017, J INF TECHNOL EDUC-I, V16, P233
   Baloch GM, 2021, PEERJ, V9, DOI 10.7717/peerj.10612
   Bansal S, 2020, J EVOL MED DENT SCI-, V9, P10, DOI 10.14260/jemds/2020/3
   Chang BJ, 2016, ANN MED SURG, V12, P88, DOI 10.1016/j.amsu.2016.11.011
   Chen NS, 2020, LANCET, V395, P507, DOI 10.1016/S0140-6736(20)30211-7
   Clark CE, 2006, BRIT J GEN PRACT, V56, P722
   Clarke V, 2013, PSYCHOLOGIST, V26, P120
   Cook DA, 2010, MED EDUC, V44, P765, DOI 10.1111/j.1365-2923.2010.03723.x
   Corbin J., 2014, BASICS QUALITATIVE R
   Crawford J., 2020, J APPL TEACHING LEAR, V3, P1, DOI [10.37074/jalt.2020.3.1.7, DOI 10.37074/JALT.2020.3.1.7]
   Dhand NK, 2014, STATULATOR ONLINE ST
   Dhawan Shivangi, 2020, Journal of Educational Technology Systems, V49, P5, DOI 10.1177/0047239520934018
   Dost S, 2020, BMJ OPEN, V10, DOI 10.1136/bmjopen-2020-042378
   Dridi MA, 2020, INT REV RES OPEN DIS, V21, P250
   Fan A, 2013, LANCET, V381, P1984, DOI 10.1016/S0140-6736(13)61199-X
   Feng, 2019, TRADITIONAL MED MODE, V2, P75, DOI [10.1142/S2575900019500095, DOI 10.1142/S2575900019500095]
   Fraenkel J. R., 1993, DESIGN EVALUATE RES, V7
   Gioia DA, 2013, ORGAN RES METHODS, V16, P15, DOI 10.1177/1094428112452151
   Gravetter F.J., 2011, RES METHODS BEHAV SC, P147
   GU S, 2020, NEURAL PLAST, V2020, P1, DOI DOI 10.1155/2020/8861994
   Guo P., 2014, P 1 ACM C LEARNING S, P41, DOI [10.1145/2556325.2566239, DOI 10.1145/2556325.2566239]
   Hair Jr J.F., 2016, PARTIAL LEAST SQUARE, Vsecond
   Hamilton LA, 2016, AM J PHARM EDUC, V80, DOI 10.5688/ajpe80697
   Hamutoglu NB, 2020, ETR&D-EDUC TECH RES, V68, P437, DOI 10.1007/s11423-019-09705-z
   Howland J. L., 2002, DISTANCE EDUC, V23, P183, DOI [DOI 10.1080/0158791022000009196, 10.1080/0158791022000009196]
   Huang CL, 2020, LANCET, V395, P497, DOI 10.1016/S0140-6736(20)30183-5
   Huddart D, 2020, MED EDUC, V54, P951, DOI 10.1111/medu.14215
   Jianfeng Z., 2018, SCALE CONTINUES EXPA
   Kocoglu E., 2020, ED RES REV, V15, P536, DOI [10.5897/ERR2020.4033, DOI 10.5897/ERR2020.4033]
   KREJCIE RV, 1970, EDUC PSYCHOL MEAS, V30, P607, DOI 10.1177/001316447003000308
   Li GX, 2019, QINGD 2019 AC ANN C
   Li W, 2019, HUM RESOUR HEALTH, V17, DOI 10.1186/s12960-019-0431-z
   Luqman M, 2019, J AGRIC EXT, V23, P101, DOI 10.4314/jae.v23i2.11
   Ma YP, 2009, ASIA PAC EDUC REV, V10, P423, DOI 10.1007/s12564-009-9029-9
   McBrien JL, 2009, INT REV RES OPEN DIS, V10
   Morawo A, 2020, MED EDUC, V54, P1188, DOI 10.1111/medu.14253
   Muflih Suhaib, 2020, Res Sq, DOI 10.21203/rs.3.rs-42336/v1
   Overseas Security Advisory Council, 2020, WORK TOG PROT US ORG
   Qamar K, 2015, J PAK MED ASSOC, V65, P753
   Ritchie J., 2013, QUALITATIVE RES PRAC
   Sarwar Huma, 2020, Eur J Dent, V14, pS34, DOI 10.1055/s-0040-1717000
   Simsek H., 2011, SOSYAL BILIMLERDE NI
   Sindiani AM, 2020, ANN MED SURG, V59, P186, DOI 10.1016/j.amsu.2020.09.036
   Suner A, 2019, PEERJ, V7, DOI 10.7717/peerj.7391
   Thornhill A., 2009, RES METHODS BUSINESS
   UNESCO, 2020, STAR 0317
   Uttley J, 2019, LEUKOS, V15, P143, DOI 10.1080/15502724.2018.1533851
   Vonderwell S., 2003, Internet and Higher Education, V6, P77, DOI 10.1016/S1096-7516(02)00164-1
   Wang K, 2021, J DENT EDUC, V85, P128, DOI 10.1002/jdd.12413
   Wang SD, 2020, POSTGRAD MED J, V96, P728, DOI 10.1136/postgradmedj-2020-137763
   Wu DT, 2020, EUR J DENT EDUC, V24, P825, DOI 10.1111/eje.12561
   Yew E.H., 2016, HLTH PROF ED, V2, P75, DOI [10.1016/j.hpe.2016.01.004, DOI 10.1016/J.HPE.2016.01.004]
NR 59
TC 1
Z9 1
U1 6
U2 9
PU PEERJ INC
PI LONDON
PA 341-345 OLD ST, THIRD FLR, LONDON, EC1V 9LL, ENGLAND
SN 2167-8359
J9 PEERJ
JI PeerJ
PD AUG 25
PY 2021
VL 9
AR e12061
DI 10.7717/peerj.12061
PG 22
WC Multidisciplinary Sciences
WE Science Citation Index Expanded (SCI-EXPANDED); Social Science Citation Index (SSCI)
SC Science & Technology - Other Topics
GA WG4RS
UT WOS:000706984000010
PM 34527445
OA Green Published, gold
DA 2022-07-18
ER

PT J
AU Xie, CF
   Huang, CH
   Yang, XH
   Luo, DY
   Liu, ZQ
   Tu, S
   Jie, KM
   Xiong, XY
AF Xie, Caifeng
   Huang, Chunhong
   Yang, Xiaohong
   Luo, Daya
   Liu, Zhuoqi
   Tu, Shuo
   Jie, Kemin
   Xiong, Xiangyang
TI Innovations in education of the medical molecular biology curriculum
   during the COVID-19 pandemic in China
SO BIOCHEMISTRY AND MOLECULAR BIOLOGY EDUCATION
LA English
DT Article
DE COVID-19 pandemic; medical molecular biology; online education;
   scientific Reading training
AB The COVID-19 pandemic is a huge challenge to education systems. Most governments around the world have temporarily closed schools, universities, and colleges. At the same time, teachers and students are encouraged to use the online and distance learning programs and platforms as an alternative. In the present study, we proposed a series of innovative solutions in Medical Molecular Biology education during the COVID-19 pandemic in China, including a flipped classroom model, live streaming course, chat Apps, and scientific papers on COVID-19 as additional learning material. Our results demonstrated that these innovations not only help teachers to maintain the teaching process as usual but also be useful for protecting students from psychological trauma. Our study indicates that online education with a well-designed workflow for conducting provides an alternative approach for teachers to maintain quality education during the onset of the emerging crisis.
C1 [Xie, Caifeng; Huang, Chunhong; Yang, Xiaohong; Luo, Daya; Liu, Zhuoqi; Tu, Shuo; Jie, Kemin; Xiong, Xiangyang] Nanchang Univ, Dept Biochem & Mol Biol, Sch Basic Med Sci, Nanchang, Jiangxi, Peoples R China.
RP Xiong, XY (通讯作者)，Nanchang Univ, Sch Basic Med Sci, Nanchang 330031, Jiangxi, Peoples R China.
EM xiangyangxiong@ncu.edu.cn
FU Education Department of Jiangxi Province [JXJG-15-1-44, JXYJG-2018-022];
   Education Reform Project of Nanchang University [NCUJGLX-19-117]
FX This work was supported by grants from the Education Department of
   Jiangxi Province to X.-Y. Xiong (Grant Number: JXJG-15-1-44 and
   JXYJG-2018-022), and from Education Reform Project of Nanchang
   University to C.-F. Xie (Grant Number: NCUJGLX-19-117). The authors wish
   to thank all students for participating in the course and study.
CR Cao WJ, 2020, PSYCHIAT RES, V287, DOI 10.1016/j.psychres.2020.112934
   Carlos WG, 2020, AM J RESP CRIT CARE, V201, pP7, DOI 10.1164/rccm.2014P7
   Grubic N, 2020, INT J SOC PSYCHIATR, V66, P517, DOI 10.1177/0020764020925108
   Huang R.H., 2020, HDB FACILITATING FLE
   Huang RH, 2020, SMART LEARN ENVIRON, V7, DOI 10.1186/s40561-020-00125-8
   Huckins JF, 2020, J MED INTERNET RES, V22, DOI 10.2196/20185
   Liu X., 2020, SSRN ELECT J, DOI 10.2139/ssrn.3552814
   Ministry of Education of P.R. China, 2020, GUID ORG MAN ONL TEA
   Peters MA., 2020, POSTDIGITAL SCI EDUC, V2, P968, DOI [10.1007/s42438-020-00128-1, DOI 10.1007/S42438-020-00128-1]
   Pfefferbaum B, 2020, NEW ENGL J MED, V383, P510, DOI 10.1056/NEJMp2008017
   Torales J, 2020, INT J SOC PSYCHIATR, V66, P317, DOI 10.1177/0020764020915212
   Unesco, 2020, COVID 19 ED DISR RES
   Velavan TP, 2020, TROP MED INT HEALTH, V25, P278, DOI 10.1111/tmi.13383
   Zhu X, 2020, RES ED DEV, V40, P3, DOI [10.14121/j.cnki.1008-3855.2020.02.002, DOI 10.14121/J.CNKI.1008-3855.2020.02.002]
   Zhu X., 2020, POSTDIGITAL SCI EDUC, V2, P695, DOI [10.1007/s42438-020-00126-3, DOI 10.1007/S42438-020-00126-3]
NR 15
TC 0
Z9 0
U1 5
U2 12
PU WILEY
PI HOBOKEN
PA 111 RIVER ST, HOBOKEN 07030-5774, NJ USA
SN 1470-8175
EI 1539-3429
J9 BIOCHEM MOL BIOL EDU
JI Biochem. Mol. Biol. Educ.
PD SEP
PY 2021
VL 49
IS 5
BP 720
EP 728
DI 10.1002/bmb.21553
EA JUN 2021
PG 9
WC Biochemistry & Molecular Biology; Education, Scientific Disciplines
WE Science Citation Index Expanded (SCI-EXPANDED)
SC Biochemistry & Molecular Biology; Education & Educational Research
GA UQ3VL
UT WOS:000659743500001
PM 34111317
DA 2022-07-18
ER

PT J
AU Bernard, A
   Indig, G
   Byl, N
   Abdu, AN
   Mengesha, DT
   Admasu, BA
   Holman, E
AF Bernard, Alec
   Indig, Gnendy
   Byl, Nicole
   Abdu, Amani Nureddin
   Mengesha, Dawit Tesfagiorgis
   Admasu, Bereket Alemayehu
   Holman, Elizabeth
TI COVID-19 and medical education in Africa: a cross sectional analysis of
   the impact on medical students
SO BMC MEDICAL EDUCATION
LA English
DT Article
DE COVID-19; Pandemic; Africa; Health disparities; Medical education;
   Medical students
ID HEALTH; PHYSICIANS; SHORTAGE
AB Background The African continent currently experiences 25% of the global burden of disease with only 1.3% of the world's healthcare workers. The COVID-19 pandemic has caused unprecedented disruption to medical education systems, increasing the strain on already-vulnerable regions. Our study examines the impact of COVID-19 on medical students across 33 countries in the African continent. Methods A 39-item anonymous electronic survey was developed and distributed to medical students across Africa through social networks to assess the impact of the COVID-19 pandemic on medical education. The survey assessed the domains of: class structure changes and timing, patient interactions, exam administration, learning environment satisfaction, mental health impacts, and volunteer opportunities/engagement. Results 694 students across 33 countries participated. 80% of respondents had their classes suspended for varied lengths of time during the pandemic, and from these students 59% of them resumed their classes. 83% of students felt they were in a supportive learning environment before the pandemic, which dropped to 32% since the start. The proportion of students taking exams online increased (6-26%, p<0.001) and there was a decrease in the proportion of students seeing patients as a part of their education (72-19%, p<0.001). Conclusions COVID-19 is harming medical students in Africa and is likely to worsen the shortage of the future's healthcare workforce in the region. Pandemic-related impacts have led to a degradation of the learning environment of medical students. Medical schools have shifted online to differing degrees and direct patient-care in training of students has decreased. This study highlights the urgent need for flexible and innovative approaches to medical education in Africa.
C1 [Bernard, Alec; Indig, Gnendy; Byl, Nicole; Holman, Elizabeth] Univ Michigan, Med Sch, Ann Arbor, MI 48103 USA.
   [Abdu, Amani Nureddin; Mengesha, Dawit Tesfagiorgis; Admasu, Bereket Alemayehu] St Pauls Hosp, Millennium Med Coll, 1271 Swaziland St, Addis Ababa, Ethiopia.
RP Mengesha, DT (通讯作者)，St Pauls Hosp, Millennium Med Coll, 1271 Swaziland St, Addis Ababa, Ethiopia.
EM d.tesfa39@gmail.com
OI Mengesha, Dawit/0000-0002-2075-7524; Bernard, Alec/0000-0003-1494-1322
CR Adebayo A.Y., 2020, INT J MED STUDENTS, DOI [10.5195/ijms. 2020.559, DOI 10.5195/IJMS.2020.559]
   [Anonymous], Coronavirus Report: Impact on Young People with Mental Health Needs
   Barteit S, 2020, COMPUT EDUC, V145, DOI 10.1016/j.compedu.2019.103726
   Barteit S, 2019, J MED INTERNET RES, V21, DOI 10.2196/12449
   Cecilio-Fernandes D., 2020, MEDEDPUBLISH, V9, P74
   Chen C, 2012, HUM RESOUR HEALTH, V10, DOI 10.1186/1478-4491-10-4
   DeWitt DE, 2020, ANN INTERN MED, V173, P143, DOI 10.7326/M20-1262
   Dobransky K., 2006, Information Communication & Society, V9, P313, DOI 10.1080/13691180600751298
   Emanuel EJ, 2020, JAMA-J AM MED ASSOC, V323, P1127, DOI 10.1001/jama.2020.1227
   Fitzgerald H., 2003, IT SOC, V1, P141
   Flotte TR, 2020, ACAD MED, V95, P1492, DOI 10.1097/ACM.0000000000003540
   Goh P.S., 2020, MEDEDPUBLISH, V9, DOI [10.15694/mep.2020.000049.1, DOI 10.15694/MEP.2020.000049.1]
   Gordon M, 2020, MED TEACH, V42, P1202, DOI 10.1080/0142159X.2020.1807484
   Hamilton CM, 2011, AM J EPIDEMIOL, V174, P253, DOI 10.1093/aje/kwr193
   Hilburg R, 2020, ADV CHRONIC KIDNEY D, V27, P412, DOI 10.1053/j.ackd.2020.05.017
   Howard PN, 2010, CAN J COMMUN, V35, P109
   Jafari N, 2012, INT J PREVENTIVE MED, V3, pS107
   Johnston A, 2020, MEDEDPUBLISH, V9
   Kim LE, 2020, BRIT J EDUC PSYCHOL, V90, P1062, DOI 10.1111/bjep.12381
   Kinfu Y, 2009, B WORLD HEALTH ORGAN, V87, P225, DOI 10.2471/BLT.08.051599
   Kyem PAK, 2016, ELECTR J INF SYS DEV, V75
   Lucey CR, 2020, JAMA-J AM MED ASSOC, V324, P1033, DOI 10.1001/jama.2020.14136
   Mullan F, 2011, LANCET, V377, P1113, DOI 10.1016/S0140-6736(10)61961-7
   Naicker S, 2009, ETHNIC DIS, V19, P60
   Nambiar D., 2020, INT J INDIAN PSYCHOL, V8, P783, DOI [10.25215/0802.094, DOI 10.25215/0802.094]
   Ngini CU, 2002, INTERNET RES, V12, P329, DOI 10.1108/10662240210438399
   Okereke M, 2020, PAN AFR MED J, V35, DOI 10.11604/pamj.supp.2020.35.2.23910
   Ossai EN, 2021, BMJ GLOB HEALTH, V6, DOI 10.1136/bmjgh-2021-005067
   Piryani R. M., 2020, Journal of BP Koirala Institute of Health Sciences, V3, P28, DOI 10.3126/jbpkihs.v3i1.30318
   Purwanto A., 2020, INT J ADV SCI TECHNO, V29, P6235
   Rose S, 2020, JAMA-J AM MED ASSOC, V323, P2131, DOI 10.1001/jama.2020.5227
   Sandhu P, 2020, MED EDUC ONLINE, V25, DOI 10.1080/10872981.2020.1764740
   Schumann R, 2013, LIFTING BARRIERS INT, V9, P30
   West D.M., 2015, CENT TECHNOL INNOV B, P1
NR 34
TC 0
Z9 0
U1 4
U2 6
PU BMC
PI LONDON
PA CAMPUS, 4 CRINAN ST, LONDON N1 9XW, ENGLAND
EI 1472-6920
J9 BMC MED EDUC
JI BMC Med. Educ.
PD DEC 9
PY 2021
VL 21
IS 1
AR 605
DI 10.1186/s12909-021-03038-3
PG 9
WC Education & Educational Research; Education, Scientific Disciplines
WE Science Citation Index Expanded (SCI-EXPANDED); Social Science Citation Index (SSCI)
SC Education & Educational Research
GA XM5WF
UT WOS:000728896300003
PM 34879844
OA gold, Green Published, Green Submitted
DA 2022-07-18
ER

PT J
AU Guadix, SW
   Winston, GM
   Chae, JK
   Haghdel, A
   Chen, JS
   Younus, I
   Radwanski, R
   Greenfield, JP
   Pannullo, SC
AF Guadix, Sergio W.
   Winston, Graham M.
   Chae, John K.
   Haghdel, Arsalan
   Chen, Justin
   Younus, Iyan
   Radwanski, Ryan
   Greenfield, Jeffrey P.
   Pannullo, Susan C.
TI Medical Student Concerns Relating to Neurosurgery Education During
   COVID-19
SO WORLD NEUROSURGERY
LA English
DT Article
DE Concerns; COVID-19; Education; Medical student; Neurosurgery; Residency;
   Training camp
ID EXPOSURE
AB BACKGROUND: The coronavirus disease 2019 (COVID-19) pandemic has created significant obstacles within medical education. For medical students interested in pursuing neurosurgery as a specialty, the educational policies surrounding COVID-19 have resulted in unique challenges. The present study used a nationwide survey to identify the concerns of medical students interested in pursuing neurosurgery during the COVID-19 pandemic.
   METHODS: Students who had previously registered for medical student neurosurgery training camps were sent an online Qualtrics survey requesting them to assess how the COVID-19 pandemic was affecting their neurosurgical education. The Pearson chi(2) test and post hoc pairwise Fisher exact testwere used for analysis of categorical variables, and the 2-tailed paired Student t testwas used for continuous variables.
   RESULTS: The survey was distributed to 852 medical students, with 127 analyzed responses. Concerns regarding conferences and networking opportunities (63%), clinical experience (59%), and board examination scores (42%) were most frequently cited. Of the third-year medical students, 76% reported >= 1 cancelled or postponed neurosurgery rotation. On average, students were more likely to take 1 year off from medical school after than before the start of the COVID-19 pandemic, measured from 0 to 100 (25.3 +/- 36.0 vs. 39.5 +/- 37.5; P = 0.004). Virtual mentorship pairing was the highest rated educational intervention suggested by first- and second-year medical students. The third- and fourth-year medical students had cited virtual surgical skills workshops most frequently.
   CONCLUSIONS: The results from the present nationwide survey have highlighted the concerns of medical students regarding their neurosurgery education during the COVID-19 pandemic. With these findings, neurosurgery organizations can consider targeted plans for students of each year to continue their education and development.
C1 [Guadix, Sergio W.; Winston, Graham M.; Chae, John K.; Haghdel, Arsalan; Chen, Justin; Younus, Iyan; Radwanski, Ryan; Greenfield, Jeffrey P.; Pannullo, Susan C.] Weill Cornell Med, Dept Neurol Surg, New York, NY 10065 USA.
RP Pannullo, SC (通讯作者)，Weill Cornell Med, Dept Neurol Surg, New York, NY 10065 USA.
EM Scp2002@med.cornell.com
RI Radwanski, Ryan E./AAP-1255-2020
OI Radwanski, Ryan E./0000-0003-1389-4691; Guadix,
   Sergio/0000-0002-7602-6229
CR Accreditation Council for Graduate Medical Education, ACGME DAT RES BOOK 2
   Burford C, 2019, WORLD NEUROSURG, V122, pE367, DOI 10.1016/j.wneu.2018.10.056
   Chae JK, 2020, NEUROSURGERY, V87, pE232, DOI 10.1093/neuros/nyaa187
   Fox BD, 2011, J NEUROSURG, V114, P27, DOI 10.3171/2010.5.JNS10245
   Guadix SW, 2020, WORLD NEUROSURG, V139, pE203, DOI 10.1016/j.wneu.2020.03.169
   Lobel DA, 2015, TEACH LEARN MED, V27, P201, DOI 10.1080/10401334.2015.1011656
   MOESER PJ, 1990, ARCH INTERN MED, V150, P221, DOI 10.1001/archinte.1990.00390130177034
   Radwanski RE, 2019, WORLD NEUROSURG, V130, P561, DOI 10.1016/j.wneu.2019.07.157
   Radwanski RE, 2019, WORLD NEUROSURG, V127, pE707, DOI 10.1016/j.wneu.2019.03.246
   Wadhwa H, 2020, J NEUROSURG, V133, P1913, DOI 10.3171/2019.8.JNS191256
   Yaeger KA, 2020, NEUROSURG FOCUS, V48, DOI 10.3171/2019.12.FOCUS19827
   Zuccato JA, 2016, CAN J NEUROL SCI, V43, P410, DOI 10.1017/cjn.2015.332
   Zuckerman SL, 2016, WORLD NEUROSURG, V86, P120, DOI 10.1016/j.wneu.2015.08.081
NR 13
TC 46
Z9 46
U1 1
U2 3
PU ELSEVIER SCIENCE INC
PI NEW YORK
PA STE 800, 230 PARK AVE, NEW YORK, NY 10169 USA
SN 1878-8750
EI 1878-8769
J9 WORLD NEUROSURG
JI World Neurosurg.
PD JUL
PY 2020
VL 139
BP E836
EP E847
DI 10.1016/J.WNEu.2020.05.090
PG 12
WC Clinical Neurology; Surgery
WE Science Citation Index Expanded (SCI-EXPANDED)
SC Neurosciences & Neurology; Surgery
GA MQ3AX
UT WOS:000552770000016
PM 32426066
OA Bronze, Green Published
DA 2022-07-18
ER

PT J
AU Yilmaz, Y
   Sarikaya, O
   Senol, Y
   Baykan, Z
   Karaca, O
   Yilmaz, ND
   Altintas, L
   Onan, A
   Sayek, I
AF Yilmaz, Yusuf
   Sarikaya, Ozlem
   Senol, Yesim
   Baykan, Zeynep
   Karaca, Ozan
   Demiral Yilmaz, Nilufer
   Altintas, Levent
   Onan, Arif
   Sayek, Iskender
TI RE-AIMing COVID-19 online learning for medical students: a massive open
   online course evaluation
SO BMC MEDICAL EDUCATION
LA English
DT Article
DE COVID-19; Massive open online course; Low; and middle-income countries;
   Online learning; Medical student
ID HEALTH PROGRAMS; FRAMEWORK; KNOWLEDGE; IMPACT
AB Background Clinical training during the COVID-19 pandemic is high risk for medical students. Medical schools in low- and middle-income countries (LMIC) have limited capacity to develop resources in the face of rapidly developing health emergencies. Here, a free Massive Open Online Course (MOOC) was developed as a COVID-19 resource for medical students working in these settings, and its effectiveness was evaluated. Methods The RE-AIM (reach, effectiveness, adoption, implementation, and maintenance) framework was utilized to evaluate the effectiveness of MOOC in teaching medical students about COVID-19. The data sources included the student registration forms, metrics quantifying their interactions within the modules, students' course feedback, and free-text responses. The data were collected from the Moodle learning management system and Google analytics from May 9 to September 15, 2020. The research team analyzed the quantitative data descriptively and the qualitative data thematically. Results Among the 16,237 unique visitors who accessed the course, only 6031 medical students from 71 medical schools registered, and about 4993 (83% of registrants) completed the course, indicating high levels of satisfaction (M = 8.17, SD = 1.49) on a 10-point scale. The mean scores of each assessment modules were > 90%. The free-text responses from 987 unique students revealed a total of 17 themes (e.g., knowing the general information on COVID-19, process management of the pandemic in public health, online platform use, and instructional design) across the elements of the RE-AIM framework. Mainly, the students characterized the MOOC as well-organized and effective. Conclusions Medical students learned about COVID-19 using a self-paced and unmonitored MOOC. MOOCs could play a vital role in the dissemination of accurate information to medical students in LMIC in future public health emergencies. The students were interested in using similar MOOCs in the future.
C1 [Yilmaz, Yusuf] McMaster Univ, Dept Med, Fac Hlth Sci, McMaster Educ Res Innovat & Theory MERIT, 100 Main St West,5th Floor,Room 5003, Hamilton, ON L8N 3Z5, Canada.
   [Yilmaz, Yusuf] McMaster Univ, Dept Med, Fac Hlth Sci, Off Continuing Profess Dev, 100 Main St West,5th Floor,Room 5003, Hamilton, ON L8N 3Z5, Canada.
   [Yilmaz, Yusuf; Karaca, Ozan; Demiral Yilmaz, Nilufer] Ege Univ, Dept Med Educ, Fac Med, Izmir, Turkey.
   [Sarikaya, Ozlem] Marmara Univ, Sch Med, Dept Med Educ, Istanbul, Turkey.
   [Senol, Yesim; Onan, Arif] Akdeniz Univ, Dept Med Educ, Fac Med, Antalya, Turkey.
   [Baykan, Zeynep] Erciyes Univ, Dept Med Educ, Fac Med, Kayseri, Turkey.
   [Altintas, Levent] Acibadem Univ, Dept Med Educ, Fac Med, Istanbul, Turkey.
   [Sayek, Iskender] Assoc Evaluat & Accreditat Med Educ Programs, Izmir, Turkey.
RP Yilmaz, Y (通讯作者)，McMaster Univ, Dept Med, Fac Hlth Sci, McMaster Educ Res Innovat & Theory MERIT, 100 Main St West,5th Floor,Room 5003, Hamilton, ON L8N 3Z5, Canada.; Yilmaz, Y (通讯作者)，McMaster Univ, Dept Med, Fac Hlth Sci, Off Continuing Profess Dev, 100 Main St West,5th Floor,Room 5003, Hamilton, ON L8N 3Z5, Canada.; Yilmaz, Y (通讯作者)，Ege Univ, Dept Med Educ, Fac Med, Izmir, Turkey.
EM yusufyyilmaz@gmail.com
RI Onan, Arif/AAQ-2757-2020; SARIKAYA, OZLEM/B-2354-2008; Yilmaz,
   Yusuf/ABB-8410-2020; Altintas, Levent/X-1562-2018; Karaca,
   Ozan/ABE-6079-2020
OI Onan, Arif/0000-0003-1666-9078; SARIKAYA, OZLEM/0000-0002-6962-1185;
   Yilmaz, Yusuf/0000-0003-4378-4418; Altintas, Levent/0000-0002-4950-6956;
   BAYKAN, ZEYNEP/0000-0001-9450-985X; Karaca, Ozan/0000-0001-5431-0942;
   Senol, Yesim/0000-0002-7842-3041
CR Ahmed H, 2020, LANCET INFECT DIS, V20, P777, DOI 10.1016/S1473-3099(20)30226-7
   Alzoubi H, 2020, J PURE APPL MICROBIO, V14, P17, DOI 10.22207/JPAM.14.1.04
   Association of American Medical Colleges (AAMC), 2020, IMP GUID MED STUD CL
   Bhagavathula AS., 2020, MEDRXIV, DOI [10.1101/2020.03.09.20033381, DOI 10.1101/2020.03.09.20033381]
   Caliskan F, 2020, POSTGRAD MED, V132, P764, DOI 10.1080/00325481.2020.1795486
   Cao WJ, 2020, PSYCHIAT RES, V287, DOI 10.1016/j.psychres.2020.112934
   Chen BY, 2019, ACAD MED, V94, P678, DOI 10.1097/ACM.0000000000002580
   Cubukcu E., 2020, SAGLIK VE TOPLUM, V30, P46
   DAVIS FD, 1989, MANAGE SCI, V35, P982, DOI 10.1287/mnsc.35.8.982
   DeWitt DE, 2020, ANN INTERN MED, V173, P143, DOI 10.7326/M20-1262
   Farber ON, 2020, MED STUDENTS CAN HEL
   G_utl C., 2014, PROC INT WORK SHOP L, P37, DOI [10.1007/978-3-319-10671-7_4, DOI 10.1007/978-3-319-10671-7_4]
   Glasgow RE, 1999, AM J PUBLIC HEALTH, V89, P1322, DOI 10.2105/AJPH.89.9.1322
   Glasgow RE, 2019, FRONT PUBLIC HEALTH, V7, DOI 10.3389/fpubh.2019.00064
   Glasgow RE, 2018, PREV CHRONIC DIS, V15, DOI 10.5888/pcd15.170271
   Goodnough A, 2020, NEW YORK TIMES
   Hilburg R., 2020, ADV CHRONIC KIDNEY D
   Jauregui E, 2015, BMC PUBLIC HEALTH, V15, DOI 10.1186/s12889-015-1474-2
   Khasawneh AI, 2020, FRONT PUBLIC HEALTH, V8, DOI 10.3389/fpubh.2020.00253
   Kiesewetter J, 2020, BMC MED EDUC, V20, DOI 10.1186/s12909-020-1987-y
   Lasheras I, 2020, INT J ENV RES PUB HE, V17, DOI 10.3390/ijerph17186603
   Liang ZC, 2020, ACAD MED, V95, P1359, DOI 10.1097/ACM.0000000000003441
   Miller DG, 2020, ANN INTERN MED, V173, P145, DOI 10.7326/M20-1281
   Modi PD, 2020, CUREUS, V12, DOI 10.7759/cureus.7514
   Molenda M., 2003, PERFORMANCE IMPROVEM, V42, P34, DOI DOI 10.1002/PFI.4930420508
   Nagji A, 2020, AEM EDUC TRAIN, V4, P330, DOI 10.1002/aet2.10498
   Nakhostin-Ansari Amin, 2020, Iran J Psychiatry, V15, P228, DOI 10.18502/ijps.v15i3.3815
   Nawrot I, 2014, WWW'14 COMPANION: PROCEEDINGS OF THE 23RD INTERNATIONAL CONFERENCE ON WORLD WIDE WEB, P1077, DOI 10.1145/2567948.2580054
   Oktay C, 2020, TIP EGITIMI DUNYA, P139
   OSYM, 2013, 2013 OSYS YUKS PROGR
   Pather N, 2020, ANAT SCI EDUC, V13, P284, DOI 10.1002/ase.1968
   Rose CC, 2021, ACAD MED, DOI [10.1097/ACM.0000000000004122, DOI 10.1097/ACM.0000000000004122]
   Salman M, 2020, DRUGS THER PERSPECT, V36, P319, DOI 10.1007/s40267-020-00737-7
   Sarikaya O, 2006, INT J CLIN PRACT, V60, P1414, DOI 10.1111/j.1742-1241.2006.00869.x
   Schwingel A, 2017, J AGING HEALTH, V29, P551, DOI 10.1177/0898264316641075
   Shoup JA, 2015, TRANSL BEHAV MED, V5, P216, DOI 10.1007/s13142-014-0300-1
   Soltanimehr E, 2019, BMC MED EDUC, V19, DOI 10.1186/s12909-019-1649-0
   Stephens KK, 2020, MANAGE COMMUN Q, V34, P426, DOI 10.1177/0893318920934890
   Strickland CD, 2015, AM J ROENTGENOL, V204, pW289, DOI 10.2214/AJR.14.13180
   Subbarao I, 2008, DISASTER MED PUBLIC, V2, P57, DOI 10.1097/DMP.0b013e31816564af
   Taghrir MH, 2020, ARCH IRAN MED, V23, P249, DOI [10.34172/aim.2020.06 Abstract View:, 10.34172/aim.2020.06]
   Teeman T, 2020, DLY BEAST       0403
   Teo AR, 2011, ACAD MED, V86, P860, DOI 10.1097/ACM.0b013e31821d6ae2
   Thomas P.A., 2016, CURRICULUM DEV MED E
   Utunen H, 2020, J MED INTERNET RES, V22, DOI 10.2196/19076
   Varghese V., 2014, THESIS
   Villatoro T, 2019, ACAD PATHOL, V6, DOI 10.1177/2374289519884715
   Wadood MA., 2020, KNOWLEDGE ATTITUDE P, V2020
   Wang MY, 2021, EUR J CLIN NUTR, V75, P335, DOI 10.1038/s41430-020-0643-2
   Whelan A., 2020, AAMC GUIDANCE MED ST
NR 50
TC 6
Z9 6
U1 10
U2 36
PU BMC
PI LONDON
PA CAMPUS, 4 CRINAN ST, LONDON N1 9XW, ENGLAND
EI 1472-6920
J9 BMC MED EDUC
JI BMC Med. Educ.
PD MAY 27
PY 2021
VL 21
IS 1
AR 303
DI 10.1186/s12909-021-02751-3
PG 14
WC Education & Educational Research; Education, Scientific Disciplines
WE Science Citation Index Expanded (SCI-EXPANDED); Social Science Citation Index (SSCI)
SC Education & Educational Research
GA SI8PX
UT WOS:000655094000001
PM 34039344
OA gold, Green Published
DA 2022-07-18
ER

PT J
AU Karim, Z
   Javed, A
   Azeem, MW
AF Karim, Zoya
   Javed, Afzal
   Azeem, Muhammad Waqar
TI The effects of Covid-19 on Medical Education
SO PAKISTAN JOURNAL OF MEDICAL SCIENCES
LA English
DT Article
DE Online education; e-Learning; Covid-19 Pandemic
AB Since the start of January 2019, COVID-19 has caused unparalleled disruption to all aspects of life globally, including the delivery of medical education. Each university and institution have a different approach on how medicine, as a course, is taught and delivered, however, generally there is a consensus that in the earlier years, more emphasis should be given to the acquisition of theoretical and scientific knowledge, including anatomy and physiology. In the later years, medical students are then expected to apply their theoretical knowledge in a practical setting by attending various placements and interacting with patients and other healthcare professionals. The duality of this approach results in doctors who are both competent in their knowledge of the basic sciences whilst being good clinicians with sound practical and inter-personal skills. Covid-19 causes an unprecedented interruption to all students, however with courses such as Medicine, whereby a practical element is crucial, the adaptation to deliver the course effectively is more of a challenge. Clinical rotations were cancelled during the start of the pandemic due to concerns about the students and their families contracting the virus and also for the protection of the vulnerable patients in hospitals. In this manuscript we have explored the adaptations made in order to deliver medical education and evaluate the effectiveness of these methods. We will also be discussing the implications and limitations of these methods.
C1 [Karim, Zoya] Univ Liverpool, Liverpool L69 3BX, Merseyside, England.
   [Javed, Afzal] Univ Birmingham, Inst Appl Hlth Res, Birmingham, W Midlands, England.
   [Javed, Afzal] Pakistan Psychiat Res Ctr, Fountain House, Lahore, Pakistan.
   [Azeem, Muhammad Waqar] Weill Cornell Med Coll, Dept Psychiat, Sidra Med, Doha, Qatar.
   [Azeem, Muhammad Waqar] Weill Cornell Med Coll, Psychiat, Doha, Qatar.
   [Azeem, Muhammad Waqar] World Psychiat Assoc WPA, Collaborating Ctr, Doha, Qatar.
RP Javed, A (通讯作者)，Pakistan Psychiat Res Ctr, Fountain House, Lahore, Pakistan.
EM afzalj@gmail.com
CR Abbasi S, 2020, PAK J MED SCI, V36, pS57, DOI 10.12669/pjms.36.COVID19-S4.2766
   Alsoufi A, 2020, PLOS ONE, V15, DOI 10.1371/journal.pone.0242905
   Anwar A, 2021, PAK J MED SCI, V37, P217, DOI 10.12669/pjms.37.1.3124
   He LY, 2021, MED EDUC, V55, P293, DOI 10.1111/medu.14364
   Mian A, 2020, BMC MED, V18, DOI 10.1186/s12916-020-01577-y
   Mukhtar K, 2020, PAK J MED SCI, V36, pS27, DOI 10.12669/pjms.36.COVID19-S4.2785
   Mumtaz N, 2021, PAK J MED SCI, V37, P283, DOI 10.12669/pjms.37.1.2894
   Papapanou M, 2022, POSTGRAD MED J, V98, P321, DOI 10.1136/postgradmedj-2021-140032
NR 8
TC 2
Z9 2
U1 2
U2 2
PU PROFESSIONAL MEDICAL PUBLICATIONS
PI SADDAR
PA PANORAMA CENTRE, RM 522, 5TH FLOOR, BLDG 2, RAJA GHAZANFAR ALI RD, PO
   BOX 8766, SADDAR, KARACHI 00000, PAKISTAN
SN 1682-024X
EI 1681-715X
J9 PAK J MED SCI
JI Pak. J. Med. Sci.
PD JAN-FEB
PY 2022
VL 38
IS 1
BP 320
EP 322
DI 10.12669/pjms.38.1.5269
PG 3
WC Medicine, General & Internal
WE Science Citation Index Expanded (SCI-EXPANDED)
SC General & Internal Medicine
GA YL4AY
UT WOS:000745836400056
PM 35035447
OA gold, Green Published
DA 2022-07-18
ER

PT J
AU Looi, JCL
   Bonner, D
   Maguire, P
   Finlay, A
   Keightley, P
   Parige, R
   Tedeschi, M
   Reay, R
   Davis, SL
AF Looi, Jeffrey C. L.
   Bonner, Daniel
   Maguire, Paul
   Finlay, Angus
   Keightley, Philip
   Parige, Raj
   Tedeschi, Michael
   Reay, Rebecca
   Davis, Soo-Leng
TI Flattening the curve of COVID-19 for medical education in psychiatry and
   addiction medicine
SO AUSTRALASIAN PSYCHIATRY
LA English
DT Article
DE medical education; psychiatry; COVID-19; adaptation; lessons
AB Objective: To describe the context, challenges and responses to COVID-19 public health measures for medical education in psychiatry, with an emphasis on sharing strategies for ongoing COVID-19 challenges. Conclusion: The rapidity of COVID-19 public health measures instituted in Australia required swift action for medical education to address lockdowns of student clinical placements. The responses included a transition to interim online learning followed by a return to truncated clinical placements renegotiated to conform to public health measures. Adjustment of formative and summative assessment has been necessary. However, further contingencies may emerge depending upon the overall progress of the COVID-19 pandemic.
C1 [Looi, Jeffrey C. L.; Bonner, Daniel; Maguire, Paul; Finlay, Angus; Keightley, Philip; Parige, Raj; Tedeschi, Michael; Reay, Rebecca] Australian Natl Univ, Canberra Hosp, Acad Unit Psychiat & Addict Med, Med Sch, Bldg 4,Level 2,POB 11, Garran, ACT 2605, Australia.
   [Davis, Soo-Leng] Australian Natl Univ, Med Sch, Canberra Hosp Campus, Garran, ACT, Australia.
RP Looi, JCL (通讯作者)，Australian Natl Univ, Canberra Hosp, Acad Unit Psychiat & Addict Med, Med Sch, Bldg 4,Level 2,POB 11, Garran, ACT 2605, Australia.
EM jeffrey.looi@anu.edu.au
RI Reay, Rebecca/AAX-5811-2021
OI Reay, Rebecca/0000-0001-9497-5842; Keightley,
   Philip/0000-0001-9753-3097; Looi, Jeffrey/0000-0003-3351-6911
CR AMA, COVID 19 MENT HLTH
   Australian_Cybersecurity_Centre, WEB CONF SEC
   Bonner D, 2018, AUSTRALAS PSYCHIATRY, V26, P422, DOI 10.1177/1039856218758561
   Looi JCL, 2017, AUSTRALAS PSYCHIATRY, V25, P588, DOI 10.1177/1039856217732480
NR 4
TC 5
Z9 5
U1 0
U2 1
PU SAGE PUBLICATIONS LTD
PI LONDON
PA 1 OLIVERS YARD, 55 CITY ROAD, LONDON EC1Y 1SP, ENGLAND
SN 1039-8562
EI 1440-1665
J9 AUSTRALAS PSYCHIATRY
JI Australas. Psychiatry
PD FEB
PY 2021
VL 29
IS 1
BP 31
EP 34
AR 1039856220946647
DI 10.1177/1039856220946647
EA AUG 2020
PG 4
WC Psychiatry
WE Science Citation Index Expanded (SCI-EXPANDED); Social Science Citation Index (SSCI)
SC Psychiatry
GA QC0RL
UT WOS:000559613300001
PM 32772702
OA hybrid, Green Published
DA 2022-07-18
ER

PT J
AU Singh, K
   Srivastav, S
   Bhardwaj, A
   Dixit, A
   Misra, S
AF Singh, Kuldeep
   Srivastav, Shival
   Bhardwaj, Abhishek
   Dixit, Abhinav
   Misra, Sanjeev
TI Medical Education During the COVID-19 Pandemic: A Single Institution
   Experience
SO INDIAN PEDIATRICS
LA English
DT Letter
DE COVID-19; G Suite for Education; Online classroom
ID CLASSROOM
AB Social distancing to curb the COVID-19 pandemic has caused suspension of classroom teaching in all educational institutions. We implemented a novel online classroom platform at our institute to continue medical education. The program attracted encouraging feedback from the students. It may serve as a model for uninterrupted teaching and training during times of crisis.
C1 [Singh, Kuldeep] All India Inst Med Sci, Dept Pediat, Jodhpur, Rajasthan, India.
   [Srivastav, Shival; Dixit, Abhinav] All India Inst Med Sci, Dept Physiol, Jodhpur, Rajasthan, India.
   [Bhardwaj, Abhishek] All India Inst Med Sci, Dept Dermatol, Jodhpur, Rajasthan, India.
   [Misra, Sanjeev] All India Inst Med Sci, Dept Surg Oncol, Jodhpur, Rajasthan, India.
RP Singh, K (通讯作者)，All India Inst Med Sci, Dept Pediat, Jodhpur, Rajasthan, India.
EM kulpra@hotmail.com
RI Srivastav, Shival/AAG-4142-2020; Singh, Kuldeep/AAE-9513-2020
OI Srivastav, Shival/0000-0002-5509-0635; Singh,
   Kuldeep/0000-0002-9375-3233
CR Dash S, 2019, BIOCHEM MOL BIOL EDU, V47, P404, DOI 10.1002/bmb.21246
   Hodgson JC, 2020, MED EDUC, V54, P662, DOI 10.1111/medu.14177
   Li L, 2020, LANCET RESP MED, V8, pE23, DOI 10.1016/S2213-2600(20)30125-9
   Liang ZC, 2020, ACAD MED
   Moszkowicz D, 2020, CLIN ANAT, V33, P927, DOI 10.1002/ca.23601
   Park Seung Won, 2016, Korean J Med Educ, V28, P209, DOI 10.3946/kjme.2016.30
   Pather N, 2020, ANAT SCI EDUC, V13, P284, DOI 10.1002/ase.1968
   Patil NG, 2003, MED EDUC, V37, P1127, DOI 10.1046/j.1365-2923.2003.01723.x
   Rose S., 2020, JAMA
   Singh K, 2018, INDIAN PEDIATR, V55, P507, DOI 10.1007/s13312-018-1342-0
NR 10
TC 66
Z9 69
U1 1
U2 3
PU SPRINGER INDIA
PI NEW DELHI
PA 7TH FLOOR, VIJAYA BUILDING, 17, BARAKHAMBA ROAD, NEW DELHI, 110 001,
   INDIA
SN 0019-6061
EI 0974-7559
J9 INDIAN PEDIATR
JI Indian Pediatrics
PD JUL
PY 2020
VL 57
IS 7
BP 678
EP 679
AR PII S097475591600174
PG 2
WC Pediatrics
WE Science Citation Index Expanded (SCI-EXPANDED)
SC Pediatrics
GA MQ6TQ
UT WOS:000553026200015
PM 32366728
DA 2022-07-18
ER

PT J
AU Song, YX
   Wang, S
   Liu, YX
   Liu, XY
   Peng, A
AF Song, Yaxiang
   Wang, Shu
   Liu, Yixian
   Liu, Xinying
   Peng, Ai
TI Online education at the medical School of Tongji University during the
   COVID-19 pandemic: a cross-sectional study
SO BMC MEDICAL EDUCATION
LA English
DT Article
DE Medical students and teachers; COVID-19; Online teaching; Questionnaire;
   Prospective study
ID INFORMATION; GENDER; PERCEPTIONS; STUDENTS; STRESS; CARE
AB Background The global reputation of coronavirus disease (COVID-19) has led universities in China to conduct online teaching. However, the actual feedback from medical teachers and students regarding online education remains unclear. Methods A prospective questionnaire survey examined the current opinions of online education from teachers and students at the Medical School of Tongji University. Results A total of 488 valid questionnaires were collected (223 males, 45.7%; 265 females, 54.3%), including 394 students (80.7%) and 94 teachers (19.3%). Most teachers and students were "in favor of online teaching," had "positive views for online education," were "satisfied with online teaching," and "expected for regular online education," although students thought that "too much learning tasks had been assigned" (90.4% teachers vs. 43.1% students, P < 0.001) and "less teaching effect than in offline classes" (68.1% teachers vs. 43.4% students). Compared to female counterpart, male students had higher "learning interest" (27.6% vs. 14.9%), "learning attention" (29.2% vs. 14.4%), "learning efficiency" (30.2% vs. 16.7%), and "better learning effect" (27.6% vs. 15.3%). Furthermore, male students had a significantly rise in attendance rate. Compared with male teachers, female teachers had less "experience in online educational course recording" (25.9% vs. 50%) and "past training for online teaching" (53.7% vs. 77.5%). Furthermore, they tended to be more "resistant to online teaching" (44.4% vs. 22.5%) and less "ready for online teaching" (70.4% vs. 87.5%). There was no significant difference in the acceptance of online teaching among teachers in different age groups. Conclusions Most teachers and students supported and were satisfied with the implementation of online education during the pandemic. Although teachers were less adaptable to online education, they still had positive opinions. Sex influenced the acceptance of online teaching. Male teachers and students showed better adaptability than their female counterparts. Although online teaching has advantages, it still cannot completely replace traditional offline teaching. As online education is a trend for future learning, universities should make more efforts to improve it, especially to provide more attention to female teachers and students.
C1 [Liu, Xinying] Tongji Univ, Sch Med, Ctr Nephrol & Clin Metabol, Shanghai Peoples Hosp 10, Shanghai 200072, Peoples R China.
   Tongji Univ, Sch Med, Div Nephrol & Rheumatol, Shanghai Peoples Hosp 10, Shanghai 200072, Peoples R China.
RP Liu, XY (通讯作者)，Tongji Univ, Sch Med, Ctr Nephrol & Clin Metabol, Shanghai Peoples Hosp 10, Shanghai 200072, Peoples R China.
EM liuxinying@tongji.edu.cn
CR Al-Rabiaah A, 2020, J INFECT PUBLIC HEAL, V13, P687, DOI 10.1016/j.jiph.2020.01.005
   Nieto-Escamez FA, 2021, FRONT PSYCHOL, V12, DOI 10.3389/fpsyg.2021.648552
   Bloise SM, 2007, MEMORY, V15, P192, DOI 10.1080/09658210701204456
   Crow J, 2020, ADV EXP MED BIOL, V1235, P165, DOI 10.1007/978-3-030-37639-0_10
   De Luca G, 2018, BMC INFECT DIS, V18, DOI 10.1186/s12879-017-2934-3
   Grubic N, 2020, INT J SOC PSYCHIATR, V66, P517, DOI 10.1177/0020764020925108
   Hilburg R, 2020, ADV CHRONIC KIDNEY D, V27, P412, DOI 10.1053/j.ackd.2020.05.017
   Kawano S, 2015, PLOS ONE, V10, DOI 10.1371/journal.pone.0144839
   Kearns L.R, 2012, MERLOT J ONLINE LEAR, V8, P198
   Kyaw BM, 2019, J MED INTERNET RES, V21, DOI 10.2196/12967
   McDougall G J Jr, 1999, Annu Rev Nurs Res, V17, P219
   Metzger MJ, 2003, COMPUT EDUC, V41, P271, DOI 10.1016/S0360-1315(03)00049-6
   Ming W-K., 2020, BIORXIV
   Mooney GA, 1997, POSTGRAD MED J, V73, P701, DOI 10.1136/pgmj.73.865.701
   Mota NP, 2012, J PSYCHIATR RES, V46, P159, DOI 10.1016/j.jpsychires.2011.09.014
   Muller M, 2008, ANN FR ANESTH, V27, P832, DOI 10.1016/j.annfar.2008.07.096
   Muniz-Rodriguez K, 2020, EMERG INFECT DIS, V26, P1915, DOI 10.3201/eid2608.200536
   Norton EJ, 2021, J PUBLIC HEALTH-UK, V43, P67, DOI 10.1093/pubmed/fdaa187
   Ramnanan CJ, 2017, ADV MED EDUC PRACT, V8, P63, DOI 10.2147/AMEP.S109037
   Reynolds DL, 2008, EPIDEMIOL INFECT, V136, P997, DOI 10.1017/S0950268807009156
   Sahu P, 2020, CUREUS, V12, DOI 10.7759/cureus.7541
   Singh-Manoux A, 2012, BRIT MED J, V344, DOI 10.1136/bmj.d7622
   Sohrabi C, 2020, INT J SURG, V76, P71, DOI 10.1016/j.ijsu.2020.02.034
   Sreeramareddy Chandrashekhar T, 2007, BMC Med Educ, V7, P26, DOI 10.1186/1472-6920-7-26
   Strittmatter A, 2020, P NATL ACAD SCI USA, V117, P27255, DOI 10.1073/pnas.2006653117
   Wang C, 2020, LANCET, V395, P470, DOI 10.1016/S0140-6736(20)30185-9
   Yuan JJ, 2009, HUM BRAIN MAPP, V30, P3676, DOI 10.1002/hbm.20796
   Zhai YS, 2020, LANCET PSYCHIAT, V7, pE22, DOI 10.1016/S2215-0366(20)30089-4
   Zimmermann P, 2014, INT J BEHAV DEV, V38, P182, DOI 10.1177/0165025413515405
NR 29
TC 3
Z9 3
U1 5
U2 16
PU BMC
PI LONDON
PA CAMPUS, 4 CRINAN ST, LONDON N1 9XW, ENGLAND
EI 1472-6920
J9 BMC MED EDUC
JI BMC Med. Educ.
PD SEP 28
PY 2021
VL 21
IS 1
AR 512
DI 10.1186/s12909-021-02951-x
PG 6
WC Education & Educational Research; Education, Scientific Disciplines
WE Science Citation Index Expanded (SCI-EXPANDED); Social Science Citation Index (SSCI)
SC Education & Educational Research
GA UX7UM
UT WOS:000701045600001
PM 34583700
OA gold, Green Published
DA 2022-07-18
ER

PT J
AU Gala, D
   Parrill, A
   Patel, K
   Rafi, I
   Nader, G
   Zhao, R
   Shoaib, A
   Swaminath, G
   Jahoda, J
   Hassan, R
   Colello, R
   Rinker, DV
AF Gala, Dhir
   Parrill, Allison
   Patel, Krishna
   Rafi, Ibnul
   Nader, Georgette
   Zhao, Ruby
   Shoaib, Adeel
   Swaminath, Girish
   Jahoda, Jessica
   Hassan, Rehana
   Colello, Raymond
   Rinker, Dipali V.
TI Factors impacting COVID-19 vaccination intention among medical students
SO HUMAN VACCINES & IMMUNOTHERAPEUTICS
LA English
DT Article
DE COVID-19 vaccines; vaccines; COVID-19; SARS-CoV-2; students; medical
AB Medical students represent a significant part of the health-care community and are active members of the coronavirus disease 2019 (COVID-19) response. This study aimed to evaluate various factors associated with COVID-19 vaccine intention among medical students via an online anonymous survey. A total of 370 students completed the online survey, with 229 (61.89%) not vaccinated for COVID-19. Of students not yet vaccinated, 45 (19.65%) were unsure or did not intend to accept the vaccine, while 184 (80.35%) intend to be vaccinated within 6 months. Overall, female gender, health status, clinical science enrollment, and the practice of COVID-19 preventative behaviors significantly correlated with the intention to be vaccinated within 6 months. Greater perceived risk for contracting COVID-19, lesser beliefs that the COVID-19 vaccination trials were rushed, and greater beliefs that being vaccinated would help complete their medical education were uniquely associated with the intention to be vaccinated within 6 months. Collectively, this study identified several factors that influenced medical students' intention to receive the COVID-19 vaccination. This information may be used in future immunization strategies to increase the vaccination rates among this group of future medical professionals.
C1 [Gala, Dhir; Parrill, Allison; Patel, Krishna; Rafi, Ibnul; Nader, Georgette; Zhao, Ruby; Shoaib, Adeel; Swaminath, Girish; Jahoda, Jessica; Hassan, Rehana; Colello, Raymond; Rinker, Dipali V.] Amer Univ, Caribbean Sch Med, Dept Clin Sci, Cupecoy, Sint Maarten.
   [Parrill, Allison] Lake Erie Coll Osteopath Med, Dept Med Educ, Erie, PA USA.
RP Gala, D (通讯作者)，Amer Univ, Caribbean Sch Med, 1 Univ Dr,Jordan Dr, Cupecoy, Sint Maarten.
EM dhirgala@yahoo.co.in
OI /0000-0001-6031-4990; Parrill, Allison/0000-0001-8966-1750; Gala,
   Dhir/0000-0003-1410-8576
FU American University of the Caribbean School of Medicine Online Research
   Club; American University of the Caribbean School of Medicine SARC
FX The American University of the Caribbean School of Medicine Online
   Research Club provided financial support for participant compensation.
   The American University of the Caribbean School of Medicine SARC
   provided financial support for publication fees.
CR AJZEN I, 1991, ORGAN BEHAV HUM DEC, V50, P179, DOI 10.1016/0749-5978(91)90020-T
   [Anonymous], COVID 19 VACC US, P2021
   [Anonymous], 2020, PFIZ BIONTECH COVID
   Chen IH, 2021, VACCINE, V39, P4510, DOI 10.1016/j.vaccine.2021.06.044
   Dror AA, 2020, EUR J EPIDEMIOL, V35, P775, DOI 10.1007/s10654-020-00671-y
   Fan CW, 2021, HUM VACC IMMUNOTHER, V17, P3413, DOI 10.1080/21645515.2021.1933687
   Fisher KA, 2020, ANN INTERN MED, V173, P964, DOI 10.7326/M20-3569
   Floyd DL, 2000, J APPL SOC PSYCHOL, V30, P407, DOI 10.1111/j.1559-1816.2000.tb02323.x
   Gadoth A, 2021, ANN INTERN MED, V174, P882, DOI 10.7326/M20-7580
   Hughes CT, 2020, AM J HEALTH EDUC, V51, P87, DOI 10.1080/19325037.2020.1722297
   Kutner M., 2004, APPL LINEAR STAT MOD, V4th
   Lazarus JV, 2021, NAT MED, V27, P225, DOI 10.1038/s41591-020-1124-9
   Limaye RJ, 2021, EXPERT REV VACCINES, V20, P959, DOI 10.1080/14760584.2021.1949292
   Lucia VC, 2021, J PUBLIC HEALTH-UK, V43, P445, DOI 10.1093/pubmed/fdaa230
   Malik AA, 2020, ECLINICALMEDICINE, V26, DOI 10.1016/j.eclinm.2020.100495
   Merchant HA, 2021, J PHARM POLICY PRACT, V14, DOI 10.1186/s40545-021-00315-w
   Nunnally J.C., 1994, PSYCHOMETRIC THEORY, V3, P248, DOI 10.1177/014662169501900308
   Pastorino R, 2021, VACCINES-BASEL, V9, DOI 10.3390/vaccines9020070
   Qiao Shan, 2020, medRxiv, DOI 10.1101/2020.11.26.20239483
   Qualtrics, QUALTRICS, P2021
   Reiter PL, 2020, VACCINE, V38, P6500, DOI 10.1016/j.vaccine.2020.08.043
   Sallam M, 2021, INT J ENV RES PUB HE, V18, DOI 10.3390/ijerph18052407
   Sarathchandra D, 2018, PREV MED, V109, P1, DOI 10.1016/j.ypmed.2018.01.006
   Saxena SK, 2022, J MED VIROL, V94, P1738, DOI 10.1002/jmv.27524
   Sheeran P, 2014, PSYCHOL BULL, V140, P511, DOI 10.1037/a0033065
   Sohrabi C, 2020, INT J SURG, V77, P217, DOI 10.1016/j.ijsu.2020.03.036
   Szmyd B, 2021, VACCINES-BASEL, V9, DOI 10.3390/vaccines9020128
   Wang JH, 2020, VACCINES-BASEL, V8, DOI 10.3390/vaccines8030482
   Wang PW, 2021, VACCINES-BASEL, V9, DOI 10.3390/vaccines9040380
   Wang XD, 2021, CLIN TRANSL MED, V11, DOI 10.1002/ctm2.680
   World Health Organization, 2021, OM VAR WHAT YOU NEED
   Yahaghi R, 2021, VACCINES-BASEL, V9, DOI 10.3390/vaccines9070684
   Yeh YC, 2021, VACCINES-BASEL, V9, DOI 10.3390/vaccines9030297
NR 33
TC 0
Z9 0
U1 2
U2 2
PU TAYLOR & FRANCIS INC
PI PHILADELPHIA
PA 530 WALNUT STREET, STE 850, PHILADELPHIA, PA 19106 USA
SN 2164-5515
EI 2164-554X
J9 HUM VACC IMMUNOTHER
JI Human Vaccines Immunother.
PD DEC 31
PY 2022
VL 18
IS 1
DI 10.1080/21645515.2022.2025733
EA JAN 2022
PG 6
WC Biotechnology & Applied Microbiology; Immunology
WE Science Citation Index Expanded (SCI-EXPANDED); Social Science Citation Index (SSCI)
SC Biotechnology & Applied Microbiology; Immunology
GA 0I3EF
UT WOS:000750763700001
PM 35113775
OA hybrid, Green Published
DA 2022-07-18
ER

PT J
AU Stojan, J
   Haas, M
   Thammasitboon, S
   Lander, L
   Evans, S
   Pawlik, C
   Pawilkowska, T
   Lew, M
   Khamees, D
   Peterson, W
   Hider, A
   Grafton-Clarke, C
   Uraiby, H
   Gordon, M
   Daniel, M
AF Stojan, Jennifer
   Haas, Mary
   Thammasitboon, Satid
   Lander, Lina
   Evans, Sean
   Pawlik, Cameron
   Pawilkowska, Teresa
   Lew, Madelyn
   Khamees, Deena
   Peterson, William
   Hider, Ahmad
   Grafton-Clarke, Ciaran
   Uraiby, Hussein
   Gordon, Morris
   Daniel, Michelle
TI Online learning developments in undergraduate medical education in
   response to the COVID-19 pandemic: A BEME systematic review: BEME Guide
   No. 69
SO MEDICAL TEACHER
LA English
DT Review
DE Best evidence medical education; remote learning; online learning;
   undergraduate medical education; COVID-19
ID QUALITY; STUDENTS; RELIABILITY; CHALLENGES; PATIENT; TIMES
AB Background The COVID-19 pandemic spurred an abrupt transition away from in-person educational activities. This systematic review investigated the pivot to online learning for nonclinical undergraduate medical education (UGME) activities and explored descriptions of educational offerings deployed, their impact, and lessons learned. Methods The authors systematically searched four online databases and conducted a manual electronic search of MedEdPublish up to December 21, 2020. Two authors independently screened titles, abstracts and full texts, performed data extraction and assessed risk of bias. A third author resolved discrepancies. Findings were reported in accordance with the STORIES (STructured apprOach to the Reporting in healthcare education of Evidence Synthesis) statement and BEME guidance. Results Fifty-six articles were included. The majority (n = 41) described the rapid transition of existing offerings to online formats, whereas fewer (n = 15) described novel activities. The majority (n = 27) included a combination of synchronous and asynchronous components. Didactics (n = 40) and small groups (n = 26) were the most common instructional methods. Teachers largely integrated technology to replace and amplify rather than transform learning, though learner engagement was often interactive. Thematic analysis revealed unique challenges of online learning, as well as exemplary practices. The quality of study designs and reporting was modest, with underpinning theory at highest risk of bias. Virtually all studies (n = 54) assessed reaction/satisfaction, fewer than half (n = 23) assessed changes in attitudes, knowledge or skills, and none assessed behavioral, organizational or patient outcomes. Conclusions UGME educators successfully transitioned face-to-face instructional methods online and implemented novel solutions during the COVID-19 pandemic. Although technology's potential to transform teaching is not yet fully realized, the use of synchronous and asynchronous formats encouraged virtual engagement, while offering flexible, self-directed learning. As we transition from emergency remote learning to a post-pandemic world, educators must underpin new developments with theory, report additional outcomes and provide details that support replication.
C1 [Stojan, Jennifer; Haas, Mary; Pawlik, Cameron; Lew, Madelyn; Peterson, William; Hider, Ahmad] Univ Michigan, Med Sch, Internal Med & Pediat, Ann Arbor, MI 48109 USA.
   [Thammasitboon, Satid] Texas Childrens Hosp, Dept Pediat, Houston, TX 77030 USA.
   [Thammasitboon, Satid] Baylor Coll Med, Houston, TX 77030 USA.
   [Lander, Lina; Evans, Sean; Daniel, Michelle] Univ Calif San Diego, Sch Med, Family Med & Publ Hlth, La Jolla, CA 92093 USA.
   [Pawilkowska, Teresa] RCSI Univ Med & Hlth Sci, Dublin, Ireland.
   [Khamees, Deena] Univ Texas Hlth Sci Ctr Houston, McGovern Med Sch, Houston, TX 77030 USA.
   [Grafton-Clarke, Ciaran; Uraiby, Hussein] Univ Leicester, Sch Med, Leicester, Leics, England.
   [Gordon, Morris] Blackpool Victoria Hosp, Blackpool, England.
   [Gordon, Morris] Univ Cent Lancashire, Sch Med, Preston, Lancs, England.
RP Stojan, J (通讯作者)，Univ Michigan, Internal Med & Pediat, 3119 Taubman Ctr,SPC5376,1500 East Med Ctr Dr, Ann Arbor, MI 48109 USA.
EM jstojan@umich.edu
OI Khamees, Deena/0000-0002-2262-9964; Uraiby, Hussein/0000-0002-5797-9227;
   Haas, Mary/0000-0002-9506-5928; Stojan, Jennifer/0000-0002-7743-8014
CR Abdul Rahuman S., 2020, MEDEDPUBLISH, V9, P3048
   Alkhowailed Mohammad S, 2020, Inform Med Unlocked, V20, P100432, DOI 10.1016/j.imu.2020.100432
   Allen WC, 2006, ADV DEV HUM RESOUR, V8, P430, DOI 10.1177/1523422306292942
   Andras M, 2020, ORVOSI HETILAP, V161, P1355, DOI 10.1556/650.2020.31930
   Bakia M., 2009, EVALUATION EVIDENCE
   Bramer WM, 2016, J MED LIBR ASSOC, V104, P240, DOI 10.3163/1536-5050.104.3.014
   Branch RM., 2015, SURVEY INSTRUCTIONAL
   Burns R, 2020, MED EDUC, V54, P668, DOI 10.1111/medu.14187
   Chandrasinghe PC, 2020, BMC MED EDUC, V20, DOI 10.1186/s12909-020-02236-9
   Chen BY, 2019, ACAD MED, V94, P678, DOI 10.1097/ACM.0000000000002580
   Chen Cathy Hsi, 2020, JMIR Med Educ, V6, pe19725, DOI 10.2196/19725
   Clark JM, 2020, J MED LIBR ASSOC, V108, P195, DOI 10.5195/jmla.2020.834
   Clarke V, 2013, PSYCHOLOGIST, V26, P120
   Cleland J, 2015, RES MEDICAL ED PP
   Clemmons K., 2020, MEDEDPUBLISH, V9, P165, DOI [10.15694/mep.2020.000165.1, DOI 10.15694/MEP.2020.000165.1]
   Co M, 2020, SURG PRACT, V24, P105, DOI 10.1111/1744-1633.12436
   Coiado OC, 2020, MED SCI EDUC, V30, P1353, DOI 10.1007/s40670-020-01063-3
   Cook DA, 2008, MED EDUC, V42, P128, DOI 10.1111/j.1365-2923.2007.02974.x
   Cook DA, 2007, MED EDUC, V41, P1074, DOI 10.1111/j.1365-2923.2007.02861.x
   Cook DA, 2015, ACAD MED, V90, P1067, DOI 10.1097/ACM.0000000000000786
   Cook DA, 2011, MED EDUC, V45, P227, DOI 10.1111/j.1365-2923.2010.03890.x
   Cook DA, 2007, MED EDUC, V41, P737, DOI 10.1111/j.1365-2923.2007.02777.x
   Cuschieri S, 2020, ANAT SCI EDUC, V13, P671, DOI 10.1002/ase.2020
   Daniel M, 2021, UNIV TOR MED J, V98, P68, DOI 10.1080/0142159X.2020.1864310
   DiCesare JAT, 2020, WORLD NEUROSURG, V144, pE237, DOI 10.1016/j.wneu.2020.08.100
   Emanuel EJ, 2020, JAMA-J AM MED ASSOC, V323, P1127, DOI 10.1001/jama.2020.1227
   Fatani TH, 2020, BMC MED EDUC, V20, DOI 10.1186/s12909-020-02310-2
   Gaber DA, 2020, MED EDUC, V54, P666, DOI 10.1111/medu.14198
   Garg M, 2020, MED EDUC ONLINE, V25, DOI 10.1080/10872981.2020.1812225
   Gaur Uma, 2020, SN Compr Clin Med, V2, P1992, DOI 10.1007/s42399-020-00528-1
   Geha R, 2020, MED EDUC, V54, P855, DOI 10.1111/medu.14246
   Gill D, 2020, LANCET, V396, P77, DOI 10.1016/S0140-6736(20)31368-4
   Gordon M, 2020, MED TEACH, V42, P1202, DOI 10.1080/0142159X.2020.1807484
   Gordon M, 2019, MED TEACH, V41, P732, DOI 10.1080/0142159X.2018.1562166
   Gordon M, 2019, MED TEACH, V41, P956, DOI 10.1080/0142159X.2018.1504164
   Gordon M, 2018, ACAD MED, V93, P1234, DOI 10.1097/ACM.0000000000002236
   Gordon M, 2014, BMC MED, V12, DOI 10.1186/s12916-014-0143-0
   Hammick M, 2010, MED TEACH, V32, P3, DOI 10.3109/01421590903414245
   Hodges CB, 2021, ETR&D-EDUC TECH RES, V69, P397, DOI 10.1007/s11423-020-09838-6
   Howley L, 2008, MED EDUC, V42, P350, DOI 10.1111/j.1365-2923.2007.02999.x
   Hrastinski S., 2008, ED Q, V31, P51
   Iqbal Muhammad Zafar, 2020, Acta Inform Med, V28, P94, DOI 10.5455/aim.2020.28.94-97
   Jeong L, 2020, MED SCI EDUC, V30, P1361, DOI 10.1007/s40670-020-01065-1
   Jones TA, 2020, J INTERPROF CARE, V34, P633, DOI 10.1080/13561820.2020.1801614
   Joseph JP, 2020, MED SCI EDUC, V30, P1355, DOI 10.1007/s40670-020-01038-4
   Jumat MR, 2020, MED SCI EDUC, V30, P1649, DOI 10.1007/s40670-020-01039-3
   Kapadia, 2021, J SURG EDUC, V7204, P30211
   Khalil R, 2020, BMC MED EDUC, V20, DOI 10.1186/s12909-020-02208-z
   Kim JK, 2020, PLOS ONE, V15, DOI 10.1371/journal.pone.0241950
   Kimmons Royce, 2020, Contemporary Issues in Technology and Teacher Education, V20, P114
   Kirkpatrick J., 2016, KIRKPATRICKS 4 LEVEL
   Laksov KB, 2017, BMC MED EDUC, V17, DOI 10.1186/s12909-016-0848-1
   Lander L., 2020, RES SQ, V2020, P1
   Lapane KL, 2021, CTS-CLIN TRANSL SCI, V14, P1026, DOI 10.1111/cts.12966
   Liang Sherry, 2020, PRiMER, V4, P20, DOI 10.22454/PRiMER.2020.536861
   Mann K., 2011, MED ED THEORY PRACTI, P17
   Martinez Lisa, 2020, PRiMER, V4, P16, DOI 10.22454/PRiMER.2020.275245
   Masters, 2021, MEDEDPUBLISH, V10, P47
   Mayer RE, 2009, MULTIMEDIA LEARNING, 2ND EDITION, P1
   McHugh ML, 2012, BIOCHEM MEDICA, V22, P276, DOI 10.11613/bm.2012.031
   Mendez-Reguera A, 2020, MED SCI EDUC, V30, P1357, DOI 10.1007/s40670-020-01078-w
   Millwood R., 2013, LEARNING THEORIES MA
   Moro C, 2020, MED EDUC, V54, P1180, DOI 10.1111/medu.14251
   Morris ZS, 2011, J ROY SOC MED, V104, P510, DOI 10.1258/jrsm.2011.110180
   Naidoo Nerissa, 2020, JMIR Med Educ, V6, pe21701, DOI 10.2196/21701
   Nicolau, 2020, MEDEDPUBLISH, V9, P129, DOI DOI 10.15694/MEP.2020.000129.1
   Parker EU, 2020, AM J CLIN PATHOL, V154, P585, DOI 10.1093/ajcp/aqaa154
   Prasad N, 2020, J INTERPROF CARE, V34, P706, DOI 10.1080/13561820.2020.1811213
   Price EG, 2005, ACAD MED, V80, P578, DOI 10.1097/00001888-200506000-00013
   Rapanta C., 2020, POSTDIGITAL SCI EDUC, V2, P923, DOI [DOI 10.1007/S42438-020-00155-Y, 10.1007/s42438-020-00155-y]
   Ratanawongsa N, 2008, ACAD MED, V83, P274, DOI 10.1097/ACM.0b013e3181637925
   Reed D, 2005, ANN INTERN MED, V142, P1080, DOI 10.7326/0003-4819-142-12_Part_2-200506211-00008
   Reed DA, 2007, JAMA-J AM MED ASSOC, V298, P1002, DOI 10.1001/jama.298.9.1002
   Rehman R, 2021, PAK J MED SCI, V37, P131, DOI 10.12669/pjms.37.1.3096
   Rosasco J, 2021, TELEMED E-HEALTH, V27, P755, DOI 10.1089/tmj.2020.0245
   Rosenberg, 2001, E LEARNING STRATEGIE
   Roy H, 2020, J CLIN DIAGN RES, V14, pAC01, DOI 10.7860/JCDR/2020/44869.13797
   Rucker J, 2020, MED SCI EDUC, V30, P1359, DOI 10.1007/s40670-020-01113-w
   Ruiz JG, 2006, ACAD MED, V81, P207, DOI 10.1097/00001888-200603000-00002
   Rutledge C, 2020, J NURS EDUC, V59, P570, DOI 10.3928/01484834-20200921-06
   Sandars J, 2015, MED TEACH, V37, P1039, DOI 10.3109/0142159X.2015.1019438
   Sasirekha Ebenezer, 2020, INDIAN J PUBLIC HLTH, V11, P18, DOI [10.37506/ijphrd.v11i10.11100, DOI 10.37506/IJPHRD.V11I10.11100]
   Schlegl AT, 2020, ACAD MED, V95, pE7, DOI 10.1097/ACM.0000000000003586
   Selwyn N, 2010, J COMPUT ASSIST LEAR, V26, P65, DOI 10.1111/j.1365-2729.2009.00338.x
   Sharma Swati, 2020, Korean J Med Educ, V32, P291, DOI 10.3946/kjme.2020.177
   Singal A, 2021, SURG RADIOL ANAT, V43, P515, DOI 10.1007/s00276-020-02615-3
   Singh K, 2020, INDIAN PEDIATR, V57, P678
   Sorani AM., 2020, NATL J PHYSL PHARM P, V10, P1
   Spaletra P, 2020, MEDICINA-BUENOS AIRE, V80, P587
   Spell N., 2021, J INTERPROF ED PRACT, V22
   Srinivasan DK, 2020, ANAT SCI EDUC, V13, P315, DOI 10.1002/ase.1970
   Steehler AJ, 2021, OTOLARYNG HEAD NECK, V164, P556, DOI 10.1177/0194599820951150
   Sterne JAC, 2016, BMJ-BRIT MED J, V355, DOI 10.1136/bmj.i4919
   Sud R, 2020, INDIAN J OPHTHALMOL, V68, P1490, DOI 10.4103/ijo.IJO_1689_20
   Sweller J, 2011, EXPLOR LEARN SCI, P3, DOI 10.1007/978-1-4419-8126-4
   Tan J., 2020, MEDEDPUBLISH, V9, P261
   Tang Brandon, 2018, JMIR Med Educ, V4, pe11, DOI 10.2196/mededu.9091
   Taylor DCM, 2013, MED TEACH, V35, pE1561, DOI 10.3109/0142159X.2013.828153
   Torre DM, 2006, AM J MED, V119, P903, DOI 10.1016/j.amjmed.2006.06.037
   Verma A, 2020, INDIAN J SURG, V82, P299, DOI 10.1007/s12262-020-02487-2
   Vollbrecht PJ, 2020, ADV PHYSIOL EDUC, V44, P722, DOI 10.1152/advan.00140.2020
   Walton Rebecca, 2020, PRiMER, V4, P29, DOI 10.22454/PRiMER.2020.557079
   Wentling T.L., 2000, E LEARNING REV LIT
   Wilcha Robyn-Jenia, 2020, JMIR Med Educ, V6, pe20963, DOI 10.2196/20963
   Wintraub Lauren, 2020, Can Med Educ J, V11, pe121, DOI 10.36834/cmej.70554
   Wish-Baratz S, 2020, JAMA NETW OPEN, V3, DOI 10.1001/jamanetworkopen.2020.16271
   Wolf FM, 2004, ACAD MED, V79, pS68, DOI 10.1097/00001888-200410001-00021
   Worthington T., 2013, SYNCHRONIZING ASYNCH, DOI [10.1109/ICCSE.2013.6553983, DOI 10.1109/ICCSE.2013.6553983]
   Yardley S, 2012, MED EDUC, V46, P97, DOI 10.1111/j.1365-2923.2011.04076.x
   Zhang Q, 2020, INTEGR MED RES, V9, DOI 10.1016/j.imr.2020.100449
NR 110
TC 5
Z9 5
U1 7
U2 11
PU TAYLOR & FRANCIS LTD
PI ABINGDON
PA 2-4 PARK SQUARE, MILTON PARK, ABINGDON OR14 4RN, OXON, ENGLAND
SN 0142-159X
EI 1466-187X
J9 MED TEACH
JI Med. Teach.
PD FEB 1
PY 2022
VL 44
IS 2
BP 109
EP 129
DI 10.1080/0142159X.2021.1992373
EA OCT 2021
PG 21
WC Education, Scientific Disciplines; Health Care Sciences & Services
WE Science Citation Index Expanded (SCI-EXPANDED); Social Science Citation Index (SSCI)
SC Education & Educational Research; Health Care Sciences & Services
GA ZM6VK
UT WOS:000712169100001
PM 34709949
OA Green Submitted
DA 2022-07-18
ER

PT J
AU Park, H
   Shim, S
   Lee, YM
AF Park, Hyunmi
   Shim, Sunhee
   Lee, Young-Mee
TI A scoping review on adaptations of clinical education for medical
   students during COVID-19
SO PRIMARY CARE DIABETES
LA English
DT Review
DE COVID-19; Clinical education; Medical students; Telemedicine; Online
   education; Virtual platform
ID CLERKSHIP
AB Rapid advances in clinical education in response to the COVID-19 pandemic are taking place globally. This scoping review updated the educational strategies which could be applied by clinical educators in their practice to effectively maintain clinical attachment programs for medical students amidst public health crises. Almost all elements of clinical teaching were deliverable, whether it was online, onsite, virtual or blended, their educational effectiveness should be further examined. Increase in the number of telemedicine related publications were remarkable, and they could serve as a scalable model for future educational programs to be incorporated into the medical student curricula. (c) 2021 Published by Elsevier Ltd on behalf of Primary Care Diabetes Europe.
C1 [Park, Hyunmi; Shim, Sunhee; Lee, Young-Mee] Korea Univ, Coll Med, Dept Med Educ, Seoul, South Korea.
   [Park, Hyunmi] Korea Univ, Coll Med, Dept Brain Convergence Res Ctr, Seoul, South Korea.
RP Lee, YM (通讯作者)，73 Goryeodae Ro, Seoul, South Korea.
EM ymleehj@korea.ac.kr
RI Park, Hyunmi/CAF-2635-2022
OI Park, Hyunmi/0000-0002-4134-2213; Shim, Sunhee/0000-0001-8500-7233; Lee,
   Young-Mee/0000-0002-4685-9465
CR AAMC, 2005, REC CLIN SKILLS CURR, P38
   Adeleke OA, 2020, S AFR FAM PRACT, V62, DOI 10.4102/safp.v62i1.5225
   Afonso Nelia, 2020, MedEdPORTAL, V16, P11058, DOI 10.15766/mep_2374-8265.11058
   Ahmed H, 2020, LANCET INFECT DIS, V20, P777, DOI 10.1016/S1473-3099(20)30226-7
   Bhatia RK, 2021, J OSTEOPATH MED, V121, P43, DOI 10.1515/jom-2020-0131
   Biermann M, 2021, NUKLEARMED-NUCL MED, V60, P10, DOI 10.1055/a-1267-9017
   Boulger James G, 2020, PRiMER, V4, P19, DOI 10.22454/PRiMER.2020.343294
   Cain R, 2020, MED EDUC, V54, P1064, DOI 10.1111/medu.14313
   Carson Samantha, 2020, PRiMER, V4, P22, DOI 10.22454/PRiMER.2020.581719
   Co M, 2020, SURG PRACT, V24, P105, DOI 10.1111/1744-1633.12436
   Coffey CS, 2020, MED SCI EDUC, V30, P1577, DOI 10.1007/s40670-020-01114-9
   Colon GDMR, 2021, J PRIM CARE COMMUNIT, V12, DOI 10.1177/2150132721993631
   Cowley S, 2021, MED TEACH, V43, P1092, DOI 10.1080/0142159X.2020.1817351
   Daniel M, 2021, UNIV TOR MED J, V98, P68, DOI 10.1080/0142159X.2020.1864310
   Darnton R, 2021, MED TEACH, V43, P160, DOI 10.1080/0142159X.2020.1829576
   Dawoud RA, 2020, WORLD NEUROSURG, V139, P456, DOI 10.1016/j.wneu.2020.05.085
   De Ponti R, 2020, BMC MED EDUC, V20, DOI 10.1186/s12909-020-02245-8
   Deng J.W., PSYCHIAT RES, V301, P20
   DeVaro Sarah N, 2020, J Acad Ophthalmol, V12, pe165, DOI 10.1055/s-0040-1716695
   Dhonncha EN, 2021, CLIN EXP DERMATOL, V46, P170, DOI 10.1111/ced.14364
   Dong A, 2021, J CARDIAC SURG, V36, P409, DOI 10.1111/jocs.15173
   Elengickal JA, 2021, MED SCI EDUC, V31, P843, DOI 10.1007/s40670-021-01216-y
   Ellaway RH, 2018, MED TEACH, V40, P219, DOI 10.1080/0142159X.2017.1406662
   Furlan R., JMIR MED INFORM, V9, P1
   Geha R, 2020, MED EDUC, V54, P855, DOI 10.1111/medu.14246
   Gordon M, 2020, MED TEACH, V42, P1202, DOI 10.1080/0142159X.2020.1807484
   Guadix SW, 2020, WORLD NEUROSURG, V139, pE836, DOI [10.1016/j.wneu.2020.05.090, 10.1016/J.WNEu.2020.05.090]
   Halbert JA, 2020, MED J AUSTRALIA, V213, P69, DOI 10.5694/mja2.50686
   Hayes John R, 2020, PRiMER, V4, P34, DOI 10.22454/PRiMER.2020.755864
   Ho J., HEALTHCARE-BASEL, V9
   Iancu AM, 2021, MED TEACH, V43, P1127, DOI 10.1080/0142159X.2020.1844877
   Jiang ZH, 2021, MED EDUC ONLINE, V26, DOI 10.1080/10872981.2020.1854066
   Kaliyadan F, 2020, INDIAN DERMATOL ONL, V11, P944, DOI 10.4103/idoj.IDOJ_654_20
   Kasai H, 2021, BMC MED EDUC, V21, DOI 10.1186/s12909-021-02586-y
   Khalil R, 2020, BMC MED EDUC, V20, DOI 10.1186/s12909-020-02208-z
   Knie K, 2020, GMS J MED EDU, V37, DOI 10.3205/zma001376
   Kopp AR, 2021, BMC MED EDUC, V21, DOI 10.1186/s12909-021-02562-6
   Kunisch R., GMS J MED EDU, V38, P1
   Lal A, 2021, J PALLIAT MED, V24, P318, DOI 10.1089/jpm.2020.0643
   Lavender D.M, J ADV MED ED PROF, V9, P26
   Lee YM, 2020, J KOREAN MED SCI, V35, DOI 10.3346/jkms.2020.35.e344
   Ludwig C, 2021, GMS J MED EDU, V38, DOI 10.3205/zma001416
   Nackers K, 2021, FASEB BIOADV, V3, P158, DOI 10.1096/fba.2020-00090
   Ochsendorf F, 2020, J DTSCH DERMATOL GES, V18, P1178, DOI 10.1111/ddg.14282
   Ong Andrew Ming-Liang, 2020, Singapore Med J, DOI 10.11622/smedj.2020100
   Ong MTY, 2020, J ORTHOP TRANSL, V25, P125, DOI 10.1016/j.jot.2020.08.001
   Paul N., 2020, JMIR MED EDUC, V6
   Pellegrini WR, 2021, OTOLARYNG HEAD NECK, V164, P1131, DOI 10.1177/0194599820970964
   Pennell CE, 2020, MED J AUSTRALIA, V213, P306, DOI 10.5694/mja2.50765
   Peters MDJ, 2015, INT J EVID-BASED HEA, V13, P141, DOI 10.1097/XEB.0000000000000050
   Peterseim Carolyn, 2020, PRiMER, V4, P35, DOI 10.22454/PRiMER.2020.861306
   Roskvist R, 2020, EDUC PRIM CARE, V31, P247, DOI 10.1080/14739879.2020.1772123
   Rullmann N, 2020, GMS J MED EDU, V37, DOI 10.3205/zma001395
   Rupley D, 2020, SEMIN PERINATOL, V44, DOI 10.1016/j.semperi.2020.151276
   Schleicher I, 2021, GMS J MED EDU, V38, DOI 10.3205/zma001402
   Shah N.G., FASEB BIOADV, V3, P150
   Sideris M, 2021, J INVEST SURG, V34, P1355, DOI 10.1080/08941939.2020.1800870
   Silva ONN, 2021, J SURG EDUC, V78, P327, DOI 10.1016/j.jsurg.2020.07.009
   Stout RC, 2021, POSTGRAD MED J, V97, P417, DOI 10.1136/postgradmedj-2021-139728
   Sukumar S., MEDEDPORTAL, V17
   Torres A, 2020, MED EDUC, V54, P858, DOI 10.1111/medu.14245
   Tricco AC, 2018, ANN INTERN MED, V169, P467, DOI 10.7326/M18-0850
   von Lengerke T, 2020, GMS J MED EDU, V37, DOI 10.3205/zma001374
   Wagner-Menghin M, 2020, GMS J MED EDU, V37, DOI 10.3205/zma001384
   Weber AM, 2021, BMC MED EDUC, V21, DOI 10.1186/s12909-021-02604-z
   Wickemeyer JL, 2021, OTOLARYNG HEAD NECK, V164, P562, DOI 10.1177/0194599820959276
   Zeinali M, 2020, BASIC CLIN NEUROSCI, V11, P151, DOI 10.32598/bcn.11.covid19.910.2
   Zottmann JM, 2020, GMS J MED EDU, V37, DOI 10.3205/zma001392
NR 69
TC 1
Z9 1
U1 3
U2 3
PU ELSEVIER SCI LTD
PI OXFORD
PA THE BOULEVARD, LANGFORD LANE, KIDLINGTON, OXFORD OX5 1GB, OXON, ENGLAND
SN 1751-9918
EI 1878-0210
J9 PRIM CARE DIABETES
JI Prim. Care Diabetes
PD DEC
PY 2021
VL 15
IS 6
BP 958
EP 976
DI 10.1016/j.pcd.2021.09.004
EA NOV 2021
PG 19
WC Endocrinology & Metabolism; Primary Health Care
WE Science Citation Index Expanded (SCI-EXPANDED)
SC Endocrinology & Metabolism; General & Internal Medicine
GA YJ0NL
UT WOS:000744235900008
PM 34736876
OA Green Published
DA 2022-07-18
ER

PT J
AU Kumar, S
   Shah, B
   Johari, A
   Anjum, R
   Garg, D
   Salhotra, R
   Tyagi, A
   Khan, AM
   Jain, AK
AF Kumar, Saurabh
   Shah, Bhushan
   Johari, Ashok
   Anjum, Rashid
   Garg, Devansh
   Salhotra, Rashmi
   Tyagi, Asha
   Khan, Amir Maroof
   Jain, Anil Kumar
TI Covid-19 Pandemic: Resumption of Orthopedic Care and Medical Education
SO INDIAN JOURNAL OF ORTHOPAEDICS
LA English
DT Review
DE COVID-19; Pandemic; Orthopedic care; Medical education
ID RECOMMENDATIONS; OSTEOARTHRITIS; ANESTHESIA; THERAPY; SOCIETY
AB Covid-19 is a respiratory disease caused by coronavirus 2 (SARS-CoV-2) first identified in Wuhan, China (December 2019). The disease rapidly crossed the barrier of countries, continents and spread globally. Non-pharmaceutical measures such as social distancing, face mask, frequent hand washing and use of sanitizer remained the best available option to prevent the spread of disease. OPD, IPD admissions, elective O. Ts were curtailed. Orthopedic care was only limited to emergency and semi-urgent procedures like necrotizing fasciitis, open fracture, and compartment syndrome. These measures were taken to preserve infrastructure and manpower to manage covid-19 pandemic. The children were thought to have a low susceptibility to covid-19 as compared to an adult. Deferring the patient during pandemic has led to high orthopedic disease burden, morbidity and disease-related sequelae, hence elective care must be resumed with modified hospital infrastructure. Resumption of elective/emergent orthopedic care should be slow, phasic and strategic, much similar to unlocking. Cases must be stratified depending on covid status and severity. Dedicated O.Ts with neutral/negative pressure and HEPA filter for covid positive and suspected patients are to be used. All symptomatic and suspected patients should be investigated for covid-19 by RT-PCR, blood counts and CT scan. Regional anaesthesia should be preferred to General anaesthesia. Power drill/saw/burr/pulse lavage should be minimized to avoid aerosol generation. Postoperatively continuous surveillance and monitoring to be done for covid related symptoms. Medical institutes rapidly shifted to the online mode of education. Blended learning (virtual & physical) and imparting skills have to be continued in post covid phase with equitable distribution of teaching hours to students of different years.
C1 [Kumar, Saurabh; Garg, Devansh; Salhotra, Rashmi; Tyagi, Asha; Khan, Amir Maroof; Jain, Anil Kumar] Univ Delhi, Univ Coll Med Sci, New Delhi, India.
   [Shah, Bhushan] GB Pant Inst Postgrad Med Educ & Res, New Delhi, India.
   [Johari, Ashok] Children Orthoped Hosp, Mumbai, Maharashtra, India.
   [Anjum, Rashid] Acharya Shri Chander Coll Med Sci Hosp, Jammu, Jammu & Kashmir, India.
   [Jain, Anil Kumar] Univ Delhi, Univ Coll Med Sci, Orthopaed Dept, New Delhi 110095, India.
RP Jain, AK (通讯作者)，Univ Delhi, Univ Coll Med Sci, New Delhi, India.; Jain, AK (通讯作者)，Univ Delhi, Univ Coll Med Sci, Orthopaed Dept, New Delhi 110095, India.
EM dranilkjain@gmail.com
OI Shah, Bhushan/0000-0002-8716-3448
CR American Academy of Orthopaedic Surgeons, COVID 19 19 MEMB RES
   American College of Surgeons, 2020, COVID 19 GUID TRAIAG
   American College of Surgeons, COVID 19 GUID TRAIAG
   [Anonymous], 2020, CHINESE MED J-PEKING, V133, P1087, DOI 10.1097/CM9.0000000000000819
   Bannuru RR, 2015, ANN INTERN MED, V162, P46, DOI 10.7326/M14-1231
   British Orthopaedic Association, BOAST MAN PAT URG OR
   Centers for Disease Control and Prevention, INT GUID DISP HOM IS
   Liang ZC, 2020, J BONE JOINT SURG AM, V102, P745, DOI 10.2106/JBJS.20.00236
   Chapman HJ, 2016, PERSPECT MED EDUC, V5, P186, DOI 10.1007/s40037-016-0271-7
   del Rio C, 2020, JAMA-J AM MED ASSOC, V323, P1339, DOI 10.1001/jama.2020.3072
   Demertzis ZD, 2020, EUR HEART J-CASE REP, V4, DOI 10.1093/ehjcr/ytaa179
   Deyle GD, 2020, NEW ENGL J MED, V382, P1420, DOI 10.1056/NEJMoa1905877
   Dong YY, 2020, PEDIATRICS, V145, DOI 10.1542/peds.2020-0702
   Farrell S, 2020, J AM ACAD ORTHOP SUR, V28, pE477, DOI 10.5435/JAAOS-D-20-00391
   Fung HF, 2021, CLIN INFECT DIS, V73, pS138, DOI 10.1093/cid/ciaa1558
   Garima, 2020, AIIMS PLAN RESTART M
   Gawande A.(, 2020, MANAGING COVID 19 SU
   Gong YH, 2020, ANESTH ANALG, V131, P326, DOI 10.1213/ANE.0000000000004913
   Government of National Capital Territory of Delhi, 2020, HLTH FAM WELF DEP CO
   Hertel J, 1997, J ATHL TRAINING, V32, P350
   Horlocker TT, 2018, REGION ANESTH PAIN M, V43, P263, DOI 10.1097/AAP.0000000000000763
   Hotfiel T, 2018, J Exp Orthop, V5, P24, DOI 10.1186/s40634-018-0139-3
   Iyengar K.P., 2020, BRIT J HEALTHCARE MA, P1, DOI [DOI 10.12968/BJHC.2020.0032, DOI 10.12968/BJHC.2020.0047]
   Jain AK, 2014, INDIAN J ORTHOP, V48, P541, DOI 10.4103/0019-5413.144201
   Joint Statement, 2020, JOINT STATEMENT ROAD
   Keshav K, 2020, INDIAN J ORTHOP, V54, P358, DOI 10.1007/s43465-020-00218-z
   Lee K, 2009, GLOB INST, P1
   Li Y, 2020, ZHONG HUA CHUANG SHA, V36, P1
   Loeb AE, 2020, J AM ACAD ORTHOP SUR, V28, pE469, DOI 10.5435/JAAOS-D-20-00380
   Macdougall C., 2020, MEDEDPUBLISH, V9, P159, DOI 10.15694/mep.2020.000159.1
   Mi BB, 2020, J BONE JOINT SURG AM, V102, P750, DOI 10.2106/JBJS.20.00390
   Mouton C, 2020, J EXP ORTHOP, V7, DOI 10.1186/s40634-020-00248-4
   Murthy S, 2020, JAMA-J AM MED ASSOC, V323, P1499, DOI 10.1001/jama.2020.3633
   Nepogodiev D, 2020, BRIT J SURG, V107, P1440, DOI 10.1002/bjs.11746
   Park Seung Won, 2016, Korean J Med Educ, V28, P209, DOI 10.3946/kjme.2016.30
   Perlman S, 2020, NEW ENGL J MED, V382, P760, DOI 10.1056/NEJMe2001126
   Rafi AM, 2020, J MED EDUC CURRIC DE, V7, DOI 10.1177/2382120520951795
   Ranuccio F, 2020, J BONE JOINT SURG AM, V102, DOI 10.2106/JBJS.20.00604
   Royal Australasian College of Surgeons, 2020, COVID 19 INF HUB RAC
   Saez M, 2020, SCI TOTAL ENVIRON, V727, DOI 10.1016/j.scitotenv.2020.138761
   Stinner DJ, 2020, J ORTHOP TRAUMA, V34, P333, DOI 10.1097/BOT.0000000000001782
   Tan BY, 2020, J AM ACAD PSYCH NEUR
   Tanaka MJ, 2020, J BONE JOINT SURG AM, V102, DOI 10.2106/JBJS.20.00609
   Teslya A, 2020, PLOS MED, V17, DOI 10.1371/journal.pmed.1003166
   Thamboo A, 2020, J OTOLARYNGOL-HEAD N, V49, DOI 10.1186/s40463-020-00425-6
   Vannabouathong C, 2020, J BONE JOINT SURG AM, V102, P734, DOI 10.2106/JBJS.20.00396
   Viswanath Aparna, 2020, J Clin Orthop Trauma, V11, P500, DOI 10.1016/j.jcot.2020.03.014
   WHO, 2012, GLOBAL TUBERCULOSIS REPORT 2012, P1
   Wong JSH, 2020, J BONE JOINT SURG AM, V102, DOI 10.2106/JBJS.20.00775
   Workspaces and Healthcare Facilities, OPERATE AIR CONDITIO
   World Health Organization (2020a), EST MORT COVID 19
NR 51
TC 0
Z9 0
U1 3
U2 9
PU SPRINGER HEIDELBERG
PI HEIDELBERG
PA TIERGARTENSTRASSE 17, D-69121 HEIDELBERG, GERMANY
SN 0019-5413
EI 1998-3727
J9 INDIAN J ORTHOP
JI Indian J. Orthop.
PD APR
PY 2021
VL 55
IS 2
BP 506
EP 515
DI 10.1007/s43465-021-00379-5
EA APR 2021
PG 10
WC Orthopedics
WE Science Citation Index Expanded (SCI-EXPANDED)
SC Orthopedics
GA RN3EW
UT WOS:000636407600002
PM 33840819
OA Bronze, Green Published
DA 2022-07-18
ER

PT J
AU Waugh, S
   Devin, J
   Lam, AKY
   Gopalan, V
AF Waugh, Samantha
   Devin, James
   Lam, Alfred King-Yin
   Gopalan, Vinod
TI FE-learning and the virtual transformation of histopathology teaching
   during COVID-19: its impact on student learning experience and outcome
SO BMC MEDICAL EDUCATION
LA English
DT Article
DE COVID-19; Pathology; Histopathology; Education; Medical; Online learning
ID PATHOLOGY; EDUCATION
AB Background Medical and pathology education has gone through an immense transformation from traditional face-to-face teaching mode to virtual mode during the COVID-19 pandemic. This study evaluated the effectiveness of online histopathology teaching in medical education during the 2020 COVID-19 pandemic in Griffith University, Australia. Methods Second-year medical students (n = 150) who had previously completed one year of face-to-face histopathology teaching, completed an online questionnaire rating their learning experiences before and during the COVID-19 pandemic after the completion of their histology and pathology practical sessions. The students' histopathology assessment results were then compared to the histopathology results of a prior second-year cohort to determine if the switch to online histopathology teaching had an impact on students' learning outcome. Results A thematic analysis of the qualitative comments strongly indicated that online histopathology teaching was instrumental, more comfortable to engage in and better structured compared to face-to-face teaching. Compared to the previous year's practical assessment, individual performance was not significantly different (p = 0.30) and compared to the prior cohort completing the same curriculum the mean overall mark was significantly improved from 65.36% +/- 13.12% to 75.83% +/- 14.84% (p < 0.05) during the COVID-19 impacted online teaching period. Conclusions The transformation of teaching methods during the 2020 COVID-19 pandemic improved student engagement without any adverse effects on student learning outcomes in histology and pathology education.
C1 [Waugh, Samantha; Devin, James; Lam, Alfred King-Yin; Gopalan, Vinod] Griffith Univ, Sch Dent Med, Gold Coast, Qld 4222, Australia.
RP Gopalan, V (通讯作者)，Griffith Univ, Sch Dent Med, Gold Coast, Qld 4222, Australia.
EM v.gopalan@griffith.edu.au
RI Lam, Alfred/C-1652-2008
OI Lam, Alfred/0000-0003-2771-564X
FU BEST network
FX We would like to thank the BEST network for providing support and
   assistance in translating our teaching materials online and providing
   their unconditional support during the COVID-19 pandemic.
CR Atreya A, 2020, CLIN TEACH, V17, P418, DOI 10.1111/tct.13185
   Bao W, 2020, HUM BEHAV EMERG TECH, V2, P113, DOI 10.1002/hbe2.191
   Burton JL., 2005, CURR DIAGN PATHOL, V11, P308, DOI DOI 10.1016/J.CDIP.2005.05.009
   Crawford J., 2020, J APPL TEACHING LEAR, V3, P1, DOI [10.37074/jalt.2020.3.1.7, DOI 10.37074/JALT.2020.3.1.7]
   de Jong PGM., 2010, J INT ASS MED SCI ED, V20, P14
   Dee FR, 2009, HUM PATHOL, V40, P1112, DOI 10.1016/j.humpath.2009.04.010
   Diaz-Perez Julio A, 2014, J Pathol Inform, V5, P25, DOI 10.4103/2153-3539.137729
   Fung KM, 2012, ANAL CELL PATHOL, V35, P37, DOI [10.3233/ACP-2011-0028, 10.1155/2012/103857]
   Gopalan V, 2018, PATHOL INT, V68, P459, DOI 10.1111/pin.12706
   Herrmann FEM, 2015, BMC MED EDUC, V15, DOI 10.1186/s12909-015-0381-7
   Koch LH, 2009, HUM PATHOL, V40, P662, DOI 10.1016/j.humpath.2008.10.009
   Lam AKY, 2005, PATHOLOGY, V37, P360, DOI 10.1080/00313020500253331
   Leifer Zev, 2015, J Pathol Inform, V6, P30, DOI 10.4103/2153-3539.158063
   Marchevsky AM, 2003, HUM PATHOL, V34, P423, DOI 10.1016/S0046-8177(03)00089-3
   Mortimer R, 2008, AUST HEALTH REV, V32, P319, DOI 10.1071/AH080319
   Tse MMY, 2008, TELEMED J E-HEALTH, V14, P919, DOI 10.1089/tmj.2008.0006
   Weinstein RS, 2009, HUM PATHOL, V40, P1057, DOI 10.1016/j.humpath.2009.04.006
NR 17
TC 0
Z9 0
U1 8
U2 8
PU BMC
PI LONDON
PA CAMPUS, 4 CRINAN ST, LONDON N1 9XW, ENGLAND
EI 1472-6920
J9 BMC MED EDUC
JI BMC Med. Educ.
PD JAN 7
PY 2022
VL 22
IS 1
AR 22
DI 10.1186/s12909-021-03066-z
PG 7
WC Education & Educational Research; Education, Scientific Disciplines
WE Science Citation Index Expanded (SCI-EXPANDED); Social Science Citation Index (SSCI)
SC Education & Educational Research
GA YD2WA
UT WOS:000740235700003
PM 34996435
OA Green Published, gold
DA 2022-07-18
ER

PT J
AU Al-Balas, M
   Al-Balas, HI
   Jaber, HM
   Obeidat, K
   Al-Balas, H
   Aborajooh, EA
   Al-Taher, R
   Al-Balas, B
AF Al-Balas, Mahmoud
   Al-Balas, Hasan Ibrahim
   Jaber, Hatim M.
   Obeidat, Khaled
   Al-Balas, Hamzeh
   Aborajooh, Emad A.
   Al-Taher, Raed
   Al-Balas, Bayan
TI Distance learning in clinical medical education amid COVID-19 pandemic
   in Jordan: current situation, challenges, and perspectives
SO BMC MEDICAL EDUCATION
LA English
DT Article
DE COVID-19; Distance learning; E-learning; Medical education
ID TECHNOLOGY
AB Background: As COVID 19 has been declared as a pandemic disease by the WHO on March 11th, 2020, the global incidence of COVID-19 disease increased dramatically. In response to the COVID-19 situation, Jordan announced the emergency state on the 19th of March, followed by the curfew on 21 March. All educational institutions have been closed as well as educational activities including clinical medical education have been suspended on the 15th of March. As a result, Distance E-learning emerged as a new method of teaching to maintain the continuity of medical education during the COVID-19 pandemic related closure of educational institutions. Distance E-Learning is defined as using computer technology to deliver training, including technology-supported learning either online, offline, or both. Before this period, distance learning was not considered in Jordanian universities as a modality for education. This study aims to explore the situation of distance E-learning among medical students during their clinical years and to identify possible challenges, limitations, satisfaction as well as perspectives for this approach to learning.
   Methods: This cross-sectional study is based on a questionnaire that was designed and delivered to medical students in their clinical years. For this study, the estimated sample size (n = 588) is derived from the online Raosoft sample size calculator.
   Results: A total of 652 students have completed the questionnaire, among them, 538 students (82.5%) have participated in distance learning in their medical schools amid COVID-19 pandemic. The overall satisfaction rate in medical distance learning was 26.8%, and it was significantly higher in students with previous experience in distance learning in their medical schools as well as when instructors were actively participating in learning sessions, using multimedia and devoting adequate time for their sessions. The delivery of educational material using synchronous live streaming sessions represented the major modality of teaching and Internet streaming quality and coverage was the main challenge that was reported by 69.1% of students.
   Conclusion: With advances in technologies and social media, distance learning is a new and rapidly growing approach for undergraduate, postgraduate, and health care providers. It may represent an optimal solution to maintain learning processes in exceptional and emergency situations such as COVID-19 pandemic. Technical and infrastructural resources reported as a major challenge for implementing distance learning, so understanding technological, financial, institutional, educators, and student barriers are essential for the successful implementation of distance learning in medical education.
C1 [Al-Balas, Mahmoud] Hashemite Univ, Fac Med, Dept Gen & Special Surg, Gen & Breast Surg, Irbid Amman St,Al Husn,POB 3, Irbid 21510, Jordan.
   [Al-Balas, Hasan Ibrahim] Yarmouk Univ, Fac Med, Otorhinolaryngol, Irbid, Jordan.
   [Jaber, Hatim M.] Al Balqa Appl Univ, Fac Med, Community Med, Salt, Jordan.
   [Obeidat, Khaled] Jordan Univ Sci & Technol, Fac Med, Dept Gen Surg, Transplant & Hepatopancreaticobiliary Surg, Irbid, Jordan.
   [Al-Balas, Hamzeh] Hashemite Univ, Fac Med, Dept Gen & Special Surg, Gen & Gastrointestinal Surg, Zarqa, Jordan.
   [Aborajooh, Emad A.] Mutah Univ, Fac Med, Dept Gen Surg, General & Gastrointestinal Surg, Mutah, Jordan.
   [Al-Taher, Raed] Univ Jordan, Fac Med, Dept Gen Surg, Pediat Surg, Irbid, Jordan.
   [Al-Balas, Bayan] Yarmouk Univ, Irbid, Jordan.
RP Al-Balas, M (通讯作者)，Hashemite Univ, Fac Med, Dept Gen & Special Surg, Gen & Breast Surg, Irbid Amman St,Al Husn,POB 3, Irbid 21510, Jordan.
EM mahmoud_albalas@hu.edu.jo
RI Al-Taher, Raed/AAJ-4926-2021; Al-Balas, Mahmoud/ABB-4539-2020
OI Al-Taher, Raed/0000-0003-2478-421X; Al-Balas,
   Mahmoud/0000-0003-0291-2516; Obeidat, Khaled/0000-0003-2685-1009;
   AL-BALAS, HASAN/0000-0002-1631-2477
CR Aikawa Luciana, 2004, Arq. Bras. Cardiol., V83, P396, DOI 10.1590/S0066-782X2004001700006
   Al Shorbaji N., 2015, ELEARNING UNDERGRADU
   Albarrak A, 2011, ED TECHNOLOGICAL WOR, V1st
   Anderson T, 2011, INT REV RES OPEN DIS, V12, P80, DOI 10.19173/irrodl.v12i3.890
   Bediang G, 2013, BMC MED EDUC, V13, DOI 10.1186/1472-6920-13-57
   Bernard RM, 2004, REV EDUC RES, V74, P379, DOI 10.3102/00346543074003379
   Chu LF, 1998, COMPUT BIOL MED, V28, P459, DOI 10.1016/S0010-4825(98)00027-4
   Ghanizadeh A, 2018, INT MED MED INVEST J, V3, P108, DOI DOI 10.24200/imminv.xxxxxx
   Lakbala Parvin, 2015, Glob J Health Sci, V8, P83, DOI 10.5539/gjhs.v8n7p83
   Letterie GS, 2003, AM J OBSTET GYNECOL, V188, P849, DOI 10.1067/mob.2003.168
   Moberg TF, 1999, ACAD MED, V74, P1146, DOI 10.1097/00001888-199910000-00020
   Mooney GA, 1997, POSTGRAD MED J, V73, P701, DOI 10.1136/pgmj.73.865.701
   Moore JL, 2011, INTERNET HIGH EDUC, V14, P129, DOI 10.1016/j.iheduc.2010.10.001
   O'Doherty D, 2018, BMC MED EDUC, V18, DOI 10.1186/s12909-018-1240-0
   Panahi P, 2014, 2014 37TH INTERNATIONAL CONVENTION ON INFORMATION AND COMMUNICATION TECHNOLOGY, ELECTRONICS AND MICROELECTRONICS (MIPRO), P653, DOI 10.1109/MIPRO.2014.6859648
   Peregoy J.A., 2011, SUMMARY HLTH STAT US
   Raosoft Inc., 2004, RAOSOFT SAMPL SIZ CA
   Rotimi O, 2017, ARCH PATHOL LAB MED, V141, P298, DOI 10.5858/arpa.2016-0111-EP
   Shachar M, 2003, INT REV RES OPEN DIS
   Shanahan MC, 2008, INT J MED INFORM, V77, P518, DOI 10.1016/j.ijmedinf.2007.10.004
NR 20
TC 133
Z9 135
U1 24
U2 81
PU BMC
PI LONDON
PA CAMPUS, 4 CRINAN ST, LONDON N1 9XW, ENGLAND
EI 1472-6920
J9 BMC MED EDUC
JI BMC Med. Educ.
PD OCT 2
PY 2020
VL 20
IS 1
AR 341
DI 10.1186/s12909-020-02257-4
PG 7
WC Education & Educational Research; Education, Scientific Disciplines
WE Science Citation Index Expanded (SCI-EXPANDED); Social Science Citation Index (SSCI)
SC Education & Educational Research
GA NZ2KK
UT WOS:000576924100001
PM 33008392
OA gold, Green Published
DA 2022-07-18
ER

PT J
AU Thomas, M
   Suliman, S
   Allen, M
   Hameed, M
   Ghaffar, A
   Emara, MM
   Fatima, H
   George, S
   Singh, R
   Ghazouaini, H
   Alkhal, AL
AF Thomas, M.
   Suliman, S.
   Allen, M.
   Hameed, M.
   Ghaffar, A.
   Emara, M. M.
   Fatima, H.
   George, S.
   Singh, R.
   Ghazouaini, H.
   Alkhal, A. L.
TI A cross sectional survey on the effect of COVID-19 related restrictions
   on undergraduate and postgraduate medical education in Qatar
SO BMC MEDICAL EDUCATION
LA English
DT Article
DE COVID-19; Medical education; Survey
AB Background COVID-19 pandemic has affected all dimensions of day to day life across the world and medical education was no exception. With this study, we aimed to understand the effect of nationwide restrictions on medical education in Qatar, the models of education adopted during this period and perceptions of participants to the same. Methods We conducted a cross-sectional study utilizing an online questionnaire distributed via convenience sampling between April-October 2020. Study participants were faculty and trainees in governmental undergraduate and postgraduate medical education institutes. Two sets of questionnaires were designed for each group. They were asked a series of questions to assess pre- and post-COVID pandemic educational practices, their preferred teaching methods, and their familiarity with electronic teaching platforms. Faculty respondents were asked about their perceived barriers to delivery of medical education during the pandemic and their agreement on a 5-point Likert scale on specific elements. Trainees were asked a series of multiple-choice questions to characterize their pre- and post-COVID pandemic educational experiences. Both groups were asked open-ended questions to provide qualitative insights into their answers. Data were analysed using STATA software version 12.0. Results Majority of trainees (58.5%) responded that the pandemic has adversely affected medical education at both the undergraduate and postgraduate levels. Trainees (58.5%) and faculty (35.7%) reported an increased reliance on e-learning. Trainees preferred face-to-face education, while faculty preferred a combination of models of education delivery (33.5% versus 37.1%, p = 0.38). Although 52.5% of the faculty had no previous experience of delivering education through e-learning modalities, 58.9% however felt confident in using e-learning software. Conclusions Faculty and trainees agree that the COVID-19 pandemic has had a significant impact on the provision of medical education and training in Qatar, with an increased dependence on e-learning. As trainee's prefer face-to-face models of education, we may have to consider restructuring of medical curricula in order to ensure that optimum learning is achieved via e-learning, while at the same time enhancing our use, knowledge and understanding of the e -learning methods. Further research is warranted to assess if these changes have influenced objective educational outcomes like graduation rates or board scores.
C1 [Thomas, M.; Hameed, M.] Hamad Gen Hosp, Dept Chest, Doha, Qatar.
   [Thomas, M.; Suliman, S.; Hameed, M.; George, S.] Weill Cornell Med Coll, Dept Clin Med, Ar Rayyan, Qatar.
   [Suliman, S.; Fatima, H.; George, S.; Ghazouaini, H.] Hamad Gen Hosp, Dept Med, Doha, Qatar.
   [Suliman, S.; Emara, M. M.] Qatar Univ, Coll Med, Doha, Qatar.
   [Allen, M.; Ghaffar, A.; Alkhal, A. L.] Hamad Gen Hosp, Med Educ Dept, Doha, Qatar.
   [Singh, R.] Hamad Gen Hosp, Med Res Ctr, Doha, Qatar.
RP Thomas, M (通讯作者)，Hamad Gen Hosp, Dept Chest, Doha, Qatar.; Thomas, M (通讯作者)，Weill Cornell Med Coll, Dept Clin Med, Ar Rayyan, Qatar.
EM mmts1983@gmail.com
FU Medical Research Centre (MRC)
FX The study was funded by Medical Research Centre (MRC), HMC.
CR Alsoufi A, 2020, PLOS ONE, V15, DOI 10.1371/journal.pone.0242905
   Amir LR, 2020, BMC MED EDUC, V20, DOI 10.1186/s12909-020-02312-0
   [Anonymous], 2020, QATAR
   [Anonymous], 2020, PENINSULA-MERIDA
   [Anonymous], Virtual Teaching Resources
   [Anonymous], AL JAZEERA
   Brooks M., MEDSCAPE
   Choi B, 2020, BMC MED EDUC, V20, DOI 10.1186/s12909-020-02117-1
   Corbin J., 2008, BASICS QUALITATIVE R, V3rd, DOI 10.4135/9781452230153
   Desai Angel N, 2020, JAMA, V323, P1516, DOI 10.1001/jama.2020.4269
   Dost S, 2020, BMJ OPEN, V10, DOI 10.1136/bmjopen-2020-042378
   Gishen F, COVID 19 IMPACT OUR
   Joshi KP., 2020, INT J MED SCI PUBLIC, V9, P484, DOI [10.5455/ijmsph.2020.09149202008092020, DOI 10.5455/IJMSPH.2020.09149202008092020]
   Kronbichler A, 2020, INT J INFECT DIS, V98, P180, DOI 10.1016/j.ijid.2020.06.052
   Murphy B., 2020, COVID 19 VIRUS IS IM
   O'Doherty D, 2018, BMC MED EDUC, V18, DOI 10.1186/s12909-018-1240-0
   Reed CDS, 2020, MIL MED, V185, P469, DOI 10.1093/milmed/usaa193
   Saiyad S, 2020, INT J APPL BASIC MED, V10, P149, DOI 10.4103/ijabmr.IJABMR_358_20
   Sani I, 2020, ANN MED SURG, V58, P117, DOI 10.1016/j.amsu.2020.08.045
   Singh R, 2018, J TRANSPLANT, V2018, DOI 10.1155/2018/9309486
   STRUTZEL E, 1968, NURS RES, V17, P364
   Yadala S, 2020, CUREUS, V12, DOI 10.7759/cureus.11094
NR 22
TC 0
Z9 0
U1 0
U2 0
PU BMC
PI LONDON
PA CAMPUS, 4 CRINAN ST, LONDON N1 9XW, ENGLAND
EI 1472-6920
J9 BMC MED EDUC
JI BMC Med. Educ.
PD MAR 29
PY 2022
VL 22
IS 1
AR 212
DI 10.1186/s12909-022-03268-z
PG 10
WC Education & Educational Research; Education, Scientific Disciplines
WE Science Citation Index Expanded (SCI-EXPANDED); Social Science Citation Index (SSCI)
SC Education & Educational Research
GA 0C0FV
UT WOS:000775000300002
PM 35351130
OA gold, Green Published
DA 2022-07-18
ER

PT J
AU Khasawneh, RR
AF Khasawneh, Ramada R.
TI Anatomy Education of Medical Students During the COVID 19 Pandemic
SO INTERNATIONAL JOURNAL OF MORPHOLOGY
LA English
DT Article
DE Anatomy education; Cadaveric dissection; COVID-19; Students
AB COVID-19 created extraordinary challenges to anatomy education and teaching practices, as the anatomists try to achieve best knowledge delivery level for their discipline, without the use of traditional teaching aids such as the cadavers and microscopic slides. The present study was conducted to collect medical students' response and opinions regarding the pros and cons of online teaching vs traditional teaching. 2263 medical studentswere recruited from the first three academic years. A multiple choice close-ended questionnaire regarding their opinion about virtual teaching mode for the anatomy discipline during COVID-19 pandemic was designed and circulated via emails.The majority (78.12 %) of the students agreed that they missed their traditional anatomy learning mode. Moreover, (92.92 %) of the students missed their campus and the college social life. The students strongly felt there is a gap and difficulty in understanding the topics that required practicing and visual orientation such as dissections, models, microscopic slides which help them in better memorizing and recalling the anatomical terms. The lack of proper devices and the absence of high quality internet were among the top reported issues that negatively affect online learning. These results indicated that, compared with traditional methods of teachings, the online learning in the medical schools had relatively poor planning and required continuous and combined efforts in order to improve the quality of online teaching specially for anatomy discipline, which may be an essential response for any unforeseen situation such as the COVID-19 pandemic. We should look at the current situation as an opportunity to apply modern anatomy education approaches which may be a necessity at the present time, with huge accomplishments achieved in the information and online technology field.
C1 [Khasawneh, Ramada R.] Yarmouk Univ, Dept Basic Med Sci, Fac Med, Irbid, Jordan.
RP Khasawneh, RR (通讯作者)，Yarmouk Univ, Dept Basic Med Sci, Fac Med, Irbid, Jordan.
EM Ramada@yu.edu.jo
CR AbouHashem Y, 2015, MED EDUC ONLINE, V20, DOI 10.3402/meo.v20.29847
   Barry DS, 2016, ANAT SCI EDUC, V9, P90, DOI 10.1002/ase.1550
   Dziuban C, 2018, INT J EDUC TECHNOL H, V15, DOI 10.1186/s41239-017-0087-5
   Franchi T, 2020, ANAT SCI EDUC, V13, P309, DOI 10.1002/ase.1966
   Ghulam A, 2021, BIOSCI RES, V18, P47
   Hu MH, 2018, ANZ J SURG, V88, P146, DOI 10.1111/ans.14189
   Iwanaga J, 2021, CLIN ANAT, V34, P108, DOI 10.1002/ca.23655
   Jeyakumar A, 2020, ANAT SCI EDUC, V13, P363, DOI 10.1002/ase.1905
   Kim K., 2008, PERF IMPROV, V47, P5, DOI [10.1002/pfi, DOI 10.1002/PFI, 10.1002/pfi.20018]
   Nicola M, 2020, INT J SURG, V78, P185, DOI 10.1016/j.ijsu.2020.04.018
   Nieder GL, 2012, ANAT SCI EDUC, V5, P311, DOI 10.1002/ase.1289
   Oti M. R., 2002, ONLINE J DISTANCE LE, V5
   Rose S, 2020, JAMA-J AM MED ASSOC, V323, P2131, DOI 10.1001/jama.2020.5227
   Sugand K, 2010, ANAT SCI EDUC, V3, P83, DOI 10.1002/ase.139
NR 14
TC 0
Z9 1
U1 2
U2 3
PU SOC CHILENA ANATOMIA
PI TEMUCO
PA CASILLA 54-D, TEMUCO, 00000, CHILE
SN 0717-9502
EI 0717-9367
J9 INT J MORPHOL
JI Int. J. Morphol.
PD OCT
PY 2021
VL 39
IS 5
BP 1264
EP 1269
PG 6
WC Anatomy & Morphology
WE Science Citation Index Expanded (SCI-EXPANDED)
SC Anatomy & Morphology
GA WO3AC
UT WOS:000712329700002
DA 2022-07-18
ER

PT J
AU Rodrigues, MAM
   Zornoff, D
   Kobayasi, R
AF Marchesan Rodrigues, Maria Aparecida
   Zornoff, Denise
   Kobayasi, Renata
TI Remote Pathology teaching under the COVID-19 pandemic: Medical students'
   perceptions
SO ANNALS OF DIAGNOSTIC PATHOLOGY
LA English
DT Article
DE Pathology; Remote teaching; COVID-19; Medical education
ID EDUCATION
AB Context: The COVID-19 pandemic has forced traditional teaching to be re-structured and delivered online. Objective: To analyse medical students' perceptions about the benefits and difficulties of the remote teaching of Pathology during the COVID-19 pandemic. Design: A cross-sectional study was performed with an online survey applied to students from the third and fourth year of medical graduation, who attended the remote teaching of Pathology during the COVID-19 pandemic. Online teaching methods consisted of synchronous activities with live interactive lectures, case-based discussions and asynchronous activities with recorded lectures, tutorials and texts available on the online teaching platform. Students' perceptions about the remote teaching of Pathology were assessed through online survey. Results: Ninety students (47.4%) of 190 participants completed the questionnaire, 45 were male and 52 in the third year of medical graduation. Perceived conditions that facilitated Pathology learning included the use of the online teaching platform and time flexibility for study. Students regarded live interactive lectures as superior to traditional face-to-face lectures. Perceived conditions that hindered the implementation of the online teaching included difficulty separating study from home activities, lack of motivation and worsening of quality of life due to physical distancing from colleagues and the faculty. Overall, the remote teaching of Pathology was positively valued by 80% of the students. Conclusion: Online tools allowed the content of Pathology to be successfully delivered to the students during the COVID-19 pandemic. This experience may be a model for future teaching activities of Pathology in health science education.
C1 [Marchesan Rodrigues, Maria Aparecida] Sao Paulo State Univ Unesp, Botucatu Med Sch, Dept Pathol, Botucatu, SP, Brazil.
   [Zornoff, Denise] Sao Paulo State Univ Unesp, Botucatu Med Sch, Dept Internal Med, Pedag Support Nucleus, Botucatu, SP, Brazil.
   [Kobayasi, Renata] Univ Sao Paulo CEDEM FMUSP, Fac Med, Ctr Dev Med Educ, Sao Paulo, Brazil.
RP Rodrigues, MAM (通讯作者)，Unesp Sao Paulo State Univ, Botucatu Med Sch, Dept Pathol, BR-18618970 Botucatu, SP, Brazil.
EM maria.marchesan@unesp.br
CR Binks AP, 2021, TEACH LEARN MED, V33, P334, DOI 10.1080/10401334.2021.1891543
   Cho MH, 2014, INTERNET HIGH EDUC, V21, P25, DOI 10.1016/j.iheduc.2013.10.008
   Dost S, 2020, BMJ OPEN, V10, DOI 10.1136/bmjopen-2020-042378
   Irby DM, 2010, ACAD MED, V85, P220, DOI 10.1097/ACM.0b013e3181c88449
   Lochner L, 2016, INT J MED EDUC, V7, P69, DOI 10.5116/ijme.56b5.0369
   Parker EU, 2020, AM J CLIN PATHOL, V154, P585, DOI 10.1093/ajcp/aqaa154
   Pei LS, 2019, MED EDUC ONLINE, V24, DOI 10.1080/10872981.2019.1666538
   Raupach T, 2015, J MED INTERNET RES, V17, DOI 10.2196/jmir.3814
   Rose S, 2020, JAMA-J AM MED ASSOC, V323, P2131, DOI 10.1001/jama.2020.5227
   Samueli B, 2020, ANN DIAGN PATHOL, V49, DOI 10.1016/j.anndiagpath.2020.151612
   Siqueira MAM, 2020, BMC MED EDUC, V20, DOI 10.1186/s12909-020-02318-8
   Sun J, 2020, J PERS SOC PSYCHOL, V119, P1478, DOI 10.1037/pspp0000272
   Lima CKT, 2020, PSYCHIAT RES, V287, DOI 10.1016/j.psychres.2020.112915
   Torda A, 2020, INTERN MED J, V50, P1150, DOI 10.1111/imj.14882
NR 14
TC 0
Z9 0
U1 5
U2 5
PU ELSEVIER SCIENCE INC
PI NEW YORK
PA STE 800, 230 PARK AVE, NEW YORK, NY 10169 USA
SN 1092-9134
EI 1532-8198
J9 ANN DIAGN PATHOL
JI Ann. Diagn. Pathol.
PD FEB
PY 2022
VL 56
AR 151875
DI 10.1016/j.anndiagpath.2021.151875
EA DEC 2021
PG 4
WC Pathology
WE Science Citation Index Expanded (SCI-EXPANDED)
SC Pathology
GA YL7PW
UT WOS:000746082100004
PM 34923346
OA Green Published, Bronze
DA 2022-07-18
ER

PT J
AU Eurboonyanun, C
   Wittayapairoch, J
   Aphinives, P
   Petrusa, E
   Gee, DW
   Phitayakorn, R
AF Eurboonyanun, Chalerm
   Wittayapairoch, Jakrapan
   Aphinives, Potchavit
   Petrusa, Emil
   Gee, Denise W.
   Phitayakorn, Roy
TI Adaptation to Open-Book Online Examination During the COVID-19 Pandemic
SO JOURNAL OF SURGICAL EDUCATION
LA English
DT Article
DE Online examination; Open-book examination; Surgery clerkship education;
   Medical education; COVID-19
AB INTRODUCTION: COVID-19 altered medical education systems worldwide as many medical schools quickly changed to online assessment systems. However, the feasibility of online assessment and how it compares to traditional examinations is unclear.
   METHODS: We compared 4th year medical students' online surgery clerkship assessment scores to the traditional written examinations. The percent of correct scores using online open-book examination was compared to the results of the traditional closed-book examination in the previous three rotations. Additional correlation between grade point average(GPA) and examination performance were reviewed.
   RESULTS: Compared with the traditional groups, medical students who took the online, open-book examination had a significantly higher mean score in both MCQ (85.21 vs. 77.36, 72.43, 83.00, p<0.001) and essay examinations (187.36 vs. 158.77, 152.17, 152.29, p<0.001), but a significantly lower mean score in short answer examination (60.09 vs. 66.79, 67.73, 64.82, p<0.001). The online open-book examination group had a significantly lower correlation between the essay score and their GPA than the previous traditional groups (z=2.81 p=0.005, z=2.23 p=0.026, z=2.19 p=0.029).
   CONCLUSION: Although an online, open-book examination was feasible during the COVID-19 pandemic, this study indicates that mean scores are significantly different which has important implications regarding grading and standard setting. More research is required to assess other effects of this new assessment on long-term knowledge retention and application. ((C) 2020 Association of Program Directors in Surgery. Published by Elsevier Inc. All rights reserved.)
C1 [Eurboonyanun, Chalerm; Wittayapairoch, Jakrapan; Aphinives, Potchavit] Khon Kaen Univ, Fac Med, Dept Surg, 123 Mittrapharp Highway, Khon Kaen 40002, Thailand.
   [Eurboonyanun, Chalerm; Petrusa, Emil; Gee, Denise W.; Phitayakorn, Roy] Harvard Med Sch, Massachusetts Gen Hosp, Dept Surg, Boston, MA 02115 USA.
RP Eurboonyanun, C (通讯作者)，Khon Kaen Univ, Fac Med, Dept Surg, 123 Mittrapharp Highway, Khon Kaen 40002, Thailand.
EM chaleu@kku.ac.th
OI Aphinives, Potchavit/0000-0003-4381-594X; Eurboonyanun,
   Chalerm/0000-0002-8103-1364
CR Durning SJ, 2016, ACAD MED, V91, P583, DOI 10.1097/ACM.0000000000000977
   Heijne-Penninga M, 2008, MED EDUC, V42, P967, DOI 10.1111/j.1365-2923.2008.03125.x
   Rose S, 2020, JAMA-J AM MED ASSOC, V323, P2131, DOI 10.1001/jama.2020.5227
NR 3
TC 12
Z9 13
U1 8
U2 11
PU ELSEVIER SCIENCE INC
PI NEW YORK
PA STE 800, 230 PARK AVE, NEW YORK, NY 10169 USA
SN 1931-7204
EI 1878-7452
J9 J SURG EDUC
JI J. Surg. Educ.
PD MAY-JUN
PY 2021
VL 78
IS 3
BP 737
EP 739
DI 10.1016/j.jsurg.2020.08.046
EA APR 2021
PG 3
WC Education, Scientific Disciplines; Surgery
WE Science Citation Index Expanded (SCI-EXPANDED)
SC Education & Educational Research; Surgery
GA WV8FH
UT WOS:000717465700006
PM 33011103
OA Green Published, Bronze
DA 2022-07-18
ER

PT J
AU Hong, J
   Jung, I
   Park, M
   Kim, K
   Yeo, S
   Lee, J
   Suh, S
   Hong, YJ
   Park, J
   Chung, S
AF Hong, Jihoon
   Jung, Ikjae
   Park, Mingeol
   Kim, Kyumin
   Yeo, Sungook
   Lee, Joohee
   Suh, Sooyeon
   Hong, Youjin
   Park, Jangho
   Chung, Seockhoon
TI Attitude of Medical Students About Their Role and Social Accountability
   in the COVID-19 Pandemic
SO FRONTIERS IN PSYCHIATRY
LA English
DT Article
DE COVID-19; pandemic; medical student; medical education; social
   responsibility
ID HEALTH; IMPACT; PROFESSIONALISM; TELEMEDICINE; EDUCATION
AB Background: In this study, we aimed to explore the attitude of medical students toward their role and social accountability in this pandemic era. An online survey was developed to elicit information on (1) the role of medical students in the pandemic era; (2) Medical education in the "new normal," and (3) the impact of COVID-19 on medical students.
   Methods: The online survey, developed by a team consisting of three medical students, three psychiatry residents, and three professors of psychiatry, was conducted on 574 participants (213 medical students, 180 graduates, and 181 professors) in the University of Ulsan College of Medicine, Seoul, South Korea. Anxiety symptom rating scales, including the Stress and Anxiety to Viral Epidemics-6 (SAVE-6) scale and the Generalized Anxiety Disorder-7 (GAD-7) scale, were applied to measure participant anxiety level.
   Results: Medical students indicated their willingness to join the healthcare response to the COVID-19 pandemic, if requested; however, graduates and professors recommended that medical students continue their training rather than join the pandemic healthcare response. In the new normal era, medical education has had to change appropriately. Moreover, adequate knowledge of COVID-19 infection and spread must be considered for the continuation of clinical clerkships during the pandemic. Overall, medical students who indicated anxiety about treating possible or confirmed cases of COVID-19 rated higher on the SAVE-6 scale. Finally, medical students who reported that COVID-19 had an impact on their studies and daily life rated higher on the general anxiety scale (GAD-7).
   Conclusion: Social accountability is an important issue for medical students in the pandemic era. At the same time, non-disruption of their academic calendar would ensure continuous availability of component medical professionals, which is important for adequate future healthcare responses.
C1 [Hong, Jihoon; Jung, Ikjae; Park, Mingeol] Univ Ulsan, Coll Med, Seoul, South Korea.
   [Kim, Kyumin; Yeo, Sungook; Lee, Joohee; Chung, Seockhoon] Univ Ulsan, Coll Med, Asan Med Ctr, Dept Psychiat, Seoul, South Korea.
   [Suh, Sooyeon] Sungshin Womens Univ, Dept Psychol, Seoul, South Korea.
   [Hong, Youjin] Univ Ulsan, Gangneung Asan Hosp, Coll Med, Dept Psychiat, Kangnung, South Korea.
   [Park, Jangho] Univ Ulsan, Ulsan Univ Hosp, Coll Med, Dept Psychiat, Ulsan, South Korea.
RP Chung, S (通讯作者)，Univ Ulsan, Coll Med, Asan Med Ctr, Dept Psychiat, Seoul, South Korea.; Park, J (通讯作者)，Univ Ulsan, Ulsan Univ Hosp, Coll Med, Dept Psychiat, Ulsan, South Korea.
EM parkjangho@uuh.uisan.kr; schung@amc.seoul.kr
RI Chung, Seockhoon/AAS-6676-2021
OI Chung, Seockhoon/0000-0002-9798-3642
FU National Research Foundation of Korea [FY2020K2A9A1A01094956]
FX This work was supported under the framework of international cooperation
   program managed by the National Research Foundation of Korea
   (FY2020K2A9A1A01094956). The funding was raised for the research against
   the Coronavirus (COVID-19) pandemic.
CR Alshak MN, 2021, ACAD MED, V96, P964, DOI 10.1097/ACM.0000000000004056
   [Anonymous], 2021, SOCIAL ACCOUNTABILIT
   [Anonymous], 2021, CORONAVIRUS DIS 19 R
   Bhaskar S, 2020, FRONT PSYCHIATRY, V11, DOI 10.3389/fpsyt.2020.559905
   Bhaskar S, 2020, FRONT PUBLIC HEALTH, V8, DOI 10.3389/fpubh.2020.562882
   Bhaskar S, 2020, FRONT PUBLIC HEALTH, V8, DOI 10.3389/fpubh.2020.556789
   Bhaskar S, 2020, FRONT PUBLIC HEALTH, V8, DOI 10.3389/fpubh.2020.556720
   Cao WJ, 2020, PSYCHIAT RES, V287, DOI 10.1016/j.psychres.2020.112934
   Chan JFW, 2020, LANCET, V395, P514, DOI 10.1016/S0140-6736(20)30154-9
   Chao R., 2002, HDB PARENTING, V4, P59, DOI DOI 10.4324/9781410612168
   Chung S., 2020, DEV STRESS ANXIETY V, DOI [10.31234/osfio/a52b4, DOI 10.31234/OSFIO/A52B4]
   Faulkner LR, 2000, ACAD MED, V75, P346, DOI 10.1097/00001888-200004000-00010
   Hilton S, 2007, TEACH TEACH EDUC, V23, P265, DOI 10.1016/j.tate.2006.12.024
   Hjiej G, 2020, MED EDUC ONLINE, V25, DOI 10.1080/10872981.2020.1784374
   Kalet Adina L, 2020, WMJ, V119, P6
   Kang B., 2021, FUTURE SERVICE POSTC, P1536, DOI DOI 10.1007/978-981-33-4126-5_2
   Katz VS, 2021, PLOS ONE, V16, DOI 10.1371/journal.pone.0246641
   Khamees D, 2020, AEM EDUC TRAIN, V4, P284, DOI 10.1002/aet2.10450
   Lim ECH, 2009, ANN ACAD MED SINGAP, V38, P724
   Long N, 2020, ACAD MED, V95, P1679, DOI 10.1097/ACM.0000000000003611
   Ludmerer KM, 1999, JAMA-J AM MED ASSOC, V282, P881, DOI 10.1001/jama.282.9.881
   Maunder R, 2003, CAN MED ASSOC J, V168, P1245
   Miller DG, 2020, ANN INTERN MED, V173, P145, DOI 10.7326/M20-1281
   Mortelmans LJM, 2009, PREHOSP DISASTER MED, V24, P438, DOI 10.1017/S1049023X00007287
   Sharma D, 2020, FRONT PUBLIC HEALTH, V8, DOI 10.3389/fpubh.2020.589669
   Slawson RG, 2012, J EVID-BASED INTEGR, V17, P11, DOI 10.1177/2156587211427404
   Spitzer RL, 2006, ARCH INTERN MED, V166, P1092, DOI 10.1001/archinte.166.10.1092
   Stewart SM, 2002, BRIT J DEV PSYCHOL, V20, P379, DOI 10.1348/026151002320620389
   Valdez-Garcia JE, 2020, CIR CIR, V88, P399, DOI 10.24875/CIRU.M20000066
   Walton M, 2014, MED EDUC, V48, P17, DOI 10.1111/medu.12275
   WHO, 2021, **NON-TRADITIONAL**
   Xiong JQ, 2020, J AFFECT DISORDERS, V277, P55, DOI 10.1016/j.jad.2020.08.001
NR 32
TC 8
Z9 8
U1 5
U2 15
PU FRONTIERS MEDIA SA
PI LAUSANNE
PA AVENUE DU TRIBUNAL FEDERAL 34, LAUSANNE, CH-1015, SWITZERLAND
SN 1664-0640
J9 FRONT PSYCHIATRY
JI Front. Psychiatry
PD JUN 1
PY 2021
VL 12
AR 645340
DI 10.3389/fpsyt.2021.645340
PG 10
WC Psychiatry
WE Science Citation Index Expanded (SCI-EXPANDED); Social Science Citation Index (SSCI)
SC Psychiatry
GA SS0SZ
UT WOS:000661453800001
PM 34140899
OA Green Published, gold
DA 2022-07-18
ER

PT J
AU Koh, TJW
   Ling, AHZ
   Chiang, CL
   Lee, GSJ
   Tay, HSE
   Yi, H
AF Koh, Tricia Jia Wen
   Ling, Abel Ho Zhi
   Chiang, Christine Li Ling
   Lee, Gabriel Sheng Jie
   Tay, Hannah Si En
   Yi, Huso
TI Attitudes towards COVID-19 precautionary measures and willingness to
   work during an outbreak among medical students in Singapore: a
   mixed-methods study
SO BMC MEDICAL EDUCATION
LA English
DT Article
DE COVID-19; Health policy; Bioethics; Health literacy; Attitude of health
   personnel; Medical education
ID DISASTER MEDICINE; HEALTH; KNOWLEDGE; INFLUENZA; EDUCATION; RESPOND
AB BackgroundThe COVID-19 pandemic has revealed challenges that medical students face when healthcare systems are under intense pressure. There is a need to assess medical students' education needs in pandemic preparedness. The objective of this mixed-methods study was threefold: (1) to assess COVID-19 perceived efficacy, susceptibility, and anxiety in relation to health literacy; (2) to describe attitudes towards a policy of precautionary measures against COVID-19 and willingness to work during an outbreak; and (3) to examine multilevel factors associated with willingness to work.MethodsAn online survey was conducted among 263 medical students in Singapore during the lockdown period in July 2020. Participants were surveyed on COVID-19 related literacy, perceptions, anxiety, attitudes towards a policy of precautionary measures, and willingness to work during an outbreak. Bivariate and multivariate analyses were used to determine the factors associated with the key outcome variable of willingness to work. In addition, open-ended questions were used to assess medical education needs, which were reported using thematic analysis.ResultsPerceived adequacy of COVID-19 information was associated with higher perceived efficacy, lower perceived susceptibility, and lower anxiety levels among the students. Medical students were mostly supportive of COVID-19 precautionary measures except for relatively intrusive measures like in-home surveillance. The degree of willingness to work during an outbreak varied based on certain conditions, in particular family's health and safety, and was associated with self-efficacy, perceived susceptibility, and hospital capacity of outbreak management.ConclusionsMedical students' attitudes towards a policy of precautionary measures varied depending on legality, financial and psychological support, and privacy concerns. Health literacy played an important role in increasing the efficacy of protection against COVID-19 and reducing pandemic-related anxiety among medical students. Their willingness to work during an outbreak was increased by an effective policy of precautionary measures, hospital capacity to manage a pandemic, and assurance of family safety. Medical education should include pandemic preparedness to better prepare students to aid in pandemics, with emphasis on public health policy and ethics coupled with clinical training targeted to managing outbreaks.
C1 [Koh, Tricia Jia Wen; Ling, Abel Ho Zhi; Chiang, Christine Li Ling; Lee, Gabriel Sheng Jie; Tay, Hannah Si En] Natl Univ Singapore, Yong Loo Lin Sch Med, Singapore, Singapore.
   [Yi, Huso] Natl Univ Singapore, Saw Swee Hock Sch Publ Hlth, Singapore, Singapore.
   [Yi, Huso] Natl Univ Hlth Syst, Singapore, Singapore.
RP Yi, H (通讯作者)，Natl Univ Singapore, Saw Swee Hock Sch Publ Hlth, Singapore, Singapore.; Yi, H (通讯作者)，Natl Univ Hlth Syst, Singapore, Singapore.
EM ephyh@nus.edu.sg
OI Yi, Huso/0000-0003-4724-5235
FU Special National University Health System (NUHS) COVID-19 Seed Grant;
   Ministry of Health (MOH) COVID-19 National Effort Fund/National
   University of Singapore (NUS) Efforts Against COVID-19 in Singapore
FX This work was supported in part by the Special National University
   Health System (NUHS) COVID-19 Seed Grant and the Ministry of Health
   (MOH) COVID-19 National Effort Fund/National University of Singapore
   (NUS) Efforts Against COVID-19 in Singapore.
CR Aker S, 2020, J COMMUN HEALTH, V45, P684, DOI 10.1007/s10900-020-00841-9
   Aoyagi Y, 2015, INFLUENZA OTHER RESP, V9, P120, DOI 10.1111/irv.12310
   Ashcroft J, 2021, POSTGRAD MED J, V97, P368, DOI 10.1136/postgradmedj-2020-137906
   Bank I, 2020, BMC MED EDUC, V20, DOI 10.1186/s12909-020-02261-8
   Barratt R, 2020, BMC MED EDUC, V20, DOI 10.1186/s12909-020-02238-7
   Barrimah I, 2016, MED TEACH, V38, pS60, DOI 10.3109/0142159X.2016.1142515
   Beh DLL, 2020, OPEN FORUM INFECT DI, V7, DOI 10.1093/ofid/ofaa256
   Bloom DE, 2019, FRONT IMMUNOL, V10, DOI 10.3389/fimmu.2019.00549
   Braun V., 2006, QUALITATIVE RES PSYC, V3, P77, DOI [DOI 10.1191/1478088706QP063OA, 10.1191/1478088706qp063oa]
   Caliskan F, 2020, POSTGRAD MED, V132, P764, DOI 10.1080/00325481.2020.1795486
   Chaffee Mary, 2009, Disaster Med Public Health Prep, V3, P42, DOI 10.1097/DMP.0b013e31818e8934
   DeWitt DE, 2020, ANN INTERN MED, V173, P143, DOI 10.7326/M20-1262
   Gaur Uma, 2020, SN Compr Clin Med, V2, P1992, DOI 10.1007/s42399-020-00528-1
   Gostin LO, 2003, JAMA-J AM MED ASSOC, V290, P3229, DOI 10.1001/jama.290.24.3229
   Gouda P, 2020, DISASTER MED PUBLIC, V14, P308, DOI 10.1017/dmp.2019.81
   Haque A, 2020, BIOCHEM MOL BIOL EDU, V48, P473, DOI 10.1002/bmb.21406
   Huang B, 2011, BMC PUBLIC HEALTH, V11, DOI 10.1186/1471-2458-11-89
   Jeffrey DI, 2020, J MED ETHICS, V46, P495, DOI 10.1136/medethics-2020-106264
   John A, 2017, MED EDUC ONLINE, V22, DOI 10.1080/10872981.2017.1264125
   Komasawa N, 2020, ACUTE MED SURG, V7, DOI 10.1002/ams2.576
   Liang ZC, 2020, ACAD MED, V95, P1359, DOI 10.1097/ACM.0000000000003441
   Lin RJH, 2020, MED J AUSTRALIA, V212, P497, DOI 10.5694/mja2.50623
   Lobelo F, 2009, BRIT J SPORT MED, V43, P89, DOI 10.1136/bjsm.2008.055426
   Lum LHW, 2016, ANN ACAD MED SINGAP, V45, P332
   Maeshiro R, 2020, ACAD MED, V95, P1799, DOI 10.1097/ACM.0000000000003517
   Maunder RG, 2008, CAN J PUBLIC HEALTH, V99, P486, DOI 10.1007/BF03403782
   McConnell D, 2020, J MED ETHICS, V46, P360, DOI 10.1136/medethics-2020-106250
   Miller DG, 2020, ANN INTERN MED, V173, P145, DOI 10.7326/M20-1281
   Modi PD, 2020, CUREUS, V12, DOI 10.7759/cureus.7514
   National Medical Undergraduate Curriculum Committee, 2014, OUTC STAND UND MED E
   Norton EJ, 2021, J PUBLIC HEALTH-UK, V43, P67, DOI 10.1093/pubmed/fdaa187
   O'Byrne L, 2020, J MED ETHICS, V46, P623, DOI 10.1136/medethics-2020-106353
   Patel R, 2017, DISASTER MED PUBLIC, V11, P694, DOI 10.1017/dmp.2017.18
   Pek Jen Heng, 2020, Singapore Med J, DOI 10.11622/smedj.2020139
   Rose S, 2020, JAMA-J AM MED ASSOC, V323, P2131, DOI 10.1001/jama.2020.5227
   Ruderman Carly, 2006, BMC Med Ethics, V7, pE5, DOI 10.1186/1472-6939-7-5
   Shapira S, 2019, BMC MED EDUC, V19, DOI 10.1186/s12909-019-1561-7
   Soled D, 2020, ACAD MED, V95, P1384, DOI 10.1097/ACM.0000000000003401
   Soon C., 2020, The Straits Times
   Taghrir MH, 2020, ARCH IRAN MED, V23, P249, DOI [10.34172/aim.2020.06 Abstract View:, 10.34172/aim.2020.06]
   Taylor HA, 2014, BIOSECUR BIOTERROR, V12, P178, DOI 10.1089/bsp.2014.0009
   Theoret C, 2020, MED EDUC, V54, P591, DOI 10.1111/medu.14181
   Tracy CS, 2009, BMC PUBLIC HEALTH, V9, DOI 10.1186/1471-2458-9-470
   Wunderlich R, 2017, PREHOSP DISASTER MED, V32, P374, DOI 10.1017/S1049023X17000280
NR 44
TC 2
Z9 2
U1 1
U2 9
PU BMC
PI LONDON
PA CAMPUS, 4 CRINAN ST, LONDON N1 9XW, ENGLAND
EI 1472-6920
J9 BMC MED EDUC
JI BMC Med. Educ.
PD JUN 4
PY 2021
VL 21
IS 1
AR 317
DI 10.1186/s12909-021-02762-0
PG 11
WC Education & Educational Research; Education, Scientific Disciplines
WE Science Citation Index Expanded (SCI-EXPANDED); Social Science Citation Index (SSCI)
SC Education & Educational Research
GA SR2KZ
UT WOS:000660873600002
PM 34088316
OA Green Published, gold
DA 2022-07-18
ER

PT J
AU Chiu, MZ
   Gerena, RG
   Roll, RL
   Baker, JM
   Gomez, M
   Brown, CM
   Brenner, AM
   Huang, CC
   Ko, PY
   Bauer, ME
   Trujillo, DJ
AF Chiu, Megan Z.
   Gerena, Rolando G.
   Roll, Rebekah L.
   Baker, Joseph M.
   Gomez, Maritza
   Brown, Cameron M.
   Brenner, Abigail M.
   Huang, Christina C.
   Ko, Paul Y.
   Bauer, Margaret E.
   Trujillo, Daniel J.
TI Student-led curricular approaches in medical education: the educational
   effects of a virtual fundamentals of COVID-19 course
SO BMC MEDICAL EDUCATION
LA English
DT Article
DE Curriculum; Medical Students; Self-assessment; COVID-19 Pandemic;
   Undergraduate Medical Education
ID VALIDITY; INSTRUCTION; ONLINE
AB Background As the field of education was adapting to virtual learning during the COVID-19 pandemic, a need quickly emerged for a course to prepare medical students for future clinical practice. This call to action was answered by creating an innovative Fundamentals of COVID-19 course at the Indiana University School of Medicine (IUSM). As a group of medical student leaders at IUSM, we developed this online course in order to support our fellow students and the community. Methods The study examined the educational effects of completing the Fundamentals of COVID-19 course. In order to examine these effects, the study asked enrolled students to complete both a pre- and post-course self-assessment survey. Students were asked an identical set of questions on each survey about their knowledge, skills, and abilities (KSA) regarding COVID-19. Composite scores were created for each KSA learning domain. Responses were provided using a five-point Likert scale ranging from 1 = strongly disagree to 5 = strongly agree. Results Out of the 724 students enrolled, 645 students completed both the pre- and post-course assessment surveys. Findings show that there were both meaningful and statistically significant differences in students' responses to the pre- and post-course surveys. Results show 1.) a significant mean increase in the knowledge composite score of 1.01, 95% CI [0.95, 1.06], t(644) = 36.4, p < .001, d = 1.43; 2.) a significant mean increase in the skills composite score of .55, 95% CI [0.50, 0.60], t(644) = 20.70, p < .001, d = 0.81. and 3.) a significant mean increase of the abilities composite score of 1.02, 95% CI [.97, 1.07], t(644) = 36.56, p < .001, d = 1.44. Conclusions These findings demonstrate that the student-developed, online Fundamentals of COVID-19 course resulted in notable and statistically significant educational effects. The increase in students' self-reported ratings, especially in the knowledge and abilities domains, indicate that meaningful learning occurred within the course. These findings have notable implications for medical student training during healthcare emergencies, such as a pandemic, as well as within modern clerkship environments. Overall, our findings provide evidence that student-led curricular design and virtual delivery of course content can be effective tools in undergraduate medical education.
C1 [Chiu, Megan Z.; Gerena, Rolando G.; Roll, Rebekah L.; Baker, Joseph M.; Gomez, Maritza; Brown, Cameron M.; Brenner, Abigail M.; Huang, Christina C.; Ko, Paul Y.; Bauer, Margaret E.; Trujillo, Daniel J.] Indiana Univ Sch Med, Indianapolis, IN 46202 USA.
RP Chiu, MZ; Trujillo, DJ (通讯作者)，Indiana Univ Sch Med, Indianapolis, IN 46202 USA.
EM megan.z.chiu@gmail.com; dantrujillo@auburn.edu
CR Armstrong RA, 2014, OPHTHAL PHYSL OPT, V34, P502, DOI 10.1111/opo.12131
   Atkins KM, 1998, ACAD MED, V73, P1173, DOI 10.1097/00001888-199811000-00014
   Banta TW., 2009, DESIGNING EFFECTIVE
   Bunting Samuel R, 2019, MedEdPORTAL, V15, P10818, DOI 10.15766/mep_2374-8265.10818
   Dandavino M, 2007, MED TEACH, V29, P558, DOI 10.1080/01421590701477449
   De Winter J., 2010, PRACTICAL ASSESSMENT, V15, P11
   Fletcher A, 2018, PERSPECT MED EDUC, V7, P332, DOI 10.1007/s40037-018-0454-5
   Gonyea R.M., 2011, NEW DIRECTIONS I RES, V2011, P99, DOI [10.1002/ir.392, DOI 10.1002/IR.392]
   Gottlieb Z, 2017, CLIN TEACH, V14, P164, DOI 10.1111/tct.12540
   Hall AK, 2020, MED TEACH, V42, P756, DOI 10.1080/0142159X.2020.1766669
   Harvey MM, 2020, MIL MED, V185, pE131, DOI 10.1093/milmed/usz175
   Hashmi SS, 2020, BMC MED EDUC, V20, DOI 10.1186/s12909-020-02143-z
   Horst SJ., 2020, RES PRACTICE ASSESSM, V15, pn1
   Hsih KW, 2015, MED TEACH, V37, P1008, DOI 10.3109/0142159X.2014.990877
   Hueston William J, 2020, WMJ, V119, P80
   Kane M, 2004, APPL MEAS EDUC, V17, P221, DOI 10.1207/s15324818ame1703_1
   Ko PY, 2020, AAMC ICOLLABORATIVE
   Kuncel NR, 2005, REV EDUC RES, V75, P63, DOI 10.3102/00346543075001063
   Liang ZC, 2020, ACAD MED, V95, P1359, DOI 10.1097/ACM.0000000000003441
   Lockspeiser TM, 2008, ADV HEALTH SCI EDUC, V13, P361, DOI 10.1007/s10459-006-9049-8
   McClurg C, 2015, HEALTH INFO LIBR J, V32, P120, DOI 10.1111/hir.12098
   McCutcheon K, 2015, J ADV NURS, V71, P255, DOI 10.1111/jan.12509
   Norman G, 2010, ADV HEALTH SCI EDUC, V15, P625, DOI 10.1007/s10459-010-9222-y
   Ozuah Philip O, 2002, BMC Med Educ, V2, P8, DOI 10.1186/1472-6920-2-8
   POHLMANN JT, 1974, J EDUC MEAS, V11, P115, DOI 10.1111/j.1745-3984.1974.tb00980.x
   Roll R, 2020, ACAD MED, V95, pE6, DOI 10.1097/ACM.0000000000003588
   Rose S, 2020, JAMA-J AM MED ASSOC, V323, P2131, DOI 10.1001/jama.2020.5227
   Schimming LM, 2008, J MED LIBR ASSOC, V96, P217, DOI 10.3163/1536-5050.96.3.007
   SCHMIDT HG, 1995, ACAD MED, V70, P708, DOI 10.1097/00001888-199508000-00015
   Song MK, 2013, NURS RES, V62, P45, DOI 10.1097/NNR.0b013e3182741948
   Streiner DL, 2011, CHEST, V140, P16, DOI 10.1378/chest.11-0523
   Sullivan Gail M, 2013, J Grad Med Educ, V5, P541, DOI 10.4300/JGME-5-4-18
   Tesch A., 2016, EVALUATING STUDENT L, P85
   Thakur A, 2021, ACAD MED, V96, P56, DOI 10.1097/ACM.0000000000003718
   Umbach P., 2005, NEW DIRECTIONS I RES, V127, P73, DOI DOI 10.1002/ir.156
   Zahl SB, 2019, TRENDS ASSESSMENT ID
NR 36
TC 0
Z9 0
U1 2
U2 2
PU BMC
PI LONDON
PA CAMPUS, 4 CRINAN ST, LONDON N1 9XW, ENGLAND
EI 1472-6920
J9 BMC MED EDUC
JI BMC Med. Educ.
PD MAR 8
PY 2022
VL 22
IS 1
AR 158
DI 10.1186/s12909-021-03076-x
PG 12
WC Education & Educational Research; Education, Scientific Disciplines
WE Science Citation Index Expanded (SCI-EXPANDED); Social Science Citation Index (SSCI)
SC Education & Educational Research
GA ZP1CW
UT WOS:000766163600002
PM 35260154
OA Green Published, gold
DA 2022-07-18
ER

PT J
AU Singh, R
   Subedi, M
   Pant, S
   Rai, P
   Gupta, KK
   Pachya, AT
   Singh, KK
   Khan, AS
   Adhikari, K
   Sharma, S
   Shah, SJ
   Singh, B
AF Singh, Rakesh
   Subedi, Madhusudan
   Pant, Smriti
   Rai, Pragya
   Gupta, Krishna Kumar
   Pachya, Ambika Thapa
   Singh, Kaushal Kumar
   Khan, Abdul Sami
   Adhikari, Kishor
   Sharma, Shanta
   Shah, Sanjeev
   Singh, Babita
TI Perception towards Online Teaching-learning in Medical Education among
   Medical Students during COVID-19 Outbreak in Nepal: A Descriptive
   Cross-sectional Study
SO JOURNAL OF NEPAL MEDICAL ASSOCIATION
LA English
DT Article
DE medical education; medical students; online teaching-learning;
   perception
ID ENVIRONMENT
AB Introduction: The outbreak of coronavirus disease in Nepal led medical colleges to suspend in person teaching-learning activities and ultimately online platform was introduced to deliver the contents of medical education. The objective of this study was to describe the perception of medical students towards online teaching-learning introduced during the COVID-19 outbreak in Nepal.
   Methods: An online survey using a descriptive cross-sectional study design was carried out among 515 undergraduate medical students currently enrolled in medical colleges in Nepal. A semi-structured questionnaire in Google form was utilized to collect data. The link of the Google form was sent to the potential respondents through email and social media. Descriptive statistics, including frequency, percentage, mean, and standard deviation were used to analyze data in SPSS vs20. Ethical approval was sought from Nepal Health Research Council to conduct this study, and digital informed consent was taken from study respondents.
   Results: The overall score of perception of online teaching-learning was 17.61 +/- 7.19, which indicated many problems in this method of teaching-learning. The mean score of perception of online teaching-learning was found to be different across sex, location of enrolled medical colleges, having a personal electronic device, having an internet connection at residence, having separate room/space for attending online classes, and self-rated computer skills. Moreover, only 28 (5.4%) of respondents had perceived online teaching-learning as a better method of delivering content of medical curricula. Conclusions: Surveyed medical students in Nepal were found to perceive many problems in online teaching-learning. Moreover, management and faculty members need to take the necessary measures for enhancing the online teaching-learning quality.
C1 [Singh, Rakesh; Subedi, Madhusudan; Pant, Smriti; Rai, Pragya; Gupta, Krishna Kumar; Pachya, Ambika Thapa] Patan Acad Hlth Sci, Lalitpur, Nepal.
   [Singh, Kaushal Kumar; Singh, Babita] Natl Med Coll Teaching Hosp, Birgunj, Nepal.
   [Khan, Abdul Sami] Kathmandu Univ, Sch Med Sci, Dhulikhel, Nepal.
   [Adhikari, Kishor] Chitwan Med Coll Teaching Hosp, Bharatpur, Nepal.
   [Sharma, Shanta] Devdaha Med Coll & Res Inst Pvt Ltd, Rupandehi, Nepal.
   [Shah, Sanjeev] Univ Coll Med Sci, Bhairahawa, Nepal.
RP Singh, R (通讯作者)，Patan Acad Hlth Sci, Dept Community Hlth Sci, Lagankhel, Lalitpur, Nepal.
EM rakes4r@gmail.com
OI Subedi, Madhusudan/0000-0001-6495-0601; Adhikari, Dr.
   Kishor/0000-0003-2517-0834; Thapa, Ambika/0000-0002-9881-5640; Pant,
   Smriti/0000-0002-1654-4710
CR Abbasi S, 2020, PAK J MED SCI, V36, pS57, DOI 10.12669/pjms.36.COVID19-S4.2766
   Ali N, 2016, ADV HLTH PROF ED, V2, P24
   Ali N, 2020, STUDENTS DISAPPOINTE
   [Anonymous], 2006, COMP RES E LEARN TRA
   Baczek M, 2021, MEDICINE, V100, DOI 10.1097/MD.0000000000024821
   Bali S., 2018, J PHYS, V1108, P012094, DOI [10.1088/1742-6596/1108/1/012094, DOI 10.1088/1742-6596/1108/1/012094]
   Bao W, 2020, HUM BEHAV EMERG TECH, V2, P113, DOI 10.1002/hbe2.191
   Brockman RM, 2020, MED EDUC ONLINE, V25, DOI 10.1080/10872981.2019.1710324
   Choules AP, 2007, POSTGRAD MED J, V83, P212, DOI 10.1136/pgmj.2006.054189
   Guragai M, 2020, J NEPAL MED ASSOC, V58, P352, DOI 10.31729/jnma.4924
   Kohli V, 2013, J EDUC EVAL HEALTH P, V10, DOI 10.3352/jeehp.2013.10.5
   Kong YC, 2020, STAR MED STUDENTS CA
   Lempinen E., 2020, EDUCATION
   Lu DF, 2009, J NURS EDUC, V48, P70, DOI 10.3928/01484834-20090201-10
   Miles S, 2012, MED TEACH, V34, pE620, DOI 10.3109/0142159X.2012.668625
   Qureshi IA, 2012, KNOWL MANAG E-LEARN, V4, P310
   Shrestha E, 2019, BMC MED EDUC, V19, DOI 10.1186/s12909-019-1835-0
   Singh Anudeep, 2017, Korean J Med Educ, V29, P27, DOI 10.3946/kjme.2017.50
   Singh R, 2020, ASIAN J PSYCHIATR, V53, DOI 10.1016/j.ajp.2020.102222
   Urresti-Gundlach M, 2017, BMC MED EDUC, V17, DOI 10.1186/s12909-017-1013-1
   Vanides J., 2018, LETS TALK ONLINE LEA
   Venkatesh S, 2020, MED PRIN PRACT, V29, P396, DOI 10.1159/000505210
   Wojciechowski A., 2005, ONLINE J DISTANCE LE, V8, P13
NR 23
TC 2
Z9 2
U1 4
U2 13
PU NEPAL MEDICAL ASSOC
PI KATHMANDU
PA NMA BUILDING, SIDDIHI SADAN, PO BOX 189, EXHIBITION RD, KATHMANDU,
   00000, NEPAL
SN 0028-2715
EI 1815-672X
J9 J NEPAL MED ASSOC
JI J. Nepal Med. Assoc.
PD FEB
PY 2021
VL 59
IS 234
BP 128
EP 133
DI 10.31729/jnma.5410
PG 6
WC Public, Environmental & Occupational Health; Medicine, General &
   Internal
WE Science Citation Index Expanded (SCI-EXPANDED)
SC Public, Environmental & Occupational Health; General & Internal Medicine
GA RB1SI
UT WOS:000631895700005
PM 34506470
OA Green Published, gold
DA 2022-07-18
ER

PT J
AU Zamir, E
AF Zamir, Efrat
TI The renaissance of online medical education
SO RURAL AND REMOTE HEALTH
LA English
DT Editorial Material
DE COVID-19; e-learning; learning style; medical education; medical
   students
ID STUDENTS; CURRICULUM
AB The emergence of the COVID-19 pandemic has forced a change in medical education in Israel. The suspension of clinical clerkships has set in rnotion the implementation of online lectures. Tutors have been able to teach from their wards, continue to be available for urgent patient care, and students have been able to learn uninterruptedly and safely at their homes. According to previous studies, learning online can be compatible with recommended learning techniques such as space repetition, which allows students to accumulate knowledge in the most effective way for them according to their learning needs and preferences. This can enhance their learning experience and maintain long-term memory.
C1 [Zamir, Efrat] Tel Aviv Univ, Sackler Sch Med, Tel Aviv, Israel.
RP Zamir, E (通讯作者)，Tel Aviv Univ, Sackler Sch Med, Tel Aviv, Israel.
EM efratmendel@mail.tau.ac.il
CR AIMS Education, 20 BEST MED YOUTUBE
   Anderson RM, 2020, LANCET, V395, P931, DOI 10.1016/S0140-6736(20)30567-5
   [Anonymous], THE TIMES OF ISRAEL
   Augustin Marc, 2014, Yale Journal of Biology and Medicine, V87, P207
   Bandini J, 2017, AM J HOSP PALLIAT ME, V34, P57, DOI 10.1177/1049909115616359
   Bauchner H, 2020, JAMA-J AM MED ASSOC, V323, P1790, DOI 10.1001/jama.2020.6166
   Borges NJ, 2006, ACAD MED, V81, P571, DOI 10.1097/01.ACM.0000225222.38078.47
   Busan Alina-Mihaela, 2014, Curr Health Sci J, V40, P104, DOI 10.12865/CHSJ.40.02.04
   Gallagher TH, 2020, NEW ENGL J MED, V382, DOI 10.1056/NEJMp2005234
   Gormley GJ, 2009, MED TEACH, V31, pE6, DOI 10.1080/01421590802334317
   Grant J, 2011, MED TEACH, V33, P328, DOI 10.3109/0142159X.2011.540266
   Hafferty FW, 1998, ACAD MED, V73, P403, DOI 10.1097/00001888-199804000-00013
   Han H, 2014, CLIN TEACH, V11, P15, DOI 10.1111/tct.12092
   Huddart D, 2020, MED EDUC, V54, P951, DOI 10.1111/medu.14215
   Kasai H, 2021, BMC MED EDUC, V21, DOI 10.1186/s12909-021-02586-y
   Khurana MP, 2020, BMJ-BRIT MED J, V369, DOI 10.1136/bmj.m1283
   Lempp H, 2004, BMJ-BRIT MED J, V329, P770, DOI 10.1136/bmj.329.7469.770
   Licurse A, BALANCING VIRTUAL IN
   Melvin Lindsay, 2014, J Grad Med Educ, V6, P581, DOI 10.4300/JGME-D-14-00342.1
   Meyer KA, 2014, ONLINE J DISTANCE LE, V17
   Mills C., 1992, IMPROVE ACAD, V11, P137, DOI [DOI 10.3998/TIA.17063888.0011.014, DOI 10.1002/J.2334-4822.1992.TB00213.X]
   Newton PM, 2015, FRONT PSYCHOL, V6, DOI 10.3389/fpsyg.2015.01908
   NIEDER GL, 2011, MED SCI EDUCATOR, V21, P222
   O'Mahony SM, 2016, ANAT SCI EDUC, V9, P391, DOI 10.1002/ase.1600
   Prunuske AJ, 2012, GENETICS, V192, P67, DOI 10.1534/genetics.112.141754
   Ruthberg JS, 2020, OTOLARYNG HEAD NECK, V163, P707, DOI 10.1177/0194599820933599
   Scheele F, 2012, FACTS VIEWS VIS OBGY, V4, P266
   Sukumar Smrithi, 2021, MedEdPORTAL, V17, P11106, DOI 10.15766/mep_2374-8265.11106
   Tackett S, 2018, ACAD MED, V93, P1150, DOI 10.1097/ACM.0000000000002118
   Wendt S, 2021, SURV OPHTHALMOL, V66, P354, DOI 10.1016/j.survophthal.2020.10.001
NR 30
TC 0
Z9 0
U1 1
U2 1
PU COLL MEDICINE & DENTISTRY JAMES COOK UNIV TOWNSVILLE
PI DOUGLAS
PA 1 JAMES COOK DR, DOUGLAS, QUEENSLAND, AUSTRALIA
SN 1445-6354
J9 RURAL REMOTE HEALTH
JI Rural Remote Health
PY 2021
VL 21
IS 3
AR 6187
DI 10.22605/RRH6187
PG 4
WC Public, Environmental & Occupational Health
WE Science Citation Index Expanded (SCI-EXPANDED); Social Science Citation Index (SSCI)
SC Public, Environmental & Occupational Health
GA XD2SC
UT WOS:000722558700038
PM 34492196
OA gold
DA 2022-07-18
ER

PT J
AU Mao, HJ
   Wang, LN
   Qin, M
   Wei, JZ
   Liu, S
AF Mao, Huijuan
   Wang, Linang
   Qin, Meng
   Wei, Jianzi
   Liu, Sheng
TI Exploring the perceptions of the educational environment in online
   acupuncture learning during the COVID-19 pandemic
SO ACUPUNCTURE IN MEDICINE
LA English
DT Article
DE acupuncture; medical education; training; COVID-19; online learning
ID MEDICAL-EDUCATION; UNIVERSITY
AB Objective: Students have had to adapt to a "new normal" of online education at home during the COVID-19 pandemic. This poses a considerable challenge to the conduct of online acupuncture courses. Here, we provide our experience and guidance for conducting an online experimental acupuncture course during the COVID-19 pandemic. We aimed to compare the different perceptions of undergraduates to the educational environment between online and face-to-face learning approaches. Methods: This study included senior undergraduates majoring in acupuncture during the academic years 2015 (face-to-face) and 2020 (online only) for the Experimental Acupuncture course. A survey was conducted at the end of this course. The Dundee Ready Educational Environment Measure (DREEM) questionnaire was used to assess students' perceptions. The results of students' responses to online learning were compared with those assessed for face-to-face learning. Results: In total, 56/70 (80%) students in 2015 and 49/54 (91%) students in 2020 completed the questionnaire, respectively. Total DREEM scores were higher in the online learning group than in the face-to-face learning group (160.3 +/- 21.9 vs 147.6 +/- 17.9, p = 0.007), with improved students' perceptions on four out of five dimensions (social self-perception, learning, atmosphere and academic self-perception). The positive aspects of their online learning experience included the acquisition of new knowledge and skills. The significant limitations of this course included the lack of practical classes. Conclusion: Students' perceptions regarding the Experimental Acupuncture program were satisfactory for both online and face-to-face learning approaches, but even better with online learning. Online learning may be encouraged in traditional Chinese medicine (TCM) education. However, a combination of face-to-face and online methods is likely to be required to maximize the benefits. We hope that our online Experimental Acupuncture program practices may assist in the development of online curricula for acupuncture during the COVID-19 pandemic.
C1 [Mao, Huijuan; Wang, Linang; Qin, Meng; Wei, Jianzi; Liu, Sheng] Shanghai Univ Tradit Chinese Med, Sch Acupuncture Moxibust & Tuina, 1200 Cailun Rd, Shanghai 200032, Peoples R China.
RP Liu, S (通讯作者)，Shanghai Univ Tradit Chinese Med, Sch Acupuncture Moxibust & Tuina, 1200 Cailun Rd, Shanghai 200032, Peoples R China.
EM liusheng@shutcm.edu.cn
FU Shanghai University of Traditional Chinese Medicine [2019SHUTCM050,
   2019SHUTCM037]
FX The authors disclosed receipt of the following financial support for the
   research, authorship, and/or publication of this article: This work was
   supported by the 2020 course construction project of Shanghai University
   of Traditional Chinese Medicine (2019SHUTCM050, 2019SHUTCM037).
CR Al-Ayed I H, 2008, East Mediterr Health J, V14, P953
   Biggs J., 1993, HIGH EDUC RES DEV, V12, P73, DOI [10.1080/0729436930120107, DOI 10.1080/0729436930120107]
   Boston W.E., 2011, ONLINE J DISTANCE LE, V14
   Braun V., 2006, QUALITATIVE RES PSYC, V3, P77, DOI [DOI 10.1191/1478088706QP063OA, 10.1191/1478088706qp063oa]
   Cook DA, 2008, JAMA-J AM MED ASSOC, V300, P1181, DOI 10.1001/jama.300.10.1181
   Gustin MP, 2018, MED EDUC ONLINE, V23, DOI 10.1080/10872981.2018.1489690
   Hudson JN, 2004, MED EDUC, V38, P887, DOI 10.1111/j.1365-2929.2004.01892.x
   Jwayyed S, 2011, INT J EMERG MED, V4, DOI 10.1186/1865-1380-4-51
   Kim H, 2016, EVID-BASED COMPL ALT, V2016, DOI 10.1155/2016/6042967
   Lizzio A, 2002, STUD HIGH EDUC, V27, P27, DOI 10.1080/03075070120099359
   McAleer S., 2001, AMEE MED ED GUIDE, V23, P29, DOI DOI 10.4103/NJCP.NJCP_414_16
   O'Doherty D, 2018, BMC MED EDUC, V18, DOI 10.1186/s12909-018-1240-0
   Peng Y, 2014, BMC MED EDUC, V14, DOI 10.1186/1472-6920-14-16
   Roff S, 1997, MED TEACH, V19, P295, DOI 10.3109/01421599709034208
   Shan T, 2007, CHIN NURS RES, V12, P1434
   Souza CLE, 2018, FRONT PSYCHOL, V9, DOI 10.3389/fpsyg.2018.01557
   Xu X, 2016, MED EDUC ONLINE, V21, DOI 10.3402/meo.v21.30664
NR 17
TC 0
Z9 0
U1 4
U2 7
PU SAGE PUBLICATIONS LTD
PI LONDON
PA 1 OLIVERS YARD, 55 CITY ROAD, LONDON EC1Y 1SP, ENGLAND
SN 0964-5284
EI 1759-9873
J9 ACUPUNCT MED
JI Acupunct. Med.
PD APR
PY 2022
VL 40
IS 2
BP 186
EP 190
AR 09645284211056657
DI 10.1177/09645284211056657
EA DEC 2021
PG 5
WC Integrative & Complementary Medicine
WE Science Citation Index Expanded (SCI-EXPANDED)
SC Integrative & Complementary Medicine
GA ZJ1IF
UT WOS:000730675200001
PM 34886699
OA Bronze
DA 2022-07-18
ER

PT J
AU Li, GF
   Yu, TT
   Zhang, LC
   Du, HM
   Zhang, W
   Hou, SL
AF Li, Guofu
   Yu, Tingting
   Zhang, Lichao
   Du, Haiming
   Zhang, Wei
   Hou, Senlin
TI Use of a specialty endoscopy online platform for continuing medical
   education for clinical endoscopists during the COVID-19 pandemic
SO BMC MEDICAL EDUCATION
LA English
DT Article
DE Digestive endoscopy online platform; Clinical endoscopist; Continuing
   medical education
AB Background To explore the use of a digestive endoscopy professional online platform by domestic endoscopists and its application effect on endoscopists' continuing medical education, analyse the related problems of continuing medical education using this method, and propose targeted improvement suggestions. Methods Based on the "Doctor's Circle" app, a questionnaire was sent to all members who successfully registered on the Hebei Biliary and Pancreatic Endoscopy Diagnosis and Treatment Alliance online platform. The questionnaire was available for 30 days. The questionnaire survey results were collected and counted for a grouping comparison. Results By the deadline, 703 completed questionnaires had been received. After the registered doctors joined the platform, 469 (66.7%) experienced a significant influence on their own endoscopic operation ability level, and 354 (50.3%) felt a significant improvement in their ability to diagnose biliary- and pancreatic-related diseases. The application effect of the platform on members' continuing medical education was affirmed by the vast majority of registered doctors. The clinical specialty of registered doctors, the length of time they joined the platform, the length of time they participated in the platform activities each time, and whether they played back course videos after the live broadcast of the course on the platform were the main factors affecting the application effect on continuing medical education (P < 0.05). Registered doctors who benefited significantly from the platform used it for 6-12 months, participated in activities for 1-2 hours each time, and often played back course videos. Conclusion The new model of continuing medical education based on an online platform breaks through the constraints of traditional models and meets the individualized needs of every medical worker to improve their comprehension level. At present, the global outbreak of COVID-19 makes this learning mode increasingly popular among medical workers. We should constantly improve the organization of the content and methods of continuing medical education courses, make the online platform better serve the majority of medical workers, and effectively improve the comprehension levels of clinicians.
C1 [Li, Guofu; Yu, Tingting; Zhang, Lichao; Du, Haiming; Zhang, Wei; Hou, Senlin] HeBei Med Univ, Hosp 2, Shijiazhuang, Hebei, Peoples R China.
RP Hou, SL (通讯作者)，HeBei Med Univ, Hosp 2, Shijiazhuang, Hebei, Peoples R China.
EM housenlin2006@126.com
CR Alsoufi A, 2020, PLOS ONE, V15, DOI 10.1371/journal.pone.0242905
   Archbold HAP, 2005, INJURY, V36, P560, DOI 10.1016/j.injury.2004.08.027
   Chin KR, 2005, CLIN ORTHOP RELAT R, P260, DOI 10.1097/01.blo.0000180607.38604.a4
   Elkaim M, 2010, J PEDIATR ORTHOPED, V30, P296, DOI 10.1097/BPO.0b013e3181d35b10
   Graham Flora, 2020, Nature, DOI 10.1038/d41586-020-00617-0
   Kumar S, 2013, COMPUTER, V46, P28, DOI 10.1109/MC.2012.392
   Peters FM, 2012, J ARTHROPLASTY, V27, P1324, DOI 10.1016/j.arth.2011.11.014
   Samtani RG, 2021, GLOB SPINE J, DOI 10.1177/21925682211035716
   Workman AD, 2013, AESTHET SURG J, V33, P275, DOI 10.1177/1090820X12472338
NR 9
TC 0
Z9 0
U1 0
U2 0
PU BMC
PI LONDON
PA CAMPUS, 4 CRINAN ST, LONDON N1 9XW, ENGLAND
EI 1472-6920
J9 BMC MED EDUC
JI BMC Med. Educ.
PD JUN 15
PY 2022
VL 22
IS 1
AR 458
DI 10.1186/s12909-022-03516-2
PG 10
WC Education & Educational Research; Education, Scientific Disciplines
WE Science Citation Index Expanded (SCI-EXPANDED); Social Science Citation Index (SSCI)
SC Education & Educational Research
GA 2D7RM
UT WOS:000811739200004
PM 35705967
OA gold, Green Published
DA 2022-07-18
ER

PT J
AU Farooq, F
   Rathore, FA
   Mansoor, SN
AF Farooq, Fareeha
   Rathore, Farooq Azam
   Mansoor, Sahibzada Nasir
TI Challenges of Online Medical Education in Pakistan During COVID-19
   Pandemic
SO JCPSP-JOURNAL OF THE COLLEGE OF PHYSICIANS AND SURGEONS PAKISTAN
LA English
DT Article
DE Analysis; E-learning; Coronavirus; Developing countries; Solutions
AB The novel coronavirus (COVID-19) pandemic has adversely affected economy, social life, and educational services all around the globe. Medical colleges and universities are facing challenges to provide quality education to their students during this prolonged period of lockdown. Technologically advanced countries have systems in place for e-learning and online medical education. This is not the case with most of the low-income countries like Pakistan. Here, we describe the challenges being faced by medical faculty members and students in Pakistan while engaging in online medical education during the COVID-19 pandemic. These include lack of faculty training and institutional support, internet connectivity issues, maintaining student engagement, online assessments, and problems with understanding the unique dynamics of online education. A collaborative approach involving all stakeholders, intuitional support, use of free online training resources, and out of box thinking can help overcome these challenges.
C1 [Rathore, Farooq Azam] PNS Shifa Hosp, Dept Rehabil Med, DHA 2, Karachi, Pakistan.
   [Farooq, Fareeha] Sir Syed Med Coll Girls, Dept Biochem, Karachi, Pakistan.
   [Mansoor, Sahibzada Nasir] Armed Forces Inst Rehabil Med, Dept Training & Med Educ, Rawalpindi, Pakistan.
RP Rathore, FA (通讯作者)，PNS Shifa Hosp, Dept Rehabil Med, DHA 2, Karachi, Pakistan.
EM farooqrathore@gmail.com
RI Rathore, Farooq Azam/B-8232-2008
OI Rathore, Farooq Azam/0000-0002-4759-0453
CR [Anonymous], 2020, CORONAVIRUS MAP REVE
   Bediang G, 2013, BMC MED EDUC, V13, DOI 10.1186/1472-6920-13-57
   Cullen MW, 2019, MAYO CLIN PROC, V94, P2501, DOI 10.1016/j.mayocp.2019.07.004
   Dyrbye L, 2009, MED TEACH, V31, P40, DOI 10.1080/01421590802366129
   Farid S, 2015, COMPUT HUM BEHAV, V51, P161, DOI 10.1016/j.chb.2015.04.037
   Foronda C, 2014, NURS EDUC, V39, P265, DOI 10.1097/NNE.0000000000000081
   Gewin V, 2020, NATURE, V580, P295, DOI 10.1038/d41586-020-00896-7
   Khan R., 2020, PAK J MED SCI, V36
   Kurt S., FREE OPEN SOURCE LEA
   Lakbala Parvin, 2015, Glob J Health Sci, V8, P83, DOI 10.5539/gjhs.v8n7p83
   Maham S, 2018, ANN COMMUNITY MED PR, V4, P1033
   Mahul- Mellier AL, SCREAMS ZOOM CALL TH
   Memon AR, 2018, J PAK MED ASSOC, V68, P1076
   Nawaz A., 2012, UNIVERSAL J ED GEN S, V1, P72
   O'Doherty D, 2018, BMC MED EDUC, V18, DOI 10.1186/s12909-018-1240-0
   Pakistan Medical and Dental Council, REC MED DENT COLL
   Pappas C, 2014, 10 MOST POPULAR FREE
   Parsh Bridget, 2016, Nursing, V46, P24, DOI 10.1097/01.NURSE.0000476247.24341.79
NR 18
TC 0
Z9 0
U1 1
U2 4
PU COLL PHYSICIANS & SURGEONS PAKISTAN
PI KARACHI
PA SEVENTH CENTRAL ST, DEFENCE HOUSING AUTHORITY, KARACHI, 75500, PAKISTAN
SN 1022-386X
EI 1681-7168
J9 JCPSP-J COLL PHYSICI
JI JCPSP-J. Coll. Physicians Surg.
PD JUN
PY 2020
VL 30
IS 6
SU 2
BP S67
EP S69
DI 10.29271/jcpsp.2020.Supp2.S67
PG 3
WC Medicine, General & Internal
WE Science Citation Index Expanded (SCI-EXPANDED)
SC General & Internal Medicine
GA PL3ZK
UT WOS:000603064000016
DA 2022-07-18
ER

PT J
AU Jiang, ZW
   Zhu, DJ
   Li, JL
   Ren, LF
   Pu, R
   Yang, GL
AF Jiang, Zhiwei
   Zhu, Danji
   Li, Jialu
   Ren, Lingfei
   Pu, Rui
   Yang, Guoli
TI Online dental teaching practices during the COVID-19 pandemic: a
   cross-sectional online survey from China
SO BMC ORAL HEALTH
LA English
DT Article
DE Dental education; COVID-19; Online teaching
AB BackgroundCoronavirus disease 2019 (COVID-19) emerged in China in December 2019. The COVID-19 pandemic hindered dental education, as school buildings were closed. Online dental teaching provided an alternative teaching tool for dental education. However, the efficiency of online dental teaching and student preferences for online dental teaching are unclear.AimTo investigate the satisfaction with online dental teaching practices among undergraduate dental students and standardized resident physician training students during the COVID-19 pandemic in China.MethodsA total of 104 undergraduate dental students and 57 standardized resident physician training students from Zhejiang University participated in the study. A 12-item survey was conducted. This investigation included the teaching methods received, frequency of classes, degree of satisfaction, preferred teaching method, whether to participate in a course regarding COVID-19 prevention, and the effects of teaching. The percentages were then calculated and evaluated for each item.ResultsA total of 161 students (104 undergraduate dental students and 57 standardized resident physician training students) participated in this survey. All students had online dental classes during the COVID-19 pandemic. Lecture-based learning (LBL), case-based learning (CBL), problem-based learning (PBL), team-based learning (TBL), and research-based learning (RBL) were selected as teaching methods. Students were more satisfied with LBL and CBL than PBL, RBL, and TBL. The majority of students had more than four classes per week. The most selected protective measures were hand washing, wearing masks, and wearing gloves. A total of 46.6% of students participated in courses on COVID-19. After training, the students consciously chose to wear face shields and protective clothing.ConclusionsDental students accepted online dental learning during the COVID-19 pandemic. Students preferred LBL and CBL and were satisfied with the classes. Courses on COVID-19 helped students understand how to prevent COVID-19 transmission in the dental clinic.
C1 [Jiang, Zhiwei; Zhu, Danji; Li, Jialu; Ren, Lingfei; Pu, Rui; Yang, Guoli] Zhejiang Univ, Sch Med, Sch Stomatol, Affiliated Hosp Stomatol, Hangzhou 310006, Zhejiang, Peoples R China.
   [Jiang, Zhiwei; Zhu, Danji; Li, Jialu; Ren, Lingfei; Pu, Rui; Yang, Guoli] Key Lab Oral Biomed Res Zhejiang Prov, Hangzhou 310006, Zhejiang, Peoples R China.
   [Yang, Guoli] Zhejiang Univ, Sch Med, Stomatol Hosp, Dept Implantol, 395 Yanan Rd, Hangzhou 310006, Zhejiang, Peoples R China.
RP Yang, GL (通讯作者)，Zhejiang Univ, Sch Med, Sch Stomatol, Affiliated Hosp Stomatol, Hangzhou 310006, Zhejiang, Peoples R China.; Yang, GL (通讯作者)，Key Lab Oral Biomed Res Zhejiang Prov, Hangzhou 310006, Zhejiang, Peoples R China.
EM guo_li1977@zju.edu.cn
FU Natural Science Foundation of Zhejiang Province [LQ19H140006]; National
   Natural Science Foundation of China [81901051]
FX This work was supported by the Natural Science Foundation of Zhejiang
   Province [Grant Number LQ19H140006) and the National Natural Science
   Foundation of China [Grant Number 81901051].
CR Ahn DG, 2020, J MICROBIOL BIOTECHN, V30, P313, DOI 10.4014/jmb.2003.03011
   Amato A, 2020, INT J ENV RES PUB HE, V17, DOI 10.3390/ijerph17134769
   Barabari P, 2020, DENT J-BASEL, V8, DOI 10.3390/dj8020053
   Benning NH, 2019, STUD HEALTH TECHNOL, V264, P1909, DOI 10.3233/SHTI190708
   Chang TY, 2021, J DENT SCI, V16, P15, DOI 10.1016/j.jds.2020.07.011
   Dar-Odeh N, 2020, INT J ENV RES PUB HE, V17, DOI 10.3390/ijerph17093151
   Dawood FS, 2020, LANCET INFECT DIS, V20, P1255, DOI 10.1016/S1473-3099(20)30581-8
   Gurgel BCD, 2020, J APPL ORAL SCI, V28, DOI 10.1590/1678-7757-2020-0358
   Dedeilia A, 2020, IN VIVO, V34, P1603, DOI 10.21873/invivo.11950
   Deery Chris, 2020, Evid Based Dent, V21, P46, DOI 10.1038/s41432-020-0089-3
   Ding XJ, 2014, SCI REP-UK, V4, DOI 10.1038/srep05126
   Donnelly A, 2018, CANCER CYTOPATHOL, V126, P511, DOI 10.1002/cncy.22022
   Faisal R, 2016, J PAK MED ASSOC, V66, P650
   Farooq I, 2020, PAK J MED SCI, V36, P1726, DOI 10.12669/pjms.36.7.3125
   Galanopoulos M, 2020, WORLD J GASTROENTERO, V26, P4579, DOI 10.3748/wjg.v26.i31.4579
   Ge HP, 2020, EUR J CLIN MICROBIOL, V39, P1011, DOI 10.1007/s10096-020-03874-z
   Geldsetzer P, 2020, ANN INTERN MED, V173, P157, DOI 10.7326/M20-0912
   Gohel KH, 2021, CLIN EPIDEMIOL GLOB, V9, P104, DOI 10.1016/j.cegh.2020.07.008
   Graham NSN, 2020, J INFECTION, V81, P411, DOI 10.1016/j.jinf.2020.05.073
   Greenberg AM, 2015, ORAL MAXIL SURG CLIN, V27, P319, DOI 10.1016/j.coms.2015.01.010
   Hofsten A, 2010, NURS EDUC TODAY, V30, P533, DOI 10.1016/j.nedt.2009.11.001
   Huang BL, 2013, J DENT EDUC, V77, P377
   Huang XY, 2020, ARCH IRAN MED, V23, P268, DOI 10.34172/aim.2020.09
   Iyer P, 2020, J DENT EDUC, V84, P718, DOI 10.1002/jdd.12163
   Izzetti R, 2020, J DENT RES, V99, P1030, DOI 10.1177/0022034520920580
   Kailin JA, 2021, PEDIATR CARDIOL, V42, P389, DOI 10.1007/s00246-020-02494-w
   Leap J, 2020, CRIT CARE NURS Q, V43, P338, DOI 10.1097/CNQ.0000000000000319
   Lin HH, 2018, J FORMOS MED ASSOC, V117, P547, DOI 10.1016/j.jfma.2018.01.008
   Liu LW, 2020, EUR J DENT EDUC, V24, P199, DOI 10.1111/eje.12485
   Liu M, 2015, J ORAL REHABIL, V42, P282, DOI 10.1111/joor.12253
   Loch C, 2021, J DENT EDUC, V85, P44, DOI 10.1002/jdd.12402
   Machado RA, 2020, BRAZ ORAL RES, V34, DOI 10.1590/1807-3107bor-2020.vol34.0083
   Meng L, 2020, J DENT RES, V99, P481, DOI 10.1177/0022034520914246
   Muric A, 2019, J PROSTHODONT RES, V63, P110, DOI 10.1016/j.jpor.2018.10.002
   Nicklen Peter, 2016, JMIR Med Educ, V2, pe3
   Parmelee D, 2012, MED TEACH, V34, pE275, DOI 10.3109/0142159X.2012.651179
   Pei LS, 2019, MED EDUC ONLINE, V24, DOI 10.1080/10872981.2019.1666538
   Reymus M, 2018, INT ENDOD J, V51, P1313, DOI 10.1111/iej.12947
   Sani I, 2020, ANN MED SURG, V58, P117, DOI 10.1016/j.amsu.2020.08.045
   Sarmadi M, 2020, ENVIRON RES, V188, DOI 10.1016/j.envres.2020.109748
   Schlenz MA, 2020, BMC MED EDUC, V20, DOI 10.1186/s12909-020-02266-3
   Schlenz MA, 2020, BMC ORAL HEALTH, V20, DOI 10.1186/s12903-020-01071-0
   Stepan K, 2017, INT FORUM ALLERGY RH, V7, P1006, DOI 10.1002/alr.21986
   Tayyeb R, 2013, JCPSP-J COLL PHYSICI, V23, P42, DOI 01.2013/JCPSP.4246
   Tu HL, 2020, J INFECTION, V81, P1, DOI 10.1016/j.jinf.2020.04.011
   Villani FA, 2020, INT J ENV RES PUB HE, V17, DOI 10.3390/ijerph17124609
   Wang JH, 2020, MEDICINE, V99, DOI 10.1097/MD.0000000000022849
   White LM, 2020, SKELETAL RADIOL, V49, P125, DOI 10.1007/s00256-019-03265-2
   Yamamoto V, 2020, J ALZHEIMERS DIS, V77, P459, DOI 10.3233/JAD-200831
NR 49
TC 5
Z9 5
U1 17
U2 29
PU BMC
PI LONDON
PA CAMPUS, 4 CRINAN ST, LONDON N1 9XW, ENGLAND
SN 1472-6831
J9 BMC ORAL HEALTH
JI BMC Oral Health
PD APR 12
PY 2021
VL 21
IS 1
AR 189
DI 10.1186/s12903-021-01547-7
PG 9
WC Dentistry, Oral Surgery & Medicine
WE Science Citation Index Expanded (SCI-EXPANDED)
SC Dentistry, Oral Surgery & Medicine
GA RM9BI
UT WOS:000639950000006
PM 33845828
OA gold, Green Published
DA 2022-07-18
ER

PT J
AU Mukhtar, K
   Javed, K
   Arooj, M
   Sethi, A
AF Mukhtar, Khadijah
   Javed, Kainat
   Arooj, Mahwish
   Sethi, Ahsan
TI Advantages, Limitations and Recommendations for online learning during
   COVID-19 pandemic era
SO PAKISTAN JOURNAL OF MEDICAL SCIENCES
LA English
DT Article
DE COVID-19; Education; Medical; Undergraduate; Online learning
ID STUDENTS
AB Objective: During COVID-19 pandemic, the institutions in Pakistan have started online learning. This study explores the perception of teachers and students regarding its advantages, limitations and recommendations.
   Methods: This qualitative case study was conducted from March to April 2020. Using maximum variation sampling, 12 faculty members and 12 students from University College of Medicine and University College of Dentistry, Lahore were invited to participate. Four focus group interviews, two each with the faculty and students of medicine and dentistry were carried out. Data were transcribed verbatim and thematically analyzed using Atlas Ti.
   Results: The advantages included remote learning, comfort, accessibility, while the limitations involved inefficiency and difficulty in maintaining academic integrity. The recommendations were to train faculty on using online modalities and developing lesson plan with reduced cognitive load and increased interactivities.
   Conclusion: The current study supports the use of online learning in medical and dental institutes, considering its various advantages. Online learning modalities encourage student-centered learning and they are easily manageable during this lockdown situation.
C1 [Mukhtar, Khadijah; Javed, Kainat; Arooj, Mahwish] Univ Lahore, Univ Coll Med & Dent, Lahore, Pakistan.
   [Sethi, Ahsan] Khyber Med Univ, Inst Hlth Profess Educ & Res, Peshawar, Pakistan.
RP Mukhtar, K (通讯作者)，Univ Lahore, Univ Coll Med & Dent, Lahore, Pakistan.
EM khadijah.mukhtar@ucm.uol.edu.pk
OI Sethi, Ahsan/0000-0001-9176-3254; Javed, Kainat/0000-0003-1929-8575
CR Barbera E, 2012, INT SCHOLARLY RES NE, V2012, DOI [10.5402/2012/640802, DOI 10.5402/2012/640802]
   Bernard RM, 2009, REV EDUC RES, V79, P1243, DOI 10.3102/0034654309333844
   Bradbury NA, 2016, ADV PHYSIOL EDUC, V40, P509, DOI 10.1152/advan.00109.2016
   Iqbal S, 2016, PAK J MED HEALTH SCI, V10, P1191
   Jawaid M, 2012, PAK J MED SCI, V28, P591
   Keis O, 2017, BMC MED EDUC, V17, DOI 10.1186/s12909-017-1053-6
   Kim KJ, 2015, INT J MED EDUC, V6, P213, DOI 10.5116/ijme.565e.0f87
   Kruger J, 1999, J PERS SOC PSYCHOL, V77, P1121, DOI 10.1037/0022-3514.77.6.1121
   Kumar, 2019, INT J INF DISSEMINAT, V8, P227, DOI DOI 10.5958/2249-5576.2018.00048.1
   Lucieer SM, 2016, MED TEACH, V38, P585, DOI 10.3109/0142159X.2015.1073240
   Oliver R., 2001, TEACHING LEARNING ON
   Schwartz Andrew M, 2020, JB JS Open Access, V5, pe0045, DOI 10.2106/JBJS.OA.20.00045
   Sethi A, 2019, PROF MED J, V26, P632, DOI [10.29309/TPMJ/2019.26.04.3367, DOI 10.29309/TPMJ/2019.26.04.3367]
   Stewart D., 2008, J ONLINE LEARNING TE, V4, P371
   Thanji M., 2016, INDIAN J SCI TECHNOL, V9, P1
   van Teijlingen Edwin, 2002, Nurs Stand, V16, P33
   Wang SL, 2008, COMPUT EDUC, V51, P1589, DOI 10.1016/j.compedu.2008.03.004
NR 17
TC 198
Z9 202
U1 43
U2 81
PU PROFESSIONAL MEDICAL PUBLICATIONS
PI SADDAR
PA PANORAMA CENTRE, RM 522, 5TH FLOOR, BLDG 2, RAJA GHAZANFAR ALI RD, PO
   BOX 8766, SADDAR, KARACHI 00000, PAKISTAN
SN 1682-024X
J9 PAK J MED SCI
JI Pak. J. Med. Sci.
PD MAY
PY 2020
VL 36
IS 4
SU S
SI SI
BP S27
EP S31
DI 10.12669/pjms.36.COVID19-S4.2785
PG 5
WC Medicine, General & Internal
WE Science Citation Index Expanded (SCI-EXPANDED)
SC General & Internal Medicine
GA MS7ML
UT WOS:000554459400007
PM 32582310
OA Green Published, gold
DA 2022-07-18
ER

PT J
AU Anwar, A
   Mansoor, H
   Faisal, D
   Khan, HS
AF Anwar, Aiza
   Mansoor, Hajra
   Faisal, Danyal
   Khan, Huma Saeed
TI E-Learning amid the COVID-19 Lockdown: Standpoint of Medical and Dental
   Undergraduates
SO PAKISTAN JOURNAL OF MEDICAL SCIENCES
LA English
DT Article
DE COVID-19; E-learning; Medical education; Online learning; Readiness for
   E-learning
AB Background and Objective: The corona-virus (COVID-19) pandemic has had devastating impacts on not only the health and socio-economic conditions but also on the education sector in various countries. Consequently, the world of education entered a new era of E-learning. This descriptive study, thus, aims to evaluate the standpoint of medical and dental undergraduates regarding E-learning amid the Covid-19 lockdown.
   Methods: Adescriptive online questionnaire was used to gather responses via Google forms. The questionnaire consisted of questions categorized as technology access, online skills and relationships, students' views, and student's perception of possible advantages of E-learning. Two hundred and eighty three medical and dental students of CMH Lahore Medical College participated in the study.
   Results: One hundred and seventy nine female and 104 male students responded to the questionnaire. The results of the study showed students encouraging the accommodation of E-learning into current teaching practices. Students agreed online study material not only provides flexibility in the learning process (p= 0.003) but also saves time (p = 0.012). Female participants showed a more positive readiness response towards e learning than males (p = 0.001). Results also showed students have easier access to online teaching resources. Regarding online lectures, the students believe that online lectures were more organized (p = 0.001) and stimulated student interest (p = 0.026). Students believe that frequent participation in the learning process is important for success in online education (p = 0.002).
   Conclusion: Undergraduate medical and dental students from the said private medical college are well equipped and ready to shift towards online education.
C1 [Anwar, Aiza; Mansoor, Hajra; Faisal, Danyal; Khan, Huma Saeed] CMH Lahore Med Coll & Inst Dent, Dept Physiol, Lahore, Pakistan.
RP Anwar, A (通讯作者)，CMH Lahore Med Coll & Inst Dent, Lahore, Pakistan.
EM aizaanwar9@gmail.com
RI Anwar, Aiza/CAJ-1042-2022
OI Anwar, Aiza/0000-0002-8757-9128
CR Abbasi S, 2020, PAK J MED SCI, V36, pS57, DOI 10.12669/pjms.36.COVID19-S4.2766
   Abiad A, 2020, ADB BRIEFS
   Abou El-Seoud MS, 2014, INT J EMERG TECHNOL, V9, P20, DOI 10.3991/ijet.v9i4.3465
   Ahmed H, 2020, LANCET INFECT DIS, V20, P777, DOI 10.1016/S1473-3099(20)30226-7
   Alipio M., 2020, SSRN ELECT J, DOI [10.2139/ssrn.3586311, DOI 10.2139/SSRN.3586311]
   [Anonymous], 2020, HEC ANNOUNCEMENTS
   Baloch S, 2020, TOHOKU J EXP MED, V250, P271, DOI 10.1620/tjem.250.271
   Basilaia G., 2020, PEDAGOGICAL RES, V5, P1, DOI [DOI 10.29333/PR/7937, 10.29333/pr/7937]
   Burac M. A. P., 2019, IOP Conference Series: Materials Science and Engineering, V482, DOI 10.1088/1757-899X/482/1/012009
   Chick RC, 2020, J SURG EDUC, V77, P729, DOI 10.1016/j.jsurg.2020.03.018
   del Rio C, 2020, JAMA-J AM MED ASSOC, V323, P1039, DOI 10.1001/jama.2020.1490
   Ferrel MN, 2020, CUREUS, V12, DOI 10.7759/cureus.7492
   Kigundu S., 2014, INT J EDUC SCI, V6, P125, DOI [10.1080/09751122.2014.11890125, DOI 10.1080/09751122.2014.11890125]
   McKibbin W, 2021, ASIAN ECON PAP, V20, P1, DOI 10.1162/asep_a_00796
   Mukhtar K, 2020, PAK J MED SCI, V36, pS27, DOI 10.12669/pjms.36.COVID19-S4.2785
   Murphy MPA, 2020, CONTEMP SECUR POL, V41, P492, DOI 10.1080/13523260.2020.1761749
   Nicola M, 2020, INT J SURG, V78, P185, DOI 10.1016/j.ijsu.2020.04.018
   Ramson EN, 2017, KIU J HUMANIT, V2, P167
   Rose S, 2020, JAMA-J AM MED ASSOC, V323, P2131, DOI 10.1001/jama.2020.5227
   Sahu P., CUREUS
   Salamat L., 2018, ASIAN INNOV J SOC SC, V2, P1
   Watkins R, 2004, PERFORM IMPROV Q, V17, P66
   ZHOU Longjung, 2020, CHINESE EDUC, V4, P501, DOI DOI 10.2139/SSRN.3555520
NR 23
TC 16
Z9 16
U1 4
U2 10
PU PROFESSIONAL MEDICAL PUBLICATIONS
PI SADDAR
PA PANORAMA CENTRE, RM 522, 5TH FLOOR, BLDG 2, RAJA GHAZANFAR ALI RD, PO
   BOX 8766, SADDAR, KARACHI 00000, PAKISTAN
SN 1682-024X
J9 PAK J MED SCI
JI Pak. J. Med. Sci.
PD JAN-FEB
PY 2021
VL 37
IS 1
BP 217
EP 222
DI 10.12669/pjms.37.1.3124
PG 6
WC Medicine, General & Internal
WE Science Citation Index Expanded (SCI-EXPANDED)
SC General & Internal Medicine
GA PO8US
UT WOS:000605441900040
PM 33437280
OA Green Published, gold
DA 2022-07-18
ER

PT J
AU Wanigasooriya, K
   Beedham, W
   Laloo, R
   Karri, RS
   Darr, A
   Layton, GR
   Logan, P
   Tan, YY
   Mittapalli, D
   Patel, T
   Mishra, VD
   Odeh, O
   Prakash, S
   Elnoamany, S
   Peddinti, SR
   Daketsey, EA
   Gadgil, S
   Bouhuwaish, AEM
   Ozair, A
   Bansal, S
   Elhadi, M
   Godbole, AA
   Axiaq, A
   Rauf, FA
   Ashpak, A
AF Wanigasooriya, Kasun
   Beedham, William
   Laloo, Ryan
   Karri, Rama Santhosh
   Darr, Adnan
   Layton, Georgia R.
   Logan, Peter
   Tan, Yanyu
   Mittapalli, Devender
   Patel, Tapan
   Mishra, Vivaswan Dutt
   Odeh, Osama
   Prakash, Swathi
   Elnoamany, Salma
   Peddinti, Sri Ramya
   Daketsey, Elorm Adzoa
   Gadgil, Shardool
   Bouhuwaish, Ahmad Elmabri Mohammad
   Ozair, Ahmad
   Bansal, Sanchit
   Elhadi, Muhammed
   Godbole, Aditya Amit
   Axiaq, Ariana
   Rauf, Faateh Ahmad
   Ashpak, Ashna
CA TMS Collaborative
TI The perceived impact of the Covid-19 pandemic on medical student
   education and training - an international survey
SO BMC MEDICAL EDUCATION
LA English
DT Article
DE Medical students; Undergraduate; Medical education; Covid-19;
   Cross-sectional survey
AB Background The Covid-19 pandemic led to significant changes and disruptions to medical education worldwide. We evaluated medical student perceived views on training, their experiences and changes to teaching methods during the pandemic. Methods An online survey of medical students was conducted in the Autumn of 2020. An international network of collaborators facilitated participant recruitment. Students were surveyed on their perceived overall impact of Covid-19 on their training and several exposure variables. Univariate analyses and adjusted multivariable analysis were performed to determine strengths in associations. Results A total of 1604 eligible participants from 45 countries took part in this survey and 56.3% (n = 860) of these were female. The median age was 21 (Inter Quartile Range:21-23). Nearly half (49.6%, n = 796) of medical students were in their clinical years. The majority (n = 1356, 84.5%) were residents of a low or middle income country. A total of 1305 (81.4%) participants reported that the Covid-19 pandemic had an overall negative impact on their training. On adjusted analysis, being 21 or younger, females, those reporting a decline in conventional lectures and ward based teaching were more likely to report an overall negative impact on their training (p <= 0.001). However, an increase in clinical responsibilities was associated with lower odds of participants reporting a negative impact on training (p < 0.001). The participant's resident nation economy and stage of training were associated with some of the participant training experiences surveyed (p < 0.05). Conclusion An international cohort of medical students reported an overall significant negative impact of the Covid-19 pandemic on their undergraduate training. The efficacy of novel virtual methods of teaching to supplement traditional teaching methods warrants further research.
C1 [Wanigasooriya, Kasun; Beedham, William; Laloo, Ryan; Karri, Rama Santhosh; Darr, Adnan; Layton, Georgia R.; Logan, Peter; Tan, Yanyu; Mittapalli, Devender] Master Surg Trust, Birmingham, W Midlands, England.
   [Wanigasooriya, Kasun; Beedham, William] Univ Birmingham, Coll Med & Dent Sci, Birmingham B15 2TT, W Midlands, England.
   [Laloo, Ryan; Darr, Adnan] Leeds Gen Infirm, Leeds Vasc Inst, Leeds, W Yorkshire, England.
   [Karri, Rama Santhosh] Royal Wolverhampton NHS Trust, Wolverhampton, England.
   [Layton, Georgia R.] Univ Hosp Leicester NHS Trust, Dept Cardiac Surg, Leicester, Leics, England.
   [Logan, Peter] Walsall Healthcare NHS Trust, Walsall, W Midlands, England.
   [Tan, Yanyu] North East Deanery, Newcastle Upon Tyne, Tyne & Wear, England.
   [Mittapalli, Devender] Univ Hosp Plymouth NHS Trust, Plymouth, Devon, England.
   [Patel, Tapan] Baroda Med Coll, Vadodara, India.
   [Mishra, Vivaswan Dutt] Moti Lal Nehru Med Coll, Allahabad, Uttar Pradesh, India.
   [Odeh, Osama] Univ Jordan, Amman, Jordan.
   [Prakash, Swathi] HCG Canc Ctr, Bangalore, Karnataka, India.
   [Elnoamany, Salma] Menoufia Univ, Fac Med, Menoufia, Egypt.
   [Peddinti, Sri Ramya] Indira Gandhi Med Coll & Res Inst, Pondicherry, India.
   [Daketsey, Elorm Adzoa] Betsi Cadwaladr Univ Hlth Board, Ysbyty Gwynedd, Bangor, Gwynedd, Wales.
   [Gadgil, Shardool] Lokmanya Illak Municipal Med Coll, Mumbai, Maharashtra, India.
   [Bouhuwaish, Ahmad Elmabri Mohammad] Tobruk Univ, Fac Med, Tobruk, Libya.
   [Ozair, Ahmad] King Georges Med Univ, Fac Med, Lucknow, Uttar Pradesh, India.
   [Bansal, Sanchit] Vardhman Mahavir Med Coll & Safdarjung Hosp, New Delhi, India.
   [Elhadi, Muhammed] Univ Tripoli, Fac Med, Tripoli, Libya.
   [Godbole, Aditya Amit] Bharati Vidyapeeth Deemed Be Univ, Med Coll, Pune, Maharashtra, India.
   [Axiaq, Ariana] Queens Univ Belfast, Fac Life Sci, Sch Med, Belfast, Antrim, North Ireland.
   [Rauf, Faateh Ahmad] Combined Mil Hosp Lahore Med Coll, Lahore, Pakistan.
   [Ashpak, Ashna] Univ Cent Lancashire, Sch Med, Preston, Lancs, England.
RP Wanigasooriya, K (通讯作者)，Master Surg Trust, Birmingham, W Midlands, England.; Wanigasooriya, K (通讯作者)，Univ Birmingham, Coll Med & Dent Sci, Birmingham B15 2TT, W Midlands, England.
EM kasun.wanigasooriya@nhs.net
RI Ozair, Ahmad/B-9701-2018; Elhadi, Muhammed/AAU-5641-2020
OI Ozair, Ahmad/0000-0001-6570-4541; Elhadi, Muhammed/0000-0001-6406-4212;
   Laloo, Ryan/0000-0001-6447-0763
FU Master Surgeon Trust (UK) [EW03332]
FX The study was wholly funded by The Master Surgeon Trust (UK small
   charity EW03332). The open access publication fee was provided by the
   University of Birmingham. No additional funding was received.
CR Abi-Rafeh J, 2020, J PLAST RECONSTR AES, V73, P1580, DOI 10.1016/j.bjps.2020.05.085
   Ahmed H, 2020, LANCET INFECT DIS, V20, P777, DOI 10.1016/S1473-3099(20)30226-7
   Akers A, 2020, CUREUS, V12, DOI 10.7759/cureus.7800
   Al Samaraee A, 2020, BRIT J HOSP MED, V81, DOI 10.12968/hmed.2020.0191
   Alsoufi A, 2020, PLOS ONE, V15, DOI 10.1371/journal.pone.0242905
   Attardi SM, 2015, ANAT SCI EDUC, V8, P53, DOI 10.1002/ase.1465
   Choi B, 2020, BMC MED EDUC, V20, DOI 10.1186/s12909-020-02117-1
   Compton S, 2020, MED EDUC, V54, P943, DOI 10.1111/medu.14268
   Dost S, 2020, BMJ OPEN, V10, DOI 10.1136/bmjopen-2020-042378
   Greenhill J, 2015, BMC MED EDUC, V15, DOI 10.1186/s12909-015-0404-4
   Hickland MM, 2020, MED EDUC ONLINE, V25, DOI 10.1080/10872981.2020.1800981
   Komer L., 2020, INT J MED STUDENTS, V8, P56, DOI [10.5195/ijms.2020.501, DOI 10.5195/IJMS.2020.501]
   Lakbala Parvin, 2015, Glob J Health Sci, V8, P83, DOI 10.5539/gjhs.v8n7p83
   Liang ZC, 2020, ACAD MED, V95, P1359, DOI 10.1097/ACM.0000000000003441
   Meo SA, 2020, PAK J MED SCI, V36, pS43, DOI 10.12669/pjms.36.COVID19-S4.2809
   O'Doherty D, 2018, BMC MED EDUC, V18, DOI 10.1186/s12909-018-1240-0
   Russell J, 2020, PREPARING RES PARTIC
   Sahu P, 2020, CUREUS, V12, DOI 10.7759/cureus.7541
   Sandhu P, 2020, MED EDUC ONLINE, V25, DOI 10.1080/10872981.2020.1764740
   Schei E, 2018, MED EDUC ONLINE, V23, DOI 10.1080/10872981.2018.1500344
   Shahrvini B, 2021, BMC MED EDUC, V21, DOI 10.1186/s12909-020-02445-2
   Singman EL, 2017, BMC MED EDUC, V17, DOI 10.1186/s12909-017-0941-0
   Waliany S, 2019, BMC MED EDUC, V19, DOI 10.1186/s12909-019-1453-x
NR 23
TC 3
Z9 3
U1 2
U2 3
PU BMC
PI LONDON
PA CAMPUS, 4 CRINAN ST, LONDON N1 9XW, ENGLAND
EI 1472-6920
J9 BMC MED EDUC
JI BMC Med. Educ.
PD NOV 9
PY 2021
VL 21
IS 1
AR 566
DI 10.1186/s12909-021-02983-3
PG 8
WC Education & Educational Research; Education, Scientific Disciplines
WE Science Citation Index Expanded (SCI-EXPANDED); Social Science Citation Index (SSCI)
SC Education & Educational Research
GA WU3CB
UT WOS:000716425300003
PM 34753477
OA Green Published, Green Submitted, Green Accepted, gold
DA 2022-07-18
ER

PT J
AU Guo, MZ
   Allen, J
   Sakumoto, M
   Pahwa, A
   Santhosh, L
AF Guo, Matthew Z.
   Allen, Jawara
   Sakumoto, Matthew
   Pahwa, Amit
   Santhosh, Lekshmi
TI Reimagining Undergraduate Medical Education in a Post-COVID-19 Landscape
SO JOURNAL OF GENERAL INTERNAL MEDICINE
LA English
DT Editorial Material; Early Access
DE undergraduate medical education; social determinants of health; virtual
   learning
ID FLEXNER REPORT; HEALTH; DISPARITIES; ACCESS
AB Online education due to the COVID-19 pandemic caused many medical schools to increasingly employ asynchronous and virtual learning that favored student independence and flexibility. At the same time, the COVID-19 pandemic highlighted existing shortcomings of the healthcare field in providing for marginalized and underserved communities. This perspective piece details the authors' opinions as medical students and medical educators on how to leverage the aspects of pandemic medical education to train physicians who can better address these needs.
C1 [Guo, Matthew Z.; Allen, Jawara] Johns Hopkins Sch Med, Baltimore, MD USA.
   [Sakumoto, Matthew; Santhosh, Lekshmi] Univ Calif San Francisco, Dept Med, San Francisco, CA 94143 USA.
   [Pahwa, Amit] Johns Hopkins Sch Med, Dept Med, Dept Pediat, Baltimore, MD USA.
RP Santhosh, L (通讯作者)，Univ Calif San Francisco, Dept Med, San Francisco, CA 94143 USA.
EM lekshmi.santhosh@ucsf.edu
OI Guo, Matthew/0000-0003-4741-7463; Santhosh, Lekshmi/0000-0002-9897-3462
FU HomeRun network
FX We would like to acknowledge Dr. Andrew Auerbach, Dr. Charlie Wray, and
   the HomeRun network for their support and feedback.
CR Amutah BAC, 2021, NEW ENGL J MED, V384, P872, DOI 10.1056/NEJMms2025768
   Ankam NS, 2019, ACAD MED, V94, P781, DOI 10.1097/ACM.0000000000002686
   Annaswamy TM, 2020, DISABIL HEALTH J, V13, DOI 10.1016/j.dhjo.2020.100973
   [Anonymous], ANTIRACISM MED COLLE
   [Anonymous], DIVERSITY INCLUSION
   [Anonymous], HIST 1918 FLU PANDEM
   Bambra Clare, 2020, J Epidemiol Community Health, V74, P964, DOI 10.1136/jech-2020-214401
   Barry JM., 2005, GREAT INFLUENZA EPIC
   Basu S, 2019, JAMA INTERN MED, V179, P506, DOI 10.1001/jamainternmed.2018.7624
   Batsis JA, 2017, BMC GERIATR, V17, DOI 10.1186/s12877-016-0396-x
   Beck AH, 2004, JAMA-J AM MED ASSOC, V291, P2139, DOI 10.1001/jama.291.17.2139
   Bodenheimer T, 2010, HEALTH AFFAIR, V29, P799, DOI 10.1377/hlthaff.2010.0026
   Chen KS, 2018, MED EDUC, V52, P910, DOI 10.1111/medu.13616
   Chunara R, 2021, J AM MED INFORM ASSN, V28, P33, DOI 10.1093/jamia/ocaa217
   Cooke M, 2006, NEW ENGL J MED, V355, P1339, DOI 10.1056/NEJMra055445
   Custers EJFM, 2018, ACAD MED, V93, pS49, DOI 10.1097/ACM.0000000000002079
   Di Carlo F, 2021, INT J CLIN PRACT, V75, DOI 10.1111/ijcp.13716
   Dost S, 2020, BMJ OPEN, V10, DOI 10.1136/bmjopen-2020-042378
   Dutheil F, 2019, PLOS ONE, V14, DOI 10.1371/journal.pone.0226361
   Farre A, 2017, HEALTHCARE-BASEL, V5, DOI 10.3390/healthcare5040088
   Fiscella K, 2016, ANNU REV PUBL HEALTH, V37, P375, DOI 10.1146/annurev-publhealth-032315-021439
   Goldhamer MEJ, 2020, NEW ENGL J MED, V383, P1003, DOI 10.1056/NEJMp2018570
   Graves JM, 2021, FAM COMMUNITY HEALTH, V44, P257, DOI 10.1097/FCH.0000000000000306
   Hew KF, 2018, BMC MED EDUC, V18, DOI 10.1186/s12909-018-1144-z
   Kamath P, 2021, J AM ACAD DERMATOL, V85, P1348, DOI 10.1016/j.jaad.2020.10.072
   Kohler JE, 2019, CURR OPIN PEDIATR, V31, P391, DOI 10.1097/MOP.0000000000000763
   Lucey CR, 2020, JAMA-J AM MED ASSOC, V324, P1033, DOI 10.1001/jama.2020.14136
   Marcin JP, 2016, PEDIATR RES, V79, P169, DOI 10.1038/pr.2015.192
   Mueller JT, 2021, P NATL ACAD SCI USA, V118, DOI 10.1073/pnas.2019378118
   Myers CR, 2019, ISSUES MENT HEALTH N, V40, P233, DOI 10.1080/01612840.2018.1499157
   Rajasekaran K, 2020, OTOLARYNG HEAD NECK, V163, P104, DOI 10.1177/0194599820925049
   Ramirez AV, 2021, OTOLARYNG HEAD NECK, V164, P91, DOI 10.1177/0194599820947667
   Ramnanan CJ, 2017, ADV MED EDUC PRACT, V8, P63, DOI 10.2147/AMEP.S109037
   Rhee K, 2021, J HEALTH CARE POOR U, V32, pXIII, DOI 10.1353/hpu.2021.0045
   Rohman Melissa, 2020, MED STUDENT HELP ORG
   Rose S, 2020, JAMA-J AM MED ASSOC, V323, P2131, DOI 10.1001/jama.2020.5227
   Shahrvini B, 2021, BMC MED EDUC, V21, DOI 10.1186/s12909-020-02445-2
   Sharma M, 2018, ACAD MED, V93, P25, DOI 10.1097/ACM.0000000000001689
   Steinecke A, 2010, ACAD MED, V85, P236, DOI 10.1097/ACM.0b013e3181c885be
   Tang Brandon, 2018, JMIR Med Educ, V4, pe11, DOI 10.2196/mededu.9091
   Tsai J, 2016, ACAD MED, V91, P916, DOI 10.1097/ACM.0000000000001232
   Vazquez J, 2021, TELEMED E-HEALTH, V27, P468, DOI 10.1089/tmj.2020.0371
   Wade DT, 2004, BMJ-BRIT MED J, V329, P1398, DOI 10.1136/bmj.329.7479.1398
   Webb Hooper M, 2020, JAMA-J AM MED ASSOC, V323, P2466, DOI 10.1001/jama.2020.8598
NR 44
TC 0
Z9 0
U1 1
U2 1
PU SPRINGER
PI NEW YORK
PA ONE NEW YORK PLAZA, SUITE 4600, NEW YORK, NY, UNITED STATES
SN 0884-8734
EI 1525-1497
J9 J GEN INTERN MED
JI J. Gen. Intern. Med.
DI 10.1007/s11606-022-07503-7
EA JUN 2022
PG 5
WC Health Care Sciences & Services; Medicine, General & Internal
WE Science Citation Index Expanded (SCI-EXPANDED)
SC Health Care Sciences & Services; General & Internal Medicine
GA 2E1VB
UT WOS:000812020100006
PM 35710661
OA Green Published, Bronze
DA 2022-07-18
ER

PT J
AU Al-Neklawy, AF
   Ismail, ASA
AF Al-Neklawy, Ahmed Farid
   Ismail, Amira Salem Alsagheer
TI Online anatomy team-based learning using blackboard collaborate platform
   during COVID-19 pandemic
SO CLINICAL ANATOMY
LA English
DT Article
DE blackboard collaborate; blended learning; COVID-19; medical education;
   online TBL
ID SOCIAL MEDIA; EDUCATION; ENHANCE; TWITTER
AB During the COVID-19 pandemic, many educational institutions followed the blended learning system. Using the participants' opinions, we evaluated the Blackboard (Bb) collaborate platform for online team-based learning (TBL) sessions for undergraduate students from different medical programs in the KSA. The participants were students on the MBBS Program (157 year two and 149 year three), together with 53 students in year one of the Nursing Program, 25 in year two of the Doctor of Pharmacy Program, and 11 in year two of the Medical Laboratory Sciences Program in Fakeeh College for Medical Sciences, (FCMS) KSA. To assess students' recall, engagement, and satisfaction with the sessions, an online TBL plan was designed and reviewed by the Medical Education Department. The students completed an online survey at the end of each session. All responses in this study showed a statistically significant positive difference from the neutral mid-point response (p < 0.05), reflecting high satisfaction. In the MBBS Program, the survey was completed by 40 students in year two and 76 in year three. The mean responses were 4.1 +/- 0.3 and 3.9 +/- 0.2 respectively (mean +/- SD). In the BSN Program, 19 students completed the survey. The mean response was 4.6 +/- 0.2. In the Pharm D Program, 10 students completed the survey. The mean response was 4.9 +/- 0.12. In the MLS Program, eight students completed the survey. The mean response was 4.8 +/- 0.12. It was concluded that online TBL using Bb collaborate is a successful anatomy-learning tool among FCMS students on different programs.
C1 [Al-Neklawy, Ahmed Farid] Ain Shams Univ, Fac Med, Dept Anat & Embryol, Cairo, Egypt.
   [Al-Neklawy, Ahmed Farid] Fakeeh Coll Med Sci, Dept Physiol Sci, Jeddah, Saudi Arabia.
   [Ismail, Amira Salem Alsagheer] Suez Canal Univ, Med Educ Dept, Ismailia, Egypt.
   [Ismail, Amira Salem Alsagheer] Fakeeh Coll Med Sci, Med Educ Dept, Jeddah, Saudi Arabia.
RP Al-Neklawy, AF (通讯作者)，Ain Shams Univ, Fac Med, Dept Anat & Embryol, Cairo, Egypt.; Al-Neklawy, AF (通讯作者)，Fakeeh Coll Med Sci, Dept Physiol Sci, Jeddah, Saudi Arabia.
EM dr_ahmed_farid@yahoo.com
CR Al-Neklawy AF, 2017, ANN ANAT, V214, P9, DOI 10.1016/j.aanat.2017.07.001
   Bediang G, 2013, BMC MED EDUC, V13, DOI 10.1186/1472-6920-13-57
   BERNERSLEE T, 1994, COMMUN ACM, V37, P76, DOI 10.1145/179606.179671
   Chen MJ, 2018, BMC MED EDUC, V18, DOI 10.1186/s12909-018-1179-1
   Ebner M, 2010, COMPUT EDUC, V55, P92, DOI 10.1016/j.compedu.2009.12.006
   Evans C, 2014, BRIT J EDUC TECHNOL, V45, P902, DOI 10.1111/bjet.12099
   Faezi Seyedeh Tahereh, 2018, J Adv Med Educ Prof, V6, P22
   Gallagher Judith E, 2005, J Dent Hyg, V79, P7
   Hennessy CM, 2016, ANAT SCI EDUC, V9, P505, DOI 10.1002/ase.1610
   Jaffar AA, 2014, ANAT SCI EDUC, V7, P199, DOI 10.1002/ase.1404
   Junco R, 2011, J COMPUT ASSIST LEAR, V27, P119, DOI 10.1111/j.1365-2729.2010.00387.x
   Liu Q, 2016, J MED INTERNET RES, V18, DOI 10.2196/jmir.4807
   McCormick R., 2005, 10 PEDAGOGIC PRINCIP
   Parmelee D.X, 2008, TEAM BASED LEARNING, V23, P47
   Parmelee D, 2012, MED TEACH, V34, pE275, DOI 10.3109/0142159X.2012.651179
   Parmelee DX, 2010, MED TEACH, V32, P118, DOI 10.3109/01421590903548562
   Rezaee Rita, 2016, Acta Med Iran, V54, P678
   Saleh, 2014, UNIVERSAL J PHARM, V03, P57
   Unesco, 2020, COVID 19 ED DISR RES
   Vasan NS, 2008, ANAT SCI EDUC, V1, P3, DOI 10.1002/ase.5
   Zingone MM, 2010, AM J PHARM EDUC, V74, DOI 10.5688/aj7409160
NR 21
TC 4
Z9 4
U1 4
U2 7
PU WILEY
PI HOBOKEN
PA 111 RIVER ST, HOBOKEN 07030-5774, NJ USA
SN 0897-3806
EI 1098-2353
J9 CLIN ANAT
JI Clin. Anat.
PD JAN
PY 2022
VL 35
IS 1
BP 87
EP 93
DI 10.1002/ca.23797
EA OCT 2021
PG 7
WC Anatomy & Morphology
WE Science Citation Index Expanded (SCI-EXPANDED)
SC Anatomy & Morphology
GA XK6IP
UT WOS:000706631100001
PM 34609024
OA Green Published
DA 2022-07-18
ER

PT J
AU Moschovis, PP
   Dinesh, A
   Boguraev, AS
   Nelson, BD
AF Moschovis, Peter P.
   Dinesh, Anupama
   Boguraev, Anna-Sophia
   Nelson, Brett D.
TI Remote online global health education among US medical students during
   COVID-19 and beyond
SO BMC MEDICAL EDUCATION
LA English
DT Article
DE Global health; Remote learning; Clinical skills; COVID-19 pandemic
ID TELESIMULATION; PERSPECTIVE; SUPPORT; POSTAL
AB Background Due to the COVID-19 pandemic, the 2021 Harvard Medical School course Clinical Topics in Global Health was offered for the first time as a remote class. We sought to understand student and faculty perceptions of the elective and evaluate the perceived effectiveness of teaching global health using an online education platform. Methods Following the course, students and faculty were invited to complete a combined total of three online surveys, which consisted of closed- and open-response questions assessing the strengths and challenges of online learning. Data analyses included traditional descriptive statistics, Net Promoter Score calculation, and inductive thematic analysis of qualitative data. Results Thirty-two students and eighteen guest faculty (including four international faculty) participated in the course. Highly-rated course components included guest lecturers, practical skill sessions, polls, and case studies. The Net Promoter Score for the course was excellent at 92, and students reported a greater likelihood of pursuing a career in global health because of the course. While students and faculty highlighted limitations of the remote learning platform (lack of community and interactivity), they also commented on increased accessibility and faculty diversity. Most faculty and students recommended a hybrid model for future versions of the course and suggested strategies to address current limitations. Conclusions A remote learning platform can effectively deliver global health education, both in the pandemic setting and beyond.
C1 [Moschovis, Peter P.; Dinesh, Anupama; Nelson, Brett D.] Massachusetts Gen Hosp, Dept Pediat, Div Global Hlth, Boston, MA 02114 USA.
   [Moschovis, Peter P.; Boguraev, Anna-Sophia; Nelson, Brett D.] Harvard Med Sch, Boston, MA 02115 USA.
   [Nelson, Brett D.] Massachusetts Gen Hosp, Dept Pediat, Div Neonatol, 125 Nashua St,Suite 8426, Boston, MA 02114 USA.
RP Nelson, BD (通讯作者)，Massachusetts Gen Hosp, Dept Pediat, Div Neonatol, 125 Nashua St,Suite 8426, Boston, MA 02114 USA.
EM bnelson1@mgh.harvard.edu
RI ; Nelson, Brett/I-4218-2014
OI Boguraev, Anna-Sophia/0000-0003-1961-4179; Nelson,
   Brett/0000-0002-5049-1798; Dinesh, Anupama/0000-0001-7678-548X
FU NIH [K23ES030399]
FX Peter Moschovis is supported by NIH grant K23ES030399 (PI: Moschovis).
   The NIH played no role in the design of the study or collection,
   analysis, and interpretation of data or in writing the manuscript.
CR Archer N, 2011, ACAD MED, V86, P889, DOI 10.1097/ACM.0b013e31821b3e14
   Association of American Medical Colleges, 2020, TABL 13 US MED SCH F
   Bensman RS, 2017, AM J TROP MED HYG, V97, P1285, DOI 10.4269/ajtmh.16-0936
   Bentley CZ, 2021, MED SCI EDUC, V31, pS5, DOI 10.1007/s40670-021-01399-4
   Biswas S, 2021, BIOMED ENG ONLINE, V20, DOI 10.1186/s12938-021-00910-7
   Carrasco H, 2020, GLOB HEALTH RES POL, V5, DOI 10.1186/s41256-020-00179-8
   Charmaz Kathy, 2006, CONSTRUCTING GROUNDE
   Cnossen IC, 2016, SUPPORT CARE CANCER, V24, P1261, DOI 10.1007/s00520-015-2896-1
   Creswell J.W., 2017, DESIGNING CONDUCTING
   Customer Guru, 2021, NET PROMOTER SCORE B
   Dhawan Shivangi, 2020, Journal of Educational Technology Systems, V49, P5, DOI 10.1177/0047239520934018
   Diaz CM, 2021, MED SCI EDUC, V31, P1703, DOI 10.1007/s40670-021-01363-2
   Eichbaum QG, 2021, ACAD MED, V96, P329, DOI 10.1097/ACM.0000000000003473
   Garrison D. R., 1999, Internet and Higher Education, V2, P87, DOI 10.1016/S1096-7516(00)00016-6
   Geier A-K, 2022, MED EDUC ONLINE, V27
   George PP, 2014, J GLOB HEALTH, V4, DOI 10.7189/jogh.04.010406
   Goldner BW, 2012, MED TEACH, V34, pE58, DOI 10.3109/0142159X.2012.638008
   Gormley GJ, 2009, MED TEACH, V31, pE6, DOI 10.1080/01421590802334317
   Grobusch MP, 2015, TRAVEL MED INFECT DI, V13, P263, DOI 10.1016/j.tmaid.2015.03.015
   Kennedy TJT, 2006, MED EDUC, V40, P101, DOI 10.1111/j.1365-2929.2005.02378.x
   Klifto KM, 2021, PRS-GLOB OPEN, V9, DOI 10.1097/GOX.0000000000003495
   Krohn KM, 2021, AM J TROP MED HYG, V105, P1463, DOI 10.4269/ajtmh.21-0773
   Lee Paul A., 2013, THERE IS GARDEN MIND
   Lee Su-Jin, 2020, Korean J Med Educ, V32, P307, DOI 10.3946/kjme.2020.178
   McMahon SR, 2003, PEDIATRICS, V111, DOI 10.1542/peds.111.4.e299
   Nelson BD, 2014, ESSENTIAL CLIN GLOBA
   Nelson BD, 2008, PEDIATRICS, V122, P28, DOI 10.1542/peds.2007-2178
   Nelson BD, 2012, MED TEACH, V34, P45, DOI 10.3109/0142159X.2011.577122
   Net Promoter Network, 2021, WHAT IS NET PROM
   Patel B, 2021, EDUC PRIM CARE, V32, P296, DOI 10.1080/14739879.2021.1920475
   Picciano AG, 2017, ONLINE LEARN, P21
   Poirier TI, 2016, AM J PHARM EDUC, V80, DOI 10.5688/ajpe809155
   Rabin TL, 2021, ACAD MED, V96, P795, DOI 10.1097/ACM.0000000000003911
   Ray Jessica M, 2021, Acad Med, V96, P1431, DOI 10.1097/ACM.0000000000004129
   Regmi K, 2020, BMC MED EDUC, V20, DOI 10.1186/s12909-020-02007-6
   Sebo P., 2017, J MED INTERNET RES, V19, pe83, DOI [10.2196/jmir.6308, DOI 10.2196/JMIR.6308]
   Sheehan K.B., 2001, J COMPUT-MEDIAT COMM, V6, P2, DOI [10.1111/j.1083-6101.2001.tb00117.x, DOI 10.1111/J.1083-6101.2001.TB00117.X]
   Smithson S, 2020, J MED EDUC CURRIC DE, V7, DOI 10.1177/2382120520929990
   Tabatabai Shima, 2020, J Adv Med Educ Prof, V8, P140, DOI 10.30476/jamp.2020.86070.1213
   Utley-Smith Q, 2017, PUBLIC HEALTH NURS, V34, P388, DOI 10.1111/phn.12332
   Watling CJ, 2012, GROUNDED THEORY MEDI, V34, P85061
   Weine S, 2021, ANN GLOB HEALTH, V87, DOI 10.5334/aogh.3088
   Wilson L, 2014, J LAW MED ETHICS, V42, P2631
   World Health Organization, 2012, World Health Organ Tech Rep Ser, P1
   Xu Jiaquan, 2020, NCHS Data Brief, P1
   Yang T, 2021, PEDIATR EMERG CARE, V37, P119, DOI 10.1097/PEC.0000000000002311
NR 46
TC 0
Z9 0
U1 1
U2 1
PU BMC
PI LONDON
PA CAMPUS, 4 CRINAN ST, LONDON N1 9XW, ENGLAND
EI 1472-6920
J9 BMC MED EDUC
JI BMC Med. Educ.
PD MAY 10
PY 2022
VL 22
IS 1
AR 353
DI 10.1186/s12909-022-03434-3
PG 10
WC Education & Educational Research; Education, Scientific Disciplines
WE Science Citation Index Expanded (SCI-EXPANDED); Social Science Citation Index (SSCI)
SC Education & Educational Research
GA 1C5UU
UT WOS:000793184700004
PM 35538485
OA Green Published, gold
DA 2022-07-18
ER

PT J
AU Kolcu, G
   Kolcu, MIB
AF Kolcu, Giray
   Kolcu, Mukadder Inci Baser
TI PSYCHOLOGICAL EFFECTS OF COVID-19 IN MEDICAL STUDENTS
SO PSYCHIATRIA DANUBINA
LA English
DT Article
DE COVID-19 pandemic; medical education; anxiety
AB Background: COVID-19 spread rapidly around the world, causing an acute infectious pneumonia pandemic. COVID-19 first seen in our country since 11 March 2020 in Turkey have also taken an epidemic form. Many social restrictions have been imposed to slow the spread, such as quarantine practices, curfews, restrictions on travel between countries / cities, restrictions on collective activities and social distance practices. In our country, formal education was suspended by the Higher Education Council and it was recommended that all processes including assessment and evaluation be carried out online. In this study, it was aimed to evaluate the psychological effects of Suleyman Demirel University Faculty of Medicine students due to the COVID-19 outbreak.
   Method: 607 students gave opinions for the study (n=607). Generalized Anxiety Disorder-7 (GAD-7) Test was preferred in the study because it was preferred in international studies.
   Results: Students' mean GAD-7 score was calculated as 10.24 +/- 3.95. 3 (0.5%) of the students were mild, 339 (55.8) were moderate, 168 (27.7%) were high and 97 (16%) were in serious anxiety. The average of anxiety of preclinical students (10.50 +/- 4.06) was calculated to be higher than the clinical period students (9.80 +/- 3.72) and a statistically significant difference was found between the two groups (p=0.028). 61 of the participants (10%) had COVID-19 positivity in themselves or in their relatives. The average of the students who had COVID-19 positivity in themselves or their close environment (11.37 +/- 4.34) was higher than the students who did not (10.12 +/- 3.89), and there was a statistically significant difference between the two groups (p=0.034). In our cross-sectional descriptive study, students' GAD-7 mean score was 10.24 +/- 3.95, which shows that students of Suleyman Demirel University Faculty of Medicine also had high prevalent anxiety disorders during the COVID-19 epidemic, in line with the current literature. As a result of this study in which we evaluated the psychological conditions of our students during the pandemic period.
   Conclusion:Considering that the long-term effects of anxiety disorders will continue, we believe that it will be appropriate to plan activities for post-epidemic anxiety rehabilitation of our students in the evaluation of our post-epidemic education program.
C1 [Kolcu, Giray; Kolcu, Mukadder Inci Baser] Suleyman Demirel Univ, Fac Med, Dept Med Educ & Informat, SDu Tip Fak Dekanligi Morfol Binasi Dogu Kampusu, TR-32260 Isparta, Turkey.
   [Kolcu, Giray] Suleyman Demirel Univ, Inst Hlth Sci, Isparta, Turkey.
RP Kolcu, G (通讯作者)，Suleyman Demirel Univ, Fac Med, Dept Med Educ & Informat, SDu Tip Fak Dekanligi Morfol Binasi Dogu Kampusu, TR-32260 Isparta, Turkey.
EM giraykolcu@gmail.com
OI Baser Kolcu, Mukadder Inci/0000-0002-2996-7632; Kolcu,
   Giray/0000-0001-8406-5941
FU eyman Demirel University Rectorate
FX We would like to thank eyman Demirel University Rectorate, who supported
   our faculty's approach in the education process both financially and
   morally.
CR Ahmed H, 2020, LANCET INFECT DIS, V20, P777, DOI 10.1016/S1473-3099(20)30226-7
   Ankarali H., 2020, ANADOLU KLINI I T P, V25, P1, DOI [10.21673/anadoluklin.707038, DOI 10.21673/ANADOLUKLIN.707038]
   Cao WJ, 2020, PSYCHIAT RES, V287, DOI 10.1016/j.psychres.2020.112934
   Chen Y, 2020, PSYCHIAT RES, V288, DOI 10.1016/j.psychres.2020.113005
   Huang YE, 2020, PSYCHIAT RES, V288, DOI 10.1016/j.psychres.2020.112954
   Joob B, 2020, PSYCHIAT RES, V288, DOI 10.1016/j.psychres.2020.112952
   Konkan R, 2013, NOROPSIKIYATRI ARS, V50, P53, DOI 10.4274/npa.y6308
   Li Q, 2020, NEW ENGL J MED, V382, P1199, DOI 10.1056/NEJMoa2001316
   Lu RJ, 2020, LANCET, V395, P565, DOI 10.1016/S0140-6736(20)30251-8
   Roy D, 2020, ASIAN J PSYCHIATR, V51, DOI 10.1016/j.ajp.2020.102083
   Shanafelt T, 2020, JAMA-J AM MED ASSOC, V323, P2133, DOI 10.1001/jama.2020.5893
   Spitzer RL, 2006, ARCH INTERN MED, V166, P1092, DOI 10.1001/archinte.166.10.1092
   Ullah R, 2020, PSYCHIAT RES, V288, DOI 10.1016/j.psychres.2020.113020
   Varalakshmiw V, 2020, ASIAN J PSYCHIATR, V51
   Wu ZY, 2020, JAMA-J AM MED ASSOC, V323, P1239, DOI 10.1001/jama.2020.2648
   Yuan R, 2020, PSYCHIAT RES, V288, DOI 10.1016/j.psychres.2020.112953
NR 16
TC 0
Z9 0
U1 0
U2 0
PU MEDICINSKA NAKLADA
PI ZAGREB
PA VLASKA 69, HR-10000 ZAGREB, CROATIA
SN 0353-5053
EI 1849-0867
J9 PSYCHIAT DANUB
JI Psychiatr. Danub.
PY 2021
VL 33
SU 13
BP S387
EP S391
PG 5
WC Psychiatry
WE Science Citation Index Expanded (SCI-EXPANDED); Social Science Citation Index (SSCI)
SC Psychiatry
GA ZW7OB
UT WOS:000771397000031
PM 35150513
DA 2022-07-18
ER

PT J
AU Al-Ahmari, AN
   Ajlan, AM
   Bajunaid, K
   Alotaibi, NM
   Al-Habib, H
   Sabbagh, AJ
   Al-Habib, AF
   Baeesa, SS
AF Al-Ahmari, Ahmed N.
   Ajlan, Abdulrazag M.
   Bajunaid, Khalid
   Alotaibi, Naif M.
   Al-Habib, Husam
   Sabbagh, Abdulrahman J.
   Al-Habib, Amro F.
   Baeesa, Saleh S.
TI Perception of Neurosurgery Residents and Attendings on Online Webinars
   During COVID-19 Pandemic and Implications on Future Education
SO WORLD NEUROSURGERY
LA English
DT Article
DE COVID-19; Neurosurgery; Neurosurgical residents; Online teaching;
   Postgraduate medical education; Survey; Webinars
AB BACKGROUND: Online education has provided an important tool to continue medical education during the COVID-19 pandemic. Our study aimed to evaluate trainee and attending perceptions of online webinars as an educational tool in neurosurgery.
   METHODS: We conducted a cross-sectional survey study. A web-based 19-question survey was distributed to the people who attended the webinar series that was carried out by the Saudi Association of Neurological Surgery from March 29, 2020 to May 31, 2020. Candidates were identified through their registration e-mails. The survey was distributed June 5-8, 2020.
   RESULTS: A total of 156 responses were received (survey response rate: 60%). The overall satisfaction rate among residents and attendings (board-certified neuro-surgeons) was similar (>80%). However, only 56.4% of attendings reported they were comfortable with online webinars compared with 81.2% of residents (P value <0.0001). Seventy-five percent of residents found online lectures more useful than traditional in-person lectures compared with 52% of attendings (P value = 0.01).
   CONCLUSIONS: Online educational webinars provide an educational value that can be considered as an adjunct to traditional (in-person) education methods. Among trainees, the satisfaction of neurosurgery webinars was encouraging to consider as an education method. More objective research and progress are required to adopt and refine existing online didactic and neurosurgical teaching tools while creating more engaging future distant learning models.
C1 [Al-Ahmari, Ahmed N.] King Faisal Specialist Hosp & Res Ctr, Dept Neurosci, Div Neurosurg, Riyadh, Saudi Arabia.
   [Ajlan, Abdulrazag M.; Al-Habib, Amro F.] King Saud Univ, Coll Med, Dept Surg, Div Neurosurg, Riyadh, Saudi Arabia.
   [Bajunaid, Khalid] Univ Jeddah, Fac Med, Dept Surg, Div Neurosurg, Jeddah, Saudi Arabia.
   [Alotaibi, Naif M.] King Fahad Med City, Dept Neurosurg, Natl Neurosci Inst, Riyadh, Saudi Arabia.
   [Alotaibi, Naif M.] Massachusetts Gen Hosp, Dept Neurosurg, Boston, MA 02114 USA.
   [Alotaibi, Naif M.] Harvard Med Sch, Boston, MA 02114 USA.
   [Al-Habib, Husam] Dr Sulaiman Al Habib Med Grp, Dept Spine Surg, Al Khobar, Saudi Arabia.
   [Sabbagh, Abdulrahman J.; Baeesa, Saleh S.] King Abdulaziz Univ, Fac Med, Div Neurosurg, Departmcnt Surg, Jeddah, Saudi Arabia.
   [Sabbagh, Abdulrahman J.] King Abdulaziz Univ, Clin Skills & Simulat Ctr, Res & Dev Unit, Jeddah, Saudi Arabia.
RP Baeesa, SS (通讯作者)，King Abdulaziz Univ, Fac Med, Div Neurosurg, Departmcnt Surg, Jeddah, Saudi Arabia.
EM sbaeesa@kau.edu.sa
RI Bajunaid, Khalid/P-8499-2019; Baeesa, Saleh S/G-5519-2011; Alhabib, Amro
   F/F-1778-2018
OI Bajunaid, Khalid/0000-0002-7925-5959; Baeesa, Saleh
   S/0000-0002-3053-7912; Sabbagh, Abdulrahman J/0000-0003-4849-2166
CR Adesoye T, 2021, J SURG EDUC, V78, P315, DOI 10.1016/j.jsurg.2020.06.040
   [Anonymous], 2020, WHO DIRECTOR GEN OPE
   Bajunaid K, 2020, WORLD NEUROSURG, V143, pE179, DOI 10.1016/j.wneu.2020.07.093
   Carter BS, 2020, J NEUROSURG, V133, P8, DOI 10.3171/2020.4.JNS201013
   Figueroa F, 2020, ACTA ORTHOP, V91, P543, DOI 10.1080/17453674.2020.1776461
   Huntley RE, 2020, J ORAL MAXIL SURG, V78, P1257, DOI 10.1016/j.joms.2020.05.026
   Kessler RA, 2020, WORLD NEUROSURG, V140, P439, DOI 10.1016/j.wneu.2020.04.244
   Low JCM, 2020, WORLD NEUROSURG, V142, P520, DOI 10.1016/j.wneu.2020.04.178
   Mangold K, 2007, NURS EDUC, V32, P21, DOI 10.1097/00006223-200701000-00007
   Mayorga EP, 2014, MIDDLE EAST AFR J OP, V21, P123, DOI 10.4103/0974-9233.129756
   Odedra D, 2020, CAN ASS RADIOL J
   Pelargos PE, 2020, WORLD NEUROSURG, V140, pE381, DOI 10.1016/j.wneu.2020.05.263
   Pennington Z, 2020, WORLD NEUROSURG, V139, P734, DOI 10.1016/j.wneu.2020.05.139
   Sabharwal S, 2020, J SURG EDUC, V77, P1033, DOI 10.1016/j.jsurg.2020.05.026
   Stambough JB, 2020, J ARTHROPLASTY, V35, pS60, DOI 10.1016/j.arth.2020.04.032
   Wilson M., 2008, CURRENTS TEACHING LE, V1, P29
   Zaed I, 2020, WORLD NEUROSURG, V140, P481, DOI 10.1016/j.wneu.2020.06.032
   Zoia C, 2020, ACTA NEUROCHIR, V162, P1789, DOI 10.1007/s00701-020-04460-0
NR 18
TC 15
Z9 15
U1 1
U2 2
PU ELSEVIER SCIENCE INC
PI NEW YORK
PA STE 800, 230 PARK AVE, NEW YORK, NY 10169 USA
SN 1878-8750
EI 1878-8769
J9 WORLD NEUROSURG
JI World Neurosurg.
PD FEB
PY 2021
VL 146
BP E811
EP E816
DI 10.1016/j.wneu.2020.11.015
EA FEB 2021
PG 6
WC Clinical Neurology; Surgery
WE Science Citation Index Expanded (SCI-EXPANDED)
SC Neurosciences & Neurology; Surgery
GA QJ6NI
UT WOS:000619804900118
PM 33181378
DA 2022-07-18
ER

PT J
AU Richardson, MA
   Islam, W
   Magruder, M
AF Richardson, Michelle A.
   Islam, Wasif
   Magruder, Matthew
TI The Evolving Impact of COVID-19 on Medical Student Orthopedic Education:
   Perspectives From Medical Students in Different Phases of the Curriculum
SO GERIATRIC ORTHOPAEDIC SURGERY & REHABILITATION
LA English
DT Article
DE medical education; COVID-19; residency application; away rotation;
   clerkship
AB Introduction: The world-wide lockdown caused by Coronavirus Disease 2019 (COVID-19) has upended the trajectories of lives everywhere. The medical profession has been on the front lines of this rapidly developing situation, which in turn has called for unprecedented changes in the medical school curriculum. These changes have severe implications for medical students interested in applying to competitive surgical specialties like orthopedics. Methods: As medical students in 3 different class years pursuing orthopedic surgery, we provide our perspectives on the impact that COVID-19 has had on medical student orthopedic education. Results: With the removal of away rotations and a shift to virtual interviews, rising fourth year medical students are arguably the most impacted as they prepare for the orthopedic residency application process. Third year students, who are in the exploratory phase of choosing a specialty, also face uncertainties in the shift to a "new" clerkship experience that may (1) be of shorter duration, (2) implement shifts to limit overcrowding of clinical space, and (3) increase the use of telehealth over direct patient contact. Discussion: The COVID-19 pandemic has altered the course of medical students' orthopedic education in unprecedented ways. We believe the following suggestions may be helpful for students seeking alternative, supplemental ways of learning: (1) read up on major orthopedic journals, (2) reach out to orthopedic surgeons in areas of interest, (3) reach out to program directors/medical clerkship directors/program coordinators for opportunities to attend their educational curriculum virtually, (4) attend online lectures and hospital grand rounds, and (5) practice suturing technique with a practice kit. Conclusions: While the medical education landscape remains uncertain amid the evolving conditions of COVID-19, as medical students we strive to learn from this pandemic and respond to future unforeseen challenges with resilience, dedication, and compassion: all qualities we admire in orthopedic surgeons.
C1 [Richardson, Michelle A.] Univ Rochester, Sch Med & Dent, 601 Elmwood Ave, Rochester, NY 14642 USA.
   [Islam, Wasif; Magruder, Matthew] Weill Cornell Med Coll, New York, NY USA.
RP Richardson, MA (通讯作者)，Univ Rochester, Sch Med & Dent, 601 Elmwood Ave, Rochester, NY 14642 USA.
EM michelle_richardson@urmc.rochester.edu
OI Richardson, Michelle/0000-0002-6029-0949
CR Anderson TN, 2020, J SURG EDUC, V77, pE103, DOI 10.1016/j.jsurg.2020.05.016
   [Anonymous], 2020, ORTHOPEDIC SURG VIRT
   Are C, 2010, J SURG EDUC, V67, P320, DOI 10.1016/j.jsurg.2010.07.016
   Association of American Medical Colleges, 2019, CONT SPEC PREF MATR
   Association of American Medical Colleges, 2020, ACAD MED
   Bernstein J, 2016, CLIN ORTHOP RELAT R, V474, P2571, DOI 10.1007/s11999-016-5108-5
   Brook EM, 2020, ORTHOPEDICS, V43, pE37, DOI 10.3928/01477447-20191122-02
   Calhoun KE, 2020, AM J SURG, V220, P44, DOI 10.1016/j.amjsurg.2020.04.024
   Chen AF, 2020, J AM ACAD ORTHOP SUR, V28, P135, DOI 10.5435/JAAOS-D-19-00313
   Chen H, 2001, J SURG RES, V97, P172, DOI 10.1006/jsre.2001.6135
   Coalition for Physician Accountability Work Group on Medical Students in the Class of 2021 Moving across Institutions for Post Graduate Training, 2020, FIN REP REC MED ED I
   DePasse JM, 2016, J BONE JOINT SURG AM, V98, P788, DOI 10.2106/JBJS.15.00222
   Farlow JL, 2020, OTOLARYNG HEAD NECK, V163, P926, DOI 10.1177/0194599820934775
   Gauer JL, 2017, MED EDUC ONLINE, V22, DOI 10.1080/10872981.2017.1358579
   Goldin SB, 2012, J AM COLL SURGEONS, V215, P599, DOI 10.1016/j.jamcollsurg.2012.06.416
   Higgins E, 2016, MED EDUC ONLINE, V21, DOI 10.3402/meo.v21.31325
   Johnson Amanda L, 2012, J Bone Joint Surg Am, V94, pe78, DOI 10.2106/JBJS.K.00826
   Jones RE, 2020, J SURG EDUC, V77, P733, DOI 10.1016/j.jsurg.2020.03.020
   Kenigsberg A, 2020, UROLOGY
   Levine WAA, 2020, NAVIGATING RESIDENCY
   Miller DG, 2020, ANN INTERN MED, V173, P145, DOI 10.7326/M20-1281
   Miller Sarah, 2018, MedEdPORTAL, V14, P10775, DOI 10.15766/mep_2374-8265.10775
   Park JJH, 2016, BMC MED EDUC, V16, DOI 10.1186/s12909-016-0526-3
   Rose S, 2020, JAMA-J AM MED ASSOC, V323, P2131, DOI 10.1001/jama.2020.5227
   Rush University, 2020, MED STUD CLERKSH
   Sabesan VJ, 2018, J AM ACAD ORTHOP SUR, V2, P19, DOI DOI 10.5435/JAA0SGL0BAL-D-18-00019
   Schrock JB, 2017, J BONE JOINT SURG AM, V99, DOI 10.2106/JBJS.16.00293
   Soled D, 2020, ACAD MED, V95, P1384, DOI 10.1097/ACM.0000000000003401
   Trikha R, 2020, J BONE JOINT SURG AM, V102, DOI 10.2106/JBJS.19.00930
   Xu SQ, 2020, LANCET, V395, P1321, DOI 10.1016/S0140-6736(20)30845-X
NR 30
TC 8
Z9 8
U1 2
U2 5
PU SAGE PUBLICATIONS INC
PI THOUSAND OAKS
PA 2455 TELLER RD, THOUSAND OAKS, CA 91320 USA
SN 2151-4585
EI 2151-4593
J9 GERIATR ORTHOP SURG
JI Geriatr. Orthop. Surg. Rehabil.
PD SEP 28
PY 2020
VL 11
AR 2151459320951721
DI 10.1177/2151459320951721
PG 5
WC Geriatrics & Gerontology; Orthopedics; Rehabilitation; Surgery
WE Science Citation Index Expanded (SCI-EXPANDED)
SC Geriatrics & Gerontology; Orthopedics; Rehabilitation; Surgery
GA NY5DU
UT WOS:000576410800001
PM 33083098
OA Green Published, gold
DA 2022-07-18
ER

PT J
AU Kim, TH
   Kim, JS
   Yoon, HI
   Lee, J
   Lee, JJB
   Byun, HK
   Cho, Y
   Kim, YB
   Lee, IJ
   Kim, KH
   Chang, JS
AF Kim, Tae Hyung
   Kim, Jin Sung
   Yoon, Hong In
   Lee, Joongyo
   Lee, Jason Joon Bock
   Byun, Hwa Kyung
   Cho, Yeona
   Kim, Yong Bae
   Lee, Ik Jae
   Kim, Kyung Hwan
   Chang, Jee Suk
TI Medical student education through flipped learning and virtual rotations
   in radiation oncology during the COVID-19 pandemic: a cross sectional
   research
SO RADIATION ONCOLOGY
LA English
DT Article
DE COVID-19; Medical education; Flipped learning
AB Background The COVID-19 pandemic has stripped many medical students worldwide of their right to quality education. In response, we developed hybrid courses involving aspects of both online and in-person teaching for radiation oncology medical student clerkship. Methods We entitled students to customize their own rotation schedule using Google Forms and developed a flipped learning online class, which consisted of at least one video clip on basic knowledge of radiation oncology per day (yonsei-radonc.com). Students were instructed to watch online videos before the next day's discussion session. Required components of the medical education program (e.g., target drawing, site visits to treatment facilities) were also prepared and conducted in accordance with the appropriate level of social distancing measures. Finally, we conducted questionnaire surveys after the completion of the week-long course and clerkship. Results From March to June 2020, 110 fourth-year medical students undertook a clinical module in our 1-week radiation oncology program course. Each day, students completed the flipped learning prior to meeting with the educator and then participated in the online discussion session and conference. All activities were well performed as scheduled. Students' motivation was high, as was their overall satisfaction with the course. The students were satisfied with the online contents, flipped learning strategy, and instructors. Conclusions We successfully integrated open and virtual educational platforms to improve access to and satisfaction with student clerkship. In the future "new normal," minimized face-to-face learning interactions, such as flipped learning, should be actively utilized for medical and other students' education.
C1 [Kim, Tae Hyung; Kim, Jin Sung; Yoon, Hong In; Lee, Joongyo; Lee, Jason Joon Bock; Byun, Hwa Kyung; Cho, Yeona; Kim, Yong Bae; Lee, Ik Jae; Kim, Kyung Hwan; Chang, Jee Suk] Yonsei Univ, Dept Radiat Oncol, Coll Med, 50-1 Yonsei Ro, Seoul 03722, South Korea.
   [Kim, Tae Hyung] Eulji Univ, Nowon Eulji Med Ctr, Dept Radiat Oncol, Sch Med, Seoul, South Korea.
   [Lee, Jason Joon Bock] Sungkyunkwan Univ, Kangbuk Samsung Hosp, Dept Radiat Oncol, Sch Med, Seoul, South Korea.
   [Cho, Yeona; Chang, Jee Suk] Gangnam Severance Hosp, Seoul, South Korea.
RP Chang, JS (通讯作者)，Yonsei Univ, Dept Radiat Oncol, Coll Med, 50-1 Yonsei Ro, Seoul 03722, South Korea.; Chang, JS (通讯作者)，Gangnam Severance Hosp, Seoul, South Korea.
EM changjeesuk@yuhs.ac
OI Lee, Ik Jae/0000-0001-7165-3373; Byun, Hwa Kyung/0000-0002-8964-6275;
   Yoon, Hong In/0000-0002-2106-6856; Chang, Jee Suk/0000-0001-7685-3382;
   cho, Yeona/0000-0002-1202-0880; Kim, Jin Sung/0000-0003-1415-6471; Kim,
   Yong Bae/0000-0001-7573-6862
FU Yonsei University College of Medicine
FX This study was awarded the 2021 Honorary Prize from Yonsei University
   College of Medicine for educational excellence in 2020. This study was
   presented at the Online Conference of The Korean Society for Radiation
   Oncology on October 10, 2020, and the Online Conference of the Korean
   Cancer Association on November 12, 2020.
CR Bekelis K, 2017, ANN SURG, V265, P1068, DOI 10.1097/SLA.0000000000002094
   Brunner I, 2017, NEUROLOGY, V89, P2413, DOI 10.1212/WNL.0000000000004744
   Chen F, 2017, MED EDUC, V51, P585, DOI 10.1111/medu.13272
   Chowdhury Tahseen A, 2019, Future Healthc J, V6, P192, DOI 10.7861/fhj.2018-0017
   Francolini G, 2021, RADIOL MED, V126, P717, DOI 10.1007/s11547-021-01338-8
   Ganry L, 2018, J STOMATOL ORAL MAXI, V119, P257, DOI 10.1016/j.jormas.2017.12.010
   Kahn JM, 2021, ADV RADIAT ONCOL, V6, DOI 10.1016/j.adro.2020.07.015
   Kay D, 2019, ADV PHYSIOL EDUC, V43, P408, DOI 10.1152/advan.00033.2019
   Campillo-Ferrer JM, 2021, HUM SOC SCI COMMUN, V8, DOI 10.1057/s41599-021-00860-4
   Moraros J, 2015, BMC MED EDUC, V15, DOI 10.1186/s12909-015-0317-2
   Organization WH, 2010, TELEMEDICINE MEMB ST
   Razu SR, 2021, FRONT PUBLIC HEALTH, V9, DOI 10.3389/fpubh.2021.647315
   Tang F, 2020, EUR RADIOL, V30, P823, DOI 10.1007/s00330-019-06441-z
   Waseh Shayan, 2019, JMIR Med Educ, V5, pe12515, DOI 10.2196/12515
   Xue J, 2020, NEURO-ONCOLOGY, V22, P505, DOI 10.1093/neuonc/noz234
NR 15
TC 1
Z9 1
U1 1
U2 3
PU BMC
PI LONDON
PA CAMPUS, 4 CRINAN ST, LONDON N1 9XW, ENGLAND
EI 1748-717X
J9 RADIAT ONCOL
JI Radiat. Oncol.
PD OCT 16
PY 2021
VL 16
IS 1
AR 204
DI 10.1186/s13014-021-01927-x
PG 9
WC Oncology; Radiology, Nuclear Medicine & Medical Imaging
WE Science Citation Index Expanded (SCI-EXPANDED)
SC Oncology; Radiology, Nuclear Medicine & Medical Imaging
GA WH5II
UT WOS:000707710800001
PM 34656138
OA gold, Green Published, Green Submitted
DA 2022-07-18
ER

PT J
AU Grady, ZJ
   Gallo, LK
   Lin, HK
   Magod, BL
   Coulthard, SL
   Flink, BJ
   Knauer, EM
   Winer, JH
   Papandria, D
   Pettitt, BJ
AF Grady, Zachary John
   Gallo, Lindsay K.
   Lin, Heather K.
   Magod, Benjamin L.
   Coulthard, Stacy L.
   Flink, Benjamin J.
   Knauer, Eric M.
   Winer, Joshua H.
   Papandria, Dominic
   Pettitt, Barbara J.
TI From the Operating Room to Online: Medical Student Surgery Education in
   the Time of COVID-19
SO JOURNAL OF SURGICAL RESEARCH
LA English
DT Article
DE General surgery; COVID-19 response; Surgical education; Medical
   students; Non-clinical elective; Virtual learning; Distance learning;
   Undergraduate medical education
AB Background: On March 17, 2020 the Association of American Medical Colleges recommended dismissal of medical students from clinical settings due to the COVID-19 pandemic. Third year (M3) and fourth-year (M4) medical students were at home, M4s were interested in teaching, and residents and faculty had fewer clinical responsibilities due to elective surgery cancellations. To continue M3 access to education, we created a virtual surgery elective (VSE) that aimed to broaden students' exposure to, and elicit interest in, general surgery (GS). Methods: Faculty, surgical residents, and M4s collaborated to create a 2-wk VSE focusing on self-directed learning and direct interactions with surgery faculty. Each day was dedicated to a specific pathology commonly encountered in GS. A variety of teaching methods were employed including self-directed readings and videos, M4 peer lectures, case-based learning and operative video review with surgery faculty, and weekly surgical conferences. A VSE skills lab was also conducted to teach basic suturing and knot-tying. All lectures and skills labs were via Zoom videoconference (Zoom Video Communications Inc). A post-course anonymous survey sent to all participants assessed changes in their understanding of GS and their interest in GS and surgery overall. Results: Fourteen M3s participated in this elective over two consecutive iterations. The survey response rate was 79%. Ninety-one percent of students believed the course met its learning objectives "well" or "very well." Prior to the course, 27% reported a "good understanding" and 0% a "very good" understanding of GS. Post-course, 100% reported a "good" or "very good" understanding of GS, a statistically significant increase ( P = 0.0003). Eighty-two percent reported increased interest in GS and 64% reported an increase in pursuing GS as a career. Conclusions: As proof of concept, this online course successfully demonstrated virtual med-ical student education can increase student understanding of GS topics, increase interest in GS, and increase interest in careers in surgery. To broaden student exposure to GS, we plan to integrate archived portions of this course into the regular third-year surgery clerkship and these can also be used to introduce GS in the preclinical years. (c) 2021 Elsevier Inc. All rights reserved.
C1 [Grady, Zachary John; Gallo, Lindsay K.; Lin, Heather K.; Magod, Benjamin L.] Emory Univ, Sch Med, Atlanta, GA 30322 USA.
   [Coulthard, Stacy L.; Flink, Benjamin J.; Knauer, Eric M.; Winer, Joshua H.; Papandria, Dominic; Pettitt, Barbara J.] Emory Univ, Dept Surg, Sch Med, 1364 Clifton Rd NE, Atlanta, GA 30322 USA.
RP Pettitt, BJ (通讯作者)，Emory Univ, Dept Surg, Sch Med, 1364 Clifton Rd NE, Atlanta, GA 30322 USA.
EM bpettit@emory.edu
OI Lin, Heather/0000-0002-5631-4856; Gallo, Lindsay/0000-0001-6525-6830
FU Department of Surgery School of Medicine; Emory University School of
   Medicine; Ethicon, Inc (Johnson & Johnson Medical Devices, Somerville,
   NJ) [362503]; W.L. Gore & Associates, Inc (Newark, DE)
FX The authors have no external funding sources to disclose; this research
   was supported by the Department of Surgery and the Emory University
   School of Medicine. In-kind donations of supplies were provided under an
   educational grant by Ethicon, Inc (Johnson & Johnson Medical Devices,
   Somerville, NJ, Grant ID #362503) and W.L. Gore & Associates, Inc
   (Newark, DE) for suture and suture boards respectively.
CR American College of Surgeons, 2020, ACS B BRIEF ED
   Brunicardi F., 2019, SCHWARTZS PRINCIPLES
   Campbell AR, 2012, CASE FILES SURG, V4th
   Dall T., 2019, COMPLEXITIES PHYS SU
   de Virgilio C., 2015, SURGERY
   Doherty GM., 2020, CURRENT DIAGNOSIS TR, V15e
   Li JZ, 2014, CAN J SURG, V57, P152, DOI 10.1503/cjs.002913
   Looi JCL, 2021, AUSTRALAS PSYCHIATRY, V29, P31, DOI 10.1177/1039856220946647
   Lyons-Warren AM, 2016, J SURG RES, V206, P273, DOI 10.1016/j.jss.2016.08.022
   Maingot R, 2019, MAINGOTS ABDOMINAL O
   McKinley SK, 2019, AM J SURG, V218, P424, DOI 10.1016/j.amjsurg.2019.01.010
   Miller Sarah, 2018, MedEdPORTAL, V14, P10775, DOI 10.15766/mep_2374-8265.10775
   Moore EE, 2017, TRAUMA
   Patel MS, 2013, J SURG EDUC, V70, P435, DOI [10.1016/j.jsurg.2013.03.008, 10.1016/j.jsurg.2012.09.001]
   Prescott JE., 2020, IMPORTANT GUIDANCE M
   Prigoff J, 2021, J SURG EDUC, V78, P370, DOI 10.1016/j.jsurg.2020.07.040
   Sandhaus Y, 2020, ISR MED ASSOC J, V22, P423
   Tabatabai Shima, 2020, J Adv Med Educ Prof, V8, P140, DOI 10.30476/jamp.2020.86070.1213
   Townsend C., 2016, SABISTON TXB SURG BI
   Whelan A., 2020, GUIDANCE MED STUDENT
NR 20
TC 0
Z9 0
U1 3
U2 14
PU ACADEMIC PRESS INC ELSEVIER SCIENCE
PI SAN DIEGO
PA 525 B ST, STE 1900, SAN DIEGO, CA 92101-4495 USA
SN 0022-4804
EI 1095-8673
J9 J SURG RES
JI J. Surg. Res.
PD FEB
PY 2022
VL 270
BP 145
EP 150
DI 10.1016/j.jss.2021.08.020
EA OCT 2021
PG 6
WC Surgery
WE Science Citation Index Expanded (SCI-EXPANDED)
SC Surgery
GA WI2XE
UT WOS:000708229000019
PM 34666220
OA Green Published
DA 2022-07-18
ER

PT J
AU Yagi, S
   Fukuda, D
   Ise, T
   Yamaguchi, K
   Kusunose, K
   Kadota, M
   Kawabata, Y
   Matsuura, T
   Soga, T
   Yamada, H
   Soeki, T
   Wakatsuki, T
   Kawahito, S
   Sata, M
AF Yagi, Shusuke
   Fukuda, Daiju
   Ise, Takayuki
   Yamaguchi, Koji
   Kusunose, Kenya
   Kadota, Muneyuki
   Kawabata, Yutaka
   Matsuura, Tomomi
   Soga, Tomohiro
   Yamada, Hirotsugu
   Soeki, Takeshi
   Wakatsuki, Tetsuzo
   Kawahito, Shinji
   Sata, Masataka
TI Clinical clerkship students' preferences and satisfaction regarding
   online lectures during the COVID-19 pandemic
SO BMC MEDICAL EDUCATION
LA English
DT Article
DE Clinical clerkship; COVID-19; Online lectures
AB Background The COVID-19 pandemic has caused an unprecedented disruption in medical education. Students and lecturers had to adapt to online education. The current study aimed to investigate the level of satisfaction and future preference for online lectures among clinical clerkship students and elucidated the factors that affect these outcomes. Methods We selected a sample of 114 medical students undergoing clinical clerkship during the COVID-19 pandemic. We conducted onsite lectures before the pandemic and online lectures after the outbreak. A survey was conducted, and the sample included students and 17 lecturers. The average scores of total satisfaction and future preference related to online lectures were computed. Results Students' scores on total satisfaction with online lectures and their future preference were higher than those for onsite lectures. Scores on the ease of debating dimension were low and those on accessibility of lectures in online lectures were higher than those in onsite lectures. There was no difference between the two groups in the scores on the comprehensibility and ease of asking questions dimensions. Results of the multiple regression analysis revealed that accessibility determined total satisfaction, and future preference was determined by comprehensibility as well as accessibility. Contrary to students' future preferences, lecturers favored onsite lectures to online ones. Conclusion Online lectures are an acceptable mode of teaching during the COVID-19 pandemic for students undergoing clinical clerkship. Online lectures are expected to become more pervasive to avoid the spread of COVID-19.
C1 [Yagi, Shusuke; Fukuda, Daiju; Ise, Takayuki; Yamaguchi, Koji; Kusunose, Kenya; Kadota, Muneyuki; Kawabata, Yutaka; Matsuura, Tomomi; Soeki, Takeshi; Wakatsuki, Tetsuzo; Sata, Masataka] Tokushima Univ, Dept Cardiovasc Med, Grad Sch Biomed Sci, 3-18-15 Kuramoto Cho, Tokushima 7708503, Japan.
   [Yagi, Shusuke; Soga, Tomohiro; Kawahito, Shinji] Tokushima Univ, Dept Community Med & Human Resource Dev, Grad Sch Biomed Sci, Tokushima, Japan.
   [Yamada, Hirotsugu] Tokushima Univ, Dept Community Med Cardiol, Grad Sch Biomed Sci, Tokushima, Japan.
RP Yagi, S (通讯作者)，Tokushima Univ, Dept Cardiovasc Med, Grad Sch Biomed Sci, 3-18-15 Kuramoto Cho, Tokushima 7708503, Japan.; Yagi, S (通讯作者)，Tokushima Univ, Dept Community Med & Human Resource Dev, Grad Sch Biomed Sci, Tokushima, Japan.
EM syagi@tokushima-u.ac.jp
CR Chapman Chris, 2011, Med Educ Online, V16, DOI 10.3402/meo.v16i0.5733
   Chirico F., 2020, J HLTH SOC SCI, V5, P165
   Chirico F., 2021, J HLTH SOC SCI, V6, P209, DOI DOI 10.19204/2021/PRVL7
   Cook DA, 2008, JAMA-J AM MED ASSOC, V300, P1181, DOI 10.1001/jama.300.10.1181
   Demir EA, 2017, ADV PHYSIOL EDUC, V41, P599, DOI 10.1152/advan.00119.2017
   Aleman JLF, 2011, NURS EDUC TODAY, V31, P866, DOI 10.1016/j.nedt.2010.12.026
   Hassel S, 2018, FRONT PSYCHOL, V8, DOI 10.3389/fpsyg.2017.02218
   Huynh R, 2017, ACAD MED, V92, P430, DOI 10.1097/ACM.0000000000001596
   Khalil R, 2020, BMC MED EDUC, V20, DOI 10.1186/s12909-020-02208-z
   Kim SM, 2020, MED EDUC ONLINE, V25, DOI 10.1080/10872981.2020.1809929
   Latif Muhammad Zahid, 2019, Acta Inform Med, V27, P133, DOI 10.5455/aim.2019.27.133-138
   Mian A, 2020, BMC MED, V18, DOI 10.1186/s12916-020-01577-y
   O'Doherty D, 2018, BMC MED EDUC, V18, DOI 10.1186/s12909-018-1240-0
   Regmi K, 2020, BMC MED EDUC, V20, DOI 10.1186/s12909-020-02007-6
   Ruiz JG, 2006, ACAD MED, V81, P207, DOI 10.1097/00001888-200603000-00002
   Shala M., 2021, J HLTH SOC SCI, V6, P231
   Tang Brandon, 2018, JMIR Med Educ, V4, pe11, DOI 10.2196/mededu.9091
   Wanat MA, 2016, AM J PHARM EDUC, V80, DOI 10.5688/ajpe809154
   Wittich CM, 2017, BMC MED EDUC, V17, DOI 10.1186/s12909-017-0953-9
NR 19
TC 1
Z9 1
U1 3
U2 3
PU BMC
PI LONDON
PA CAMPUS, 4 CRINAN ST, LONDON N1 9XW, ENGLAND
EI 1472-6920
J9 BMC MED EDUC
JI BMC Med. Educ.
PD JAN 18
PY 2022
VL 22
IS 1
AR 43
DI 10.1186/s12909-021-03096-7
PG 7
WC Education & Educational Research; Education, Scientific Disciplines
WE Science Citation Index Expanded (SCI-EXPANDED); Social Science Citation Index (SSCI)
SC Education & Educational Research
GA YI6BF
UT WOS:000743930700003
PM 35042505
OA Green Published, gold
DA 2022-07-18
ER

PT J
AU Wendt, S
   Abdullah, Z
   Barrett, S
   Daruwalla, C
   Go, JA
   Le, B
   Li, E
   Livingston, C
   Miller, M
   Nakhleh, L
   Pecha, J
   Pothula, S
   Pradhan, S
   Sathappan, V
   Shah, A
   Sonuyi, AM
   Ugoh, P
   Wang, QC
   Weber, N
   Succar, T
   Blieden, L
   Mortensen, P
   Elkin, Z
   Sun, G
   Lee, AG
AF Wendt, Sydney
   Abdullah, Zainub
   Barrett, Spencer
   Daruwalla, Cyrus
   Go, Jonathan A.
   Le, Brandon
   Li, Elijah
   Livingston, Chelsea
   Miller, Matthew
   Nakhleh, Lauren
   Pecha, Joseph
   Pothula, Shravya
   Pradhan, Swetak
   Sathappan, Varsha
   Shah, Alay
   Sonuyi, Alan-Michael
   Ugoh, Peter
   Wang, Qiancheng
   Weber, Nicole
   Succar, Tony
   Blieden, Lauren
   Mortensen, Peter
   Elkin, Zachary
   Sun, Grace
   Lee, Andrew G.
TI A virtual COVID-19 ophthalmology rotation
SO SURVEY OF OPHTHALMOLOGY
LA English
DT Review
DE medical student education; medical curricula; undergraduate
   ophthalmology; virtual learning; COVID-19
ID MEDICAL-EDUCATION; STUDENT; CRISIS; IMPACT; VIDEO; EYE
AB The coronavirus (COVID-19) pandemic temporarily suspended medical student involvement in clinical rotations, resulting in the need to develop virtual clinical experiences. The cancellation of clinical ophthalmology electives and away rotations reduces opportunities for exposure to the field, to network with faculty, conduct research, and prepare for residency applications. We review the literature and discuss the impact and consequences of COVID-19 on undergraduate medical education with an emphasis on ophthalmic undergraduate medical education. We also discuss innovative learning modalities used from medical schools around the world during the COVID-19 pandemic such as virtual didactics,online cases, and telehealth. Finally, we describe a novel, virtual neuro-ophthalmology elective created to educate medical students on neuro-ophthalmology foundational principles, provide research and presentation opportunities, and build relationships with faculty members. These innovative approaches represent a step forward in further improving medical education in ophthalmology during COVID-19 pandemic and beyond.
   (C) 2020 Elsevier Inc. All rights reserved.
C1 [Wendt, Sydney; Abdullah, Zainub; Barrett, Spencer; Daruwalla, Cyrus; Go, Jonathan A.; Le, Brandon; Li, Elijah; Livingston, Chelsea; Miller, Matthew; Nakhleh, Lauren; Pecha, Joseph; Pothula, Shravya; Pradhan, Swetak; Sathappan, Varsha; Shah, Alay; Sonuyi, Alan-Michael; Ugoh, Peter; Wang, Qiancheng; Weber, Nicole; Lee, Andrew G.] Baylor Coll Med, Houston, TX 77030 USA.
   [Succar, Tony] Harvard Med Sch, Dept Ophthalmol, Massachusetts Eye & Ear, Boston, MA USA.
   [Succar, Tony] Univ Sydney, Save Sight Inst, Discipline Ophthalmol, Sydney, NSW, Australia.
   [Blieden, Lauren] Baylor Coll Med, Dept Ophthalmol, Houston, TX USA.
   [Mortensen, Peter; Lee, Andrew G.] Houston Methodist Hosp, Blanton Eye Inst, Dept Ophthalmol, Houston, TX 77030 USA.
   [Elkin, Zachary] NYU Grossman Sch Med, Dept Ophthalmol, New York, NY USA.
   [Sun, Grace; Lee, Andrew G.] Weill Cornell Med, Dept Ophthalmol, New York, NY USA.
   [Lee, Andrew G.] Weill Cornell Med, Dept Neurol, New York, NY USA.
   [Lee, Andrew G.] Weill Cornell Med, Dept Neurosurg, New York, NY USA.
   [Lee, Andrew G.] Univ Texas Med Branch, Dept Ophthalmol, Galveston, TX 77555 USA.
   [Lee, Andrew G.] Univ Texas MD Anderson Canc Ctr, Dept Ophthalmol, Houston, TX USA.
   [Lee, Andrew G.] Texas A&M Univ, Dept Ophthalmol, Coll Med, Houston, TX USA.
   [Lee, Andrew G.] Ctr Space Med, Houston, TX USA.
   [Lee, Andrew G.] Univ Iowa Hosp & Clin, Iowa City, IA 52242 USA.
   [Lee, Andrew G.] Univ Buffalo, Buffalo, NY USA.
RP Lee, AG (通讯作者)，Houston Methodist Hosp, Blanton Eye Inst, 6560 Fannin St,Scurlock 450, Houston, TX 77030 USA.
EM aglee@houstonmethodist.org
OI Barrett, Spencer/0000-0002-5044-1045; Elkin,
   Zachary/0000-0002-1976-433X; Daruwalla, Cyrus/0000-0002-0748-7195;
   Wendt, Sydney/0000-0001-7000-4849; Li, Elijah/0000-0001-6025-9792;
   Nakhleh, Lauren/0000-0001-9678-1769
CR Allen LK, 2015, ANAT SCI EDUC, V8, P275, DOI 10.1002/ase.1487
   Almarzooq ZI, 2020, J AM COLL CARDIOL, V75, P2635, DOI 10.1016/j.jacc.2020.04.015
   Andrew G, NEURO OPHTHALMOLOGY
   [Anonymous], K OPHTHALMOLOGY MEDS
   [Anonymous], UNDERGRADUATE FDN DO
   [Anonymous], S 2020 UPDATE N AM N
   [Anonymous], EXAMINATION SIMULATO
   [Anonymous], F EYEGURU PRACTICE M
   Bakshi SK, 2020, BRIT J OPHTHALMOL, V104, P1181, DOI 10.1136/bjophthalmol-2020-316991
   Bandhu SD, 2014, INDIAN J OPHTHALMOL, V62, P792, DOI 10.4103/0301-4738.138297
   Borgersen NJ, 2016, CLIN OPHTHALMOL, V10, P1535, DOI 10.2147/OPTH.S111648
   C. CDC, CORONAVIRUS DIS 2019
   Chandra S, 2020, MED EDUC, V54, P1182, DOI 10.1111/medu.14266
   Choi B, 2020, BMC MED EDUC, V20, DOI 10.1186/s12909-020-02117-1
   Dedeilia A, 2020, IN VIVO, V34, P1603, DOI 10.21873/invivo.11950
   Devitt P, 2001, EYE, V15, P635, DOI 10.1038/eye.2001.199
   Gabrielson AT, 2020, ACAD MED, V95, P1346, DOI 10.1097/ACM.0000000000003520
   Graubart EB, 2018, OPHTHALMOLOGY, V125, P1842, DOI 10.1016/j.ophtha.2018.08.032
   Grover AK, 2020, INDIAN J OPHTHALMOL, V68, P959, DOI 10.4103/ijo.IJO_1498_20
   Haddad J, 2003, ARCH OTOLARYNGOL, V129, P1166, DOI 10.1001/archotol.129.11.1166
   Hammoud MM, 2020, JAMA-J AM MED ASSOC, V324, P29, DOI 10.1001/jama.2020.8911
   Hogg HDJ, 2020, BMC MED EDUC, V20, DOI 10.1186/s12909-019-1923-1
   I. Medical College of Wisconsin, INVEST OPHTHALMOL VI
   International Task Force on Opthalmic Education of Medical Students, 2006, Klin Monbl Augenheilkd, V223 Suppl 5, pS1
   Kumar A, 2020, INDIAN J OPHTHALMOL, V68, P1005, DOI 10.4103/ijo.IJO_1462_20
   Loh AR, 2013, OPHTHALMOLOGY, V120, P865, DOI 10.1016/j.ophtha.2012.09.028
   Malik U, 2012, MED TEACH, V34, P178, DOI 10.3109/0142159X.2012.644835
   Murdock HM, 2020, MED EDUC, V54, P851, DOI 10.1111/medu.14226
   Nallasamy S, 2010, OPHTHALMOLOGY, V117, P1041, DOI 10.1016/j.ophtha.2009.07.034
   Nasco J., DIGITAL EYE EXAMINAT
   Orge FH., AM ACAD OPHTHALMOL
   Petrarca CA, 2018, EYE, V32, P1498, DOI 10.1038/s41433-018-0096-1
   Quillen DA, 2005, OPHTHALMOLOGY, V112, P1867, DOI 10.1016/j.ophtha.2005.05.005
   Root T., TIM ROOT VIRTUAL EYE
   Rose S, 2020, JAMA-J AM MED ASSOC, V323, P2131, DOI 10.1001/jama.2020.5227
   Sahi PK, 2020, INDIAN PEDIATR, V57, P652, DOI 10.1007/s13312-020-1894-7
   Saverino D, 2021, CLIN ANAT, V34, P1128, DOI 10.1002/ca.23616
   Shih KC, 2020, MED EDUC, V54, P663, DOI 10.1111/medu.14189
   Siatkowski R Michael, 2018, J Acad Ophthalmol, V10, pe150, DOI 10.1055/s-0038-1673675
   Stahl A, 2009, OPHTHALMOLOGE, V106, P999, DOI 10.1007/s00347-009-1916-2
   Steedman M, 2012, CAN J OPHTHALMOL, V47, P66, DOI 10.1016/j.jcjo.2011.12.006
   Succar T, 2013, EYE, V27, P1151, DOI 10.1038/eye.2013.143
   Succar T, 2020, SURV OPHTHALMOL, V65, P263, DOI 10.1016/j.survophthal.2019.08.006
   Succar T, 2016, SURV OPHTHALMOL, V61, P83, DOI 10.1016/j.survophthal.2015.09.001
   Trobe JD, EYES HAVE IT
   Tsui E, 2020, OPHTHALMOLOGY, V127, pE75, DOI 10.1016/j.ophtha.2020.05.048
   U. University of Iowa Department of Ophthalmology, EYEROUNDS
   USMLE V., CONTENT OUTLINE
   W. VRmagic, EYESI DIRECT MEDICAL
   Williams AM, 2020, OPHTHALMOL THER, DOI 10.1007/s40123-020-00255-9
   Wong TY, 2020, OPHTHALMOLOGY, V127, pE51, DOI 10.1016/j.ophtha.2020.04.029
   Young G, INTERIM GUIDANCE MED
   Zhang HH, 2018, CLIN EXP OPHTHALMOL, V46, P984, DOI 10.1111/ceo.13342
NR 53
TC 22
Z9 22
U1 5
U2 6
PU ELSEVIER SCIENCE INC
PI NEW YORK
PA STE 800, 230 PARK AVE, NEW YORK, NY 10169 USA
SN 0039-6257
EI 1879-3304
J9 SURV OPHTHALMOL
JI Surv. Ophthalmol.
PD MAR-APR
PY 2021
VL 66
IS 2
BP 354
EP 361
DI 10.1016/j.survophthal.2020.10.001
EA FEB 2021
PG 8
WC Ophthalmology
WE Science Citation Index Expanded (SCI-EXPANDED)
SC Ophthalmology
GA QQ1VV
UT WOS:000624315700012
PM 33058927
OA Green Published
DA 2022-07-18
ER

PT J
AU AlQhtani, A
   AlSwedan, N
   Almulhim, A
   Aladwan, R
   Alessa, Y
   AlQhtani, K
   Albogami, M
   Altwairqi, K
   Alotaibi, F
   AlHadlaq, A
   Aldhafian, O
AF AlQhtani, Abdullh
   AlSwedan, Nasser
   Almulhim, Abdullelah
   Aladwan, Raghad
   Alessa, Yara
   AlQhtani, Kholoud
   Albogami, Malak
   Altwairqi, Khalid
   Alotaibi, Fahad
   AlHadlaq, Abdulmajeed
   Aldhafian, Osama
TI Online versus classroom teaching for medical students during COVID-19:
   measuring effectiveness and satisfaction
SO BMC MEDICAL EDUCATION
LA English
DT Article
DE COVID-19; E-Learning; Medical students; Effectiveness; Satisfaction
AB Background The COVID-19 pandemic and physical distancing have had a significant impact on the conversion of traditional teaching methods to online teaching methods, which although not uncommon in medical schools, has to date only been used for some aspects of the teaching process. Thus, we aimed to measure the effectiveness of e-learning during the COVID-19 pandemic, as well as medical students' preferences regarding e-learning and classroom teaching, and the possibility of applying it post-pandemic. Methods A cross-sectional online survey of medical students (N = 376) in six medical schools was carried out after their second semester, from August 15 to 20, 2020. Ten parameters were measured for the effectiveness of e-learning based on a 5-point Likert-scale and five parameters were measured for satisfaction. Results e-learning was more or equally effective in four parameters such as assignment submission and meeting individual needs, but less effective in six parameters, including building skills and knowledge, and interaction level. Satisfaction was either high or neutral in all five parameters. Conclusions Our findings have shown that e-learning can assist the teaching process in medical schools in some respects, but cannot be used for the entire teaching process.
C1 [AlQhtani, Abdullh; AlSwedan, Nasser; AlQhtani, Kholoud; Aldhafian, Osama] Prince Sattam Bin Abdulaziz Univ, Coll Med, Al Kharj, Saudi Arabia.
   [Alessa, Yara; Alotaibi, Fahad; AlHadlaq, Abdulmajeed] Imam Mohammad Ibn Saud Islamic Univ, Coll Med, Riyadh, Saudi Arabia.
   [Aladwan, Raghad] Qassim Univ, Coll Med, Buraydah, Saudi Arabia.
   [Albogami, Malak] Princess Nourah Bint Abdulrahman Univ, Coll Med, Riyadh, Saudi Arabia.
   [Altwairqi, Khalid] Umm Al Qura Univ, Coll Med, Mecca, Saudi Arabia.
   [Almulhim, Abdullelah] Imam Abdulrahman Bin Faisal Univ, Coll Med, Dammam, Saudi Arabia.
RP AlQhtani, A (通讯作者)，Prince Sattam Bin Abdulaziz Univ, Coll Med, Al Kharj, Saudi Arabia.
EM a.alqhtani@psau.edu.sa
OI ALOTAIBI, FAHAD Z/0000-0001-6310-8252
CR Adams AM, 2004, J ADV NURS, V46, P5, DOI 10.1111/j.1365-2648.2003.02960.x
   Cook DA, 2008, JAMA-J AM MED ASSOC, V300, P1181, DOI 10.1001/jama.300.10.1181
   Davies BS, 2012, BMC MED EDUC, V12, DOI 10.1186/1472-6920-12-1
   Dodiya D., 2019, NATL J PHYSL PHARM P, V9, P551
   Dost S, 2020, BMJ OPEN, V10, DOI 10.1136/bmjopen-2020-042378
   Grasso MA, 2006, COMPUT METH PROG BIO, V82, P196, DOI 10.1016/j.cmpb.2006.03.005
   Hinkle D, 2003, URS APPL STAT BEHAV, V5th
   Mukhtar K, 2020, PAK J MED SCI, V36, pS27, DOI 10.12669/pjms.36.COVID19-S4.2785
   Nimarpreet Kaur, 2020, National Journal of Physiology, Pharmacy and Pharmacology, V10, P563, DOI 10.5455/njppp.2020.10.04096202028042020
   O'Doherty D, 2018, BMC MED EDUC, V18, DOI 10.1186/s12909-018-1240-0
   Prem K, 2020, LANCET PUBLIC HEALTH, V5, pE261, DOI 10.1016/S2468-2667(20)30073-6
   Ruiz JG, 2006, ACAD MED, V81, P207, DOI 10.1097/00001888-200603000-00002
   Saranto K, 1998, NURS EDUC TODAY, V18, P79, DOI 10.1016/S0260-6917(98)80038-5
   Schimming LM, 2008, J MED LIBR ASSOC, V96, P217, DOI 10.3163/1536-5050.96.3.007
   Tan WQ, 2020, BRAIN BEHAV IMMUN, V87, P84, DOI 10.1016/j.bbi.2020.04.055
   Vallee A, 2020, J MED INTERNET RES, V22, DOI 10.2196/16504
   WHO, MOD TRANSM VIR CAUS
   Wilcha Robyn-Jenia, 2020, JMIR Med Educ, V6, pe20963, DOI 10.2196/20963
NR 18
TC 5
Z9 5
U1 7
U2 17
PU BMC
PI LONDON
PA CAMPUS, 4 CRINAN ST, LONDON N1 9XW, ENGLAND
EI 1472-6920
J9 BMC MED EDUC
JI BMC Med. Educ.
PD AUG 28
PY 2021
VL 21
IS 1
AR 452
DI 10.1186/s12909-021-02888-1
PG 7
WC Education & Educational Research; Education, Scientific Disciplines
WE Science Citation Index Expanded (SCI-EXPANDED); Social Science Citation Index (SSCI)
SC Education & Educational Research
GA UI9LG
UT WOS:000690918300002
PM 34454493
OA Green Published, gold
DA 2022-07-18
ER

PT J
AU Ardekani, A
   Hosseini, SA
   Tabari, P
   Rahimian, Z
   Feili, A
   Amini, M
   Mani, A
AF Ardekani, Ali
   Hosseini, Seyed Ali
   Tabari, Parinaz
   Rahimian, Zahra
   Feili, Afrooz
   Amini, Mitra
   Mani, Arash
TI Student support systems for undergraduate medical students during the
   COVID-19 pandemic: a systematic narrative review of the literature
SO BMC MEDICAL EDUCATION
LA English
DT Review
DE Medical education; Mentors; Mentoring; COVID-19; Medical students
ID PSYCHOLOGICAL DISTRESS; DEPRESSIVE SYMPTOMS; EDUCATION; PREVALENCE;
   OUTBREAK; ANXIETY; IMPACT; US
AB Background The coronavirus disease 2019 (COVID-19) pandemic has boosted medical students' vulnerability to various problems. Given the stressful nature of medical disciplines, considerable attention must be paid to student support systems during pandemics. This study aimed to review the current literature regarding medical student support systems systematically. Methods We performed a systematic review of six databases and grey literature sources in addition to a hand search in the references of the articles on April 5, 2021. We included all studies about support for undergraduate medical students delivered in response to the COVID-19 pandemic. In conducting this review, we used the Preferred Reporting Items for Systematic Reviews and Meta-Analyses (PRISMA) statement. Results A total of 3646 articles were retrieved from the databases, and 16 additional papers were extracted from other sources. After removing duplicates, we screened 2434 titles and abstracts according to our criteria. Among them, 32 full-text articles were assessed for eligibility. Ultimately, 10 studies were included for review. We identified two major themes: (a) academic support and (b) mental health support. All of the included studies utilized online methods whether for transitioning from previous support systems or developing novel approaches. Students and faculty members seemed to be receptive to these new systems. Despite indicating outstanding program outcomes, most studies merely described the positive effects of the program rather than providing a precise evaluation. Conclusion There are several methods of supporting medical students who are experiencing unprecedented changes in their educational trajectory. Due to substantial differences in undergraduate medical education in different regions of the world, cultural and contextual-oriented support is indispensable for developing a safe learning environment. Future research should investigate the question of the extent to which online support can supersede in-person strategies.
C1 [Ardekani, Ali; Hosseini, Seyed Ali; Rahimian, Zahra; Feili, Afrooz] Shiraz Univ Med Sci, Res Comm, Shiraz, Iran.
   [Tabari, Parinaz; Amini, Mitra] Shiraz Univ Med Sci, Clin Educ Res Ctr, Shiraz, Iran.
   [Mani, Arash] Shiraz Univ Med Sci, Res Ctr Psychiat & Behav Sci, Shiraz, Iran.
RP Amini, M (通讯作者)，Shiraz Univ Med Sci, Clin Educ Res Ctr, Shiraz, Iran.
EM mitraamini51@yahoo.com
RI Ardekani, Ali/AAT-5822-2021; Hosseini, Seyed Ali/ABG-2714-2020
OI Ardekani, Ali/0000-0001-7154-8864; Hosseini, Seyed
   Ali/0000-0003-4397-1539; Rahimian, Zahra/0000-0002-8731-8403
FU Shiraz University of Medical Sciences [23272]
FX This study was extracted from the thesis that was completed by Ali
   Ardekani for obtaining the dual MD/MSc degree in medical education. This
   study was approved by the Deputy of Research, Shiraz University of
   Medical Sciences (Project No. 23272).
CR Abbas M, 2020, BMC MED EDUC, V20, DOI 10.1186/s12909-020-02293-0
   Abler M, 2020, GMS J MED EDU, V37, DOI 10.3205/zma001368
   Aebischer O, 2020, SWISS MED WKLY, V150, DOI [10.4414/smw.2020.20418, 10.4414/smw.2020.20148]
   Aghakhania K, 2020, MED EDUC ONLINE, V25, DOI 10.1080/10872981.2020.1770567
   Ahmed AK, 2020, MED EDUC, V54, P469, DOI 10.1111/medu.14125
   Ahmed H, 2020, LANCET INFECT DIS, V20, P777, DOI 10.1016/S1473-3099(20)30226-7
   Akers A, 2020, CUREUS, V12, DOI 10.7759/cureus.7800
   Akinla O, 2018, BMC MED EDUC, V18, DOI 10.1186/s12909-018-1195-1
   Alsoufi A, 2020, PLOS ONE, V15, DOI 10.1371/journal.pone.0242905
   [Anonymous], Medical/Dental Undergraduate Agreement.
   Ashokka B, 2020, MED TEACH, V42, P762, DOI 10.1080/0142159X.2020.1757634
   Bao W, 2020, HUM BEHAV EMERG TECH, V2, P113, DOI 10.1002/hbe2.191
   Blasco PG, 2020, ED MED
   Bridson TL, 2021, MED J AUSTRALIA, V214, P8, DOI 10.5694/mja2.50886
   Buckley S, 2009, MED TEACH, V31, P340, DOI 10.1080/01421590902889897
   Chakraborty I, 2020, SCI TOTAL ENVIRON, V728, DOI 10.1016/j.scitotenv.2020.138882
   Chandratre S, 2020, J MED EDUC CURRIC DE, V7, DOI 10.1177/2382120520935059
   Consorti F, MED TEACH, V2021, P1
   Daniel M.
   Dhahri AA, 2020, ANN MED SURG, V60, P445, DOI 10.1016/j.amsu.2020.11.025
   Dhillon J, 2020, J MED EDUC CURRIC DE, V7, DOI 10.1177/2382120520965247
   Dost S, 2020, BMJ OPEN, V10, DOI 10.1136/bmjopen-2020-042378
   Dyrbye LN, 2006, ACAD MED, V81, P354, DOI 10.1097/00001888-200604000-00009
   Galea S, 2020, JAMA INTERN MED, V180, P817, DOI 10.1001/jamainternmed.2020.1562
   Gernert JA, 2020, GMS J MED EDU, V37, DOI 10.3205/zma001366
   Ghahramani Sulmaz, 2019, J Adv Med Educ Prof, V7, P156, DOI 10.30476/JAMP.2019.45018
   Gordon M, 2020, MED TEACH, V42, P1202, DOI 10.1080/0142159X.2020.1807484
   Guo AA, 2021, INT J ENV RES PUB HE, V18, DOI 10.3390/ijerph18062952
   Guse J, 2020, GMS J MED EDU, V37, DOI 10.3205/zma001365
   Hodgson JC, 2020, MED EDUC, V54, P662, DOI 10.1111/medu.14177
   Huddart D, 2020, MED EDUC, V54, P951, DOI 10.1111/medu.14215
   Huynh Q., 2019, J POPUL SOC STUD, V28, P116
   Khurram R, 2020, J PHARM RES INT, V32, P7, DOI 10.9734/JPRI/2020/v32i4431075
   Lasheras I, 2020, INT J ENV RES PUB HE, V17, DOI 10.3390/ijerph17186603
   Lee ICJ, 2020, MED EDUC, V54, P1184, DOI 10.1111/medu.14272
   Li Y., 2021, PSYCHOL MED, V11, P1, DOI [10.1017/S0033291720001555, DOI 10.1017/S0033291720001555]
   Liang ZC, 2020, ACAD MED, V95, P1359, DOI 10.1097/ACM.0000000000003441
   Liu J, 2020, FRONT PSYCHIATRY, V11, DOI 10.3389/fpsyt.2020.00459
   Maunder RG, 2009, GEN HOSP PSYCHIAT, V31, P316, DOI 10.1016/j.genhosppsych.2009.04.004
   Moayed MS, 2021, ADV EXP MED BIOL, V1321, P245, DOI 10.1007/978-3-030-59261-5_21
   Moher D, 2009, BMJ-BRIT MED J, V339, DOI [10.1136/bmj.b2535, 10.1136/bmj.i4086, 10.1016/j.ijsu.2010.02.007]
   Nassozi, 2020, JMIR PUBLIC HLTH SUR, V6
   Nishimura Y, 2021, J MED INTERNET RES, V23, DOI 10.2196/25232
   Ouzzani M, 2016, SYST REV-LONDON, V5, DOI 10.1186/s13643-016-0384-4
   Rada G, 2020, MEDWAVE, V20, DOI 10.5867/medwave.2020.03.7867
   Rainbow S, 2020, GERMS, V10, P240, DOI 10.18683/germs.2020.1210
   Kazerooni AR, 2020, MED EDUC, V54, P762, DOI 10.1111/medu.14206
   Rivera-Rodriguez M, 2021, J CLIN PSYCHOL MED S, V28, P368, DOI 10.1007/s10880-020-09726-4
   Rose S, 2020, JAMA-J AM MED ASSOC, V323, P2131, DOI 10.1001/jama.2020.5227
   Rotenstein LS, 2016, JAMA-J AM MED ASSOC, V316, P2214, DOI 10.1001/jama.2016.17324
   Sahi PK, 2020, INDIAN PEDIATR, V57, P652, DOI 10.1007/s13312-020-1894-7
   Sandars J, 2014, MED TEACH, V36, P1015, DOI 10.3109/0142159X.2014.917166
   Saraswathi I, 2020, PEERJ, V8, DOI 10.7717/peerj.10164
   Sharma D, 2020, FRONT PUBLIC HEALTH, V8, DOI 10.3389/fpubh.2020.589669
   Stetson GV, 2020, MED EDUC, V54, P765, DOI 10.1111/medu.14202
   Tabari P, 2021, MED EDUC, V55, P125, DOI 10.1111/medu.14376
   Vogan CL, 2014, MED TEACH, V36, P480, DOI 10.3109/0142159X.2014.907488
   Webb Hooper M, 2020, JAMA-J AM MED ASSOC, V323, P2466, DOI 10.1001/jama.2020.8598
   Wijnen-Meijer M, 2013, MED TEACH, V35, P301, DOI 10.3109/0142159X.2012.746449
   Xie JP, 2021, FRONT PUBLIC HEALTH, V8, DOI 10.3389/fpubh.2020.588578
   Yue JL, 2020, PSYCHOL MED, V50, P2498, DOI 10.1017/S0033291720003888
   Zibold J, 2021, GMS J MED EDU, V38, DOI 10.3205/zma001404
NR 62
TC 5
Z9 5
U1 4
U2 10
PU BMC
PI LONDON
PA CAMPUS, 4 CRINAN ST, LONDON N1 9XW, ENGLAND
EI 1472-6920
J9 BMC MED EDUC
JI BMC Med. Educ.
PD JUN 22
PY 2021
VL 21
IS 1
AR 352
DI 10.1186/s12909-021-02791-9
PG 11
WC Education & Educational Research; Education, Scientific Disciplines
WE Science Citation Index Expanded (SCI-EXPANDED); Social Science Citation Index (SSCI)
SC Education & Educational Research
GA SY4AG
UT WOS:000665831500002
PM 34158036
OA Green Submitted, Green Published, gold
DA 2022-07-18
ER

PT J
AU Ma, ZR
   Idris, S
   Zhang, YX
   Zewen, L
   Wali, A
   Ji, YP
   Pan, QW
   Baloch, Z
AF Ma, Zhongren
   Idris, Sakinah
   Zhang, Yinxia
   Zewen, Liu
   Wali, Amaad
   Ji, Yunpeng
   Pan, Qiuwei
   Baloch, Zulqarnain
TI The impact of COVID-19 pandemic outbreak on education and mental health
   of Chinese children aged 7-15 years: an online survey
SO BMC PEDIATRICS
LA English
DT Article
DE COVID-19; Mental health; Online education; Children; China
ID EVENT SCALE; FEELINGS QUESTIONNAIRE; PSYCHOLOGICAL IMPACT; SHORT MOOD;
   DEPRESSION
AB Background The emerging of psychological problems triggered by COVID-19 particularly in children have been extensively highlighted and emphasized, but original research in this respect is still lagging behind. Therefore, we designed this study to evaluate the impact of COVID-19 pandemic on mental health and the effectiveness and attitudes towards online education among Chinese children aged 7-15 years. Methods A detailed questionnaire, comprising of 62 questions was designed and parents or caretakers of 7 to 15 years old children were invited to participate via WeChat, a multi-purpose messaging, social media and mobile payment app, which is widely used by the Chinese population. A total of 668 parents across different regions of China were included. Results During COVID-19 pandemic, 20.7 and 7.2% children report experiencing post-traumatic stress disorder (PTSD) and depressive symptoms due to the COVID-19 pandemic. PTSD and SMFQ-P scores are significantly higher in middle school and boarding school students compared to primary and day school students. Multiple logistic regression analysis revealed that school system and province of origin are factors significantly associated with developing PSTD symptoms. 44.3% respondents feel online education is effective in gaining knowledge and improving practical and communications skills. 78.0% believe the online education system is efficient. Overall 79.8% respondents are satisfied and children can adapt to this new education system. During the COVID-19 pandemic, we found 1 in five children have PTSD and 1 in 14 children have depressive symptoms. Conclusion In summary, COVID-19 epidemic has caused PTSD and depression symptoms among Chinese children aged 7 to 15 years. In general, a large proportion of respondents are satisfied with online education, but still a substantial proportion of students are not comfortable with this new form of learning. Authorities should optimize online education systems and implement effective interventions to cope with the psychological effects of COVID-19 on children, as it is affecting the global population and remains uncertain when it will end.
C1 [Ma, Zhongren; Idris, Sakinah; Zhang, Yinxia; Zewen, Liu] Northwest Minzu Univ, Biomed Res Ctr, China Malaysia Natl Joint Lab, Lanzhou, Peoples R China.
   [Idris, Sakinah] Univ Teknol MARA, Dept Psychiat, Fac Med, Shah Alam, Selangor, Malaysia.
   [Wali, Amaad; Baloch, Zulqarnain] Kunming Univ Sci & Technol, Fac Life Sci & Technol, Kunming 650500, Yunnan, Peoples R China.
   [Ji, Yunpeng; Pan, Qiuwei] Erasmus MC Univ Med Ctr, Dept Gastroenterol & Hepatol, Rotterdam, Netherlands.
RP Baloch, Z (通讯作者)，Kunming Univ Sci & Technol, Fac Life Sci & Technol, Kunming 650500, Yunnan, Peoples R China.
EM znbalooch@yahoo.com
RI baloch, zulqarnain/A-8455-2017
OI baloch, zulqarnain/0000-0002-7873-1343
FU Ministry of Education of China for an Innovative Research Team in
   University [IRT_17R88]; National Natural Science Foundation of China
   [82041005]
FX The work was supported by the Ministry of Education of China for an
   Innovative Research Team in University grant (No. IRT_17R88; to Z.M.)
   and partical supported by grant from National Natural Science Foundation
   of China (No. 82041005). The funders had no role in study design, data
   collection and interpretation, or the decision to submit the work for
   publication.
CR Angold A, 1995, INT J METHOD PSYCH, V5, P237
   [Anonymous], 2020, LANCET CHILD ADOLESC, V4, P341, DOI 10.1016/S2352-4642(20)30105-X
   Ayittey FK, 2020, J MED VIROL, V92, P473, DOI 10.1002/jmv.25706
   Bao YP, 2020, LANCET, V395, pE37, DOI 10.1016/S0140-6736(20)30309-3
   Beck JG, 2008, J ANXIETY DISORD, V22, P187, DOI 10.1016/j.janxdis.2007.02.007
   Brooks SK, 2020, LANCET, V395, P912, DOI [10.1016/S0140-6736(20)30460-8, 10.1016/S0140-6736(20)30460-8.]
   Cao WJ, 2020, PSYCHIAT RES, V287, DOI 10.1016/j.psychres.2020.112934
   Chong MY, 2004, BRIT J PSYCHIAT, V185, P127, DOI 10.1192/bjp.185.2.127
   Cornine A, 2020, NURS EDUC PERSPECT, V41, P229, DOI 10.1097/01.NEP.0000000000000633
   COSTELLO EJ, 1988, J AM ACAD CHILD PSY, V27, P726, DOI 10.1097/00004583-198811000-00011
   Dalton L, 2020, LANCET CHILD ADOLESC, V4, P346, DOI 10.1016/S2352-4642(20)30097-3
   Desmond C, 2020, LANCET CHILD ADOLESC, V4, P370, DOI 10.1016/S2352-4642(20)30022-5
   Gentili D, 2020, INT J ENV RES PUB HE, V17, DOI 10.3390/ijerph17030911
   HOROWITZ M, 1979, PSYCHOSOM MED, V41, P209, DOI 10.1097/00006842-197905000-00004
   Hsu CC, 2002, J AM ACAD CHILD PSY, V41, DOI 10.1097/00004583-200207000-00022
   Joseph S, 2000, J TRAUMA STRESS, V13, P101, DOI 10.1023/A:1007777032063
   Kmietowicz Z, 2020, BMJ-BRIT MED J, V368, DOI 10.1136/bmj.m707
   Kuo ES, 2005, ASSESSMENT, V12, P374, DOI 10.1177/1073191105279984
   Kwok KO, 2020, J INFECTION, V80, P689, DOI 10.1016/j.jinf.2020.02.002
   Song ZQ, 2019, VIRUSES-BASEL, V11, DOI 10.3390/v11010059
   Tang, 2007, CROSS CULTURAL ASSES, DOI [10.1007/978-0-387-70990-1, DOI 10.1007/978-0-387-70990-1]
   Tang B, 2020, J CLIN MED, V9, DOI 10.3390/jcm9020462
   Turner N, 2014, PSYCHOL ASSESSMENT, V26, P752, DOI 10.1037/a0036572
   Ursano RJ, 2009, BRAIN RES, V1293, P2, DOI 10.1016/j.brainres.2009.03.030
   Wang C, 2020, LANCET, V395, P470, DOI 10.1016/S0140-6736(20)30185-9
   Wang GH, 2020, LANCET, V395, P945, DOI 10.1016/S0140-6736(20)30547-X
   Woodgate RL, 2020, PLOS ONE, V15, DOI 10.1371/journal.pone.0228193
   Xiao CF, 2020, PSYCHIAT INVEST, V17, P175, DOI 10.30773/pi.2020.0047
NR 28
TC 23
Z9 23
U1 18
U2 40
PU BMC
PI LONDON
PA CAMPUS, 4 CRINAN ST, LONDON N1 9XW, ENGLAND
EI 1471-2431
J9 BMC PEDIATR
JI BMC Pediatr.
PD FEB 24
PY 2021
VL 21
IS 1
AR 95
DI 10.1186/s12887-021-02550-1
PG 8
WC Pediatrics
WE Science Citation Index Expanded (SCI-EXPANDED); Social Science Citation Index (SSCI)
SC Pediatrics
GA QP5GE
UT WOS:000623863900003
PM 33627089
OA Green Published, gold
DA 2022-07-18
ER

PT J
AU Nishimura, Y
   Ochi, K
   Tokumasu, K
   Obika, M
   Hagiya, H
   Kataoka, H
   Otsuka, F
AF Nishimura, Yoshito
   Ochi, Kanako
   Tokumasu, Kazuki
   Obika, Mikako
   Hagiya, Hideharu
   Kataoka, Hitomi
   Otsuka, Fumio
TI Impact of the COVID-19 Pandemic on the Psychological Distress of Medical
   Students in Japan: Cross-sectional Survey Study
SO JOURNAL OF MEDICAL INTERNET RESEARCH
LA English
DT Article
DE COVID-19; online education; depression; pandemic; anxiety; medical
   student
ID COGNITIVE-BEHAVIORAL THERAPY; MENTAL-HEALTH; EDUCATION; PERFORMANCE;
   DEPRESSION; WILLPOWER; SARS
AB Background: The COVID-19 pandemic has negatively affected medical education. However, little data are available about medical students' distress during the pandemic.
   Objective: This study aimed to provide details on how medical students have been affected by the pandemic.
   Methods: A cross-sectional study was conducted. A total of 717 medical students participated in the web-based survey. The survey included questions about how the participants' mental status had changed from before to after the Japanese nationwide state of emergency (SOE).
   Results: Out of 717 medical students, 473 (66.0%) participated in the study. In total, 29.8% (141/473) of the students reported concerns about the shift toward online education, mostly because they thought online education would be ineffective compared with in-person learning. The participants' subjective mental health status significantly worsened after the SOE was lifted (P<.001). Those who had concerns about a shift toward online education had higher odds of having generalized anxiety and being depressed (odds ratio [OR] 1.97, 95% CI 1.19-3.28) as did those who said they would request food aid (OR 1.99, 95% CI 1.16-3.44) and mental health care resources (OR 3.56, 95% CI 2.07-6.15).
   Conclusions: Given our findings, the sudden shift to online education might have overwhelmed medical students. Thus, we recommend that educators inform learners that online learning is not inferior to in-person learning, which could attenuate potential depression and anxiety.
C1 [Nishimura, Yoshito; Ochi, Kanako; Tokumasu, Kazuki; Obika, Mikako; Hagiya, Hideharu; Kataoka, Hitomi; Otsuka, Fumio] Okayama Univ Hosp, Dept Gen Med, Okayama, Japan.
RP Nishimura, Y (通讯作者)，Okayama Univ Hosp, Dept Gen Med, Kita Ku, 2-5-1 Shikata Cho, Okayama, Japan.
EM nishimura-yoshito@okayama-u.ac.jp
RI Nishimura, Yoshito/ABF-6713-2020; Tokumasu, Kazuki/ABF-9651-2021;
   KATAOKA, Hitomi/B-2295-2011
OI Nishimura, Yoshito/0000-0003-0224-7501; Tokumasu,
   Kazuki/0000-0001-9513-6864; Hagiya, Hideharu/0000-0002-5086-1891; Obika,
   Mikako/0000-0003-0062-6719
CR Al-Balas M, 2020, BMC MED EDUC, V20, DOI 10.1186/s12909-020-02257-4
   [Anonymous], 2019, CURR POP EST OCT 1 2
   [Anonymous], 2020, BAS POL NOV COR DIS
   [Anonymous], 2021, WHO COR DIS COVID 19
   [Anonymous], 2021, NOV COR COVID 19
   [Anonymous], 2019, SUMM CAMP LIF DAT 20
   Azorin C, 2020, J PROF CAP COMMUNITY, V5, P381, DOI 10.1108/JPCC-05-2020-0019
   Tran BX, 2020, J GLOB HEALTH, V10, DOI 10.7189/jogh.10.020319
   Balhara YPS, 2020, INDIAN J PUBLIC HLTH, V64, P172, DOI 10.4103/ijph.IJPH_465_20
   Baumeister RF, 2018, PERSPECT PSYCHOL SCI, V13, P141, DOI 10.1177/1745691617716946
   Bechara A, 2005, NAT NEUROSCI, V8, P1458, DOI 10.1038/nn1584
   Brooks SK, 2020, LANCET, V395, P912, DOI [10.1016/S0140-6736(20)30460-8, 10.1016/S0140-6736(20)30460-8.]
   Chew NWS, 2020, BJPSYCH OPEN, V6, DOI 10.1192/bjo.2020.98
   Clark Jocalyn, 2003, BMJ, V326, P784
   Cunningham CT, 2015, BMC MED RES METHODOL, V15, DOI 10.1186/s12874-015-0016-z
   Drane CF, 2021, AUST EDUC RES, V48, P585, DOI 10.1007/s13384-020-00409-5
   Duckworth AL, 2005, PSYCHOL SCI, V16, P939, DOI 10.1111/j.1467-9280.2005.01641.x
   Guadix SW, 2020, WORLD NEUROSURG, V139, pE836, DOI [10.1016/j.wneu.2020.05.090, 10.1016/J.WNEu.2020.05.090]
   Ho CSH, 2020, FRONT PSYCHIATRY, V11, DOI 10.3389/fpsyt.2020.00378
   Ho CSH, 2020, ANN ACAD MED SINGAP, V49, P155
   Ho RC, 2014, BMC PSYCHIATRY, V14, DOI 10.1186/1471-244X-14-183
   Huckins JF, 2020, J MED INTERNET RES, V22, DOI 10.2196/20185
   Husain SF, 2020, SCI REP-UK, V10, DOI 10.1038/s41598-020-66784-2
   Liu S, 2020, LANCET PSYCHIAT, V7, pE17, DOI 10.1016/S2215-0366(20)30077-8
   Loh TY, 2020, J AM ACAD DERMATOL, V83, pE163, DOI 10.1016/j.jaad.2020.05.026
   Looi MK, 2020, BMJ-BRIT MED J, V369, DOI 10.1136/bmj.m2100
   Lucey CR, 2020, JAMA-J AM MED ASSOC, V324, P1033, DOI 10.1001/jama.2020.14136
   McCloud T, 2019, J EPIDEMIOL COMMUN H, V73, P977, DOI 10.1136/jech-2019-212154
   Muramatsu K., 2010, JAPN J PSYCHOSOM MED, V50, P166
   Muramatsu K, 2018, GEN HOSP PSYCHIAT, V52, P64, DOI 10.1016/j.genhosppsych.2018.03.007
   Owens MR, 2020, NUTRIENTS, V12, DOI 10.3390/nu12092515
   Patil NG, 2003, MED EDUC, V37, P1127, DOI 10.1046/j.1365-2923.2003.01723.x
   Pei LS, 2019, MED EDUC ONLINE, V24, DOI 10.1080/10872981.2019.1666538
   Puthran R, 2016, MED EDUC, V50, P456, DOI 10.1111/medu.12962
   Quek TTC, 2019, INT J ENV RES PUB HE, V16, DOI 10.3390/ijerph16152735
   Richardson T, 2017, COMMUNITY MENT HLT J, V53, P344, DOI 10.1007/s10597-016-0052-0
   Seymour-Walsh AE, 2020, RURAL REMOTE HEALTH, V20, DOI 10.22605/RRH6045
   Sherbino J, 2004, ANN EMERG MED, V44, P229, DOI 10.1016/j.annemergmed.2004.05.021
   Shigemura J, 2020, PSYCHOL TRAUMA-US, V12, P478, DOI 10.1037/tra0000803
   Soh HL, 2020, SLEEP MED, V75, P315, DOI 10.1016/j.sleep.2020.08.020
   Soled D, 2020, ACAD MED, V95, P1384, DOI 10.1097/ACM.0000000000003401
   Talevi D, 2020, RIV PSICHIATR, V55, P137, DOI 10.1708/3382.33569
   Theoret C, 2020, MED EDUC, V54, P591, DOI 10.1111/medu.14181
   Wang CY, 2020, INT J ENV RES PUB HE, V17, DOI 10.3390/ijerph17051729
   Wolfson JA, 2020, NUTRIENTS, V12, DOI 10.3390/nu12061648
   Xiong JQ, 2020, J AFFECT DISORDERS, V277, P55, DOI 10.1016/j.jad.2020.08.001
   Zhang MWB, 2017, TECHNOL HEALTH CARE, V25, P163, DOI 10.3233/THC-161261
   Zhang Y, 2020, INT J ENV RES PUB HE, V17, DOI 10.3390/ijerph17103722
   Zheng BB, 2020, MED EDUC ONLINE, V25, DOI 10.1080/10872981.2019.1686949
NR 49
TC 22
Z9 22
U1 2
U2 7
PU JMIR PUBLICATIONS, INC
PI TORONTO
PA 130 QUEENS QUAY E, STE 1102, TORONTO, ON M5A 0P6, CANADA
SN 1438-8871
J9 J MED INTERNET RES
JI J. Med. Internet Res.
PD FEB 18
PY 2021
VL 23
IS 2
AR e25232
DI 10.2196/25232
PG 14
WC Health Care Sciences & Services; Medical Informatics
WE Science Citation Index Expanded (SCI-EXPANDED); Social Science Citation Index (SSCI)
SC Health Care Sciences & Services; Medical Informatics
GA QI8KW
UT WOS:000619233300006
PM 33556033
OA Green Submitted, Green Published, gold
DA 2022-07-18
ER

PT J
AU Roslan, NS
   Halim, AS
AF Roslan, Nurhanis Syazni
   Halim, Ahmad Sukari
TI Enablers and Barriers to Online Learning among Medical Students during
   COVID-19 Pandemic: An Explanatory Mixed-Method Study
SO SUSTAINABILITY
LA English
DT Article
DE online learning; e-learning; blended learning; distance education;
   COVID-19; self-regulation; online learning readiness; sustainable
   medical education
ID UNIVERSITY
AB As the coronavirus disease 2019 (COVID-19) trajectory remains unknown, online learning (OL) has replaced face-to-face teaching strategies in education institutions. Research and training focus on harnessing educators, but less is understood at the students' ends. This study examines the OL readiness components, self-regulation, enablers, and barriers to OL at home among medical students during the COVID-19 pandemic through an explanatory mixed-method study. We conducted a cross-sectional study with 178 students and an in-depth interview with 10 students from a public medical school in Malaysia. We found that while all students owned at least one learning device, 22.5% of the students did not have a learning space at home. 21.9% students did not have Wi-Fi access, and 11.2% did not receive mobile broadband coverage at home. Despite these barriers, students had a suitable OL self-regulation level. Significantly higher self-regulation was observed among pre-clinical year students, students with higher grades, and students who had designated learning space at home. We found that high-immediacy and low-bandwidth applications such as WhatsApp and Telegram, and YouTube as the most accessible and easiest platforms to navigate in OL. Our qualitative findings yielded a conceptual model of OL enablers at learners, educators, and institution levels. This framework may serve as one of the guides in faculty development planning and policymaking, especially in promoting a more socially inclusive OL.
C1 [Roslan, Nurhanis Syazni] Univ Sains Malaysia, Dept Med Educ, Sch Med Sci, Hlth Campus, Kubang Kerian 16150, Malaysia.
   [Halim, Ahmad Sukari] Univ Sains Malaysia, Reconstruct Sci Unit, Sch Med Sci, Hlth Campus, Kubang Kerian 16150, Malaysia.
   [Halim, Ahmad Sukari] Hosp Univ Sains Malaysia, Kubang Kerian 16150, Malaysia.
RP Halim, AS (通讯作者)，Univ Sains Malaysia, Reconstruct Sci Unit, Sch Med Sci, Hlth Campus, Kubang Kerian 16150, Malaysia.; Halim, AS (通讯作者)，Hosp Univ Sains Malaysia, Kubang Kerian 16150, Malaysia.
EM nurhanis_syazni@usm.my; ashalim@usm.my
RI Roslan, Nurhanis Syazni/H-9373-2014
OI Roslan, Nurhanis Syazni/0000-0002-5833-1529; Halim, Ahmad
   Sukari/0000-0001-8999-6403
CR Almuraqab N.A.S., 2020, INT J ADV RES ENG TE, V11, P226, DOI DOI 10.34218/IJARET.11.12.2020.093
   Alshaher A., 2013, INT J ADV ENG TECHNO, V6, P1948
   Anthony B, 2022, TECHNOL KNOWL LEARN, V27, P531, DOI 10.1007/s10758-020-09477-z
   Arnou C., COVID 19 ED SPAC C R
   Barnard L, 2009, INTERNET HIGH EDUC, V12, P1, DOI 10.1016/j.iheduc.2008.10.005
   Baruch Y, 2008, HUM RELAT, V61, P1139, DOI 10.1177/0018726708094863
   Boyce C., PATHFINDER INT TOOL
   Chung E., 2020, ASIAN J U ED, V16, P46, DOI [10.24191/ajue.v16i2.10294, DOI 10.24191/AJUE.V16I2.10294]
   COVID WA., 2020, WHO ANNOUNCES COVID
   Creswell J.W., 2018, DESIGNING CONDUCTING, P168
   Deepika N., 2020, INT J INDIAN PSYCHOL, V8, P784
   Ebner M, 2020, FUTURE INTERNET, V12, DOI 10.3390/fi12060094
   Ellis RA, 2016, REV EDUC-US, V4, P149, DOI 10.1002/rev3.3056
   Hallal K, 2020, J CHEM EDUC, V97, P2806, DOI 10.1021/acs.jchemed.0c00624
   Hassan W., 2020, IJATCSE, V9, P3299, DOI [10.30534/ijatcse/2020/127932020, DOI 10.30534/IJATCSE/2020/127932020]
   Irizarry BL, 2020, DENT HYPOTHESES, V11, P126, DOI 10.4103/denthyp.denthyp_112_20
   Kamal AA, 2020, INT J ADV COMPUT SC, V11, P217
   Kapasia N, 2020, CHILD YOUTH SERV REV, V116, DOI 10.1016/j.childyouth.2020.105194
   Kassab SE, 2015, ADV MED EDUC PRACT, V6, P27, DOI 10.2147/AMEP.S75830
   KREJCIE RV, 1970, EDUC PSYCHOL MEAS, V30, P607, DOI 10.1177/001316447003000308
   Lakhal S., 2021, EXPLAINING PERSISTEN, V18
   Langenfeld T, 2020, EDUC MEAS-ISSUES PRA, V39, P24, DOI 10.1111/emip.12359
   Lee Y, 2013, BRIT J EDUC TECHNOL, V44, P328, DOI 10.1111/j.1467-8535.2012.01306.x
   Lim C.L., 2020, INT J LEARN TEACH, V6, P62, DOI [10.18178/ijlt.6.2.62-67, DOI 10.18178/IJLT.6.2.62-67]
   Lim CL, 2020, MALAYS J LEARN INSTR, V17, P51
   Malaysian Communications and Multimedia Commission, 2019, NETWORK PERFORMANCE
   Martin F, 2020, COMPUT EDUC, V159, DOI 10.1016/j.compedu.2020.104009
   Mason M., 2010, FORUM QUALITATIVE SO, V11, P8, DOI DOI 10.17169/FQS-11.3.1428
   Moore JL, 2011, INTERNET HIGH EDUC, V14, P129, DOI 10.1016/j.iheduc.2010.10.001
   Morse JM, 2000, QUAL HEALTH RES, V10, P3, DOI 10.1177/104973200129118183
   Neuwirth LS, 2021, J ADULT CONTIN EDUC, V27, P141, DOI 10.1177/1477971420947738
   Onwuegbuzie, 2004, ED RES, V33, P14, DOI [10.3102/0013189X033007014, DOI 10.3102/0013189X033007014]
   Palansamy Y., MINISTER INTERNET CO
   Schwam D, 2021, AM J DISTANCE EDUC, V35, P133, DOI 10.1080/08923647.2020.1829255
   SIM Sandra Phek-Lin, 2021, ASIAN J UNI EDU, V6, P137, DOI [10.24191/ajue.v16i4.11963, DOI 10.24191/AJUE.V16I4.11963]
   Standford D., 2020, VIDEOCONFERENCING AL
   Stephen JS, 2020, AM J DISTANCE EDUC, V34, P306, DOI 10.1080/08923647.2020.1745619
   Suryaman M., 2020, SYSTEMATIC REV PHARM, V11, P524, DOI [DOI 10.31838/SRP.2020.8.74, 10.31838/srp.2020.8.74]
   Trucano M., 2020, MINISTRIES ED WORK M
   Yukselturk E, 2007, EDUC TECHNOL SOC, V10, P71
   Zimmerman B. J., 2000, HDB SELF REGULATION, P13, DOI DOI 10.1016/B978-012109890-2/50031-7
NR 41
TC 7
Z9 7
U1 4
U2 10
PU MDPI
PI BASEL
PA ST ALBAN-ANLAGE 66, CH-4052 BASEL, SWITZERLAND
EI 2071-1050
J9 SUSTAINABILITY-BASEL
JI Sustainability
PD JUN
PY 2021
VL 13
IS 11
AR 6086
DI 10.3390/su13116086
PG 15
WC Green & Sustainable Science & Technology; Environmental Sciences;
   Environmental Studies
WE Science Citation Index Expanded (SCI-EXPANDED); Social Science Citation Index (SSCI)
SC Science & Technology - Other Topics; Environmental Sciences & Ecology
GA SQ9YG
UT WOS:000660702600001
OA gold
DA 2022-07-18
ER

PT J
AU O'Byrne, L
   Gavin, B
   Adamis, D
   Lim, YX
   McNicholas, F
AF O'Byrne, Lorcan
   Gavin, Blanaid
   Adamis, Dimitrios
   Lim, You Xin
   McNicholas, Fiona
TI Levels of stress in medical students due to COVID-19
SO JOURNAL OF MEDICAL ETHICS
LA English
DT Article
DE education; COVID-19
ID RESILIENCE
AB For medical schools, the COVID-19 pandemic necessitated examination and curricular restructuring as well as significant changes to clinical attachments. With the available evidence suggesting that medical students' mental health status is already poorer than that of the general population, with academic stress being a chief predictor, such changes are likely to have a significant effect on these students. This online, cross-sectional study aimed to determine the impact of COVID-19 on perceived stress levels of medical students, investigate possible contributing and alleviating factors, and produce recommendations for medical schools to implement during future healthcare emergencies. The majority (54.5%) of respondents reported levels of stress ranging from moderate to extreme. Higher levels of stress were significantly associated with female gender (p=0.039) and international status (p=0.031). A significant association was also noted between reported stress and the transition to online learning (p<0.0001) and online assessment formatting (p<0.0001), concerns for personal health (p<0.0001) and for the health of family members (p<0.0001). Students who reported higher stress levels were less confident in their government's management of the crisis (p=0.041). Additionally, students who reported lower stress agreed highly that their medical school had an appropriate response to the crisis (p<0.0001), had provided sufficient information regarding the crisis (p=0.015), that they trust their school in handling the continuing of their education (p=0.020) and that their school had appropriate plans in place to support the continuing of education (p=0.017)
C1 [O'Byrne, Lorcan; Lim, You Xin] Univ Coll Dublin, Sch Med, Dublin, Ireland.
   [Gavin, Blanaid; McNicholas, Fiona] Univ Coll Dublin, Dept Child & Adolescent Psychiat, SMMS, Dublin, Ireland.
   [Adamis, Dimitrios] Natl Univ Ireland Galway, Dept Psychiat, Galway, Ireland.
   [Adamis, Dimitrios] Univ Limerick, Dept Psychiat, Limerick, Ireland.
   [McNicholas, Fiona] Our Ladys Childrens Hosp Crumlin, Dept Child & Adolescent Psychiat, Dublin, Ireland.
RP O'Byrne, L (通讯作者)，Univ Coll Dublin, Dublin 4, Ireland.
EM lorcan.obyrne@ucdconnect.ie
RI ; Gavin, Blanaid Gavin/R-6789-2018
OI O'Byrne, Lorcan/0000-0003-3700-2782; mcnicholas,
   fiona/0000-0001-9428-6908; Adamis, Dimitrios/0000-0003-1315-1695; Gavin,
   Blanaid Gavin/0000-0002-5338-906X
FU UCD School of Medicine
FX We would like to thank the UCD School of Medicine for supporting this
   research and the participants who made it possible.
CR Bandura A, 2004, HEALTH EDUC BEHAV, V31, P143, DOI 10.1177/1090198104263660
   Bergmann C, 2019, MED EDUC ONLINE, V24, DOI 10.1080/10872981.2019.1603526
   Buja LM, 2019, BMC MED EDUC, V19, DOI 10.1186/s12909-019-1535-9
   Byrne D., 2016, IR J MED SCI
   Choi B, 2020, BMC MED EDUC, V20, DOI 10.1186/s12909-020-02117-1
   de Pablo GS, 2020, J AFFECT DISORDERS, V275, P48, DOI 10.1016/j.jad.2020.06.022
   Department of Health, 2020, PUBL HLTH MEAS PLAC
   Falkum E, 2005, GEN HOSP PSYCHIAT, V27, P285, DOI 10.1016/j.genhosppsych.2005.03.006
   Greig F, 2021, BJPSYCH BULL, V45, P179, DOI 10.1192/bjb.2020.112
   Hayes B, 2017, BMJ OPEN, V7, DOI 10.1136/bmjopen-2017-018023
   Howe A, 2012, MED EDUC, V46, P349, DOI 10.1111/j.1365-2923.2011.04188.x
   IUA, 2020, U RAP RESP COV 19
   Iversen AC, 2008, PSYCHOL MED, V38, P511, DOI 10.1017/S0033291708002778
   Kosarek C., 2020, US NEWS
   Lin YK, 2019, BMC MED EDUC, V19, DOI 10.1186/s12909-019-1912-4
   Lynch D, 2020, IRISH J PSYCHOL MED, V37, P178, DOI 10.1017/ipm.2020.39
   Lyons Z, 2020, AUSTRALAS PSYCHIATRY, V28, P649, DOI 10.1177/1039856220947945
   Maunder RG, 2008, CAN J PUBLIC HEAL
   Maunder RG, 2006, EMERG INFECT DIS, V12, P1924
   McCullough JH, 2020, MED TEACH, V42, P52, DOI 10.1080/0142159X.2019.1652259
   McKinley N, 2020, BMJ OPEN, V10, DOI 10.1136/bmjopen-2019-031765
   O'Byrne L, 2020, J MED ETHICS, V46, P623, DOI 10.1136/medethics-2020-106353
   O'Grady NP, 2002, CLIN INFECT DIS, V35, P1281, DOI 10.1086/344188
   Peters D, 2018, BMJ-BRIT MED J, V362, DOI 10.1136/bmj.k2877
   Quek TTC, 2019, INT J ENV RES PUB HE, V16, DOI 10.3390/ijerph16152735
   Radcliffe C, 2003, MED EDUC, V37, P32, DOI 10.1046/j.1365-2923.2003.01405.x
   Kazerooni AR, 2020, MED EDUC, V54, P762, DOI 10.1111/medu.14206
   Reith TP, 2018, CUREUS, V10, DOI 10.7759/cureus.3681
   Ryan TJ, 2015, POSTGRAD MED J, V91, P540, DOI 10.1136/postgradmedj-2015-133677
   Taku K, 2014, PERS INDIV DIFFER, V59, P120, DOI 10.1016/j.paid.2013.11.003
   Tapper J., THE GUARDIAN
   Teagle AR, 2017, PERSPECT MED EDUC, V6, P277, DOI 10.1007/s40037-017-0352-2
   Ungar M, 2008, BRIT J SOC WORK, V38, P218, DOI 10.1093/bjsw/bc1343
   University of Minnesota, 2020, RESOLUTION WHA 731 C
   Voltmer E, 2012, MED TEACH, V34, P840, DOI 10.3109/0142159X.2012.706339
   Wilkinson TJ, 2006, MED TEACH, V28, P129, DOI 10.1080/01421590600607195
NR 36
TC 23
Z9 23
U1 8
U2 14
PU BMJ PUBLISHING GROUP
PI LONDON
PA BRITISH MED ASSOC HOUSE, TAVISTOCK SQUARE, LONDON WC1H 9JR, ENGLAND
SN 0306-6800
EI 1473-4257
J9 J MED ETHICS
JI J. Med. Ethics
PD JUN
PY 2021
VL 47
IS 6
BP 383
EP 388
DI 10.1136/medethics-2020-107155
PG 6
WC Ethics; Medical Ethics; Social Issues; Social Sciences, Biomedical
WE Science Citation Index Expanded (SCI-EXPANDED); Social Science Citation Index (SSCI)
SC Social Sciences - Other Topics; Medical Ethics; Social Issues;
   Biomedical Social Sciences
GA SK8PV
UT WOS:000656480500005
PM 33658333
OA Bronze, Green Published
DA 2022-07-18
ER

PT J
AU Servin-Rojas, M
   Olivas-Martinez, A
   Dithurbide-Hernandez, M
   Chavez-Vela, J
   Petricevich, VL
   Garcia-Juarez, I
   de Moraes, AG
   Zendejas, B
AF Servin-Rojas, Maximiliano
   Olivas-Martinez, Antonio
   Dithurbide-Hernandez, Michelle
   Chavez-Vela, Julio
   Petricevich, Vera L.
   Garcia-Juarez, Ignacio
   de Moraes, Alice Gallo
   Zendejas, Benjamin
TI Impact of the COVID-19 pandemic on the clinical training of last year
   medical students in Mexico: a cross-sectional nationwide study
SO BMC MEDICAL EDUCATION
LA English
DT Article
DE COVID-19; Medical education; Mexico; Medical students
ID LOW-COST SIMULATION; SKILLS; EDUCATION
AB Background The COVID-19 pandemic has brought unprecedented changes to medical education. However, no data are available regarding the impact the pandemic may have on medical training in Mexico. The aim of our study was to evaluate and identify the medical school students' perceptions of the changes in their clinical training due to the pandemic in Mexico. Methods This was a cross-sectional study where a previous validated online survey was translated and adapted by medical education experts and applied to senior medical students from March to April of 2021. The 16-item questionnaire was distributed online combining dichotomous, multiple-choice, and 5-point Likert response scale questions. Descriptive and multivariate analyses were performed to compare the student's perceptions between public and private schools. Results A total of 671 responses were included in the study period. Most participants were from public schools (81%) and female (61%). Almost every respondent (94%) indicated it was necessary to obtain COVID-19 education, yet only half (54%) received such training. Students in private schools were less likely to have their clinical instruction canceled (53% vs. 77%, p = 0.001) and more likely to have access to virtual instruction (46% vs. 22%, p = 0.001) when compared to students from public schools. Four out of every five students considered their training inferior to that of previous generations, and most students (82%) would consider repeating their final year of clinical training. Conclusions The impact of the COVID-19 on medical education in Mexico has been significant. Most final-year medical students have been affected by the cancellation of their in-person clinical instruction, for which the majority would consider repeating their final year of training. Efforts to counterbalance this lack of clinical experience with virtual or simulation instruction are needed.
C1 [Servin-Rojas, Maximiliano; Dithurbide-Hernandez, Michelle; Chavez-Vela, Julio; Petricevich, Vera L.] Univ Autonoma Estado Morelos, Fac Med, Cuernavaca, Morelos, Mexico.
   [Olivas-Martinez, Antonio] Univ Washington, Dept Biostat, Seattle, WA 98195 USA.
   [Garcia-Juarez, Ignacio] Inst Nacl Ciencias Med & Nutr Salvador Zubiran, Liver Transplant Unit, Mexico City, DF, Mexico.
   [de Moraes, Alice Gallo] Mayo Clin, Div Pulm & Crit Care Med, Rochester, MN USA.
   [Zendejas, Benjamin] Harvard Med Sch, Boston Children Hosp, Dept Surg, 300 Longwood Ave, Boston, MA 02115 USA.
RP Zendejas, B (通讯作者)，Harvard Med Sch, Boston Children Hosp, Dept Surg, 300 Longwood Ave, Boston, MA 02115 USA.
EM Benjamin.zendejas@childrens.harvard.edu
RI García-Juárez, Ignacio/F-5908-2019
CR Akaki-Blancas JL, 2018, ED MED, V19, P36
   Alsoufi A, 2020, PLOS ONE, V15, DOI 10.1371/journal.pone.0242905
   Castro MABE, 2020, SIMUL HEALTHC, V15, P298, DOI 10.1097/SIH.0000000000000492
   Bernal-Serrano D, 2020, OSF PREPR
   Serna-Ojeda JC, 2012, CIR CIR, V80, P280
   Chakravarthy B, 2011, WEST J EMERG MED, V12, P461, DOI 10.5811/westjem.2010.10.1909
   Chao TN, 2021, J SURG EDUC, V78, P346, DOI 10.1016/j.jsurg.2020.06.039
   Choi B, 2020, BMC MED EDUC, V20, DOI 10.1186/s12909-020-02117-1
   COMAEM, EST ACR NAC
   Dabaghi-Richarand A., 2012, AN MEDICOS, V57, P353
   Gaceta Facultad de Medicina, 2020, PART ESC FAC MED CON
   General Health Council, 2020, GEN HLTH COUNC DECL
   Harries AJ, 2021, BMC MED EDUC, V21, DOI 10.1186/s12909-020-02462-1
   Imran N., 2021, MIDDLE E CURR PSYCHI, V28, P45
   Joshi MA, 2012, INDIAN J PHARMACOL, V44, P285, DOI 10.4103/0253-7613.96295
   Jumreornvong O, 2020, ACAD MED, V95, P1838, DOI 10.1097/ACM.0000000000003711
   Kasai H, 2021, BMC MED EDUC, V21, DOI 10.1186/s12909-021-02586-y
   Miller DG, 2020, ANN INTERN MED, V173, P145, DOI 10.7326/M20-1281
   Morgan R, 2006, J CLIN NURS, V15, P155, DOI 10.1111/j.1365-2702.2006.01237.x
   Naik ND, 2018, SURGERY, V163, P921, DOI 10.1016/j.surg.2017.11.006
   Natalia D, 2021, J EDUC HEALTH PROMOT, V10, DOI 10.4103/0003-2778.320283
   Nataraja RM, 2020, SIMUL HEALTHC, V15, P7, DOI 10.1097/SIH.0000000000000397
   Pandian TK, 2017, J SURG EDUC, V74, P952, DOI 10.1016/j.jsurg.2017.05.005
   Pringle K, 2015, INJURY, V46, P1796, DOI 10.1016/j.injury.2015.05.021
   Riva MA, 2020, ANN INTERN MED, V173, P858, DOI 10.7326/L20-1194
   Rodriguez Alvarez IH., 2018, ED MED, V19, P306, DOI [10.1016/j.edumed.2017.07.007, DOI 10.1016/J.EDUMED.2017.07.007]
   Roy B., 2018, J BIOMED SCI, V4, P1, DOI [10.3126/jbs.v4i1.20570, DOI 10.3126/JBS.V4I1.20570]
   Ruthberg JS, 2020, OTOLARYNG HEAD NECK, V163, P707, DOI 10.1177/0194599820933599
   Secretaria de Salud, 2018, SE INCR 43 MIL NUM E
   Sindiani AM, 2020, ANN MED SURG, V59, P186, DOI 10.1016/j.amsu.2020.09.036
   Skelton T, 2016, ANESTH ANALG, V123, P474, DOI 10.1213/ANE.0000000000001434
   Tabari P, 2021, MED EDUC, V55, P125, DOI 10.1111/medu.14376
   Valdez-García Jorge E., 2020, Investigación educ. médica, V9, P85, DOI 10.22201/facmed.20075057e.2020.35.20230
   Villamagna Angela Holly, 2020, MedEdPORTAL, V16, P11031, DOI 10.15766/mep_2374-8265.11031
   Wendt S, 2021, SURV OPHTHALMOL, V66, P354, DOI 10.1016/j.survophthal.2020.10.001
NR 35
TC 0
Z9 0
U1 1
U2 1
PU BMC
PI LONDON
PA CAMPUS, 4 CRINAN ST, LONDON N1 9XW, ENGLAND
EI 1472-6920
J9 BMC MED EDUC
JI BMC Med. Educ.
PD JAN 8
PY 2022
VL 22
IS 1
AR 24
DI 10.1186/s12909-021-03085-w
PG 8
WC Education & Educational Research; Education, Scientific Disciplines
WE Science Citation Index Expanded (SCI-EXPANDED); Social Science Citation Index (SSCI)
SC Education & Educational Research
GA YD4CR
UT WOS:000740363000002
PM 34998416
OA Green Published, gold
DA 2022-07-18
ER

PT J
AU Chang, JYF
   Wang, LH
   Lin, TC
   Cheng, FC
   Chiang, CP
AF Chang, Julia Yu-Fong
   Wang, Ling-Hsia
   Lin, Tzu-Chiang
   Cheng, Feng-Chou
   Chiang, Chun-Pin
TI Comparison of learning effectiveness between physical classroom and
   online learning for dental education during the COVID-19 pandemic
SO JOURNAL OF DENTAL SCIENCES
LA English
DT Article
DE Online learning; Blended learning; Dental education; COVID-19; Physical
   classroom learning
AB Background/purpose: Online learning has been used to continue dental education activities during the coronavirus disease 2019 (COVID-19). This study aimed to compare the learning effectiveness between physical classroom and online class learning for dental education during the COVID-19 pandemic by the questionnaire survey. Materials and methods: A questionnaire-based online survey was used to evaluate the learning effectiveness on the dental students who took the compulsory course entitled "oral pathology and diagnosis" in School of Dentistry, National Taiwan University in 2021. Student's t-test and Mann -Whitney U test were used to analyze the difference in learning effectiveness between physical classroom and online class learning for dental education during the COVID-19 pandemic. Results: In this study, dental students tended to have a viewpoint that the learning effective- ness of online class learning was better than that of physical classroom learning. On the con- trary, they tended to have a viewpoint that the convenience and fairness of physical classroom examination was better than that of online examination (all P-values < 0.001). Conclusion: We conclude that our dental students are ready to take online courses. In terms of blended learning courses, the combination of physical classroom and online courses is the future trend of dental education. At this moment, dental schools must prepare their abilities for the implementation of online courses to respond to the COVID-19 pandemic and the next crisis, as well as for the needs of future dental education. 2021 Association for Dental Sciences of the Republic of China. Publishing services by Elsevier B.V. This is an open access article under the CC BY-NC-ND license (http://creativecommons. org/licenses/by-nc-nd/4.0/).
C1 [Chang, Julia Yu-Fong; Chiang, Chun-Pin] Natl Taiwan Univ, Natl Taiwan Univ Hosp, Coll Med, Dept Dent, Taipei, Taiwan.
   [Chang, Julia Yu-Fong; Chiang, Chun-Pin] Natl Taiwan Univ, Sch Dent, Grad Inst Clin Dent, Taipei, Taiwan.
   [Chang, Julia Yu-Fong; Chiang, Chun-Pin] Natl Taiwan Univ, Sch Dent, Grad Inst Oral Biol, Taipei, Taiwan.
   [Wang, Ling-Hsia] Hsin Sheng Jr Coll Med Care & Management, Ctr Literature & Art, Taoyuan, Taiwan.
   [Lin, Tzu-Chiang] Natl Kaohsiung Univ Sci & Technol, Ctr Liberal Arts, Kaohsiung, Taiwan.
   [Cheng, Feng-Chou] Natl Taiwan Normal Univ, Sch Life Sci, 88,Sec 4,Ting Chou Rd, Taipei 11677, Taiwan.
   [Cheng, Feng-Chou] Natl Taiwan Normal Univ, Sci Educ Ctr, Taipei, Taiwan.
   [Chiang, Chun-Pin] Buddhist Tzu Chi Med Fdn, Hualien Tzu Chi Hosp, Dept Dent, 707,Sect 3,Chung Yang Rd, Hualien 970, Taiwan.
RP Cheng, FC (通讯作者)，Natl Taiwan Normal Univ, Sch Life Sci, 88,Sec 4,Ting Chou Rd, Taipei 11677, Taiwan.; Chiang, CP (通讯作者)，Buddhist Tzu Chi Med Fdn, Hualien Tzu Chi Hosp, Dept Dent, 707,Sect 3,Chung Yang Rd, Hualien 970, Taiwan.
EM 894430051@ntnu.edu.tw; cpchiang@ntu.edu.tw
CR Abu-Hammad O, 2020, HEALTHCARE-BASEL, V8, DOI 10.3390/healthcare8030216
   Al-Taweel FB, 2021, EUR J DENT EDUC, V25, P183, DOI 10.1111/eje.12589
   Ammar N, 2020, BMC MED EDUC, V20, DOI 10.1186/s12909-020-02308-w
   Beaudoin M., 1990, AM J DISTANCE ED, V4, P21, DOI DOI 10.1080/08923649009526701
   Brumini G, 2014, EUR J DENT EDUC, V18, P15, DOI 10.1111/eje.12068
   Chang JYF, 2021, J DENT SCI, V16, P840, DOI 10.1016/j.jds.2021.03.011
   Chang TY, 2021, J DENT SCI, V16, P15, DOI 10.1016/j.jds.2020.07.011
   Cheng FC, 2021, J DENT SCI, V16, P567, DOI 10.1016/j.jds.2020.12.006
   Clark A, 2020, LANCET GLOB HEALTH, V8, P1003, DOI 10.1016/S2214-109X(20)30264-3
   Inquimbert Camille, 2019, Eur J Dent, V13, P53, DOI 10.1055/s-0039-1688526
   Iyer P, 2020, J DENT EDUC, V84, P718, DOI 10.1002/jdd.12163
   Izzetti R, 2020, J DENT RES, V99, P1030, DOI 10.1177/0022034520920580
   Khalaf K, 2020, MED EDUC ONLINE, V25, DOI 10.1080/10872981.2020.1826861
   Krasna M, 2014, PROBL EDUC 21ST CENT, V61, P77
   Lai CC, 2020, INT J ANTIMICROB AG, V55, DOI 10.1016/j.ijantimicag.2020.105924
   Lu CS, 2001, J MED EDUC, V5, P3
   Lu RJ, 2020, LANCET, V395, P565, DOI 10.1016/S0140-6736(20)30251-8
   Meng L, 2020, J DENT RES, V99, P481, DOI 10.1177/0022034520914246
   Regmi K, 2020, BMC MED EDUC, V20, DOI 10.1186/s12909-020-02007-6
   SINGAL A, 2020, SURG RADIOL ANAT, V18, P1
   Song FX, 2020, RADIOLOGY, V295, P210, DOI [10.1148/radiol.2020200274, 10.1148/radiol.2020209021]
   Zweier L, 2011, ED Q, V34, pN4
NR 22
TC 5
Z9 5
U1 4
U2 7
PU ELSEVIER TAIWAN
PI TAIPEI
PA RM N-412, 4F, CHIA HSIN BUILDING 11, NO 96, ZHONG SHAN N ROAD SEC 2,
   TAIPEI, 10449, TAIWAN
SN 1991-7902
EI 2213-8862
J9 J DENT SCI
JI J. Dental Sci.
PD OCT
PY 2021
VL 16
IS 4
BP 1281
EP 1289
DI 10.1016/j.jds.2021.07.016
EA AUG 2021
PG 9
WC Dentistry, Oral Surgery & Medicine
WE Science Citation Index Expanded (SCI-EXPANDED)
SC Dentistry, Oral Surgery & Medicine
GA UJ5TH
UT WOS:000691347100029
PM 34377354
OA Green Published, gold
DA 2022-07-18
ER

PT J
AU Haftador, AM
   Shirazi, F
   Mohebbi, Z
AF Haftador, Alireza Mortezaei
   Shirazi, Fatemeh
   Mohebbi, Zinat
TI Online class or flipped-jigsaw learning? Which one promotes academic
   motivation during the COVID-19 pandemic?
SO BMC MEDICAL EDUCATION
LA English
DT Article
DE COVID-19; Motivation; Online education; Flipped classroom; Jigsaw;
   Students
ID STUDENTS MOTIVATION
AB Background Due to the progress in COVID-19, education has undergone a huge change all around the world, leading all universities to move towards distance learning. In this context, the majority of instructors tend to make use of the educational methods that maintain and improve students' motivation and, consequently, promote their academic performance. This study aimed to compare the effects of synchronous online class and the combination of flipped and jigsaw methods on students' academic motivation. Methods This quasi-experimental study was conducted on 84 BSc nursing students who had entered Shiraz University of Medical Sciences in two different years. One group was educated in a synchronous online class, while the other group was educated using a combination of flipped and jigsaw methods. Both classes were enrolled in online classes due to the COVID-19 pandemic. The participants' academic motivation was evaluated using Harter's Academic Motivation Scale. Results The results revealed no significant difference in the intrinsic and extrinsic dimensions of academic motivation in the synchronous online class group before and after the intervention. However, a significant increase was observed in the mean scores of academic motivation (p = 0.002) and its intrinsic (p = 0.003) and extrinsic (p = 0.031) dimensions in the flipped-jigsaw method group after the intervention. Moreover, the mean scores of academic motivation (p = 0.007) and its intrinsic (p = 0.038) and extrinsic (p = 0.010) dimensions were significantly higher in the flipped-jigsaw method group compared to the synchronous online class group after the intervention. Conclusions Since the COVID-19 pandemic has led educational institutions to use virtual education methods, the combination of flipped and jigsaw methods may improve students' academic motivation in distance learning.
C1 [Haftador, Alireza Mortezaei] Shiraz Univ Med Sci, Sch Nursing & Midwifery, Student Res Comm, Shiraz, Iran.
   [Shirazi, Fatemeh] Shiraz Univ Med Sci, Community Based Psychiat Care Res Ctr, Sch Nursing & Midwifery, Dept Nursing, Shiraz, Iran.
   [Mohebbi, Zinat] Shiraz Univ Med Sci, Sch Nursing & Midwifery, Dept Nursing, Shiraz, Iran.
RP Mohebbi, Z (通讯作者)，Shiraz Univ Med Sci, Sch Nursing & Midwifery, Dept Nursing, Shiraz, Iran.
EM mohebb104@yahoo.com
RI mohebbi, zinat/CAE-9414-2022; Mohebbi, Zinat/H-3361-2016
OI mohebbi, zinat/0000-0003-2995-0264; Mohebbi, Zinat/0000-0003-2995-0264;
   Shirazi, Fatemeh/0000-0002-6149-2673
FU Shiraz University of Medical Sciences [98-01-89-21392]
FX This research was financially supported by Shiraz University of Medical
   Sciences (grant No. 98-01-89-21392).
CR Abeysekera L, 2015, HIGH EDUC RES DEV, V34, P1, DOI 10.1080/07294360.2014.934336
   Almendra M., 2019, AM J ED RES, V7, P58
   Alsancak Sirakaya D., 2018, MALAYSIAN ONLINE J E, V6, P76
   Amit-Aharon A, 2020, J PROF NURS, V36, P497, DOI 10.1016/j.profnurs.2020.04.001
   Bagheri Sheykhangafshe F., 2020, Q J CHILD MENTAL HLT, V6, P13, DOI [10.29252/jcmh.6.4.3, DOI 10.29252/JCMH.6.4.3]
   Bawaneh A. K., 2020, EURASIA J MATH SCI T, V16, DOI [10.29333/ejmste/8561, DOI 10.29333/EJMSTE/8561]
   Behroozi N., 2018, J ED PSYCHOL STUD, V15, P107
   Betaubun M, 2021, J PENDIDIKAN PROGRES, V11, P54
   Beyooki AA, 2021, INT J PEDIATR-MASSHA, V9, P13077, DOI 10.22038/IJP.2020.49977.3988
   Bohrani M, 2009, J PSYCHOL STUD ALZAH, V5, P50
   Buari NH., 2020, ENVIRON-BEHAV PROC J, V5, P57, DOI [10.21834/ebpj.v5i15.2496, DOI 10.21834/EBPJ.V5I15.2496]
   Cagande JLL, 2018, ISS EDUC RES, V28, P288
   Cetin B., 2015, J INT ED RES JIER, V11, P95, DOI [10.19030/jier.v11i2.9190, DOI 10.19030/JIER.V11I2.9190]
   Deveci-Topal A, 2013, THESIS GAZI U ANKARA
   Dliss F., 2021, GLADI, V12, P62
   Erbil DG, 2020, STUD EDUC EVAL, V66, DOI 10.1016/j.stueduc.2020.100878
   Faridah N., 2021, J INNOV SCI ED, V10, P339
   Garshasbi A., 2017, MOJEM, V4, P37, DOI [10.22452/mojem.vol4no3.3, DOI 10.22452/MOJEM.VOL4NO3.3]
   Gasevic D, 2019, COMPUT HUM BEHAV, V92, P562, DOI 10.1016/j.chb.2018.07.003
   HARTER S, 1981, DEV PSYCHOL, V17, P300, DOI 10.1037/0012-1649.17.3.300
   Henriksen D., 2020, J TECHNOLOGY TEACHER, V28, P201
   Hinkle J. L., 2018, BRUNNER SUDDARTHS TX
   Horzum MB, 2015, EDUC SCI-THEOR PRACT, V15, P759, DOI 10.12738/estp.2015.3.2410
   Kang XW, 2020, INTERACT LEARN ENVIR, DOI 10.1080/10494820.2020.1817758
   Khan M., 2020, FLIPPED CLASSROOM I
   Lepper MR, 2005, J EDUC PSYCHOL, V97, P184, DOI 10.1037/0022-0663.97.2.184
   Li LY, 2017, COMPUT EDUC, V114, P286, DOI 10.1016/j.compedu.2017.07.007
   Liu YJ, 2018, CHEM EDUC RES PRACT, V19, P251, DOI 10.1039/c7rp00153c
   Malinauskas RK, 2020, EUR J CONTEMP EDUC, V9, P584, DOI 10.13187/ejced.2020.3.584
   Malkoc A, 2018, ACAD SELF EFFICACY A
   Mardesci H, 2020, ONLINE LEARN, V1, pX6, DOI [10.17977/um047v27i12020p042, DOI 10.17977/UM047V27I12020P042]
   Meng L, 2020, J DENT RES, V99, P481, DOI 10.1177/0022034520914246
   Mogavi RH, 2021, P 8 ACM C LEARN SCAL, DOI 10.1145/3430895.3460126
   Moreno-Guerrero AJ, 2020, WATER-SUI, V12, DOI 10.3390/w12020574
   Muhammad Z., 2018, JURNAL KEPERAWATAN, V9, P65
   Mukhtar K, 2020, PAK J MED SCI, V36, pS27, DOI 10.12669/pjms.36.COVID19-S4.2785
   Neno H., 2018, METATHESIS, V2, P171, DOI [10.31002/metathesis.v2i2.695, DOI 10.31002/METATHESIS.V2I2.695]
   Panigrahi R, 2018, INT J INFORM MANAGE, V43, P1, DOI 10.1016/j.ijinfomgt.2018.05.005
   Polat H, 2022, LEARNING ENVIRON RES, V25, P159, DOI 10.1007/s10984-021-09355-0
   Rachmah D. N., 2017, J ED HLTH COMMUNITY, V6, P1, DOI [10.12928/jehcp.v6i3.8314, DOI 10.12928/JEHCP.V6I3.8314]
   Sadeghi Z., 2018, J MED ED DEV, V11, P63, DOI [10.29252/edcj.11.31.63, DOI 10.29252/EDCJ.11.31.63]
   Sivrikaya A.H., 2019, ASIAN J ED TRAIN, V5, P309, DOI [10.20448/journal.522.2019.52.309.315, DOI 10.20448/JOURNAL.522.2019.52.309.315]
   Toquero C. M, 2020, PEDAGOGICAL RES, V5, P2468, DOI [10.29333/pr/7947, DOI 10.29333/PR/7947]
   Ural E., 2017, ASIA PACIFIC FORUM S
   Vanslambrouck S, 2018, INTERNET HIGH EDUC, V36, P33, DOI 10.1016/j.iheduc.2017.09.002
   Yang X, 2021, J PROSTHET DENT, V126, P653, DOI 10.1016/j.prosdent.2020.08.004
   Zhu X., 2020, POSTDIGITAL SCI EDUC, V2, P695, DOI [10.1007/s42438-020-00126-3, DOI 10.1007/S42438-020-00126-3]
NR 47
TC 3
Z9 3
U1 13
U2 35
PU BMC
PI LONDON
PA CAMPUS, 4 CRINAN ST, LONDON N1 9XW, ENGLAND
EI 1472-6920
J9 BMC MED EDUC
JI BMC Med. Educ.
PD SEP 21
PY 2021
VL 21
IS 1
AR 499
DI 10.1186/s12909-021-02929-9
PG 8
WC Education & Educational Research; Education, Scientific Disciplines
WE Science Citation Index Expanded (SCI-EXPANDED); Social Science Citation Index (SSCI)
SC Education & Educational Research
GA UT9FT
UT WOS:000698414500001
PM 34548075
OA Green Published, gold
DA 2022-07-18
ER

PT J
AU Jones, TA
   Vidal, G
   Taylor, C
AF Jones, Tobie A.
   Vidal, Graciela
   Taylor, Cynthia
TI Interprofessional education during the COVID-19 pandemic: finding the
   good in a bad situation
SO JOURNAL OF INTERPROFESSIONAL CARE
LA English
DT Article
DE Interprofessional education; asynchronous; online; COVID-19;
   collaborative practice
ID ONLINE
AB COVID-19 restrictions necessitated wholescale conversion of curricula to online learning environments globally. We used a mixed-methods study design to evaluate the conversion of a large foundational interprofessional course, at our university, to an asynchronous online learning environment. A survey was used to gauge if students learned interprofessionally and about interprofessional collaborative practice (IPCP). A COVID-19 discussion board was used to assess learner knowledge of their own and other health professions and value for IPCP. Survey results indicated students perceived the online session as effective as it would have been in person. The COVID-19 discussion board presented evidence that students met all Interprofessional Education Collaborative core competencies for IPCP, shared knowledge of their and other health professions, and expressed the value and essentiality of IPCP. Findings support social context as a main requisite for interprofessional education, and within the context of the COVID-19 pandemic, students were able to heighten their connection to the global interprofessional community. Circumstances surrounding COVID-19 highlight the need for increasing IPCP education. One unforeseen positive that has emerged in spite of this global catastrophe is enhanced student awareness of IPCP and interprofessional comradery as evidenced through student discussions in this course.
C1 [Jones, Tobie A.] Oregon Hlth & Sci Univ, Dept Restorat Dent, 2730 SW Moody Ave, Portland, OR 97201 USA.
   [Vidal, Graciela] Oregon Hlth & Sci Univ, Off Educ Improvement & Innovat, Portland, OR 97201 USA.
   [Taylor, Cynthia] Oregon Hlth & Sci Univ, Dept Family Med, Portland, OR 97201 USA.
RP Jones, TA (通讯作者)，Oregon Hlth & Sci Univ, Dept Restorat Dent, 2730 SW Moody Ave, Portland, OR 97201 USA.
EM jonesto@ohsu.edu
OI Jones, Tobie/0000-0002-9226-1384
CR Bauer M. W., 2000, QUALITATIVE RES TEXT, V1st
   BLUTEAU P, 2017, J INTERPROF CARE, V0031, P00420, DOI DOI 10.1080/13561820.2017.1307170
   Brooks A. J., 2019, CLOTHING POVERTY HID, DOI 10.1016/j.explore.2019.08.002
   Brown J. S., 1989, ED RES, V18, P1
   Carlo J. T., 2009, TEXAS MED, V105
   EVANS S, 2020, J INTERPROF CARE, V0034, P00004, DOI DOI 10.1080/13561820.2019.1632817
   EVANS SM, 2019, MED TEACH, V0041, P00215, DOI DOI 10.1080/0142159X.2018.1460656
   Homeland Security Council, 2006, MPLEM PLAN NAT STRAT
   MARKEL H, 2007, JAMA J AM MED ASSOC, V0298, P00644
   Merriam S., 2013, ADULT LEARNING LINKI
   Merriam-Webster, 2020, ENTERPRISE
   OBRIEN BC, 2020, ADV HEALTH SCI EDUC, V0025, P00483, DOI DOI 10.1007/S10459-019-09900-W
   OHSU Interprofessional Initiative, 2016, OHSU INT IN 2012 MAR
   SANBORN H, 2016, J INTERPROF CARE, V0030, P00668, DOI DOI 10.1080/13561820.2016.1182143
   Sawyer K., 2012, CAMBRIDGE HDB SITUAT
   United Nations Educational Scientific and Cultural Organization (UNESCO), 2020, UN WORLD WAT DEV REP
   VANDAMME W, 2018, BMJ BRIT MED J, V0362, DOI DOI 10.1136/BMJ.K3296
   World Health Organization, 2010, FRAM ACT INT ED COLL INCREASING ACCESS HL
   2016, NEURAL PLASTICITY, V2016, P00001
NR 19
TC 13
Z9 12
U1 1
U2 4
PU TAYLOR & FRANCIS INC
PI PHILADELPHIA
PA 530 WALNUT STREET, STE 850, PHILADELPHIA, PA 19106 USA
SN 1356-1820
EI 1469-9567
J9 J INTERPROF CARE
[truncated: 2,665,570 more chars]
