# Supplementary material for: The impact of COVID-19 on online medical education: a knowledge graph analysis based on co-term analysis
Source: BMC Med Educ. 2023 Apr 1;23:203. doi: 10.1186/s12909-023-04193-5 (PMC10067015; doi:10.1186/s12909-023-04193-5)
Supplement: Supplementary file 1 — Additional file 1. [file 12909_2023_4193_MOESM1_ESM.zip › wos/savedrecs (3).txt]

FN Clarivate Analytics Web of Science
VR 1.0
PT J
AU Hope, C
   Reilly, JJ
   Griffiths, G
   Lund, J
   Humes, D
AF Hope, C.
   Reilly, J. -J.
   Griffiths, G.
   Lund, J.
   Humes, D.
TI The impact of COVID-19 on surgical training: a systematic review
SO TECHNIQUES IN COLOPROCTOLOGY
LA English
DT Review
DE Surgery; Medical education; COVID-19; Coronavirus 2019; Surgical
   training
AB Background Coronavirus disease (COVID-19) has caused global disruption to health care. Non-urgent elective surgical cases have been cancelled, outpatient clinics have reduced and there has been a reduction in the number of patients presenting as an emergency. These factors will drastically affect the training opportunities of surgical trainees. The aim of this systematic review is to describe the impact of COVID-19 on surgical training globally. Methods The review was performed in line with Preferred Reporting Items for Systematic Reviews and Meta-Analyses (PRISMA) guidelines and registered with the Open Science Framework (OSF). Medline, EMBASE, PubMed and the Cochrane Central Register of Controlled Trials were searched. Results The searches identified 499 articles, 29 of which were included in the review. This contained data from more than 20 countries with 5260 trainees and 339 programme directors. Redeployment to non-surgical roles varied across studies from 6% to 35.1%. According to all of the studies, operative experience has been reduced. Knowledge learning had been switched to online platforms across 17 of the studies and 7 reported trainees had increased time to devote to educational/academic activities. All of the studies reporting on mental health report negative associations with increased stress, ranging from 54.9% to 91.6% of trainees. Conclusions The impact of COVID-19 on surgical trainees has been experienced globally and across all specialities. Negative effects are not limited to operative and clinical experience, but also the mental health and wellbeing of trainees. Delivery of surgical training will need to move away from traditional models of learning to ensure trainees are competent and well supported.
C1 [Hope, C.; Lund, J.] Univ Nottingham, Div Med Sci & Grad Entry Med, Derby DE22 3NE, England.
   [Reilly, J. -J.] Nottingham Univ Hosp NHS Trust, Queens Med Ctr, Nottingham NG7 2UH, England.
   [Griffiths, G.] Ninewells Hosp, Dundee, Scotland.
   [Humes, D.] Univ Nottingham, Sch Med, Div Epidemiol & Publ Hlth, Nottingham, England.
   [Humes, D.] Univ Nottingham, Sch Med, Nottingham Digest Dis Ctr, Nottingham, England.
   [Humes, D.] Nottingham Univ Hosp NHS Trust, Natl Inst Hlth Res, Nottingham Digest Dis Biomed Res Unit, E Floor West Block,QMC Campus, Nottingham NG7 2UH, England.
RP Hope, C (通讯作者)，Univ Nottingham, Div Med Sci & Grad Entry Med, Derby DE22 3NE, England.
EM carlahope@nhs.net; johnjoereilly@gmail.com; Gareth.griffiths@nhs.net;
   jon.lund@nottingham.ac.uk; David.humes@nottingham.ac.uk
RI Lund, Jonathan/A-3981-2019
OI Lund, Jonathan/0000-0001-5195-2181
CR Abdessater M, 2020, PROG UROL, V30, P448, DOI 10.1016/j.purol.2020.04.015
   Alhaj AK, 2020, WORLD NEUROSURG, V139, pE848, DOI 10.1016/j.wneu.2020.05.087
   American COllege of Surgeons, 2020, COVID 19 GUID TRIAG
   Amparore D, 2020, MINERVA UROL NEFROL, V72, P505, DOI 10.23736/S0393-2249.20.03868-0
   An TW, 2020, J AM ACAD ORTHOP SUR, V28, pE679, DOI 10.5435/JAAOS-D-20-00397
   Association of American Medical Colleges, 2020, COR COVID 19 MCAT EX
   Aziz H, 2021, J SURG EDUC, V78, P431, DOI 10.1016/j.jsurg.2020.07.037
   Balasubramanian A, 2020, HEAD NECK-J SCI SPEC, V42, P1638, DOI 10.1002/hed.26291
   Beard JD., 2011, BULLETIN, V93, P202, DOI [10.1308/147363511X575714, DOI 10.1308/147363511X575714]
   Bernardi L, 2020, AM J SURG, V220, P1361, DOI 10.1016/j.amjsurg.2020.06.010
   Chigurupati, 2020, ORAL SURG ORAL MED O
   Collins C, 2021, J SURG EDUC, V78, P422, DOI 10.1016/j.jsurg.2020.07.031
   Dewey C, 2020, ANN INTERN MED, V172, P752, DOI 10.7326/M20-1033
   Fero KE, 2020, UROLOGY, V143, P62, DOI 10.1016/j.urology.2020.05.051
   Ferrara M, 2020, EYE, V34, P2089, DOI 10.1038/s41433-020-1061-3
   Figueroa F, 2020, ACTA ORTHOP, V91, P543, DOI 10.1080/17453674.2020.1776461
   Givi B, 2020, HEAD NECK-J SCI SPEC, V42, P1411, DOI 10.1002/hed.26252
   Guo T, 2020, HEAD NECK-J SCI SPEC, V42, P2782, DOI 10.1002/hed.26368
   Huntley RE, 2020, J ORAL MAXIL SURG, V78, P1257, DOI 10.1016/j.joms.2020.05.026
   Javanmard-Emamghissi H, 2021, TECH COLOPROCTOL, V25, P401, DOI 10.1007/s10151-020-02297-4
   Kapila AK, 2020, BRIT J SURG, V107, pE305, DOI 10.1002/bjs.11761
   Khusid JA, 2020, INT J CLIN PRACT, V74, DOI 10.1111/ijcp.13559
   Komotar RJ, 2020, EARLY CHANGES NEUROS
   Lai JB, 2020, JAMA NETW OPEN, V3, DOI 10.1001/jamanetworkopen.2020.3976
   Low ZX, 2019, INT J ENV RES PUB HE, V16, DOI 10.3390/ijerph16091479
   Luo TD, 2020, CHIN IND HYG OCCUP D, V38, P192, DOI 10.3760/cma.j.cn121094-20200219-00063
   Megaloikonomos PD, 2020, INT ORTHOP, V44, P1611, DOI 10.1007/s00264-020-04742-3
   Mishra D, 2020, INDIAN J OPHTHALMOL, V68, P999, DOI 10.4103/ijo.IJO_1067_20
   Moher David, 2009, Ann Intern Med, V151, P264, DOI 10.1136/bmj.b2535
   Munjal T, 2020, INT J PEDIATR OTORHI, V138, DOI 10.1016/j.ijporl.2020.110267
   NHS England, 2020, A E ATTENDANCES EMER
   Osama M, 2020, INT J SURG, V79, P252, DOI 10.1016/j.ijsu.2020.06.004
   Paesano Nahuel, 2020, Int. braz j urol., V46, P165, DOI [10.1590/s1677-5538.ibju.2020.s120, 10.1590/S1677-5538.IBJU.2020.S120]
   Pelargos PE, 2020, WORLD NEUROSURG, V140, pE381, DOI 10.1016/j.wneu.2020.05.263
   Porpiglia F, 2020, BJU INT, V125, pE15, DOI 10.1111/bju.15076
   Pulcrano M, 2016, JAMA SURG, V151, P970, DOI 10.1001/jamasurg.2016.1647
   Rajan N, 2020, ANESTH ANALG, V131, P31, DOI 10.1213/ANE.0000000000004847
   Riding D, 2020, STATEMENT COVID 19 I
   Rosen GH, 2020, J UROLOGY, V204, P1039, DOI 10.1097/JU.0000000000001155
   Sarpong NO, 2020, J BONE JOINT SURG AM, V102, P1019, DOI 10.2106/JBJS.20.00574
   Schull MJ, 2003, EMERG MED J, V20, P400, DOI 10.1136/emj.20.5.400
   Seah KTM, 2020, EMERG MED J, V37, P456, DOI 10.1136/emermed-2020-210052
   Sherbino J, 2004, ANN EMERG MED, V44, P229, DOI 10.1016/j.annemergmed.2004.05.021
   Stambough JB, 2020, J ARTHROPLASTY, V35, pS60, DOI 10.1016/j.arth.2020.04.032
   Stevens S, 2020, NEXT STEPS NHS RESPO
   Wells GA, NEWCASTLE OTTAWA SCA
   White EM, 2021, J SURG EDUC, V78, P412, DOI 10.1016/j.jsurg.2020.07.036
   WHO, 2021, COVID 19 VACC TRACK
   World Health Organisation, 2020, SARS SEV AC RESP SYN
   Zheng J, 2020, SURGERY, V168, P222, DOI 10.1016/j.surg.2020.06.003
   Zingaretti N, 2020, AESTHET PLAST SURG, V44, P1381, DOI 10.1007/s00266-020-01789-w
   Zoia C, 2020, ACTA NEUROCHIR, V162, P1789, DOI 10.1007/s00701-020-04460-0
NR 52
TC 23
Z9 23
U1 1
U2 2
PU SPRINGER-VERLAG ITALIA SRL
PI MILAN
PA VIA DECEMBRIO, 28, MILAN, 20137, ITALY
SN 1123-6337
EI 1128-045X
J9 TECH COLOPROCTOL
JI Tech. Coloproctology
PD MAY
PY 2021
VL 25
IS 5
BP 505
EP 520
DI 10.1007/s10151-020-02404-5
EA JAN 2021
PG 16
WC Gastroenterology & Hepatology; Surgery
WE Science Citation Index Expanded (SCI-EXPANDED)
SC Gastroenterology & Hepatology; Surgery
GA RU2JG
UT WOS:000612611800002
PM 33507436
OA hybrid, Green Published
DA 2022-07-18
ER

PT J
AU Kazawa, K
   Shimpuku, Y
   Yoshinaga, N
AF Kazawa, Kana
   Shimpuku, Yoko
   Yoshinaga, Naoki
TI Characteristics of early-career nurse researchers negatively impacted
   during the COVID-19 pandemic: a cross-sectional study
SO BMJ OPEN
LA English
DT Article
DE COVID-19; human resource management; education & training (see medical
   education & training)
AB Objectives This study aimed to identify typical patterns and determinants of early-career nurse researchers (ECNRs: age <= 45 years) who reported that their research activities were negatively impacted during the COVID-19 pandemic, using a data mining methodology. To gain a deeper understanding of the characteristics of these ECNRs, we compared them with the characteristics of senior nurse researchers (SNRs: age >= 46 years). Design A cross-sectional study. Participants 1532 nurse researchers. Data collection and analysis We conducted an anonymous online questionnaire survey that assessed individual and professional attributes of nurse researchers and their experiences from April to June 2020. We analysed the association between the impact on research activities and the individual and professional attributes using cross-tabulation, and employed the chi-square automatic interaction detection technique to perform population segmentation. Results We found that difficulties in research management, an increased burden of student education and organisational management, and organisational management position were relatively important factors for determining the negative impact of COVID-19 on the research activities of ECNRs (p<0.05). For both ECNRs and SNRs, the most relevant determinant of disrupted research activities was 'difficulties in research management' (chi(2)=34.7 and 126.5, respectively, p<0.001 for both). However, only ECNRs yielded 'position in organisational management' and was extracted only for ECNRs (chi(2)=7.0, p=0.008). Conclusions Difficulties in research management and an increased burden of student education and organisational management had an unfavourable impact on the research activities of ECNRs. To ensure quality of nursing care and nursing science development during and after the COVID-19 era, it is important to support ECNRs in their nursing research activities and career development. Our findings could contribute to the prioritisation of interventions and policymaking for ECNRs who are particularly at risk of being negatively affected by the pandemic.
C1 [Kazawa, Kana; Shimpuku, Yoko] Hiroshima Univ, Grad Sch Biomed & Hlth Sci, Hiroshima, Japan.
   [Yoshinaga, Naoki] Univ Miyazaki, Fac Med, Miyazaki, Japan.
RP Kazawa, K (通讯作者)，Hiroshima Univ, Grad Sch Biomed & Hlth Sci, Hiroshima, Japan.
EM kkazawa@hiroshima-u.ac.jp
RI Yoshinaga, Naoki/AAU-6403-2021; Kazawa, Kana/A-7441-2018
OI Yoshinaga, Naoki/0000-0002-4438-9746; Kazawa, Kana/0000-0002-5303-8542
CR Cardel MI, 2020, ANN AM THORAC SOC, V17, P1366, DOI 10.1513/AnnalsATS.202006-589IP
   Castro-Sanchez E, 2021, INT NURS REV, V68, P214, DOI 10.1111/inr.12660
   Chau JPC, 2021, BMJ OPEN, V11, DOI 10.1136/bmjopen-2021-052683
   Chen SC, 2020, J NURS RES, V28, DOI 10.1097/NRJ.0000000000000389
   Denfeld Q, 2020, J WOMENS HEALTH, V29, P752, DOI 10.1089/jwh.2020.8552
   Diggs-Andrews Kelly A, 2021, BMC Proc, V15, P7, DOI 10.1186/s12919-021-00212-9
   Doraiswamy S, 2020, J MED INTERNET RES, V22, DOI 10.2196/24087
   Gallego-Gomez JI, 2020, INT J ENV RES PUB HE, V17, DOI 10.3390/ijerph17207383
   Gray JR., 2017, BURNS GROVES PRACTIC, V8th, P34
   Im EO, 2021, RES NURS HEALTH, V44, P758, DOI 10.1002/nur.22171
   Japan Academy of Nursing Science, 2013, SURV RES ACT EARL CA
   Japan Academy of Nursing Science, 2021, IMP COVID 19 RES ACT
   Kass G.V., 1980, J APPL STAT, DOI [10.2307/2986296, DOI 10.2307/2986296]
   Kazawa K, 2021, GERIATR GERONTOL INT, V21, P593, DOI 10.1111/ggi.14178
   Krukowski RA, 2021, J WOMENS HEALTH, V30, P341, DOI 10.1089/jwh.2020.8710
   Lee K, 2009, GLOB INST, P1
   Mann DM, 2020, J AM MED INFORM ASSN, V27, P1132, DOI 10.1093/jamia/ocaa072
   Ministry of Education Culture Sports Science and Technology Ministry of Health Labour and Welfare, 2021, RESP SCH TRAIN FAC M
   Myers KR, 2020, NAT HUM BEHAV, V4, P880, DOI 10.1038/s41562-020-0921-y
   Naruse T, 2012, BIOSCI TRENDS, V6, P10, DOI 10.5582/bst.2012.v6.1.10
   Oh EG, 2019, ASIAN NURS RES, V13, P115, DOI 10.1016/j.anr.2019.02.003
   Park JJH, 2021, LANCET GLOB HEALTH, V9, pE711, DOI 10.1016/S2214-109X(20)30542-8
   Penteado CT, 2020, FRONT PSYCHIATRY, V11, DOI 10.3389/fpsyt.2020.578672
   Rice M, 2020, J PROF NURS, V36, P462, DOI 10.1016/j.profnurs.2020.03.006
   Sohrabi C, 2021, INT J SURG, V86, P57, DOI 10.1016/j.ijsu.2020.12.008
   Spann A, 2020, HEALTH SOC CARE COMM, V28, P699, DOI 10.1111/hsc.12912
   Gonzalez-Gil MT, 2021, INTENS CRIT CARE NUR, V62, DOI 10.1016/j.iccn.2020.102966
   Termini CM, 2020, BMC BIOL, V18, DOI 10.1186/s12915-020-00821-4
   von Elm E, 2007, PREV MED, V45, P247, DOI [10.1016/S0140-6736(07)61602-X, 10.1016/j.jclinepi.2007.11.008, 10.1371/journal.pmed.0040297, 10.1371/journal.pmed.0040296, 10.2471/BLT.07.045120]
   World Health Organization, 2020, STAT WORLDS NURS REP
   World Health Organization (VVHO), 2020, INF PREV CONTR HLTH, P1, DOI DOI 10.1017/DMP.2020.166
   Yi Xu, 2020, Br J Community Nurs, V25, P390, DOI 10.12968/bjcn.2020.25.8.390
   Yoshinaga N, 2022, JPN J NURS SCI, V19, DOI 10.1111/jjns.12454
NR 33
TC 0
Z9 0
U1 1
U2 1
PU BMJ PUBLISHING GROUP
PI LONDON
PA BRITISH MED ASSOC HOUSE, TAVISTOCK SQUARE, LONDON WC1H 9JR, ENGLAND
SN 2044-6055
J9 BMJ OPEN
JI BMJ Open
PD APR
PY 2022
VL 12
IS 4
AR e059331
DI 10.1136/bmjopen-2021-059331
PG 10
WC Medicine, General & Internal
WE Science Citation Index Expanded (SCI-EXPANDED); Social Science Citation Index (SSCI)
SC General & Internal Medicine
GA 0Q3BS
UT WOS:000784798300025
PM 35443964
OA gold, Green Published
DA 2022-07-18
ER

PT J
AU Abbas, A
   Samad, L
   Ozgediz, D
   Ademuyiwa, A
   Ameh, EA
   Banu, T
   Botelho, F
   Espineda, B
   Gathuya, Z
   Lakhoo, K
   Olubunmi, LA
   Madhuri, V
   Millano, L
   Nabulindo, S
   Shehata, S
   Wong, KN
   Butler, MW
AF Abbas, Alizeh
   Samad, Lubna
   Ozgediz, Doruk
   Ademuyiwa, Adesoji
   Ameh, Emmanuel A.
   Banu, Tahmina
   Botelho, Fabio
   Espineda, Beda
   Gathuya, Zipporah
   Lakhoo, Kokila
   Olubunmi, Lawal-Aiyedun
   Madhuri, Vrisha
   Millano, Leecarlo
   Nabulindo, Susane
   Shehata, Sameh
   Wong, Kenneth
   Butler, Marilyn W.
CA Global Initiative Children's Surg
TI Online action planning forums to develop a roadmap to mitigate the
   impact of COVID-19 on the delivery of global children's surgical care
SO PEDIATRIC SURGERY INTERNATIONAL
LA English
DT Article
DE Global surgery; Children&#8217; s surgery; Pediatric surgery; COVID-19;
   Pandemic; Online social networking
ID SURGERY
AB Purpose We aimed to understand the challenges facing children's surgical care providers globally and realistic interventions to mitigate the catastrophic impact of COVID-19 on children's surgery. Methods Two online Action Planning Forums (APFs) were organized by the Global Initiative for Children's Surgery (GICS) with a geographically diverse panel representing four children's surgical, anesthesia, and nursing subspecialties. Qualitative analysis was performed to identify codes, themes, and subthemes. Results The most frequently reported challenges were delayed access to care for children; fear among the public and patients; unavailability of appropriate personal protective equipment (PPE); diversion of resources toward COVID-19 care; and interruption in student and trainee hands-on education. To address these challenges, panelists recommended human resource and funding support to minimize backlog; setting up international, multi-center studies for systematic data collection specifically for children; providing online educational opportunities for trainees and students in the form of large and small group discussions; developing best practice guidelines; and, most importantly, adapting solutions to local needs. Conclusion Identification of key challenges and interventions to mitigate the impact of the COVID-19 pandemic on global children's surgery via an objective, targeted needs assessment serves as an essential first step. Key interventions in these areas are underway.
C1 [Abbas, Alizeh; Samad, Lubna] Ind Hlth Network, Global Hlth Directorate, Ctr Essential Surg & Acute Care, Woodcraft Bldg,Plot 3 & 3A,Sect 47, Karachi, Pakistan.
   [Ozgediz, Doruk] Univ Calif San Francisco, San Francisco, CA 94143 USA.
   [Ademuyiwa, Adesoji] Univ Lagos, Coll Med, Fac Clin Sci, Paediat Surg Unit,Dept Surg, Lagos, Nigeria.
   [Ameh, Emmanuel A.] Natl Hosp, Dept Surg, Div Paediat Surg, Abuja, Nigeria.
   [Banu, Tahmina] Chittagong Res Inst Children Surg, Chittagong, Bangladesh.
   [Botelho, Fabio] Univ Fed Minas Gerais, Hosp Clin, Belo Horizonte, MG, Brazil.
   [Espineda, Beda] Philippines Childrens Med Ctr, Quezon City, Philippines.
   [Gathuya, Zipporah] Nairobi Hosp, Nairobi, Kenya.
   [Lakhoo, Kokila] Univ Oxford, Nuffield Dept Surg Sci, Oxford, England.
   [Olubunmi, Lawal-Aiyedun] Spina Bifida & Hydrocephalus Care Fdn, Abuja, Nigeria.
   [Madhuri, Vrisha] Christian Med Coll & Hosp, Dept Paediat Orthopaed, Vellore, Tamil Nadu, India.
   [Millano, Leecarlo] Tarakan Gen Hosp, Pediat Surg Div, Jakarta, Indonesia.
   [Nabulindo, Susane] Univ Nairobi, Dept Anaesthesia, Nairobi, Kenya.
   [Shehata, Sameh] Alexandria Univ, Dept Pediat Surg, Alexandria, Egypt.
   [Wong, Kenneth] Univ Hong Kong, Dept Surg, Hong Kong, Peoples R China.
   [Butler, Marilyn W.] Oregon Hlth & Sci Univ, Div Pediat Surg, 501 N Graham St,Suite 300, Portland, OR 97227 USA.
RP Abbas, A (通讯作者)，Ind Hlth Network, Global Hlth Directorate, Ctr Essential Surg & Acute Care, Woodcraft Bldg,Plot 3 & 3A,Sect 47, Karachi, Pakistan.; Butler, MW (通讯作者)，Oregon Hlth & Sci Univ, Div Pediat Surg, 501 N Graham St,Suite 300, Portland, OR 97227 USA.
EM alizehabbas.raza@gmail.com; mwbutler@gmail.com
OI lakhoo, kokila/0000-0003-1840-708X
CR Ahmed M, 2020, ECLINICALMEDICINE, V26, DOI 10.1016/j.eclinm.2020.100527
   Ali SR, 2020, J PLAST RECONSTR AES, V73, P1362, DOI 10.1016/j.bjps.2020.05.038
   Alyami AH, 2020, ANN MED SURG, V56, P61, DOI 10.1016/j.amsu.2020.05.048
   Bhaskar S, 2020, FRONT PUBLIC HEALTH, V8, DOI 10.3389/fpubh.2020.00410
   Chandratre S, 2020, J MED EDUC CURRIC DE, V7, DOI 10.1177/2382120520935059
   COVIDsurg Collaborative, 2020, LANCET, V396, P27, DOI 10.1016/S0140-6736(20)31182-X
   Davenport M, 2020, J PEDIATR SURG, V55, P785, DOI 10.1016/j.jpedsurg.2020.04.009
   Docherty AB, 2020, BMJ-BRIT MED J, V369, DOI 10.1136/bmj.m1985
   Dong YY, 2020, PEDIATRICS, V145, DOI 10.1542/peds.2020-0702
   Ficarra V, 2020, MINERVA UROL NEFROL, V72, P369, DOI 10.23736/S0393-2249.20.03846-1
   Goodman LF, 2018, EUR J PEDIATR SURG, V28, P51, DOI 10.1055/s-0037-1604399
   Grabski D, 2019, WORLD J SURG, V43, P978, DOI 10.1007/s00268-018-04888-7
   Higashi H, 2015, ARCH DIS CHILD, V100, P233, DOI 10.1136/archdischild-2014-306175
   Khan KS, 2020, J MED VIROL, V2020, P2
   Korean Soc Infect Dis, 2020, J KOREAN MED SCI, V35, DOI 10.3346/jkms.2020.35.e112
   Leva E, 2020, J PEDIATR SURG, V55, P985, DOI 10.1016/j.jpedsurg.2020.03.028
   Lopez AD, 2006, GLOBAL BURDEN OF DISEASE AND RISK FACTORS, P1, DOI 10.1596/978-0-8213-6262-4
   Mao L, 2020, JAMA NEUROL, V77, P683, DOI 10.1001/jamaneurol.2020.1127
   Mathers C, 2008, GLOBAL BURDEN OF DISEASE: 2004 UPDATE, P1
   Mazingi D, 2020, BMJ GLOB HEALTH, V5, DOI 10.1136/bmjgh-2020-003016
   McKechnie T, 2020, ANN SURG, V272, pE153, DOI 10.1097/SLA.0000000000003999
   O'Grady NP, 2002, CLIN INFECT DIS, V35, P1281, DOI 10.1086/344188
   Okonkwo INC, 2020, ANAESTHESIA, V75, P1605, DOI 10.1111/anae.15264
   Patel NM, 2020, ANN MED SURG, V59, P35, DOI 10.1016/j.amsu.2020.08.054
   Qazi SH, 2020, PEDIATR SURG INT, V36, P1267, DOI 10.1007/s00383-020-04721-0
   Roberton T, 2020, LANCET GLOB HEALTH, V8, pE901, DOI 10.1016/S2214-109X(20)30229-1
   Salvador-Carulla L, 2020, RAPID RESPONSE CRISI
   Song X, 2020, CRIT CARE, V24, DOI 10.1186/s13054-020-02884-9
   Tafoya S, 2020, PEDIATR ANESTH, V30, P1275, DOI 10.1111/pan.14000
   Tangcharoensathien V, 2020, J MED INTERNET RES, V22, DOI 10.2196/19659
   Thigpen S, 2012, AM J COMMUN PSYCHOL, V50, P285, DOI 10.1007/s10464-012-9537-3
   Verdoni L, 2020, LANCET, V395, P1771, DOI 10.1016/S0140-6736(20)31103-X
   Vervoort D, 2020, GLOBAL HLTH NOW
   World Health Organization, 2020, COR DIS COVID 19 SIT
   Wu ZY, 2020, JAMA-J AM MED ASSOC, V323, P1239, DOI 10.1001/jama.2020.2648
   Zhang X, 2017, NAT COMMUN, V8, P1, DOI [10.1038/ncomms14542, 10.1038/s41467-017-01968-5]
NR 36
TC 0
Z9 0
U1 3
U2 3
PU SPRINGER
PI NEW YORK
PA ONE NEW YORK PLAZA, SUITE 4600, NEW YORK, NY, UNITED STATES
SN 0179-0358
EI 1437-9813
J9 PEDIATR SURG INT
JI Pediatr. Surg. Int.
PD SEP
PY 2021
VL 37
IS 9
BP 1221
EP 1233
DI 10.1007/s00383-021-04903-4
EA APR 2021
PG 13
WC Pediatrics; Surgery
WE Science Citation Index Expanded (SCI-EXPANDED)
SC Pediatrics; Surgery
GA TS6ZS
UT WOS:000641678400001
PM 33880597
OA Green Published, Bronze
DA 2022-07-18
ER

PT J
AU Gao, HM
   Hu, RJ
   Yin, L
   Yuan, XL
   Tang, H
   Luo, L
   Chen, M
   Huang, D
   Wang, Y
   Yu, AY
   Jiang, ZX
AF Gao, Huiming
   Hu, Rujun
   Yin, Ling
   Yuan, Xiaoli
   Tang, Hao
   Luo, Lan
   Chen, Mei
   Huang, Di
   Wang, Ying
   Yu, Anyong
   Jiang, Zhixia
TI Knowledge, attitudes and practices of the Chinese public with respect to
   coronavirus disease (COVID-19): an online cross-sectional survey
SO BMC PUBLIC HEALTH
LA English
DT Article
DE COVID-19; Knowledge; Attitude; Practice; Survey
ID OUTBREAK
AB BackgroundCoronavirus disease (COVID-19) has become a pandemic. The knowledge, attitudes, and practices (KAP) of the public play a major role in the prevention and control of infectious diseases. The objective of the present study was to evaluate the KAP of the Chinese public and to assess potential influencing factors related to practices.MethodsA cross-sectional online survey was conducted in China in February 2020 via a self-designed questionnaire comprising 33 questions assessing KAP.ResultsFor the 2136 respondents from 30 provinces or municipalities in China, the accurate response rate for the knowledge section ranged from 72.7 to 99.5%, and the average was 91.2%. Regarding attitude section, the percentage of positive attitudes ("strongly agree" and "agree") ranged from 94.7 to 99.7%, and the average value was 98.0%. The good practices ("always" and "often") results ranged from 76.1 to 99.5%, and the average value was 96.8%. The independent samples t-test revealed that gender and ethnic differences had no effect on knowledge, attitude or behaviour (P>0.05). However, knowledge was associated with age (t=4.842, p <0.001), marital status (t=-5.323, p <0.001), education level (t=8.441, p <0.001), occupation (t=-10.858, p <0.001), and place of residence (t=7.929, p <0.001). Similarly, attitude was associated with marital status (t=-2.383, p =0.017), education level (t=2.106, p =0.035), occupation (t=-4.834, p <0.001), and place of residence (t=4.242, p <0.001). The multiple linear regression analysis results showed that the factors influencing practices were knowledge (t=-3.281, p =0.001), attitude (t=18.756, p <0.001), occupation (t=-3.860, p <0.001), education level (t=3.136, p =0.002), and place of residence (t=3.257, p =0.001).ConclusionsThe Chinese public exhibited a good level of knowledge of COVID-19, a positive attitude, and high adherence to good practices. COVID-19-related knowledge, attitudes and practices were affected by age, marital status, education level, occupation, and place of residence to varying degrees. In addition, practices were affected by knowledge and attitudes towards COVID-19.
C1 [Gao, Huiming; Hu, Rujun; Yuan, Xiaoli; Huang, Di; Wang, Ying; Jiang, Zhixia] Zunyi Med Univ, Dept Nursing, Affiliated Hosp, Zunyi 563000, Guizhou, Peoples R China.
   [Hu, Rujun; Yin, Ling; Tang, Hao; Luo, Lan; Chen, Mei; Yu, Anyong] Zunyi Med Univ, Dept Emergency, Affiliated Hosp, Zunyi 563000, Guizhou, Peoples R China.
RP Jiang, ZX (通讯作者)，Zunyi Med Univ, Dept Nursing, Affiliated Hosp, Zunyi 563000, Guizhou, Peoples R China.
EM jzxhl@126.com
CR Al-Hazmi A, 2018, SAUDI J BIOL SCI, V25, P572, DOI 10.1016/j.sjbs.2016.01.032
   [蔡欢乐 Cai Huanle], 2020, [中国公共卫生, China Journal of Public Health], V36, P152
   Chan JFW, 2020, LANCET, V395, P514, DOI 10.1016/S0140-6736(20)30154-9
   Cheng VCC, 2020, J HOSP INFECT, V104, P254, DOI 10.1016/j.jhin.2020.01.010
   China National Health Commission, 2020, DIAGN TREATM COVID 1
   Chinese Center For Disease Prevent, 2020, GUID PUBL PROT COVID
   de Zwart O, 2009, INT J BEHAV MED, V16, P30, DOI 10.1007/s12529-008-9008-2
   Feng J., 2013, PREVENT MED, V39, P35
   Galle F, 2020, INT J ENV RES PUB HE, V17, DOI 10.3390/ijerph17103481
   Geldsetzer P, 2020, ANN INTERN MED, V173, P157, DOI 10.7326/M20-0912
   Goodwin R, 2009, BMC INFECT DIS, V9, DOI 10.1186/1471-2334-9-166
   Guo LF., 2005, PRACT PREV MED, V12, P134
   [李文豪 Li Wenhao], 2020, [暨南大学学报. 自然科学与医学版, Journal of Jinan University. Natural Science & Medicine Edition], V41, P186
   Li WY, 2015, CHIN J NURSING SCI, V30, P107, DOI DOI 10.3870/HLXZZ.2015.06.107
   [罗琳 Luo Lin], 2020, [中国公共卫生, China Journal of Public Health], V36, P156
   Luo YZ, 2020, PREV MED, V32, P230, DOI DOI 10.19485/J.CNKI.ISSN2096-5087.2020.03.004
   [马晓薇 Ma Xiaowei], 2015, [中华疾病控制杂志, Chinese Journal of Disease Control & Prevention], V19, P593
   Papagiannis D, 2020, INT J ENV RES PUB HE, V17, DOI 10.3390/ijerph17144925
   Qian GQ, 2020, CLIN INFECT DIS, V71, P861, DOI 10.1093/cid/ciaa316
   Seale H, 2010, BMC INFECT DIS, V10, DOI 10.1186/1471-2334-10-99
   Shi R, 2003, CHIN GEN PRACT, V6, P481
   Wang JL, 2009, CLIN EPIDEMIOLOGY DE
   World Health Organization, 2020, 63 WHO
   Zhong BL, 2020, INT J BIOL SCI, V16, P1745, DOI 10.7150/ijbs.45221
NR 24
TC 32
Z9 32
U1 3
U2 8
PU BMC
PI LONDON
PA CAMPUS, 4 CRINAN ST, LONDON N1 9XW, ENGLAND
EI 1471-2458
J9 BMC PUBLIC HEALTH
JI BMC Public Health
PD NOV 30
PY 2020
VL 20
IS 1
AR 1816
DI 10.1186/s12889-020-09961-2
PG 8
WC Public, Environmental & Occupational Health
WE Science Citation Index Expanded (SCI-EXPANDED)
SC Public, Environmental & Occupational Health
GA PB7OJ
UT WOS:000596505700003
PM 33256707
OA Green Published, gold, Green Submitted
DA 2022-07-18
ER

PT J
AU Lazzari, C
   Mcaleer, S
   Nusair, A
   Rabottini, M
AF Lazzari, Carlo
   Mcaleer, Sean
   Nusair, Abdul
   Rabottini, Marco
TI Psychiatric training during covid-19 pandemic benefits from integrated
   practice in interprofessional teams and ecological momentary
   e-assessment
SO RIVISTA DI PSICHIATRIA
LA English
DT Article
DE covid-19; interprofessional education; ecological momentary assessment;
   app; psychiatry
ID MENTAL-HEALTH; EDUCATION; STUDENTS
AB Objectives. During the current covid-19 pandemic, healthcare students had to stop their face-to-face attendance at medical colleges and universities. This condition has resulted in a change in how learning and assessment of psychiatric and interprofessional practice occur. The pandemic has also increased clinical mentors' need to follow their mentees' educational progress via virtual technology, including smart-phone-based educational apps. The aim of the study is to propose a model in psychiatric and medical interprofessional practice e-assessment. Methods. In this study, 228 undergraduate healthcare students underwent a training period in interprofessional practice across specialties being assessed by Ecological Momentary e-Assessment (EMeA), and consisting of ongoing or before/after Interprofessional Education (IPE) learning evaluations with the assistance of an IPE-app linked to online surveys. The Goodness of Fit Test Chi-square and t-test statistics analyzed the data. Results. Surveys during, at entry and exit points in IPE captured increased percentages of learners, specifically, reporting high patient satisfaction with interprofessional teams (chi(2)=22.54; p<.01), learners experiencing very good quality of care when delivered by interprofessional teams (chi(2)=30.02; p<.01) assessed by distance technology, and learners selecting less frequently peers from the same clinical background when support was needed in patient care (chi(2)=19.84; p<.01). Conclusions. Contextual assessment (in the real-time and real-world scenario) of IPE learning moments via EMeA shows its value and applicability during the current covid-19 pandemic when the assessment of learning cannot occur face-to-face between learners and teachers. All healthcare students, including those on psychiatric rotations, could log in their progress, self-reflective assessments, and responses to coordinated care in interprofessional teams, without needing direct contact with their clinical tutors, and while treating patients with mental and physical illnesses, also including covid-19 positive patients.
C1 [Lazzari, Carlo; Nusair, Abdul] South West Yorkshire NHS Trust, Dept Psychiat, Wakefield, England.
   [Mcaleer, Sean] Univ Dundee, Ctr Med Educ, Dundee, Scotland.
   [Rabottini, Marco] Int Ctr Healthcare & Med Educ, Bristol, Avon, England.
RP Lazzari, C (通讯作者)，South West Yorkshire NHS Trust, Dept Psychiat, Wakefield, England.
EM carlolazzari@nhs.net
CR Andrade H, 2009, THEOR PRACT, V48, P12, DOI 10.1080/00405840802577544
   APA American Psychological Association, LIST WARN SIGNS STRE
   Bandura A, 1977, SOCIAL LEARNING THEO
   Barnes D., 2000, SOCIAL WORK ED, V19, P565, DOI DOI 10.1080/02615470020002308
   Barr H, 2013, INTRO INTERPROFESSIO
   Black P, 2008, ASSESS EDUC, V5, P7
   Bleakley A, 1999, STUD HIGH EDUC, V24, P315, DOI 10.1080/03075079912331379925
   Bullock A, 2014, UNDERSTANDING MED ED
   Carpenter John, 2006, J Interprof Care, V20, P145, DOI 10.1080/13561820600655653
   Cocciolo A, 2013, J DOC, V69, P98, DOI 10.1108/00220411311295342
   Csikszentmihalyi M., FLOW PSYCHOL HAPPINE
   Curran V, 2012, ACAD PSYCHIATR, V36, P91, DOI 10.1176/appi.ap.10030045
   Curran VR, 2007, MED EDUC, V41, P892, DOI 10.1111/j.1365-2923.2007.02823.x
   Davies BS, 2012, BMC MED EDUC, V12, DOI 10.1186/1472-6920-12-1
   Delle Fave A., 2011, PSYCHOL SELECTION OP
   Delle Fave A, 2005, SCI WELL BEING
   Ellaway R, 2008, MED TEACH, V30, P455, DOI [10.1080/01421590802108331, 10.1080/01421590802108349]
   Fraser SW, 2001, BRIT MED J, V323, P799, DOI 10.1136/bmj.323.7316.799
   Goodwin MS, 2008, BEHAV RES METHODS, V40, P328, DOI 10.3758/BRM.40.1.328
   Hebert C, 2015, REFLECT PRACT, V16, P361, DOI 10.1080/14623943.2015.1023281
   Jack M., 1997, NEW DIRECTIONS ADULT, V1997, P5, DOI DOI 10.1002/ACE.7401
   Lachman H., 2013, THESIS
   Lachmann H, 2013, J INTERPROF CARE, V27, P137, DOI 10.3109/13561820.2012.724124
   Lazzari C, 2017, EUR PSYCHIAT, V41, pS897, DOI 10.1016/j.eurpsy.2017.01.1830
   Lazzari C, 2017, EUR PSYCHIAT, V41, pS897, DOI 10.1016/j.eurpsy.2017.01.1829
   Lazzari C, 2017, EUR PSYCHIAT, V41, pS299, DOI 10.1016/j.eurpsy.2017.02.182
   Lazzari C, 2017, EUR PSYCHIAT, V41, pS298, DOI 10.1016/j.eurpsy.2017.02.181
   Malthouse R, 2015, RES EDUC, V94, P71, DOI 10.7227/RIE.0024
   Maranzan KA, 2016, J INTERPROF CARE, V30, P370, DOI 10.3109/13561820.2016.1146878
   Maudsley G, 2018, MED TEACH, V41, P1
   Melick RR, 2010, TEACHING TRANSFORMS
   Moskowitz DS, 2006, J PSYCHIATR NEUROSCI, V31, P13
   Nebeling L, 2007, INTRO FEMINIST PHILO
   Parsell G, 1999, MED EDUC, V33, P95, DOI 10.1046/j.1365-2923.1999.00298.x
   Pauze E, 2010, J MENT HEALTH, V19, P258, DOI 10.3109/09638230903469244
   Reeves S, 2006, J PSYCHIATR MENT HLT, V13, P765, DOI 10.1111/j.1365-2850.2006.01032.x
   Reeves S, 2008, COCHRANE DB SYST REV, DOI 10.1002/14651858.CD002213.pub2
   Reeves S, 2001, J Psychiatr Ment Health Nurs, V8, P533, DOI 10.1046/j.1351-0126.2001.00420.x
   Runyan JD, 2015, FRONT PSYCHOL, V6, P1
   Schon DA, 1987, ED REFLECTIVE PRACTI
   Shiffman S, 2008, ANNU REV CLIN PSYCHO, V4, P1, DOI 10.1146/annurev.clinpsy.3.022806.091415
   Stangroom S., CHI SQUARE TEST CALC
   Stone Arthur S., 1994, Annals of Behavioral Medicine, V16, P199
   van Manen M., 2016, PHENOMENOLOGY PRACTI
   Wallace S, 2012, BMJ OPEN, V2, DOI 10.1136/bmjopen-2012-001099
   Willett Lisa, 2012, J Grad Med Educ, V4, P322, DOI 10.4300/JGME-D-11-00265.1
   Yoshiuchi K, 2008, BIOPSYCHOSOC MED, V2, DOI 10.1186/1751-0759-2-13
NR 47
TC 4
Z9 4
U1 2
U2 6
PU PENSIERO SCIENTIFICO EDITORE
PI ROME
PA VIA SAN GIOVANNI VALDARNO 8, ROME, ITALY
SN 0035-6484
EI 2038-2502
J9 RIV PSICHIATR
JI Riv. Psichiatr.
PD JAN-FEB
PY 2021
VL 56
IS 2
BP 74
EP 84
DI 10.1708/3594.35765
PG 11
WC Psychiatry
WE Science Citation Index Expanded (SCI-EXPANDED); Social Science Citation Index (SSCI)
SC Psychiatry
GA RS6GL
UT WOS:000643875100003
PM 33899828
DA 2022-07-18
ER

PT J
AU Onesti, CE
   Rugo, HS
   Generali, D
   Peeters, M
   Zaman, K
   Wildiers, H
   Harbeck, N
   Martin, M
   Cristofanilli, M
   Cortes, J
   Tjan-Heijnen, V
   Hurvitz, SA
   Berchem, G
   Tagliamento, M
   Campone, M
   Bartsch, R
   De Placido, S
   Puglisi, F
   Rottey, S
   Muller, V
   Ruhstaller, T
   Machiels, JP
   Conte, P
   Awada, A
   Jerusalem, G
AF Onesti, Concetta Elisa
   Rugo, Hope S.
   Generali, Daniele
   Peeters, Marc
   Zaman, Khalil
   Wildiers, Hans
   Harbeck, Nadia
   Martin, Miguel
   Cristofanilli, Massimo
   Cortes, Javier
   Tjan-Heijnen, Vivianne
   Hurvitz, Sara A.
   Berchem, Guy
   Tagliamento, Marco
   Campone, Mario
   Bartsch, Rupert
   De Placido, Sabino
   Puglisi, Fabio
   Rottey, Sylvie
   Mueller, Volkmar
   Ruhstaller, Thomas
   Machiels, Jean-Pascal
   Conte, PierFranco
   Awada, Ahmad
   Jerusalem, Guy
TI Oncological care organisation during COVID-19 outbreak
SO ESMO OPEN
LA English
DT Article
DE COVID-19; oncological care
ID CANCER; RECOMMENDATIONS
AB Background COVID-19 appeared in late 2019, causing a pandemic spread. This led to a reorganisation of oncology care in order to reduce the risk of spreading infection between patients and healthcare staff. Here we analysed measures taken in major oncological units in Europe and the USA. Methods A 46-item survey was sent by email to representatives of 30 oncological centres in 12 of the most affected countries. The survey inquired about preventive measures established to reduce virus spread, patient education and processes employed for risk reduction in each oncological unit. Results Investigators from 21 centres in 10 countries answered the survey between 10 April and 6 May 2020. A triage for patients with cancer before hospital or clinic visits was conducted by 90.5% of centres before consultations, 95.2% before day care admissions and in 100% of the cases before overnight hospitalisation by means of phone calls, interactive online platforms, swab test and/or chest CT scan. Permission for caregivers to attend clinic visits was limited in many centres, with some exceptions (ie, for non-autonomous patients, in the case of a new diagnosis, when bad news was expected and for terminally ill patients). With a variable delay period, the use of personal protective equipment was unanimously mandatory, and in many centres, only targeted clinical and instrumental examinations were performed. Telemedicine was implemented in 76.2% of the centres. Separated pathways for COVID-19-positive and COVID-19-negative patients were organised, with separate inpatient units and day care areas. Self-isolation was required for COVID-19-positive or symptomatic staff, while return to work policies required a negative swab test in 76.2% of the centres. Conclusion Many pragmatic measures have been quickly implemented to deal with the health emergency linked to COVID-19, although the relative efficacy of each intervention should be further analysed in large observational studies.
C1 [Onesti, Concetta Elisa; Jerusalem, Guy] CHU Liege, Dept Med Oncol, Liege, Belgium.
   [Onesti, Concetta Elisa] GIGA Res Inst, Lab Human Genet, Liege, Belgium.
   [Onesti, Concetta Elisa] Univ Liege, Liege, Belgium.
   [Rugo, Hope S.] Univ Calif San Francisco, Dept Med, Ctr Comprehens Canc, San Francisco, CA 94143 USA.
   [Rugo, Hope S.] Univ Calif San Francisco, Div Oncol, Ctr Comprehens Canc, San Francisco, CA 94143 USA.
   [Generali, Daniele] Azienda Socio Sanitaria Terr Cremona, Breast Unit, UO Patol Mammaria & Ric Traslaz, Cremona, Italy.
   [Generali, Daniele] Univ Trieste, Trieste, Italy.
   [Peeters, Marc] Univ Hosp Antwerp UZA, Dept Oncol, Antwerp, Belgium.
   [Zaman, Khalil] CHUV Ctr Hosp Univ Vaudois, Dept Oncol, Lausanne, Switzerland.
   [Wildiers, Hans] Univ Hosp Leuven, Dept Gen Med Oncol, Leuven, Belgium.
   [Harbeck, Nadia] Ludwig Maximilians Univ Hosp, Dept OB GYN & CCLMU, Breast Ctr, Munich, Germany.
   [Martin, Miguel] Univ Complutense Madrid, Inst Invest Sanitaria Gregorio Maranon, Dept Med, Madrid, Spain.
   [Cristofanilli, Massimo] Northwestern Univ, Robert H Lurie Comprehens Canc Ctr, Feinberg Sch Med, Chicago, IL 60611 USA.
   [Cortes, Javier] Vall dHebron Inst Oncol VHIO, Dept Oncol, Barcelona, Spain.
   [Cortes, Javier] IOB Inst Oncol, Madrid, Spain.
   [Tjan-Heijnen, Vivianne] Maastricht Univ Med Ctr MUMC, Dept Med Oncol, Maastricht, Netherlands.
   [Hurvitz, Sara A.] Univ Calif Los Angeles, Los Angeles Jonsson Comprehens Canc Ctr, Los Angeles, CA USA.
   [Berchem, Guy] Ctr Hosp Luxembourg, Hematooncol Dept, Luxembourg, Luxembourg.
   [Tagliamento, Marco] Osped Policlin San Martino, Med Oncol 2, Genoa, Italy.
   [Campone, Mario] Ctr Rene Gauducheau, Inst Cancerol Ouest, St Herblain, France.
   [Bartsch, Rupert] Med Univ Vienna, Dept Med I, Vienna, Austria.
   [De Placido, Sabino] Univ Napoli Federico II, Dipartimento Med Clin & Chirurg, Naples, Italy.
   [Puglisi, Fabio] Ctr Riferimento Oncol, Dept Med Oncol, Aviano, Italy.
   [Rottey, Sylvie] UZ Gent, Dept Med Oncol, Ghent, Belgium.
   [Mueller, Volkmar] Univ Med Ctr Hamburg Eppendorf, Ginecol Dept, Hamburg, Germany.
   [Ruhstaller, Thomas] Breast Ctr Eastern Switzerland, Dept Med Oncol, St Gallen, Switzerland.
   [Machiels, Jean-Pascal] Clin Univ St Luc, Dept Oncol, Brussels, Belgium.
   [Conte, PierFranco] Ist Ricovero & Cura Carattere Sci, Ist Oncol Veneto, Padua, Italy.
   [Conte, PierFranco] Univ Padua, Div Med Oncol, Padua, Italy.
   [Awada, Ahmad] Inst Jules Bordet, Dept Med Oncol, Brussels, Belgium.
   [Awada, Ahmad] Univ Libre Bruxelles, Dept Med Oncol, Brussels, Belgium.
   [Jerusalem, Guy] Univ Liege, Liege, Belgium.
RP Onesti, CE (通讯作者)，CHU Liege, Dept Med Oncol, Liege, Belgium.; Onesti, CE (通讯作者)，GIGA Res Inst, Lab Human Genet, Liege, Belgium.
EM elisaonesti@gmail.com
RI wildiers, hans/AAV-8158-2021; Onesti, Concetta Elisa/N-1027-2019;
   Tagliamento, Marco/AAO-9391-2020; Puglisi, Fabio/N-3863-2017; AWADA,
   AHMAD/ABF-1137-2020; Berchem, Guy/C-9364-2014; Martin,
   Miguel/AAJ-9242-2020
OI Onesti, Concetta Elisa/0000-0002-8360-5026; Tagliamento,
   Marco/0000-0001-7461-023X; Puglisi, Fabio/0000-0003-0573-4938; Berchem,
   Guy/0000-0003-0157-2257; Martin, Miguel/0000-0001-9237-3231; Peeters,
   Marc/0000-0003-4969-2303; DE PLACIDO, Sabino/0000-0001-5077-6286;
   GENERALI, DANIELE/0000-0003-2480-3855
FU Fonds de la Recherche Scientifique; Fondation Leon Fredericq
FX This work was supported by Fonds de la Recherche Scientifique (grant to
   CEO) and Fondation Leon Fredericq (grant to GJ and CEO).
CR Ai T, 2020, RADIOLOGY, V296, pE32, DOI 10.1148/radiol.2020200642
   Al-Shamsi HO, 2020, ONCOLOGIST, V25, pE936, DOI 10.1634/theoncologist.2020-0213
   Andersen KG, 2020, NAT MED, V26, P450, DOI 10.1038/s41591-020-0820-9
   Arons MM, 2020, NEW ENGL J MED, V382, P2081, DOI 10.1056/NEJMoa2008457
   Bernhardt D, 2020, NEURO-ONCOLOGY, V22, P928, DOI 10.1093/neuonc/noaa113
   Cassaniti I, 2020, J MED VIROL, V92, P1724, DOI 10.1002/jmv.25800
   Chan JFW, 2020, J CLIN MICROBIOL, V58, DOI [10.1128/JCM.00310-20, 10.1128/JCM.00310-20.]
   Corman VM, 2020, EUROSURVEILLANCE, V25, P23, DOI 10.2807/1560-7917.ES.2020.25.3.2000045
   Cortiula F, 2020, ANN ONCOL, V31, P553, DOI 10.1016/j.annonc.2020.03.286
   Fang YC, 2020, RADIOLOGY, V296, pE115, DOI 10.1148/radiol.2020200432
   Guckenberger M, 2020, INT J RADIAT ONCOL, V107, P631, DOI [10.1016/j.ijrobp.2020.05.012, 10.1016/j.radonc.2020.04.001]
   Lambertini M, 2020, ESMO OPEN, V5, DOI 10.1136/esmoopen-2020-000759
   Liang WH, 2020, LANCET ONCOL, V21, P335, DOI 10.1016/S1470-2045(20)30096-6
   Liu Y, 2020, LANCET INFECT DIS, V20, P656, DOI 10.1016/S1473-3099(20)30232-2
   Long QX, 2020, NAT MED, V26, P845, DOI 10.1038/s41591-020-0897-1
   Lu RJ, 2020, LANCET, V395, P565, DOI 10.1016/S0140-6736(20)30251-8
   Mauri D, 2020, LANCET ONCOL, V21, P759, DOI 10.1016/S1470-2045(20)30278-3
   Mazzone PJ, 2020, CHEST, V158, P406, DOI 10.1016/j.chest.2020.04.020
   Meattini I, 2020, ESMO OPEN, V5, DOI 10.1136/esmoopen-2020-000779
   Motlagh A, 2020, ARCH IRAN MED, V23, P255, DOI 10.34172/aim.2020.07
   Onder G, 2020, JAMA-J AM MED ASSOC, V323, P1775, DOI 10.1001/jama.2020.4683
   Rockwell KL, 2020, AM J MANAG CARE, V26, P147, DOI 10.37765/ajmc.2020.42784
   Shankar Abhishek, 2020, Asian Pac J Cancer Prev, V21, P569, DOI 10.31557/APJCP.2020.21.3.569
   Solodky ML, 2020, ANN ONCOL, V31, P1087, DOI 10.1016/j.annonc.2020.04.475
   Tagliamento M, 2020, ESMO OPEN, V5, DOI 10.1136/esmoopen-2020-000783
   Thomson DJ, 2020, INT J RADIAT ONCOL, V107, P618, DOI 10.1016/j.ijrobp.2020.04.016
   Wang ZJ, 2020, JAMA ONCOL, V6, P631, DOI 10.1001/jamaoncol.2020.1198
   Xiao AT, 2020, J CLIN VIROL, V127, DOI 10.1016/j.jcv.2020.104346
   Yu J, 2020, JAMA ONCOL, V6, P1108, DOI 10.1001/jamaoncol.2020.0980
   Zhou F, 2020, LANCET, V395, P1054, DOI 10.1016/S0140-6736(20)30566-3
   Zhu N, 2020, NEW ENGL J MED, V382, P727, DOI 10.1056/NEJMoa2001017
   Zou LR, 2020, NEW ENGL J MED, V382, P1177, DOI 10.1056/NEJMc2001737
NR 32
TC 20
Z9 20
U1 0
U2 4
PU ELSEVIER
PI AMSTERDAM
PA RADARWEG 29, 1043 NX AMSTERDAM, NETHERLANDS
EI 2059-7029
J9 ESMO OPEN
JI ESMO Open
PD JUL
PY 2020
VL 5
IS 4
AR e000853
DI 10.1136/esmoopen-2020-000853
PG 8
WC Oncology
WE Science Citation Index Expanded (SCI-EXPANDED)
SC Oncology
GA NL4HC
UT WOS:000567378100006
PM 32847836
OA Green Published
DA 2022-07-18
ER

PT J
AU Colomer-Lahiguera, S
   Ribi, K
   Dunnack, HJ
   Cooley, ME
   Hammer, MJ
   Miaskowski, C
   Eicher, M
AF Colomer-Lahiguera, Sara
   Ribi, Karin
   Dunnack, Hayley J.
   Cooley, Mary E.
   Hammer, Marilyn J.
   Miaskowski, Christine
   Eicher, Manuela
TI Experiences of people affected by cancer during the outbreak of the
   COVID-19 pandemic: an exploratory qualitative analysis of public online
   forums
SO SUPPORTIVE CARE IN CANCER
LA English
DT Article
DE Oncology; Cancer care; COVID-19; Experience; Qualitative research
AB Purpose Studies focusing on patients with and survivors of cancer during the COVID-19 pandemic highlight unique psychological and behavioral challenges. These findings were obtained in surveys using self-report questionnaires with pre-specified response options that may not capture the broad range of experiences of individuals affected by cancer, including people with cancer and informal caregivers, in this unprecedented situation. Online forums produce a large amount of valuable first-hand user-generated content that can be used to better understand their day-to-day lives. This study, based on the analysis of narratives in cancer online forums, aims to describe and categorize the experiences of people affected by cancer during the outbreak of the COVID-19 pandemic. Method An inductive, descriptive, thematic approach was applied to publicly available cancer forums from Germany, the USA, the UK, and Ireland posted between mid-March and mid-April 2020. Results An analysis of the content of 230 main posts revealed three major themes: (1) concerns related to the impact of COVID-19 on cancer care, the risks and fears of getting infected, logistic issues, and economic impact; (2) adaptation challenges faced at the individual and societal level; and (3) the need for advice including information about COVID-19 and the (self-)management of cancer symptoms and treatment. Conclusion Our qualitative description of the experiences of people affected by cancer during the COVID-19 pandemic outbreak can help to improve communication, education, and the development of supportive care strategies. Furthermore, the themes and subthemes identified could potentially inform item development for future self-report questionnaires.
C1 [Colomer-Lahiguera, Sara; Ribi, Karin; Eicher, Manuela] Univ Lausanne, Fac Biol & Med, Inst Higher Educ & Res Healthcare EUFRS, Lausanne, Switzerland.
   [Colomer-Lahiguera, Sara; Eicher, Manuela] Lausanne Univ Hosp CHUV, Dept Oncol, Lausanne, Switzerland.
   [Ribi, Karin] Coordinating Ctr, Int Breast Canc Study Grp IBCSG, Bern, Switzerland.
   [Dunnack, Hayley J.] Univ Connecticut, Sch Nursing, Storrs, CT USA.
   [Cooley, Mary E.; Hammer, Marilyn J.] Dana Farber Canc Inst, Boston, MA 02115 USA.
   [Miaskowski, Christine] Univ Calif San Francisco, Sch Nursing, Dept Physiol Nursing, San Francisco, CA 94143 USA.
RP Colomer-Lahiguera, S (通讯作者)，Univ Lausanne, Fac Biol & Med, Inst Higher Educ & Res Healthcare EUFRS, Lausanne, Switzerland.; Colomer-Lahiguera, S (通讯作者)，Lausanne Univ Hosp CHUV, Dept Oncol, Lausanne, Switzerland.
EM sara.colomer-lahiguera@chuv.ch
RI Colomer-Lahiguera, Sara/AAR-2644-2021; Colomer-Lahiguera,
   Sara/AAU-9334-2020
OI Colomer-Lahiguera, Sara/0000-0003-2390-5198; Colomer-Lahiguera,
   Sara/0000-0003-2390-5198; Eicher, Manuela/0000-0002-7691-0719
FU Lib4RI - Library for the Research Institutes within the ETH Domain:
   Eawag, Empa, PSI WSL
FX Open access funding provided by Lib4RI - Library for the Research
   Institutes within the ETH Domain: Eawag, Empa, PSI & WSL.
CR Adair CE, 2006, QUAL HEALTH RES, V16, P538, DOI 10.1177/1049732305285850
   Amsalem D, 2021, JAMA PSYCHIAT, V78, P9, DOI 10.1001/jamapsychiatry.2020.1730
   Biagioli V, 2021, EUR J CANCER CARE, V30, DOI 10.1111/ecc.13385
   Braun V., 2006, QUALITATIVE RES PSYC, V3, P77, DOI [DOI 10.1191/1478088706QP063OA, 10.1191/1478088706qp063oa]
   Center for Disease Control and Prevention (CDC), 2020, LABCORP LAUNCHES TES
   Chen GL, 2020, PSYCHO-ONCOLOGY, V29, P1395, DOI 10.1002/pon.5451
   de Joode K, 2020, EUR J CANCER, V136, P132, DOI 10.1016/j.ejca.2020.06.019
   Dong ES, 2020, LANCET INFECT DIS, V20, P533, DOI 10.1016/S1473-3099(20)30120-1
   Dosani S, 2014, CURR PSYCHIAT REP, V16, DOI 10.1007/s11920-014-0507-3
   European Society for Medical Oncology (ESMO), COVID 19 CANC
   Eysenbach G, 2001, BRIT MED J, V323, P1103, DOI 10.1136/bmj.323.7321.1103
   Gallagher S, 2021, J PSYCHOSOC ONCOL, V39, P445, DOI 10.1080/07347332.2020.1853653
   Gill PS, 2012, PATIENT-RELAT OUTCOM, V3, P51, DOI 10.2147/PROM.S36034
   Glisczinski D, 2018, J TRANSFORM EDUC, V16, P175, DOI 10.1177/1541344618777367
   Guven DC, 2020, FRONT ONCOL, V10, DOI 10.3389/fonc.2020.01553
   Hennessy MA, 2021, IRISH J MED SCI, V190, P1303, DOI 10.1007/s11845-020-02457-3
   Hollander JE, 2020, NEW ENGL J MED, V382, P1679, DOI 10.1056/NEJMp2003539
   Holtz P, 2012, J MEDIA PSYCHOL-GER, V24, P55, DOI 10.1027/1864-1105/a000062
   Howell D, 2021, JNCI-J NATL CANCER I, V113, P523, DOI 10.1093/jnci/djaa083
   Hyland KA, 2020, PSYCHO-ONCOLOGY, V29, P1387, DOI 10.1002/pon.5445
   Joly F, 2020, ANN ONCOL, V31, pS1200, DOI 10.1016/j.annonc.2020.08.2310
   Knudsen KE, 2021, CLIN CANCER RES, V27, P933, DOI 10.1158/1078-0432.CCR-20-3758
   Kraut R, 2004, AM PSYCHOL, V59, P105, DOI 10.1037/0003-066X.59.2.105
   Mauri D, 2020, LANCET ONCOL, V21, P759, DOI 10.1016/S1470-2045(20)30278-3
   McCall B, 2020, LANCET DIGIT HEALTH, V2, pE456, DOI 10.1016/S2589-7500(20)30194-1
   Miaskowski C, 2020, J PAIN SYMPTOM MANAG, V60, pE25, DOI 10.1016/j.jpainsymman.2020.08.037
   Ng DWL, 2020, PSYCHO-ONCOLOGY, V29, P1380, DOI 10.1002/pon.5437
   Nowell LS, 2017, INT J QUAL METH, V16, DOI 10.1177/1609406917733847
   O'Brien MR, 2010, J ADV NURS, V66, P1671, DOI 10.1111/j.1365-2648.2010.05349.x
   Robinson KM, 2001, QUAL HEALTH RES, V11, P706, DOI 10.1177/104973201129119398
   Schellekens MPJ, 2020, PSYCHO-ONCOLOGY, V29, P1399, DOI 10.1002/pon.5459
   Sillence E, 2013, CYBERPSYCH BEH SOC N, V16, P480, DOI 10.1089/cyber.2013.1512
   Stijelja S, 2020, JAMA INTERN MED, V180, P1703, DOI 10.1001/jamainternmed.2020.3271
   Thomas DR, 2006, AM J EVAL, V27, P237, DOI 10.1177/1098214005283748
   van de Haar J, 2020, NAT MED, V26, P665, DOI [10.1038/s41591-020-0948-7, 10.1038/s41591-020-0874-8]
   van Uden-Kraan CF, 2008, QUAL HEALTH RES, V18, P405, DOI 10.1177/1049732307313429
   Wang YY, 2020, TRANSL PSYCHIAT, V10, DOI 10.1038/s41398-020-00950-y
   Wiley K, 2020, PSYCHOL SUPPORT PATI
NR 38
TC 8
Z9 8
U1 0
U2 3
PU SPRINGER
PI NEW YORK
PA ONE NEW YORK PLAZA, SUITE 4600, NEW YORK, NY, UNITED STATES
SN 0941-4355
EI 1433-7339
J9 SUPPORT CARE CANCER
JI Support. Care Cancer
PD SEP
PY 2021
VL 29
IS 9
BP 4979
EP 4985
DI 10.1007/s00520-021-06041-y
EA FEB 2021
PG 7
WC Oncology; Health Care Sciences & Services; Rehabilitation
WE Science Citation Index Expanded (SCI-EXPANDED)
SC Oncology; Health Care Sciences & Services; Rehabilitation
GA TM3KT
UT WOS:000617389300001
PM 33576878
OA Green Published, hybrid
DA 2022-07-18
ER

PT J
AU Mehmet, N
   Al-Abed, AAA
   Gokler, ME
   Elengoe, A
   Unal, E
   Mollahaliloglu, S
AF Mehmet, Nimetcan
   Al-Abed, Ali A. Al-Abed
   Gokler, Mehmet Enes
   Elengoe, Asita
   Unal, Egemen
   Mollahaliloglu, Salih
TI Knowledge, attitudes and practices regarding COVID-19 among the Turkish
   and Malaysian general populations during lockdown: A cross-sectional
   online survey
SO ETHIOPIAN JOURNAL OF HEALTH DEVELOPMENT
LA English
DT Article
DE COVID-19; knowledge; attitudes and practices; Turkish community;
   Malaysian community; pandemic
ID HEALTH-CARE
AB Background: COVID-19 is public health threat across the globe. The aim of the study is to assess the knowledge, attitudes and practices of the Turkish and Malaysian general populations regarding COVID-19 during the lockdown.
   Methods and materials: A cross-sectional quick survey was conducted online on 01-07 April 2020. Data were collected from samples of the general public in both Turkey and Malaysia
   Results: A total of 1,320 people from the two countries participated in the study. In Turkey, only gender and education were demonstrated to have an association with overall knowledge (p < 0.001), while in Malaysia it was shown that age and marital status (p < 0.001) were statistically significant. In Turkey, those who had a good attitude towards COVID-19 were mostly male, married and postgraduates; in Malaysia, females, married those who had completed a middle-school education, and postgraduates demonstrated a good attitude towards COVID-19. In Turkey, 55.3% of study participants wore masks and 90.9% avoided crowded places; in Malaysia, 87.1% wore masks and 93.4% avoided crowded places.
   Conclusions: Participants had good knowledge about COVID-19, however they also showed misconceptions about COVID-19, especially in relation to its transmission. Participants' confidence was high and they believe that their country can win the battle against the COVID-19 virus.
C1 [Mehmet, Nimetcan; Gokler, Mehmet Enes; Unal, Egemen; Mollahaliloglu, Salih] Ankara Yildirim Beyazit Univ, Publ Hlth Dept, Fac Med, Ankara, Turkey.
   [Al-Abed, Ali A. Al-Abed] Lincoln Univ Coll, Community Med Dept, Fac Med, 2,Jalan Stadium,SS 7-15, Petaling Jaya 47301, Selangor Darul, Malaysia.
   [Elengoe, Asita] Lincoln Univ Coll, Fac Sci, Biotechnol Dept, Petaling Jaya, Malaysia.
RP Al-Abed, AAA (通讯作者)，Lincoln Univ Coll, Community Med Dept, Fac Med, 2,Jalan Stadium,SS 7-15, Petaling Jaya 47301, Selangor Darul, Malaysia.
CR Adhikari SP, 2020, INFECT DIS POVERTY, V9, DOI 10.1186/s40249-020-00646-x
   Alabed AAA, 2022, J PUBLIC HEALTH-HEID, V30, P1133, DOI 10.1007/s10389-020-01395-9
   Alzoubi H, 2020, J PURE APPL MICROBIO, V14, P17, DOI 10.22207/JPAM.14.1.04
   Ananthalakshmi A, 2020, REUTERS
   [Anonymous], 2002, Bull World Health Organ, V80, P983
   Azlan AA, 2020, PLOS ONE, V15, DOI 10.1371/journal.pone.0233668
   Barker A, 2020, ABC NEWS
   Bhagavathula AS, 2020, NOVEL CORONAVIRUS CO
   Cabrera BC., 2020, MINDA NEWS 0323
   Chen QN, 2020, LANCET PSYCHIAT, V7, pE15, DOI 10.1016/S2215-0366(20)30078-X
   Elengoe Asita, 2020, Osong Public Health Res Perspect, V11, P93, DOI 10.24171/j.phrp.2020.11.3.08
   Eysenbach G, 2004, J MED INTERNET RES, V6, P12, DOI 10.2196/jmir.6.3.e34
   Guo YR, 2020, MILITARY MED RES, V7, DOI 10.1186/s40779-020-00240-0
   Huang CL, 2020, LANCET, V395, P497, DOI 10.1016/S0140-6736(20)30183-5
   Le C., 2020, VN EXPRESS INT 0318
   Li JP, 2021, COMBUST SCI TECHNOL, V193, P1639, DOI 10.1080/00102202.2019.1706501
   Mackenzie JS, 2020, MICROBIOL AUST, V41, P45, DOI 10.1071/MA20013
   Ng K, 2020, INDEPENDENT
   Richman D.D., 2016, CLIN VIROLOGY, V4th ed.
   Roy D, 2020, ASIAN J PSYCHIATR, V51, DOI 10.1016/j.ajp.2020.102083
   Singhal T, 2020, INDIAN J PEDIATR, V87, P281, DOI 10.1007/s12098-020-03263-6
   SIPALAN J., 2020, REUTERS
   Sukumaran T., 2020, S CHINA MORNING POST
   Sukumaran T, 2020, S CHINA MORNING POST
   Wang C, 2020, LANCET, V395, P470, DOI 10.1016/S0140-6736(20)30185-9
   Wern Jun S., 2020, THE MALAY MAIL
   Yasmin N., 2020, JAKARTA GLOBE
   Yusof A., 2020, CHANNEL NEWS ASIA
   Zhang M, 2020, J HOSP INFECT, V105, P183, DOI 10.1016/j.jhin.2020.04.012
NR 29
TC 1
Z9 1
U1 1
U2 1
PU ADDIS ABABA UNIV, DEPT COMMUNITY HEALTH
PI ADDIS ABABA
PA TIKUR ANBESSA HOSP, PO BOX 32812, ADDIS ABABA, 00000, ETHIOPIA
SN 1021-6790
J9 ETHIOP J HEALTH DEV
JI Ethiop. J. Health Dev.
PY 2020
VL 34
IS 4
BP 243
EP 252
PG 10
WC Public, Environmental & Occupational Health
WE Science Citation Index Expanded (SCI-EXPANDED); Social Science Citation Index (SSCI)
SC Public, Environmental & Occupational Health
GA SE6LG
UT WOS:000652181700001
DA 2022-07-18
ER

PT J
AU Allan, J
   Kleinschafer, J
   Saksena, T
   Rahman, A
   Lawrence, J
   Lock, M
AF Allan, Julaine
   Kleinschafer, Jodie
   Saksena, Teesta
   Rahman, Azizur
   Lawrence, Jayne
   Lock, Mark
TI A comparison of rural Australian First Nations and Non-First Nations
   survey responses to COVID-19 risks and impacts: implications for health
   communications
SO BMC PUBLIC HEALTH
LA English
DT Article
DE First Nations Australians; rural health; COVID-19; health risk
   communication
AB Introduction This study investigated differences between rural Australian First Nations and non-First Nations survey respondents' perceptions of COVID-19-related risks and analysed other variables that could predict an exacerbation of anxiety related to COVID-19 harms. Methods A cross-sectional online and paper survey of rural residents from the western regions of NSW, Australia, was conducted. Descriptive and multivariate statistical analyses were used to assess links between First Nations status and demographic measures including postcode, age, gender, education, rural or town/village location, proximity to medical services and living situation. The analysis included five items related to perceptions about COVID-19: perceived likelihood of contracting COVID-19 in the next 12 months, perceived harmfulness of the virus, how often people felt afraid, perception about respondents' ability to do something about the virus and perceived economic impacts of the pandemic. Results There were significant differences between First Nations (n=60) and non-First Nations (n= 639) respondents across all sociodemographic categories. The results reflect a significantly higher level of anxiety among the First Nations Australians in the sample: they felt afraid more often, felt it was highly likely they would catch the virus and if they did catch the virus perceived that it would be very harmful. Living with children under eighteen years of age and in small rural towns were key factors linked to feeling afraid of COVID-19 and First Nations status. Conclusion Health risk communication in pandemic response should include an equitable focus on rural areas, recognising that First Nations Australians are a significant proportion of the rural population with different risk factors and concerns than those of non-First Nations Australians. This principle of First Nations-led design is critical to all health policy and planning. The Australian Government should include rural areas in planning pandemic responses, recognising that First Nations populations are a significant proportion of the rural population creating syndemic conditions.
C1 [Allan, Julaine] Univ Wollongong, Sch Hlth & Soc, Wollongong, NSW, Australia.
   [Kleinschafer, Jodie; Rahman, Azizur; Lawrence, Jayne] Charles Sturt Univ, Bathurst, NSW, Australia.
   [Saksena, Teesta] Western NSW Local Hlth Dist, Bathurst, NSW, Australia.
   [Lock, Mark] Univ Technol, Sydney, NSW, Australia.
RP Allan, J (通讯作者)，Univ Wollongong, Sch Hlth & Soc, Wollongong, NSW, Australia.
EM julaine@uow.edu.au
OI Allan, Julaine/0000-0001-9299-5866
FU Charles Sturt University COVID-19 Research Development grant
FX This work was supported by a Charles Sturt University COVID-19 Research
   Development grant.
CR Aboriginal Affairs, 2019, KEY DAT NSW AB PEOPL
   [Anonymous], 2018, BETTER INTERNET RURA
   Australian Bureau of Statistics [ABS], 2016, CENS POP HOUS CHAR A
   Australian Government Department of Health, 2020, LIF SAV DRUGS PROGR
   Australian Government Department of Health and Ageing, 2007, EX CUMPST 06 REP
   Australian Institute of Health and Welfare, IND ED SKILLS
   Australian Institute of Health and Welfare, 2020, IND HLTH WELLB
   Australian Institute of Health and Welfare, 2020, SNAPSHOT RURAL HLTH
   Barr M, 2008, BMC INFECT DIS, V8, DOI 10.1186/1471-2334-8-117
   Bults M, 2011, BMC PUBLIC HEALTH, V11, DOI [10.1186/1471-2458-11-2, 10.1186/1471-2458-11-165]
   Caffery LJ, 2017, AUST NZ J PUBL HEAL, V41, P48, DOI 10.1111/1753-6405.12600
   Cox L., 2007, HLTH HIST, V9, P70, DOI [10.2307/40111576, DOI 10.2307/40111576]
   de Koning R, 2021, FRONT SURG, V8, DOI 10.3389/fsurg.2021.690680
   Dryhurst S, 2020, J RISK RES, V23, P994, DOI 10.1080/13669877.2020.1758193
   Eades S, 2020, LANCET, V396, P237, DOI [10.1016/S0140-6736(20)31350-7, 10.1016/S0140-6736(20)31545-2]
   Eastwood K, 2009, B WORLD HEALTH ORGAN, V87, P588, DOI 10.2471/BLT.08.060772
   Faasse K, 2020, FRONT PSYCHOL, V11, DOI 10.3389/fpsyg.2020.551004
   Follent D, 2021, MED J AUSTRALIA, V214, P199, DOI 10.5694/mja2.50948
   Gwynn J, 2015, AUST J RURAL HEALTH, V23, P235, DOI 10.1111/ajr.12182
   Hair J. F., 2006, MULTIVARIATE DATA AN, V6
   Leatherby L., 2020, NEW YORK TIMES
   McCaffery KJ, 2020, PUBLIC HEALTH RES PR, V30, DOI 10.17061/phrp30342012
   Moodie N, 2021, AUST J SOC ISSUES, V56, P4, DOI 10.1002/ajs4.133
   NSW Ministry of Health, 2019, PAND PREP RESP AB CO
   NSW Ministry of Health, 2020, NSW AB MENT HLTH WEL
   Ochoa C, 2018, INT J MARKET RES, V60, P484, DOI 10.1177/1470785318779545
   OECD, 2020, COMMUNITY RESPONSES
   Peters DJ, 2020, J RURAL HEALTH, V36, P446, DOI 10.1111/jrh.12477
   Rahman A., 2016, SMALL AREA ESTIMATIO, DOI [10.1201/9781315372143, DOI 10.1201/9781315372143]
   Rattay P, 2021, PLOS ONE, V16, DOI 10.1371/journal.pone.0251694
   Rudge Sian, 2010, N S W Public Health Bull, V21, P26, DOI 10.1071/NB09040
   Schneider CR, 2021, J RISK RES, V24, P294, DOI 10.1080/13669877.2021.1890637
   Seale H, 2021, BMC INFECT DIS, V21, DOI 10.1186/s12879-021-05833-1
   Statistics ABo, 2001, CENS POP HOUS COUNTS
   Thorpe N., ABORIGINAL ELDERS FE
   Tsai AC, 2017, LANCET, V389, P978, DOI 10.1016/S0140-6736(17)30403-8
   Wachtler B, 2020, J HLTH MONITORING, V5
NR 37
TC 0
Z9 0
U1 0
U2 0
PU BMC
PI LONDON
PA CAMPUS, 4 CRINAN ST, LONDON N1 9XW, ENGLAND
EI 1471-2458
J9 BMC PUBLIC HEALTH
JI BMC Public Health
PD JUN 30
PY 2022
VL 22
IS 1
AR 1276
DI 10.1186/s12889-022-13643-6
PG 10
WC Public, Environmental & Occupational Health
WE Science Citation Index Expanded (SCI-EXPANDED)
SC Public, Environmental & Occupational Health
GA 2O9YR
UT WOS:000819408000007
PM 35773669
OA gold, Green Published
DA 2022-07-18
ER

PT J
AU Nourian, M
   Nikfarid, L
   Khavari, AM
   Barati, M
   Allahgholipour, AR
AF Nourian, Manijeh
   Nikfarid, Lida
   Khavari, Amir Mohammad
   Barati, Mohaddeseh
   Allahgholipour, Amir Reza
TI The Impact of an Online Mindfulness-Based Stress Reduction Program on
   Sleep Quality of Nurses Working in COVID-19 Care Units A Clinical Trial
SO HOLISTIC NURSING PRACTICE
LA English
DT Article
DE COVID-19; mindfulness; nurses; sleep; stress
ID HEALTH
AB The coronavirus disease-2019 (COVID-19) epidemic is associated with impaired sleep quality in nurses for several reasons. The present study aimed to determine the effect of an online mindfulness-based stress reduction (MBSR) program on improving the sleep quality of nurses working in the COVID-19 care units. In this randomized controlled clinical trial study, all nurses in the 2 COVID-19 patient care units were randomly assigned to the control and intervention groups. The MBSR program was implemented online for 7 weeks for the intervention group by a trainer. The Pittsburgh Sleep Quality Index (PSQI) was completed online by the participants in both groups before and after the intervention. The results of the data analysis indicated that the intervention improved the scores of subjective sleep quality, sleep latency, and sleep efficiency in the intervention group. In the control group, there was a significant increase in the scores of subjective sleep quality, daily performance, and the total index score in the posttest. Besides, there was a significant difference between the 2 groups in only 2 components of sleep latency and subjective sleep quality. The MBSR program can be an effective intervention to improve the sleep quality of nurses working in COVID-19 intensive care units who are at risk of sleep quality disorders in stressful situations.
C1 [Nourian, Manijeh; Nikfarid, Lida; Khavari, Amir Mohammad; Barati, Mohaddeseh; Allahgholipour, Amir Reza] Shahid Beheshti Univ Med Sci, Sch Nursing & Midwifery, Tehran, Iran.
RP Nikfarid, L (通讯作者)，Shahid Beheshti Univ Med Sci, Sch Nursing & Midwifery, Tehran, Iran.
EM nourianma@gmail.com; l.nikfarid@sbmu.ac.ir;
   Mohamad.khavari5058@gmail.com; baratimohadese77@gmail.com;
   allahgholipoursolareclipe78@gmail.com
RI Allahgholipour, Amirreza/GMX-0710-2022
OI Allahgholipour, Amirreza/0000-0002-7842-9398
FU Shahid Beheshti University of Medical Sciences, Tehran
FX The authors would like to thank all the nurses who participated in this
   study. Also, the authors gratefully acknowledge the financial support of
   Shahid Beheshti University of Medical Sciences, Tehran, and professional
   support of Alinaghi Abdolmaleki (hospital's nursing manager) and Kataun
   Zeinali (education supervisor).
CR Abdi M, 2020, INFECT CONT HOSP EP, V41, P754, DOI 10.1017/ice.2020.86
   Anheyer D, 2017, ANN INTERN MED, V166, P799, DOI 10.7326/M16-1997
   Bashirian S, 2020, J HOSP INFECT, V105, P430, DOI 10.1016/j.jhin.2020.04.035
   Dehghankar L., 2018, SLEEP HYPN, V20, P227
   Farrahi J, 2009, SLEEP BREATH, V13, P259, DOI 10.1007/s11325-008-0233-3
   Frank JL, 2015, MINDFULNESS, V6, P208, DOI 10.1007/s12671-013-0246-2
   Fu WN, 2020, TRANSL PSYCHIAT, V10, DOI 10.1038/s41398-020-00913-3
   Hassannia Leila, 2021, Neuropsychopharmacology Reports, V41, DOI 10.1002/npr2.12153
   Hazlett-Stevens H, 2020, HOLIST NURS PRACT, V34, P301, DOI 10.1097/HNP.0000000000000404
   Huang LS, 2020, CRIT CARE, V24, DOI 10.1186/s13054-020-2841-7
   Huang YE, 2020, PSYCHIAT RES, V288, DOI 10.1016/j.psychres.2020.112954
   Jackson D, 2020, J CLIN NURS, V29, P2041, DOI 10.1111/jocn.15257
   Jahdi F., 2013, J IRAN I HLTH SCI RE, V12, P629
   Janssen M, 2018, PLOS ONE, V13, DOI 10.1371/journal.pone.0191332
   Kenney SR, 2013, J STUD ALCOHOL DRUGS, V74, P841, DOI 10.15288/jsad.2013.74.841
   Klatt M, 2017, MINDFULNESS, V8, P481, DOI 10.1007/s12671-016-0621-x
   Maben J, 2020, J CLIN NURS, V29, P2742, DOI 10.1111/jocn.15307
   Mehrabi S., 2017, NEPHRO UROLOGY MONTH, V9
   Ministry of Health and Medical Education, 2020, COVID 19 NEWS
   Mo YY, 2020, J NURS MANAGE, V28, P1002, DOI 10.1111/jonm.13014
   Nemati M, 2020, ARCH CLIN INFECT DIS, V15, DOI 10.5812/archcid.102848
   Nia, 2020, J MILITARY MED, V22, P526
   Parsons CE, 2017, BEHAV RES THER, V95, P29, DOI 10.1016/j.brat.2017.05.004
   Pascoe MC, 2017, PSYCHONEUROENDOCRINO, V86, P152, DOI 10.1016/j.psyneuen.2017.08.008
   Pishgooie AH, 2019, J NURS MANAGE, V27, P527, DOI 10.1111/jonm.12707
   Raeisi A, 2020, ARCH IRAN MED, V23, P216, DOI 10.34172/aim.2020.01
   Roustaei Narges, 2017, Oman Med J, V32, P134, DOI 10.5001/omj.2017.22
   Sarbazvatan H., 2017, RES DEV MED ED, V6, P29, DOI [10.15171/rdme.2017.006, DOI 10.15171/RDME.2017.006]
   Talaee N, 2022, J PUBLIC HEALTH-HEID, V30, P531, DOI 10.1007/s10389-020-01313-z
   Tu ZH, 2020, MEDICINE, V99, DOI 10.1097/MD.0000000000020769
   Wang CY, 2020, BRAIN BEHAV IMMUN, V87, P40, DOI 10.1016/j.bbi.2020.04.028
   Wetherell JL, 2017, J CLIN PSYCHIAT, V78, pE734, DOI 10.4088/JCP.16m10947
   Xiao H, 2020, MED SCI MONITOR, V26, DOI 10.12659/MSM.923549
   Zandifar A, 2020, ASIAN J PSYCHIATR, V51, DOI 10.1016/j.ajp.2020.101990
   Zhang SX, 2020, BRAIN BEHAV IMMUN, V87, P144, DOI 10.1016/j.bbi.2020.05.010
   Zhang YD, 2018, INT J ADV ROBOT SYST, V15, DOI 10.1177/1729881418801166
   Zhang Y, 2018, J PROF NURS, V34, P320, DOI 10.1016/j.profnurs.2017.12.004
NR 37
TC 2
Z9 2
U1 21
U2 33
PU LIPPINCOTT WILLIAMS & WILKINS
PI PHILADELPHIA
PA TWO COMMERCE SQ, 2001 MARKET ST, PHILADELPHIA, PA 19103 USA
SN 0887-9311
EI 1550-5138
J9 HOLIST NURS PRACT
JI Holist. Nurs. Pract.
PD SEP-OCT
PY 2021
VL 35
IS 5
BP 257
EP 263
DI 10.1097/HNP.0000000000000466
PG 7
WC Integrative & Complementary Medicine; Nursing
WE Science Citation Index Expanded (SCI-EXPANDED); Social Science Citation Index (SSCI)
SC Integrative & Complementary Medicine; Nursing
GA UL1UG
UT WOS:000692443900005
PM 34407023
DA 2022-07-18
ER

PT J
AU Kerr, C
   O' Regan, S
   Creagh, D
   Hughes, G
   Geary, U
   Colgan, MP
   Canning, C
   Martin, Z
   Merry, C
   Noonan, N
   Bergin, C
AF Kerr, Colm
   O' Regan, Simon
   Creagh, Donnacha
   Hughes, Gerry
   Geary, Una
   Colgan, Mary-Paula
   Canning, Caitriona
   Martin, Zenia
   Merry, Concepta
   Noonan, Noirin
   Bergin, Colm
TI Acceptability of and symptom findings from an online symptom check-in
   tool for COVID-19 outpatient follow-up among a predominantly healthcare
   worker population
SO BMJ OPEN
LA English
DT Article
DE COVID-19; public health; occupational & industrial medicine
AB Introduction Health systems worldwide have had to prepare for a surge in volume in both the outpatient and inpatient settings since the emergence of COVID-19. Early international healthcare experiences showed approximately 80% of patients with COVID-19 had mild disease and therfore could be managed as outpatients. However, SARS-CoV-2 can cause a biphasic illness with those affected experiencing a clinical deterioration usually seen after day 4 of illness. Objective We created an online tool with the primary objective of allowing for virtual disease triage among the increasing number of outpatients diagnosed with COVID-19 at our hospital. Secondary aims included COVID-19 education and the promotion of official COVID-19 information among these outpatients, and analysis of reported symptomatology. Methods Outpatients with acute COVID-19 disease received text messages from the hospital containing a link to an online symptom check-in tool which they were invited to complete. Results 296 unique participants (72%) from 413 contacted by text completed the online check-in tool at least once, generating 831 responses from 1324 texts sent. 83% of text recipients and 91% of unique participants were healthcare workers. 7% of responses to the tool were from participants who admitted to a slight worsening of their symptoms during follow-up. Fatigue was the most commonly reported symptom overall (79%), followed by headache (72%). Fatigue, headache and myalgia were the most frequently reported symptoms in the first 3 days of illness. 8% of responses generated in the first 7 days of illness did not report any of the cardinal symptoms (fever, cough, dyspnoea, taste/smell disturbance) of COVID-19. Participants found the tool to be useful and easy to use, describing it as 'helpful' and 'reassuring' in a follow-up feedback survey (n=140). 93% said they would use such a tool in the future. 39% reported ongoing fatigue, 16% reported ongoing smell disturbance and 14% reported ongoing dyspnoea after 6 months. Conclusion The online symptom check-in tool was found to be acceptable to participants and saw high levels of engagement and satisfaction. Symptomatology findings highlight the variety and persistence of symptoms experienced by those with confirmed COVID-19 disease
C1 [Kerr, Colm; Colgan, Mary-Paula; Canning, Caitriona; Martin, Zenia; Merry, Concepta; Noonan, Noirin; Bergin, Colm] Trinity Coll Dublin, Sch Med, Dublin, Ireland.
   [Kerr, Colm; Hughes, Gerry; Merry, Concepta; Bergin, Colm] St James Hosp, Genitourinary Med & Infect Dis Dept GUIDe, Dublin, Ireland.
   [O' Regan, Simon] Data Scientist, Cork, Ireland.
   [Creagh, Donnacha] St James Hosp, Informat Management Syst, Dublin, Ireland.
   [Geary, Una] St James Hosp, Qual & Safety Directorate, Dublin, Ireland.
   [Colgan, Mary-Paula; Canning, Caitriona; Martin, Zenia] St James Hosp, Dept Vasc Med & Surg, Dublin, Ireland.
   [Noonan, Noirin] St James Hosp, Dept Occupat Hlth, Dublin, Ireland.
RP Kerr, C (通讯作者)，Trinity Coll Dublin, Sch Med, Dublin, Ireland.; Kerr, C (通讯作者)，St James Hosp, Genitourinary Med & Infect Dis Dept GUIDe, Dublin, Ireland.
EM colmkerr@gmail.com
OI Bergin, Colm/0000-0002-6651-1132; Kerr, Colm/0000-0001-9976-8033;
   Hughes, Gerry/0000-0003-3694-2633
CR Allen N, 2021, EPIDEMIOL INFECT, V149, DOI 10.1017/S0950268821000984
   [Anonymous], 2020, PEDIATR MED RODZ, V16, P9, DOI 10.15557/PiMR.2020.0003
   Carvalho-Schneider C, 2021, CLIN MICROBIOL INFEC, V27, P258, DOI 10.1016/j.cmi.2020.09.052
   Chen J, 2020, J INFECTION, V80, pE1, DOI 10.1016/j.jinf.2020.03.004
   Chen N., 2020, LANCET, V395, P507, DOI [10.1016/S0140-6736(20)30211-7, DOI 10.1016/S0140-6736(20)30211-7]
   Goertz YMJ, 2020, ERJ OPEN RES, V6, DOI 10.1183/23120541.00542-2020
   Grasselli G, 2020, JAMA-J AM MED ASSOC, V323, P1545, DOI 10.1001/jama.2020.4031
   Greenhalgh T, 2020, BMJ-BRIT MED J, V368, DOI 10.1136/bmj.m1182
   Guan WJ, 2020, NEW ENGL J MED, V382, P1861, DOI 10.1056/NEJMc2005203
   Judson TJ, 2020, J AM MED INFORM ASSN, V27, P860, DOI 10.1093/jamia/ocaa051
   Kerr B, 2020, IJC HEART VASC, V31, DOI 10.1016/j.ijcha.2020.100665
   Leite H., 2020, FLATTENING INFECT CU
   O'Connor C, 2020, BMJ-BRIT MED J, V369, DOI 10.1136/bmj.m1587
   Phelan AL, 2020, JAMA-J AM MED ASSOC, V323, P709, DOI 10.1001/jama.2020.1097
   Physicians AAoF, 2020, WHATS DIFF TEL TEL
   Porcheddu R, 2020, J INFECT DEV COUNTR, V14, P125, DOI 10.3855/jidc.12600
   Prevention ECfD Control, 2020, CAS DEF EUR SURV COV
   Reeves JJ, 2020, J AM MED INFORM ASSN, V27, P853, DOI 10.1093/jamia/ocaa037
   Townsend L, 2020, PLOS ONE, V15, DOI 10.1371/journal.pone.0240784
   Weiss P, 2020, LANCET, V395, P1014, DOI 10.1016/S0140-6736(20)30633-4
   WHO, 2021, WHO DIR GEN OP REM M
   World Health Organization, 2020, WHO STAT 2 M INT HLT
   Wu CM, 2020, JAMA INTERN MED, V180, P934, DOI 10.1001/jamainternmed.2020.0994
   Wu ZY, 2020, JAMA-J AM MED ASSOC, V323, P1239, DOI 10.1001/jama.2020.2648
   Ye Q, 2020, J INFECTION, V80, P607, DOI 10.1016/j.jinf.2020.03.037
   Zhou F, 2020, LANCET, V395, P1054, DOI 10.1016/S0140-6736(20)30566-3
NR 26
TC 0
Z9 0
U1 0
U2 0
PU BMJ PUBLISHING GROUP
PI LONDON
PA BRITISH MED ASSOC HOUSE, TAVISTOCK SQUARE, LONDON WC1H 9JR, ENGLAND
SN 2044-6055
J9 BMJ OPEN
JI BMJ Open
PD SEP
PY 2021
VL 11
IS 9
AR e050444
DI 10.1136/bmjopen-2021-050444
PG 10
WC Medicine, General & Internal
WE Science Citation Index Expanded (SCI-EXPANDED)
SC General & Internal Medicine
GA UZ1KZ
UT WOS:000701972000017
PM 34588254
OA Green Published, gold
DA 2022-07-18
ER

PT J
AU Zhao, YY
   Wei, L
   Liu, B
   Du, DF
AF Zhao, Yuanyuan
   Wei, Lai
   Liu, Bin
   Du, Dunfeng
TI Management of transplant patients outside hospital during COVID-19
   epidemic: A Chinese experience
SO TRANSPLANT INFECTIOUS DISEASE
LA English
DT Article
DE Cloud Clinic; COVID-19; management; transplantation
ID RISK-FACTORS
AB Coronavirus disease 2019 (COVID-19) pandemic poses an increasing challenge for transplant community. Aggressive management measures are conductive to improve compliance and to lower the risk of intra-hospital infection. In this Personal Viewpoint essay, we shared experiences about management strategies of transplant patients outside hospital amid the epidemic. With the aid of Cloud Clinic service and telemedicine care, transplant patients could be regularly followed up and get medical consultation online. Furthermore, personal health education and mental health assistance are enrolled in our practice.
C1 [Zhao, Yuanyuan; Wei, Lai; Liu, Bin; Du, Dunfeng] Huazhong Univ Sci & Technol, Inst Organ Transplantat, Tongji Hosp, Tongji Med Coll, Wuhan, Peoples R China.
   [Zhao, Yuanyuan; Wei, Lai; Liu, Bin; Du, Dunfeng] Minist Educ, Key Lab Organ Transplantat, Wuhan, Peoples R China.
   [Zhao, Yuanyuan; Wei, Lai; Liu, Bin; Du, Dunfeng] NHC Key Lab Organ Transplantat, Wuhan, Peoples R China.
   [Zhao, Yuanyuan; Wei, Lai; Liu, Bin; Du, Dunfeng] Chinese Acad Med Sci, Key Lab Organ Transplantat, Wuhan, Peoples R China.
RP Liu, B; Du, DF (通讯作者)，Tongji Hosp, Inst Organ Transplantat, Jiefang St 1095, Wuhan 430030, Peoples R China.
EM binliu@tjh.tjmu.edu.cn; dfdu@tjh.tjmu.edu.cn
RI Zhao, Yuanyuan/AAY-6670-2021
OI Zhao, Yuanyuan/0000-0003-0217-3290
CR Aiken ARA, 2017, BMJ-BRIT MED J, V357, DOI 10.1136/bmj.j2011
   Attias P, 2019, J CLIN MED, V8, DOI 10.3390/jcm8050594
   Bai Y, 2020, JAMA-J AM MED ASSOC, V323, P1406, DOI 10.1001/jama.2020.2565
   Bermingham A, 2012, EUROSURVEILLANCE, V17, P6
   Chan JFW, 2020, LANCET, V395, P514, DOI 10.1016/S0140-6736(20)30154-9
   Day M, 2020, BMJ-BRIT MED J, V368, DOI 10.1136/bmj.m1165
   Dew MA, 2016, TRANSPLANTATION, V100, P988, DOI 10.1097/TP.0000000000000901
   Drosten C, 2003, NEW ENGL J MED, V348, P1967, DOI 10.1056/NEJMoa030747
   Grove BE, 2019, BMC HEALTH SERV RES, V19, DOI 10.1186/s12913-019-4461-y
   Guan W, 2020, NEW ENGL J MED, V382, P1708, DOI 10.1056/NEJMoa2002032
   Huang G, 2014, TRANSPL P, V46, P3448, DOI 10.1016/j.transproceed.2014.08.036
   Kumar D, 2010, LANCET INFECT DIS, V10, P521, DOI 10.1016/S1473-3099(10)70133-X
   Li W, 2020, INT J BIOL SCI, V16, P1732, DOI 10.7150/ijbs.45120
   Qaderi SM, 2020, EJSO-EUR J SURG ONC, V46, P429, DOI 10.1016/j.ejso.2019.10.014
   Vo AH, 2010, TELEMED J E-HEALTH, V16, P627, DOI 10.1089/tmj.2009.0162
   Zhu L, 2020, AM J TRANSPLANT, V20, P1859, DOI 10.1111/ajt.15869
NR 16
TC 5
Z9 5
U1 1
U2 2
PU WILEY
PI HOBOKEN
PA 111 RIVER ST, HOBOKEN 07030-5774, NJ USA
SN 1398-2273
EI 1399-3062
J9 TRANSPL INFECT DIS
JI Transpl. Infect. Dis.
PD OCT
PY 2020
VL 22
IS 5
AR e13327
DI 10.1111/tid.13327
EA JUL 2020
PG 4
WC Immunology; Infectious Diseases; Transplantation
WE Science Citation Index Expanded (SCI-EXPANDED)
SC Immunology; Infectious Diseases; Transplantation
GA OR6XJ
UT WOS:000545782200001
PM 32407003
OA Green Published, Bronze
DA 2022-07-18
ER

PT J
AU Adli, I
   Widyahening, IS
   Lazarus, G
   Phowira, J
   Baihaqi, LA
   Ariffandi, B
   Putera, AM
   Nugraha, D
   Gamalliel, N
   Findyartini, A
AF Adli, Imam
   Widyahening, Indah Suci
   Lazarus, Gilbert
   Phowira, Jason
   Baihaqi, Lyanna Azzahra
   Ariffandi, Bagas
   Putera, Azis Muhammad
   Nugraha, David
   Gamalliel, Nico
   Findyartini, Ardi
TI Knowledge, attitude, and practice related to the COVID-19 pandemic among
   undergraduate medical students in Indonesia: A nationwide
   cross-sectional study
SO PLOS ONE
LA English
DT Article
AB Introduction
   The potential role of medical students in raising awareness during public health emergencies has been acknowledged. To further explore their potentials as public educators and role models for the communities during the coronavirus disease 2019 (COVID-19) pandemic, this study aims to assess the knowledge, attitude, and practice of these students toward COVID-19.
   Methods
   An online cross-sectional survey was conducted among undergraduate medical students in Indonesia. Socio-demographics characteristics, social interaction history, information-seeking behavior, as well as knowledge, attitude, and practice toward COVID-19 were collected through a self-reported questionnaire. A p-value of <0.05 indicated statistical significance.
   Results
   Out of 4870 respondents, 64.9% had positive attitude and 51.5% had positive practice toward COVID-19, while only 29.8% had adequate knowledge. Knowledge was slightly positively correlated with attitude and practice (rho = 0.074 and rho = 0.054, respectively; both p<0.001), while attitude was weakly correlated with practice (rho = 0.234, p<0.001). Several factors including age, sex, place of residence, institution type, academic level, family income, history of chronic illness, prior volunteering experience, and perceptual awareness on COVID-19 were significantly associated with either knowledge, attitude, and/or practice toward COVID-19. Furthermore, health institution's and the government's press releases, as well as health expert opinions were deemed as the most reliable sources of COVID-19-related information-yet trivially none of these sources were associated with knowledge, attitude, and practice in the study population.
   Conclusion
   Many undergraduate medical students in Indonesia had positive attitude and practice against COVID-19, yet only a few had adequate knowledge. This warrants further interventions to keep them updated with COVID-19 evidence to maximize their potentials in raising public awareness on COVID-19.
C1 [Adli, Imam; Lazarus, Gilbert; Phowira, Jason; Baihaqi, Lyanna Azzahra; Ariffandi, Bagas; Putera, Azis Muhammad; Gamalliel, Nico] Univ Indonesia, Fac Med, Jakarta, Indonesia.
   [Widyahening, Indah Suci; Ariffandi, Bagas] Univ Indonesia, Dept Community Med, Fac Med, Jakarta, Indonesia.
   [Nugraha, David] Airlangga Univ, Fac Med, Surabaya, Indonesia.
   [Findyartini, Ardi] Univ Indonesia, Dept Med Educ, Fac Med, Jakarta, Indonesia.
   [Findyartini, Ardi] Univ Indonesia, Indonesia Med Educ & Res Inst, Med Educ Ctr, Fac Med, Jakarta, Indonesia.
RP Ariffandi, B (通讯作者)，Univ Indonesia, Dept Community Med, Fac Med, Jakarta, Indonesia.
EM indah_widyahening@ui.ac.id
OI Phowira, Jason/0000-0001-9012-6253; Muhammad Putera,
   Azis/0000-0002-1160-5561; Lazarus, Gilbert/0000-0002-3605-6167;
   Widyahening, Indah/0000-0002-7952-2893
FU Indonesian COVID-19 Research and Innovation Consortium
   [132/FI/P-KCOVID-19.2B3/IX/2020]
FX AF received funding from the Indonesian COVID-19 Research and Innovation
   Consortium (grant number: 132/FI/P-KCOVID-19.2B3/IX/2020) organized by
   the Indonesian Ministry of Research and Technology/National Research and
   Innovation Agency. The funder had no role in the study conception, data
   collection and analysis, decision to publish, or preparation of the
   manuscript.
CR Al-Dmour H, 2020, J MED INTERNET RES, V22, DOI 10.2196/19996
   Ashcroft J, 2021, POSTGRAD MED J, V97, P368, DOI 10.1136/postgradmedj-2020-137906
   Boodman C, 2020, MED EDUC ONLINE, V25, DOI 10.1080/10872981.2020.1770562
   Chatterjee R, 2020, PROG DISASTER SCI, V7, DOI 10.1016/j.pdisas.2020.100109
   Cucinotta Domenico, 2020, Acta Biomed, V91, P157, DOI 10.23750/abm.v91i1.9397
   Djalante R, 2020, PROG DISASTER SCI, V6, DOI 10.1016/j.pdisas.2020.100091
   Drexler R, 2020, CUREUS, V12, DOI 10.7759/cureus.10147
   Eley D., 2003, VOLUNTARY ACTION, V5, P27
   Erfani A., 2020, B WORLD HEALTH ORGAN, P30, DOI [10.2471/BLT.20.256651, DOI 10.2471/BLT.20.256651]
   Gordon M, 2020, MED TEACH, V42, P1202, DOI 10.1080/0142159X.2020.1807484
   Hartley K, 2020, POLICY SCI, V53, P735, DOI 10.1007/s11077-020-09405-z
   Herlia DD, 2017, ANALISIS KONSUMSI RU
   Lazarus G, 2021, BMC MED EDUC, V21, DOI 10.1186/s12909-021-02576-0
   Lazarus Gilbert, 2020, Korean J Med Educ, V32, P237, DOI 10.3946/kjme.2020.165
   Martin A, 2022, DISASTER MED PUBLIC, V16, P360, DOI 10.1017/dmp.2020.315
   Moran KR, 2016, PLOS ONE, V11, DOI 10.1371/journal.pone.0164541
   Olum R, 2020, FRONT PUBLIC HEALTH, V8, DOI 10.3389/fpubh.2020.00181
   Osuchowski MF, 2020, SHOCK, V54, P416, DOI 10.1097/SHK.0000000000001565
   R Core Team, 2021, R LANG ENV STAT COMP
   Saefi M, 2020, DATA BRIEF, V31, DOI 10.1016/j.dib.2020.105855
   Savoia E, 2013, BIOSECUR BIOTERROR, V11, P170, DOI 10.1089/bsp.2013.0038
   Seid MA, 2018, BMC INFECT DIS, V18, DOI 10.1186/s12879-018-3199-1
   Setiati S, 2020, ACTA MED INDONES, V52, P84
   Sheu LC, 2011, J CANCER EDUC, V26, P228, DOI 10.1007/s13187-010-0142-6
   Sulistyawati S, 2021, RISK MANAG HEALTHC P, V14, P163, DOI 10.2147/RMHP.S288579
   Taber KS, 2018, RES SCI EDUC, V48, P1273, DOI 10.1007/s11165-016-9602-2
   World Health Organization, 2020, SURV TOOL GUID RAP S
   World Health Organization, 2021, IND WHO COR DIS COVI
   Zhong BL, 2020, INT J BIOL SCI, V16, P1745, DOI 10.7150/ijbs.45221
NR 29
TC 0
Z9 0
U1 0
U2 0
PU PUBLIC LIBRARY SCIENCE
PI SAN FRANCISCO
PA 1160 BATTERY STREET, STE 100, SAN FRANCISCO, CA 94111 USA
SN 1932-6203
J9 PLOS ONE
JI PLoS One
PD JAN 21
PY 2022
VL 17
IS 1
AR e0262827
DI 10.1371/journal.pone.0262827
PG 16
WC Multidisciplinary Sciences
WE Science Citation Index Expanded (SCI-EXPANDED)
SC Science & Technology - Other Topics
GA 0Z4TQ
UT WOS:000791072800175
PM 35061848
OA gold, Green Published, Green Submitted
DA 2022-07-18
ER

PT J
AU Lin, YY
   Kang, YJ
   Lee, HJ
   Kim, DH
AF Lin, Yanyan
   Kang, Ye Ji
   Lee, Hyo Jeong
   Kim, Do-Hwan
TI Pre-medical students' perceptions of educational environment and their
   subjective happiness: a comparative study before and after the COVID-19
   pandemic
SO BMC MEDICAL EDUCATION
LA English
DT Article
DE Dundee ready educational environment measure; Educational environment;
   Happiness; Professional identity; COVID-19
ID VALIDATION; IDENTITY; DREEM; LIFE
AB Background The COVID-19 pandemic necessarily changed pre-medical students' educational environment into an online format-and students' subjective happiness (SH) is highly impacted by their educational environment. This study investigates changes in pre-medical students' perceptions of their educational environment and their SH before and after the pandemic, as well as explores the predictors related to their SH. Methods The Korean version of the Dundee Ready Educational Environment Measure (DREEM) questionnaire and single-item measures of SH and professional identity (PI) were used. The t-test was employed to analyze the differences of the SH, PI, and DREEM subscales scores before and after the onset of COVID-19. Cohen's d was used as effect size and correlations between SH and different subscales of DREEM were analyzed using Pearson's correlation. The multiple regression analysis was performed to reveal associations between predictors and SH. Results A total of 399 pre-medical students completed the survey both before and after the COVID-19 pandemic. The DREEM scores and all subscales scores significantly increased but each presents a different effect size. Students' Perceptions of Learning (SPL: Cohen's d = 0.97), Students' Perceptions of Teaching (SPT: Cohen's d = 1.13), and Students' Perceptions of Atmosphere (SPA: Cohen's d = 0.89) have large effect sizes. Students' Academic Self-Perceptions (SASP: Cohen's d = 0.66) have a medium effect size and Students' Social Self-Perceptions (SSSP: Cohen's d = 0.40) have a small effect size. In contrast, no significant change was noted in the SH and PI. Both PI and SSSP impacted SH before COVID-19, but after the pandemic, SH was impacted by SPL, SPA, and SSSP. Conclusions Students' overall perception of their educational environment was more positive after the onset of COVID-19, but their social self-perceptions improved the least. Additionally, SSSP is the only predictor of SH both before and after the pandemic. The findings of this study suggest that educational institutions must pay attention to students' social relationships when trying to improve their educational environment. Furthermore, so as to increase students' SH, development of both educational environment and PI is essential.
C1 [Lin, Yanyan; Kang, Ye Ji; Lee, Hyo Jeong; Kim, Do-Hwan] Hanyang Univ, Dept Med Educ, Coll Med, 222 Wangsimni Ro, Seoul 04763, South Korea.
RP Kim, DH (通讯作者)，Hanyang Univ, Dept Med Educ, Coll Med, 222 Wangsimni Ro, Seoul 04763, South Korea.
EM mededkimdh@hanyang.ac.kr
OI Lin, Yanyan/0000-0002-5758-0574
FU Hanyang University [HY-202000000001526]
FX This work was supported by the research fund of Hanyang University
   (HY-202000000001526).
CR Agarwal S, 2020, INDIAN J PEDIATR, V87, P554, DOI 10.1007/s12098-020-03327-7
   Buck E, 2019, MED EDUC ONLINE, V24, DOI 10.1080/10872981.2019.1649571
   Diener E., 2006, APP RES QUAL LIFE, V7, P397, DOI 10.1007/s11482-006-9007-x
   Dworkin M, 2021, BMC MED EDUC, V21, DOI 10.1186/s12909-021-02684-x
   Gaur Uma, 2020, SN Compr Clin Med, V2, P1992, DOI 10.1007/s42399-020-00528-1
   Gordon M, 2020, MED TEACH, V42, P1202, DOI 10.1080/0142159X.2020.1807484
   Harries AJ, 2021, BMC MED EDUC, V21, DOI 10.1186/s12909-020-02462-1
   Hu W., 2019, MED ED PUBLISH, V8, P1
   Isaradisaikul Suwicha Kaewsiri, 2021, Korean J Med Educ, V33, P75, DOI 10.3946/kjme.2021.189
   Jarvis-Selinger S, 2012, ACAD MED, V87, P1185, DOI 10.1097/ACM.0b013e3182604968
   Khalil R, 2020, BMC MED EDUC, V20, DOI 10.1186/s12909-020-02208-z
   Khan JS, 2011, J PAK MED ASSOC, V61, P885
   Kim, 1999, KOREAN J MED ED, V11, P271, DOI DOI 10.3946/kjme.1999.11.2.271
   Kim H, 2016, EVID-BASED COMPL ALT, V2016
   Kim H, 2021, EVID-BASED COMPL ALT, V2021, DOI 10.1155/2021/5591911
   Kim JW, 2020, PLOS ONE, V15, DOI 10.1371/journal.pone.0243958
   안도희, 2006, korean journal of medical education, V18, P141
   Little BR., 1980, CANADIAN PSYCHOL, V21, P67
   Lucas RE, 2007, J RES PERS, V41, P1091, DOI 10.1016/j.jrp.2006.11.005
   Lyons Z, 2020, AUSTRALAS PSYCHIATRY, V28, P649, DOI 10.1177/1039856220947945
   Lyubomirsky S, 2005, PSYCHOL BULL, V131, P803, DOI 10.1037/0033-2909.131.6.803
   Mahmoodi H, 2019, INT J HAPPINESS DEV, V5, P14, DOI 10.1504/IJHD.2019.098048
   McDonald MM, 2019, FRONT EDUC, V4, DOI 10.3389/feduc.2019.00078
   Meo SA, 2020, PAK J MED SCI, V36, pS43, DOI 10.12669/pjms.36.COVID19-S4.2809
   Merrick D, 2021, BMC MED EDUC, V21, DOI 10.1186/s12909-021-02678-9
   Miguel ADC, 2021, BMC PSYCHOL, V9, DOI 10.1186/s40359-021-00534-5
   Miles S, 2012, MED TEACH, V34, pE620, DOI 10.3109/0142159X.2012.668625
   Miller DG, 2020, ANN INTERN MED, V173, P145, DOI 10.7326/M20-1281
   Nikolis L, 2021, BMC MED EDUC, V21, DOI 10.1186/s12909-021-02837-y
   Park Hyunmi, 2021, Korean J Med Educ, V33, P65, DOI 10.3946/kjme.2021.187
   Park Jewel, 2020, Korean J Med Educ, V32, P223, DOI 10.3946/kjme.2020.170
   Park Kwi Hwa, 2015, Korean J Med Educ, V27, P117, DOI 10.3946/kjme.2015.27.2.117
   Phillips AW, 2016, MED TEACH, V38, P217, DOI 10.3109/0142159X.2015.1105945
   Riddell J, 2017, WEST J EMERG MED, V18, P281, DOI 10.5811/westjem.2016.11.31299
   Roff S, 1997, MED TEACH, V19, P295, DOI 10.3109/01421599709034208
   Rose S, 2020, JAMA-J AM MED ASSOC, V323, P2131, DOI 10.1001/jama.2020.5227
   Schindler AK, 2021, BMC MED EDUC, V21, DOI 10.1186/s12909-021-02798-2
   Shahrvini B, 2021, BMC MED EDUC, V21, DOI 10.1186/s12909-020-02445-2
   Southwick SM, 2020, JAMA PSYCHIAT, V77, P449, DOI 10.1001/jamapsychiatry.2019.4800
   Stormon N, 2022, EUR J DENT EDUC, V26, P1, DOI 10.1111/eje.12666
   Thomas MR, 2007, J GEN INTERN MED, V22, P177, DOI 10.1007/s11606-006-0039-6
   Torda AJ, 2020, MED J AUSTRALIA, V213, DOI 10.5694/mja2.50762
   TOURANGEAU R, 1989, PUBLIC OPIN QUART, V53, P495, DOI 10.1086/269169
   van Schaik SM, 2019, ACAD MED, V94, P975, DOI 10.1097/ACM.0000000000002689
   Villanueva EW, 2021, MED SCI EDUC, V31, P589, DOI 10.1007/s40670-021-01223-z
   Wagner JP, 2018, J SURG EDUC, V75, P804, DOI 10.1016/j.jsurg.2017.09.008
   Wasson LT, 2016, JAMA-J AM MED ASSOC, V316, P2237, DOI 10.1001/jama.2016.17573
   Weaver R, 2011, MED EDUC, V45, P1220, DOI 10.1111/j.1365-2923.2011.04046.x
   Yeji Kang, 2021, [Korean Medical Education Review, 의학교육논단], V23, P46, DOI 10.17496/kmer.2021.23.1.46
   Yoo DM, 2019, BMC MED EDUC, V19, DOI 10.1186/s12909-019-1851-0
   Yunus WMAWM, 2021, FRONT PSYCHIATRY, V11, DOI 10.3389/fpsyt.2020.566221
   Zheng MX, 2021, BMC MED EDUC, V21, DOI 10.1186/s12909-021-02909-z
NR 52
TC 0
Z9 0
U1 4
U2 5
PU BMC
PI LONDON
PA CAMPUS, 4 CRINAN ST, LONDON N1 9XW, ENGLAND
EI 1472-6920
J9 BMC MED EDUC
JI BMC Med. Educ.
PD DEC 15
PY 2021
VL 21
IS 1
AR 619
DI 10.1186/s12909-021-03065-0
PG 9
WC Education & Educational Research; Education, Scientific Disciplines
WE Science Citation Index Expanded (SCI-EXPANDED); Social Science Citation Index (SSCI)
SC Education & Educational Research
GA XP0DO
UT WOS:000730545600002
PM 34911514
OA gold, Green Published
DA 2022-07-18
ER

PT J
AU Alhasan, AS
   Alahmadi, SM
   Altayeb, YA
   Daqqaq, TS
AF Alhasan, Ayman S.
   Alahmadi, Shahad M.
   Altayeb, Yara A.
   Daqqaq, Tareef S.
TI Impact of COVID-19 Pandemic on Training and Well-Being in Radiology
   Residency: A National Survey of Diagnostic Radiology Trainees in Saudi
   Arabia
SO ACADEMIC RADIOLOGY
LA English
DT Article
DE COVID-19; Saudi Arabia; Radiology; Medical imaging; Residency training
ID DISEASE 2019 COVID-19; EDUCATION; PREPAREDNESS
AB Objectives: To understand and report the perceived impact of the COVID-19 pandemic on radiology residents in Saudi Arabia with respect to their education, clinical activities, and personal well-being. Methods: The survey questionnaire was designed by a team of experts based on a review of the literature and was distributed electronically through the Saudi Commission for Health Specialties to residents registered in all radiology residency training programs in Saudi Arabia during the academic year 2019 to 2020. Categorical variables were presented as counts and percentage. Numerical variables were presented as mean and standard deviation if normally distributed. Chi-square testing was used to compare categorical variables with the perceived impact of the COVID-19 pandemic. Spearman correlation was used to correlate numerical variables at the level of significance p-value < 0.05. Results: A total of 109 residents completed the online survey during the study period, with a response rate of 32.2% (109/337). The mean age was 27.3 years (standard deviation, 1.86). The majority of respondents (71.5%, 78/109) reported either a severe or moderate negative impact on educational activities. Also, the majority (73.4%, 80/109) reported either a minimal or moderate negative impact on clinical activities. Residents training in the western province perceived a statistically higher negative impact on educational activities compared to their peers in other regions (p = 0.01). Residents in their second year of residency training perceived a statistically higher negative impact on their participation in clinical activities (p = 0.014). Less than half of the respondents (45.9%, 50/109) reported that they were redeployed to work in another department. The majority (80%, 40/50) reported a negative impact on their well-being. Conclusion: The majority of radiology residents in Saudi Arabia reported a negative impact of the COVID-19 pandemic on their education, clinical activities, and personal well-being. Our study also identified and explored some of the innovative solutions and strategies implemented by the training programs and the SCFHS to mitigate the negative effects on trainees.
C1 [Alhasan, Ayman S.; Daqqaq, Tareef S.] Taibah Univ, Coll Med, Dept Radiol, POB 7295, Madinah 42361, Saudi Arabia.
   [Alahmadi, Shahad M.; Altayeb, Yara A.] Taibah Univ, Coll Med, Madinah, Saudi Arabia.
RP Alhasan, AS (通讯作者)，Taibah Univ, Coll Med, Dept Radiol, POB 7295, Madinah 42361, Saudi Arabia.
EM ahasan@taibahu.edu.sa
RI Daqqaq, Tareef/E-7531-2019
OI Daqqaq, Tareef/0000-0002-1479-0897; Alhasan, Ayman/0000-0001-8879-4017
CR Algaissi AA, 2020, J INFECT PUBLIC HEAL, V13, P834, DOI 10.1016/j.jiph.2020.04.016
   Alvin MD, 2020, RADIOLOGY, V296, P246, DOI 10.1148/radiol.2020201222
   Astani SA, 2020, ACAD RADIOL, V27, P1054, DOI 10.1016/j.acra.2020.04.039
   Chertoff JD, 2020, J AM COLL RADIOL, V17, P1322, DOI 10.1016/j.jacr.2020.07.022
   Chong A, 2020, ACAD RADIOL, V27, P856, DOI 10.1016/j.acra.2020.04.001
   Dong ES, 2020, LANCET INFECT DIS, V20, P533, DOI 10.1016/S1473-3099(20)30120-1
   England E, 2020, ACAD RADIOL, V27, P1140, DOI 10.1016/j.acra.2020.05.001
   Hoegger MJ, 2020, CURR PROBLEMS DIAGN
   Ministry of Health, 2020, RAD DEP PREP PLAN CO
   Mossa-Basha M, 2020, RADIOLOGY, V296, pE106, DOI 10.1148/radiol.2020200988
   Odedra D, 2020, CAN ASSOC RADIOL J, V71, P482, DOI 10.1177/0846537120933215
   Recht MP, 2020, ACAD RADIOL, V27, P1154, DOI 10.1016/j.acra.2020.05.021
   Robbins JB, 2020, ACAD RADIOL, V27, P1162, DOI 10.1016/j.acra.2020.06.002
   Slanetz PJ, 2020, J AM COLL RADIOL, V17, P743, DOI 10.1016/j.jacr.2020.03.034
NR 14
TC 6
Z9 6
U1 0
U2 1
PU ELSEVIER SCIENCE INC
PI NEW YORK
PA STE 800, 230 PARK AVE, NEW YORK, NY 10169 USA
SN 1076-6332
EI 1878-4046
J9 ACAD RADIOL
JI Acad. Radiol.
PD JUL
PY 2021
VL 28
IS 7
SI SI
BP 1002
EP 1009
DI 10.1016/j.acra.2021.03.019
EA JUN 2021
PG 8
WC Radiology, Nuclear Medicine & Medical Imaging
WE Science Citation Index Expanded (SCI-EXPANDED)
SC Radiology, Nuclear Medicine & Medical Imaging
GA TD3LC
UT WOS:000669231400021
PM 33893029
DA 2022-07-18
ER

PT J
AU Wang, HL
   Liang, LY
   Du, CL
   Wu, YK
AF Wang, Huanlin
   Liang, LanYu
   Du, ChunLin
   Wu, YongKang
TI Implementation of Online Hospitals and Factors Influencing the Adoption
   of Mobile Medical Services in China: Cross-Sectional Survey Study
SO JMIR MHEALTH AND UHEALTH
LA English
DT Article
DE COVID-19; online hospital; mobile medical service; Unified Theory of
   Acceptance and Use of Technology; UTAUT
ID HEALTH-CARE INFORMATION; TECHNOLOGY ACCEPTANCE; MHEALTH; UTAUT;
   COUNTRIES
AB Background: Online hospitals are part of an innovative model that allows China to explore telemedicine services based on national conditions with large populations, uneven distribution of medical resources, and lack of quality medical resources, especially among residents needing to be protected from COVID-19 infection. Objective: In this study, we built a hypothesis model based on the Unified Theory of Acceptance and Use of Technology (UTAUT) in order to analyze the factors that may influence patients' willingness to use mobile medical services. This research was designed to assist in the development of mobile medical services. Residents who do not live in urban areas and cannot access medical assistance would greatly benefit from this research, as they could immediately go to the online hospital when needed. Methods: A cross-sectional study based at the West China Hospital, Sichuan University, was conducted in July 2020. A total of 407 respondents, 18 to 59 years old, in Western China were recruited by convenience sampling. We also conducted an empirical test for the hypothesis model and applied structural equation modeling to estimate the significance of path coefficients so that we could better understand the influencing factors. Results: Out of 407 respondents, 95 (23.3%) were aware of online hospitals, while 312 (76.7%) indicated that they have never heard of online hospitals before. Gender (P=.048) and education level (P=.04) affected people's willingness to use online hospitals, and both of these factors promoted the use of online hospitals (odds ratio [OR] 2.844, 95% CI 1.010-8.003, and OR 2.187, 95% CI 1.031-4.636, respectively). According to structural equation modeling, the results of the path coefficient analysis indicated that performance expectancy, effort expectancy, and facilitating conditions have positive effects on patients' willingness to use online hospitals. Conclusions: The goal of our research was to determine the factors that influence patients' awareness and willingness to use online hospitals. Currently, the public's awareness and usage of online hospitals is low. In fact, effort expectancy was the most important factor that influenced the use of online hospitals; being female and having a high education also played positive roles toward the use of mobile medical services.
   ABSTRACT Background: Online hospitals are part of an innovative model that allows China to explore telemedicine services based on national conditions with large populations, uneven distribution of medical resources, and lack of quality medical resources, especially among residents needing to be protected from COVID-19 infection. Objective: In this study, we built a hypothesis model based on the Unified Theory of Acceptance and Use of Technology (UTAUT) in order to analyze the factors that may influence patients? willingness to use mobile medical services. This research was designed to assist in the development of mobile medical services. Residents who do not live in urban areas and cannot access medical assistance would greatly benefit from this research, as they could immediately go to the online hospital when needed. Methods: A cross-sectional study based at the West China Hospital, Sichuan University, was conducted in July 2020. A total of 407 respondents, 18 to 59 years old, in Western China were recruited by convenience sampling. We also conducted an empirical test for the hypothesis model and applied structural equation modeling to estimate the significance of path coefficients so that we could better understand the influencing factors. Results: Out of 407 respondents, 95 (23.3%) were aware of online hospitals, while 312 (76.7%) indicated that they have never heard of online hospitals before. Gender (P=.048) and education level (P=.04) affected people?s willingness to use online hospitals, and both of these factors promoted the use of online hospitals (odds ratio [OR] 2.844, 95% CI 1.010-8.003, and OR 2.187, 95%
C1 [Wang, Huanlin; Liang, LanYu; Du, ChunLin; Wu, YongKang] Sichuan Univ, West China Hosp, 37 Guoxue Lane, Wuhou Dist, Sichuan, Peoples R China.
RP Wu, YK (通讯作者)，Sichuan Univ, West China Hosp, 37 Guoxue Lane, Wuhou Dist, Sichuan, Peoples R China.
EM vipwyk@163.com
OI WANG, HUANLIN/0000-0001-5342-3857; LIANG, LANYU/0000-0002-5904-6471
FU 1.3.5 Project for Disciplines of Excellence of West China Hospital,
   Sichuan University [ZYJC18042]
FX This research was supported by the 1.3.5 Project for Disciplines of
   Excellence of West China Hospital, Sichuan University (grant No.
   ZYJC18042) .
CR Alalwan AA, 2017, INT J INFORM MANAGE, V37, P99, DOI 10.1016/j.ijinfomgt.2017.01.002
   Alam MZ, 2020, INT J INFORM MANAGE, V50, P128, DOI 10.1016/j.ijinfomgt.2019.04.016
   Alsharo M, 2020, INFORM HEALTH SOC CA, V45, P43, DOI 10.1080/17538157.2018.1540423
   Bawack RE, 2018, INT J MED INFORM, V109, P15, DOI 10.1016/j.ijmedinf.2017.10.016
   Cilliers L, 2018, HEALTH INF MANAG J, V47, P59, DOI 10.1177/1833358317706185
   Cimperman M, 2016, INT J MED INFORM, V90, P22, DOI 10.1016/j.ijmedinf.2016.03.002
   Deng ZH, 2013, INT J MOB COMMUN, V11, P351, DOI 10.1504/IJMC.2013.055748
   Han YY, 2020, J MED INTERNET RES, V22, DOI 10.2196/17995
   Hoque MR, 2017, INFORM HEALTH SOC CA, V42, P1, DOI 10.3109/17538157.2015.1075541
   Hoque R, 2017, INT J MED INFORM, V101, P75, DOI 10.1016/j.ijmedinf.2017.02.002
   Hsieh PJ, 2015, INT J MED INFORM, V84, P512, DOI 10.1016/j.ijmedinf.2015.03.004
   Iwaya LH, 2013, INT J MED INFORM, V82, P283, DOI 10.1016/j.ijmedinf.2013.01.003
   Kim J, 2012, J MED INTERNET RES, V14, DOI 10.2196/jmir.2143
   Kumar S, 2013, AM J PREV MED, V45, P228, DOI 10.1016/j.amepre.2013.03.017
   McConnell MV, 2018, J AM COLL CARDIOL, V71, P2691, DOI 10.1016/j.jacc.2018.04.030
   McKay FH, 2018, J TELEMED TELECARE, V24, P22, DOI 10.1177/1357633X16673538
   Mukred Adnan, 2017, International Journal of Business Information Systems, V24, P261
   Nguyen AD, 2019, FAM PRACT, V36, P214, DOI 10.1093/fampra/cmy052
   Phichitchaisopa N, 2013, EXCLI J, V12, P413
   Royston G, 2015, LANCET GLOB HEALTH, V3, pE356, DOI 10.1016/S2214-109X(15)00054-6
   Shareef M.A., 2014, J CUSTOMER BEHAV, V13, P187, DOI [10.1362/147539214X14103453768697, DOI 10.1362/147539214X14103453768697]
   Shuren J, 2018, JAMA-J AM MED ASSOC, V320, P337, DOI 10.1001/jama.2018.8832
   Siggemann CBG, 2013, TELEMED E-HEALTH, V19, P692, DOI 10.1089/tmj.2012.0214
   Signal V, 2020, J MED INTERNET RES, V22, DOI 10.2196/19150
   Tavares J, 2017, BMC MED INFORM DECIS, V17, DOI 10.1186/s12911-017-0482-9
   Venkatesh V, 2003, MIS QUART, V27, P425, DOI 10.2307/30036540
   Venkatesh V, 2008, MIS QUART, V32, P483
   Ward R, 2013, HEALTH POLICY TECHN, V2, P222, DOI 10.1016/j.hlpt.2013.07.002
   Willard S, 2020, J MED INTERNET RES, V22, DOI 10.2196/20304
   Xue LS, 2012, INT J MED INFORM, V81, P637, DOI 10.1016/j.ijmedinf.2012.04.008
   Yang X, 2021, J MED INTERNET RES, V23, DOI 10.2196/24495
NR 31
TC 6
Z9 7
U1 28
U2 36
PU JMIR PUBLICATIONS, INC
PI TORONTO
PA 130 QUEENS QUAY E, STE 1102, TORONTO, ON M5A 0P6, CANADA
SN 2291-5222
J9 JMIR MHEALTH UHEALTH
JI JMIR mHealth uHealth
PD FEB 5
PY 2021
VL 9
IS 2
DI 10.2196/25960
PG 11
WC Health Care Sciences & Services; Medical Informatics
WE Science Citation Index Expanded (SCI-EXPANDED); Social Science Citation Index (SSCI)
SC Health Care Sciences & Services; Medical Informatics
GA RH5MK
UT WOS:000636262400001
PM 33444155
OA gold, Green Published
DA 2022-07-18
ER

PT J
AU Gobbi, E
   Maltagliati, S
   Sarrazin, P
   di Fronso, S
   Colangelo, A
   Cheval, B
   Escriva-Boulley, G
   Tessier, D
   Demirhan, G
   Erturan, G
   Yuksel, Y
   Papaioannou, A
   Bertollo, M
   Carraro, A
AF Gobbi, Erica
   Maltagliati, Silvio
   Sarrazin, Philippe
   di Fronso, Selenia
   Colangelo, Alessandra
   Cheval, Boris
   Escriva-Boulley, Geraldine
   Tessier, Damien
   Demirhan, Giyasettin
   Erturan, Gokce
   Yuksel, Yilmaz
   Papaioannou, Athanasios
   Bertollo, Maurizio
   Carraro, Attilio
TI Promoting Physical Activity during School Closures Imposed by the First
   Wave of the COVID-19 Pandemic: Physical Education Teachers' Behaviors in
   France, Italy and Turkey
SO INTERNATIONAL JOURNAL OF ENVIRONMENTAL RESEARCH AND PUBLIC HEALTH
LA English
DT Article
DE COVID-19; lockdown; online teaching; physical education; physical
   activity; teachers; secondary school
ID TRANS-CONTEXTUAL MODEL; HEALTH-BENEFITS; MENTAL-HEALTH; PARTICIPATION;
   MOTIVATION; AUTONOMY
AB The COVID-19 pandemic has drastically reduced physical activity (PA) behaviors of many people. Physical education (PE) is considered one of the privileged instruments to promote youths' PA. We aimed to investigate the effects of lockdown on PE teachers' behaviors promoting their students' out-of-school PA and differences between three European countries. A sample of 1146 PE teachers (59.5% females) from France, Italy, and Turkey answered an online questionnaire about guiding students to engage in out-of-school PA, helping them to set PA goals, encouraging in self-monitoring PA, the pedagogical formats of these behaviors and feedback asked to students. RM-MANCOVAs were performed with a two-time (before and during the lockdown), three country (France, Italy, Turkey), two gender factorial design, using teaching years and perceived health as covariates. A significant multivariate main effect time x country x gender (p < 0.001) was reported for the behaviors promoting students' PA, with French and Italian teachers increasing some behaviors, while Turkish teachers showing opposite trends. Significant multivariate main effects time x country were found for formats supporting the behaviors (p < 0.001) and for asked feedback formats (p < 0.001). The massive contextual change imposed by lockdown caused different reactions in teachers from the three countries. Findings are informative for PA promotion and PE teachers' education.
C1 [Gobbi, Erica] Univ Urbino Carlo Bo, Dept Biomol Sci, I-61029 Urbino, Italy.
   [Maltagliati, Silvio; Sarrazin, Philippe; Escriva-Boulley, Geraldine; Tessier, Damien] Univ Grenoble Alpes, Sch Human Movement & Sport Sci, SENS, F-38000 Grenoble, France.
   [di Fronso, Selenia; Bertollo, Maurizio] Univ G dAnnunzio Chieti & Pescara, Dept Med & Aging Sci, I-66100 Chieti, Italy.
   [Colangelo, Alessandra] Univ Padua, Dept Philosophy Sociol Educ & Appl Psychol, I-35137 Padua, Italy.
   [Cheval, Boris] Univ Geneva, Dept Psychol, Lab Study Emot Elicitat & Express E3Lab, Swiss Ctr Affect Sci, CH-1202 Geneva, Switzerland.
   [Demirhan, Giyasettin; Yuksel, Yilmaz] Hacettepe Univ, Fac Sport Sci, Dept Phys Educ & Sports Teaching, TR-06800 Ankara, Turkey.
   [Erturan, Gokce] Pamukkale Univ, Fac Sport Sci, Dept Phys Educ & Sports Teaching, TR-20020 Denizli, Turkey.
   [Yuksel, Yilmaz] Karabuk Univ, Hasan Dogan Sch Phys Educ & Sport, TR-78050 Karabuk, Turkey.
   [Papaioannou, Athanasios] Univ Thessaly, Dept Phys Educ & Sport Sci, Trikala 42100, Greece.
   [Carraro, Attilio] Free Univ Bozen Bolzano, Fac Educ, I-39042 Brixen, Italy.
RP Bertollo, M (通讯作者)，Univ G dAnnunzio Chieti & Pescara, Dept Med & Aging Sci, I-66100 Chieti, Italy.; Carraro, A (通讯作者)，Free Univ Bozen Bolzano, Fac Educ, I-39042 Brixen, Italy.
EM erica.gobbi@uniurb.it; silvio.maltagliati@univ-grenoble-alpes.fr;
   philippe.sarrazin@univ-grenoble-alpes.fr; s.difronso@unich.it;
   alessandra.colangelo@phd.unipd.it; Boris.Cheval@unige.ch;
   geraldine.escriva-boulley@univ-grenoble-alpes.fr;
   damien.tessier@univ-grenoble-alpes.fr; demirhan@hacettepe.edu.tr;
   agerturan@pau.edu.tr; yyuksel@karabuk.edu.tr; sakispap@uth.gr;
   m.bertollo@unich.it; attilio.carraro@unibz.it
RI YUKSEL, Yılmaz/ABA-2356-2021; Bertollo, Maurizio/K-5469-2013; Erturan,
   Gokce/AAD-1440-2022; Cheval, Boris/H-4574-2019; Erturan,
   Gökçe/ABI-6416-2020; YÜKSEL, Yılmaz/ABD-5499-2020; Demirhan,
   Giyasettin/B-1658-2018; di Fronso, Selenia/B-3019-2018
OI Bertollo, Maurizio/0000-0002-0972-9178; Cheval,
   Boris/0000-0002-6236-4673; Erturan, Gökçe/0000-0002-1461-2679; YÜKSEL,
   Yılmaz/0000-0003-1816-2916; Escriva-Boulley,
   Geraldine/0000-0002-8788-2434; Demirhan, Giyasettin/0000-0002-5370-2036;
   Colangelo, Alessandra/0000-0002-7754-6912; Sarrazin,
   Philippe/0000-0003-0598-7564; CARRARO, Attilio/0000-0002-5103-6236; di
   Fronso, Selenia/0000-0002-6635-4114; Tessier,
   Damien/0000-0002-0728-585X; Gobbi, Erica/0000-0002-4885-4932
FU Swiss National Science Foundation (SNSF) [PZ00P1_180040]; Open Access
   Publishing Fund of Free University of Bozen-Bolzano
FX B.C. is supported by an Ambizione grant (PZ00P1_180040) from the Swiss
   National Science Foundation (SNSF). This work was supported by the Open
   Access Publishing Fund of the Free University of Bozen-Bolzano.
CR Armour K. M., 1998, PHYS ED TEACHERS LIV
   Bailey R, 2009, RES PAP EDUC, V24, P1, DOI 10.1080/02671520701809817
   Barkoukis V, 2021, RES Q EXERCISE SPORT, V92, P477, DOI 10.1080/02701367.2020.1751029
   Ruiz-Roso MB, 2020, NUTRIENTS, V12, DOI 10.3390/nu12061807
   Brunette C, 2017, INT J HEALTH PROMOT, V55, P243, DOI 10.1080/14635240.2017.1372692
   Carraro N, 2013, PSYCHOL SPORT EXERC, V14, P228, DOI 10.1016/j.psychsport.2012.10.004
   Cellini N., 2020, PSYARXIV PREPR, DOI [10.31234/osf.io/95ujm, DOI 10.31234/OSF.IO/95UJM]
   Cheval B, 2021, J SPORT SCI, V39, P699, DOI 10.1080/02640414.2020.1841396
   Choi KR, 2020, J AM PSYCHIAT NURSES, V26, P340, DOI 10.1177/1078390320919803
   Cohen J., 1977, STAT POWER ANAL BEHA, DOI [10.1016/C2013-0-10517-X, DOI 10.1016/C2013-0-10517-X]
   Collie RJ, 2020, EDUC PSYCHOL-UK, V40, P253, DOI 10.1080/01443410.2019.1663791
   Dunton GF, 2020, BMC PUBLIC HEALTH, V20, DOI 10.1186/s12889-020-09429-3
   Escriva-Boulley G, 2018, SPORT EXERC PERFORM, V7, P218, DOI 10.1037/spy0000119
   European Physical Education Association (EUPEA), 2020, POS STAT PHYS ED SCH
   Forest E, 2018, EUR EDUC RES J, V17, P71, DOI 10.1177/1474904117708889
   Galle F, 2016, J PHYS ACT HEALTH, V13, P854, DOI 10.1123/jpah.2015-0452
   de Avila MAG, 2020, INT J ENV RES PUB HE, V17, DOI 10.3390/ijerph17165757
   Gokta Y., 2006, THESIS
   Gonzalez-Cutre D, 2014, EDUC PSYCHOL-UK, V34, P367, DOI 10.1080/01443410.2013.817325
   Goodyear VA, 2015, PHYS EDUC SPORT PEDA, V20, P186, DOI 10.1080/17408989.2013.817012
   Gorozidis G, 2014, TEACH TEACH EDUC, V39, P1, DOI 10.1016/j.tate.2013.12.001
   Guthold R, 2020, LANCET CHILD ADOLESC, V4, P23, DOI 10.1016/S2352-4642(19)30323-2
   Hagger M, 2009, PSYCHOL HEALTH, V24, P689, DOI 10.1080/08870440801956192
   Hagger MS, 2016, REV EDUC RES, V86, P360, DOI 10.3102/0034654315585005
   Hagger MS., 2010, INT REV SPORT EXER P, V3, P62, DOI [DOI 10.1080/17509840903322815, 10.1080/17509840903322815]
   Hays RD, 2009, QUAL LIFE RES, V18, P873, DOI 10.1007/s11136-009-9496-9
   Jiao WY, 2020, J PEDIATR-US, V221, P264, DOI 10.1016/j.jpeds.2020.03.013
   Lakens D, 2013, FRONT PSYCHOL, V4, DOI 10.3389/fpsyg.2013.00863
   Mattioli AV, 2020, NUTR METAB CARDIOVAS, V30, P1409, DOI 10.1016/j.numecd.2020.05.020
   Mayorga-Vega D, 2018, J SPORT SCI, V36, P1913, DOI 10.1080/02640414.2018.1425967
   Michie S, 2009, HEALTH PSYCHOL, V28, P690, DOI 10.1037/a0016136
   Ministere de l'Education nationale et de la Jeunesse, 2020, CONT PED ED PHYS SPO
   Ministry of National Education (MoNE), 2018, SEC SCH PHYS ED SPOR
   Ministry of National Education (MoNE), 2018, HIGH SCH PHYS ED SPO
   MIUR Ministero dell'Istruzione dell'Universita e della Ricerca, 2012, IND NAZ CURR SCUOL I
   Nagata JM, 2020, OBESITY, V28, P1582, DOI 10.1002/oby.22917
   Nurmi J, 2016, J SPORT EXERCISE PSY, V38, P128, DOI 10.1123/jsep.2015-0222
   OECD (Organisation for Economic Co-operation and Development), 2009, CREATING EFFECTIVE T
   Pascoe M, 2020, BMJ OPEN SPORT EXERC, V6, DOI 10.1136/bmjsem-2019-000677
   Penedo FJ, 2005, CURR OPIN PSYCHIATR, V18, P189, DOI 10.1097/00001504-200503000-00013
   Pierce M, 2020, LANCET PSYCHIAT, V7, P883, DOI 10.1016/S2215-0366(20)30308-4
   Podolsky A, 2019, J PROF CAP COMMUNITY, V4, P286, DOI 10.1108/JPCC-12-2018-0032
   Rhodes RE, 2017, PSYCHOL HEALTH, V32, P942, DOI 10.1080/08870446.2017.1325486
   Riiser K, 2020, PLOS ONE, V15, DOI 10.1371/journal.pone.0238161
   Ryan RM, 2017, SELF-DETERMINATION THEORY: BASIC PSYCHOLOGICAL NEEDS IN MOTIVATION, DEVELOPMENT, AND WELLNESS, P1, DOI 10.1521/978.14625/28806
   SHAPE America, 2020, 2020 2021 SCH REENTR
   SHAPE America, 2020, VIRT DIST LEARN RES
   Singh S, 2020, PSYCHIAT RES, V293, DOI 10.1016/j.psychres.2020.113429
   Tabachnick B. G, 2013, USING MULTIVARIATE S, V6th
   UNESCO, 2020, ADV CONS SCH CLOS
   Wang YH, 2019, RES Q EXERCISE SPORT, V90, P133, DOI [10.1080/02701367.2019.1603775, 10.1080/02701367.2019.1656325]
   Warburton DER, 2017, CURR OPIN CARDIOL, V32, P541, DOI 10.1097/HCO.0000000000000437
   World Health Organization, 2020, HEALTHYATHOME PHYS A
   World Health Organization, 2020, WHO GUIDELINES PHYS, DOI DOI 10.4324/9780203795002
   World Health Organization Regional Office for Europe, 2018, PROM PHYS ACT ED SEC
   Xiang M, 2020, PROG CARDIOVASC DIS, V63, P531, DOI 10.1016/j.pcad.2020.04.013
NR 56
TC 14
Z9 15
U1 6
U2 17
PU MDPI
PI BASEL
PA ST ALBAN-ANLAGE 66, CH-4052 BASEL, SWITZERLAND
EI 1660-4601
J9 INT J ENV RES PUB HE
JI Int. J. Environ. Res. Public Health
PD DEC
PY 2020
VL 17
IS 24
AR 9431
DI 10.3390/ijerph17249431
PG 15
WC Environmental Sciences; Public, Environmental & Occupational Health
WE Science Citation Index Expanded (SCI-EXPANDED); Social Science Citation Index (SSCI)
SC Environmental Sciences & Ecology; Public, Environmental & Occupational
   Health
GA PL1RC
UT WOS:000602906900001
PM 33339228
OA Green Submitted, Green Published, gold
DA 2022-07-18
ER

PT J
AU Tuncel, OK
   Tasbakan, SE
   Gokengin, D
   Erdem, HA
   Yamazhan, T
   Sipahi, OR
   Pullukcu, H
   Sertoz, OO
   Tasbakan, MI
AF Kuman Tuncel, Ozlem
   Tasbakan, Selin Ece
   Gokengin, Deniz
   Erdem, Huseyin Aytac
   Yamazhan, Tansu
   Sipahi, Oguz Resat
   Pullukcu, Husnu
   Onen Sertoz, Ozen
   Isikgoz Tasbakan, Meltem
TI The deep impact of the COVID-19 pandemic on medical students: An online
   cross-sectional study evaluating Turkish students' anxiety
SO INTERNATIONAL JOURNAL OF CLINICAL PRACTICE
LA English
DT Article
ID INVENTORY
AB Aim Coronavirus Disease 2019 (COVID-19) changed the delivery of medical education in Turkey by moving to an emergency remote teaching system and led to many challenges for future doctors. In this study, we aimed to explore the impact of the COVID-19 pandemic on medical students, to assess their anxiety level and their main anxiety sources related to this pandemic.
   Methods A Google Form was distributed to medical students using the virtual snowball sampling method. The form included the Beck Anxiety Inventory and additional 19 questions on sociodemographic characteristics, perceived level of knowledge about the epidemic, self-risk perceptions of COVID-19 and their anxiety levels about some other topics related to COVID-19.
   Results Overall, 3105 medical students with a mean age of 22.37 +/- 2.46, took the survey. Amongst the participants, only 32% of the students defined their knowledge about the precautions that should be taken during an epidemic disease as acceptable. Students reported highest anxiety level for the continuing spread of COVID-19 in Turkey and transmitting coronavirus to another person. Clinically significant anxiety prevalence was 23.2%. Regression analysis revealed that factors that increased the risk of being anxious included being female, being other than a 5th-year student, thinking that being a medical student would increase the risk of coronavirus transmission or being uncertain about it, being exposed to a patient with COVID-19 or being uncertain about it, being anxious about the continuing spread of COVID-19 in Turkey, being anxious about acquiring COVID-19, being anxious for graduating and being on active duty, being anxious about a medical training interruption.
   Conclusion Our results suggest that anxiety is prevalent amongst Turkish medical students during the COVID-19 pandemic and they have a weak preparedness for a pandemic such as COVID-19. Based on our results, new strategies should be implemented for medical education and for alleviating students' anxiety levels.
C1 [Kuman Tuncel, Ozlem; Onen Sertoz, Ozen] Ege Univ, Dept Psychiat, Fac Med, Izmir, Turkey.
   [Tasbakan, Selin Ece] Izmir Univ Econ, Fac Med, Izmir, Turkey.
   [Gokengin, Deniz; Erdem, Huseyin Aytac; Yamazhan, Tansu; Sipahi, Oguz Resat; Pullukcu, Husnu; Isikgoz Tasbakan, Meltem] Ege Univ, Dept Infect Dis & Clin Microbiol, Fac Med, Izmir, Turkey.
RP Tasbakan, MI (通讯作者)，Ege Univ, Dept Infect Dis & Clin Microbiol, Fac Med, Izmir, Turkey.
EM tasbakan@yahoo.com
RI Sipahi, Oguz Resat/AAR-2916-2020
OI Tasbakan, meltem/0000-0002-4689-720X
CR Akdag D, 2020, MEDITERR J INFECT M, V9, DOI 10.4274/mjima.galenos.2020.2020.4
   Aker S, 2020, J COMMUN HEALTH, V45, P684, DOI 10.1007/s10900-020-00841-9
   Akers A, 2020, CUREUS, V12, DOI 10.7759/cureus.7800
   Akvardar Y, 2003, DRUG ALCOHOL DEPEN, V72, P117, DOI 10.1016/S0376-8716(03)00192-3
   Aslan D, 2020, BALK MED J, V37, P178, DOI 10.4274/balkanmedj.galenos.2020.2020.4.002
   Baser DA, 2020, INT J CLIN PRACT, V74, DOI 10.1111/ijcp.13622
   Basky G, 2020, CAN MED ASSOC J, V192, pE415, DOI 10.1503/cmaj.1095859
   BECK AT, 1988, J CONSULT CLIN PSYCH, V56, P893, DOI 10.1037/0022-006X.56.6.893
   Beck AT., 1993, BECK ANXIETY INVENTO, DOI DOI 10.1037/T02025-000
   Cao WJ, 2020, PSYCHIAT RES, V287, DOI 10.1016/j.psychres.2020.112934
   Carney CE, 2011, J PSYCHIATR RES, V45, P1243, DOI 10.1016/j.jpsychires.2011.03.011
   Compton S, 2020, MED EDUC, V54, P943, DOI 10.1111/medu.14268
   Dedeilia A, 2020, IN VIVO, V34, P1603, DOI 10.21873/invivo.11950
   Demirbilek Y, 2020, TURK J MED SCI, V50, P489, DOI 10.3906/sag-2004-187
   Gebhard A, 2019, GMS J MED EDU, V36, DOI 10.3205/zma001284
   Gouda P, 2020, DISASTER MED PUBLIC, V14, P308, DOI 10.1017/dmp.2019.81
   Kalet Adina L, 2020, WMJ, V119, P6
   KESSLER RC, 1994, ARCH GEN PSYCHIAT, V51, P8
   Li YC, 2021, PSYCHOL MED, V51, P1952, DOI 10.1017/S0033291720001555
   Nguyen HT, 2020, INT J ENV RES PUB HE, V17, DOI 10.3390/ijerph17114164
   O'Byrne L, 2020, J MED ETHICS, V46, P623, DOI 10.1136/medethics-2020-106353
   Kazerooni AR, 2020, MED EDUC, V54, P762, DOI 10.1111/medu.14206
   Shanafelt T, 2020, JAMA-J AM MED ASSOC, V323, P2133, DOI 10.1001/jama.2020.5893
   Taghrir MH, 2020, ARCH IRAN MED, V23, P249, DOI [10.34172/aim.2020.06 Abstract View:, 10.34172/aim.2020.06]
   Thomson E, 2020, INT J CLIN PRACT, V74, DOI 10.1111/ijcp.13516
   Tokuc B, 2020, BALK MED J, V37, P180, DOI 10.4274/balkanmedj.galenos.2020.2020.4.003
   Kocak Tufan Z, 2020, TURK J MED SCI, V50, P495, DOI 10.3906/sag-2004-167
   Ulusoy M., 1998, J COGN PSYCHOTHER, V12, P163
   World Health Organization, 2020, WHO DIRECTOR GEN OPE
   Yildirim M, 2021, PSYCHOL HEALTH MED, V26, P35, DOI 10.1080/13548506.2020.1776891
   Zandifar A, 2020, PSYCHIAT CLIN NEUROS, V74, P499, DOI 10.1111/pcn.13098
NR 31
TC 5
Z9 5
U1 3
U2 18
PU WILEY-HINDAWI
PI LONDON
PA ADAM HOUSE, 3RD FL, 1 FITZROY SQ, LONDON, WIT 5HE, ENGLAND
SN 1368-5031
EI 1742-1241
J9 INT J CLIN PRACT
JI Int. J. Clin. Pract.
PD JUN
PY 2021
VL 75
IS 6
AR e14139
DI 10.1111/ijcp.14139
EA MAR 2021
PG 9
WC Medicine, General & Internal; Pharmacology & Pharmacy
WE Science Citation Index Expanded (SCI-EXPANDED); Social Science Citation Index (SSCI)
SC General & Internal Medicine; Pharmacology & Pharmacy
GA TC7FR
UT WOS:000632897000001
PM 33683775
OA Green Published
DA 2022-07-18
ER

PT J
AU Wittayanakorn, N
   Nga, VDW
   Sobana, M
   Bahuri, NFA
   Baticulon, RE
AF Wittayanakorn, Nunthasiri
   Nga, Vincent Diong Weng
   Sobana, Mirna
   Bahuri, Nor Faizal Ahmad
   Baticulon, Ronnie E.
TI Impact of COVID-19 on Neurosurgical Training in Southeast Asia
SO WORLD NEUROSURGERY
LA English
DT Article
DE COVID-19; Global neurosurgery; Neurosurgery education; Neurosurgery
   training; Southeast Asia
ID RESIDENT EDUCATION; ERA
AB OBJECTIVE: Neurosurgery departments worldwide have been forced to restructure their training programs because of the coronavirus disease 2019 (COVID-19) pandemic. In this study, we describe the impact of COVID-19 on neurosurgical training in Southeast Asia.
   METHODS: We conducted an online survey among neurosurgery residents in Indonesia, Malaysia, Philippines, Singapore, and Thailand from May 22 to 31, 2020 using Google Forms. The 33-item questionnaire collected data on elective and emergency neurosurgical operations, ongoing learning activities, and health worker safety.
   RESULTS: A total of 298 of 470 neurosurgery residents completed the survey, equivalent to a 63% response rate. The decrease in elective neurosurgical operations in Indonesia and in the Philippines (median, 100% for both) was significantly greater compared with other countries (P < 0.001). For emergency operations, trainees in Indonesia and Malaysia had a significantly greater reduction in their caseload (median, 80% and 70%, respectively) compared with trainees in Singapore and Thailand (median, 20% and 50%, respectively; P < 0.001). Neurosurgery residents were most concerned about the decrease in their hands-on surgical experience, uncertainty in their career advancement, and occupational safety in the workplace. Most of the residents (n = 221, 74%) believed that the COVID-19 crisis will have a negative impact on their neurosurgical training overall.
   CONCLUSIONS: An effective national strategy to control COVID-19 is crucial to sustain neurosurgical training and to provide essential neurosurgical services. Training programs in Southeast Asia should consider developing online learning modules and setting up simulation laboratories to allow trainees to systematically acquire knowledge and develop practical skills during these challenging times.
C1 [Wittayanakorn, Nunthasiri] Queen Sirikit Natl Inst Child Hlth, Dept Surg, Div Neurosurg, Bangkok, Thailand.
   [Nga, Vincent Diong Weng] Natl Univ Singapore Hosp, Div Neurosurg, Singapore, Singapore.
   [Sobana, Mirna] Padjadjaran State Univ, Hasan Sadikin Hosp, Div Pediat Neurosurg, Bandung, West Java, Indonesia.
   [Bahuri, Nor Faizal Ahmad] Univ Malaya, Fac Med, Dept Surg, Kuala Lumpur, Malaysia.
   [Baticulon, Ronnie E.] Univ Philippines Manila, Philippine Gen Hosp, Div Neurosurg, Manila, Philippines.
   [Baticulon, Ronnie E.] Univ Philippines Manila, Coll Med, Dept Anat, Manila, Philippines.
RP Baticulon, RE (通讯作者)，Univ Philippines Manila, Philippine Gen Hosp, Div Neurosurg, Manila, Philippines.; Baticulon, RE (通讯作者)，Univ Philippines Manila, Coll Med, Dept Anat, Manila, Philippines.
EM rebaticulon@up.edu.ph
RI Bahuri, Nor Faizal Ahmad/N-6117-2019; Nga, Vincent Diong
   Weng/U-3308-2017
OI Bahuri, Nor Faizal Ahmad/0000-0002-5590-4096; Nga, Vincent Diong
   Weng/0000-0001-5256-5669; Baticulon, Ronnie/0000-0002-2781-1845
CR Alhaj AK, 2020, WORLD NEUROSURG, V139, pE848, DOI 10.1016/j.wneu.2020.05.087
   [Anonymous], 2020, LANCET, V395, P922, DOI 10.1016/S0140-6736(20)30644-9
   Antony J, 2020, WORLD NEUROSURG, V139, pE864, DOI 10.1016/j.wneu.2020.05.136
   Arcadio RL, 2005, CURRENT STATUS MED E, P1
   Bambakidis NC, 2020, J NEUROSURG, V133, P10, DOI 10.3171/2020.3.JNS20965
   Bray DP, 2020, NEUROSURGERY, V368, pm1106
   Burke JF, 2020, NEUROSURGERY, V87, pE50, DOI 10.1093/neuros/nyaa116
   Clark VE, 2020, J NEUROSURG, V133, P12, DOI 10.3171/2020.4.JNS201034
   COVIDSurg Collaborative, 2020, BRIT J SURG, V107, P1097, DOI 10.1002/bjs.11646
   Dewan MC, 2019, J NEUROSURG, V130, P1055, DOI 10.3171/2017.11.JNS171500
   European Centre for Disease Prevention and Control, TOT CONF COVID 19 DE
   European Centre for Disease Prevention and Control, TOT CONF COVID 19 CA
   Fontanella MM, 2020, J NEUROSURG SCI, V64, P383, DOI 10.23736/S0390-5616.20.04994-2
   Galarza M, 2020, NEUROSURGERY, V87, pE186, DOI 10.1093/neuros/nyaa155
   Germano A, 2020, WORLD NEUROSURG, V139, pE812, DOI 10.1016/j.wneu.2020.04.181
   Gilligan J, 2020, WORLD NEUROSURG, V140, P413, DOI 10.1016/j.wneu.2020.05.091
   Greenberg N, 2020, BMJ-BRIT MED J, V368, DOI 10.1136/bmj.m1211
   Jean WC, 2020, ACTA NEUROCHIR, V162, P1229, DOI 10.1007/s00701-020-04342-5
   Kanmounye US, 2020, WORLD NEUROSURG, V139, P732, DOI 10.1016/j.wneu.2020.05.126
   Kenning TJ, AANS NEUROSURGEON
   Kessler RA, 2020, WORLD NEUROSURG, V140, P439, DOI 10.1016/j.wneu.2020.04.244
   Khalafallah AM, 2020, WORLD NEUROSURG, V139, pE877, DOI 10.1016/j.wneu.2020.05.167
   Kondziolka D, 2020, J NEUROSURG, V133, P1, DOI 10.3171/2020.3.JNS201007
   Leong AZ, 2021, BRIT J NEUROSURG, V35, P719, DOI 10.1080/02688697.2020.1758629
   Lewis CT, 2020, WORLD NEUROSURG, V138, P545, DOI 10.1016/j.wneu.2020.04.179
   Low JCM, 2020, WORLD NEUROSURG, V142, P520, DOI 10.1016/j.wneu.2020.04.178
   Muhammad S, 2020, NEUROSURGERY, V87, pE220, DOI 10.1093/neuros/nyaa184
   Ferraris KP, 2020, NEUROSURG FOCUS, V48, DOI 10.3171/2019.12.FOCUS19814
   Pelargos PE, 2020, WORLD NEUROSURG, V140, pE381, DOI 10.1016/j.wneu.2020.05.263
   Robertson FC, 2020, J NEUROSURG, V133, P5, DOI 10.3171/2020.4.JNS201056
   Spina A, 2020, WORLD NEUROSURG, V139, P715, DOI 10.1016/j.wneu.2020.04.161
   The World Bank, TOT POP
   Tomlinson SB, 2020, J NEUROSURG, V133, P14, DOI 10.3171/2020.4.JNS201012
   Wang J, 2020, J HOSP INFECT, V105, P100, DOI 10.1016/j.jhin.2020.03.002
   Weber AC, 2020, NEUROSURGERY, V119, pe947
   World Bank, WORLD BANK COUNTR LE
   World Health Organization, COR DIS COVID 19 PAN
   Worldometer, COVID 19 COR PAND
   Wright CH, 2020, WORLD NEUROSURG, V140, P54, DOI 10.1016/j.wneu.2020.05.092
   Zaed I, 2020, WORLD NEUROSURG, V140, P481, DOI 10.1016/j.wneu.2020.06.032
   Zoia C, 2020, ACTA NEUROCHIR WIEN, V160, P1493
NR 41
TC 16
Z9 16
U1 0
U2 5
PU ELSEVIER SCIENCE INC
PI NEW YORK
PA STE 800, 230 PARK AVE, NEW YORK, NY 10169 USA
SN 1878-8750
EI 1878-8769
J9 WORLD NEUROSURG
JI World Neurosurg.
PD DEC
PY 2020
VL 144
BP E164
EP E177
DI 10.1016/j.wneu.2020.08.073
PG 14
WC Clinical Neurology; Surgery
WE Science Citation Index Expanded (SCI-EXPANDED)
SC Neurosciences & Neurology; Surgery
GA PH8PV
UT WOS:000600668300019
PM 32805466
OA Green Published, Bronze
DA 2022-07-18
ER

PT J
AU Fan, ZY
   Mou, YL
   Cheng, R
   Zhao, Y
   Zhang, F
AF Fan, Zhaoya
   Mou, Yuanlin
   Cheng, Rui
   Zhao, Yong
   Zhang, Fan
TI Investigation of Knowledge, Attitude and Practice of Personal Protection
   Among Different Types of Workers Returning to Work Under COVID-19
   Epidemic
SO FRONTIERS IN PUBLIC HEALTH
LA English
DT Article
DE COVID-19; knowledge; attitudes; practices; personal protection
ID MENTAL-HEALTH; TRANSMISSION; CHINA
AB Background: Since the outbreak of the coronavirus disease 2019 (COVID-19) world pandemic, it has had a significant negative impact on the economy and employment. The orderly resumption of work and production is an important factor in reducing the impact of the COVID-19 and an important guarantee of social and economic stability. The study aimed to investigate the knowledge, attitudes, and practice (KAP) of people returning to work about personal protection under the COVID-19 world pandemic.
   Methods: During March 2020, based on WeChat, QQ and other internet platforms, online questionnaire survey was conducted by the convenience sampling method. SPSS version 20.0 (SPSS, Inc., Chicago, IL, USA) was used for statistics analysis. Descriptive statistics and multiple linear regression analyses were conducted to analyze the data.
   Results: A total of 302 valid questionnaires was collected, and the valid response rate was 86.7%. About knowledge, people who return to work had the highest awareness rate of safe communication distance and the lowest awareness rate of exposure risk levels in different workplaces. The average scores of respondents in different occupations were higher than 95 in terms of personal protective attitude. In terms of practice, the average scores of respondents in different occupations were higher than 90 points. Multiple linear regression results showed that education and place of residence were the influencing factors of knowledge, while gender was the influencing factor of practice.
   Conclusion: The awareness of prevention and control among the 302 participants was good. There were differences in personal protection knowledge among different occupational groups, but there were no differences in attitude and practice. Our findings were of great significance to improve the pertinence of COVID-19 prevention programs.
C1 [Fan, Zhaoya; Mou, Yuanlin; Cheng, Rui; Zhao, Yong; Zhang, Fan] Chongqing Med Univ, Sch Publ Hlth & Management, Res Ctr Med & Social Dev, Collaborat Innovat Ctr Social Risks Governance Hl, Chongqing, Peoples R China.
RP Zhao, Y; Zhang, F (通讯作者)，Chongqing Med Univ, Sch Publ Hlth & Management, Res Ctr Med & Social Dev, Collaborat Innovat Ctr Social Risks Governance Hl, Chongqing, Peoples R China.
EM epicqmu@163.com; zhaoyong@cqmu.edu.cn
RI Zhao, Yong/Z-3231-2019
OI Zhao, Yong/0000-0001-9290-109X
FU Chongqing Medical University School of Public Health and Management,
   Research Center for Medicine and Social Development, COVID-19
   Prevention, and Control Emergency Research (Management) Project
FX This research was funded by Chongqing Medical University School of
   Public Health and Management, Research Center for Medicine and Social
   Development, COVID-19 Prevention, and Control Emergency Research
   (Management) Project.
CR Ahmed F, 2018, BMC PUBLIC HEALTH, V18, DOI 10.1186/s12889-018-5446-1
   [Anonymous], 2020, LANCET, V395, P311, DOI 10.1016/S0140-6736(20)30186-0
   Chen B., 2012, INJURY MED ELECT EDI, V1, P58, DOI [10.3868/j.issn.2095-1566.2012.04.012, DOI 10.3868/J.ISSN.2095-1566.2012.04.012]
   Chen Y, 2020, J MED INTERNET RES, V22, DOI 10.2196/23729
   Chinese Center for Disease Control and Prevention (CDC), 2020, KNOWL WORLD
   Dousari AS, 2020, INFECT DRUG RESIST, V13, P2819, DOI 10.2147/IDR.S259279
   Ferguson NM, 2006, NATURE, V442, P448, DOI 10.1038/nature04795
   Fong MW, 2020, EMERG INFECT DIS, V26, P976, DOI 10.3201/eid2605.190995
   Gao HM, 2020, BMC PUBLIC HEALTH, V20, DOI 10.1186/s12889-020-09961-2
   Nhu HV, 2020, J COMMUN HEALTH, V45, P1263, DOI 10.1007/s10900-020-00919-4
   Huang CL, 2020, LANCET, V395, P497, DOI 10.1016/S0140-6736(20)30183-5
   Huang JT., 2000, HEALTH EDUC
   Lau LL, 2020, J GLOB HEALTH, V10, DOI 10.7189/jogh.10.011007
   Lee K, 2009, GLOB INST, P1
   Li Q, 2020, NEW ENGL J MED, V382, P1199, DOI 10.1056/NEJMoa2001316
   Liang YM, 2020, INT J ENV RES PUB HE, V17, DOI 10.3390/ijerph17186550
   Moghadam MT, 2021, IRAN J PSYCHIATR BEH, V15, DOI 10.5812/ijpbs.106041
   Moghadam MT, 2021, FRONT NUTR, V7, DOI 10.3389/fnut.2020.570235
   National Health Commission of the People's Republic China (NHC), 2020, KNOWL PREV CONTR COV
   Prem K, 2020, LANCET PUBLIC HEALTH, V5, pE261, DOI 10.1016/S2468-2667(20)30073-6
   Qu JY, 2021, OPEN FORUM INFECT DI, V8, DOI 10.1093/ofid/ofab014
   Saadatjoo S, 2021, PUBLIC HEALTH, V194, P185, DOI 10.1016/j.puhe.2021.03.005
   Tan WQ, 2020, BRAIN BEHAV IMMUN, V87, P84, DOI 10.1016/j.bbi.2020.04.055
   The State Council, 2020, NOT PREV CONTR MEAS
   Worldmeter, 2020, COVID 19 UPD LIV
   Xinhua, 2020, STAT COUNC TIPS WORK
   Yang KH, 2021, J ADV NURS, V77, P1839, DOI 10.1111/jan.14718
   Zhong BL, 2020, INT J BIOL SCI, V16, P1745, DOI 10.7150/ijbs.45221
NR 28
TC 1
Z9 1
U1 11
U2 21
PU FRONTIERS MEDIA SA
PI LAUSANNE
PA AVENUE DU TRIBUNAL FEDERAL 34, LAUSANNE, CH-1015, SWITZERLAND
EI 2296-2565
J9 FRONT PUBLIC HEALTH
JI Front. Public Health
PD MAY 17
PY 2021
VL 9
AR 679699
DI 10.3389/fpubh.2021.679699
PG 8
WC Public, Environmental & Occupational Health
WE Science Citation Index Expanded (SCI-EXPANDED); Social Science Citation Index (SSCI)
SC Public, Environmental & Occupational Health
GA SK2LT
UT WOS:000656052100001
PM 34079789
OA Green Published, gold
DA 2022-07-18
ER

PT J
AU Moschetti, WE
   Frye, BM
   Gililland, JM
   Braziel, AJ
   Shah, VM
AF Moschetti, Wayne E.
   Frye, Benjamin M.
   Gililland, Jeremy M.
   Braziel, Andrew J.
   Shah, Vivek M.
TI The Emergence of Collaboration in the Education of Fellows and Residents
   during COVID-19
SO JOURNAL OF ARTHROPLASTY
LA English
DT Article
DE arthroplasty consortium (AC); multi-institution collaborative;
   orthopedic education; arthroplasty fellow education; web-based learning;
   AAHKS FOCAL
ID ORTHOPEDIC EDUCATION; FUTURE; ARTHROPLASTY; HIP
AB Background: COVID-19 has created a void in surgical education. Given social distancing and postponed surgeries, unique educational opportunities have arisen. Attendings from 10 adult reconstruction fellowships led a multi-institution web-based weekly collaborative, the Arthroplasty Consortium (AC), developed to educate trainees through complex arthroplasty case-based discussions.
   Methods: We performed an anonymous survey of AC participants and American Association of Hip and Knee Surgeons (AAHKS) adult reconstruction fellows. Participants were polled with regards to educational tools used before and after COVID-19 and their value. Specifically, participation in the AC, AAHKS FOCAL (Fellows Orthopedic Continued AAHKS Learning) lectures, institutional lectures, industry lectures, textbooks, online videos, journal articles, and webinars was assessed.
   Results: Fifty-seven participants responded with 49 (86%) at the fellow level. There was an increase in the use of web-based learning, including the AC (Not applicable pre, 61% post), AAHKS FOCAL lectures (Not applicable pre, 82% post), industry lectures (53% pre, 86% post), and AAHKS/AAOS webinars (35% pre, 56% post). Usage declined with institutional lectures (89% pre, 80% post), textbooks (68% pre, 49% post), and journal articles (97% pre, 90% post), with minimal change in the use of online surgical videos (84% pre, 82% post). The majority of fellows not involved in the AC would like to see the addition of a multi-institutional case conference added to fellowship education. Of AC participants, the 2 most valuable educational tools were the AC and FOCAL lectures.
   Conclusion: Trainee education has changed post-COVID-19 with a greater focus on web-based learning. Multi-institutional collaborative lectures and case-based discussions have significant perceived value among trainees and should be considered important educational tools post-COVID 19. (C) 2021 Elsevier Inc. All rights reserved.
C1 [Moschetti, Wayne E.] Dartmouth Hitchcock Med Ctr, Geisel Sch Med, Dept Orthopaed, One Med Ctr Dr, Lebanon, NH 03756 USA.
   [Frye, Benjamin M.] West Virginia Univ, Dept Orthopaed, Sch Med, Morgantown, WV 26506 USA.
   [Gililland, Jeremy M.] Univ Utah, Sch Med, Dept Orthopaed, Salt Lake City, UT USA.
   [Braziel, Andrew J.] New England Baptist Hosp, Dept Orthoped, Boston, MA USA.
   [Shah, Vivek M.] Harvard Med Sch, Brigham & Womens Hosp, Dept Orthopaed, Boston, MA 02115 USA.
RP Moschetti, WE (通讯作者)，Dartmouth Hitchcock Med Ctr, Geisel Sch Med, Dept Orthopaed, One Med Ctr Dr, Lebanon, NH 03756 USA.
CR Ahn HH, 2007, ACTA DERM-VENEREOL, V87, P397, DOI 10.2340/00015555-0285
   [Anonymous], 2020, GOOGLE CLASSROOM
   Boatin Adeline, 2015, Open J Obstet Gynecol, V5, P754
   Costa ML, 2007, MED EDUC, V41, P214, DOI 10.1111/j.1365-2929.2006.02677.x
   Davis JS, 2013, AM J SURG, V205, P681, DOI 10.1016/j.amjsurg.2012.07.037
   Essilfie AA, 2020, J AM ACAD ORTHOP SUR, V28, pE860, DOI 10.5435/JAAOS-D-20-00579
   Kogan M, 2020, J AM ACAD ORTHOP SUR, V28, pE456, DOI 10.5435/JAAOS-D-20-00292
   Koh D, 2020, OCCUP MED-OXFORD, V70, P3, DOI 10.1093/occmed/kqaa036
   Kurtz S, 2007, J BONE JOINT SURG AM, V89A, P780, DOI 10.2106/JBJS.F.00222
   Kurtz SM, 2007, J BONE JOINT SURG AM, V89A, P144, DOI 10.2106/JBJS.G.00587
   Pelt CE, 2020, J ARTHROPLASTY, V35, pS10, DOI 10.1016/j.arth.2020.04.030
   Schwartz Andrew M, 2020, JB JS Open Access, V5, pe0045, DOI 10.2106/JBJS.OA.20.00045
   Schwarzkopf R, 2020, J ARTHROPLASTY, V35, pS3, DOI 10.1016/j.arth.2020.04.041
   Service BC, 2020, J BONE JOINT SURG AM, V102, DOI 10.2106/JBJS.20.00599
   Stambough JB, 2020, J ARTHROPLASTY, V35, pS60, DOI 10.1016/j.arth.2020.04.032
   Tarpada SP, 2016, J ORTHOP, V13, P425, DOI 10.1016/j.jor.2016.09.004
   Zoom, 2020, ZOOM
NR 17
TC 0
Z9 0
U1 0
U2 0
PU CHURCHILL LIVINGSTONE INC MEDICAL PUBLISHERS
PI PHILADELPHIA
PA CURTIS CENTER, INDEPENDENCE SQUARE WEST, PHILADELPHIA, PA 19106-3399 USA
SN 0883-5403
EI 1532-8406
J9 J ARTHROPLASTY
JI J. Arthroplast.
PD JUN
PY 2021
VL 36
IS 6
BP 2223
EP 2226
DI 10.1016/j.arth.2021.02.019
EA MAY 2021
PG 4
WC Orthopedics
WE Science Citation Index Expanded (SCI-EXPANDED)
SC Orthopedics
GA SH7MK
UT WOS:000654317600058
PM 33685742
OA Green Published
DA 2022-07-18
ER

PT J
AU Louie, PK
   Harada, GK
   McCarthy, MH
   Germscheid, N
   Cheung, JPY
   Neva, MH
   El-Sharkawi, M
   Valacco, M
   Sciubba, DM
   Chutken, NB
   An, HS
   Samartzis, D
AF Louie, Philip K.
   Harada, Garrett K.
   McCarthy, Michael H.
   Germscheid, Niccole
   Cheung, Jason P. Y.
   Neva, Marko H.
   El-Sharkawi, Mohammad
   Valacco, Marcelo
   Sciubba, Daniel M.
   Chutken, Norman B.
   An, Howard S.
   Samartzis, Dino
TI The Impact of COVID-19 Pandemic on Spine Surgeons Worldwide
SO GLOBAL SPINE JOURNAL
LA English
DT Article
DE COVID-19; coronavirus; spine surgeons; global; worldwide; impact
ID BURNOUT
AB Study Design:
   Cross-sectional, international survey.
   Objectives:
   The current study addressed the multi-dimensional impact of COVID-19 upon healthcare professionals, particularly spine surgeons, worldwide. Secondly, it aimed to identify geographical variations and similarities.
   Methods:
   A multi-dimensional survey was distributed to surgeons worldwide. Questions were categorized into domains: demographics, COVID-19 observations, preparedness, personal impact, patient care, and future perceptions.
   Results:
   902 spine surgeons representing 7 global regions completed the survey. 36.8% reported co-morbidities. Of those that underwent viral testing, 15.8% tested positive for COVID-19, and testing likelihood was region-dependent; however, 7.2% would not disclose their infection to their patients. Family health concerns were greatest stressor globally (76.0%), with anxiety levels moderately high. Loss of income, clinical practice and current surgical management were region-dependent, whereby 50.4% indicated personal-protective-equipment were not adequate. 82.3% envisioned a change in their clinical practice as a result of COVID-19. More than 33% of clinical practice was via telemedicine. Research output and teaching/training impact was similar globally. 96.9% were interested in online medical education. 94.7% expressed a need for formal, international guidelines to manage COVID-19 patients.
   Conclusions:
   In this first, international study to assess the impact of COVID-19 on surgeons worldwide, we identified overall/regional variations and infection rate. The study raises awareness of the needs and challenges of surgeons that will serve as the foundation to establish interventions and guidelines to face future public health crises.
C1 [Louie, Philip K.; McCarthy, Michael H.] Hosp Special Surg, 535 E 70th St, New York, NY 10021 USA.
   [Harada, Garrett K.; An, Howard S.; Samartzis, Dino] Rush Univ, Med Ctr, Chicago, IL 60612 USA.
   [Germscheid, Niccole] AO Spine Int, Davos, Switzerland.
   [Cheung, Jason P. Y.] Univ Hong Kong, Hong Kong, Peoples R China.
   [Neva, Marko H.] Tampere Univ Hosp, Tampere, Finland.
   [El-Sharkawi, Mohammad] Assiut Univ, Med Sch, Asyut, Egypt.
   [Valacco, Marcelo] Churruca Hosp Buenos Aires, Buenos Aires, DF, Argentina.
   [Sciubba, Daniel M.] Johns Hopkins Univ, Baltimore, MD USA.
   [Chutken, Norman B.] Univ Arizona, Coll Med, Phoenix, AZ USA.
RP Samartzis, D (通讯作者)，Rush Univ, Dept Orthopaed Surg, Med Ctr, Orthopaed Bldg,Suite 204-G,1611 W Harrison St, Chicago, IL 60612 USA.
EM Dino_Samartzis@rush.edu
RI Louie, Philip/AAK-6190-2021; Cheung, Jason Pui Yin/AAJ-2016-2020;
   Cheung, Jason Pui Yin/J-2214-2012
OI Cheung, Jason Pui Yin/0000-0002-7052-0875; El-Sharkawi,
   Mohammad/0000-0001-6177-7145; Louie, Philip/0000-0002-4787-1538
CR Al Nabhani K, 2020, NUCLEAR RADIOACTIVE MATERIALS IN THE OIL AND GAS INDUSTRY, P1, DOI 10.1016/B978-0-12-816825-7.00001-7
   Alhazzani W, 2020, CRIT CARE MED, V46, P854
   [Anonymous], 2020, NY TIMES
   Baird R. P., 2020, NEW YORKER
   Bermingham F, 2020, CORONAVIRUS CHINA RA
   Burki TK, 2020, LANCET ONCOL, V21, P629, DOI 10.1016/S1470-2045(20)30217-5
   Centers for Disease Control and Prevention, 2020, COR DIS 2019 COVID 1
   Cook TM, 2020, ANAESTHESIA, V75, P785, DOI 10.1111/anae.15054
   Curtin R, 2000, PUBLIC OPIN QUART, V64, P413, DOI 10.1086/318638
   del Rio C, 2020, JAMA-J AM MED ASSOC, V323, P1339, DOI 10.1001/jama.2020.3072
   Dimou FM, 2016, J AM COLL SURGEONS, V222, P1230, DOI 10.1016/j.jamcollsurg.2016.03.022
   Feng S, 2020, LANCET RESP MED, V8, P434, DOI 10.1016/S2213-2600(20)30134-X
   Frellick M, 2020, MEDSCAPE
   Holbrook AL, 2008, ADVANCES IN TELEPHONE SURVEY METHODOLOGY, P499
   Huang CL, 2020, LANCET, V395, P497, DOI 10.1016/S0140-6736(20)30183-5
   Lai JB, 2020, JAMA NETW OPEN, V3, DOI 10.1001/jamanetworkopen.2020.3976
   Liang ZC, 2020, J BONE JOINT SURG AM, V102, DOI 10.2106/JBJS.20.00513
   Livingston E, 2020, JAMA
   Luo TD, 2020, CHIN IND HYG OCCUP D, V38, P192, DOI 10.3760/cma.j.cn121094-20200219-00063
   Ranney ML, 2020, NEW ENGL J MED, V382, DOI 10.1056/NEJMp2006141
   Rotenstein LS, 2018, JAMA-J AM MED ASSOC, V320, P1131, DOI 10.1001/jama.2018.12777
   Wong JPH, 2021, CULT HEALTH SEX, V23, P723, DOI 10.1080/13691058.2020.1725643
   World Health Organization, 2020, RAT US PERS PROT EQ
   World Health Organization (WHO), 2020, SHORT PERS PROT EQ E
   Wu YC, 2020, J CHIN MED ASSOC, V83, P217, DOI 10.1097/JCMA.0000000000000270
   Wu ZY, 2020, JAMA-J AM MED ASSOC, V323, P1239, DOI 10.1001/jama.2020.2648
NR 26
TC 31
Z9 31
U1 0
U2 5
PU SAGE PUBLICATIONS LTD
PI LONDON
PA 1 OLIVERS YARD, 55 CITY ROAD, LONDON EC1Y 1SP, ENGLAND
SN 2192-5682
EI 2192-5690
J9 GLOB SPINE J
JI Glob. Spine J.
PD AUG
PY 2020
VL 10
IS 5
BP 534
EP 552
AR 2192568220925783
DI 10.1177/2192568220925783
EA MAY 2020
PG 19
WC Clinical Neurology; Orthopedics
WE Science Citation Index Expanded (SCI-EXPANDED)
SC Neurosciences & Neurology; Orthopedics
GA MM3XU
UT WOS:000535456600001
PM 32677575
OA Green Published, gold
DA 2022-07-18
ER

PT J
AU Ottesen, TD
   Montoya, RL
   Ogunleye, TD
   Brown, KE
   Woolley, PM
   Dejean, JMCB
   Qudsi, RA
   Agarwal-Harding, KJ
   Dyer, GSM
AF Ottesen, Taylor D.
   Montoya, Rachel L.
   Ogunleye, Temi D.
   Brown, Kelsey E.
   Woolley, Pierre Marie
   Dejean, J. M. Christina Barau
   Qudsi, Rameez A.
   Agarwal-Harding, Kiran J.
   Dyer, George S. M.
TI Implementation and Impact Evaluation of a Virtual Orthopaedic Continuing
   Medical Education Conference in a Low-Resource Country
SO JOURNAL OF SURGICAL EDUCATION
LA English
DT Article
DE Continuing Medical Education; Virtual Conference; Virtual Education;
   Haiti; Sustainability; Orthopaedic Training
ID COVID-19; PROGRAM
AB OBJECTIVE: The Haitian Annual Assembly of Orthopaedic Trauma (HAAOT) is an annual continuing medical education (CME) conference for Haitian orthopedists and trainees converted to a pilot virtual format in 2020 due to the COVID-19 pandemic. We evaluated this virtual format's effectiveness at teaching, facilitating bilingual discussion, and encouraging cross-cultural exchange of experiences - all aimed at improving orthopedic knowledge in a low-resource country like Haiti.
   DESIGN: Planned collaboratively between North American and Haitian colleagues, the conference involved 4 bilingual weekly Zoom meetings comprised of 4 to 6 prerecorded presentations and live-translated discussion. Pre- and postmeeting knowledge assessments in French (Haitian language of medical instruction) were administered weekly with results compared via 2-sample t-tests. An online postconference survey evaluated attendee satisfaction with the virtual format.
   SETTING: Virtual.
   PARTICIPANTS: Weekly attendance involved approximately 50 Haitian orthopedists and trainees, with 20 to 25 completing pre- and postmeeting assessments.
   RESULTS: Statistically significant increases between pre/post scores were seen during 3 of 4 sessions. Session-wide significant score increases occurred for residents and attending surgeons with <10 years of experience. 85.7% of attendees reported the virtual platform exceeded expectations and 100% indicated likely or extremely likely participation in further virtual events.
   CONCLUSIONS: The pilot virtual HAAOT was extremely well received with high desire for future sessions. Beyond short-term knowledge retention among attendees, non-measurable benefits included collaboration between orthopedists and trainees in the United States, Canada, United Kingdom, Haiti, and Burkina Faso. As COVID-19 spurs online learning in high-income nations, the successful low-resource context adjustments and local partnership underlying this model attest that travel restrictions need not impede delivery of virtual CME conferences in lower-income nations. Attendee learning and the decreased cost and travel requirements allude to this platform's sustainability and reproducibility in facilitating future international education and capacity building. Further studies will assess long-term retention of presented material. (C) 2021 Association of Program Directors in Surgery. Published by Elsevier Inc. All rights reserved.
C1 [Ottesen, Taylor D.; Agarwal-Harding, Kiran J.] Harvard Global Orthopaed Collaborat, Boston, MA USA.
   [Ottesen, Taylor D.] Yale Sch Med, Dept Orthopaed & Rehabil, 47 Coll St, New Haven, CT 06510 USA.
   [Montoya, Rachel L.; Brown, Kelsey E.] Brown Univ, Warren Alpert Med Sch, Providence, RI 02912 USA.
   [Ogunleye, Temi D.] Burrell Coll Osteopath Med, Las Cruces, NM USA.
   [Woolley, Pierre Marie; Dejean, J. M. Christina Barau] Univ Hosp Paix HUP, Orthoped & Traumatol Dept, Port Au Prince, Haiti.
   [Qudsi, Rameez A.] Dartmouth Hitchcock Med Ctr, Dept Orthopaed Surg, Lebanon, NH 03766 USA.
   [Agarwal-Harding, Kiran J.] Harvard Combined Orthopaed Residency Program, Boston, MA USA.
   [Dyer, George S. M.] Harvard Med Sch, Brigham & Womens Hosp, Dept Orthopaed Surg, Boston, MA 02115 USA.
RP Ottesen, TD (通讯作者)，Yale Sch Med, Dept Orthopaed & Rehabil, 47 Coll St, New Haven, CT 06510 USA.
EM taylor.ottesen@yale.edu
OI Agarwal-Harding, Kiran/0000-0003-1485-5950; Brown,
   Kelsey/0000-0002-2811-6326; Woolley, Pierre Marie/0000-0003-3516-9378;
   Ottesen, Taylor/0000-0002-3777-1955; Brown, Kevin/0000-0002-1568-683X;
   Ogunleye, Temi/0000-0001-5459-0382
FU Foundation for Orthopaedic Trauma (FOT)
FX We would like to thank the Foundation for Orthopaedic Trauma (FOT) for
   supporting international education through funding that enabled the
   purchas-ing of a router for each of the residency program hospitals and
   local internet access for the year as well as translation services.
CR Agarwal S, 2020, INDIAN J PEDIATR, V87, P554, DOI 10.1007/s12098-020-03327-7
   Bhashyam AR, 2017, ARCH BONE JT SURG-AB, V5, P82
   Bhashyam Abhiram R, 2015, J Surg Educ, V72, pe2, DOI 10.1016/j.jsurg.2014.10.008
   Callister MEJ, 2007, AM J RESP CRIT CARE, V175, P417, DOI 10.1164/ajrccm.175.4.417
   Chick RC, 2020, J SURG EDUC, V77, P729, DOI 10.1016/j.jsurg.2020.03.018
   Diffenbaugh NS, 2019, P NATL ACAD SCI USA, V116, P9808, DOI 10.1073/pnas.1816020116
   Doe M, 2020, TROP DOCT, V50, P178, DOI 10.1177/0049475520922758
   Dyer GSM, 2018, J ORTHOP TRAUMA, V32, pS16, DOI 10.1097/BOT.0000000000001291
   Fils J, 2015, WORLD J SURG, V39, P2407, DOI 10.1007/s00268-015-3145-y
   Karhade AV, 2019, J SURG EDUC, V76, P1605, DOI 10.1016/j.jsurg.2019.06.001
   Mian A, 2020, BMC MED, V18, DOI 10.1186/s12916-020-01577-y
   Milford K, 2020, J PEDIATR SURG, V20, P30492
   Pitt MB, 2020, ACAD PEDIATR, V20, P733, DOI 10.1016/j.acap.2020.06.002
   Prevention CfDCa, 2020, IMPLEMENTATION MITIG
   Rasouli JJ, 2020, WORLD NEUROSURG, V140, pE367, DOI 10.1016/j.wneu.2020.05.191
   Sleiwah A, 2020, J PLAST RECONSTR AES, V73, P1578, DOI 10.1016/j.bjps.2020.05.032
   Woolley PM, 2019, J BONE JOINT SURG AM, V101, P1411, DOI 10.2106/JBJS.19.00575
   World bank, INDIVIDUALS USING IN
NR 18
TC 3
Z9 3
U1 2
U2 3
PU ELSEVIER SCIENCE INC
PI NEW YORK
PA STE 800, 230 PARK AVE, NEW YORK, NY 10169 USA
SN 1931-7204
EI 1878-7452
J9 J SURG EDUC
JI J. Surg. Educ.
PD SEP-OCT
PY 2021
VL 78
IS 5
BP 1629
EP 1636
DI 10.1016/j.jsurg.2021.01.002
EA SEP 2021
PG 8
WC Education, Scientific Disciplines; Surgery
WE Science Citation Index Expanded (SCI-EXPANDED)
SC Education & Educational Research; Surgery
GA UP2FC
UT WOS:000695199700030
PM 33573909
DA 2022-07-18
ER

PT J
AU Findyartini, A
   Greviana, N
   Hanum, C
   Husin, JM
   Sudarsono, NC
   Krisnamurti, DGB
   Rahadiani, P
AF Findyartini, Ardi
   Greviana, Nadia
   Hanum, Chaina
   Husin, Joseph Mikhael
   Sudarsono, Nani Cahyani
   Krisnamurti, Desak Gede Budi
   Rahadiani, Pratiwi
TI Supporting newly graduated medical doctors in managing COVID-19: An
   evaluation of a Massive Open Online Course in a limited-resource setting
SO PLOS ONE
LA English
DT Article
AB Introduction Newly graduated medical doctors in their internships are positioned to strengthen the front line in combating COVID-19. We developed a Massive Open Online Course (MOOC) to equip them with adequate knowledge for COVID-19 management. This paper aims to analyze the MOOC and evaluate participant satisfaction and increase in knowledge after completing the course. Methods An observational study was conducted. Quantitative data were obtained from questionnaires and pre- and post-tests. Responses to open-ended questions of the questionnaires were collected. Analysis using the Quality Reference Framework was also completed. Results The MOOC consisted of fundamental knowledge of COVID-19 (Part A) and further enrichment (Part B), and the content was written in the Indonesian language. A total of 3,424 and 2,462 participants completed the course in August and November 2020, respectively. Most participants agreed that the platform was easy to navigate, the design was interesting, and the content was aligned with their needs. Pre- and post-test scores in Part A's subjects increased significantly. Factors contributing to and inhibiting usability and areas for improvement were further highlighted. Discussion The use of a specific quality framework facilitated a comprehensive evaluation of the MOOC's strengths, weaknesses, and areas for future improvements. The participants' satisfaction and pre- and post-test results showed that the current MOOC holds great potential benefit for continuing education for medical interns joining the frontliners during the pandemic. Future implementation should consider increasing the quality of learning resources, scaling up the platform and its technical supports, and enhancing organizational supports.
C1 [Findyartini, Ardi; Greviana, Nadia; Hanum, Chaina; Husin, Joseph Mikhael] Univ Indonesia, Fac Med, Med Educ Ctr, Indonesia Med Educ & Res Inst IMERI, Jakarta, Indonesia.
   [Findyartini, Ardi; Greviana, Nadia] Univ Indonesia, Fac Med, Dept Med Educ, Jakarta, Indonesia.
   [Sudarsono, Nani Cahyani] Univ Indonesia, Fac Med, Indonesia Med Educ & Res Inst IMERI, Sports & Exercise Study, Jakarta, Indonesia.
   [Sudarsono, Nani Cahyani] Univ Indonesia, Fac Med, Dept Community Med, Jakarta, Indonesia.
   [Krisnamurti, Desak Gede Budi; Rahadiani, Pratiwi] Univ Indonesia, Fac Med, Ctr E Learning, Indonesia Med Educ & Res Inst IMERI, Jakarta, Indonesia.
   [Krisnamurti, Desak Gede Budi; Rahadiani, Pratiwi] Univ Indonesia, Fac Med, Dept Pharm, Jakarta, Indonesia.
RP Findyartini, A (通讯作者)，Univ Indonesia, Fac Med, Med Educ Ctr, Indonesia Med Educ & Res Inst IMERI, Jakarta, Indonesia.; Findyartini, A (通讯作者)，Univ Indonesia, Fac Med, Dept Med Educ, Jakarta, Indonesia.
EM ardi.findyartini@ui.ac.id
OI Hanum, Chaina/0000-0001-6884-1509; Findyartini,
   Ardi/0000-0002-9601-3994; Husin, Joseph Mikhael/0000-0003-2859-4587;
   Sudarsono, Nani/0000-0001-6856-0694; Rahadiani,
   Pratiwi/0000-0002-3317-4942
FU Board of Directors of Indonesian Medical Education and Research
   Institutes (IMERI) Faculty of Medicine Universitas Indonesia; Faculty of
   Medicine Universitas Indonesia
FX The authors would like to acknowledge the Ministry of Health, Republic
   of Indonesia for the trust that has been given to develop and organize
   MTPC-I for the national internship program participants. We also would
   like to thank all Indonesian national internship program participants
   for their participation in this study. We also expressed high gratitude
   for the Board of Directors of Indonesian Medical Education and Research
   Institutes (IMERI) Faculty of Medicine Universitas Indonesia and Dean
   and Vice Deans of Faculty of Medicine Universitas Indonesia for the
   continuous support. We also would like to highly appreciate the extended
   support from Prof Ratna Sitompul, Prof Akmal Taher, Prof Pratiwi
   Sudharmono and Dr Ponco Birowo of Yayasan Sri Oemijati during the
   development and implementation of MTPC-I.
CR Ahmed SS., 2017, ASIS ASSO OPEN UNIJ, V12, P94, DOI DOI 10.1108/AAOUJ-01-2017-0011
   AlQudah AA., 2014, EUROPEAN SCI J ESJ, V10
   [Anonymous], CORONAVIRUS DIS COVI
   Sanchez RA, 2010, COMPUT HUM BEHAV, V26, P1632, DOI 10.1016/j.chb.2010.06.011
   Bylieva D., 2020, HUMANITIES SOCIAL SC, V8, P1083
   Chen TG, 2020, SUSTAINABILITY-BASEL, V12, DOI 10.3390/su12187329
   Findyartini A, 2020, J PUBLIC HEALTH RES, V9, P4, DOI 10.4081/jphr.2020.1918
   Godwin-Jones R, 2014, LANG LEARN TECHNOL, V18, P5
   Hoedebecke Kyle, 2018, J Family Med Prim Care, V7, P884, DOI 10.4103/jfmpc.jfmpc_186_18
   Jung I, 2020, INNOV EDUC TEACH INT, V57, P565, DOI 10.1080/14703297.2019.1628800
   King M, 2018, INT REV RES OPEN DIS, V19, P1
   King M, 2018, OPEN PRAX, V10, P279, DOI 10.5944/openpraxis.10.3.840
   Kirkpatrick D. L., 2006, EVALUATING TRAINING, V3
   Lazarus Gilbert, 2020, Korean J Med Educ, V32, P237, DOI 10.3946/kjme.2020.165
   Lim V, 2017, MASSIVE OPEN ONLINE
   Liyanagunawardena TR, 2014, J MED INTERNET RES, V16, DOI 10.2196/jmir.3439
   Lucey CR, 2020, JAMA-J AM MED ASSOC, V324, P1033, DOI 10.1001/jama.2020.14136
   Miller DG, 2020, ANN INTERN MED, V173, P145, DOI 10.7326/M20-1281
   Sadhasivam J., 2017, INT ED RES J IERJ, V3, P21
   Setia S, 2019, ADV MED EDUC PRACT, V10, P805, DOI 10.2147/AMEP.S219104
   Stracke C. M., 2018, QUALITY REFERENCE FR
   Susanto AP, 2020, ACTA MED INDONES, V52, P423
   Yoothong C, 2014, MANAGER ONLINE
   Zainuddin G., 2019, CREATIVE ED, P3195, DOI [10.4236/ce.2019.1012243, DOI 10.4236/CE.2019.1012243]
NR 24
TC 2
Z9 2
U1 3
U2 4
PU PUBLIC LIBRARY SCIENCE
PI SAN FRANCISCO
PA 1160 BATTERY STREET, STE 100, SAN FRANCISCO, CA 94111 USA
SN 1932-6203
J9 PLOS ONE
JI PLoS One
PY 2021
VL 16
IS 9
AR e0257039
DI 10.1371/journal.pone.0257039
PG 14
WC Multidisciplinary Sciences
WE Science Citation Index Expanded (SCI-EXPANDED)
SC Science & Technology - Other Topics
GA XM9EM
UT WOS:000729120700005
PM 34506524
OA Green Published, gold
DA 2022-07-18
ER

PT J
AU Huy, NT
   Duc, NTM
   Alhady, STM
   Mai, LN
   Hassan, AK
   Giang, TV
   Truong, LV
   Ravikulan, R
   Raut, A
   Dayyab, FM
   Durme, SP
   Trang, VTT
   Loc, LQ
   Thach, PN
AF Nguyen Tien Huy
   Nguyen Tran Minh Duc
   Alhady, Shamael Thabit Mohammed
   Luu Ngoc Mai
   Hassan, Amr K.
   Tran Van Giang
   Le Van Truong
   Ravikulan, Rohanti
   Raut, Akshay
   Dayyab, Farouq Muhammad
   Durme, Shyam Prakash
   Vu Thi Thu Trang
   Le Quang Loc
   Pham Ngoc Thach
CA TMGH-Global COVID-19 Collaborative
TI Perceived Stress of Quarantine and Isolation During COVID-19 Pandemic: A
   Global Survey
SO FRONTIERS IN PSYCHIATRY
LA English
DT Article
DE perceived stress status; COVID-19; mental health; quarantine; survey
ID PSYCHOLOGICAL DISTRESS; SEX-DIFFERENCES; SARS; OUTBREAK
AB Aims: Understanding of the perceived stress and coping strategies adopted by people is important for contemplating the consequences of a pandemic on mental health of people globally. In this study, we intended to assess the perceived stress status under quarantine/isolation globally during the COVID-19 pandemic.
   Methods: This is a multicentre, multinational cross-sectional study that recruited isolated/quarantined individuals suspected or confirmed to have COVID-19 to assess the psychological impact of the quarantine/isolation experience by answering a survey distributed online.
   Results: The study was conducted across 63 participating countries, gaining 1,871 valid responses. There was a higher proportion of female participants in the Moderate to High Perceived Stress Scores (MH-PSS) group compared to the Low Perceived Stress Score group (66.0 vs. 52.0%) and a higher proportion of individuals whose marital status was single had MH-PSS (57.1%). Also, individual's religion (Christian, Hindu, and Muslim), no formal education level, being exposed to a confirmed or suspected COVID-19 patient, being forced to be quarantined/isolated, uncomfortable feeling during quarantine period may significantly increase the risk of MH-PSS (p < 0.05).
   Conclusions: Many factors can predict stress in COVID-19 pandemic including female sex, being single, religion, no formal education, involuntary quarantine, location and reason of quarantine/isolation, and place of exposure.
C1 [Nguyen Tien Huy] Nagasaki Univ, Sch Trop Med & Global Hlth, Nagasaki, Japan.
   [Nguyen Tran Minh Duc; Luu Ngoc Mai; Le Quang Loc] Univ Med & Pharm Ho Chi Minh City, Ho Chi Minh City, Vietnam.
   [Alhady, Shamael Thabit Mohammed] Univ Gezira, Fac Med, Wad Madani, Sudan.
   [Hassan, Amr K.] South Valley Univ, Fac Med, Qena, Egypt.
   [Tran Van Giang; Pham Ngoc Thach] Hanoi Med Univ, Dept Infect Dis, Hanoi, Vietnam.
   [Le Van Truong] Tradit Med Hosp, Minist Publ Secur, Hanoi, Vietnam.
   [Ravikulan, Rohanti] Southern Adelaide Local Hlth Network, Sydney, SA, Australia.
   [Raut, Akshay] Rajarshee Chhatrapati Shahu Maharaj Govt Med Coll, Kolhapur, Maharashtra, India.
   [Dayyab, Farouq Muhammad] Infect Dis Hosp, Kano, Nigeria.
   [Durme, Shyam Prakash] Tribhuvan Univ, Cent Dept Microbiol, Kathmandu, Nepal.
   [Vu Thi Thu Trang] Natl Hosp Tradit Med, Hanoi, Vietnam.
RP Huy, NT (通讯作者)，Nagasaki Univ, Sch Trop Med & Global Hlth, Nagasaki, Japan.
RI Huy, Nguyen Tien/B-2573-2010; Pavlenko, Dmytro/GLR-5325-2022; Abbas,
   Kirellos Said/AAP-4294-2021; Raut, Akshay/AAD-8036-2022; Khan, Asad
   Ali/GLV-1659-2022; Ullah, Irfan/X-2858-2019; Rocha, Ian
   Christopher/AAM-2005-2021; Haque, Ariful/AAQ-8307-2021; Abdul Aziz, Jeza
   Muhamad/AAZ-3173-2020
OI Huy, Nguyen Tien/0000-0002-9543-9440; Pavlenko,
   Dmytro/0000-0001-8761-9559; Abbas, Kirellos Said/0000-0003-0339-9339;
   Ullah, Irfan/0000-0003-1100-101X; Rocha, Ian
   Christopher/0000-0002-8775-6876; Haque, Ariful/0000-0003-4632-5153;
   Abdul Aziz, Jeza Muhamad/0000-0002-1522-1880; Pavlenko,
   Roman/0000-0001-8070-5649; Raut, Akshay/0000-0002-0210-989X; Van Truong,
   Le/0000-0002-7474-0453; Nguyen Tran, Minh Duc/0000-0002-9333-7539;
   Crispino, Kevin/0000-0002-6505-2982; Hassan, Amr/0000-0002-8281-9268;
   Miranda, Adriana Viola/0000-0001-8548-1592; Ng, Sze
   Jia/0000-0001-5353-6499; Estrella, Andres/0000-0003-1929-7548; omran,
   hoda/0000-0003-1840-3599
CR Ainslie Kylie E C, 2020, Wellcome Open Res, V5, P81, DOI 10.12688/wellcomeopenres.15843.1
   Alvi MM, 2020, J DRUG TARGET, V28, P742, DOI 10.1080/1061186X.2020.1793990
   Brooks SK, 2020, LANCET, V395, P912, DOI [10.1016/S0140-6736(20)30460-8, 10.1016/S0140-6736(20)30460-8.]
   Cava MA, 2005, PUBLIC HEALTH NURS, V22, P398, DOI 10.1111/j.0737-1209.2005.220504.x
   Desclaux A, 2017, SOC SCI MED, V178, P38, DOI 10.1016/j.socscimed.2017.02.009
   Du ZW, 2020, EMERG INFECT DIS, V26, P2267, DOI 10.3201/eid2609.201932
   Fiorillo A, 2020, EUR PSYCHIAT, V63, DOI 10.1192/j.eurpsy.2020.89
   Goldstein JM, 2015, PSYCHIAT RES-NEUROIM, V232, P226, DOI 10.1016/j.pscychresns.2015.03.006
   Goldstein JM, 2010, J NEUROSCI, V30, P431, DOI 10.1523/JNEUROSCI.3021-09.2010
   Hawryluck L, 2004, EMERG INFECT DIS, V10, P1206, DOI 10.3201/eid1007.030703
   Jeong H, 2016, EPIDEMIOL HEALTH, V38, DOI 10.4178/epih.e2016048
   Lai SJ, 2020, NATURE, V585, P410, DOI 10.1038/s41586-020-2293-x
   Lau H, 2020, J TRAVEL MED, V27, DOI 10.1093/jtm/taaa037
   Lee AM, 2007, CAN J PSYCHIAT, V52, P233, DOI 10.1177/070674370705200405
   Lee SM, 2018, COMPR PSYCHIAT, V87, P123, DOI 10.1016/j.comppsych.2018.10.003
   Lu W., 2020, PSYCHOL EFFECTS QUAR
   Mak IWC, 2009, GEN HOSP PSYCHIAT, V31, P318, DOI 10.1016/j.genhosppsych.2009.03.001
   Marjanovic Z, 2007, INT J NURS STUD, V44, P991, DOI 10.1016/j.ijnurstu.2006.02.012
   Moccia L, 2020, BRAIN BEHAV IMMUN, V87, P75, DOI 10.1016/j.bbi.2020.04.048
   Osimo SA, 2021, FRONT PSYCHOL, V12, DOI 10.3389/fpsyg.2021.630751
   Ozili P. K., 2020, SPILLOVER COVID 19 I
   Pham Q. T., 2020, CLIN INFECT DIS, DOI [10.1093/cid/ciaa1130, DOI 10.1093/CID/CIAA1130]
   Phan LT, 2020, NEW ENGL J MED, V382, P872, DOI 10.1056/NEJMc2001272
   Pieh C, 2020, PLOS ONE, V15, DOI 10.1371/journal.pone.0238906
   Reynolds DL, 2008, EPIDEMIOL INFECT, V136, P997, DOI 10.1017/S0950268807009156
   Rossi R, 2020, JAMA NETW OPEN, V3, DOI 10.1001/jamanetworkopen.2020.10185
   State of New Hampshire Employee Assistance Program, 2014, PERCEIVED STRESS SCA
   Stevens JS, 2018, CURR TOP BEHAV NEURO, V38, P1, DOI 10.1007/7854_2016_38
   Taylor MR, 2008, BMC PUBLIC HEALTH, V8, DOI 10.1186/1471-2458-8-347
   Thomas J, 2020, RELIGIONS, V11, DOI 10.3390/rel11100498
   Wilder-Smith A, 2020, J TRAVEL MED, V27, DOI 10.1093/jtm/taaa020
   Wilder-Smith A, 2020, LANCET INFECT DIS, V20, pE102, DOI 10.1016/S1473-3099(20)30129-8
   World Health Organization, 2020, 200 WHO
   Xiao H, 2020, MED SCI MONITOR, V26, DOI 10.12659/MSM.923921
   Xie XY, 2020, JAMA PEDIATR, V174, P898, DOI 10.1001/jamapediatrics.2020.1619
   Yan SY, 2021, BMC PUBLIC HEALTH, V21, DOI 10.1186/s12889-020-10085-w
   Yildirim M, 2021, J RELIG HEALTH, V60, P2371, DOI 10.1007/s10943-020-01173-7
NR 37
TC 11
Z9 11
U1 14
U2 27
PU FRONTIERS MEDIA SA
PI LAUSANNE
PA AVENUE DU TRIBUNAL FEDERAL 34, LAUSANNE, CH-1015, SWITZERLAND
SN 1664-0640
J9 FRONT PSYCHIATRY
JI Front. Psychiatry
PD MAY 25
PY 2021
VL 12
AR 656664
DI 10.3389/fpsyt.2021.656664
PG 10
WC Psychiatry
WE Science Citation Index Expanded (SCI-EXPANDED); Social Science Citation Index (SSCI)
SC Psychiatry
GA SO2OI
UT WOS:000658816200001
PM 34113270
OA Green Published, gold
DA 2022-07-18
ER

PT J
AU Pengid, S
   Peltzer, K
   Villela, EFD
   Fodjo, JNS
   Siau, CS
   Chen, WS
   Bono, SA
   Jayasvasti, I
   Hasan, MT
   Wanyenze, RK
   Hosseinipour, MC
   Dolo, H
   Sessou, P
   Ditekemena, JD
   Colebunders, R
AF Pengid, Supa
   Peltzer, Karl
   Villela, Edlaine Faria de Moura
   Fodjo, Joseph Nelson Siewe
   Siau, Ching Sin
   Chen, Won Sun
   Bono, Suzanna A.
   Jayasvasti, Isareethika
   Hasan, M. Tasdik
   Wanyenze, Rhoda K.
   Hosseinipour, Mina C.
   Dolo, Housseini
   Sessou, Philippe
   Ditekemena, John D.
   Colebunders, Robert
TI Using Andersen's model of health care utilization to assess factors
   associated with COVID-19 testing among adults in nine low-and
   middle-income countries: an online survey
SO BMC HEALTH SERVICES RESEARCH
LA English
DT Article
DE COVID-19; testing; adults; LMICs
ID POSITIVITY; DEPRESSION; SURVIVORS; ANXIETY
AB Background This study aimed to investigate, using Andersen's model of health care utilization, factors associated with COVID-19 testing among adults in nine low- and middle- income countries. Methods In between 10 December 2020 and 9 February 2021, an online survey was organized in nine low- and middle-income countries. In total 10,183 adults (median age 45 years, interquartile range 33-57 years, range 18-93 years), including 6470 from Brazil, 1738 Malaysia, 1124 Thailand, 230 Bangladesh, 219 DR Congo, 159 Benin, 107 Uganda, 81 Malawi and 55 from Mali participated in the study. COVID-19 testing/infection status was assessed by self-report. Results Of the 10,183 participants, 40.3% had ever tested for COVID-19, 7.3% tested positive, and 33.0% tested negative. In an adjusted logistic regression model, predisposing factors (residing in Brazil, postgraduate education), enabling/disabling factors (urban residence, higher perceived economic status, being a student or worker in the health care sector, and moderate or severe psychological distress), and need factors (having at least one chronic condition) increased the odds of COVID-19 testing. Among those who were tested, participants residing in Bangladesh, those who had moderate to severe psychological distress were positively associated with COVID-19 positive diagnosis. Participants who are residing in Malaysia and Thailand, and those who had higher education were negatively associated with a COVID-19 positive diagnosis. Considering all participants, higher perceived economic status, being a student or worker in the health sector, and moderate or severe psychological distress were positively associated with a COVID-19 positive diagnosis, and residing in Malaysia, Thailand or five African countries was negatively associated with a COVID-19 positive diagnosis. Conclusion A high rate of COVID-19 testing among adults was reported in nine low-and middle-income countries. However, access to testing needs to be increased in Africa. Moreover, COVID-19 testing programmes need to target persons of lower economic status and education level who are less tested but most at risk for COVID-19 infection.
C1 [Pengid, Supa] Mahidol Univ, Fac Publ Hlth, Dept Hlth Educ & Behav Sci, Bangkok 10400, Thailand.
   [Pengid, Supa; Peltzer, Karl] Univ Limpopo, Dept Res Adm & Dev, Polokwane, South Africa.
   [Peltzer, Karl] Asia Univ, Coll Med & Hlth Sci, Dept Psychol, Taichung, Taiwan.
   [Villela, Edlaine Faria de Moura] Sao Paulo State Hlth Dept, Dis Control Coordinat, BR-01246000 Sao Paulo, Brazil.
   [Villela, Edlaine Faria de Moura] Univ Fed Goias, Inst Trop Pathol & Publ Hlth, BR-74690900 Goiania, Go, Brazil.
   [Fodjo, Joseph Nelson Siewe; Colebunders, Robert] Univ Antwerp, Global Hlth Inst, B-2000 Antwerp, Belgium.
   [Siau, Ching Sin] Univ Kebangsaan Malaysia, Fac Hlth Sci, Ctr Community Hlth Studies ReaCH, Kuala Lumpur 50300, Malaysia.
   [Chen, Won Sun] Swinburne Univ Technol, Fac Hlth Arts & Design, Dept Hlth Sci & Biostat, Hawthorn, Vic 3122, Australia.
   [Bono, Suzanna A.] Univ Sains Malaysia, Sch Social Sci, Gelugor 11800, Malaysia.
   [Jayasvasti, Isareethika] Mahidol Univ, Inst Nutr, Salaya 73170, Nakhon Pathom, Thailand.
   [Hasan, M. Tasdik] Jeeon Bangladesh Ltd, Dhaka, Bangladesh.
   [Hasan, M. Tasdik] State Univ Bangladesh SUB, Dept Publ Hlth, Dhaka, Bangladesh.
   [Hasan, M. Tasdik] Univ Liverpool, Dept Primary Care & Mental Hlth, Liverpool L69 3BX, Merseyside, England.
   [Wanyenze, Rhoda K.] Makerere Univ, Coll Hlth Sci, Sch Publ Hlth, Kampala, Uganda.
   [Hosseinipour, Mina C.] Univ North Carolina UNC Project Malawi, Lilongwe, Malawi.
   [Dolo, Housseini] Fac Med & OdontoStomatol, Int Ctr Excellence Res, Bamako, Mali.
   [Dolo, Housseini] Int Ctr Excellence Res, Lymphat Filariasis Res Unit, Bamako, Mali.
   [Sessou, Philippe] Univ Abomey Calavi, Polytech Sch Abomey Calavi, Res Unit Communicable Dis, BP 526, Cotonou 01, Benin.
   [Ditekemena, John D.] Univ Kinshasa, Kinshasa Sch Publ Hlth, Kinshasa 7948, DEM REP CONGO.
RP Peltzer, K (通讯作者)，Univ Limpopo, Dept Res Adm & Dev, Polokwane, South Africa.; Peltzer, K (通讯作者)，Asia Univ, Coll Med & Hlth Sci, Dept Psychol, Taichung, Taiwan.
EM kfpeltzer@gmail.com; josephnelson.siewefodjo@uantwerpen.be
RI ; Peltzer, Karl/D-1518-2019
OI Colebunders, Robert/0000-0002-1919-1340; Hasan, M.
   Tasdik/0000-0002-3256-093X; Peltzer, Karl/0000-0002-5980-0876
FU VLIRUOS (Flemish Interuniversity Council for University Development
   Cooperation); Mahidol University
FX This research was funded by VLIRUOS (Flemish Interuniversity Council for
   University Development Cooperation) and Mahidol University.
CR Abu Sayeed, 2020, PSYCHIAT DANUB, V32, P491, DOI 10.24869/psyd.2020.491
   Alcantara Roberto, 2021, Cell Rep Methods, V1, P100093, DOI 10.1016/j.crmeth.2021.100093
   ANDERSEN RM, 1995, J HEALTH SOC BEHAV, V36, P1, DOI 10.2307/2137284
   Bono SA, 2021, VACCINES-BASEL, V9, DOI 10.3390/vaccines9050515
   Cai X, 2020, AM J GERIAT PSYCHIAT, V28, P1030, DOI 10.1016/j.jagp.2020.07.003
   CDC COVID-19 Response Team, 2020, MMWR-MORBID MORTAL W, V69, P465, DOI 10.15585/mmwr.mm6915e4
   Centers for Disease Control and Prevention (CDC), 2021, SCI BRIEF EV US UPD
   Chadeau-Hyam M, 2020, INT J EPIDEMIOL, V49, P1454, DOI 10.1093/ije/dyaa134
   Connor A, 2021, ACCESS COVID 19 TEST, DOI [10.1377/FOREFRONT.20211026.483412, DOI 10.1377/FOREFRONT.20211026.483412]
   Villela EFD, 2021, INT J ENV RES PUB HE, V18, DOI 10.3390/ijerph18126511
   GL Assessment, 2020, WHY READ IS KEY GCSE
   Gomez-Ochoa SA, 2021, AM J EPIDEMIOL, V190, P161, DOI 10.1093/aje/kwaa191
   Guo Q, 2020, BRAIN BEHAV IMMUN, V88, P17, DOI 10.1016/j.bbi.2020.05.038
   Hallal PC, 2020, LANCET GLOB HEALTH, V8, pE1390, DOI 10.1016/S2214-109X(20)30387-9
   Humer E, 2021, EUR CHILD ADOLES PSY, DOI 10.1007/s00787-021-01878-4
   International Citizens Project, 2020, INT CIT PROJ ASS ADH
   Jayaraj VJ, 2021, LANCET REG HEALTH-W, V17, DOI 10.1016/j.lanwpc.2021.100295
   Kroenke K, 2009, PSYCHOSOMATICS, V50, P613, DOI 10.1176/appi.psy.50.6.613
   Kulu H, 2021, HEALTH PLACE, V67, DOI 10.1016/j.healthplace.2020.102460
   Li PC, 2021, MIL MED, DOI 10.1093/milmed/usab363
   Li YN, 2016, BMC HEALTH SERV RES, V16, DOI 10.1186/s12913-016-1825-4
   Lieberman-Cribbin W, 2020, AM J PREV MED, V59, P326, DOI 10.1016/j.amepre.2020.06.005
   Lieberoth Andreas, 2021, Royal Society Open Science, V8, P200589, DOI 10.1098/rsos.200589
   Liu M, 2020, CAN MED ASSOC J, V192, pE1540, DOI 10.1503/cmaj.201860
   Lowe B, 2010, J AFFECT DISORDERS, V122, P86, DOI 10.1016/j.jad.2009.06.019
   Ludecke D, 2020, FRONT PUBLIC HEALTH, V8, DOI 10.3389/fpubh.2020.572561
   Matsuda EM, 2021, J MED VIROL, V93, P4405, DOI 10.1002/jmv.26985
   Mazza MG, 2020, BRAIN BEHAV IMMUN, V89, P594, DOI 10.1016/j.bbi.2020.07.037
   Mein SA, 2020, J GEN INTERN MED, V35, P2439, DOI 10.1007/s11606-020-05880-5
   Neiva MB, 2020, REV SOC BRAS MED TRO, V53, DOI 10.1590/0037-8682-0550-2020
   Nkuba AN, 2022, CLIN INFECT DIS, V74, P882, DOI 10.1093/cid/ciab515
   Paul R, 2020, J RURAL HEALTH, V36, P591, DOI 10.1111/jrh.12486
   Pritsch M, 2021, INT J ENV RES PUB HE, V18, DOI 10.3390/ijerph18073572
   Rahman A, 2021, INT J CLIN PRACT, V75, DOI 10.1111/ijcp.14921
   Rampal S, 2021, Med J Malaysia, V76, P783
   Saha P, 2021, FRONT PUBLIC HEALTH, V9, DOI 10.3389/fpubh.2021.628931
   Seidu AA, 2020, FRONT PUBLIC HEALTH, V8, DOI 10.3389/fpubh.2020.00512
   Sirijatuphat R, 2021, BMC INFECT DIS, V21, DOI 10.1186/s12879-021-06081-z
   Sundaram ME, 2021, CAN MED ASSOC J, V193, pE723, DOI 10.1503/cmaj.202608
   Torres TS, 2021, BRAZ J INFECT DIS, V25, DOI 10.1016/j.bjid.2021.101600
   Triukose S, 2021, PLOS ONE, V16, DOI 10.1371/journal.pone.0246274
NR 41
TC 1
Z9 1
U1 3
U2 3
PU BMC
PI LONDON
PA CAMPUS, 4 CRINAN ST, LONDON N1 9XW, ENGLAND
EI 1472-6963
J9 BMC HEALTH SERV RES
JI BMC Health Serv. Res.
PD FEB 28
PY 2022
VL 22
IS 1
AR 265
DI 10.1186/s12913-022-07661-8
PG 11
WC Health Care Sciences & Services
WE Science Citation Index Expanded (SCI-EXPANDED); Social Science Citation Index (SSCI)
SC Health Care Sciences & Services
GA ZJ4ZI
UT WOS:000762313900005
PM 35227263
OA gold, Green Published
DA 2022-07-18
ER

PT J
AU De Man, J
   Buffel, V
   van de Velde, S
   Bracke, P
   Van Hal, GF
   Wouters, E
AF De Man, Jeroen
   Buffel, Veerle
   van de Velde, Sarah
   Bracke, Piet
   Van Hal, Guido F.
   Wouters, Edwin
CA Belgian COVID-19 Int Student Well-
TI Disentangling depression in Belgian higher education students amidst the
   first COVID-19 lockdown (April-May 2020)
SO ARCHIVES OF PUBLIC HEALTH
LA English
DT Article
DE COVID-19; Stay-at-home order; Belgium; Mental health; Higher education
   students; Depressive symptoms; Academic stress; Fear of infection;
   Institutional dissatisfaction
AB Background: The surge of COVID-19 infections has prompted many countries to take unprecedented policy measures. In Belgium, the authorities implemented a nation-wide stay-at-home order for several months. Evidence of the mental health effect of such measures is scarce. A recent review by Brooks et al. has compiled a defined list of stressors affecting people's mental health under quarantine during previous epidemic settings. This study aims to test the association between these stressors and the mental health of students attending higher education during the stay-at-home order in Belgium.
   Methods: In this cross-sectional study, 18,301 students from 13 higher education institutions (HEI) participated in an online survey between 26 April and 11 May 2020. We assessed the association between potential stressors and depressive symptoms severity scores and structural equation modeling was used to assess how stressors may mediate the association between duration of exposure and depressive symptoms severity.
   Results: The stressors proposed by Brooks et al. were found to be associated with depressive symptoms severity. The stressors 'perceived academic stress', 'institutional dissatisfaction' and 'fear of being infected' were associated with substantially higher depressive symptoms severity scores. The association between duration of exposure and depressive symptoms severity was mediated by 'academic stress'. Being in a steady relationship and living together with others were both associated with a lower depressive symptoms severity.
   Conclusion: Findings underline the need for a student-centered approach and mental health prevention. Authorities and HEIs should consider whether and if so, how a stay-at-home order should be implemented.
C1 [De Man, Jeroen] Univ Antwerp, Dept Family Med & Populat Hlth, Doornstr 331, B-2610 Antwerp, Belgium.
   [Buffel, Veerle; van de Velde, Sarah; Wouters, Edwin] Univ Antwerp, Dept Sociol, Antwerp, Belgium.
   [Bracke, Piet] Univ Ghent, Dept Sociol, Antwerp, Belgium.
   [Van Hal, Guido F.] Univ Antwerp, Social Epidemiol & Hlth Policy, Antwerp, Belgium.
RP De Man, J (通讯作者)，Univ Antwerp, Dept Family Med & Populat Hlth, Doornstr 331, B-2610 Antwerp, Belgium.
EM jeroen.demae@uantwerpen.be
RI De Man, Jeroen/AAI-2108-2019; Van Hal, Guido F/B-5948-2017; Wouters,
   Edwin/AAE-1649-2021; Gadeyne, Sylvie/C-2837-2016
OI De Man, Jeroen/0000-0002-3196-8757; Van Hal, Guido
   F/0000-0002-4611-4076; Wouters, Edwin/0000-0003-2268-3829; Gadeyne,
   Sylvie/0000-0002-6890-1855
FU Faculty of Medicine and Health Sciences of the University of Antwerp
   [37025]
FX This work was supported by the Faculty of Medicine and Health Sciences
   of the University of Antwerp [37025].
CR [Anonymous], DAT
   [Anonymous], [No title captured]
   Brooks SK, 2020, LANCET, V395, P912, DOI [10.1016/S0140-6736(20)30460-8, 10.1016/S0140-6736(20)30460-8.]
   Cao WJ, 2020, PSYCHIAT RES, V287, DOI 10.1016/j.psychres.2020.112934
   Centre for population family and health, COVID 19 INT STUD WE
   Cerin E., 2010, MENT HLTH PHYS ACTIV, V3, P51, DOI DOI 10.1016/J.MHPA.2010.06.002
   Holmes EA, 2020, LANCET PSYCHIAT, V7, P547, DOI 10.1016/S2215-0366(20)30168-1
   Hu LT, 1999, STRUCT EQU MODELING, V6, P1, DOI 10.1080/10705519909540118
   Huang YE, 2020, PSYCHIAT RES, V288, DOI 10.1016/j.psychres.2020.112954
   Kaparounaki CK, 2020, PSYCHIAT RES, V290, DOI 10.1016/j.psychres.2020.113111
   Kavcic T, 2021, PSYCHIAT QUART, V92, P207, DOI 10.1007/s11126-020-09789-4
   Lee J, 2020, LANCET CHILD ADOLESC, V4, P421, DOI 10.1016/S2352-4642(20)30109-7
   Mazza C, 2020, INT J ENV RES PUB HE, V17, DOI 10.3390/ijerph17093165
   O'Neill S, 2017, MENTAL DISORDERS COL
   Odriozola-Gonzalez P, 2020, PSYCHIAT RES, V290, DOI 10.1016/j.psychres.2020.113108
   Pierce M, 2020, LANCET PSYCHIAT
   RADLOFF L S, 1977, Applied Psychological Measurement, V1, P385, DOI 10.1177/014662167700100306
   Rosseel Y, 2012, J STAT SOFTW, V48, P1, DOI 10.18637/jss.v048.i02
   Sciensano, COV 19 EP
   van Buuren S, 2011, J STAT SOFTW, V45, P1
   Van de Velde S, 2010, SOC SCI RES, V39, P396, DOI 10.1016/j.ssresearch.2010.01.002
   Vijayaraghavan P, DESCRIPTIVE STUDY IN
   Viner RM, 2020, LANCET CHILD ADOLESC, V4, P397, DOI 10.1016/S2352-4642(20)30095-X
   Worfel F, 2016, J PUBLIC HEALTH-HEID, V24, P125, DOI 10.1007/s10389-015-0703-6
NR 24
TC 18
Z9 18
U1 9
U2 22
PU BMC
PI LONDON
PA CAMPUS, 4 CRINAN ST, LONDON N1 9XW, ENGLAND
SN 0778-7367
EI 2049-3258
J9 ARCH PUBLIC HEALTH
JI Arch. PUblic Health
PD JAN 7
PY 2021
VL 79
IS 1
AR 3
DI 10.1186/s13690-020-00522-y
PG 10
WC Public, Environmental & Occupational Health
WE Science Citation Index Expanded (SCI-EXPANDED); Social Science Citation Index (SSCI)
SC Public, Environmental & Occupational Health
GA PS7XT
UT WOS:000608139700001
PM 33413635
OA Green Published, Green Submitted, gold
DA 2022-07-18
ER

PT J
AU Kira, IA
   Shuwiekh, HAM
   Ashby, JS
   Elwakeel, SA
   Alhuwailah, A
   Sous, MSF
   Baali, SBA
   Azdaou, C
   Oliemat, EM
   Jamil, HJ
AF Kira, Ibrahim A.
   Shuwiekh, Hanaa A. M.
   Ashby, Jeffrey S.
   Elwakeel, Sayed Ahmed
   Alhuwailah, Amthal
   Sous, Mariam Sous Fahmy
   Baali, Shadia Bint Ali
   Azdaou, Chafika
   Oliemat, Enas M.
   Jamil, Hikmet J.
TI The Impact of COVID-19 Traumatic Stressors on Mental Health: Is COVID-19
   a New Trauma Type
SO INTERNATIONAL JOURNAL OF MENTAL HEALTH AND ADDICTION
LA English
DT Article; Early Access
DE COVID-19; Continuous traumatic stress; Type III trauma; PTSD; Depression
ID ANXIETY; DISORDER; GRIEF; PHQ-9; GAPS; TIME
AB COVID-19 is a new type of trauma that has never been conceptually or empirically analyzed in our discipline. This study aimed to investigate the impact of COVID-19 as traumatic stress on mental health after controlling for individuals' previous stressors and traumas. We utilized a sample of (N = 1374) adults from seven Arab countries. We used an anonymous online questionnaire that included measures for COVID-19 traumatic stress, posttraumatic stress disorder, anxiety, depression, and cumulative stressors and traumas. We conducted hierarchical multiple regression, with posttraumatic stress disorder, depression, and anxiety as dependent variables. In the first step, in each analysis, we entered the country, gender, age, religion, education, and income as independent variables (Kira, Traumatology 7(2):73-86, 2001; Kira, Torture, 14:38-44, 2004; Kira, Traumatology, 2021, https://doi.org/10.1037/trm0000305). In the second step, we entered cumulative stressors and traumas as an independent variable. In the third step, we entered either COVID-19 traumatic stressors or one of its subtypes (fears of infection, economic, and lockdown) as an independent variable. Finally, we conducted structural equation modeling with PTSD, depression, and anxiety as predictors of the latent variable mental health and COVID-19 as the independent variable. Results indicated that COVID-19 traumatic stressors, and each of its three subtypes, were unique predictors of PTSD, anxiety, and depression. Thus, COVID-19 is a new type of traumatic stress that has serious mental health effects.
C1 [Kira, Ibrahim A.] Ctr Cumulat Trauma Studies, Stone Mt, GA 30088 USA.
   [Kira, Ibrahim A.] Georgia State Univ, Ctr Stress Trauma & Resiliency, 4906 Woodhurst Way, Atlanta, GA 30088 USA.
   [Shuwiekh, Hanaa A. M.; Elwakeel, Sayed Ahmed] Fayoum Univ, Al Fayyum, Egypt.
   [Ashby, Jeffrey S.] Georgia State Univ, Ctr Stress Trauma & Resiliency, Atlanta, GA 30303 USA.
   [Alhuwailah, Amthal] Kuwait Univ, Kuwait, Kuwait.
   [Sous, Mariam Sous Fahmy] South Valley Univ, Qena, Egypt.
   [Baali, Shadia Bint Ali] Psychol Compatibil Ctr Psychol Counseling, Riad, Saudi Arabia.
   [Azdaou, Chafika] Univ Algiers, Algiers, Algeria.
   [Oliemat, Enas M.] Hashemite Univ, Zarqa, Jordan.
   [Jamil, Hikmet J.] Michigan State Univ, Dept Family Med, Lansing, MI USA.
RP Kira, IA (通讯作者)，Ctr Cumulat Trauma Studies, Stone Mt, GA 30088 USA.; Kira, IA (通讯作者)，Georgia State Univ, Ctr Stress Trauma & Resiliency, 4906 Woodhurst Way, Atlanta, GA 30088 USA.
EM kiraaref@aol.com; has11@fayotun.edu.eg; jashby2@gsu.edu;
   sae11@fayoum.edu.eg; al_huwailah77@hotmail.com;
   mariamsous2020@gmail.com; lagoona15@gmail.com;
   chafika.azdaou@univ-alger2.dz; Enass@hu.edu.jo; hikmet.jamil@he.msu.edu
OI Kira, Ibrahim/0000-0001-8126-0020
CR Al-Huwailah A., 2020, PSYCHOLOGY, V11, P385, DOI [https://doi.org/10.4236/psych.2020.113025, DOI 10.4236/PSYCH.2020.113025]
   Alhuwailah A., TRAUMATOLOGY INT J
   Ashby J.S., 2015, J MENTAL HLTH COUNSE, V37, P323, DOI [https://doi.org/10.17744/mehc.37.4.04, DOI 10.17744/MEHC.37.4.04]
   Ayoubkhani D, 2021, BMJ-BRIT MED J, V372, DOI 10.1136/bmj.n693
   Blevins CA, 2015, J TRAUMA STRESS, V28, P489, DOI 10.1002/jts.22059
   Boals A, 2009, J ANXIETY DISORD, V23, P458, DOI 10.1016/j.janxdis.2008.09.003
   Bourdon O, 2020, BIOL PSYCHOL, V152, DOI 10.1016/j.biopsycho.2020.107871
   Brewin CR, 2009, J TRAUMA STRESS, V22, P366, DOI 10.1002/jts.20443
   Brooks Samantha K, 2020, Lancet, V395, P912, DOI 10.1016/S0140-6736(20)30460-8
   Bueno-Notivol J, 2021, INT J CLIN HLTH PSYC, V21, DOI 10.1016/j.ijchp.2020.07.007
   Campion J, 2020, LANCET PSYCHIAT, V7, P657, DOI 10.1016/S2215-0366(20)30240-6
   CDC COVID-19 Response Team, 2020, MMWR Morb Mortal Wkly Rep, V69, P477, DOI 10.15585/mmwr.mm6915e6
   Cenat JM, 2021, PSYCHIAT RES, V295, DOI 10.1016/j.psychres.2020.113599
   COHEN J, 1992, PSYCHOL BULL, V112, P155, DOI 10.1037/0033-2909.112.1.155
   Cooke JE, 2020, PSYCHIAT RES, V292, DOI 10.1016/j.psychres.2020.113347
   Di Blasi M, 2021, J AFFECT DISORDERS, V284, P18, DOI 10.1016/j.jad.2021.02.016
   Eagle G, 2013, PEACE CONFL, V19, P85, DOI 10.1037/a0032485
   Eisma MC, 2021, J AFFECT DISORDERS, V278, P54, DOI 10.1016/j.jad.2020.09.049
   Eisma MC, 2020, PSYCHIAT RES, V288, DOI 10.1016/j.psychres.2020.113031
   Eltan S., 2019, THESIS MIDDLE E TU T
   Ettman CK, 2021, J EPIDEMIOL COMMUN H, V75, P501, DOI 10.1136/jech-2020-215213
   Ettman CK, 2020, JAMA NETW OPEN, V3, DOI 10.1001/jamanetworkopen.2020.19686
   Farmer N, 2020, HEALTH EQUITY, V4, P316, DOI 10.1089/heq.2020.0026
   Fawzi M.M., 2013, TRAUMATOLOGY, V19, P179, DOI [DOI 10.1177/1534765612459892, 10.1177/1534765612459892]
   Feixas Viaplana G., 2009, REV PSICOTERAPIA, V20, P89, DOI [10.33898/rdp.v20i80.841, DOI 10.33898/RDP.V20I80.841]
   Garg P, 2021, J MED VIROL, V93, P673, DOI 10.1002/jmv.26465
   Garg S, 2020, MMWR-MORBID MORTAL W, V69, P458, DOI 10.15585/mmwr.mm6915e3
   Goral A, 2017, PSYCHIAT RES, V258, P101, DOI 10.1016/j.psychres.2017.09.079
   da Silva FJG, 2020, BMJ OPEN, V10, DOI 10.1136/bmjopen-2020-039426
   GuEmez, 2020, REV PSICOPATOLOGIA P, V1, P69, DOI [10.5944/rppc.25786, DOI 10.5944/RPPC.25786]
   Hair J.F., 2017, ADV ISSUES PARTIAL L
   Hakansson A, 2021, PSYCHIAT RES, V301, DOI 10.1016/j.psychres.2021.113961
   Head D, 2012, NEUROPSYCHOLOGY, V26, P133, DOI 10.1037/a0027108
   Holman E. A., 2015, TIME PERSPECTIVE THE, P419, DOI [10.1007/978-3-319-07368-2_27, DOI 10.1007/978-3-319-07368-2_27]
   Holman EA, 2020, SCI ADV, V6, DOI 10.1126/sciadv.abd5390
   Holman EA, 2020, CLIN PSYCHOL SCI, V8, P111, DOI 10.1177/2167702619858300
   Holman EA, 2016, PSYCHOL AGING, V31, P640, DOI 10.1037/pag0000115
   Holman EA, 1998, J PERS SOC PSYCHOL, V74, P1146, DOI 10.1037/0022-3514.74.5.1146
   Horesh D, 2020, PSYCHOL TRAUMA-US, V12, P331, DOI 10.1037/tra0000592
   Huremovic D., 2019, PSY CHIATRY PANDEMIC, P7, DOI 10.1007/978-3-030-15346-5_2
   Ibrahim A., 2014, PSYCHOLOGY, V05, P389, DOI [https://doi.org/10.4236/psych.2014.55050, DOI 10.4236/PSYCH.2014.55050]
   Ibrahim H, 2018, BMC PSYCHIATRY, V18, DOI 10.1186/s12888-018-1839-z
   Kira I., 2013, PSYCHOLOGY, V4, P396, DOI DOI 10.4236/PSYCH.2013.44057
   Kira I., 2019, PSYCHOLOGY, V10, P1999, DOI DOI 10.4236/PSYCH.2019.1015128
   Kira I.A., 2004, TORTURE, V14, P38
   Kira I.A., 2014, TRAUMATOLOGY, V20, P119, DOI [10.1037/h0099397, DOI 10.1037/H0099397]
   Kira I. A., 2001, TRAUMATOLOGY, V7, P73, DOI [10.1177/153476560100700202, DOI 10.1177/153476560100700202]
   Kira IA, 2022, J LOSS TRAUMA, V27, P395, DOI 10.1080/15325024.2021.1992224
   Kira IA, 2022, TRAUMATOLOGY, V28, P84, DOI 10.1037/trm0000305
   Kira IA, 2021, TRAUMATOLOGY, V27, P29, DOI 10.1037/trm0000289
   Kira IA, 2021, J LOSS TRAUMA, V26, P666, DOI 10.1080/15325024.2020.1869444
   Kira IA, 2021, J LOSS TRAUMA, V26, P220, DOI 10.1080/15325024.2020.1790160
   Kira IA, 2021, CURR PSYCHOL, V40, P2665, DOI 10.1007/s12144-019-00206-z
   Kira IA, 2018, AM J ORTHOPSYCHIAT, V88, P582, DOI 10.1037/ort0000304
   Klonoff EA., 1999, CULTURAL DIVERSITY E, V5, P329, DOI [10.1037//1099-9809.5.4.329, DOI 10.1037/1099-9809.5.4.329, 10.1037/1099-9809.5.4.329]
   Krishnamoorthy Y, 2020, PSYCHIAT RES, V293, DOI 10.1016/j.psychres.2020.113382
   Kroenke K, 2001, J GEN INTERN MED, V16, P606, DOI 10.1046/j.1525-1497.2001.016009606.x
   Lahav Y, 2020, J AFFECT DISORDERS, V277, P129, DOI 10.1016/j.jad.2020.07.141
   Lahey BB, 2017, PSYCHOL BULL, V143, P142, DOI 10.1037/bul0000069
   Lee S, 2020, DISABIL SOC, V35, P1514, DOI 10.1080/09687599.2020.1809352
   Li LM, 2020, JAMA NETW OPEN, V3, DOI 10.1001/jamanetworkopen.2020.23282
   Liberzon I, 2003, STRESS, V6, P151, DOI 10.1080/1025389031000136242
   Mayland CR, 2020, J PAIN SYMPTOM MANAG, V60, pE33, DOI 10.1016/j.jpainsymman.2020.05.012
   McEwen Bruce S, 2017, Chronic Stress (Thousand Oaks), V1, DOI 10.1177/2470547017692328
   McKibbin W., 2020, EC TIME COVID 19, P45, DOI DOI 10.1080/20954816.2020.1757570
   Mohanesh, 2008, TRAUMATOLOGY, V14, P62, DOI [10.1177/1534765608319324, DOI 10.1177/1534765608319324]
   Murray LK, 2013, PEACE CONFL, V19, P180, DOI 10.1037/a0032533
   Nuzzo D, 2021, BRAIN SCI, V11, DOI 10.3390/brainsci11040454
   Olivera-Figueroa LA, 2015, BIOL PSYCHOL, V111, P90, DOI 10.1016/j.biopsycho.2015.09.002
   Ornell F, 2020, BRAZ J PSYCHIAT, V42, P232, DOI 10.1590/1516-4446-2020-0008
   Oronsky B, 2021, CLIN REV ALLERG IMMU, DOI 10.1007/s12016-021-08848-3
   Pavli A, 2021, ARCH MED RES, V52, P575, DOI 10.1016/j.arcmed.2021.03.010
   Pinkham AE, 2020, PSYCHIAT RES, V294, DOI 10.1016/j.psychres.2020.113493
   Porcelli P, 2020, CLIN NEUROPSYCHIATR, V17, P103, DOI 10.36131/CN20200215
   Rogers JP, 2020, LANCET PSYCHIAT, V7, P611, DOI 10.1016/S2215-0366(20)30203-0
   Ronnlund M, 2018, FRONT PSYCHOL, V9, DOI 10.3389/fpsyg.2018.00378
   Santabarbara J, 2021, PROG NEURO-PSYCHOPH, V109, DOI 10.1016/j.pnpbp.2020.110207
   Sawaya H, 2016, PSYCHIAT RES, V239, P245, DOI 10.1016/j.psychres.2016.03.030
   Sher L, 2021, QJM-INT J MED, V114, P95, DOI 10.1093/qjmed/hcab007
   Shuwiekh HAM, 2020, CURR PSYCHOL, DOI 10.1007/s12144-020-01148-7
   Simsir Z, 2022, DEATH STUD, V46, P515, DOI 10.1080/07481187.2021.1889097
   Spitzer RL, 2006, ARCH INTERN MED, V166, P1092, DOI 10.1001/archinte.166.10.1092
   Stefanova E, 2020, NEUROSCI BIOBEHAV R, V113, P308, DOI 10.1016/j.neubiorev.2020.02.015
   TERR LC, 1991, AM J PSYCHIAT, V148, P10
   Usher K, 2020, J CLIN NURS, V29, P2756, DOI 10.1111/jocn.15290
   Valentine SE, 2019, GEN HOSP PSYCHIAT, V61, P60, DOI 10.1016/j.genhosppsych.2019.10.008
   Wang QQ, 2021, WORLD PSYCHIATRY, V20, P124, DOI 10.1002/wps.20806
   WATTS S., 1999, EPIDEMICS HIST DIS P
   Wijeratne T, 2020, J NEUROL SCI, V419, DOI 10.1016/j.jns.2020.117179
   Wu TC, 2021, J AFFECT DISORDERS, V281, P91, DOI 10.1016/j.jad.2020.11.117
   Xiong JQ, 2020, J AFFECT DISORDERS, V277, P55, DOI 10.1016/j.jad.2020.08.001
   Zhou HT, 2020, J PSYCHIATR RES, V129, P98, DOI 10.1016/j.jpsychires.2020.06.022
NR 92
TC 19
Z9 19
U1 5
U2 11
PU SPRINGER
PI NEW YORK
PA ONE NEW YORK PLAZA, SUITE 4600, NEW YORK, NY, UNITED STATES
SN 1557-1874
EI 1557-1882
J9 INT J MENT HEALTH AD
JI Int. J. Mental Health Addict.
DI 10.1007/s11469-021-00577-0
EA JUL 2021
PG 20
WC Psychology, Clinical; Substance Abuse; Psychiatry
WE Science Citation Index Expanded (SCI-EXPANDED); Social Science Citation Index (SSCI)
SC Psychology; Substance Abuse; Psychiatry
GA TE7OI
UT WOS:000670197200001
PM 34248442
OA hybrid, Green Published
DA 2022-07-18
ER

PT J
AU Torda, A
   Shulruf, B
AF Torda, Adrienne
   Shulruf, Boaz
TI It's what you do, not the way you do it - online versus face-to-face
   small group teaching in first year medical school
SO BMC MEDICAL EDUCATION
LA English
DT Article
DE Medical education; Online learning; Educational design; Engagement;
   Wellbeing; Social outcomes
ID CLINICAL SKILLS; EDUCATION
AB Background Major disruptions imposed on medical education by the COVID-19 pandemic and the rapid shift to online teaching in medical programs, necessitated need for evaluation of this format. In this study we directly compared knowledge outcomes, social outcomes, and wellbeing of first year student small group teaching in either face to face (f2f) or online format. Methods At the end of the first course of our medical program, students were invited to participate in an online questionnaire with 10 quantitative items and 1 qualitative item. These were analysed using Factor Analysis Pattern Matrix and linear regression to group items and assess relatedness. Qualitative responses were thematized using Qualtrics software (Qualtrics, Provo, UT, USA). Summative assessment results were compared, both between current cohorts to historical cohorts. Results From a cohort of 298 students there was a 77% response rate. Overall, there were no differences in knowledge gains, either between groups or when compared to historical cohorts. Questionnaire items fell reliably into groups that related to either learning outcomes, social outcomes, or wellbeing. Independent T tests showed that format for teaching (online versus f2f) had an impact on social outcomes but no direct impact on learning outcomes. Linear regression revealed that the social outcomes have a direct impact on wellbeing and almost the double the impact on learning outcomes than mode of learning i.e.. F2f or online (beta = .448 and beta = .232 respectively). Conclusion In this study, we were able to show with statistical strength that social outcomes for students such as engaging with peers and facilitator, contributing to the group, and making friends have a direct impact on wellbeing and indirectly impact learning outcomes (such as motivation, satisfaction, integration of knowledge). In a rapidly changing educational landscape, in our opinion, it is vital that these aspects are a focus of design and delivery of medical education. The data from this study supports the notion that activity design and the expertise of the teacher in facilitating the small group activities, has greater impact than the mode of educational delivery itself on students' learning processes.
C1 [Torda, Adrienne; Shulruf, Boaz] UNSW Sydney, Fac Med & Hlth, Randwick, NSW, Australia.
RP Torda, A (通讯作者)，UNSW Sydney, Fac Med & Hlth, Randwick, NSW, Australia.
EM a.torda@unsw.edu.au
CR Aarnio M, 2010, MED TEACH, V32, pE199, DOI 10.3109/01421591003657469
   Abbasi MS, 2020, WORK, V67, P549, DOI 10.3233/WOR-203308
   Alsoufi A, 2020, PLOS ONE, V15, DOI 10.1371/journal.pone.0242905
   Ashokka B, 2020, MED TEACH, V42, P762, DOI 10.1080/0142159X.2020.1757634
   Byrnes C, 2020, BMC MED EDUC, V20, DOI 10.1186/s12909-020-02203-4
   Cheng SO, 2020, INT J SURG, V84, P159, DOI 10.1016/j.ijsu.2020.11.010
   Coiado OC, 2020, MED SCI EDUC, V30, P1353, DOI 10.1007/s40670-020-01063-3
   Cridland C, 2021, BIOCHEM MOL BIOL EDU, V49, P9, DOI 10.1002/bmb.21477
   de Nooijer J, 2021, CLIN TEACH, V18, P19, DOI 10.1111/tct.13243
   Dost S, 2020, BMJ OPEN, V10, DOI 10.1136/bmjopen-2020-042378
   Field A, 2013, DISCOVERING STAT USI
   George PP, 2014, J GLOB HEALTH, V4, DOI 10.7189/jogh.04.010406
   Gordon M, 2020, MED TEACH, V42, P1202, DOI 10.1080/0142159X.2020.1807484
   Hill MR, 2018, MED EDUC ONLINE, V23, DOI 10.1080/10872981.2018.1530558
   Jiang ZH, 2021, MED EDUC ONLINE, V26, DOI 10.1080/10872981.2020.1854066
   Kim JW, 2020, PLOS ONE, V15, DOI 10.1371/journal.pone.0243958
   Kronenfeld JP, 2021, AM SURGEON, V87, P1946, DOI 10.1177/0003134820983194
   Lewis KO, 2014, CURR PROB PEDIATR AD, V44, P150, DOI 10.1016/j.cppeds.2014.01.004
   Li W, 2021, HUM RESOUR HEALTH, V19, DOI 10.1186/s12960-021-00609-9
   Loda T, 2020, PLOS ONE, V15, DOI 10.1371/journal.pone.0241660
   McCutcheon K, 2015, J ADV NURS, V71, P255, DOI 10.1111/jan.12509
   McNeil HP, 2006, MED TEACH, V28, P527, DOI 10.1080/01421590600834229
   McNeill KG, 2014, PERSPECT MED EDUC, V3, P101, DOI 10.1007/s40037-013-0102-z
   Neville AJ, 2009, MED PRIN PRACT, V18, P1, DOI 10.1159/000163038
   Pei LS, 2019, MED EDUC ONLINE, V24, DOI 10.1080/10872981.2019.1666538
   Pokryszko-Dragan A, 2021, BMC MED EDUC, V21, DOI 10.1186/s12909-021-02884-5
   RCTRfhcr-poRprfMs, R LANG ENV STAT COMP
   Rosseel Y., STAT SOFTWARE, V3012
   Sandars J, 2020, INT J MED EDUC, V11, P169, DOI 10.5116/ijme.5f20.55f2
   Schmidt HG, 2011, MED EDUC, V45, P792, DOI 10.1111/j.1365-2923.2011.04035.x
   Servant-Miklos VFC, 2019, ADV HEALTH SCI EDUC, V24, P849, DOI 10.1007/s10459-019-09947-9
   Takizawa PA, 2021, FASEB BIOADV, V3, P175, DOI 10.1096/fba.2020-00093
   Thistlethwaite JE, 2012, MED TEACH, V34, pE421, DOI 10.3109/0142159X.2012.680939
   Tolsgaard MG, 2016, MED EDUC, V50, P69, DOI 10.1111/medu.12814
   Torda A, 2020, INTERN MED J, V50, P1150, DOI 10.1111/imj.14882
   Torda AJ, 2020, MED J AUSTRALIA, V213, P188, DOI 10.5694/mja2.50705
NR 36
TC 1
Z9 1
U1 4
U2 6
PU BMC
PI LONDON
PA CAMPUS, 4 CRINAN ST, LONDON N1 9XW, ENGLAND
EI 1472-6920
J9 BMC MED EDUC
JI BMC Med. Educ.
PD OCT 26
PY 2021
VL 21
IS 1
AR 541
DI 10.1186/s12909-021-02981-5
PG 7
WC Education & Educational Research; Education, Scientific Disciplines
WE Science Citation Index Expanded (SCI-EXPANDED); Social Science Citation Index (SSCI)
SC Education & Educational Research
GA WM9PE
UT WOS:000711409300002
PM 34702224
OA Green Published, gold
DA 2022-07-18
ER

PT J
AU Chen, SM
   Forster, S
   Yang, JT
   Yu, FY
   Jiao, LR
   Gates, J
   Wang, ZR
   Liu, HT
   Chen, QS
   Geldsetzer, P
   Wu, PX
   Wang, C
   McMahon, S
   Barnighausen, T
   Adam, M
AF Chen, Simiao
   Forster, Sebastian
   Yang, Juntao
   Yu, Fengyun
   Jiao, Lirui
   Gates, Jennifer
   Wang, Zhuoran
   Liu, Haitao
   Chen, Qiushi
   Geldsetzer, Pascal
   Wu, Peixin
   Wang, Chen
   McMahon, Shannon
   Barnighausen, Till
   Adam, Maya
TI Animated, video entertainment-education to improve vaccine confidence
   globally during the COVID-19 pandemic: an online randomized controlled
   experiment with 24,000 participants
SO TRIALS
LA English
DT Article
DE COVID-19; Rrandomized controlled trial; Vaccine hesitancy; Vaccine
   acceptance; Protocol; Hope; List experiment; Vaccine confidence
AB Background: Science-driven storytelling and entertainment-education (E-E) media demonstrate potential for promoting improved attitudes and behavioral intent towards health-related practices. Months after the outbreak of coronavirus disease 2019 (COVID-19), emerging research highlights the essential role of interventions to improve public confidence in the COVID-19 vaccine. To improve vaccine confidence, we designed three short, animated videos employing three research-informed pedagogical strategies. These can be distributed globally through social media platforms, because of their wordless and culturally accessible design. However, the effectiveness of short, animated storytelling videos, deploying various pedagogic strategies, needs to be explored across different global regions.
   Methods/design: The present study is a multi-site, parallel group, randomized controlled trial (RCT) comparing the effectiveness of (i) a storytelling-instructional-humor approach, (ii) a storytelling-analogy approach, (iii) a storytelling-emotion-focused approach, and (iv) no video. For our primary outcomes, we will measure vaccine hesitancy, and for secondary outcomes, we will measure behavioral intent to seek vaccination and hope. Using online platforms, we will recruit 12,000 participants (aged 18-59 years) from the USA and China, respectively, yielding a total sample size of 24,000.
   Discussion: This trial uses innovative online technology, reliable randomization algorithms, validated survey instruments, and list experiments to establish the effectiveness of three short, animated videos employing various research-informed pedagogical strategies. Results will be used to scientifically support the broader distribution of these short, animated video as well as informing the design of future videos for rapid, global public health communication.
C1 [Chen, Simiao; Forster, Sebastian; McMahon, Shannon; Barnighausen, Till] Heidelberg Univ, Fac Med, Heidelberg Inst Global Hlth HIGH, Heidelberg, Germany.
   [Chen, Simiao; Forster, Sebastian; McMahon, Shannon; Barnighausen, Till] Heidelberg Univ, Univ Hosp, Heidelberg, Germany.
   [Chen, Simiao; Wang, Zhuoran; Liu, Haitao; Wu, Peixin; Wang, Chen; Barnighausen, Till] Chinese Acad Med Sci & Peking Union Med Coll, Beijing, Peoples R China.
   [Yang, Juntao] Chinese Acad Med Sci & Peking Union Med Coll, Inst Basic Med Sci, State Key Lab Med Mol Biol, Beijing, Peoples R China.
   [Yu, Fengyun] Tsinghua Univ, Dept Ind Engn, Beijing, Peoples R China.
   [Jiao, Lirui] Reed Coll, Portland, OR 97202 USA.
   [Gates, Jennifer] Icahn Sch Med Mt Sinai, New York, NY 10029 USA.
   [Chen, Qiushi] Penn State Univ, Harold & Inge Marcus Dept Ind & Mfg Engn, University Pk, PA 16802 USA.
   [Geldsetzer, Pascal] Stanford Univ, Sch Med, Dept Med, Stanford, CA 94305 USA.
   [Wu, Peixin] Peking Union Med Coll Hosp, Beijing, Peoples R China.
   [Wang, Chen] Natl Clin Res Ctr Resp Dis, Beijing, Peoples R China.
   [Wang, Chen] China Japan Friendship Hosp, Ctr Resp Med, Dept Pulm & Crit Care Med, Beijing, Peoples R China.
   [Barnighausen, Till] Harvard TH Chan Sch Publ Hlth, Dept Global Hlth & Populat, Boston, MA USA.
   [Barnighausen, Till] Afr Hlth Res Inst AHRI, Somkhele, KwaZulu Natal, South Africa.
   [Adam, Maya] Stanford Univ, Sch Med, Dept Pediat, Stanford, CA 94305 USA.
RP Chen, SM (通讯作者)，Heidelberg Univ, Fac Med, Heidelberg Inst Global Hlth HIGH, Heidelberg, Germany.; Chen, SM (通讯作者)，Heidelberg Univ, Univ Hosp, Heidelberg, Germany.; Chen, SM (通讯作者)，Chinese Acad Med Sci & Peking Union Med Coll, Beijing, Peoples R China.
EM simiao.chen@uni-heidelberg.de
RI Chen, Simiao/O-4017-2017
OI Chen, Simiao/0000-0003-0555-2157; Adam, Maya/0000-0001-5563-421X
FU Alexander von Humboldt Foundation; Sino-German Center for Research
   Promotion [C-0048]; German Research Foundation (DFG); National Natural
   Science Foundation of China (NSFC); Alexander von Humboldt University;
   Projekt DEAL
FX This study is funded by the Alexander von Humboldt Foundation and the
   Sino-German Center for Research Promotion (Project C-0048), which is
   funded by the German Research Foundation (DFG) and the National Natural
   Science Foundation of China (NSFC). This study is also funded by an
   Alexander von Humboldt University Professor Prize awarded to Dr. Till
   Barnighausen. Open Access funding enabled and organized by Projekt DEAL.
CR Adam M, 2020, J GLOB HEALTH, V10, DOI 10.7189/jogh.10.010343
   Callaway E, 2020, NATURE, V580, P576, DOI 10.1038/d41586-020-01221-y
   Chan AW, 2013, BMJ-BRIT MED J, V346, DOI 10.1136/bmj.e7586
   Chou WYS, 2020, HEALTH COMMUN, V35, P1718, DOI 10.1080/10410236.2020.1838096
   de Figueiredo A, 2020, LANCET, V396, P898, DOI 10.1016/S0140-6736(20)31558-0
   Dror AA, 2020, EUR J EPIDEMIOL, V35, P775, DOI 10.1007/s10654-020-00671-y
   Gazzinelli MF, 2010, PLOS NEGLECT TROP D, V4, DOI 10.1371/journal.pntd.0000749
   Glynn AN, 2013, PUBLIC OPIN QUART, V77, P159, DOI 10.1093/poq/nfs070
   Heywood D., 2002, CAMPRIDGE J ED, V32, P64
   Krumpal I, 2013, QUAL QUANT, V47, P2025, DOI 10.1007/s11135-011-9640-9
   Larson HJ, 2015, VACCINE, V33, P4165, DOI 10.1016/j.vaccine.2015.04.037
   Laura J., 2018, TRANSDISCIPL INSIGHT, V2, P92, DOI [10.11116/TDI2018.2.4, DOI 10.11116/TDI2018.2.4]
   Ortblad K, 2017, PLOS MED, V14, DOI 10.1371/journal.pmed.1002458
   Pfefferbaum B, 2020, NEW ENGL J MED, V383, P510, DOI 10.1056/NEJMp2008017
   Salmon DA, 2020, LANCET, V396, P870, DOI 10.1016/S0140-6736(20)31603-2
   SNYDER CR, 1991, J PERS SOC PSYCHOL, V60, P570, DOI 10.1037/0022-3514.60.4.570
   Snyder CR, 2002, PSYCHOL INQ, V13, P249, DOI 10.1207/S15327965PLI1304_01
   Vandormael A, 2020, TRIALS, V21, DOI 10.1186/s13063-020-04942-7
   Wang CY, 2021, J BEHAV MED, V44, P741, DOI 10.1007/s10865-021-00237-7
   Wanzer MB, 2010, COMMUN EDUC, V59, P1, DOI 10.1080/03634520903367238
   WHO, 2019, TOP 10 THREATS GLOBA
   Yapa HM, 2020, PLOS MED, V17, DOI 10.1371/journal.pmed.1003150
   Zou GY, 2013, STAT METHODS MED RES, V22, P661, DOI 10.1177/0962280211427759
   Zou GY, 2004, AM J EPIDEMIOL, V159, P702, DOI 10.1093/aje/kwh090
NR 24
TC 1
Z9 1
U1 7
U2 7
PU BMC
PI LONDON
PA CAMPUS, 4 CRINAN ST, LONDON N1 9XW, ENGLAND
EI 1745-6215
J9 TRIALS
JI Trials
PD FEB 19
PY 2022
VL 23
IS 1
AR 161
DI 10.1186/s13063-022-06067-5
PG 10
WC Medicine, Research & Experimental
WE Science Citation Index Expanded (SCI-EXPANDED); Social Science Citation Index (SSCI)
SC Research & Experimental Medicine
GA ZD0VY
UT WOS:000757927200003
PM 35183238
OA Green Published, gold
DA 2022-07-18
ER

PT J
AU Donkin, R
   Rasmussen, R
AF Donkin, Rebecca
   Rasmussen, Rosemary
TI Student Perception and the Effectiveness of Kahoot!: A Scoping Review in
   Histology, Anatomy, and Medical Education
SO ANATOMICAL SCIENCES EDUCATION
LA English
DT Review
DE Covid-19; digital technology; educational games; game-based software;
   gamification; gross anatomy education; histology education; Kahoot;
   teaching and learning
ID ASSESSMENT-TOOL; GAMIFICATION; CLASSROOM; ENVIRONMENTS; ENGAGEMENT;
   SOFTWARE; GAMES
AB The impact of the Covid-19 pandemic has presented challenges in medical education particularly, with development of online learning in a short time period. Notably there has been a significant increase in the use of digital technology applications to meet this challenge. For instance, in the first quarter of 2020 the game-based software Kahoot! reported a threefold increase in players and a fivefold increase in asynchronous learning globally. However, there is limited research into the use of game-based digital technology applications such as Kahoot! and the associated learning theories, particularly in histology, anatomy, and medical education. This scoping review explored the utilization, outcome scores, and student perceptions of learning with the application of Kahoot! in histology, anatomy, and medical education. Online databases were used to identify articles published between 2013 and 2021 from which 12 articles were included in the review. The majority of articles supported positive student outcomes including improved collaborative learning, improved knowledge of content, attendance, and participation. Minor negative aspects included increased time on task, overwhelming learning content, and distractions due to gadgets. None of the articles included a control group. The main educational theories identified were active learning followed by social and constructivism learning theory. In light of the Covid-19 pandemic a rapid and fundamental shift in how digital applications are being used in educational institutions has evolved. Further research on learning frameworks and studies with control groups is required to evaluate Kahoot! as a potentially valuable online application in histology, anatomy, and medical education. (c) 2021 American Association for Anatomy.
C1 [Donkin, Rebecca; Rasmussen, Rosemary] Univ Sunshine Coast, Sch Hlth & Behav Sci, Discipline Biomed Sci, Maroochydore, Qld, Australia.
RP Donkin, R (通讯作者)，Univ Sunshine Coast, Discipline Biomed Sci, 90 Sippy Downs Dr, Sippy Downs, Qld 4556, Australia.
EM rdonkin@usc.edu.au
RI Donkin, Rebecca/H-7523-2019
OI Donkin, Rebecca/0000-0003-1869-4461
CR ABS, 2018, AUSTR BUR STAT HOUS
   Ahmad KA., 2020, FASEB J, V34
   Ahmed M, 2015, MED EDUC ONLINE, V20, DOI 10.3402/meo.v20.29536
   Akhtar SC, 2019, J MED ED, V17, P160
   Aktekin NC, 2018, INT J MORPHOL, V36, P716, DOI 10.4067/S0717-95022018000200716
   Almeida LC, 2012, EDUC RES INT, V2012, DOI 10.1155/2012/961279
   Balta N, 2019, EDUC INF TECHNOL, V24, P307, DOI 10.1007/s10639-018-9773-8
   Barnes R, 2017, NURS EDUC, V42, P280, DOI 10.1097/NNE.0000000000000419
   Bauman EB, 2016, CLIN SIMUL NURS, V12, P109, DOI 10.1016/j.ecns.2016.02.002
   Bawa Papia, 2019, Journal of Educational Technology Systems, V47, P373, DOI 10.1177/0047239518804173
   Bhat S., 2017, MULLER J MED SCI RES, V8, P6
   Bicen H, 2018, INT J EMERG TECHNOL, V13, P72, DOI 10.3991/ijet.v13i02.7467
   Bigdeli Shoaleh, 2017, Med J Islam Repub Iran, V31, P52, DOI 10.14196/mjiri.31.52
   Boylan PM, 2020, J PHARM TECHNOL, V36, P3, DOI 10.1177/8755122519865540
   Brassett C, 2020, J ANAT, V237, P393, DOI 10.1111/joa.13274
   Bryant SG, 2018, J NURS EDUC, V57, P320, DOI 10.3928/01484834-20180420-15
   Caruso MC, 2021, ANAT SCI EDUC, V14, P19, DOI 10.1002/ase.2038
   Castillo S, 2020, CUREUS, V12, DOI 10.7759/cureus.7078
   Chan C., 2020, TEACHING ANATOMY PRA, P63
   Chen F, 2017, MED EDUC, V51, P585, DOI 10.1111/medu.13272
   Cheng X, 2021, ANAT SCI EDUC, V14, P8, DOI 10.1002/ase.2036
   Cuschieri S, 2020, ANAT SCI EDUC, V13, P671, DOI 10.1002/ase.2020
   De Gagne Jennie C, 2011, Nurse Educ Today, V31, pe34, DOI 10.1016/j.nedt.2010.12.007
   Deterding S, 2015, HUM-COMPUT INTERACT, V30, P294, DOI 10.1080/07370024.2014.993471
   Diez-Pascual AM, 2020, EDUC SCI, V10, DOI 10.3390/educsci10120350
   Drumm J., 2017, SMART EVERYTHING EVE, V1, P51
   Ellaway RH, 2018, MED TEACH, V40, P219, DOI 10.1080/0142159X.2017.1406662
   Emanuel EJ, 2020, JAMA-J AM MED ASSOC, V323, P1127, DOI 10.1001/jama.2020.1227
   Fatima SS, 2017, PAK J MED SCI, V33, P1424, DOI 10.12669/pjms.336.13699
   Felszeghy S, 2019, BMC MED EDUC, V19, DOI 10.1186/s12909-019-1701-0
   Fleagle TR, 2018, ANAT SCI EDUC, V11, P385, DOI 10.1002/ase.1755
   Freitas FO., 2020, FASEB J, V34
   Goksun DO, 2019, COMPUT EDUC, V135, P15, DOI 10.1016/j.compedu.2019.02.015
   Guze Phyllis A, 2015, Trans Am Clin Climatol Assoc, V126, P260
   Harmon DJ, 2021, ANAT SCI EDUC, V14, P132, DOI 10.1002/ase.2051
   Hrynchak P, 2012, MED TEACH, V34, P796, DOI 10.3109/0142159X.2012.687120
   ISMAIL MAA, 2017, ED MED J, V9, P19
   Ismal MAA, 2019, BMC MED EDUC, V19, DOI 10.1186/s12909-019-1658-z
   Iwamoto DH, 2017, TURK ONLINE J DISTAN, V18, P80
   Jamil Z, 2018, J PAK MED ASSOC, V68, P898
   JBI, 2021, JOANN BRIGGS I JBIS
   Johns K., 2015, DELTA KAPPA GAMMA B, P89
   Kahoot!, 2020, RES ART KAH
   Keough SM, 2012, J MANAG EDUC, V36, P822, DOI 10.1177/1052562912454808
   Koivisto J, 2019, INT J INFORM MANAGE, V45, P191, DOI 10.1016/j.ijinfomgt.2018.10.013
   Kucuk S., 2020, J MED ED CURR DEV, V7, P1
   Kuo Chien-Lin, 2018, Hu Li Za Zhi, V65, P13, DOI 10.6224/JN.201812_65(6).03
   Laal M, 2012, PROCD SOC BEHV, V31, P486, DOI 10.1016/j.sbspro.2011.12.091
   Landrum R., 2015, SCHOLARSHIP TEACHING, V1, P250, DOI DOI 10.1037/STL000003
   Licorish SA., 2018, RES PRACTICE TECHNOL, V13, P1, DOI [DOI 10.1186/S41039-018-0078-8, 10.1186/s41039-018-0078-8]
   MALLORY BL, 1994, J SPEC EDUC, V28, P322, DOI 10.1177/002246699402800307
   MALONE TW, 1981, COGNITIVE SCI, V5, P333, DOI 10.1207/s15516709cog0504_2
   Mann KV, 2011, MED EDUC, V45, P60, DOI 10.1111/j.1365-2923.2010.03757.x
   Mayhew E, 2020, RES LEARN TECHNOL, V28, DOI 10.25304/rlt.v28.2397
   Mayhew E, 2019, J POLITICAL SCI EDUC, V15, P546, DOI 10.1080/15512169.2018.1538882
   McClean S, 2017, FEMS MICROBIOL LETT, V364, DOI 10.1093/femsle/fnx052
   McCoy L, 2016, J AM OSTEOPATH ASSOC, V116, P22, DOI 10.7556/jaoa.2016.003
   Milligan JA, 2020, J CHEM EDUC, V97, P3206, DOI 10.1021/acs.jchemed.0c00686
   Moro C, 2020, ADV PHYSIOL EDUC, V44, P505, DOI 10.1152/advan.00074.2020
   Mukhopadhyay S, 2020, ARCH PATHOL LAB MED, V144, P1027, DOI 10.5858/arpa.2020-0201-ED
   Muntasir M, 2015, MED EDUC ONLINE, V20, DOI 10.3402/meo.v20.30566
   Neureiter D, 2020, ADV MED EDUC PRACT, V11, P695, DOI 10.2147/AMEP.S264821
   Nicola S, 2017, STUD HEALTH TECHNOL, V236, P97, DOI 10.3233/978-1-61499-759-7-97
   Odegaard NB, 2021, BMC MED EDUC, V21, DOI 10.1186/s12909-020-02483-w
   Pather N, 2020, ANAT SCI EDUC, V13, P284, DOI 10.1002/ase.1968
   Peters MDJ, 2020, JBI EVID SYNTH, V18, P2119, DOI 10.11124/JBIES-20-00167
   Pettit RK., 2014, MED SCI EDUC, V24, P181
   Pettit RK, 2015, BMC MED EDUC, V15, DOI 10.1186/s12909-015-0373-7
   Philpott J, 2009, MED EDUC, V43, P923, DOI 10.1111/j.1365-2923.2009.03436.x
   Plump C., 2017, MANAGEMENT TEACHING, V2, P151, DOI DOI 10.1177/2379298116689783
   Riascos R, 2019, J MED ED, V18, P117
   Rutledge C, 2018, ACAD MED, V93, P1014, DOI 10.1097/ACM.0000000000002183
   Ryan RM, 2000, CONTEMP EDUC PSYCHOL, V25, P54, DOI 10.1006/ceps.1999.1020
   Sabandar G., 2018, INDONESIAN J INFORM, V2, P127
   Sailer M, 2020, EDUC PSYCHOL REV, V32, P77, DOI 10.1007/s10648-019-09498-w
   Singhal S., 2019, MEDEDPUBLISH, V8, DOI [10.15694/mep.2019.000216.1, DOI 10.15694/MEP.2019.000216.1]
   Solanki P, 2020, BMJ SIMUL TECHNOL EN, V6, P35, DOI 10.1136/bmjstel-2018-000337
   Toda AM, 2019, SMART LEARN ENVIRON, V6, DOI 10.1186/s40561-019-0106-1
   Toda AM, 2019, INT J INFORM MANAGE, V46, P294, DOI 10.1016/j.ijinfomgt.2018.10.001
   Klock ACT, 2018, 33RD ANNUAL ACM SYMPOSIUM ON APPLIED COMPUTING, P2006, DOI 10.1145/3167132.3167347
   Torda A, 2020, INTERN MED J, V50, P1150, DOI 10.1111/imj.14882
   Tricco AC, 2018, ANN INTERN MED, V169, P467, DOI 10.7326/M18-0850
   Tsarev RY., 2017, INT J ADV STUDIES, V7, P9, DOI 10.12731/2227-930x-2017-1-9-17
   Wang AI, 2020, COMPUT EDUC, V149, DOI 10.1016/j.compedu.2020.103818
   Wang AI, 2015, COMPUT EDUC, V82, P217, DOI 10.1016/j.compedu.2014.11.004
   Wouters P, 2013, J EDUC PSYCHOL, V105, P249, DOI 10.1037/a0031311
   Yabuno K., 2019, J HUMAN ANATOMY PHYS, V23, P29
   Youhasan P., 2019, ED MED J, V11, P23
   Yuruk N., 2019, J EDUC TECHNOL ONLIN, V2, P89, DOI [10.31681/jetol.557518, DOI 10.31681/JETOL.557518]
NR 89
TC 4
Z9 5
U1 17
U2 38
PU WILEY
PI HOBOKEN
PA 111 RIVER ST, HOBOKEN 07030-5774, NJ USA
SN 1935-9772
EI 1935-9780
J9 ANAT SCI EDUC
JI Anat. Sci. Educ.
PD SEP
PY 2021
VL 14
IS 5
BP 572
EP 585
DI 10.1002/ase.2094
EA MAY 2021
PG 14
WC Education, Scientific Disciplines
WE Science Citation Index Expanded (SCI-EXPANDED); Social Science Citation Index (SSCI)
SC Education & Educational Research
GA UQ8DY
UT WOS:000656223100001
PM 33900041
DA 2022-07-18
ER

PT J
AU Alfawaz, HA
   Khan, N
   Aljumah, GA
   Hussain, SD
   Al-Daghri, NM
AF Alfawaz, Hanan A.
   Khan, Nasiruddin
   Aljumah, Ghadah A.
   Hussain, Syed D.
   Al-Daghri, Nasser M.
TI Dietary Intake and Supplement Use Among Saudi Residents during COVID-19
   Lockdown
SO INTERNATIONAL JOURNAL OF ENVIRONMENTAL RESEARCH AND PUBLIC HEALTH
LA English
DT Article
DE diet behavior; dietary supplements; COVID-19; income; education;
   multivitamin; Saudi Arabia
ID LIFE-STYLE CHANGES; IMMUNE-SYSTEM; KNOWLEDGE; HABITS; ADULTS
AB Healthy diet and supplement use may prove as sustainable strategies to lower COVID-19 infection. Our study investigated the dietary changes before and during lockdown and observed dietary supplements (DS) use among residents in Saudi Arabia. This cross-sectional study collected data via an online electronic survey questionnaire among males (N = 921) and females (N = 1044) residing in Saudi Arabia, 15 years of age and above. There was a significant decrease in the prevalence of males (before vs. during lockdown) having improved changes in dietary habit (68.6% vs. 65.8%; p = 0.004), which was similar in female participants (69 vs. 73.4% vs. 69%; p < 0.001). The frequency of multivitamin users among COVID-19 participants was significantly lower than non-users (44.4 vs. 55.6; p < 0.003). Male respondents within 26-35 years of age were more likely to use multivitamin supplements than females (30.1 vs. 22.6%; p < 0.05) of same age group. Predictors for DS use were increased age group, income, education level and COVID-19 status. In conclusion, an increase in unhealthy diet behavior was observed among Saudi males and females during the pandemic lockdown and the predictors of DS use included increased age, income, education level and COVID-19 status.
C1 [Alfawaz, Hanan A.] King Saud Univ, Coll Food & Agr Sci, Dept Food Sci & Nutr, Riyadh 11495, Saudi Arabia.
   [Alfawaz, Hanan A.; Hussain, Syed D.; Al-Daghri, Nasser M.] King Saud Univ, Biomarkers Chron Dis, Dept Biochem, Riyadh 11451, Saudi Arabia.
   [Khan, Nasiruddin] A Sharqiyah Univ, Coll Appl & Hlth Sci, Dept Food Sci & Human Nutr, Ibra 400, Oman.
   [Aljumah, Ghadah A.] King Abdul Aziz Med City, Riyadh 14611, Saudi Arabia.
RP Al-Daghri, NM (通讯作者)，King Saud Univ, Biomarkers Chron Dis, Dept Biochem, Riyadh 11451, Saudi Arabia.
EM halfawaz@ksu.edu.sa; knasiruddin@asu.edu.om; Aljumahgh@ngha.med.sa;
   danishhussain121@gmail.com; ndaghri@ksu.edu.sa
RI Al-Daghri, Nasser/G-7736-2011; Al-Daghri, Nasser/A-8360-2011; ALFAWAZ,
   HANAN/E-6913-2018; Khan, Nasiruddin/AAP-3955-2020
OI Al-Daghri, Nasser/0000-0001-5472-1725; Al-Daghri,
   Nasser/0000-0001-5472-1725; ALFAWAZ, HANAN/0000-0002-4794-1778; Khan,
   Nasiruddin/0000-0002-1192-5565
FU Chair for Biomarkers of Chronic Diseases (CBCD), KSU, Riyadh, Saudi
   Arabia
FX This work was supported by the Deanship of Scientific Research, Chair
   for Biomarkers of Chronic Diseases (CBCD), KSU, Riyadh, Saudi Arabia.
CR Abunada T, 2020, FRONT NUTR, V7, DOI 10.3389/fnut.2020.557025
   Adams KK, 2020, ANN PHARMACOTHER, V54, P820, DOI 10.1177/1060028020928052
   Al-Daghri NM, 2021, J TRANSL MED, V19, DOI 10.1186/s12967-021-02838-x
   Al-Hazzaa HM, 2011, INT J BEHAV NUTR PHY, V8, DOI 10.1186/1479-5868-8-140
   Albakri I.A., 2017, EGYPTIAN J HOSP MED, V69, P1570, DOI [10.12816/0040102, DOI 10.12816/0040102]
   Alfawaz H, 2021, SCI REP-UK, V11, DOI 10.1038/s41598-021-85330-2
   Alfawaz H, 2021, INT J ENV RES PUB HE, V18, DOI 10.3390/ijerph18041653
   Alfawaz H, 2017, BMC WOMENS HEALTH, V17, DOI 10.1186/s12905-017-0475-y
   Alfawaz HA, 2021, J KING SAUD UNIV SCI, V33, DOI 10.1016/j.jksus.2020.101262
   Alfawaz HA, 2017, REPROD HEALTH, V14, DOI 10.1186/s12978-017-0357-7
   Algaeed HA, 2019, J FAM MED PRIM CARE, V8, P3147, DOI 10.4103/jfmpc.jfmpc_511_19
   Alguwaihes AM, 2021, AGING CLIN EXP RES, V33, P1415, DOI 10.1007/s40520-021-01831-0
   Alguwaihes AM, 2020, CARDIOVASC DIABETOL, V19, DOI 10.1186/s12933-020-01184-4
   Alhazmi A, 2020, J PUBLIC HEALTH RES, V9, P259, DOI 10.4081/jphr.2020.1799
   Alhusseini N, 2020, J PUBLIC HEALTH RES, V9, P354, DOI 10.4081/jphr.2020.1868
   Alsunni AA, 2015, J TAIBAH UNIV MED SC, V10, P201, DOI 10.1016/j.jtumed.2014.11.003
   Alyami HS, 2020, SAUDI PHARM J, V28, P1326, DOI 10.1016/j.jsps.2020.08.023
   Alzamil HA, 2019, J FAM COMMUNITY MED, V26, P1, DOI [10.4103/jfcm.jfcm_58_18, 10.4103/jfcm.JFCM_58_18]
   Ammar Achraf, 2020, Nutrients, V12, P1583, DOI 10.3390/nu12061583
   [Anonymous], 2017, FOOD SUPPL
   Ruiz-Roso MB, 2020, NUTRIENTS, V12, DOI 10.3390/nu12061807
   Brugliera L, 2020, EUR J CLIN NUTR, V74, P860, DOI 10.1038/s41430-020-0664-x
   Burdorf A, 2020, SCAND J WORK ENV HEA, V46, P229, DOI 10.5271/sjweh.3893
   Calder PC, 2020, NUTRIENTS, V12, DOI 10.3390/nu12041181
   Castillo M. D., 2018, ANN NUTR FOOD SCI, V2, P1
   Ismail LC, 2020, NUTRIENTS, V12, DOI 10.3390/nu12113314
   Di Renzo L, 2020, J TRANSL MED, V18, DOI 10.1186/s12967-020-02399-5
   Euromonitor International, 2020, DIETARY SUPPLEMENTS
   Giacalone D, 2020, FRONT NUTR, V7, DOI 10.3389/fnut.2020.592112
   Gornicka M, 2020, NUTRIENTS, V12, DOI 10.3390/nu12082324
   Graffigna G, 2020, VACCINES-BASEL, V8, DOI 10.3390/vaccines8040576
   Huber BC, 2021, EUR J NUTR, V60, P2593, DOI 10.1007/s00394-020-02435-6
   Husain W, 2020, ENVIRON HEALTH PREV, V25, DOI 10.1186/s12199-020-00901-5
   Hys K., 2020, PERSPECTIVES CONSUME, P193, DOI DOI 10.1007/978-3-030-47380-8_9
   Ma H, 2021, AM J CLIN NUTR, V113, P1275, DOI 10.1093/ajcn/nqaa381
   Nguyen TNA, 2020, IEEE T NEUR NET LEAR, V31, P5324, DOI 10.1109/TNNLS.2020.2966246
   Nutritional Outlook, AM CONF DIET SUPPL E
   Pellegrini M, 2020, NUTRIENTS, V12, DOI 10.3390/nu12072016
   Peretti-Watel P, 2020, LANCET INFECT DIS, V20, P769, DOI 10.1016/S1473-3099(20)30426-6
   Rachul C, 2020, BMJ OPEN, V10, DOI 10.1136/bmjopen-2020-040989
   Sallam M, 2021, VACCINES-BASEL, V9, DOI 10.3390/vaccines9010042
   Samreen S, 2020, RISK MANAG HEALTHC P, V13, P1523, DOI 10.2147/RMHP.S256656
   Sheshah E, 2021, DIABETES RES CLIN PR, V172, DOI 10.1016/j.diabres.2020.108538
   Suardi C, 2021, INT J ENV RES PUB HE, V18, DOI 10.3390/ijerph18052455
   Wouters OJ, 2021, LANCET, V397, P1023, DOI 10.1016/S0140-6736(21)00306-8
NR 45
TC 3
Z9 3
U1 3
U2 7
PU MDPI
PI BASEL
PA ST ALBAN-ANLAGE 66, CH-4052 BASEL, SWITZERLAND
EI 1660-4601
J9 INT J ENV RES PUB HE
JI Int. J. Environ. Res. Public Health
PD JUN
PY 2021
VL 18
IS 12
AR 6435
DI 10.3390/ijerph18126435
PG 13
WC Environmental Sciences; Public, Environmental & Occupational Health
WE Science Citation Index Expanded (SCI-EXPANDED); Social Science Citation Index (SSCI)
SC Environmental Sciences & Ecology; Public, Environmental & Occupational
   Health
GA TB3VZ
UT WOS:000667876200001
PM 34198578
OA Green Published, gold
DA 2022-07-18
ER

PT J
AU Baloch, GM
   Sundarasen, S
   Chinna, K
   Nurunnabi, M
   Kamaludin, K
   Khoshaim, HB
   Hossain, SFA
   AlSukayt, A
AF Baloch, Gul Muhammad
   Sundarasen, Sheela
   Chinna, Karuthan
   Nurunnabi, Mohammad
   Kamaludin, Kamilah
   Khoshaim, Heba Bakr
   Hossain, Syed Far Abid
   AlSukayt, Areej
TI COVID-19: exploring impacts of the pandemic and lockdown on mental
   health of Pakistani students
SO PEERJ
LA English
DT Article
DE Anxiety; Students; Mental health; COVID-19; Pakistan
ID PRIMARY-CARE; ANXIETY
AB Background: As of the present, the twenty-first century is experiencing what may be one of its most devastating events, in respect to infected and dead people by the virus. Now known to the world as COVID-19, the devastating disease of what has become a pandemic started its spread from Wuhan, China and swiftly engulfed the whole world with almost 11 million cases, in a span of around six months. It has not only increased the global burden of disease but has heavily dented many social institutions, including education.
   Methods: This study investigates how the COVID-19 pandemic and subsequent measures of lockdown, quarantine, and social distancing have affected students. We look specifically into the effects on individuals' mental health, that is, the stress and anxiety levels of college and university students using the Zung Self-rating Anxiety Scale (SAS).
   Results: Among 494 respondents, 61% were females, and the majority (77.3%) of the students were in the age group of 19-25 years. Among the respondents, 125 (25.3%), 45 (9.1%) and 34 (6.9%) experienced minimal to moderate, severe, and most extreme levels of anxiety, respectively. The variables of gender, age and year of study were significant at the 0.25 level by univariate analyses. Nevertheless, the ordinal regression indicates that only gender was significant. The odds of a female student being more anxious are higher compared to a male student (OR = 1.779, 95% CI [1.202-2.634], P = 0.004). The most prominent stressors attained from the qualitative feedback from the Pakistani students are associated with online teaching, concerns about their academic performance and completion of the current semester, uncertainty related to exam dates, and the status of the following semester.
   Conclusions: This study will add to the existing body of literature on the impacts of the COVID-19 pandemic on the social and psychological health of students. The study outcomes will provide basic data for further applied and action research and a framework for universities and policy makers in Pakistan and the neighboring countries in the region with the same cultural contexts. Thus, relevant health interventions can be designed for better mental health and educational attainments of students from higher educational institutions. This pathological pandemic may well lead to another pandemic of mental and behavioral illness. All stakeholders should join force regardless of pre-existing differences and inequalities to ensure the well-being of future generations, specifically students from higher educational institutions. The long-lasting impacts and the aftermath of this pandemic will unquestionably need further and future investigations.
C1 [Baloch, Gul Muhammad; Chinna, Karuthan] Taylors Univ, Fac Med & Hlth Sci, Sch Med, Subang Jaya, Selangor, Malaysia.
   [Sundarasen, Sheela; Nurunnabi, Mohammad; Kamaludin, Kamilah; AlSukayt, Areej] Prince Sultan Univ, Dept Accounting, Riyadh, Saudi Arabia.
   [Khoshaim, Heba Bakr] Prince Sultan Univ, Deanship Admiss & Registrat, Riyadh, Saudi Arabia.
   [Hossain, Syed Far Abid] Int Univ Business Agr & Technol, Coll Business Adm, Dhaka, Bangladesh.
RP Baloch, GM (通讯作者)，Taylors Univ, Fac Med & Hlth Sci, Sch Med, Subang Jaya, Selangor, Malaysia.
EM drgulbuledi@gmail.com
RI Kamaludin, Kamilah S/T-8808-2018
OI Kamaludin, Kamilah/0000-0001-8272-2717; Chinna,
   Karuthan/0000-0002-2035-344X
FU PSU COVID-19 Emergency Research Program [COVID19-CBA-2020-39]
FX This study was funded by the PSU COVID-19 Emergency Research Program
   (Grant ID: COVID19-CBA-2020-39). The funders had no role in study
   design, data collection and analysis, decision to publish, or
   preparation of the manuscript.
CR American Psychological Association, 2020, ANXIETY
   Aqeel M., 2020, INFLUENCE ILLNESS PE, DOI [10.21203/rs.3.rs-30128/v1, DOI 10.21203/RS.3.RS-30128/V1]
   Arumugam T., 2020, NEW STRAITS TIMES
   Azad Nadia, 2017, J Ayub Med Coll Abbottabad, V29, P123
   Balkhi F, 2020, CUREUS J MED SCIENCE, V12, DOI 10.7759/cureus.7923
   Brenes GA, 2015, JAMA PSYCHIAT, V72, P1012, DOI 10.1001/jamapsychiatry.2015.1154
   Brooks SK, 2020, LANCET, V395, P912, DOI [10.1016/S0140-6736(20)30460-8, 10.1016/S0140-6736(20)30460-8.]
   Centers for Disease Control and Prevention, 2002, ZOON DIS
   Centers for Disease Control and Prevention, 2000, QUAR IS
   Dorsey ER, 2020, LANCET, V395, P859, DOI 10.1016/S0140-6736(20)30424-4
   Dour HJ, 2014, DEPRESS ANXIETY, V31, P436, DOI 10.1002/da.22216
   Fielding CL, 2015, J VET INTERN MED, V29, P307, DOI 10.1111/jvim.12480
   Haider II, 2020, PAK J MED SCI, V36, pS90, DOI 10.12669/pjms.36.COVID19-S4.2756
   Hasan S, 2020, DISPARATE IMPACTS CO
   Hongbo L, 2020, PSYCHOL PREDICTORS A, DOI [10.31234/osf.io/gk6mt., DOI 10.31234/OSF.IO/GK6MT]
   Jones KE, 2008, NATURE, V451, P990, DOI 10.1038/nature06536
   Kahn Jeffrey S, 2005, Pediatr Infect Dis J, V24, pS223, DOI 10.1097/01.inf.0000188166.17324.60
   KREJCIE RV, 1970, EDUC PSYCHOL MEAS, V30, P607, DOI 10.1177/001316447003000308
   Mak IWC, 2009, GEN HOSP PSYCHIAT, V31, P318, DOI 10.1016/j.genhosppsych.2009.03.001
   Manuell ME, 2011, DISASTERS, V35, P417, DOI 10.1111/j.1467-7717.2010.01219.x
   McLean CP, 2009, CLIN PSYCHOL REV, V29, P496, DOI 10.1016/j.cpr.2009.05.003
   Nafees M, 2020, ELECTRON J GEN MED, V17, DOI 10.29333/ejgm/7951
   Rahman J, 2020, CUREUS J MED SCIENCE, V12, DOI 10.7759/cureus.8460
   Rollman BL, 2018, JAMA PSYCHIAT, V75, P56, DOI 10.1001/jamapsychiatry.2017.3379
   Salman M., 2020, MEDRXIV
   Steptoe A, 2012, NAT REV CARDIOL, V9, P360, DOI 10.1038/nrcardio.2012.45
   Tan SY, 2018, SINGAP MED J, V59, P170, DOI 10.11622/smedj.2018043
   Wang CY, 2020, FRONT PSYCHOL, V11, DOI 10.3389/fpsyg.2020.01168
   Wong JGWS, 2004, MED TEACH, V26, P657, DOI 10.1080/01421590400006572
   World Bank, 2020, RUR POP PAK
   World Health Organization, 2020, 151 WHO
   World Health Organization, 2004, PROMOTING MENTAL HLT
   World Health Organization, 2020, ZOON DIS EM PUBL HLT
   World Health Organization, 2020, PAK SIT
   Worldometer, 2020, COVID 19 IMP TERT ED, V164, P1
   Zheng G, 2005, Asia Pac J Public Health, V17, P124, DOI 10.1177/101053950501700211
   ZUNG WWK, 1971, PSYCHOSOMATICS, V12, P371
NR 37
TC 15
Z9 15
U1 14
U2 43
PU PEERJ INC
PI LONDON
PA 341-345 OLD ST, THIRD FLR, LONDON, EC1V 9LL, ENGLAND
SN 2167-8359
J9 PEERJ
JI PeerJ
PD FEB 3
PY 2021
VL 9
AR e10612
DI 10.7717/peerj.10612
PG 15
WC Multidisciplinary Sciences
WE Science Citation Index Expanded (SCI-EXPANDED); Social Science Citation Index (SSCI)
SC Science & Technology - Other Topics
GA QB6PZ
UT WOS:000614263500006
PM 33604167
OA gold, Green Published
DA 2022-07-18
ER

PT J
AU Zhan, HL
   Zheng, CM
   Zhang, XQ
   Yang, M
   Zhang, L
   Jia, X
AF Zhan, Huali
   Zheng, Chunmei
   Zhang, Xianqin
   Yang, Meng
   Zhang, Lin
   Jia, Xu
TI Chinese College Students' Stress and Anxiety Levels Under COVID-19
SO FRONTIERS IN PSYCHIATRY
LA English
DT Article
DE COVID-19; returning to school; college student; anxiety; stress
ID MEDICAL-STUDENTS; MENTAL-HEALTH; PSYCHOLOGICAL IMPACT;
   GENERAL-POPULATION; DEPRESSION; EPIDEMIC; OUTBREAK; UNIVERSITY;
   PREVALENCE; KNOWLEDGE
AB The outbreak of COVID-19 at the end of 2019 has had a significant impact on people. While attention is paid to the immense physical harm it has caused, the psychological impact should not be underestimated. The main purpose of this study was to explore the stress, anxiety, and depression levels of different groups of college students during the COVID-19 pandemic. We conducted an online questionnaire survey of college students by using the Perceived Stress Scale (PSS-10), the Patient Health Questionnaire-9 items (PHQ-9), and the Self-rating Anxiety Scale (SAS). A total of 1,586 questionnaires were collected and analyzed in R language. The results showed that students with moderate to severe stress (PSS-10 >= 14) accounted for 67.50%; the detection rate of depression (PHQ-9 >= 5) reached 43.77%; and 20.60% of students had anxiety (SAS standard score >= 50). There were significant differences in PSS-10/SAS among different genders, majors, whether returning to school or not, and those with different psychological experiences (negative or positive, P < 0.05). It is notable that the median of female, medical student, non-resumption of schooling, and negative experience was higher than that of positive experience (P < 0.05). The results of principal component analysis showed that there were significant differences in PHQ-9, PSS-10, and SAS between the resumption of schooling group and the non-resumption group. Therefore, it is inferred that the stress and anxiety level of college students during the COVID-19 pandemic is generally high, especially for those who have not yet resumed school. Long-term negative emotions can easily lead to serious mental diseases such as cognitive impairment. Education departments should attach great importance to the mental health of college students, and it is necessary to provide precise psychological interventions for groups experiencing greater pressure levels and marked anxiety and depression.
C1 [Zhan, Huali] Zhejiang Ind Polytech Coll, Dept Human & Social Sci, Shaoxing, Peoples R China.
   [Zheng, Chunmei] Seventh Peoples Hosp Shaoxing, Dept Psychiat, Shaoxing, Peoples R China.
   [Zhang, Xianqin; Yang, Meng; Jia, Xu] Chengdu Med Coll, Sch Basic Med Sci, Chengdu, Peoples R China.
   [Yang, Meng; Jia, Xu] Chengdu Med Coll, Noncoding RNA & Drug Discovery Key Lab Sichuan Pr, Chengdu, Peoples R China.
   [Zhang, Lin] Zhejiang Univ, Shaoxing Hosp, Shaoxing Peoples Hosp, Dept Pharm,Sch Med, Shaoxing, Peoples R China.
RP Yang, M; Jia, X (通讯作者)，Chengdu Med Coll, Sch Basic Med Sci, Chengdu, Peoples R China.; Yang, M; Jia, X (通讯作者)，Chengdu Med Coll, Noncoding RNA & Drug Discovery Key Lab Sichuan Pr, Chengdu, Peoples R China.; Zhang, L (通讯作者)，Zhejiang Univ, Shaoxing Hosp, Shaoxing Peoples Hosp, Dept Pharm,Sch Med, Shaoxing, Peoples R China.
EM yangmcdy@163.com; zhanglinfudan@zju.edu.cn; jiaxu@cmc.edu.cn
FU National Natural Science Foundation of China [31870135]; Project of
   Shaoxing Medical Key Discipline Construction Plan [2019SZD06]; Health
   and Family Planning Commission of Zhejiang province [2018KY831]
FX This work was supported by grant from the National Natural Science
   Foundation of China (31870135), the Project of Shaoxing Medical Key
   Discipline Construction Plan (2019SZD06), and Health and Family Planning
   Commission of Zhejiang province (2018KY831).
CR Andrews JL, 2020, TRENDS COGN SCI, V24, P585, DOI 10.1016/j.tics.2020.05.001
   Cao WJ, 2020, PSYCHIAT RES, V287, DOI 10.1016/j.psychres.2020.112934
   Chang Jinghui, 2020, Nan Fang Yi Ke Da Xue Xue Bao, V40, P171, DOI 10.12122/j.issn.1673-4254.2020.02.06
   Chen B, 2020, FRONT PSYCHOL, V11, DOI 10.3389/fpsyg.2020.01529
   Chen L, 2013, PLOS ONE, V8, DOI 10.1371/journal.pone.0058379
   Chen RN, 2020, J PSYCHOSOM RES, V137, DOI 10.1016/j.jpsychores.2020.110219
   Moutinho ILD, 2017, REV ASSOC MED BRAS, V63, P21, DOI 10.1590/1806-9282.63.01.21
   Gao WJ, 2020, J AFFECT DISORDERS, V263, P292, DOI 10.1016/j.jad.2019.11.121
   Ge HP, 2020, EUR J CLIN MICROBIOL, V39, P1011, DOI 10.1007/s10096-020-03874-z
   Haider AS, 2020, DATA BRIEF, V32, DOI 10.1016/j.dib.2020.106104
   Hu XC., 2014, MENTAL HLTH SICHUAN, V27, P357, DOI DOI 10.3969/J.ISSN.1007-3256.2014.04.021
   Huckins JF, 2019, FRONT NEUROSCI-SWITZ, V13, DOI 10.3389/fnins.2019.00248
   Kroenke K, 2001, J GEN INTERN MED, V16, P606, DOI 10.1046/j.1525-1497.2001.016009606.x
   Li HY, 2020, INT J ENV RES PUB HE, V17, DOI 10.3390/ijerph17113933
   Li JF, 2020, WORLD PSYCHIATRY, V19, P249, DOI 10.1002/wps.20758
   Li XG, 2020, FRONT PSYCHOL, V11, DOI 10.3389/fpsyg.2020.02024
   Li YY, 2021, J AFFECT DISORDERS, V281, P597, DOI 10.1016/j.jad.2020.11.109
   Mao Y, 2019, BMC MED EDUC, V19, DOI 10.1186/s12909-019-1744-2
   Odriozola-Gonzalez P, 2020, PSYCHIAT RES, V290, DOI 10.1016/j.psychres.2020.113108
   Polosan M, 2016, Encephale, V42, p1S3, DOI 10.1016/S0013-7006(16)30014-8
   Richardson LP, 2010, PEDIATRICS, V126, P1117, DOI 10.1542/peds.2010-0852
   Sallam M, 2020, INT J ENV RES PUB HE, V17, DOI 10.3390/ijerph17144915
   Samakouri M, 2012, Psychiatriki, V23, P212
   Seidel EJ, 2020, J COMMUN HEALTH, V45, P1259, DOI 10.1007/s10900-020-00905-w
   Son C, 2020, J MED INTERNET RES, V22, DOI 10.2196/21279
   Tang WJ, 2020, J AFFECT DISORDERS, V274, P1, DOI 10.1016/j.jad.2020.05.009
   Torales J, 2020, INT J SOC PSYCHIATR, V66, P317, DOI 10.1177/0020764020915212
   Van Bortel T, 2016, B WORLD HEALTH ORGAN, V94, P210, DOI 10.2471/BLT.15.158543
   Wang CY, 2020, INT J ENV RES PUB HE, V17, DOI 10.3390/ijerph17051729
   Wang J, 2020, YONSEI MED J, V61, P438, DOI 10.3349/ymj.2020.61.5.438
   Wang XM, 2020, J MED INTERNET RES, V22, DOI 10.2196/22817
   [王振 Wang Zhen], 2015, [上海交通大学学报. 医学版, Journal of Shanghai Jiaotong University .Medical Science], V35, P1448
   Wang ZH, 2020, J AFFECT DISORDERS, V275, P188, DOI 10.1016/j.jad.2020.06.034
   Xiao HD, 2020, INT J ENV RES PUB HE, V17, DOI 10.3390/ijerph17145047
   Zeng W, 2019, MEDICINE, V98, DOI 10.1097/MD.0000000000015337
   Zhang Y, 2020, INT J ENV RES PUB HE, V17, DOI 10.3390/ijerph17103722
NR 36
TC 15
Z9 15
U1 20
U2 49
PU FRONTIERS MEDIA SA
PI LAUSANNE
PA AVENUE DU TRIBUNAL FEDERAL 34, LAUSANNE, CH-1015, SWITZERLAND
SN 1664-0640
J9 FRONT PSYCHIATRY
JI Front. Psychiatry
PD JUN 10
PY 2021
VL 12
AR 615390
DI 10.3389/fpsyt.2021.615390
PG 9
WC Psychiatry
WE Science Citation Index Expanded (SCI-EXPANDED); Social Science Citation Index (SSCI)
SC Psychiatry
GA SX1GE
UT WOS:000664959100001
PM 34177635
OA Green Published, gold
DA 2022-07-18
ER

PT J
AU Wyke, C
   Butler, S
AF Wyke, C.
   Butler, S.
TI A COVID-19 necessity or the future of medical education? An evaluation
   of online psychiatry tutorials for medical students
SO EUROPEAN PSYCHIATRY
LA English
DT Meeting Abstract
DE Education; Medical Students; virtual; tutorials
C1 [Wyke, C.; Butler, S.] South London & Maudsley NHS Fdn Trust, Dept Undergrad Psychiat, London, England.
NR 0
TC 0
Z9 0
U1 0
U2 0
PU CAMBRIDGE UNIV PRESS
PI CAMBRIDGE
PA EDINBURGH BLDG, SHAFTESBURY RD, CB2 8RU CAMBRIDGE, ENGLAND
SN 0924-9338
EI 1778-3585
J9 EUR PSYCHIAT
JI Eur. Psychiat.
PD APR
PY 2021
VL 64
SU 1
SI SI
MA EPP1442
BP S596
EP S596
DI 10.1192/j.eurpsy.2021.1591
PG 1
WC Psychiatry
WE Science Citation Index Expanded (SCI-EXPANDED); Social Science Citation Index (SSCI)
SC Psychiatry
GA UP6VW
UT WOS:000695517000223
OA gold
DA 2022-07-18
ER

PT J
AU Kother, AK
   Siebenhaar, KU
   Alpers, GW
AF Kother, Anja K.
   Siebenhaar, Katharina U.
   Alpers, Georg W.
TI Shared Decision Making during the COVID-19 Pandemic
SO MEDICAL DECISION MAKING
LA English
DT Article
DE anxiety; COVID-19; health care; shared decision making; triage
AB Objective
   The COVID-19 pandemic pushed some of the most well-developed health care systems to their limits. In many cases, this has challenged patient-centered care. We set out to examine individuals' attitudes toward shared decision making (SDM) and to identify predictors of participation preference during the pandemic.
   Methods
   We conducted an online survey with a large convenience sample (N = 1061). Our main measures of interest were participants' generic and COVID-19-related participation preference as well as their acceptance and distress regarding a triage vignette. We also assessed anxiety, e-health literacy, and aspects of participants' health. We conducted group comparisons and multiple linear regression analyses on participation preference as well as triage acceptance.
   Results
   In generic decision making, most participants expressed a strong need for information and a moderate participation preference. In the hypothetical case of COVID-19 infection, most preferred physician-led decisions. Generic participation preference was the strongest predictor of COVID-19-related participation preference, followed by age, education, and anxiety. Furthermore, both higher generic and COVID-19-related participation preferences predicted lower triage acceptance.
   Conclusion
   Our findings demonstrate potential health care recipients' attitudes toward SDM during a severe health care crisis and emphasize that participation preference varies according to the context.
C1 [Kother, Anja K.; Siebenhaar, Katharina U.; Alpers, Georg W.] Univ Mannheim, Germany Univ Mannheim, Sch Social Sci, Dept Psychol, L 15-17, CH-68131 Baden, Switzerland.
RP Alpers, GW (通讯作者)，Univ Mannheim, Germany Univ Mannheim, Sch Social Sci, Dept Psychol, L 15-17, CH-68131 Baden, Switzerland.
EM alpers@uni-mannheim.de
OI Kother, Anja/0000-0003-1136-6385; Alpers, Georg W./0000-0001-9896-5158
CR Abrams EM, 2020, J ALLER CL IMM-PRACT, V8, P2474, DOI 10.1016/j.jaip.2020.07.003
   American Psychiatric Association, 2020, NEW POLL COVID 19 IM
   [Anonymous], 2020, NEW DAILY LIFE ALSO
   [Anonymous], 2020, STRENGTHENING HLTH S
   [Anonymous], 2020, COR SARS COV 2 CHRON
   Arora NK, 2000, MED CARE, V38, P335, DOI 10.1097/00005650-200003000-00010
   B?cken J., 2014, HLTH MONITOR 2014 CI
   Benbassat J, 1998, BEHAV MED, V24, P81, DOI 10.1080/08964289809596384
   Bendau A, 2021, BRAIN BEHAV, V11, DOI 10.1002/brb3.1964
   Bublatzky F, 2014, PSYCHOPHYSIOLOGY, V51, P1005, DOI 10.1111/psyp.12251
   Carretero MD, 1998, AIDS CARE, V10, P323, DOI 10.1080/713612414
   Chewning B, 2012, PATIENT EDUC COUNS, V86, P9, DOI 10.1016/j.pec.2011.02.004
   Ciocca A, 2020, NEW ENGL J MED, V1
   Cohen J., 1992, CURRENT DIRECTIONS P, V1, P98, DOI [10.1111/1467-8721.ep10768783, DOI 10.1111/1467-8721.EP10768783]
   Colley A, 2017, PSYCHO-ONCOLOGY, V26, P1972, DOI 10.1002/pon.4284
   DEGNER LF, 1992, J CLIN EPIDEMIOL, V45, P941, DOI 10.1016/0895-4356(92)90110-9
   Duek I, 2020, ANN MED SURG, V59, P68, DOI 10.1016/j.amsu.2020.08.037
   Elwyn G, 2010, BMJ-BRIT MED J, V341, DOI 10.1136/bmj.c5146
   ENDE J, 1989, J GEN INTERN MED, V4, P23, DOI 10.1007/BF02596485
   Flynn KE, 2006, SOC SCI MED, V63, P1158, DOI 10.1016/j.socscimed.2006.03.030
   Hengen KM, 2019, FRONT PSYCHOL, V10, DOI 10.3389/fpsyg.2019.01676
   Iserson KV, 2007, ANN EMERG MED, V49, P275, DOI 10.1016/j.annemergmed.2006.05.019
   Johnson SU, 2019, FRONT PSYCHOL, V10, DOI 10.3389/fpsyg.2019.01713
   Joseph-Williams N, 2014, PATIENT EDUC COUNS, V94, P291, DOI 10.1016/j.pec.2013.10.031
   K?ther AK., 2020, PATIENT EDUC COUNS
   Kriston L., 2011, KLIN DIAGNOSTIK EVAL, V4, P5
   Levinson W, 2005, J GEN INTERN MED, V20, P531, DOI 10.1111/j.1525-1497.2005.04101.x
   Lowe B, 2008, MED CARE, V46, P266, DOI 10.1097/MLR.0b013e318160d093
   Loewenstein G, 2005, HEALTH PSYCHOL, V24, pS49, DOI 10.1037/0278-6133.24.4.S49
   Lowe B., 2002, PHQ D GESUNDHEITSFRA
   Mazzocco K, 2019, ECANCERMEDICALSCIENC, V13, DOI 10.3332/ecancer.2019.914
   Michaelis S, 2017, PLOS ONE, V12, DOI 10.1371/journal.pone.0182203
   Norman CD, 2006, J MED INTERNET RES, V8, DOI 10.2196/jmir.8.2.e9
   Paulus MP, 2012, TRENDS COGN SCI, V16, P476, DOI 10.1016/j.tics.2012.07.009
   Pittig A, 2014, J ABNORM PSYCHOL, V123, P314, DOI 10.1037/a0036136
   Politi MC, 2013, MED CARE RES REV, V70, p113S, DOI 10.1177/1077558712458456
   Pundt, 2016, PATIENT ORIENTATION
   Qian, 2020, PSYCHOL RESPONSES BE, DOI 10.1101/2020.02.18.20024448
   Robert Koch-Institut, 2020, INF ASS PERS HOH RIS
   Siebenhaar KU, 2020, FRONT PSYCHOL, V11, DOI 10.3389/fpsyg.2020.567905
   Sorensen K, 2015, EUR J PUBLIC HEALTH, V25, P1053, DOI 10.1093/eurpub/ckv043
   Spitzer RL, 2006, ARCH INTERN MED, V166, P1092, DOI 10.1001/archinte.166.10.1092
   Stacey D, 2021, MED DECIS MAKING, V41, P233, DOI 10.1177/0272989X20979693
   Stiggelbout AM, 1997, CAN MED ASSOC J, V157, P383
   Tebeje TH, 2021, TELEMED E-HEALTH, V27, P150, DOI 10.1089/tmj.2020.0201
   Truog RD, 2020, NEW ENGL J MED, V382, P1973, DOI 10.1056/NEJMp2005689
   van Randenborgh A, 2010, CLIN PSYCHOL PSYCHOT, V17, P285, DOI 10.1002/cpp.651
   WHO, 2020, WHO DIR GEN OP REM M
NR 48
TC 3
Z9 3
U1 3
U2 8
PU SAGE PUBLICATIONS INC
PI THOUSAND OAKS
PA 2455 TELLER RD, THOUSAND OAKS, CA 91320 USA
SN 0272-989X
EI 1552-681X
J9 MED DECIS MAKING
JI Med. Decis. Mak.
PD MAY
PY 2021
VL 41
IS 4
BP 430
EP 438
AR 0272989X211004147
DI 10.1177/0272989X211004147
EA MAR 2021
PG 9
WC Health Care Sciences & Services; Health Policy & Services; Medical
   Informatics
WE Science Citation Index Expanded (SCI-EXPANDED); Social Science Citation Index (SSCI)
SC Health Care Sciences & Services; Medical Informatics
GA RZ5LD
UT WOS:000635767100001
PM 33783266
OA Bronze
DA 2022-07-18
ER

PT J
AU Lestari, W
   Yazid, NH
   Azhar, ZN
   Ismail, A
   Sukotjo, C
AF Lestari, Widya
   Yazid, Nur Hazirah
   Azhar, Zawin Najah
   Ismail, Azlini
   Sukotjo, Cortino
TI Impact of COVID-19 on Malaysian dental students' physical, mental,
   financial and academic concerns
SO BMC ORAL HEALTH
LA English
DT Article
DE Dental education; COVID-19; Mental health; Pandemic; Dentistry; Medicine
ID STRESS; HEALTH
AB Background The coronavirus disease 2019 (COVID-19) caused by a novel coronavirus (SARS-CoV-2) has gained worldwide attention and proved to hold an impact to humankind in all aspects of life. Dental students' performances may indirectly be affected following the preventive measures in containing the disease. This study aims to evaluate the impact of COVID-19 pandemic on physical, mental, financial health and academic concern among dental students in Malaysia. Methods The current research implemented a cross sectional study among dental students in Malaysia. Assessment of the impact of COVID-19 on dental education was done by the distribution of a set of online survey consisting of 28 questions to dental students (n = 353) from public and private universities in Malaysia. The questionnaires include sociodemographic backgrounds and assessment on the mental health, financial health, physical health and academic concern. Kruskal Wallis test and Mann-Whitney U test were used to analyse the impact of COVID-19 to these 4 domains according to sociodemographic background. Results A total number of 353 respondents was recorded and 76.2% comprised of female. 59.7% were clinical students and 40.3% were preclinical students. Most of students were concerned about their own emotional health, financial concern, physical wellbeing, in which Year 3 students were found to be more concerned about their mental and financial health concern. Conclusions COVID-19 pandemic had indeed significantly affected Malaysian dental students mainly due to fear of the quality of online learning and the amount of clinical skills acquired. Therefore, it is important to identify dental stressors and lessen the impact of COVID-19 to dental students.
C1 [Lestari, Widya; Ismail, Azlini] Int Islamic Univ Malaysia, Fundamental Dent & Med Sci Dept, Kulliyyah Dent, Kuantan, Malaysia.
   [Yazid, Nur Hazirah; Azhar, Zawin Najah] Int Islamic Univ Malaysia, Kulliyyah Dent, Kuantan, Malaysia.
   [Sukotjo, Cortino] Univ Illinois, Dept Restorat Dent, Chicago, IL USA.
RP Sukotjo, C (通讯作者)，Univ Illinois, Dept Restorat Dent, Chicago, IL USA.
EM csukotjo@uic.edu
CR Adam M, 2021, ACTA STOMATOL CROAT, V55, P186, DOI 10.15644/asc55/2/8
   Ahmed MA, 2020, INT J ENV RES PUB HE, V17, DOI 10.3390/ijerph17082821
   Alrashdi M., 2021, FRONT DENT MED, P18
   Alzahem AM, 2011, EUR J DENT EDUC, V15, P8, DOI 10.1111/j.1600-0579.2010.00640.x
   Beckstein A., 2021, MJPHM, V21, P260, DOI [10.37268/mjphm/vol.21/no.1/art.826, DOI 10.37268/MJPHM/VOL.21/NO.1/ART.826]
   Deery Chris, 2020, Evid Based Dent, V21, P46, DOI 10.1038/s41432-020-0089-3
   Eleftheriades Renee, 2020, F1000Res, V9, P104, DOI 10.12688/f1000research.21066.1
   Elengoe Asita, 2020, Osong Public Health Res Perspect, V11, P93, DOI 10.24171/j.phrp.2020.11.3.08
   Ge ZY, 2020, J ZHEJIANG UNIV-SC B, V21, P361, DOI 10.1631/jzus.B2010010
   Halim MS, 2021, J INT ORAL HEALTH, V13, P201, DOI 10.4103/jioh.jioh_8_21
   Hung M, 2021, J DENT EDUC, V85, P148, DOI 10.1002/jdd.12404
   Lee K, 2009, GLOB INST, P1
   Mahdi SS, 2020, MEDICINA-LITHUANIA, V56, DOI 10.3390/medicina56120644
   Mukhtar K, 2020, PAK J MED SCI, V36, pS27, DOI 10.12669/pjms.36.COVID19-S4.2785
   Myers HL, 2004, BRIT DENT J, V197, P89, DOI 10.1038/sj.bdj.4811476
   Ozdede M., 2020, J STOMATOL, V73, P123, DOI DOI 10.5114/JOS.2020.96867
   Saraswathi I, 2020, PEERJ, V8, DOI 10.7717/peerj.10164
   Schlenz MA, 2020, BMC MED EDUC, V20, DOI 10.1186/s12909-020-02266-3
   Selvanathan M, 2020, TEACH PUBLIC ADMIN, DOI 10.1177/0144739420977900
   Sundarasen S, 2020, INT J ENV RES PUB HE, V17, DOI 10.3390/ijerph17176206
NR 20
TC 1
Z9 1
U1 0
U2 0
PU BMC
PI LONDON
PA CAMPUS, 4 CRINAN ST, LONDON N1 9XW, ENGLAND
SN 1472-6831
J9 BMC ORAL HEALTH
JI BMC Oral Health
PD FEB 23
PY 2022
VL 22
IS 1
AR 46
DI 10.1186/s12903-022-02081-w
PG 9
WC Dentistry, Oral Surgery & Medicine
WE Science Citation Index Expanded (SCI-EXPANDED); Social Science Citation Index (SSCI)
SC Dentistry, Oral Surgery & Medicine
GA ZG4LX
UT WOS:000760232100002
PM 35197029
OA gold, Green Published, Green Submitted
DA 2022-07-18
ER

PT J
AU Salameh, MA
   Boyajian, SD
   Odeh, HN
   Amaireh, EA
   Funjan, KI
   Al-Shatanawi, TN
AF Salameh, Muna A.
   Boyajian, Silvia D.
   Odeh, Hadeel N.
   Amaireh, Enas A.
   Funjan, Khaled, I
   Al-Shatanawi, Tariq N.
TI Increased incidence of musculoskeletal pain in medical students during
   distance learning necessitated by the COVID-19 pandemic
SO CLINICAL ANATOMY
LA English
DT Article
DE COVID-19; distance learning; pain; physical activity; sitting; walking
ID EXERCISE PROGRAM; BACK SCHOOL; PREVALENCE; DISORDERS; POSTURE; USERS
AB As a consequence of lockdown during the COVID-19 pandemic, the education system has changed globally. Face to face education has been replaced by distance learning. The aim of the present study was to find the prevalence of musculoskeletal pain and syndromes among medical students during distance learning and to investigate the correlations of musculoskeletal pain with different causal factors. A total of 282 students completed an online questionnaire that measured time spent on digital devices, type of physical activity, time spent sitting, number of walking days/week, ergonomics, and postural habits. Some of these measurements were compared between periods before and during the pandemic. Because of distance learning, time spent on digital devices and total time spent sitting increased significantly from before to during the pandemic (p < 0.001); students' daily physical activities and the number of days per week with at least 10 min of walking decreased significantly (p < 0.001). Most of the students (75.9%) experienced at least one type of musculoskeletal pain, predominately shoulder and neck pain (65%). There was a very significant positive correlation between musculoskeletal pain and postural habits (p < 0.0001). This study suggested that postural habits while sitting have a profoundly negative effect on the musculoskeletal system and are factors in the causation of musculoskeletal pain.
C1 [Salameh, Muna A.; Boyajian, Silvia D.; Odeh, Hadeel N.; Funjan, Khaled, I] Al Balqa Appl Univ, Dept Basic Med Sci, Al Salt 19117, Jordan.
   [Amaireh, Enas A.] Al Balqa Appl Univ, Al Salt, Jordan.
   [Al-Shatanawi, Tariq N.] Al Balqa Appl Univ, Dept Publ Hlth & Community Med, Al Salt, Jordan.
RP Salameh, MA (通讯作者)，Al Balqa Appl Univ, Dept Basic Med Sci, Al Salt 19117, Jordan.
EM muna.salameh@bau.edu.jo
RI Salameh, Muna A./AAI-2581-2019
OI Salameh, Muna A./0000-0003-4836-9440; I. Funjan,
   Khaled/0000-0003-4352-1810; Odeh, Hadeel/0000-0002-4675-0814
CR Akulwar-Tajane I., 2021, MED CLIN RES, V6, P91
   AlOmar RS, 2021, J PRIM CARE COMMUNIT, V12, DOI 10.1177/21501327211040359
   Anshel J., 2005, VISUAL ERGONOMICS HD
   Ayanniyi O, 2011, MED PRIN PRACT, V20, P368, DOI 10.1159/000323766
   Borges RG, 2011, MOTRIZ, V17, P719, DOI 10.1590/S1980-65742011000400017
   Buckle P, 2005, OCCUP MED-OXFORD, V55, P164, DOI 10.1093/occmed/kqi081
   Cucinotta Domenico, 2020, Acta Biomed, V91, P157, DOI 10.23750/abm.v91i1.9397
   Dieppe Paul, 2013, BMJ, V346, pf3146, DOI 10.1136/bmj.f3146
   Dogra S, 2012, J AGING RES, P1
   Dunton GF, 2020, BMC PUBLIC HEALTH, V20, DOI 10.1186/s12889-020-09429-3
   Fan JC, 2020, EMERG INFECT DIS, V26, P1257, DOI 10.3201/eid2606.200251
   Galindo-Romero C, 2021, OPTOMETRY VISION SCI, V98, P1255, DOI 10.1097/OPX.0000000000001794
   Gangamma M P, 2010, Ayu, V31, P236, DOI 10.4103/0974-8520.72407
   Gerr F, 2002, AM J IND MED, V41, P221, DOI 10.1002/ajim.10066
   Harman K, 2005, J MAN MANIP THER, V13, P163, DOI 10.1179/106698105790824888
   Ingram J, 2020, FRONT PSYCHOL, V11, DOI 10.3389/fpsyg.2020.588604
   Karageorghis CI, 2021, BMC PUBLIC HEALTH, V21, DOI 10.1186/s12889-021-10931-5
   Katz JN, 2000, AM J MED, V109, P586, DOI 10.1016/S0002-9343(00)00538-6
   Kim D, 2015, J PHYS THER SCI, V27, P1791, DOI 10.1589/jpts.27.1791
   Koh D, 2020, OCCUP MED-OXFORD, V70, P322, DOI 10.1093/occmed/kqaa073
   Korkmaz NC, 2011, SCI RES ESSAYS, V6, P649
   Kulin J, 2011, J OCCUP MED TOXICOL, V6, DOI 10.1186/1745-6673-6-1
   Layne SP, 2020, SCI TRANSL MED, V12, DOI 10.1126/scitranslmed.abb1469
   Memari A, 2020, WORK, V66, P751, DOI 10.3233/WOR-203221
   Muthunarayanan L, 2013, NATL J MED RES, V3, P111
   Noll M, 2014, REV BRAS REUMATOL, V54, P51, DOI [10.1016/j.rbre.2014.02.007, 10.1016/j.rbr.2013.04.007]
   Noll M, 2012, MOVIMENTO-PORTO ALEG, V18, P265
   Paul CPL, 2013, PLOS ONE, V8, DOI 10.1371/journal.pone.0062411
   Salman A, 2021, NUTRIENTS, V13, DOI 10.3390/nu13072252
   Sharia A, 2017, WORK, V56, P421, DOI 10.3233/WOR-172508
   Stockwell S, 2021, BMJ OPEN SPORT EXERC, V7, DOI 10.1136/bmjsem-2020-000960
   Taneja, 2021, INT J SCI DEV RES, V2, P54
   Tobo A., 2010, ACTA FISIATR, V17, P112
   Violant-Holz V, 2020, INT J ENV RES PUB HE, V17, DOI 10.3390/ijerph17249419
   Wilder-Smith A, 2020, J TRAVEL MED, V27, DOI 10.1093/jtm/taaa020
NR 35
TC 0
Z9 0
U1 1
U2 1
PU WILEY
PI HOBOKEN
PA 111 RIVER ST, HOBOKEN 07030-5774, NJ USA
SN 0897-3806
EI 1098-2353
J9 CLIN ANAT
JI Clin. Anat.
PD MAY
PY 2022
VL 35
IS 4
BP 529
EP 536
DI 10.1002/ca.23851
EA MAR 2022
PG 8
WC Anatomy & Morphology
WE Science Citation Index Expanded (SCI-EXPANDED)
SC Anatomy & Morphology
GA 0J2XW
UT WOS:000772335600001
PM 35293024
OA Bronze, Green Published
DA 2022-07-18
ER

PT J
AU Yekefallah, L
   Namdar, P
   Panahi, R
   Dehghankar, L
AF Yekefallah, Leili
   Namdar, Peyman
   Panahi, Rahman
   Dehghankar, Leila
TI Factors related to students' satisfaction with holding e-learning during
   the Covid-19 pandemic based on the dimensions of e-learning
SO HELIYON
LA English
DT Article
DE Satisfaction; e-learning; Covid-19
ID MEDICAL-STUDENTS; HEALTH
AB Background: E-learners' satisfaction has a significant impact on the success of the e-learning process and leads to improving the quality of the e-learning system. Many factors affect e-learning satisfaction. This study aimed to determine the factors related to students' satisfaction with e-learning during the Covid-19 pandemic based on the dimensions of e-learning.
   Methods: The present study was a cross-sectional study, which was conducted in 2020 among students studying in different fields of Qazvin University of Medical Sciences using stratified random sampling. To collect data three parts of questionnaires were used included the demographic information, the measuring the effectiveness of e-learning, and measuring the level of satisfaction with holding e-learning during the Covid-19 period. Data were entered into spss23 and analyzed by descriptive method, chi-square, and t-test.
   Results: The results showed that the mean (standard deviation) score of satisfaction with e-learning in the students was 20.75 (2.13) and 59 % of them had undesirable satisfaction. There was a significant relationship between satisfaction with e-learning and variables of gender and history of attending online classes before Covid-19. Regarding the four aspects of e-learning, there was a statistically significant difference between the two groups of students with desirable satisfaction and undesirable satisfaction. The results revealed that the mean scores of dimensions of teaching and learning; feedback and evaluation; flexibility and appropriateness; and workload among students with desirable satisfaction were higher than students with undesirable satisfaction.
   Conclusion: Considering the results, efforts should be made to improve the quality of e-learning and the factors affecting it, because due to the prevalence of Covid-19, distance education may be held for a long time. Lack of attention to these cases can reduce the quality of education and students' level of knowledge.
C1 [Yekefallah, Leili; Dehghankar, Leila] Qazvin Univ Med Sci, Social Determinants Hlth Res Ctr, Sch Nursing & Midwifery, Res Inst Prevent Noncommunicable Dis, Qazvin, Iran.
   [Namdar, Peyman] Qazvin Univ Med Sci, Social Determinants Hlth Res Ctr, Sch Med, Res Inst Prevent Noncommunicable Dis, Qazvin, Iran.
   [Panahi, Rahman] Tarbiat Modares Univ, Sch Med Sci, Tehran, Iran.
RP Dehghankar, L (通讯作者)，Qazvin Univ Med Sci, Social Determinants Hlth Res Ctr, Sch Nursing & Midwifery, Res Inst Prevent Noncommunicable Dis, Qazvin, Iran.
EM Dehghan247@gmail.com
RI namdar, peyman/ABB-5261-2021
FU Deputy of Research and Technology of Qazvin University of Medical
   Sciences
FX This work was supported by the Deputy of Research and Technology of
   Qazvin University of Medical Sciences.
CR Abbasi S, 2020, PAK J MED SCI, V36, pS57, DOI 10.12669/pjms.36.COVID19-S4.2766
   Al-Doub Eisa, 2008, STUDENTSATTITUDES EL, P841
   Al-Maskari A, 2010, J AM SOC INF SCI TEC, V61, P859, DOI 10.1002/asi.21300
   Arbaugh J.B., 2000, BUSINESS COMMUNICATI, V63, P9, DOI [10.1177/108056990006300402, DOI 10.1177/108056990006300402]
   Babolan A. Zahed, 2016, 1 INT C MOD RES FIEL
   Barteit S, 2020, COMPUT EDUC, V145, DOI 10.1016/j.compedu.2019.103726
   Bettinger EP, 2017, AM ECON REV, V107, P2855, DOI 10.1257/aer.20151193
   Bidaki MZ, 2013, PROCD SOC BEHV, V83, P862, DOI 10.1016/j.sbspro.2013.06.162
   Childs S, 2005, HEALTH INFO LIBR J, V22, P20, DOI 10.1111/j.1470-3327.2005.00614.x
   Esmaeeli H., 2017, PUBL MANAG RES, V39, P221
   Fox S, 2003, OPEN LEARN J OPEN DI, V18, P121, DOI DOI 10.1080/02680510307410
   Hampshire K, 2015, SOC SCI MED, V142, P90, DOI 10.1016/j.socscimed.2015.07.033
   Means B., 2010, EVALUATION EVIDENCE, P115
   Mirzabeygi M., 2009, Q CURRI STUD, V3
   Nalini G.K., 2020, NATL J PHYSL PHARM P, V10, P9
   Narimani M., 2015, ACAD J E LEARN, V6, P30
   Nimarpreet Kaur, 2020, National Journal of Physiology, Pharmacy and Pharmacology, V10, P563, DOI 10.5455/njppp.2020.10.04096202028042020
   Okhovati M., 2015, BIMONTHLY ED STRATEG, V8, P51
   Paechter M, 2010, COMPUT EDUC, V54, P222, DOI 10.1016/j.compedu.2009.08.005
   Parks E., WHATS E E LEARNING
   Pather N, 2020, ANAT SCI EDUC, V13, P284, DOI 10.1002/ase.1968
   Pietrosanto A., 2006, FRONT ED C 36 ANN SA, P1
   Potomkova Jarmila, 2006, Biomedical Papers (Olomouc), V150, P357
   Prober CG, 2012, NEW ENGL J MED, V366, P1657, DOI 10.1056/NEJMp1202451
   Richmond H, 2017, BMC MED EDUC, V17, DOI 10.1186/s12909-017-1047-4
   Roudsari R. Latifnejad, 2011, J MED EDUC, V10, P364
   Singh K, 2020, INDIAN PEDIATR, V57, P678
   Subramanian A, 2012, J SURG EDUC, V69, P253, DOI 10.1016/j.jsurg.2011.12.007
   Sun PC, 2008, COMPUT EDUC, V50, P1183, DOI 10.1016/j.compedu.2006.11.007
   Taplin RH, 2011, AUSTRALAS J EDUC TEC, V27, P175
   Theoret C, 2020, MED EDUC, V54, P591, DOI 10.1111/medu.14181
   Vajargah K. Fathi, 2010, INFO COMMUN TECHNOL, V1, P5
   Walker SL., 2005, LEAR ENV RES, V8, P289, DOI [10.1007/s10984-005-1568-3, DOI 10.1007/S10984-005-1568-3]
   Warnecke E, 2011, AUSTRALAS MED J, V4, P300, DOI 10.4066/AMJ.2011.736
   Zolfaghari M., 2011, J FAC NURS MIDWIF, V3, P31
NR 39
TC 5
Z9 5
U1 28
U2 43
PU ELSEVIER SCI LTD
PI OXFORD
PA THE BOULEVARD, LANGFORD LANE, KIDLINGTON, OXFORD OX5 1GB, OXON, ENGLAND
EI 2405-8440
J9 HELIYON
JI Heliyon
PD JUL
PY 2021
VL 7
IS 7
AR e07628
DI 10.1016/j.heliyon.2021.e07628
EA JUL 2021
PG 6
WC Multidisciplinary Sciences
WE Science Citation Index Expanded (SCI-EXPANDED)
SC Science & Technology - Other Topics
GA UW9PY
UT WOS:000700484300021
PM 34381894
OA Green Accepted, Green Published
DA 2022-07-18
ER

PT J
AU You, JL
   Zhang, JH
   Li, Z
AF You, Jialu
   Zhang, Jinhua
   Li, Ze
TI Consumption-Related Health Education Inequality in COVID-19: A
   Cross-Sectional Study in China
SO FRONTIERS IN PUBLIC HEALTH
LA English
DT Article
DE health inequalites; machine learning regressors; health education;
   household consumption; income-expenditure theory
ID KNOWLEDGE; MODELS; EQUITY; CARE
AB BackgroundThe COVID-19 pandemic influences various aspects of society, especially for people with low socioeconomic status. Health education has been proven to be a critical strategy in preventing a pandemic. However, socioeconomic characteristics may limit health education among low socioeconomic status groups. This study explores consumption-related health education inequality and the factors that contribute to this, which are variable across China during COVID-19. MethodsThe 2020 China COVID-19 Survey is a cross-sectional study in China, based on an anonymous online survey from 7,715 samples in 85 cities. It employed machine-learning methods to assess household consumption and other contributing variates associated with health education during the pandemic. Concentration Index (CI) and Horizontal Index (HI) were used to measure consumption-related inequalities in health education, respectively. Moreover, Wagstaff decomposition analysis was employed to identify other contributing variables to health education inequality. ResultsThe result indicates that participants with more education, better income, and positive consumption preferences undertake higher health education during COVID-19. The CI and HI of consumption-health education inequality are 0.0321 (P < 0.001) and 0.0416 (p < 0.001), respectively, which indicates that health education is concentrated in wealthy groups. We adapted Lasso regression to solve issues and omit variables. In terms of other socioeconomic characteristics, Annual Income was also a major contributor to health education inequalities, accounting for 27.1% (P < 0.001). The empirical results also suggests that education, health status, identification residence, and medical health insurance contribute to health education inequality. ConclusionsThe difference in Household consumption, annual income, rural and urban disparity, and private healthcare insurance are critical drivers of health education inequality. The government should pay more attention to promoting health education, and healthcare subside policy among vulnerable people. Significantly to improve awareness of undertaking health education with lower education, rural residential, to enhance confidence in economic recovery and life after COVID-19.
EM lunayou@163.sufe.edu.cn; lee20160515@hotmail.com
FU National Natural Science Foundation of China [71773068]; Shanghai
   University of Finance and Economics Postgraduate Innovation Fund
   [20210821]
FX Funding This work was funded by National Natural Science Foundation of
   China (Grant No. 71773068) and Shanghai University of Finance and
   Economics Postgraduate Innovation Fund (Grant No. 20210821).
CR Ahmad E, 1989, PAK DEV REV, V28, P681
   Arcaya MC, 2015, GLOBAL HEALTH ACTION, V8, DOI 10.3402/gha.v8.27106
   Bamidele JO., 2020, ANN HLTH RES, V6, P125, DOI [10.30442/ahr.0602-01-74, DOI 10.30442/AHR.0602-01-74]
   Bawazir A, 2018, J INFECT PUBLIC HEAL, V11, P89, DOI 10.1016/j.jiph.2017.05.003
   Beach CM, 2016, CAN J ECON, V49, P1229, DOI 10.1111/caje.12248
   Ben-Shlomo Y, 2002, INT J EPIDEMIOL, V31, P285, DOI 10.1093/ije/31.2.285
   Bener A, 2004, J R SOC PROMO HEALTH, V124, P167, DOI 10.1177/146642400412400408
   BIORN E, 1980, SCAND J ECON, V82, P464, DOI 10.2307/3439678
   Cai JL, 2017, INT J EQUITY HEALTH, V16, DOI 10.1186/s12939-017-0624-9
   Centers CDC for Disease Control Prevention 2013, 2013, CDC HLTH DISPARITIES, P85
   Chirwa GC, 2020, SCI AFR, V7, DOI 10.1016/j.sciaf.2019.e00213
   Democratic versus autocratic countries, 2000, J KNOWL ECON, V11, P1358
   Elbur A, 2016, IOSR J PHARM, V6, P33, DOI [10.9790/3021-068023340, DOI 10.9790/3013-068023339]
   Elgar FJ, 2015, LANCET, V385, P2088, DOI 10.1016/S0140-6736(14)61460-4
   Friedman J, 2010, J STAT SOFTW, V33, P1, DOI 10.18637/jss.v033.i01
   Goetjes E, 2021, INT J ENV RES PUB HE, V18, DOI 10.3390/ijerph18179181
   Gu H, 2019, INT J EQUITY HEALTH, V18, DOI 10.1186/s12939-019-0909-2
   Giao H, 2020, ASIAN PAC J TROP MED, V13, P260, DOI 10.4103/1995-7645.280396
   Kaidi N, 2020, J KNOWL ECON, V11, P1358, DOI 10.1007/s13132-019-00606-3
   Kawachi I, 1997, BMJ-BRIT MED J, V314, P1037, DOI 10.1136/bmj.314.7086.1037
   Kawachi I, 2002, J EPIDEMIOL COMMUN H, V56, P647, DOI 10.1136/jech.56.9.647
   Kharpal A., 2019, EVERYTHING YOU NEED
   Lazarus JV, 2021, BMJ OPEN, V11, DOI 10.1136/bmjopen-2020-047310
   Lazarus JV, 2020, PLOS ONE, V15, DOI 10.1371/journal.pone.0240011
   Mosquera PA, 2017, INT J EQUITY HEALTH, V16, DOI 10.1186/s12939-017-0520-3
   Mostafavi F, 2020, BMC PUBLIC HEALTH, V20, DOI 10.1186/s12889-020-09071-z
   Mukong AK, 2017, INT J EQUITY HEALTH, V16, DOI 10.1186/s12939-017-0598-7
   Musoro JZ, 2014, BMC MED RES METHODOL, V14, DOI 10.1186/1471-2288-14-116
   Pages J., 2015, MULTIPLE FACTOR ANAL, DOI [10.1201/b17700, DOI 10.1201/B17700]
   Pu MZ, 2020, GLOB FOOD SECUR-AGR, V26, DOI 10.1016/j.gfs.2020.100409
   Qian Y, 2020, RES SOC STRAT MOBIL, V68, DOI 10.1016/j.rssm.2020.100522
   Regional Office for the Eastern Mediterranean, 2020, WHO ANN REP 2019 WHO
   Rezaeian S, 2018, J RES HEALTH SCI, V18
   Spronk I, 2021, FRONT PUBLIC HEALTH, V9, DOI 10.3389/fpubh.2021.744405
   Sweet E, 2011, AM J PUBLIC HEALTH, V101, P260, DOI 10.2105/AJPH.2010.193896
   Tang K, 2019, HEALTH POLICY PLANN, V34, P151, DOI 10.1093/heapol/czz016
   Tibshirani R, 1996, J ROY STAT SOC B MET, V58, P267, DOI 10.1111/j.2517-6161.1996.tb02080.x
   Trevor H., 2009, ELEMENTS STAT LEARNI, V2nd ed.
   van Doorslaer E, 2000, J HEALTH ECON, V19, P553, DOI 10.1016/S0167-6296(00)00050-3
   Wagstaff A, 2005, HEALTH ECON, V14, P429, DOI 10.1002/hec.953
   Wagstaff A, 2003, J ECONOMETRICS, V112, P207, DOI 10.1016/S0304-4076(02)00161-6
   Wagstaff A, 2002, B WORLD HEALTH ORGAN, V80, P97
   WHITEHEAD M, 1992, INT J HEALTH SERV, V22, P429, DOI 10.2190/986L-LHQ6-2VTE-YRRN
   Winters N, 2019, BMJ GLOB HEALTH, V4, DOI 10.1136/bmjgh-2019-001421
   World Health Organization, 2019, WORLD HLTH STAT 2019
   Wu D, 2019, FAM MED, V51, P22, DOI 10.22454/FamMed.2018.227415
   Wu ZY, 2020, JAMA-J AM MED ASSOC, V323, P1239, DOI 10.1001/jama.2020.2648
   [张沥今 Zhang Lijin], 2020, [心理科学进展, Advances in Psychological Science], V28, P1777
NR 48
TC 0
Z9 0
U1 3
U2 3
PU FRONTIERS MEDIA SA
PI LAUSANNE
PA AVENUE DU TRIBUNAL FEDERAL 34, LAUSANNE, CH-1015, SWITZERLAND
EI 2296-2565
J9 FRONT PUBLIC HEALTH
JI Front. Public Health
PD APR 25
PY 2022
VL 10
AR 810488
DI 10.3389/fpubh.2022.810488
PG 11
WC Public, Environmental & Occupational Health
WE Science Citation Index Expanded (SCI-EXPANDED); Social Science Citation Index (SSCI)
SC Public, Environmental & Occupational Health
GA 1V1UJ
UT WOS:000805883200001
PM 35548092
OA Green Published, gold
DA 2022-07-18
ER

PT J
AU Almendingen, K
   Skotheim, T
   Ervik, B
   Magnus, EM
AF Almendingen, Kari
   Skotheim, Torhild
   Ervik, Bjorn
   Magnus, Ellen Merethe
TI Multidisciplinary Student Groups Support Digital Education as a Public
   Health Precautional Action to Prevent Spread of COVID-19 Infection: A
   Mixed Methods Study
SO JOURNAL OF MULTIDISCIPLINARY HEALTHCARE
LA English
DT Article
DE students; COVID-19; fear; health literacy; public health; education;
   distance; nurses
AB Background: Health personnel had greater odds of contracting COVID-19 during its first wave in Norway, compared with all working-age individuals. Students in health care, but also in social care and teacher education programs may be exposed to the risk of being infected themselves and to infect others through their mandatory practical training Online education may reduce their risk of becoming patients and spreaders both in their private lives and during their mandatory training.
   Aim: To explore the extent to which unvaccinated professional students fear transmission of SARS-CoV-2 from fellow students and from public transportation during the third wave.
   Materials and Methods: In this cross-sectional study, 3148 students in health care, social care, and teacher education programs and 32 supervisors completed online questionnaires consisting of open and closed questions (mixed methods) after participating in digital interprofessional learning (IPL) small-group seminars (49.6% and 65% response rates, respectively). On a 6-point Likert scale (0-5), all means concerning fear were around 3, with overlapping confidence intervals. Fear of infecting high-risk individuals seemed higher than fear of contracting the virus themselves. High levels of loyalty to and trust in state and health authorities were expressed. Medical-related terminology was frequently used, such as the one-meter distance rule, infection tracking, national guidelines, and hand sanitizer, which implies high levels of health literacy. They expressed strong support for online course delivery (mean 4.5) ahead of practical training as a precautionary public health action.
   Conclusion: These students did not have high levels of fear of contracting the virus from other students or public transport. They expressed a higher fear of infecting others than being infected themselves. The major implication for the public and the educational system is that students, even in a country with low death rates, support digital education as a public health precautional action to prevent the spread of infection.
C1 [Almendingen, Kari] Oslo Metropolitan Univ, Fac Hlth Sci, Dept Nursing & Hlth Promot, Oslo, Norway.
   [Skotheim, Torhild] Oslo Metropolitan Univ, Fac Educ & Int Studies, Dept Primary & Secondary Teacher Educ, Oslo, Norway.
   [Ervik, Bjorn; Magnus, Ellen Merethe] Oslo Metropolitan Univ, Dept Acad Affairs, Div Educ & Lib, Sect Anal & Qual Educ, Oslo, Norway.
RP Almendingen, K (通讯作者)，Oslo Metropolitan Univ, Fac Hlth Sci, Dept Nursing & Hlth Promot, Oslo, Norway.
EM kalmendi@oslomet.no
CR Afshin A, 2019, LANCET, V393, P1958, DOI 10.1016/S0140-6736(19)30041-8
   Almendingen K, J RES INTERPROF PRAC, V11, P1, DOI [10.22230/jripe.2021v11n1a319, DOI 10.22230/JRIPE.2021V11N1A319]
   Almendingen K, 2021, MEDEDPUBLISH, V10, DOI [10.15694/mep.2021.000162.1, DOI 10.15694/MEP.2021.000162.1]
   Almendingen K, 2021, PLOS ONE, V16, DOI 10.1371/journal.pone.0250378
   Almendingen K, 2021, J MULTIDISCIP HEALTH, V14, P2249, DOI 10.2147/JMDH.S325086
   [Anonymous], DATABASE STAT HIGHER
   [Anonymous], STUDIEBAROMETERET 20
   [Anonymous], 2021, STUD 2020
   Askim J, 2022, LOCAL GOV STUD, V48, P291, DOI 10.1080/03003930.2021.1964477
   Beisland EG, 2021, HEALTH QUAL LIFE OUT, V19, DOI 10.1186/s12955-021-01837-2
   Berge LI, 2021, INT J ENV RES PUB HE, V18, DOI 10.3390/ijerph18189568
   Bjorknes R, 2022, CHILD FAM SOC WORK, V27, P246, DOI 10.1111/cfs.12878
   Brean Are, 2020, Tidsskr Nor Laegeforen, V140, DOI 10.4045/tidsskr.20.0997
   Andreas JB, 2021, JAMA NETW OPEN, V4, DOI 10.1001/jamanetworkopen.2021.21934
   Cerda AA, 2022, HEALTH EXPECT, V25, P506, DOI 10.1111/hex.13274
   Crosby L, 2020, CAN J ANESTH, V67, P1327, DOI 10.1007/s12630-020-01760-y
   Demirtas-Madran HA, 2021, FRONT PSYCHOL, V12, DOI 10.3389/fpsyg.2021.558437
   Evans L, 2019, NURS EDUC, V44, P74, DOI 10.1097/NNE.0000000000000554
   Foss C, ITS 21 4 C INTERDISC
   Fretheim A, 2021, MEDRXIV, DOI [10.1101/2021.03.26.21254388, DOI 10.1101/2021.03.26.21254388]
   Goldstein BD, 2001, AM J PUBLIC HEALTH, V91, P1358, DOI 10.2105/AJPH.91.9.1358
   Gruner S, 2021, PLOS ONE, V16, DOI 10.1371/journal.pone.0247517
   Harris SM, 2021, SCAND J PUBLIC HEALT, V49, P96, DOI 10.1177/1403494820971512
   Ikhlaq A, 2020, PAK J MED SCI, V36, pS32, DOI 10.12669/pjms.36.COVID19-S4.2636
   Kaiser S, 2021, CHILD ADOL PSYCH MEN, V15, DOI 10.1186/s13034-021-00384-4
   Le C, 2021, ENGLISH SUMMARY
   Lehmann S, 2021, SCAND J PUBLIC HEALT, V49, P755, DOI 10.1177/1403494821993714
   Luo FX, 2021, FRONT PSYCHOL, V12, DOI 10.3389/fpsyg.2021.661078
   Magnusson K, 2021, EUROSURVEILLANCE, V26, DOI 10.2807/1560-7917.ES.2021.26.40.2001875
   Mertens G, 2020, J ANXIETY DISORD, V74, DOI 10.1016/j.janxdis.2020.102258
   Myhr A, 2021, FRONT PUBLIC HEALTH, V9, DOI 10.3389/fpubh.2021.717747
   Nettskjema, NETTSKJ
   Nicola M, 2020, INT J SURG, V78, P185, DOI 10.1016/j.ijsu.2020.04.018
   Norsk koronamonitor S, HOY TILL MYND
   Norwegian Institute of Public Health`, COR FACTS ADV MEAS
   Norwegian Ministries, 2022, TIM NEWS NORW MIN CO
   O'Grady NP, 2002, CLIN INFECT DIS, V35, P1281, DOI 10.1086/344188
   Oslo Metropolitan University (OsloMet), ETH GUID RES OSL MET
   Oslo Metropolitian University, SUIT ASS
   Prati G, 2021, PSYCHOL MED, V51, P201, DOI 10.1017/S0033291721000015
   Quadros S, 2021, FRONT PSYCHIATRY, V12, DOI 10.3389/fpsyt.2021.708430
   Rasca Sinziana, 2021, Transp Res Interdiscip Perspect, V10, P100376, DOI 10.1016/j.trip.2021.100376
   Sahu P, 2020, CUREUS, V12, DOI 10.7759/cureus.7541
   Sawicki AJ, 2022, PSYCHOL ASSESSMENT, V34, P294, DOI 10.1037/pas0001102
   Shafran R, 2021, COGN BEHAV PRACT, V28, P459, DOI 10.1016/j.cbpra.2021.03.003
   Simsir Z, 2022, DEATH STUD, V46, P515, DOI 10.1080/07481187.2021.1889097
   Sivertsen B., 2021, TILLEGGSUNDERSOKELSE
   Solberg E, 2021, AKAD ANNERLEDESAR KO
   Stolow JA, 2020, HEALTH EDUC BEHAV, V47, P531, DOI 10.1177/1090198120935073
   Van de Velde S, 2021, SSM-POPUL HLTH, V16, DOI 10.1016/j.ssmph.2021.100936
   Wang KY, 2014, PLOS ONE, V9, DOI 10.1371/journal.pone.0089405
   Water and the Environment Department of Agriculture, 2020, CONG BUST ASS PROT O
NR 52
TC 0
Z9 0
U1 0
U2 0
PU DOVE MEDICAL PRESS LTD
PI ALBANY
PA PO BOX 300-008, ALBANY, AUCKLAND 0752, NEW ZEALAND
SN 1178-2390
J9 J MULTIDISCIP HEALTH
JI J. Multidiscip. Healthc.
PY 2022
VL 15
BP 1369
EP 1382
DI 10.2147/JMDH.S362365
PG 14
WC Health Care Sciences & Services
WE Science Citation Index Expanded (SCI-EXPANDED)
SC Health Care Sciences & Services
GA 2L7HD
UT WOS:000817188100002
PM 35761843
OA Green Published, gold
DA 2022-07-18
ER

PT J
AU Hampshire, A
   Trender, W
   Chamberlain, SR
   Jolly, AE
   Grant, JE
   Patrick, F
   Mazibuko, N
   Williams, SCR
   Barnby, JM
   Hellyer, P
   Mehta, MA
AF Hampshire, Adam
   Trender, William
   Chamberlain, Samuel R.
   Jolly, Amy E.
   Grant, Jon E.
   Patrick, Fiona
   Mazibuko, Ndaba
   Williams, Steve C. R.
   Barnby, Joseph M.
   Hellyer, Peter
   Mehta, Mitul A.
TI Cognitive deficits in people who have recovered from COVID-19
SO ECLINICALMEDICINE
LA English
DT Article
DE COVID-19; Long covid; Cognition; Deficits; Online assessment; Attention;
   Memory; Reasoning; Planning
AB Background: There is growing concern about possible cognitive consequences of COVID-19, with reports of 'Long COVID' symptoms persisting into the chronic phase and case studies revealing neurological problems in severely affected patients. However, there is little information regarding the nature and broader prevalence of cognitive problems post-infection or across the full spread of disease severity. Methods: We sought to confirm whether there was an association between cross-sectional cognitive performance data from 81,337 participants who between January and December 2020 undertook a clinically validated web-optimized assessment as part of the Great British Intelligence Test, and questionnaire items capturing self-report of suspected and confirmed COVID-19 infection and respiratory symptoms. Findings: People who had recovered from COVID-19, including those no longer reporting symptoms, exhibited significant cognitive deficits versus controls when controlling for age, gender, education level, income, racial-ethnic group, pre-existing medical disorders, tiredness, depression and anxiety. The deficits were of substantial effect size for people who had been hospitalised (N = 192), but also for non-hospitalised cases who had biological confirmation of COVID-19 infection (N = 326). Analysing markers of premorbid intelligence did not support these differences being present prior to infection. Finer grained analysis of performance across sub-tests supported the hypothesis that COVID-19 has a multi-domain impact on human cognition. Interpretation: Interpretation. These results accord with reports of 'Long Covid' cognitive symptoms that persist into the early-chronic phase. They should act as a clarion call for further research with longitudinal and neuroimaging cohorts to plot recovery trajectories and identify the biological basis of cognitive deficits in SARS-COV-2 survivors. Funding: Funding. AH is supported by the UK Dementia Research Institute Care Research and Technology Centre and Biomedical Research Centre at Imperial College London. WT is supported by the EPSRC Centre for Doctoral Training in Neurotechnology. SRC is funded by a Wellcome Trust Clinical Fellowship 110,049/Z/15/ Z. JMB is supported by Medical Research Council (MR/N013700/1). MAM, SCRW and PJH are, in part, supported by the National Institute for Health Research (NIHR) Biomedical Research Centre at South London and Maudsley NHS Foundation Trust and King's College London (c) 2021 The Author(s). Published by Elsevier Ltd. This is an open access article under the CC BY-NC-ND license (http://creativecommons.org/licenses/by-nc-nd/4.0/)
C1 [Hampshire, Adam; Trender, William; Jolly, Amy E.; Hellyer, Peter] Imperial Coll London, Dementia Res Inst Care Res & Technol Ctr, Dept Brain Sci, 926 Sir Michael Uren Hub 86 Wood Lane, London W12 0BZ, England.
   [Chamberlain, Samuel R.] Univ Southampton, Dept Psychiat, Southampton, Hants, England.
   [Chamberlain, Samuel R.] Univ Cambridge, Dept Psychiat, Cambridge, England.
   [Grant, Jon E.] Univ Chicago, Dept Psychiat, Chicago, IL 60637 USA.
   [Patrick, Fiona; Mazibuko, Ndaba; Williams, Steve C. R.; Barnby, Joseph M.; Hellyer, Peter; Mehta, Mitul A.] Kings Coll London, Inst Psychiat Psychol & Neurosci, London, England.
RP Hampshire, A (通讯作者)，Imperial Coll London, Dementia Res Inst Care Res & Technol Ctr, Dept Brain Sci, 926 Sir Michael Uren Hub 86 Wood Lane, London W12 0BZ, England.
EM a.hampshire@imperial.ac.uk
RI Williams, Steve C/D-6979-2011; Chamberlain, Samuel R/A-7839-2008;
   Hellyer, Peter/F-7112-2013
OI Williams, Steve C/0000-0003-4299-1941; Chamberlain, Samuel
   R/0000-0001-7014-8121; Jolly, Amy/0000-0002-7413-9772; Hellyer,
   Peter/0000-0002-5139-3401
FU UK Dementia Research Institute Care Research and Technology Centre and
   Biomedical Research Centre at Imperial College London; EPSRC Centre for
   Doctoral Training in Neurotechnology; Wellcome Trust Clinical Fellowship
   [110,049/Z/15/Z]; Medical Research Council [MR/N013700/1]; National
   Institute for Health Research (NIHR) Biomedical Research Centre at South
   London and Maudsley NHS Foundation Trust; King's College London
FX AH is supported by the UK Dementia Research Institute Care Research and
   Technology Centre and Biomedical Research Centre at Imperial College
   London. WT is supported by the EPSRC Centre for Doctoral Training in
   Neurotechnology. SRC is funded by a Wellcome Trust Clinical Fellowship
   110,049/Z/15/Z. JMB is supported by Medical Research Council
   (MR/N013700/1). MAM, SCRW and PJH are, in part, supported by the
   National Institute for Health Research (NIHR) Biomedical Research Centre
   at South London and Maudsley NHS Foundation Trust and King's College
   London
CR Baig AM, 2021, J MED VIROL, V93, P2555, DOI 10.1002/jmv.26624
   Beyrouti R, 2020, J NEUROL NEUROSUR PS, V91, P889, DOI 10.1136/jnnp-2020-323586
   Brown E, 2020, SCHIZOPHR RES, V222, P79, DOI 10.1016/j.schres.2020.05.005
   Callard F, 2021, SOC SCI MED, V268, DOI 10.1016/j.socscimed.2020.113426
   Chamberlain SR, 2021, BJPSYCH OPEN, V7, DOI 10.1192/bjo.2021.3
   Chowkwanyun M, 2020, NEW ENGL J MED, V383, P201, DOI 10.1056/NEJMp2012910
   Ellul M, 2020, J NEUROL NEUROSUR PS, V91, P811, DOI 10.1136/jnnp-2020-323667
   Ellul MA, 2020, LANCET NEUROL, V19, P767, DOI 10.1016/S1474-4422(20)30221-0
   England PH., 2020, DISPARITIES RISK OUT
   Franke C, 2021, BRAIN BEHAV IMMUN, V93, P415, DOI 10.1016/j.bbi.2020.12.022
   Hampshire A, 2020, GREAT BRIT INTELLIGE
   Hampshire A, 2021, NAT COMMUN, V12, DOI 10.1038/s41467-021-24365-5
   Hampshire A, 2012, NEURON, V76, P1225, DOI 10.1016/j.neuron.2012.06.022
   Helms J, 2020, NEW ENGL J MED, V382, P2268, DOI 10.1056/NEJMc2008597
   Holmes EA, 2020, LANCET PSYCHIAT, V7, P547, DOI 10.1016/S2215-0366(20)30168-1
   Jolly AE, 2020, BRAIN, V143, P1158, DOI 10.1093/brain/awaa067
   Kirby T, 2020, LANCET RESP MED, V8, P547, DOI 10.1016/S2213-2600(20)30228-9
   Kremer S, 2020, RADIOLOGY, V297, pE242, DOI [10.1148/radiol.202020222, 10.1148/radiol.2020202222]
   McGurn B, 2004, NEUROLOGY, V62, P1184, DOI 10.1212/01.WNL.0000103169.80910.8B
   Mehta P, 2020, LANCET, V395, P1033, DOI 10.1016/S0140-6736(20)30628-0
   Paterson RW, 2020, BRAIN, V143, P3104, DOI 10.1093/brain/awaa240
   Perego Elisa, 2020, WELLCOME OPEN RES, V5, P224, DOI [10.12688/wellcomeopenres.16307.1, DOI 10.12688/WELLCOMEOPENRES.16307.1]
   Rogers JP, 2020, LANCET PSYCHIAT, V7, P611, DOI 10.1016/S2215-0366(20)30203-0
   Sasannejad C, 2019, CRIT CARE, V23, DOI 10.1186/s13054-019-2626-z
   Smith AP, 2013, PSYCHONEUROENDOCRINO, V38, P744, DOI 10.1016/j.psyneuen.2012.09.002
   Soreq E, 2021, NAT COMMUN, V12, DOI 10.1038/s41467-021-22199-9
   Toscano G, 2020, NEW ENGL J MED, V382, P2574, DOI 10.1056/NEJMc2009191
   Varatharaj Aravinthan, 2020, Lancet Psychiatry, V7, P875, DOI 10.1016/S2215-0366(20)30287-X
   von Weyhern CH, 2020, LANCET, V395, pE109, DOI 10.1016/S0140-6736(20)31282-4
   Wu ZY, 2020, JAMA-J AM MED ASSOC, V323, P1239, DOI 10.1001/jama.2020.2648
   Zanin L, 2020, ACTA NEUROCHIR, V162, P1491, DOI 10.1007/s00701-020-04374-x
NR 31
TC 68
Z9 71
U1 24
U2 31
PU ELSEVIER
PI AMSTERDAM
PA RADARWEG 29, 1043 NX AMSTERDAM, NETHERLANDS
EI 2589-5370
J9 ECLINICALMEDICINE
JI EClinicalMedicine
PD SEP
PY 2021
VL 39
AR 101044
DI 10.1016/j.eclinm.2021.101044
EA SEP 2021
PG 10
WC Medicine, General & Internal
WE Science Citation Index Expanded (SCI-EXPANDED)
SC General & Internal Medicine
GA WC1YG
UT WOS:000704058900018
PM 34316551
OA Green Published, gold, Green Submitted, Green Accepted
DA 2022-07-18
ER

PT J
AU Zhou, R
   Chen, H
   Zhu, L
   Chen, Y
   Chen, BY
   Li, Y
   Chen, Z
   Zhu, HH
   Wang, HM
AF Zhou, Rui
   Chen, Hao
   Zhu, Lin
   Chen, Ying
   Chen, Boyan
   Li, Ying
   Chen, Zhi
   Zhu, Haihong
   Wang, Hongmei
TI Mental Health Status of the Elderly Chinese Population During COVID-19:
   An Online Cross-Sectional Study
SO FRONTIERS IN PSYCHIATRY
LA English
DT Article
DE COVID-19; mental health; influencing factors; elderly; China
ID PSYCHOLOGICAL IMPACT; DEPRESSIVE SYMPTOMS; EPIDEMIC OUTBREAK;
   OLDER-ADULTS; SARS; AGE; PREVALENCE; DISTRESS; RISK
AB Background: COVID-19 not only threatened the public's physical health but also brought unbearable psychological pressure, especially for those vulnerable groups like the elderly. However, studies on the psychological status of older adults during this public health emergency remained scant. This study aims to investigate the mental health status among the elderly Chinese population during COVID-19 pandemic and determine the influencing factors of psychological symptoms.
   Methods: From February 19 to March 19, 2020, an online survey was administered to Chinese older adults using a convenience sampling method. Information on demographic data, health status and other epidemic related factors were collected. Specifically, the study defined the psychological status as five primary disorder-depression, neurasthenia, fear, anxiety, and hypochondria-which were assessed by the Psychological Questionnaire for Emergent Event of Public Health (PQEEPH). Standard descriptive statistics and multiple logistic regression analyses were conducted to analyze the data.
   Results: Of 1,501 participants recruited from 31 provinces in China, 1,278 were valid for further analysis. Participants' scores on each sub-scale were described in median and interquartile [M(Q)]: depression [0.00 (0.33)], neurasthenia [0.00 (0.40)], fear [1.00 (0.83)], anxiety [0.00 (0.17)], hypochondria [0.00 (0.50)]. Chronic diseases (depression p = 0.001; neurasthenia p < 0.001; fear p = 0.023; anxiety p < 0.001; hypochondria p = 0.001) and the BMI index (depression p = 0.015; neurasthenia p = 0.046; fear p = 0.016; anxiety p = 0.015; hypochondria p = 0.013) had significant impacts on all of the five sub-scales. Specifically, the rural dwellers had a higher level of neurasthenia, fear, and hypochondria. Besides, education level (p = 0.035) and outbreak risk level (p = 0.004) had significant impacts on the depression. Higher household monthly income per capita (p = 0.031), and the community-level entry/exit control (p = 0.011) are factors against anxiety.
   Conclusions: Most elderly residents reported mild negative emotions during COVID-19 and more attention should be paid to the recognition and alleviation of fear. Our findings also identified factors associated with the mental health status of the elderly, which is of practical significance in the design and implementation of psychological interventions for this vulnerable population during COVID-19 and future emerging diseases.
C1 [Zhou, Rui; Chen, Hao; Zhu, Lin; Chen, Ying; Chen, Boyan; Wang, Hongmei] Zhejiang Univ, Affiliated Hosp 1, Sch Med, Dept Social Med,Sch Publ Hlth, Hangzhou, Peoples R China.
   [Zhou, Rui; Chen, Hao; Zhu, Lin; Chen, Ying; Chen, Boyan; Wang, Hongmei] Zhejiang Univ, Affiliated Hosp 1, Sch Med, Dept Pharm, Hangzhou, Peoples R China.
   [Zhu, Lin] Shanghai Med Informat Res Ctr, Shanghai Hlth Dev Res Ctr, Shanghai, Peoples R China.
   [Li, Ying] Xian Med Univ, Dept Publ Hlth, Xian, Peoples R China.
   [Chen, Zhi; Zhu, Haihong] Zhejiang Univ, Affiliated Hosp 1, Sch Med, State Key Lab Diag & Treatment Infect Dis, Hangzhou, Peoples R China.
RP Wang, HM (通讯作者)，Zhejiang Univ, Affiliated Hosp 1, Sch Med, Dept Social Med,Sch Publ Hlth, Hangzhou, Peoples R China.; Wang, HM (通讯作者)，Zhejiang Univ, Affiliated Hosp 1, Sch Med, Dept Pharm, Hangzhou, Peoples R China.
EM rosa@zju.edu.cn
CR Armitage R, 2020, LANCET PUBLIC HEALTH, V5, pE256, DOI 10.1016/S2468-2667(20)30061-X
   Arnold KA, 2007, J OCCUP HEALTH PSYCH, V12, P193, DOI 10.1037/1076-8998.12.3.193
   Banerjee D, 2020, ASIAN J PSYCHIATR, V51, DOI 10.1016/j.ajp.2020.102154
   Bults M, 2011, BMC PUBLIC HEALTH, V11, DOI [10.1186/1471-2458-11-2, 10.1186/1471-2458-11-165]
   Cao WJ, 2020, PSYCHIAT RES, V287, DOI 10.1016/j.psychres.2020.112934
   Chen N., 2020, LANCET, V395, P507, DOI [10.1016/S0140-6736(20)30211-7, DOI 10.1016/S0140-6736(20)30211-7]
   Commodari E, 2020, FRONT PSYCHOL, V11, DOI 10.3389/fpsyg.2020.559951
   Fontes WHD, 2020, FRONT PSYCHIATRY, V11, DOI 10.3389/fpsyt.2020.00841
   Gao Y., 2004, CHINESE MED ETHICS, V17, P60
   [高延 Gao Yan], 2004, [中国行为医学科学, Chinese Journal of Behavioral Medical Science], V13, P658
   Huang YE, 2020, PSYCHIAT RES, V288, DOI 10.1016/j.psychres.2020.112954
   Huang Y, 2020, J MED INTERNET RES, V22, DOI 10.2196/18718
   Kajitani S, 2011, JPN WORLD ECON, V23, P153, DOI 10.1016/j.japwor.2011.06.001
   Ko CH, 2006, PSYCHIAT CLIN NEUROS, V60, P397, DOI 10.1111/j.1440-1819.2006.01522.x
   Lai CC, 2020, INT J ANTIMICROB AG, V55, DOI 10.1016/j.ijantimicag.2020.105924
   Lau ALD, 2008, AGING MENT HEALTH, V12, P746, DOI 10.1080/13607860802380607
   Lee K, 2009, GLOB INST, P1
   Lee TMC, 2006, AGING MENT HEALTH, V10, P303, DOI 10.1080/13607860600638545
   Lei L, 2020, MED SCI MONITOR, V26, DOI 10.12659/MSM.924609
   Li D, 2014, ARCH GERONTOL GERIAT, V58, P1, DOI 10.1016/j.archger.2013.07.016
   Li LJ., 2014, J CHIN J HLTH ED, V30, P631, DOI [10.16168/j.cnki.issn.1002-9982.2014.07.026, DOI 10.16168/J.CNKI.ISSN.1002-9982.2014.07.026]
   Liu J, 2020, FRONT PSYCHIATRY, V11, DOI 10.3389/fpsyt.2020.00459
   Liu YL., 2019, CHINAS AGING POPULAT
   Losada-Baltar A, 2021, J GERONTOL B-PSYCHOL, V76, pE10, DOI 10.1093/geronb/gbaa048
   Luo F., 2020, J GUANGDONG PHARM U, V36, P159, DOI [10.16809/j.cnki.2096-3653.2020022401, DOI 10.16809/J.CNKI.2096-3653.2020022401]
   Mchiza ZJR, 2019, INT J ENV RES PUB HE, V16, DOI 10.3390/ijerph16203919
   Meng H, 2020, PSYCHIAT RES, V289, DOI 10.1016/j.psychres.2020.112983
   [张明妍 Zhang Mingyan], 2011, [心理科学, Psychological Science], V34, P441
   National Health Commission of the People's Republic of China, 2020, NOT ISS GUID EM PSYC
   Niehaves B, 2014, EUR J INFORM SYST, V23, P708, DOI 10.1057/ejis.2013.19
   Peng EYC, 2010, J FORMOS MED ASSOC, V109, P524, DOI 10.1016/S0929-6646(10)60087-3
   Peng FJ, 2020, CAN J CARDIOL, V36, P915, DOI 10.1016/j.cjca.2020.04.010
   Qiu JY, 2020, GEN PSYCHIAT, V33, DOI 10.1136/gpsych-2020-100213
   Reynolds K, 2015, WORLD PSYCHIATRY, V14, P74, DOI 10.1002/wps.20193
   Robinson E, 2021, APPETITE, V156, DOI 10.1016/j.appet.2020.104853
   Rubin GJ, 2020, BMJ-BRIT MED J, V368, DOI 10.1136/bmj.m313
   Satici B, 2020, INT J MENT HEALTH AD, DOI 10.1007/s11469-020-00305-0
   Schoberberger R, 2014, GESUNDHEITSWESEN, V76, P336, DOI 10.1055/s-0033-1347219
   Su ZH, 2021, GLOBALIZATION HEALTH, V17, DOI 10.1186/s12992-020-00654-4
   Sugai T, 2015, BMJ OPEN, V5, DOI 10.1136/bmjopen-2015-008720
   Tang B, 2020, INFECT DIS MODEL, V5, P248, DOI 10.1016/j.idm.2020.02.001
   Ul-Haq Z, 2014, PSYCHOL MED, V44, P2231, DOI 10.1017/S0033291713002833
   Van Bortel T, 2016, B WORLD HEALTH ORGAN, V94, P210, DOI 10.2471/BLT.15.158543
   Wang CY, 2020, INT J ENV RES PUB HE, V17, DOI 10.3390/ijerph17051729
   Wang DW, 2020, J COASTAL RES, P1, DOI [10.2112/JCR-SI109-001.1, 10.1001/jama.2020.1585]
   Wang XZ, 2020, J YIBIN U, V20, P15, DOI [10.19504/j.cnki.issn1671-5365.2020.04.004, DOI 10.19504/J.CNKI.ISSN1671-5365.2020.04.004]
   Wei N, 2020, J ZHEJIANG UNIV-SC B, V21, P400, DOI 10.1631/jzus.B2010013
   WHO, 2020, 2019 NCOV OUTBR EM I
   WHO, 2020, WHO DIR GEN OP REM M
   World Health Organization, 2021, WEEKLY EPIDEMIOLOGIC
   Wu KL, 2020, MED SCI MONIT BASIC, V26, DOI 10.12659/MSMBR.924085
   Xie XF, 2011, J RISK RES, V14, P1091, DOI 10.1080/13669877.2011.571790
   Yang HY, 2020, PSYCHIAT RES, V289, DOI 10.1016/j.psychres.2020.113045
   Yang Y, 2020, LANCET PSYCHIAT, V7, pE19, DOI 10.1016/S2215-0366(20)30079-1
   Yip PSF, 2010, CRISIS, V31, P86, DOI 10.1027/0227-5910/a000015
   Zbronska Izabela, 2018, Rocz Panstw Zakl Hig, V69, P369, DOI 10.32394/rpzh.2018.0042
   Zhang Renjie, 2015, Zhonghua Yu Fang Yi Xue Za Zhi, V49, P1073
   Zhou F, 2020, LANCET, V395, P1054, DOI 10.1016/S0140-6736(20)30566-3
   Zhou SJ, 2020, EUR CHILD ADOLES PSY, V29, P749, DOI 10.1007/s00787-020-01541-4
NR 59
TC 3
Z9 3
U1 25
U2 32
PU FRONTIERS MEDIA SA
PI LAUSANNE
PA AVENUE DU TRIBUNAL FEDERAL 34, LAUSANNE, CH-1015, SWITZERLAND
SN 1664-0640
J9 FRONT PSYCHIATRY
JI Front. Psychiatry
PD MAY 12
PY 2021
VL 12
AR 645938
DI 10.3389/fpsyt.2021.645938
PG 10
WC Psychiatry
WE Science Citation Index Expanded (SCI-EXPANDED); Social Science Citation Index (SSCI)
SC Psychiatry
GA SH6AB
UT WOS:000654216000001
PM 34054603
OA Green Published, gold
DA 2022-07-18
ER

PT J
AU Liyanage, G
   Dewasurendra, M
   Athapathu, A
   Magodarathne, L
AF Liyanage, Guwani
   Dewasurendra, Madushika
   Athapathu, Ashan
   Magodarathne, Lakmini
TI Hand hygiene behavior among Sri Lankan medical students during COVID-19
   pandemic
SO BMC MEDICAL EDUCATION
LA English
DT Article
DE Hand Hygiene; Pandemics; Students; Medical; Sri Lanka; Knowledge;
   Attitude; Behavior
ID EFFICACY; CARE
AB Background Poor compliance with hand hygiene practices among medical students poses a risk for cross-infection. It has become more critical during the COVID-19 pandemic than ever before. This study aimed to determine the knowledge, attitudes, practices of hand hygiene among final-year medical students. It also explored reported hand hygiene behavior before the COVID-19 pandemic and the need for educational strategies to correct the deficiencies. Methods A concurrent mixed-method approach was used. In the quantitative strand, a cross-sectional online survey was carried out via a Google form. Mann-Whitney U test and Chi-squared test were used for comparisons. In the qualitative strand, twelve participants were interviewed, based on a semi-structured interview guide and audio recorded. Transcribed data were evaluated with thematic content analysis. Results A total of 225 final-year medical students were studied in the quantitative strand. Most were females. The mean score for knowledge was 3.35 +/- 0.795 out of six. Of them, 31.6 % of participants scored below 3 points (< 50 % of the total). Most (78.9 %) had positive attitudes (score of > 80 %). Only 36.4 % reported "adequate" hand hygiene performance in all eight dimensions of the behavior domain. Noticeably, fewer participants reported to clean their hands after checking blood pressure (55.6 %), and only 66.2 % stated carrying a hand sanitizer in their pocket. Significant correlations were not found between reported behavior and attitudes (p = 0.821) or knowledge (p = 0.794). The qualitative strand with 12 respondents revealed the positive influence of both hierarchical and non-hierarchal role models. Time constraints, skin irritation, and workload pressures were the main barriers. Frequent reminders, supervision, and interactive teaching were suggested as methods to improve hand hygiene compliance. They also stated that increased enthusiasm was noted on hand hygiene during the COVID-19 pandemic compared to the pre-pandemic period. Conclusions Most of the participants had positive attitudes towards hand hygiene. Yet, a considerable gap between attitudes and knowledge and reported hand hygiene behavior was evident. Coupling educational programs that use cognitive and behavioral methods, including role modeling, supervision, and frequent reminders, is recommended to bridge the knowledge-attitude-behavior gap.
C1 [Liyanage, Guwani; Dewasurendra, Madushika] Univ Sri Jayewardenepura, Fac Med Sci, Dept Pediat, Nugegoda, Sri Lanka.
   [Athapathu, Ashan] Newcastle Univ Med, Johor Baharu, Malaysia.
   [Magodarathne, Lakmini] Minist Hlth & Indigenous Med, Publ Hlth Complex, Colombo, Sri Lanka.
RP Liyanage, G (通讯作者)，Univ Sri Jayewardenepura, Fac Med Sci, Dept Pediat, Nugegoda, Sri Lanka.
EM guwani@sjp.ac.lk
CR [Anonymous], 2020, WHO COR DIS COVID 19
   [Anonymous], 2009, WHO GUID HAND HYG HL
   [Anonymous], 2019, WHO GUID HAND HYG HL
   Ariyaratne M, 2015, SRI LANKAN J INFECT, V3, P15, DOI [10.4038/sljid.v3i1.4761, DOI 10.4038/SLJID.V3I1.4761]
   Bloomfield SF, 2007, AM J INFECT CONTROL, V35, pS27, DOI 10.1016/j.ajic.2007.07.001
   Cambil-Martin J, 2020, J Prev Med Hyg, V61, pE9, DOI 10.15167/2421-4248/jpmh2020.61.1.741
   Cresswell P, 2018, BMJ OPEN, V8, DOI 10.1136/bmjopen-2017-018156
   Erasmus V, 2020, BMJ OPEN, V10, DOI 10.1136/bmjopen-2019-029484
   Feather A, 2000, J HOSP INFECT, V45, P62, DOI 10.1053/jhin.1999.0705
   Gardner B, 2015, HEALTH PSYCHOL REV, V9, P277, DOI 10.1080/17437199.2013.876238
   Gifford R, 2014, INT J PSYCHOL, V49, P141, DOI 10.1002/ijop.12034
   Golin AP, 2020, AM J INFECT CONTROL, V48, P1062, DOI 10.1016/j.ajic.2020.06.182
   Hagel S, 2019, CLIN MICROBIOL INFEC, V25, P462, DOI 10.1016/j.cmi.2018.07.010
   Jayarajah U, 2019, BMC MED EDUC, V19, DOI 10.1186/s12909-019-1582-2
   Kampf G, 2013, BMC INFECT DIS, V13, DOI 10.1186/1471-2334-13-472
   Kampf G, 2010, BMC INFECT DIS, V10, DOI 10.1186/1471-2334-10-78
   Kaur Rajneesh, 2015, J Infect Prev, V16, P162, DOI 10.1177/1757177415580466
   Nair Sreejith Sasidharan, 2014, ISRN Prev Med, V2014, P608927, DOI 10.1155/2014/608927
   Pittet D, 2004, ANN INTERN MED, V141, P1, DOI 10.7326/0003-4819-141-1-200407060-00008
   Pittet D, 2006, LANCET INFECT DIS, V6, P641, DOI 10.1016/S1473-3099(06)70600-4
   Suchomel M, 2018, ANTIMICROB RESIST IN, V7, DOI 10.1186/s13756-018-0357-6
   Weber DJ, 2013, CURR OPIN INFECT DIS, V26, P338, DOI 10.1097/QCO.0b013e3283630f04
   Whitby M, 2007, J HOSP INFECT, V65, P1, DOI 10.1016/j.jhin.2006.09.026
   Zakeri Hosein, 2017, Electron Physician, V9, P5159, DOI 10.19082/5159
NR 24
TC 1
Z9 1
U1 1
U2 1
PU BMC
PI LONDON
PA CAMPUS, 4 CRINAN ST, LONDON N1 9XW, ENGLAND
EI 1472-6920
J9 BMC MED EDUC
JI BMC Med. Educ.
PD JUN 8
PY 2021
VL 21
IS 1
AR 333
DI 10.1186/s12909-021-02783-9
PG 8
WC Education & Educational Research; Education, Scientific Disciplines
WE Science Citation Index Expanded (SCI-EXPANDED); Social Science Citation Index (SSCI)
SC Education & Educational Research
GA ST8ZR
UT WOS:000662727800003
PM 34103033
OA Green Published, gold
DA 2022-07-18
ER

PT J
AU Nomura, O
   Irie, J
   Park, Y
   Nonogi, H
   Hanada, H
AF Nomura, Osamu
   Irie, Jin
   Park, Yoonsoo
   Nonogi, Hiroshi
   Hanada, Hiroyuki
TI Evaluating Effectiveness of YouTube Videos for Teaching Medical Students
   CPR: Solution to Optimizing Clinician Educator Workload during the
   COVID-19 Pandemic
SO INTERNATIONAL JOURNAL OF ENVIRONMENTAL RESEARCH AND PUBLIC HEALTH
LA English
DT Article
DE YouTube; CPR; medical students; education; COVID-19 pandemic
AB (1) Background: This study aimed to evaluate the effectiveness of using a pre-existing video on CPR to support preclinical resuscitation education for medical students; (2) Methods: In total, 129 students selected to learn CPR using a pre-existing YouTube video or the conventional screencast video by their university faculties. All students responded to the pre- and post-training multiple-choice questionnaire on the basic knowledge of CPR, and, based on their responses, an analysis of covariance (ANCOVA) was conducted to assess the comparability of effectiveness across learning modalities. (3) Results: Among the students, 49 (38.0%) students selected the YouTube video to learn about CPR and were treated as the intervention group. The mean pre-test scores and post-test scores of the YouTube and the instructor's video groups were 6.43 and 6.64, and 9.06 and 9.09, respectively. After controlling for the pre-test score effects, the results of ANCOVA did not show statistically significant differences between groups (p = 0.927), indicating comparable performance between groups that used YouTube and the instructor's videos. (4) Conclusion: Utilizing YouTube videos is a useful teaching strategy for teaching CPR knowledge, which would reduce the burden on faculty of creating screencast lecture videos for online learning on resuscitation.
C1 [Nomura, Osamu; Irie, Jin; Hanada, Hiroyuki] Hirosaki Univ, Dept Emergency & Disaster Med, Hirosaki, Aomori 0368562, Japan.
   [Park, Yoonsoo] Harvard Univ, Harvard Med Sch, Boston, MA 02114 USA.
   [Nonogi, Hiroshi] Japan Resuscitat Council, Tokyo 1510053, Japan.
RP Nomura, O (通讯作者)，Hirosaki Univ, Dept Emergency & Disaster Med, Hirosaki, Aomori 0368562, Japan.
EM osamunomura@hotmail.com; jin-irie@hirosaki-u.ac.jp;
   YSPARK@mgh.harvard.edu; nonogijpulse@gmail.com;
   hanada68@hirosaki-u.ac.jp
RI Nomura, Osamu/ABI-4500-2020; Park, Yoon Soo/C-6472-2015
OI Nomura, Osamu/0000-0003-1296-1768; Park, Yoon Soo/0000-0001-8583-4335
FU Japan Science and Technology Agency Center of Innovation (COI) Program
FX This research was supported by Japan Science and Technology Agency
   Center of Innovation (COI) Program.
CR Al-Balas M, 2020, BMC MED EDUC, V20, DOI 10.1186/s12909-020-02257-4
   Colmers-Gray IN, 2019, AEM EDUC TRAIN, V3, P387, DOI 10.1002/aet2.10376
   Das D, 2021, AEM EDUC TRAIN, V5, P91, DOI 10.1002/aet2.10539
   Desy JR, 2017, MAYO CLIN PROC, V92, P243, DOI 10.1016/j.mayocp.2016.10.026
   Ferhatoglu SY, 2020, AUSTRALAS EMERG CARE, V23, P211, DOI 10.1016/j.auec.2020.05.005
   Grock A, 2021, AEM EDUC TRAIN, V5, DOI 10.1002/aet2.10556
   Hagana A, 2020, AEM EDUC TRAIN, V4, P291, DOI 10.1002/aet2.10472
   Japan Resuscitation Council, LEARN CPR US AED
   Khamees D, 2020, AEM EDUC TRAIN, V4, P284, DOI 10.1002/aet2.10450
   Lehmann R, 2019, BMC MED EDUC, V19, DOI 10.1186/s12909-018-1442-5
   Lynes CW, 2020, JAMA CARDIOL, V5, P1448, DOI 10.1001/jamacardio.2020.2871
   Murugiah K, 2011, RESUSCITATION, V82, P332, DOI 10.1016/j.resuscitation.2010.11.015
   Nomura O, 2021, ADV HEALTH SCI EDUC, V26, P1255, DOI 10.1007/s10459-021-10048-9
   Nomura O, 2020, J EMERG MED, V59, pE154, DOI 10.1016/j.jemermed.2020.06.069
   Nomura O, 2016, MEDICINE, V95, DOI 10.1097/MD.0000000000004867
   Pescatore RM, 2020, AEM EDUC TRAIN, V4, P239, DOI 10.1002/aet2.10405
   Rapp AK, 2016, J SURG EDUC, V73, P1072, DOI 10.1016/j.jsurg.2016.04.024
   Spence AD, 2016, BMC MED EDUC, V16, DOI 10.1186/s12909-016-0726-x
   Thoma B, 2018, ANN EMERG MED, V72, P696, DOI 10.1016/j.annemergmed.2018.05.003
   Woods JM, 2020, PERSPECT MED EDUC, V9, P302, DOI 10.1007/s40037-020-00589-x
   Yaylaci S, 2014, EMERG MED AUSTRALAS, V26, P474, DOI 10.1111/1742-6723.12274
   Zaidi SR, 2020, AEM EDUC TRAIN, V4, P411, DOI 10.1002/aet2.10490
   Zoll Medical, RESP SUDD CARD ARR
   Zoll Medical, IS THER TREATM SUDD
NR 24
TC 5
Z9 5
U1 4
U2 5
PU MDPI
PI BASEL
PA ST ALBAN-ANLAGE 66, CH-4052 BASEL, SWITZERLAND
EI 1660-4601
J9 INT J ENV RES PUB HE
JI Int. J. Environ. Res. Public Health
PD JUL
PY 2021
VL 18
IS 13
AR 7113
DI 10.3390/ijerph18137113
PG 6
WC Environmental Sciences; Public, Environmental & Occupational Health
WE Science Citation Index Expanded (SCI-EXPANDED); Social Science Citation Index (SSCI)
SC Environmental Sciences & Ecology; Public, Environmental & Occupational
   Health
GA TF8RC
UT WOS:000670981700001
PM 34281050
OA Green Published, gold
DA 2022-07-18
ER

PT J
AU Lim, Y
   Han, A
   Lee, M
   Kim, M
AF Lim, Youngshin
   Han, Areum
   Lee, Mingoo
   Kim, May
TI The Effects of an Online-Offline Hybrid Exercise Program on the Lives of
   Children with Cerebral Palsy Using Wheelchairs during the COVID-19
   Pandemic in Korea
SO INTERNATIONAL JOURNAL OF ENVIRONMENTAL RESEARCH AND PUBLIC HEALTH
LA English
DT Article
DE children with CP; COVID-19; online exercise programs; reintegration to
   normal living (RNL); social interaction; quality of life
ID QUALITY-OF-LIFE; SPINAL-CORD-INJURY; PHYSICAL-ACTIVITY; LEISURE
   ACTIVITIES; PARTICIPATION; ADOLESCENTS; PEOPLE; POPULATION; VALIDATION;
   IMPACT
AB Due to the ongoing COVID-19 pandemic, many online programs for social meetings, education, leisure, and physical activities have been developed and provided; however, children with cerebral palsy (CP) cannot enjoy online programs in the same way that those without disabilities can. The aim of this study was to investigate the differences in reintegration to normal living (RNL), social interaction, and quality of life among school-age children with CP after participation in a game-based online-offline hybrid group exercise program. The current study was conducted on 26 children with CP who participated in a hybrid exercise program. The RNL, social interaction, and quality of life were measured before and after the six-week program. The scores of RNL and quality of life were improved (p < 0.05) after program participation. Online or hybrid exercise programs incorporating interactive methods (i.e., competition and cooperating) could enhance RNL and quality of life of children with CP. Thus, well-designed online or hybrid exercise programs should be developed and provided for children with CP to enhance overall quality of life during the pandemic.
C1 [Lim, Youngshin; Kim, May] Korea Univ, Dept Phys Educ, Coll Educ, Seoul 02841, South Korea.
   [Han, Areum] Seoul Natl Univ Sci Technol, Dept Sport Sci, Coll Energy & Biotechnol, Seoul 01811, South Korea.
   [Lee, Mingoo] Korea Univ, Coll Med, Seoul 02841, South Korea.
RP Kim, M (通讯作者)，Korea Univ, Dept Phys Educ, Coll Educ, Seoul 02841, South Korea.
EM enakore@korea.ac.kr; aruemee@naver.com; mingoolee@korea.ac.kr;
   kimmay@korea.ac.kr
OI -kim, gimmaei[ haggwajang / cheyuggyoyuggwa ]/0000-0002-3625-6572
FU Ministry of Education of the Republic of Korea; National Research
   Foundation of Korea [NRF-2020S1A5A2A03042018]
FX This work was supported by the Ministry of Education of the Republic of
   Korea and the National Research Foundation of Korea
   (NRF-2020S1A5A2A03042018).
CR Aishworiya R, 2021, J AUTISM DEV DISORD, V51, P2155, DOI 10.1007/s10803-020-04670-6
   Anderson D, 2009, J SPORT SOC ISSUES, V33, P427, DOI 10.1177/0193723509350608
   [Anonymous], KOREA MINISTRY HLTH
   Bentenuto A, 2021, RES DEV DISABIL, V109, DOI 10.1016/j.ridd.2020.103840
   Camden C, 2020, DISABIL REHABIL, V42, P3424, DOI 10.1080/09638288.2019.1595750
   Cankurtaran D, 2021, IRISH J MED SCI, V190, P1473, DOI 10.1007/s11845-021-02622-2
   Charlifue S, 2012, SPINAL CORD, V50, P672, DOI 10.1038/sc.2012.27
   Chow JW, 2011, DISABIL REHABIL-ASSI, V6, P365, DOI 10.3109/17483107.2010.525290
   Clutterbuck G, 2019, DISABIL REHABIL, V41, P1131, DOI 10.1080/09638288.2017.1422035
   Clutterbuck GL, 2022, DISABIL REHABIL, V44, P948, DOI 10.1080/09638288.2020.1783376
   Crawford A, 2008, DISABIL HEALTH J, V1, P7, DOI 10.1016/j.dhjo.2007.11.004
   Dias JF, 2021, BRIT J SPORT MED, V55, P155, DOI 10.1136/bjsports-2019-101375
   Diaz R, 2019, SPORTS MED ARTHROSC, V27, P73, DOI 10.1097/JSA.0000000000000242
   Falter M., 2022, EUR HEART J DIGIT HL, V3, P67, DOI [10.1093/ehjdh/ztab091, DOI 10.1093/EHJDH/ZTAB091]
   Fuezeki E, 2022, INT J ENV RES PUB HE, V19, DOI 10.3390/ijerph19041942
   Han A, 2019, AM J HEALTH BEHAV, V43, P937, DOI 10.5993/AJHB.43.5.6
   Kim Jahye, 2020, Korean Journal of Clinical Psychology, V39, P382
   Kim SW, 2018, ANN REHABIL MED-ARM, V42, P730, DOI 10.5535/arm.2018.42.5.730
   Kim Sung-Hyeon, 2020, [Journal of the Korean Society of Physical Medicine, 대한물리의학회지], V15, P75, DOI 10.13066/kspm.2020.15.4.75
   King GA, 2007, CHILD CARE HLTH DEV, V33, P28, DOI 10.1111/j.1365-2214.2006.00613.x
   Koekoek J, 2015, PHYS EDUC SPORT PEDA, V20, P231, DOI 10.1080/17408989.2013.837432
   Korean Statistical Information Service, US
   Lai Byron, 2022, Disabil Health J, V15, P101263, DOI 10.1016/j.dhjo.2021.101263
   Lai B, 2021, DEV MED CHILD NEUROL, V63, P162, DOI 10.1111/dmcn.14751
   Lai CJ, 2015, J CHILD NEUROL, V30, P200, DOI 10.1177/0883073814535491
   Lauruschkus K, 2013, RES DEV DISABIL, V34, P157, DOI 10.1016/j.ridd.2012.07.005
   Lebrasseur A, 2021, DISABIL HEALTH J, V14, DOI 10.1016/j.dhjo.2020.101014
   Lee Song-Hee, 2020, [Health & Welfare, 보건과 복지], V22, P7, DOI 10.23948/kshw.2020.09.22.3.7
   Maher CA, 2010, DEV MED CHILD NEUROL, V52, P448, DOI 10.1111/j.1469-8749.2009.03609.x
   Maher CA, 2016, DISABIL REHABIL, V38, P865, DOI 10.3109/09638288.2015.1066450
   McVeigh SA, 2009, J SPINAL CORD MED, V32, P115, DOI 10.1080/10790268.2009.11760762
   Moreira-Neto A, 2021, PSYCHIAT RES, V301, DOI 10.1016/j.psychres.2021.113969
   Okoye EC, 2022, DISABIL REHABIL, V44, P2002, DOI 10.1080/09638288.2020.1817159
   Park jaewoo, 2020, [Special Education Research, 특수교육], V19, P31
   Paulauskaite L, 2021, J MENT HEALTH RES IN, V14, P225, DOI 10.1080/19315864.2021.1874578
   Rameckers EAA, 2015, RES DEV DISABIL, V36, P87, DOI 10.1016/j.ridd.2014.09.024
   Rodby-Bousquet E, 2010, BMC PEDIATR, V10, DOI 10.1186/1471-2431-10-59
   Rose T, 2017, J ADOLESCENT HEALTH, V61, P669, DOI 10.1016/j.jadohealth.2017.05.024
   Seok-Min Yun，, 2020, [Journal of adapted physical activity and exercise, 한국특수체육학회지], V28, P73
   Shikako-Thomas K, 2012, INT J PEDIAT, V2012, DOI 10.1155/2012/387280
   Shimmell LJ, 2013, PHYS OCCUP THER PEDI, V33, P405, DOI 10.3109/01942638.2013.791916
   Stark SL, 2005, ARCH PHYS MED REHAB, V86, P344, DOI 10.1016/j.apmr.2004.03.020
   Steinhardt F, 2021, SCAND J OCCUP THER, V28, P121, DOI 10.1080/11038128.2019.1703037
   Stewart M, 2011, J ADOLESCENCE, V34, P795, DOI 10.1016/j.adolescence.2010.04.007
   Sutter EN, 2021, AM J PHYS MED REHAB, V100, P821, DOI 10.1097/PHM.0000000000001818
   Van Straaten MG, 2014, ARCH PHYS MED REHAB, V95, P1810, DOI 10.1016/j.apmr.2014.05.004
   Verschuren O, 2007, ARCH PEDIAT ADOL MED, V161, P1075, DOI 10.1001/archpedi.161.11.1075
   WOODDAUPHINEE SL, 1988, ARCH PHYS MED REHAB, V69, P583
   World Health Organization, 2020, MENT HLTH PSYCH CONS
   Zhang Jingwen, 2016, Prev Med Rep, V4, P453, DOI 10.1016/j.pmedr.2016.08.008
   Zwinkels M, 2014, CLIN REHABIL, V28, P847, DOI 10.1177/0269215514525181
   이은정, 2010, [Journal of the Korean Society of Physical Medicine, 대한물리의학회지], V5, P645
NR 52
TC 0
Z9 0
U1 0
U2 0
PU MDPI
PI BASEL
PA ST ALBAN-ANLAGE 66, CH-4052 BASEL, SWITZERLAND
EI 1660-4601
J9 INT J ENV RES PUB HE
JI Int. J. Environ. Res. Public Health
PD JUN
PY 2022
VL 19
IS 12
AR 7203
DI 10.3390/ijerph19127203
PG 11
WC Environmental Sciences; Public, Environmental & Occupational Health
WE Science Citation Index Expanded (SCI-EXPANDED); Social Science Citation Index (SSCI)
SC Environmental Sciences & Ecology; Public, Environmental & Occupational
   Health
GA 2K7FG
UT WOS:000816496500001
PM 35742452
OA gold, Green Published
DA 2022-07-18
ER

PT J
AU Shehata, WM
   Abdeldaim, DE
AF Shehata, Walaa M.
   Abdeldaim, Doaa E.
TI Social media and spreading panic among adults during the COVID-19
   pandemic, Egypt
SO ENVIRONMENTAL SCIENCE AND POLLUTION RESEARCH
LA English
DT Article
DE Social media; Panic; Adults; COVID-19; Pandemic; Egypt
AB The COVID-19 pandemic became a challenge to human well-being. The rapid spread of the coronavirus diseases with quarantine measures make people use social media platforms more than before. The bad use of social media platforms affects the mental health of users leading to spread of panic among persons. This study aimed to determine the impact of social media on spreading panic about COVID-19 among adults in Egypt. This was a cross-sectional study that enrolled 2032 participants through online snowball sampling approach conducted during May 2021 to collect data from adults in Egypt. A self-administered questionnaire was used. It consists of three sections as follows: demographic characteristics, the social media platforms employed during the pandemic, the impact of social media on study participants. Nearly half of both sexes believed that spreading news about COVID-19 on social media platforms has a major role in spreading fear among people. More than half of the study participants reported that the level of Egyptian pages on social media covering COVID-19 was not good. A total of 46% females and 30.1% of males; those with primary, preparatory, higher, and postgraduate education; and 46.7% of medical and 32.1% of nonmedical were psychologically affected. The impact of social media on spreading panic among Egyptians varies according to gender, level of education, and occupation. Therefore, social media played an important role in spreading panic during the COVID-19 pandemic.
C1 [Shehata, Walaa M.; Abdeldaim, Doaa E.] Tanta Univ, Fac Med, Publ Hlth & Community Med Dept, Tanta, Egypt.
RP Abdeldaim, DE (通讯作者)，Tanta Univ, Fac Med, Publ Hlth & Community Med Dept, Tanta, Egypt.
EM princesswalaa2008@yahoo.com; Doaam3y@gmail.com
CR Ahmad AR, 2020, J MED INTERNET RES, V22, DOI 10.2196/19556
   Anwar A, 2020, CUREUS, V12, DOI 10.7759/cureus.10453
   Arafa A, 2021, COMMUNITY MENT HLT J, V57, P64, DOI 10.1007/s10597-020-00701-9
   Brooks Samantha K, 2020, Lancet, V395, P912, DOI 10.1016/S0140-6736(20)30460-8
   Cinelli Matteo, 2020, Sci Rep, V10, P16598, DOI 10.1038/s41598-020-73510-5
   El-Zoghby SM, 2020, J COMMUN HEALTH, V45, P689, DOI 10.1007/s10900-020-00853-5
   Gao J., 2020, PLOS ONE, V15, DOI [DOI 10.1371/JOURNAL.PONE.0231924, 10.1371/journal.pone.0231924]
   González-Padilla Daniel A., 2020, Int. braz j urol., V46, P120, DOI [10.1590/S1677-5538.IBJU.2020.S121, 10.1590/s1677-5538.ibju.2020.s121]
   Hammad MA, 2021, PLOS ONE, V16, DOI 10.1371/journal.pone.0248811
   Hossain MT, 2020, PLOS ONE, V15, DOI 10.1371/journal.pone.0238974
   Jiloha RC, 2020, EPIDEMIOLOGY INT, V5, P7, DOI [10.24321/2455.7048.202002, DOI 10.24321/2455.7048.202002]
   Kumari A, 2021, PSYCHOL ED, V58, P495, DOI [10.17762/pae.v58i2.1877, DOI 10.17762/PAE.V58I2.1877]
   Lahav Y, 2020, J AFFECT DISORDERS, V277, P129, DOI 10.1016/j.jad.2020.07.141
   Lai CC, 2020, INT J ANTIMICROB AG, V55, DOI 10.1016/j.ijantimicag.2020.105924
   Li SJ, 2020, INT J ENV RES PUB HE, V17, DOI 10.3390/ijerph17062032
   Lwin May Oo, 2020, JMIR Public Health Surveill, V6, pe19447, DOI 10.2196/19447
   Muwahed J., 2020, CORONAVIRUS PANDEMIC
   Radwan E, 2020, HELIYON, V6, DOI 10.1016/j.heliyon.2020.e05807
   Shigemura J, 2020, PSYCHIAT CLIN NEUROS, V74, P281, DOI 10.1111/pcn.12988
   Torales J, 2020, INT J SOC PSYCHIATR, V66, P317, DOI 10.1177/0020764020915212
   World Health Organization, 2021, OVERVIEW
   Zhao YX, 2020, J MED INTERNET RES, V22, DOI 10.2196/18825
   Zheng Y, 2020, ANATOLIA, V31, P337, DOI 10.1080/13032917.2020.1747208
NR 23
TC 0
Z9 0
U1 6
U2 8
PU SPRINGER HEIDELBERG
PI HEIDELBERG
PA TIERGARTENSTRASSE 17, D-69121 HEIDELBERG, GERMANY
SN 0944-1344
EI 1614-7499
J9 ENVIRON SCI POLLUT R
JI Environ. Sci. Pollut. Res.
PD APR
PY 2022
VL 29
IS 16
BP 23374
EP 23382
DI 10.1007/s11356-021-17580-6
EA NOV 2021
PG 9
WC Environmental Sciences
WE Science Citation Index Expanded (SCI-EXPANDED); Social Science Citation Index (SSCI)
SC Environmental Sciences & Ecology
GA 0H8WJ
UT WOS:000720806900005
PM 34806145
OA Bronze, Green Published
DA 2022-07-18
ER

PT J
AU Khodaei, S
   Hasanvand, S
   Gholami, M
   Mokhayeri, Y
   Amini, M
AF Khodaei, Safoura
   Hasanvand, Shirin
   Gholami, Mohammad
   Mokhayeri, Yaser
   Amini, Mitra
TI The effect of the online flipped classroom on self-directed learning
   readiness and metacognitive awareness in nursing students during the
   COVID-19 pandemic
SO BMC NURSING
LA English
DT Article
DE Flipped classroom; Online learning; Self-directed learning;
   Metacognitive awareness; Nursing students; COVID-19; Learning Management
   System
AB Background The COVID-19 pandemic has initiated digital developments in higher education while closing in-person university classes. As this crisis continues, the need to revive virtual learning opportunities was seriously felt. The present study was conducted to determine the online flipped classroom's effect on nursing students' self-directed learning readiness and metacognitive awareness. Methods This quasi-experimental single-group study with pretest-posttest design recruited 34 sophomore students of a nursing school in Lorestan province, Western Iran selected by census according to the inclusion criteria. Online asynchronous learning and online flipped classrooms were used during the semester's first and second eight weeks, respectively. Students filled out self-directed learning readiness scale and metacognitive awareness inventory online before, in the middle of, and at the end of the semester. Data were analyzed using paired t-test in Stata-14 software. Results There was no significant difference between the mean score of metacognitive awareness before and after Online asynchronous learning (P=0.15), but the mean score of self-directed learning readiness increased significantly after OA (P=0.0004). After applying online flipped classrooms, students' mean (SD) scores of metacognitive awareness and self-directed learning readiness were 272.03 (53.03) and 162.03 (21.77), respectively, which confirmed their significant improvement compared to before the intervention. A comparison of the mean score changes of both methods indicated that their implementation did not lead to significant differences between the mean total score of metacognitive awareness (P=0.15) and the mean total score of self-directed learning readiness (P=0.07). Discussion Online flipped classroom approach can be used as an effective method in nursing education by improving self-directed learning and metacognitive awareness, which are essential in online education for nursing students.
C1 [Khodaei, Safoura] Lorestan Univ Med Sci, Student Res Ctr, Khorramabad, Iran.
   [Hasanvand, Shirin; Gholami, Mohammad] Lorestan Univ Med Sci, Sch Nursing & Midwifery, Khorramabad, Iran.
   [Mokhayeri, Yaser] Lorestan Univ Med Sci, Shahid Rahimi Hosp, Cardiovasc Res Ctr, Khorramabad, Iran.
   [Amini, Mitra] Shiraz Univ Med Sci, Clin Educ Res Ctr, Shiraz, Iran.
RP Hasanvand, S (通讯作者)，Lorestan Univ Med Sci, Sch Nursing & Midwifery, Khorramabad, Iran.
EM hasanvand.sh1390@gmail.com
CR Adedoyin OB, 2020, INTERACT LEARN ENVIR, DOI 10.1080/10494820.2020.1813180
   Adinda D, 2020, ELECTRON J E-LEARN, V18, P162, DOI [10.34190/JEL.20.18.2.005, 10.34190/EJEL.20.18.2.005]
   Ahmady S, 2020, DISASTER MED PUBLIC, V14, pE11, DOI 10.1017/dmp.2020.142
   Annamalai N., 2019, TEACHING ENGLISH TEC, V19, P3
   Arifani Y., 2020, TEACHING ENGLISH TEC, V20, P122
   Basharpoor S., 2019, Q ED MEAS, V9, P65, DOI [10.22054/jem.2017.4956.1158, DOI 10.22054/JEM.2017.4956.1158]
   Basilaia G., 2020, PEDAGOGICAL RES, V5, P1, DOI [DOI 10.29333/PR/7937, 10.29333/pr/7937]
   Bektas I, 2021, PERSPECT PSYCHIATR C, V57, P747, DOI 10.1111/ppc.12609
   Bognar B., 2019, DIDACTICS SMART PEDA, P371, DOI DOI 10.1007/978-3-030-01551-0_19
   Cadorin L, 2017, BMC MED EDUC, V17, DOI 10.1186/s12909-017-1072-3
   Camargo CP, 2020, CLINICS, V75, DOI 10.6061/clinics/2020/e2286
   Chan CWH, 2021, BMC NURS, V20, DOI 10.1186/s12912-021-00601-7
   Chu TL, 2019, PLOS ONE, V14, DOI 10.1371/journal.pone.0210606
   Delle Site C., 2019, INVESTIGATING METACO
   Durgungoz A, 2022, LEARNING ENVIRON RES, V25, P423, DOI 10.1007/s10984-021-09371-0
   Elfeky AIM, 2020, THINK SKILLS CREAT, V35, DOI 10.1016/j.tsc.2019.100622
   Fan JY, 2020, BMC MED EDUC, V20, DOI 10.1186/s12909-020-02240-z
   Geng S, 2019, INT J EDUC TECHNOL H, V16, DOI 10.1186/s41239-019-0147-0
   Ghomi M., 2016, ED STRATEGY MED SCI, V9, P248
   Guraya S, 2020, J TAIBAH UNIV MED SC, V15, P253, DOI 10.1016/j.jtumed.2020.07.006
   Hannafin NM., 2017, HEALTH COMMUN, V2, P44, DOI [10.4172/2472-1654.100084, DOI 10.4172/2472-1654.100084]
   Jaleel S., 2016, UNIVERS J ED RES, P165, DOI DOI 10.13189/UJER.2016.040121
   Karatas K., 2021, CONT ED TECHNOL, V13, DOI [10.30935/cedtech/10786, DOI 10.30935/CEDTECH/10786]
   Kohan Noushin, 2017, J Adv Med Educ Prof, V5, P116
   Kozikoglu I, 2019, INT J INSTR, V12, P851, DOI 10.29333/iji.2019.12155a
   Lalitha T. B., 2020, Procedia Computer Science, V171, P583, DOI 10.1016/j.procs.2020.04.063
   Li-Na M., 2018, FRONTIERS NURSING, V5, P317, DOI [10.1515/fon-2018-0032, DOI 10.1515/FON-2018-0032]
   Limueco JM, 2019, 2019 10TH INTERNATIONAL CONFERENCE ON E-EDUCATION, E-BUSINESS, E-MANAGEMENT AND E-LEARNING (IC4E 2019), P70, DOI 10.1145/3306500.3306507
   Louhab FE, 2020, EDUC INF TECHNOL, V25, P755, DOI 10.1007/s10639-019-09994-0
   Ma G, 2020, EFFECTIVENESS SYNCHR, DOI [10.21203/rs.3.rs-84578/v1, DOI 10.21203/RS.3.RS-84578/V1]
   Muller L-M, 2021, ED TIMES CRISIS EFFE
   Muslimin A.I., 2020, LOQUEN ENGL STUD J, V13, P60, DOI [10.32678/loquen.v13i2.3558, DOI 10.32678/LOQUEN.V13I2.3558]
   Nadi MA., 2011, IRAN J MED ED, V11, P174
   ors M, 2018, J ED TRAINING STUDIE, V6, P218, DOI DOI 10.11114/JETS.V6I11A.3819
   Ozdamli F., 2016, ED TECHNOLOGY CURREN, V8, P98
   Panisoara IO, 2020, INT J ENV RES PUB HE, V17, DOI 10.3390/ijerph17218002
   Persky AM, 2017, AM J PHARM EDUC, V81, DOI 10.5688/ajpe816118
   Robinson JD, 2020, AM J PHARM EDUC, V84, DOI 10.5688/ajpe847512
   Shih H-cJ, 2018, P 8 CTR LANG STUD IN
   Shokar GS, 2002, FAM MED, V34, P197
   Siqueira MAM, 2020, BMC MED EDUC, V20, DOI 10.1186/s12909-020-02318-8
   Slater CE, 2017, NURS EDUC TODAY, V52, P28, DOI 10.1016/j.nedt.2017.02.011
   Smedley A, 2007, J RES NURS, V12, P373, DOI 10.1177/1744987107077532
   Stohr C, 2020, COMPUT EDUC, V147, DOI 10.1016/j.compedu.2019.103789
   Tabari P, 2021, MED EDUC, V55, P125, DOI 10.1111/medu.14376
   Tabatabai Shima, 2020, J Adv Med Educ Prof, V8, P140, DOI 10.30476/jamp.2020.86070.1213
   Tan C., 2017, CHIN NURS RES, V4, P192, DOI 10.1016/j.cnre.2017.10.006
   Tomas L, 2019, INT J EDUC TECHNOL H, V16, DOI 10.1186/s41239-019-0135-4
   Ugwoke E. O., 2018, LIB PHILOS PRACTICE, V1875
   Vaghar Seyyedin A., 2009, IRAN J MED ED, V8, P333
   van Vliet EA, 2015, CBE-LIFE SCI EDUC, V14, DOI 10.1187/cbe.14-09-0141
   Yamada Y, 2015, 2015 IIAI 4TH INTERNATIONAL CONGRESS ON ADVANCED APPLIED INFORMATICS (IIAI-AAI), P374, DOI 10.1109/IIAI-AAI.2015.255
   Yen T.F.T., 2020, ASIAN J ED SOCIAL ST, V8, P57, DOI DOI 10.9734/AJESS/2020/V8I330229
   Yildirim FS, 2016, RES HIGHLIGHTS ED SC, P2
   Yong D., 2015, PRIMUS, V25, P907, DOI DOI 10.1080/10511970.2015.1031307
   Zainuddin Z, 2018, HORIZON, V26, P281, DOI 10.1108/OTH-04-2017-0016
   Zainuddin Z, 2018, COMPUT EDUC, V126, P75, DOI 10.1016/j.compedu.2018.07.003
   Zamnah L, 2019, J PHYS, DOI [10.1088/1742-6596/1188/1/012081, DOI 10.1088/1742-6596/1188/1/012081]
   Zhu X., 2020, POSTDIGITAL SCI EDUC, V2, P695, DOI [10.1007/s42438-020-00126-3, DOI 10.1007/S42438-020-00126-3]
NR 59
TC 2
Z9 2
U1 14
U2 14
PU BMC
PI LONDON
PA CAMPUS, 4 CRINAN ST, LONDON N1 9XW, ENGLAND
SN 1472-6955
J9 BMC NURS
JI BMC Nurs.
PD JAN 19
PY 2022
VL 21
IS 1
AR 22
DI 10.1186/s12912-022-00804-6
PG 10
WC Nursing
WE Science Citation Index Expanded (SCI-EXPANDED); Social Science Citation Index (SSCI)
SC Nursing
GA YI6AN
UT WOS:000743928800005
PM 35042484
OA gold, Green Published
DA 2022-07-18
ER

PT J
AU Fawns, T
   Schaepkens, S
AF Fawns, Tim
   Schaepkens, Sven
TI A Matter of Trust: Online Proctored Exams and the Integration of
   Technologies of Assessment in Medical Education
SO TEACHING AND LEARNING IN MEDICINE
LA English
DT Article; Early Access
DE online proctoring; assessment technology; trust; norms;
   postphenomenology; postdigital
ID IMPACT
AB Issue: Technology is pervasive in medicine, but we too rarely examine how it shapes assessment, learning, knowledge, and performance. Cultures of assessment also shape identities, social relations, and the knowledge and behavior recognized as legitimate by a profession. Therefore, the combination of technology and assessment within medical education is worthy of review. Online proctoring services have become more prevalent during the Covid-19 pandemic, as a means of continuing high-stakes invigilated examinations online. With criticisms about increased surveillance, discrimination, and the outsourcing of control to commercial vendors, is this simply "moving exams online", or are there more serious implications? What can this extreme example tell us about how our technologies of assessment influence relationships between trainees and medical education institutions? Evidence: We combine postdigital and postphenomenology approaches to analyze the written component of the 2020 online proctored United Kingdom Royal College of Physicians (MRCP) membership exam. We examine the scripts, norms, and trust relations produced through this example of online proctoring, and then locate them in historical and economic contexts. We find that the proctoring service projects a false objectivity that is undermined by the tight script with which examinees must comply in an intensified norm of surveillance, and by the interpretation of digital data by unseen human proctors. Nonetheless, such proctoring services are promoted by an image of data-driven innovation, a rhetoric of necessity in response to a growing problem of online cheating, and an aversion, within medical education institutions, to changing assessment formats (and thus the need to accept different forms of knowledge as legitimate). Implications: The use of online proctoring technology by medical education institutions intensifies established norms, already present within examinations, of surveillance and distrust. Moreover, it exacerbates tensions between conflicting agendas of commercialization, accountability, and the education of trustworthy professionals. Our analysis provides an example of why it is important to stop and consider the holistic implications of introducing technological "solutions", and to interrogate the intersection of technology and assessment practices in relation to the wider goals of medical education.
C1 [Fawns, Tim] Univ Edinburgh, Edinburgh Med Sch, Edinburgh EH16 4SB, Midlothian, Scotland.
   [Schaepkens, Sven] Erasmus MC, Dept Gen Practice, Rotterdam, Netherlands.
RP Fawns, T (通讯作者)，Univ Edinburgh, Edinburgh Med Sch, Edinburgh EH16 4SB, Midlothian, Scotland.
EM tfawns@ed.ac.uk
RI Fawns, Tim/AAG-9625-2020
OI Fawns, Tim/0000-0001-5014-2662; Schaepkens, Sven/0000-0001-5513-3554
CR Adams C., 2020, RES HIGHLIGHTS TECHN, P49, DOI [10.1016/B978-0-323-02998-8.50028-7, DOI 10.1016/B978-0-323-02998-8.50028-7]
   Ajjawi R, 2017, ENABLING POWER ASSES, V5, P129, DOI 10.1007/978-981-10-3045-1_9
   Arno S, 2021, INT J DIST EDUC, V19, P41, DOI 10.4018/IJDET.20210401.oa3
   Asan O, 2014, J EVAL CLIN PRACT, V20, P896, DOI 10.1111/jep.12182
   Bearman M, 2020, MED EDUC, V54, P870, DOI 10.1111/medu.14293
   Beckett D., 2005, LIFE WORK LEARNING
   Bennett S, 2017, BRIT J EDUC TECHNOL, V48, P672, DOI 10.1111/bjet.12439
   Biesta GJJ, 2020, TEACH LEARN MED, V32, P449, DOI 10.1080/10401334.2020.1798240
   Bleakley A, 2006, MED EDUC, V40, P150, DOI 10.1111/j.1365-2929.2005.02371.x
   Bleakley A., 2011, POWER LOCATION, DOI [10.1016/S0140-6736(00)70457-0, DOI 10.1016/S0140-6736(00)70457-0]
   Bleakley A, 2010, J EVAL CLIN PRACT, V16, P849, DOI 10.1111/j.1365-2753.2010.01498.x
   Carless D., 2013, FEEDBACK HIGHER PROF, P90
   Carless D, 2009, ASSESS EVAL HIGH EDU, V34, P79, DOI 10.1080/02602930801895786
   Coghlan Simon, 2021, Philos Technol, V34, P1581, DOI 10.1007/s13347-021-00476-1
   Darbyshire P, 2021, NURS INQ, V28, DOI 10.1111/nin.12412
   Dawson P., 2020, DEFENDING ASSESSMENT, DOI [10.4324/9780429324178, DOI 10.4324/9780429324178]
   Eaton S. E., 2020, J CONT ED THEORY RES, V4, P35, DOI [10.5281/zenodo.4256825, DOI 10.5281/ZENODO.4256825]
   Ebeling MFE, 2019, HEALTH-LONDON, V23, P385, DOI 10.1177/1363459319848038
   Ellaway RH, 2014, MED TEACH, V36, P917, DOI 10.3109/0142159X.2014.955088
   Engestrom Y, 2010, EDUC RES REV-NETH, V5, P1, DOI 10.1016/j.edurev.2009.12.002
   Fawns T., 2020, TEACHING MATTERS
   Fawns T., 2022, POSTDIGITAL SCI EDUC, DOI [10.1007/s42438-022-00302-7, DOI 10.1007/S42438-022-00302-7]
   Fawns T., 2020, MEDEDPUBLISH, V9, P83, DOI [10.15694/mep.2020.000083.1, DOI 10.15694/MEP.2020.000083.1]
   Fawns T., 2019, POSTDIGITAL SCI EDUC, V1, P293, DOI [10.1007/s42438-019-00048-9, DOI 10.1007/S42438-019-00048-9]
   Fawns T., 2019, POSTDIGITAL SCI EDUC, V1, P132, DOI [https://doi.org/10.1007/s42438-018-0021-8, DOI 10.1007/S42438-018-0021-8]
   Fawns T, 2021, STUD CONTIN EDUC, V43, P360, DOI 10.1080/0158037X.2021.1920383
   Fenwick T, 2016, EUR EDUC RES J, V15, P117, DOI 10.1177/1474904115608387
   Foucault Michel, 1979, DISCIPLINE PUNISH BI
   General Medical Council, 2018, OUTC GRAD
   Gourlay L, 2021, J NEW APPROACHES EDU, V10, P57, DOI 10.7821/naer.2021.1.649
   Greenhalgh T, 2014, SOC SCI MED, V104, P210, DOI 10.1016/j.socscimed.2013.12.014
   Hager P., 2019, EMERGENCE COMPLEXITY
   Haven D., 2021, LANDELIJKE STUDENTEN
   Hew KF, 2019, BRIT J EDUC TECHNOL, V50, P956, DOI 10.1111/bjet.12770
   Hodges B, 2003, MED TEACH, V25, P250, DOI 10.1080/01421590310001002836
   Hodges B, 2013, MED TEACH, V35, P564, DOI 10.3109/0142159X.2013.789134
   Hodges BD, 2021, PERSPECT MED EDUC, V10, P3, DOI 10.1007/s40037-020-00647-4
   Hodges BD, 2020, MED EDUC, V54, P691, DOI 10.1111/medu.14149
   Hogan A., 2021, PANDEMIC PRIVATISATI
   Holtman MC, 2008, ADV HEALTH SCI EDUC, V13, P233, DOI 10.1007/s10459-008-9099-1
   Ihde D., 2015, ESSAYS HUMAN TECHNOL
   Ihde DA., 2014, PHILOS TECHNOLOGY, P539
   Jandric P, 2018, EDUC PHILOS THEORY, V50, P893, DOI 10.1080/00131857.2018.1454000
   Kaposy C., 2015, ESSAYS HUMAN TECHNOL, P191
   Kelly M, 2019, MED EDUC, V53, P967, DOI 10.1111/medu.13916
   Kiran A.H., 2015, POSTPHENOMENOLOGICAL, P123
   Knox J, 2020, LEARN MEDIA TECHNOL, V45, P31, DOI 10.1080/17439884.2019.1623251
   Leathwood C., 2005, ASSESS EVAL HIGH EDU, V30, P307, DOI DOI 10.1080/02602930500063876
   Lee K, 2022, BRIT J EDUC TECHNOL, V53, P475, DOI 10.1111/bjet.13182
   Lupton D, 2014, SOCIOL COMPASS, V8, P1344, DOI 10.1111/soc4.12226
   McArthur J, 2016, ASSESS EVAL HIGH EDU, V41, P967, DOI 10.1080/02602938.2015.1053429
   MRCPUK) Membership of the Royal Colleges of Physicians of the United Kingdom, 2020, PREP YOUR MRCP UK 2
   MRCPUK) Membership of the Royal Colleges of Physicians UK, 2020, MRCP UK EX
   Nguyen CT, OXFORD STUDIES EPIST
   Nicolini D., 2013, PRACTICE THEORY WORK, P213
   Nieminen JH, 2021, TEACH HIGH EDUC, DOI 10.1080/13562517.2021.1973413
   Nigam A, 2021, EDUC INF TECHNOL, V26, P6421, DOI 10.1007/s10639-021-10597-x
   Pacheco Jose Augusto, 2021, Prospects (Paris), V51, P3, DOI 10.1007/s11125-020-09521-x
   Rapanta C., 2020, POSTDIGITAL SCI EDUC, V2, P923, DOI [DOI 10.1007/S42438-020-00155-Y, 10.1007/s42438-020-00155-y]
   Rosenberger R., 2015, POSTPHENOMENOLOGICAL, P9
   Ross J., 2018, 11 INT C NETW LEARN, P235
   Rowntree D., 1987, ASSESSING STUDENTS S
   Schuwirth LWT, 2020, ADV HEALTH SCI EDUC, V25, P1045, DOI 10.1007/s10459-020-10003-0
   Selwyn N, 2021, MEDIA INT AUST, DOI 10.1177/1329878X211005862
   Sinclair C., 2015, CRITICAL LEARNING DI, P77, DOI [10.1007/978-3-319-13752-0_5, DOI 10.1007/978-3-319-13752-0_5]
   Swauger S., 2020, CRITICAL DIGITAL PED
   Swierstra T, 2015, ETIKK PRAKSIS, V9, P5
   Thoma B, 2019, MED TEACH, V41, P385, DOI 10.1080/0142159X.2019.1567911
   Veen M, 2020, TEACH LEARN MED, V32, P337, DOI 10.1080/10401334.2020.1748634
   Verbeek P.P., 2011, MORALIZING TECHNOLOG, DOI DOI 10.7208/CHICAGO/9780226852904.001.0001
   Verbeek P-P., 2014, PHILOS TECHNOLOGY, P561
   Verbeek P-P., 2009, READINGS PHILOS TECH, P265
   Verma A, 2016, BMC MED EDUC, V16, DOI 10.1186/s12909-016-0680-7
   Visser G., 2013, HEIDEGGERS VRAAG NAA
   Zaidi Z, 2021, TEACH LEARN MED, V33, P453, DOI 10.1080/10401334.2021.1945929
NR 75
TC 0
Z9 0
U1 2
U2 2
PU ROUTLEDGE JOURNALS, TAYLOR & FRANCIS LTD
PI ABINGDON
PA 2-4 PARK SQUARE, MILTON PARK, ABINGDON OX14 4RN, OXON, ENGLAND
SN 1040-1334
EI 1532-8015
J9 TEACH LEARN MED
JI Teach. Learn. Med.
DI 10.1080/10401334.2022.2048832
EA MAR 2022
PG 10
WC Education, Scientific Disciplines; Health Care Sciences & Services
WE Science Citation Index Expanded (SCI-EXPANDED)
SC Education & Educational Research; Health Care Sciences & Services
GA 0T8BS
UT WOS:000787189100001
PM 35466830
DA 2022-07-18
ER

PT J
AU Daniel, CL
   Williams, J
   Legg, R
   McGowen, C
   Stutzman, J
AF Daniel, Casey L.
   Williams, Jacob
   Legg, Rachel
   McGowen, Chelsea
   Stutzman, Jesse
TI Factors associated with COVID-19 vaccination intentions among adults in
   the deep South
SO VACCINE
LA English
DT Article
DE Coronavirus; COVID-19; Vaccination; Vaccine hesitancy
ID MEDICAL MISTRUST; UNITED-STATES; HESITANCY; WILLINGNESS; CONFIDENCE;
   VACCINES
AB The recent approval of several COVID-19 vaccines signals progress toward controlling the pandemic. Although social distancing and masking have been effective, vaccines are an important additional measure of protection to reduce COVID-19 spread. Adequate uptake is essential to reach herd immunity, estimated to be approximately 67%. However, vaccine hesitancy, the fast-tracked nature of the COVID-19 vaccines, and misinformation circulating through various forms of media have contributed to lower vaccination intention than desired. The current research study developed an online survey conducted via Facebook to explore the attitudes and perceptions of adult Alabama residents about COVID-19 and the COVID-19 vaccines. Of the 3,781 respondents, only 44.3% reported intent to receive a vaccine, with a large proportion reporting they were unsure (28.1%). Lack of intention to vaccinate was associated with low educational attainment, low COVID-19 knowledge levels, low income, and African American race. The current survey also explored participants' influenza vaccine behavior as this information can also be used to inform successful COVID-19 vaccine distribution. Of the respondents, 56% report receiving the yearly influenza vaccine and the majority receive it at a pharmacy or healthcare provider office. This informs likely successful locations for COVID-19 vaccine distribution. Appropriate education targeted to populations most likely to refuse COVID-19 vaccination is essential to promote uptake. The information collected from the current study should be utilized to inform effective and efficient vaccine distribution strategies. (c) 2022 Elsevier Ltd. All rights reserved.
C1 [Daniel, Casey L.; Williams, Jacob; Legg, Rachel; Stutzman, Jesse] Univ S Alabama, Coll Med, Mobile, AL 36604 USA.
   [Daniel, Casey L.; McGowen, Chelsea] Univ S Alabama, Mitchell Canc Inst, Mobile, AL 36604 USA.
RP Daniel, CL (通讯作者)，Univ S Alabama, Family Med, Coll Med, Mitchell Canc Inst, 1660 Springhill Ave,Rm 3028, Mobile, AL 36604 USA.
EM cldaniel@health.southalabama.edu
FU Immuniza-tion Division of the Alabama Department of Public Health from
   the Centers for Disease Control and Prevention [CDC-RFA-IP19-1901]
FX Funding for the current study was provided by the Immuniza-tion Division
   of the Alabama Department of Public Health (Study PI: Daniel, CL) from
   funds designated by the Centers for Disease Control and Prevention
   (CDC-RFA-IP19-1901) .
CR Adams LB, 2017, J COMMUN HEALTH, V42, P1044, DOI 10.1007/s10900-017-0339-2
   ADPH, AL COVID 19 DAT SURV
   Ali SH, 2020, BMC MED RES METHODOL, V20, DOI 10.1186/s12874-020-01011-0
   Basu A, 2020, HEALTH AFFAIR, V39, P1229, DOI 10.1377/hlthaff.2020.00455
   Bogart LM, 2021, JAIDS-J ACQ IMM DEF, V86, P200, DOI 10.1097/QAI.0000000000002570
   CDC, 2021, COVID 19
   CDC, 2021, COVID 19 SPREADS
   CDC, SIM DIFF FLU COVID 1
   CDC, 2021, SCI BRIEF COMM US CL
   CDC, 2021, COVID 19 VACC US
   CDC, US COVID 19 CAS DEAT
   Daly M, 2021, AM J PREV MED, V60, P766, DOI 10.1016/j.amepre.2021.01.008
   Dube E, 2015, EXPERT REV VACCINES, V14, P99, DOI 10.1586/14760584.2015.964212
   Dube E, 2014, VACCINE, V32, P6649, DOI 10.1016/j.vaccine.2014.09.039
   Feng ZJ, 2020, CHINA CDC WEEKLY, V2, P113, DOI 10.3760/cma.j.issn.0254-6450.2020.02.003
   Fisher KA, 2020, ANN INTERN MED, V173, P964, DOI 10.7326/M20-3569
   Galarce EM, 2011, VACCINE, V29, P5284, DOI 10.1016/j.vaccine.2011.05.014
   Gramlich J., 10 FACTS AM FAC
   Gupta A, 2013, SIMUL MODEL PRACT TH, V37, P99, DOI 10.1016/j.simpat.2013.06.004
   Hamel L, KFF COVID 19 VACCINE
   Harcourt J, 2020, EMERG INFECT DIS, V26, P1266, DOI 10.3201/eid2606.200516
   Harris PA, 2009, J BIOMED INFORM, V42, P377, DOI 10.1016/j.jbi.2008.08.010
   Hornsey MJ, 2020, J EXP SOC PSYCHOL, V88, DOI 10.1016/j.jesp.2019.103947
   Jakobsen JC, 2017, BMC MED RES METHODOL, V17, DOI 10.1186/s12874-017-0442-1
   Kennedy A, 2011, HEALTH AFFAIR, V30, P1151, DOI 10.1377/hlthaff.2011.0396
   Khubchandani J, 2021, J COMMUN HEALTH, V46, P270, DOI 10.1007/s10900-020-00958-x
   Kolar SK, 2015, J RACIAL ETHN HEALTH, V2, P77, DOI 10.1007/s40615-014-0050-2
   Kullar R, 2020, J INFECT DIS, V222, P890, DOI 10.1093/infdis/jiaa372
   Kwok KO, 2020, J INFECTION, V80, pE32, DOI 10.1016/j.jinf.2020.03.027
   Larson HJ, 2014, VACCINE, V32, P2150, DOI 10.1016/j.vaccine.2014.01.081
   Lin C, 2021, VACCINES-BASEL, V9, DOI 10.3390/vaccines9010016
   Matrajt L, 2020, EMERG INFECT DIS, V26, P1740, DOI 10.3201/eid2608.201093
   McClure CC, 2017, CLIN THER, V39, P1550, DOI 10.1016/j.clinthera.2017.07.003
   Mesch GS, 2015, HEALTH PROMOT INT, V30, P213, DOI 10.1093/heapro/dau094
   Morawska L, 2020, ENVIRON INT, V139, DOI 10.1016/j.envint.2020.105730
   NYT, 2021, SEE VACC ROLL IS GOI
   Paterson P, 2016, VACCINE, V34, P6700, DOI 10.1016/j.vaccine.2016.10.042
   Paul E, 2021, LANCET REG HEALTH-EU, V1, DOI 10.1016/j.lanepe.2020.100012
   Pogue K, 2020, VACCINES-BASEL, V8, DOI 10.3390/vaccines8040582
   Powell W, 2019, BEHAV MED, V45, P102, DOI 10.1080/08964289.2019.1585327
   Reiter PL, 2020, VACCINE, V38, P6500, DOI 10.1016/j.vaccine.2020.08.043
   Robinson E, 2021, VACCINE, V39, P2024, DOI 10.1016/j.vaccine.2021.02.005
   Schmid P, 2017, PLOS ONE, V12, DOI 10.1371/journal.pone.0170550
   Shaver LG, 2019, J MED INTERNET RES, V21, DOI 10.2196/14021
   Smyton R., 2021, ONLY 57 PERCENT AM S
   Szilagyi PG, 2021, JAMA-J AM MED ASSOC, V325, P396, DOI 10.1001/jama.2020.26419
   Thigpen CL., 2021, MOST AM EXPECT COVID
   Topolovec-Vranic J, 2016, J MED INTERNET RES, V18, DOI 10.2196/jmir.5698
   USDA, 2021, RUR URB COMM AR COD
   Walker AS., PANDEMICS RACIAL DIS
   WHO, 2021, WHAT WE KNOW LONG TE
   Wong LP, 2020, HUM VACC IMMUNOTHER, V16, P2204, DOI 10.1080/21645515.2020.1790279
   Xiong WX, 2020, BRAIN, V143, DOI 10.1093/brain/awaa294
NR 53
TC 1
Z9 1
U1 4
U2 4
PU ELSEVIER SCI LTD
PI OXFORD
PA THE BOULEVARD, LANGFORD LANE, KIDLINGTON, OXFORD OX5 1GB, OXON, ENGLAND
SN 0264-410X
EI 1873-2518
J9 VACCINE
JI Vaccine
PD FEB 7
PY 2022
VL 40
IS 6
BP 841
EP 853
DI 10.1016/j.vaccine.2021.12.059
PG 13
WC Immunology; Medicine, Research & Experimental
WE Science Citation Index Expanded (SCI-EXPANDED); Social Science Citation Index (SSCI)
SC Immunology; Research & Experimental Medicine
GA YR2UB
UT WOS:000749850500003
PM 35034834
OA Green Published, Bronze
DA 2022-07-18
ER

PT J
AU Pavlidis, N
   Peccatori, FA
   Eniu, A
   Rassy, E
   Aapro, M
   Cavalli, F
   Lordick, F
   Costa, A
AF Pavlidis, Nicholas
   Peccatori, Fedro A.
   Eniu, Alexandru
   Rassy, Elie
   Aapro, Matti
   Cavalli, Franco
   Lordick, Florian
   Costa, Alberto
TI Changing the landscape of European School of Oncology-European Society
   for Medical Oncology masterclasses in clinical oncology during the
   COVID-19 pandemic
SO FUTURE ONCOLOGY
LA English
DT Review; Early Access
DE COVID-19; education; in-person; oncology; teaching; virtual
AB Plain language summary In 2002, the European School of Oncology (ESO) established masterclasses in clinical oncology (MCOs) and provided 41 in-person courses over the past two decades. As the COVID-19 pandemic forced travel restrictions and social distancing, the ESO and the European Society for Medical Oncology (ESMO) adapted the traditional MCOs to create virtual MCOs presented on e-ESO, an ESO e-learning platform. To date, five virtual MCOs have been organized for oncologists from western Europe, Latin America, Arab countries and southern Europe, the Baltic and Eurasia, eastern Europe and the Balkans. This study aimed to assess the participants' evaluation of the ESO-ESMO virtual MCOs organized during the pandemic in 2021 and to compare the participants' evaluation with that of previous in-person MCOs conducted between 2002 and 2019.
   Aims: This study aimed to assess the participants' evaluation of the European School of Oncology-European Society for Medical Oncology virtual masterclasses in clinical oncology (MCOs) organized during the pandemic in 2021. Materials & methods: The participants answered an online evaluation questionnaire at the end of each MCO to evaluate the content and organization of the MCO. Results: The clinical session and case presentation scores ranged between 4.6 and 4.8 over 5. The participants strongly agreed that the MCOs offered updates to improve their knowledge and practice in 68-83% and 52-76%, respectively; 74-90% of the participants considered the quality of the meetings to be excellent. Conclusion: The participants were satisfied with the virtual MCOs during the COVID-19 pandemic. Virtual MCO may be an acceptable alternative educational modality in specific circumstances.
C1 [Pavlidis, Nicholas] Univ Ioannina, Ioannina, Greece.
   [Pavlidis, Nicholas; Eniu, Alexandru] European Sch Oncol Coll ESCO, I-20121 Milan, Italy.
   [Peccatori, Fedro A.; Costa, Alberto] European Sch Oncol ESO, I-20121 Milan, Italy.
   [Peccatori, Fedro A.] European Inst Oncol IRCCS, Gynecol Oncol Dept, I-20141 Milan, Italy.
   [Eniu, Alexandru] Hosp Riviera Chablais, CH-1847 Rennaz, Switzerland.
   [Rassy, Elie] Gustave Roussy, Dept Med Oncol, F-94805 Villejuif, France.
   [Aapro, Matti] Genolier Canc Ctr, Breast Ctr, CH-1272 Genolier, Switzerland.
   [Cavalli, Franco] Oncol Inst Southern Switzerland, CH-6500 Bellinzona, Switzerland.
   [Lordick, Florian] Univ Leipzig, Med Ctr, Univ Canc Ctr UCCL, D-04103 Leipzig, Germany.
RP Pavlidis, N (通讯作者)，Univ Ioannina, Ioannina, Greece.; Pavlidis, N (通讯作者)，European Sch Oncol Coll ESCO, I-20121 Milan, Italy.
EM npavlid@uoi.gr
RI ; peccatori, fedro/AAP-7058-2020
OI PAVLIDIS, NICHOLAS/0000-0002-2195-9961; peccatori,
   fedro/0000-0001-8227-8740; Rassy, Elie/0000-0002-7906-0991
CR Accreditation Council for Graduate Medical Education, COVID 19 ACGME RESP
   Arora R, 2020, J CANCER EDUC, V35, P1068, DOI 10.1007/s13187-020-01881-4
   Banerjee S, 2021, ESMO OPEN, V6, DOI 10.1016/j.esmoop.2021.100058
   Choudhury N, 2020, ONCOLOGIST, V25, P546, DOI 10.1634/theoncologist.2020-0373
   Chua A, 2020, J CANCER EDUC, DOI 10.1007/s13187-020-01786-2
   Cragun D, 2013, J CANCER EDUC, V28, P690, DOI 10.1007/s13187-013-0525-6
   European Society for Medical Oncology, COVID 19 CANC
   Gwede CK, 2021, J CANCER EDUC, V36, P1, DOI 10.1007/s13187-020-01952-6
   Harris JM, 2010, J CONTIN EDUC HEALTH, V30, P3, DOI 10.1002/chp.20050
   Iyer K., 2020, NEJM CATAL INNOV CAR, V1
   Nicholas P, 2011, J CANCER EDUC, V26, P129, DOI 10.1007/s13187-010-0119-5
   Pavlidis N, 2010, EUR J CANCER, V46, P2159, DOI 10.1016/j.ejca.2010.06.006
   Pavlidis N, 2022, J CANCER EDUC, V37, P224, DOI 10.1007/s13187-021-02072-5
   Pavlidis N, 2021, FUTURE ONCOL, V17, DOI 10.2217/fon-2021-0421
   Pavlidis N, 2020, FUTURE ONCOL, V17, DOI 10.2217/fon-2020-0677
   Pavlidis N, 2020, CRIT REV ONCOL HEMAT, V151, DOI 10.1016/j.critrevonc.2020.102976
   Pavlidis N, 2021, J CANCER EDUC, V36, P1124, DOI 10.1007/s13187-020-01744-y
   Pavlidis N, 2020, CRIT REV ONCOL HEMAT, V146, DOI 10.1016/j.critrevonc.2019.07.022
   Pavlidis N, 2021, J CANCER EDUC, V36, P556, DOI 10.1007/s13187-019-01664-6
   Rana T, 2020, MED EDUC ONLINE, V25, DOI 10.1080/10872981.2020.1818439
   Ruiz JG, 2006, ACAD MED, V81, P207, DOI 10.1097/00001888-200603000-00002
   Shander A, 2021, DISASTER MED PUBLIC, DOI 10.1017/dmp.2021.116
   Singhi EK, 2020, J CANCER EDUC, V35, P1034, DOI 10.1007/s13187-020-01863-6
   Todorovic V, 2019, J BUON, V24, P2180
   Turner S, 2020, J CANCER EDUC, DOI 10.1007/s13187-020-01898-9
   Young KJ, 2011, J CONTIN EDUC HEALTH, V31, P241, DOI 10.1002/chp.20136
NR 26
TC 0
Z9 0
U1 0
U2 0
PU FUTURE MEDICINE LTD
PI LONDON
PA UNITEC HOUSE, 3RD FLOOR, 2 ALBERT PLACE, FINCHLEY CENTRAL, LONDON, N3
   1QB, ENGLAND
SN 1479-6694
EI 1744-8301
J9 FUTURE ONCOL
JI Future Oncol.
DI 10.2217/fon-2021-1477
EA JUN 2022
PG 8
WC Oncology
WE Science Citation Index Expanded (SCI-EXPANDED)
SC Oncology
GA 2F8TA
UT WOS:000813175700001
PM 35722882
OA Green Published
DA 2022-07-18
ER

PT J
AU Ekstrom, S
   Mogensen, I
   Georgelis, A
   Westman, M
   Almqvist, C
   Melen, E
   Bergstrom, A
   Kull, I
AF Ekstrom, Sandra
   Mogensen, Ida
   Georgelis, Antonios
   Westman, Marit
   Almqvist, Catarina
   Melen, Erik
   Bergstrom, Anna
   Kull, Inger
CA BAMSE COVID-19 Study Grp
TI General Stress Among Young Adults with Asthma During the COVID-19
   Pandemic
SO JOURNAL OF ALLERGY AND CLINICAL IMMUNOLOGY-IN PRACTICE
LA English
DT Article
DE COVID-19; Anxiety; Asthma; Health concerns; Percieved stress; Rhinitis
ID RISK; PREVALENCE; DISORDERS; DIAGNOSIS; SEVERITY; ANXIETY
AB BACKGROUND: The coronavirus disease 2019 (COVID-19) pandemic has profoundly affected the lives of the global population.
   OBJECTIVE: To explore anxiety and stress in relation to COVID-19 among young adults, and the potential influence of asthma and allergic rhinitis.
   METHODS: This cross-sectional study included 1644 participants from the population-based birth cohort BAMSE (Swedish abbreviation for Children, Allergy, Milieu, Stockholm, Epidemiology), participating in a follow-up at age 24 years and a COVID-19 follow-up conducted in August-November 2020 (mean age, 25.3 years). Anxiety and concern related to COVID-19 were analyzed as general anxiety, concern of own health and health of family members, and contact with online health care providers due to concern about COVID-19. Stress was measured with the perceived stress scale.
   RESULTS: Around half the participants reported increased anxiety due to COVID-19, and this was more common among females (57.0%, compared with 42.6% in males; P < .001). Young adults with asthma reported more concern about their own health (adjusted odds ratio, 1.50; 95% CI, 1.12-2.02) and perceived stress (adjusted regression coefficient [adjusted beta], 1.49; 95% CI, 0.52-2.45) compared with peers without asthma, and this was more pronounced among females and those with uncontrolled asthma. Symptoms of allergic rhinitis were not associated with increased concern or anxiety in relation to COVID-19.
   CONCLUSIONS: Young adults with asthma experience more COVID-19-related health concerns, compared with those without asthma, especially females and participants with uncontrolled asthma This needs to be considered in the care of young people with asthma. (c) 2021 The Authors. Published by Elsevier Inc. on behalf of the American Academy of Allergy, Asthma & Immunology. This is an open access article under the CC BY license (http://creativecommons.org/licenses/by/4.0/).
C1 [Ekstrom, Sandra; Georgelis, Antonios; Bergstrom, Anna] Reg Stockholm, Ctr Occupat & Environm Med, Stockholm, Sweden.
   [Ekstrom, Sandra; Georgelis, Antonios; Bergstrom, Anna] Karolinska Inst, Inst Environm Med, Stockholm, Sweden.
   [Mogensen, Ida; Melen, Erik; Kull, Inger] Karolinska Inst, Dept Clin Sci & Educ Sodersjukhuset, Stockholm, Sweden.
   [Westman, Marit] Karolinska Inst, Dept Clin Sci Intervent & Technol CLINTEC, Stockholm, Sweden.
   [Almqvist, Catarina] Karolinska Inst, Dept Med Epidemiol & Biostat, Stockholm, Sweden.
   [Melen, Erik; Kull, Inger] Soder Sjukhuset, Sachs Children & Youth Hosp, Stockholm, Sweden.
RP Mogensen, I (通讯作者)，Soder Sjukhuset, Jagargatan 20-1, S-11867 Stockholm, Sweden.
EM ida.mogensen@ki.se
CR Bergman J, 2021, EUR J EPIDEMIOL, V36, P287, DOI 10.1007/s10654-021-00732-w
   Brew BK, 2018, CLIN EXP ALLERGY, V48, P703, DOI 10.1111/cea.13127
   Chhiba KD, 2020, J ALLERGY CLIN IMMUN, V146, P307, DOI 10.1016/j.jaci.2020.06.010
   COHEN S, 1983, J HEALTH SOC BEHAV, V24, P385, DOI 10.2307/2136404
   Global Initiative for Asthma, GLOBAL INITIATIVE AS
   Global Initiative for Asthma, GINA POCK GUID 2010
   Gustavsson J, 2020, INT J ENV RES PUB HE, V17, DOI 10.3390/ijerph17155380
   Halpin DMG, 2020, LANCET RESP MED, V8, P436, DOI 10.1016/S2213-2600(20)30167-3
   Huang Y, 2020, METABOLISM, V113, DOI 10.1016/j.metabol.2020.154378
   Jackson DJ, 2015, J ALLERGY CLIN IMMUN, V136, P497, DOI 10.1016/j.jaci.2015.01.028
   Jacob L, 2021, J PSYCHIATR RES, V143, P528, DOI 10.1016/j.jpsychires.2020.11.029
   Johansson F, 2021, SCAND J PUBLIC HEALT, V49, P741, DOI 10.1177/14034948211015814
   Johnston SL, 2020, ALLERGY, V75, P1543, DOI 10.1111/all.14348
   Lacwik P, 2021, J ALLER CL IMM-PRACT, V9, P1381, DOI 10.1016/j.jaip.2020.12.060
   Li YT, 2020, ALLERGY, V75, P1759, DOI 10.1111/all.14189
   Lind N, 2014, PSYCHOL HEALTH MED, V19, P316, DOI 10.1080/13548506.2013.806814
   Magi CAO, 2020, ERJ OPEN RES, V6, DOI 10.1183/23120541.00175-2020
   McCracken LM, 2020, EUR PSYCHIAT, V63, DOI 10.1192/j.eurpsy.2020.81
   Melen E, 2020, CLIN TRANSL ALLERGY, V10, DOI 10.1186/s13601-020-00319-w
   Morais-Almeida M, 2020, INT ARCH ALLERGY IMM, V181, P680, DOI 10.1159/000509057
   Munoz-Cano R, 2018, CLIN TRANSL ALLERGY, V8, DOI 10.1186/s13601-018-0212-0
   Nicola M, 2020, INT J SURG, V78, P185, DOI 10.1016/j.ijsu.2020.04.018
   Philip KEJ, 2020, BMC PULM MED, V20, DOI 10.1186/s12890-020-01363-9
   Public Health Agency of Sweden, REC RED SPREAD COVID
   Rod NH, 2012, ALLERGY, V67, P1408, DOI 10.1111/j.1398-9995.2012.02882.x.
   Skevaki C, 2020, J ALLERGY CLIN IMMUN, V146, P1295, DOI 10.1016/j.jaci.2020.09.017
   Sonderskov KM, 2020, ACTA NEUROPSYCHIATR, V32, P226, DOI 10.1017/neu.2020.15
   Tedner SG, 2016, CLIN EXP ALLERGY, V46, P803, DOI 10.1111/cea.12714
   Terry PD, 2021, AM J RESP CRIT CARE, V203, P893, DOI 10.1164/rccm.202008-3266OC
   Timberlake DT, 2021, WORLD ALLERGY ORGAN, V14, DOI 10.1016/j.waojou.2021.100508
   Vindegaard N, 2020, BRAIN BEHAV IMMUN, V89, P531, DOI 10.1016/j.bbi.2020.05.048
   Wang G, 2021, EUR RESPIR J, V57, DOI 10.1183/13993003.02120-2020
   Wang Yin, 2021, Asian Pac J Allergy Immunol, DOI 10.12932/AP-140820-0941
   Wickman M, 2002, PEDIATR ALLERGY IMMU, V13, P11, DOI 10.1034/j.1399-3038.13.s.15.10.x
   World Health Organization, TIM WHOS TIM RESP 20
   Xiong JQ, 2020, J AFFECT DISORDERS, V277, P55, DOI 10.1016/j.jad.2020.08.001
   Yang JM, 2020, J ALLERGY CLIN IMMUN, V146, P790, DOI 10.1016/j.jaci.2020.08.008
NR 37
TC 0
Z9 0
U1 1
U2 1
PU ELSEVIER
PI AMSTERDAM
PA RADARWEG 29, 1043 NX AMSTERDAM, NETHERLANDS
SN 2213-2198
EI 2213-2201
J9 J ALLER CL IMM-PRACT
JI J. Allergy Clin. Immunol.-Pract.
PD JAN
PY 2022
VL 10
IS 1
BP 108
EP 115
DI 10.1016/j.jaip.2021.10.069
PG 8
WC Allergy; Immunology
WE Science Citation Index Expanded (SCI-EXPANDED); Social Science Citation Index (SSCI)
SC Allergy; Immunology
GA 0H8YT
UT WOS:000779016600013
PM 34785389
OA Green Published
DA 2022-07-18
ER

PT J
AU Klak, A
   Grygielska, J
   Manczak, M
   Ejchman-Pac, E
   Owoc, J
   Religioni, U
   Olszewski, R
AF Klak, Anna
   Grygielska, Jolanta
   Manczak, Malgorzata
   Ejchman-Pac, Ewelina
   Owoc, Jakub
   Religioni, Urszula
   Olszewski, Robert
TI Online Information of COVID-19: Visibility and Characterization of
   Highest Positioned Websites by Google between March and April 2020-A
   Cross-Country Analysis
SO INTERNATIONAL JOURNAL OF ENVIRONMENTAL RESEARCH AND PUBLIC HEALTH
LA English
DT Article
DE COVID-19; Coronavirus; SARS-CoV-2; fake news; misinformation; Internet;
   Google; online information; infodemic; infodemiology
ID FAKE NEWS; SCIENCE
AB Background: The WHO has used the term "infodemic" to describe the vast amount of false and true information that was making it difficult for people to find reliable information when they needed it. The infodemic spreads faster than COVID-19 itself. The main objective of the study was to characterize and analyze content about COVID-19 returned by Google during the pandemic and compare it between countries. Methods: The study was conducted between 30 March and 27 April 2020. The information was searched through local Google websites using the "COVID-19", "Coronavirus", "SARS-CoV-2" and "fake news" keywords. The search was conducted in Australia, France, Germany, Italy, Poland, Singapore, Spain, UK and the USA. The total number of the analyzed webpages was 685. Results: The most frequent types were News websites 47% (324/685) and Governmental 19% (131/685) while the least were Health portals 2% (17/685) and Scientific journals 5% (35/635), p < 0.001. United States and Australia had the highest share of Governmental websites. There was a positive correlation between the amount of preventive information and a number of SARS-CoV-2 infections in countries. The higher the number of tests performed, the higher was the amount of information about prevention available online. Conclusions: Online information is usually available on news and government websites and refers to prevention. There were differences between countries in types of information available online. The highest positioned (the first 20) websites for COVID-19, Coronavirus and SARS-CoV-2 keywords returned by Google include true information.
C1 [Klak, Anna] Med Univ Warsaw, Dept Environm Hazards Prevent Allergol & Immunol, St Banacha 1a, PL-02091 Warsaw, Poland.
   [Grygielska, Jolanta; Manczak, Malgorzata; Ejchman-Pac, Ewelina; Owoc, Jakub; Olszewski, Robert] Natl Geriatr Rheumatol & Rehabil Inst, Gerontol Publ Hlth & Didact Dept, St Spartanska 1, PL-02637 Warsaw, Poland.
   [Religioni, Urszula] Warsaw Sch Econ, Coll Business Adm, St Madalinskiego 6-8, PL-02513 Warsaw, Poland.
   [Religioni, Urszula] Ctr Postgrad Med Educ Warsaw, Sch Publ Hlth, St Kleczewska 61-63, PL-01826 Warsaw, Poland.
   [Olszewski, Robert] Polish Acad Sci, Dept Ultrasound, Inst Fundamental Technol Res, St Pawinskiego 5B, PL-02106 Warsaw, Poland.
RP Klak, A (通讯作者)，Med Univ Warsaw, Dept Environm Hazards Prevent Allergol & Immunol, St Banacha 1a, PL-02091 Warsaw, Poland.
EM anna.klak@wum.edu.pl; jgrygielska@wp.pl;
   malgorzata.manczak@spartanska.pl; ewelinae@o2.pl;
   jakub.owoc@spartanska.pl; urszula.religioni@gmail.com;
   robert.olszewski@spartanska.pl
OI Klak, Anna/0000-0003-1279-076X; Religioni, Urszula/0000-0002-1434-2138;
   Manczak, Malgorzata/0000-0002-0736-0389; Grygielska,
   Jolanta/0000-0002-6637-0624
CR Abd-Alrazaq A, 2020, J MED INTERNET RES, V22, DOI 10.2196/19016
   Ahmed W, 2020, J MED INTERNET RES, V22, DOI 10.2196/19458
   Allen J, 2020, SCI ADV, V6, DOI 10.1126/sciadv.aay3539
   [Anonymous], 2006, IPROSPECT SEARCH ENG
   [Anonymous], WORLDOMETERS
   Arif N, 2018, FRONT IMMUNOL, V9, DOI 10.3389/fimmu.2018.01215
   Badell-Grau RA, 2020, J MED INTERNET RES, V22, DOI 10.2196/19791
   Bhansali R, 2020, P ROY SOC A-MATH PHY, V476, DOI 10.1098/rspa.2019.0826
   Carrieri V, 2019, HEALTH ECON, V28, P1377, DOI 10.1002/hec.3937
   Dagher SH, 2021, JMIR PUBLIC HLTH SUR, V7, DOI 10.2196/25651
   Delgado-Rodriguez M, 2004, J EPIDEMIOL COMMUN H, V58, P635, DOI 10.1136/jech.2003.008466
   Dhama K, 2020, CLIN MICROBIOL REV, V33, DOI 10.1128/CMR.00028-20
   da Silva MAD, 2019, BRIT DENT J, V226, P397, DOI 10.1038/s41415-019-0079-z
   European Commission, 2020, MULTIDIMENSIONAL APP
   Eysenbach Gunther, 2006, AMIA Annu Symp Proc, P244
   Eysenbach G, 2009, J MED INTERNET RES, V11, DOI 10.2196/jmir.1157
   Ghani AC, 2005, AM J EPIDEMIOL, V162, P479, DOI 10.1093/aje/kwi230
   Gisondi MA, 2022, J MED INTERNET RES, V24, DOI 10.2196/35552
   Gupta A, 2022, J BUS RES, V140, P670, DOI 10.1016/j.jbusres.2021.11.032
   Haddad M.P., 2020, RTL 0311
   Hernandez-Garcia I, 2020, JMIR PUBLIC HLTH SUR, V6, P110, DOI 10.2196/18717
   House of Commons, 2018, DIS FAK NEWS INT REP
   Hua JL, 2020, INT J ENV RES PUB HE, V17, DOI 10.3390/ijerph17072309
   Hughes B, 2021, INT J ENV RES PUB HE, V18, DOI 10.3390/ijerph182312624
   Husnayain A, 2020, J MED INTERNET RES, V22, DOI 10.2196/19788
   Isaakidou Marianna, 2022, Stud Health Technol Inform, V289, P456, DOI 10.3233/SHTI210956
   Khan S, 2022, FRONT PUBLIC HEALTH, V9, DOI 10.3389/fpubh.2021.788074
   Lara-Navarra P, 2020, INT J ENV RES PUB HE, V17, DOI 10.3390/ijerph17031066
   Lazer DMJ, 2018, SCIENCE, V359, P1094, DOI 10.1126/science.aao2998
   Lee J, 2021, J MED INTERNET RES, V23, DOI 10.2196/26368
   Li HOY, 2020, BMJ GLOB HEALTH, V5, DOI 10.1136/bmjgh-2020-002604
   Mann DL, 2018, JACC-BASIC TRANSL SC, V3, P573, DOI 10.1016/j.jacbts.2018.06.003
   Moscadelli A, 2020, INT J ENV RES PUB HE, V17, DOI 10.3390/ijerph17165850
   O'Brien BC, 2014, ACAD MED, V89, P1245, DOI 10.1097/ACM.0000000000000388
   O'Connor C, 2020, BMJ-BRIT MED J, V369, DOI 10.1136/bmj.m1587
   Okan O, 2020, INT J ENV RES PUB HE, V17, DOI 10.3390/ijerph17155503
   Olkun HK, 2018, TURK J ORTHOD, V31, P50, DOI 10.5152/TurkJOrthod.2018.17042
   Orso D, 2020, EUR J EMERG MED, V27, P327, DOI 10.1097/MEJ.0000000000000713
   Park HW, 2020, J MED INTERNET RES, V22, DOI 10.2196/18897
   Rovetta A, 2020, JMIR PUBLIC HLTH SUR, V6, DOI 10.2196/19374
   Shimizu K, 2020, LANCET, V395, P685, DOI 10.1016/S0140-6736(20)30357-3
   Szmuda T, 2020, PUBLIC HEALTH, V185, P21, DOI 10.1016/j.puhe.2020.05.041
   Tapia L, 2020, AM J TROP MED HYG, V102, P1172, DOI 10.4269/ajtmh.20-0234
   Vitale F, 2020, ANAESTH INTENSIVE TH, V52, P42, DOI 10.5114/ait.2020.92648
   *WHO, NAM COR DIS COVID 19
   WHO, CLASS EM US ICD COD
   WHO, ADV PUBL COR DIS COV
   World Health Organization, 2020, REV GUID TEST QUAR H
   World Health Organization (WHO), 2020, COR DIS COVID 19 ADV
   Zeng Kylie, 2020, JMIR Public Health Surveill, V6, pe24598, DOI 10.2196/24598
NR 50
TC 1
Z9 1
U1 4
U2 4
PU MDPI
PI BASEL
PA ST ALBAN-ANLAGE 66, CH-4052 BASEL, SWITZERLAND
EI 1660-4601
J9 INT J ENV RES PUB HE
JI Int. J. Environ. Res. Public Health
PD FEB
PY 2022
VL 19
IS 3
AR 1491
DI 10.3390/ijerph19031491
PG 26
WC Environmental Sciences; Public, Environmental & Occupational Health
WE Science Citation Index Expanded (SCI-EXPANDED); Social Science Citation Index (SSCI)
SC Environmental Sciences & Ecology; Public, Environmental & Occupational
   Health
GA ZF4CO
UT WOS:000759517900001
PM 35162513
OA gold, Green Published
DA 2022-07-18
ER

PT J
AU Jeffries, PR
   Bushardt, RL
   DuBose-Morris, R
   Hood, C
   Kardong-Edgren, S
   Pintz, C
   Posey, L
   Sikka, N
AF Jeffries, Pamela R.
   Bushardt, Reamer L.
   DuBose-Morris, Ragan
   Hood, Colton
   Kardong-Edgren, Suzan
   Pintz, Christine
   Posey, Laurie
   Sikka, Neal
TI The Role of Technology in Health Professions Education During the
   COVID-19 Pandemic
SO ACADEMIC MEDICINE
LA English
DT Article
ID ONLINE
AB The COVID-19 pandemic has sparked radical shifts in the ways that both health care and health professions education are delivered. Before the pandemic, some degree programs were offered fully online or in a hybrid format, but in-person learning was considered essential to the education and training of health professionals. Similarly, even as the use of telehealth was slowly expanding, most health care visits were conducted in-person. The need to maintain a safe physical distance during the pandemic rapidly increased the online provision of health care and health professions education, accelerating technology adoption in both academic and professional health care settings. Many health care professionals, educators, and patients have had to adapt to new communication modalities, often with little or no preparation. Before the pandemic, the need for cost-effective, robust methodologies to enable teaching across distances electronically was recognized. During the pandemic, online learning and simulation became essential and were often the only means available for continuity of education and clinical training. This paper reviews the transition to online health professions education and delivery during the COVID-19 pandemic and provides recommendations for moving forward.
C1 [Jeffries, Pamela R.] Vanderbilt Univ, Sch Nursing, Room 111 Godchaux Hall,461 21st Ave S, Nashville, TN 37240 USA.
   [Bushardt, Reamer L.] George Washington Univ, Sch Med & Hlth Sci, Washington, DC 20052 USA.
   [DuBose-Morris, Ragan] Med Univ South Carolina, Acad Affairs Fac, Charleston, SC 29425 USA.
   [Hood, Colton] George Washington Univ, Dept Emergency Med, Washington, DC USA.
   [Kardong-Edgren, Suzan] MGH Inst Hlth Profess, Dept Hlth Profess Educ, Boston, MA USA.
   [Pintz, Christine; Posey, Laurie] George Washington Univ, Sch Nursing, Washington, DC USA.
   [Sikka, Neal] GW Med Fac Associates, Dept Emergency Med, Washington, DC USA.
RP Jeffries, PR (通讯作者)，Vanderbilt Univ, Sch Nursing, Room 111 Godchaux Hall,461 21st Ave S, Nashville, TN 37240 USA.
EM pamela.jeffries@vanderbilt.edu
OI Kardong-Edgren, Suzan (Suzie)/0000-0002-5794-4075
CR Bauerly BC, 2019, J LAW MED ETHICS, V47, P39, DOI 10.1177/1073110519857314
   Beatty B., 2019, VALUES PRINCIPLES HY
   Bhaskar A, 2020, ADV PHYSIOL EDUC, V44, P516, DOI 10.1152/advan.00097.2020
   Brooks D. C., 2020, EDUCAUSE REV
   Burley SK, 2020, BIOCHEM MOL BIOL EDU, V48, P511, DOI 10.1002/bmb.21428
   Byrnes YM, 2020, MED EDUC ONLINE, V25, DOI 10.1080/10872981.2020.1798088
   Chike-Harris KE, 2021, TELEMED E-HEALTH, V27, P137, DOI 10.1089/tmj.2019.0261
   Costabile M, 2020, BIOCHEM MOL BIOL EDU, V48, P509, DOI 10.1002/bmb.21427
   Danford J, 2020, J AM GERIATR SOC, V68, P2473, DOI 10.1111/jgs.16714
   Dhonncha EN, 2021, CLIN EXP DERMATOL, V46, P170, DOI 10.1111/ced.14364
   Fox K., 2020, TIME CLASS COVID 1 2
   Furby L, 2020, NURS EDUC PERSPECT, V41, P269, DOI 10.1097/01.NEP.0000000000000703
   Gannon K., 2020, CHRON HIGHER EDUC
   Gardner L., 2020, CHRON HIGHER EDUC, V66
   Gresh A, 2021, PUBLIC HEALTH NURS, V38, P248, DOI 10.1111/phn.12796
   Gutierrez K, 2016, FACTS STATS REVEAL P
   Halpren-Ruder D, 2019, TELEMED E-HEALTH, V25, P599, DOI 10.1089/tmj.2018.0149
   Hilburg R, 2020, ADV CHRONIC KIDNEY D, V27, P412, DOI 10.1053/j.ackd.2020.05.017
   Ip G, 2020, WALL STR J
   Jeong L, 2020, MED SCI EDUC, V30, P1361, DOI 10.1007/s40670-020-01065-1
   June A.W., 2021, CHRON HIGHER EDUC
   Kaul V, 2021, CHEST, V159, P1949, DOI 10.1016/j.chest.2020.12.026
   Kessler A, 2020, INFORM LEARN SCI, V121, P587, DOI 10.1108/ILS-04-2020-0097
   Khairat S, 2019, J AM MED INFORM ASSN, V26, P796, DOI 10.1093/jamia/ocz108
   Khan RA, 2020, PAK J MED SCI, V36, pS108, DOI 10.12669/pjms.36.COVID19-S4.2795
   Konrad S, 2021, TEACH LEARN NURS, V16, P53, DOI 10.1016/j.teln.2020.07.005
   Kwan B., 2020, PRACTICAL FRAMEWORK, DOI [10.21203/rs.3.rs-32514/v1, DOI 10.21203/RS.3.RS-32514/V1]
   Lederman D., 2020, INSIDE HIGHER ED
   Li C., 2020, THIS IS
   Mahaffey AL, 2020, BIOCHEM MOL BIOL EDU, V48, P528, DOI 10.1002/bmb.21439
   McMurtrie B., 2020, CHRONICLE HIGHER ED
   Meyer BC, 2021, TELEMED E-HEALTH, V27, P625, DOI 10.1089/tmj.2020.0327
   Moran J, 2018, ACAD PSYCHIATR, V42, P796, DOI 10.1007/s40596-018-0946-y
   National League for Nursing, 2015, VIS TEACH SIM
   Pourmand A, 2021, TELEMED E-HEALTH, V27, P62, DOI 10.1089/tmj.2019.0287
   Rabe A., 2020, MEDEDPUBLISH, V9, P148, DOI [10.15694/mep.2020.000148.1, DOI 10.15694/MEP.2020.000148.1]
   Shih KC, 2020, MED EDUC, V54, P663, DOI 10.1111/medu.14189
   Smith AC, 2020, J TELEMED TELECARE, V26, P309, DOI 10.1177/1357633X20916567
   Stovel RG, 2020, MED TEACH, V42, P1234, DOI 10.1080/0142159X.2020.1799959
   Theoret C, 2020, MED EDUC, V54, P591, DOI 10.1111/medu.14181
   Thibaut D, 2020, BIOCHEM MOL BIOL EDU, V48, P484, DOI 10.1002/bmb.21408
   Thomas EE, 2022, J TELEMED TELECARE, V28, P301, DOI 10.1177/1357633X20960638
   Thomas PA, 2015, CURRICULUM DEV MEDIC, V3rd, DOI DOI 10.7326/0003-4819-130-10-199905180-00028
   Tuma F, 2021, ANN MED SURG, V62, P253, DOI 10.1016/j.amsu.2021.01.057
   Vasiliadou R, 2020, BIOCHEM MOL BIOL EDU, V48, P482, DOI 10.1002/bmb.21407
   Vollbrecht PJ, 2020, ADV PHYSIOL EDUC, V44, P722, DOI 10.1152/advan.00140.2020
   Wagner M, 2021, PEDIATR CRIT CARE ME, V22, pE333, DOI 10.1097/PCC.0000000000002649
   Wechsler Lawrence R, 2020, Telemed Rep, V1, P2, DOI 10.1089/tmr.2020.0009
   Wong Rachel, 2020, J Grad Med Educ, V12, P745, DOI 10.4300/JGME-D-20-00030.1
   Wosik J, 2020, J AM MED INFORM ASSN, V27, P957, DOI 10.1093/jamia/ocaa067
NR 50
TC 2
Z9 2
U1 1
U2 1
PU LIPPINCOTT WILLIAMS & WILKINS
PI PHILADELPHIA
PA TWO COMMERCE SQ, 2001 MARKET ST, PHILADELPHIA, PA 19103 USA
SN 1040-2446
EI 1938-808X
J9 ACAD MED
JI Acad. Med.
PD MAR
PY 2022
VL 97
IS 3S
SU COVID-19 A
BP S104
EP S109
DI 10.1097/ACM.0000000000004523
PG 6
WC Education, Scientific Disciplines; Health Care Sciences & Services
WE Science Citation Index Expanded (SCI-EXPANDED); Social Science Citation Index (SSCI)
SC Education & Educational Research; Health Care Sciences & Services
GA ZH4WY
UT WOS:000760942500017
PM 34789662
OA Bronze, Green Published
DA 2022-07-18
ER

PT J
AU Atas, O
   Yildirim, TT
   Yildirim, K
   Tekin, S
   Oztekin, F
   Gezer, A
AF Atas, Osman
   Yildirim, Tuba Talo
   Yildirim, Kadir
   Tekin, Samet
   Oztekin, Faruk
   Gezer, Asime
TI INVESTIGATION OF HEALTHCARE WORKERS ATTITUDES AND PRACTICES TOWARDS THE
   COVID-19 PANDEMIC
SO ACTA MEDICA MEDITERRANEA
LA English
DT Article
DE COVID-19; dental student; attitudes; dental education
AB Objective: To evaluate the behaviors and attitudes of healthcare workers toward COVID-19.
   Methods: A total of 280 healthcare workers (172 females and 108 males) answered an online questionnaire about the biosafery procedures for and their attitudes about COVID-19. The average age of participants was 33.57 +/- 7.78 . The data were analyzed using descriptive statistical methods and the chi-square test.
   Results: The study sample consisted of 39.5% medical doctors, 32.1% dentists, 14.3% nurses, 4.6% technicians, 2.9% physiotherapists, 3.6% secretaries, and 3.2% auxiliary staff: Of these healthcare workers, 151 (53.9%) had children. A great majority of the participants (91.8%) stated that they were afraid of being infected with the COVID-19 virus. There was no significant difference by gender, but the difference between having a child (95.4%) and not having a child (87.6%) was statistically significant (p=0.042). A little more than half (54.3%) of the participants answered yes to the question of whether they quarantined themselves, and this was found to be significantly higher in those who had children (42.4%) than those who did not (33.3%)(p=0 .001).
   The precautions worn by healthcare workers while working were as follows: masks (89.3%), gloves (80.1%), N95/FFP2 masks (17.4%), face protective shields (39.1%), glasses (28.5%), and bonnets (33.1%). Sources of information for health workers about COVID-19 included the websites or social media accounts of professional organizations such as the Ministry of Health, the Association of Dentists, and the World Health Organization (82.2%); published scientific articles (47.3%); and social media accounts like Instagram and Twitter (48%).
   Conclusions: While healthcare workers responded well to the standard measures and attitudes they have to protect themselves against COVID-19 contamination, their practice on the extra measures they can take should be improved. In addition to personal protective equipment, efforts should be made to protect the immunity and mental health of healthcare workers.
C1 [Atas, Osman] Firat Univ, Fac Dent, Dept Pediat Dent, Elazig, Turkey.
   [Yildirim, Tuba Talo; Gezer, Asime] Firat Univ, Fac Dent, Dept Periodontol, TR-23100 Elazig, Turkey.
   [Yildirim, Kadir] Med Pk Hosp, Dept Urol, Elazig, Turkey.
   [Tekin, Samet] Firat Univ, Fac Dent, Dept Prosthodont, Elazig, Turkey.
   [Oztekin, Faruk] Firat Univ, Fac Dent, Dept Endodont, Elazig, Turkey.
RP Yildirim, TT (通讯作者)，Firat Univ, Fac Dent, Dept Periodontol, TR-23100 Elazig, Turkey.
EM dt_talo@hotmail.com
RI atas, osman/V-9409-2018; Tekin, Samet/GNH-3187-2022; Tekin,
   Samet/AAO-7656-2020; yildirim, kadir/AAZ-2650-2021
OI Tekin, Samet/0000-0001-8883-8307; yildirim, kadir/0000-0002-5380-2707
CR Abdelhafeez AAM, 2020, CANCER INVEST, V38, P150, DOI 10.1080/07357907.2020.1714053
   Adams JG, 2020, JAMA-J AM MED ASSOC, V323, P1439, DOI 10.1001/jama.2020.3972
   Bai Y, 2020, JAMA-J AM MED ASSOC, V323, P1406, DOI 10.1001/jama.2020.2565
   Cao WJ, 2020, PSYCHIAT RES, V287, DOI 10.1016/j.psychres.2020.112934
   Chen Q, 2020, LANCET, V7, P15
   Feng ZJ, 2020, CHINA CDC WEEKLY, V2, P113, DOI 10.3760/cma.j.issn.0254-6450.2020.02.003
   Ge HP, 2020, EUR J CLIN MICROBIOL, V39, P1011, DOI 10.1007/s10096-020-03874-z
   Ge ZY, 2020, J ZHEJIANG UNIV-SC B, V21, P361, DOI 10.1631/jzus.B2010010
   Giao H, 2020, ASIAN PAC J TROP MED, V13, P260, DOI 10.4103/1995-7645.280396
   Kabbash IA, 2018, ENVIRON SCI POLLUT R, V25, P30755, DOI 10.1007/s11356-016-7848-x
   Tran K, 2012, PLOS ONE, V7, DOI 10.1371/journal.pone.0035797
   Koh D, 2020, OCCUP MED-OXFORD, V70, P3, DOI 10.1093/occmed/kqaa036
   Li B, 2020, CLIN RES CARDIOL, V109, P531, DOI 10.1007/s00392-020-01626-9
   Liu XL, 2019, ANTHROPOCENE COASTS, V2, P229, DOI 10.1139/anc-2018-0018
   Roy D, 2020, ASIAN J PSYCHIATR
   Saqlain M, 2020, J HOSP INFECT, V8
   Shimizu K, 2020, LANCET, V395, P685, DOI 10.1016/S0140-6736(20)30357-3
   Surveillances V., 2020, THE EPIDEMIOLOGICAL, V2, P113
   Wang J, 2020, J HOSP INFECT, V105, P100, DOI 10.1016/j.jhin.2020.03.002
   World Health Organization, 2020, RAT US PERS PROT EQ
   Wu ZY, 2020, JAMA-J AM MED ASSOC, V323, P1239, DOI 10.1001/jama.2020.2648
   Yildirim TT, 2017, PEERJ, V5, DOI 10.7717/peerj.2978
   Zhang M, 2020, J HOSP INFECT, V105, P183, DOI 10.1016/j.jhin.2020.04.012
   Zhong BL, 2020, INT J BIOL SCI, V16, P1745, DOI 10.7150/ijbs.45221
NR 24
TC 3
Z9 3
U1 2
U2 13
PU CARBONE EDITORE
PI PALERMO
PA VIA QUINTINO SELLA, 68, PALERMO, 90139, ITALY
SN 0393-6384
EI 2283-9720
J9 ACTA MEDICA MEDITERR
JI Acta Medica Mediterr.
PY 2020
VL 36
IS 4
BP 2427
EP 2432
DI 10.19193/0393-6384_2020_4_377
PG 6
WC Medicine, General & Internal
WE Science Citation Index Expanded (SCI-EXPANDED)
SC General & Internal Medicine
GA MQ4XK
UT WOS:000552897900040
DA 2022-07-18
ER

PT J
AU Dincel, AS
AF Sepici Dincel, Aylin
TI Staying calm and teaching biochemistry to postgraduates in COVID-19
   times: Pros and cons
SO BIOCHEMISTRY AND MOLECULAR BIOLOGY EDUCATION
LA English
DT Article
DE biochemistry; COVID-19; distance learning; postgraduate education
AB While we have been looking for alternative educational materials for our undergraduate students, we found ourself in Covid-19 pandemic and had to think postgraduate education. On the first day of restrictions, our major problem was to learn and find the best communication tool. The first experiences for online meetings were boring, we were not feeling our emotions but as days past we got used to it. We all understand the importance of having alternatives and have to be ready for second choices. During those challenging days, all had more time to work on our completed data, time to write, complete the proofreading of written materials. Other vital scientific activities for career development and profile building such as reading (every meeting with new articles/reviews), publishing and preparing oral presentation were fully completed during the online meetings as a part of lab meeting activities. They learned to improve communication skills, be active participants, and fight.
C1 [Sepici Dincel, Aylin] Gazi Univ, Fac Med, Dept Med Biochem, Ankara, Turkey.
RP Dincel, AS (通讯作者)，Gazi Univ, Fac Med, Dept Med Biochem, Ankara, Turkey.
EM asepicidincel@gmail.com
CR Erkoc F, 2013, TURK J BIOCHEM, V38, P506, DOI 10.5505/tjb.2013.02360
NR 1
TC 0
Z9 0
U1 3
U2 8
PU WILEY
PI HOBOKEN
PA 111 RIVER ST, HOBOKEN 07030-5774, NJ USA
SN 1470-8175
EI 1539-3429
J9 BIOCHEM MOL BIOL EDU
JI Biochem. Mol. Biol. Educ.
PD MAY
PY 2021
VL 49
IS 3
BP 323
EP 325
DI 10.1002/bmb.21518
EA APR 2021
PG 3
WC Biochemistry & Molecular Biology; Education, Scientific Disciplines
WE Science Citation Index Expanded (SCI-EXPANDED)
SC Biochemistry & Molecular Biology; Education & Educational Research
GA SE2PB
UT WOS:000644438500001
PM 33904644
OA Green Published
DA 2022-07-18
ER

PT J
AU Geldsetzer, P
AF Geldsetzer, Pascal
TI Use of Rapid Online Surveys to Assess People's Perceptions During
   Infectious Disease Outbreaks: A Cross-sectional Survey on COVID-19
SO JOURNAL OF MEDICAL INTERNET RESEARCH
LA English
DT Article
DE rapid online surveys; perceptions; knowledge; coronavirus; SARS-CoV-2;
   pandemic; infectious disease; outbreak; survey; COVID-19; public health
AB Background: Given the extensive time needed to conduct a nationally representative household survey and the commonly low response rate of phone surveys, rapid online surveys may be a promising method to assess and track knowledge and perceptions among the general public during fast-moving infectious disease outbreaks.
   Objective: This study aimed to apply rapid online surveying to determine knowledge and perceptions of coronavirus disease 2019 (COVID-19) among the general public in the United States and the United Kingdom.
   Methods: An online questionnaire was administered to 3000 adults residing in the United States and 3000 adults residing in the United Kingdom who had registered with Prolific Academic to participate in online research. Prolific Academic established strata by age (18-27, 28-37, 38-47, 48-57, or >= 58 years), sex (male or female), and ethnicity (white, black or African American, Asian or Asian Indian, mixed, or "other"), as well as all permutations of these strata. The number of participants who could enroll in each of these strata was calculated to reflect the distribution in the US and UK general population. Enrollment into the survey within each stratum was on a first-come, first-served basis. Participants completed the questionnaire between February 23 and March 2, 2020.
   Results: A total of 2986 and 2988 adults residing in the United States and the United Kingdom, respectively, completed the questionnaire. Of those, 64.4% (1924/2986) of US participants and 51.5% (1540/2988) of UK participants had a tertiary education degree, 67.5% (2015/2986) of US participants had a total household income between US $20,000 and US $99,999, and 74.4% (2223/2988) of UK participants had a total household income between 15,000 pound and 74,999 pound. US and UK participants' median estimate for the probability of a fatal disease course among those infected with severe acute respiratory syndrome coronavirus 2 (SARS-CoV-2) was 5.0% (IQR 2.0%-15.0%) and 3.0% (IQR 2.0%-10.0%), respectively. Participants generally had good knowledge of the main mode of disease transmission and common symptoms of COVID-19. However, a substantial proportion of participants had misconceptions about how to prevent an infection and the recommended care-seeking behavior. For instance, 37.8% (95% CI 36.1%-39.6%) of US participants and 29.7% (95% CI 28.1%-31.4%) of UK participants thought that wearing a common surgical mask was "highly effective" in protecting them from acquiring COVID-19, and 25.6% (95% CI 24.1%-27.2%) of US participants and 29.6% (95% CI 28.0%-31.3%) of UK participants thought it was prudent to refrain from eating at Chinese restaurants. Around half (53.8%, 95% CI 52.1%-55.6%) of US participants and 39.1% (95% CI 37.4%-40.9%) of UK participants thought that children were at an especially high risk of death when infected with SARS-CoV-2.
   Conclusions: The distribution of participants by total household income and education followed approximately that of the US and UK general population. The findings from this online survey could guide information campaigns by public health authorities, clinicians, and the media. More broadly, rapid online surveys could be an important tool in tracking the public's knowledge and misperceptions during rapidly moving infectious disease outbreaks.
C1 [Geldsetzer, Pascal] Stanford Univ, Dept Med, Div Primary Care & Populat Hlth, 1265 Welch Rd, Stanford, CA 94035 USA.
RP Geldsetzer, P (通讯作者)，Stanford Univ, Dept Med, Div Primary Care & Populat Hlth, 1265 Welch Rd, Stanford, CA 94035 USA.
EM pgeldsetzer@stanford.edu
OI Geldsetzer, Pascal/0000-0002-8878-5505
FU National Center for Advancing Translational Sciences of the National
   Institutes of Health [KL2TR003143]
FX PG conceived of the study, designed the questionnaire, conducted the
   data analysis, and wrote the manuscript. PG is the guarantor of the
   work. PG was supported by the National Center for Advancing
   Translational Sciences of the National Institutes of Health under Award
   Number KL2TR003143. The funder had no role in study design, data
   collection, data analysis, data interpretation, or writing of the
   report. PG had full access to all the data in the study and had final
   responsibility for the decision to submit for publication.
CR Abraham KG, 2009, AM J SOCIOL, V114, P1129, DOI 10.1086/595945
   Centers for Disease Control and Prevention, FREFQ ASK QUEST COR
   de Wit E, 2016, NAT REV MICROBIOL, V14, P523, DOI 10.1038/nrmicro.2016.81
   Dong ES, 2020, LANCET INFECT DIS, V20, P533, DOI 10.1016/S1473-3099(20)30120-1
   Fauci AS, 2020, NEW ENGL J MED, V382, P1268, DOI 10.1056/NEJMe2002387
   Gong WF, 2019, INT J EPIDEMIOL, V48, P583, DOI 10.1093/ije/dyy263
   Guan W, 2020, NEW ENGL J MED, V382, P1708, DOI 10.1056/NEJMoa2002032
   Hartig, 2019, RESPONSE RATES TELEP
   [Anonymous], 2020, Nat Rev Dis Primers, V6, P14, DOI [10.1038/s41572-020-0147-3, 10.1038/s41572-020-0154-4]
   JANZ NK, 1984, HEALTH EDUC QUART, V11, P1, DOI 10.1177/109019818401100101
   Keeter S., 2015, TELEPHONE WEB CHALLE
   Kim HS, 2016, MEDIA PSYCHOL, V19, P614, DOI 10.1080/15213269.2015.1090907
   Kreuter F, 2008, PUBLIC OPIN QUART, V72, P847, DOI 10.1093/poq/nfn063
   Lau CQ, 2019, SURV RES METHODS-GER, V13, P305, DOI 10.18148/srm/2019.v13i3.7375
   Mahase E, 2020, BMJ-BRIT MED J, V368, DOI 10.1136/bmj.m641
   Office for National Statistics, PEOPL POP COMM
   Richtel M. W.H.O., NYTIMES
   Romm T., WASHINGTON POST
   WHO, 2020, WHO DIR GEN OP REM M
   Wilson EB, 1927, J AM STAT ASSOC, V22, P209, DOI 10.2307/2276774
   World Health Organization, COR DIS COVID 19 ADV
   World Health Organization, 2019, F1000PRIME
   Zarocostas J, 2020, LANCET, V395, P676, DOI 10.1016/S0140-6736(20)30461-X
NR 23
TC 198
Z9 207
U1 8
U2 78
PU JMIR PUBLICATIONS, INC
PI TORONTO
PA 130 QUEENS QUAY E, STE 1102, TORONTO, ON M5A 0P6, CANADA
SN 1438-8871
J9 J MED INTERNET RES
JI J. Med. Internet Res.
PD APR 2
PY 2020
VL 22
IS 4
AR e18790
DI 10.2196/18790
PG 13
WC Health Care Sciences & Services; Medical Informatics
WE Science Citation Index Expanded (SCI-EXPANDED)
SC Health Care Sciences & Services; Medical Informatics
GA KZ5MY
UT WOS:000523307600001
PM 32240094
OA gold, Green Published, Green Submitted
DA 2022-07-18
ER

PT J
AU Song, W
   Sawafta, FJ
   Ebrahem, BM
   Jebril, MA
AF Song, W.
   Sawafta, F. J.
   Ebrahem, B. M.
   Jebril, M. A.
TI Public attitude towards quarantine during the COVID-19 outbreak
SO EPIDEMIOLOGY AND INFECTION
LA English
DT Article
DE COVID-19; public attitudes; quarantine
ID ACUTE RESPIRATORY SYNDROME; CORONAVIRUS OUTBREAK; HEALTH; INTERVENTIONS;
   INFLUENZA; SARS
AB Due to the outbreak of the deadly coronavirus disease in 2019 (COVID-19), Wuhan was on lockdown for more than 60 days by the state government. This study investigated the perceptions and attitudes of the public on quarantine as a practical approach to halting the spread of COVID-19. An online survey was conducted via WeChat between 10 January 2020 and 10 March 2020 on the general population in Hubei province at the height of the COVID-19 outbreak. In total, 549 respondents participated in the survey. Results revealed that the public displayed significantly strong support towards quarantine throughout the outbreak period, apart from locking people up and using imprisonment legal sanctions against those who failed to comply with the stringent regulations. The support exerted by the public stemmed from the execution of authorised officers to protect the public interest and provision of psychosocial support for those affected. In situations where quarantine could not be imposed, public health policy-makers and government officials should implement an extensive system of psychosocial support to safeguard, instruct and inform frontline public health workers. The public should also be enlisted in an open conversation concerning the ethical utility of restrictive values during the COVID-19 outbreak.
C1 [Song, W.; Sawafta, F. J.; Ebrahem, B. M.] Wuhan Sports Univ, Dept Psychol, China Resources, Wuhan 4300079, Hubei, Peoples R China.
   [Song, W.] Wuhan Sports Univ, Dept Immunol, Wuhan 4300079, Peoples R China.
   [Jebril, M. A.] Xi An Jiao Tong Univ, Dept Epidemiol & Hlth, Xian 710049, Peoples R China.
RP Song, W (通讯作者)，Wuhan Sports Univ, Dept Psychol, China Resources, Wuhan 4300079, Hubei, Peoples R China.; Song, W (通讯作者)，Wuhan Sports Univ, Dept Immunol, Wuhan 4300079, Peoples R China.
EM wangsong.edu@outlook.com
OI Ebrahem, Bashar/0000-0002-6028-1479
FU Education Department of Hubei Province [2019GB059]
FX This work was supported partially by sports rehabilitation in physical
   education colleges under medical fused and Planning Projectfrom
   Education Department of Hubei Province (2019GB059).
CR [Anonymous], 2020, LANCET, V395, P311, DOI 10.1016/S0140-6736(20)30186-0
   Blendon RJ, 2006, HEALTH AFFAIR, V25, pW15, DOI 10.1377/hlthaff.25.w15
   Braunack-Mayer A, 2013, BMC PUBLIC HEALTH, V13, DOI 10.1186/1471-2458-13-344
   Brooks SK, 2020, LANCET, V395, P912, DOI [10.1016/S0140-6736(20)30460-8, 10.1016/S0140-6736(20)30460-8.]
   Cava MA, 2005, PUBLIC HEALTH NURS, V22, P398, DOI 10.1111/j.0737-1209.2005.220504.x
   Centers for Disease Control and Prevention, QUAR IS
   Chan JFW, 2020, LANCET, V395, P514, DOI 10.1016/S0140-6736(20)30154-9
   CURETON EE, 1975, PSYCHOMETRIKA, V40, P183, DOI 10.1007/BF02291565
   DiGiovanni C, 2004, BIOSECUR BIOTERROR, V2, P265, DOI 10.1089/bsp.2004.2.265
   Duan L, 2020, LANCET PSYCHIAT, V7, P300, DOI 10.1016/S2215-0366(20)30073-0
   England PH, 2020, NOV COR 2019 NCOV WH
   Gostin L, 2006, JAMA-J AM MED ASSOC, V295, P1700, DOI 10.1001/jama.295.14.1700
   Gostin LO, 2003, JAMA-J AM MED ASSOC, V290, P3229, DOI 10.1001/jama.290.24.3229
   Manuell ME, 2011, DISASTERS, V35, P417, DOI 10.1111/j.1467-7717.2010.01219.x
   Markel H, 2007, JAMA-J AM MED ASSOC, V298, P644, DOI 10.1001/jama.298.6.644
   Newman KLS, 2012, J SOC HIST, V45, P809, DOI 10.1093/jsh/shr114
   Pang XH, 2003, JAMA-J AM MED ASSOC, V290, P3215, DOI 10.1001/jama.290.24.3215
   Schabas R, 2007, CAN MED ASSOC J, V176, P1840, DOI 10.1503/cmaj.070130
   Sun ZJ, 2016, MENOPAUSE, V23, P856, DOI 10.1097/GME.0000000000000690
   Svoboda T, 2004, NEW ENGL J MED, V350, P2352, DOI 10.1056/NEJMoa032111
   Tasioulas J, 2016, JAMA-J AM MED ASSOC, V316, P103, DOI 10.1001/jama.2016.5244
   Wang C, 2020, LANCET, V395, P470, DOI 10.1016/S0140-6736(20)30185-9
   Xiang YT, 2020, LANCET PSYCHIAT, V7, P228, DOI 10.1016/S2215-0366(20)30046-8
   Zhang XT, 2017, BMC MED INFORM DECIS, V17, DOI 10.1186/s12911-017-0470-0
NR 24
TC 3
Z9 3
U1 2
U2 8
PU CAMBRIDGE UNIV PRESS
PI NEW YORK
PA 32 AVENUE OF THE AMERICAS, NEW YORK, NY 10013-2473 USA
SN 0950-2688
EI 1469-4409
J9 EPIDEMIOL INFECT
JI Epidemiol. Infect.
PY 2020
VL 148
AR e220
DI 10.1017/S0950268820002204
PG 6
WC Public, Environmental & Occupational Health; Infectious Diseases
WE Science Citation Index Expanded (SCI-EXPANDED); Social Science Citation Index (SSCI)
SC Public, Environmental & Occupational Health; Infectious Diseases
GA NV2KV
UT WOS:000574158400001
PM 32951623
OA gold, Green Published
DA 2022-07-18
ER

PT J
AU Lee, YR
   Lee, JY
   Park, IH
   Kim, M
   Jhon, M
   Kim, JW
   Ryu, S
   Kim, JM
   Kim, SW
AF Lee, Yu-Ri
   Lee, Ju-Yeon
   Park, In-Hoo
   Kim, Mina
   Jhon, Min
   Kim, Ju-Wan
   Ryu, Seunghyong
   Kim, Jae-Min
   Kim, Sung-Wan
TI The Relationships among Media Usage Regarding COVID-19, Knowledge about
   Infection, and Anxiety: Structural Model Analysis
SO JOURNAL OF KOREAN MEDICAL SCIENCE
LA English
DT Article
DE COVID-19; Media; Knowledge; Prejudice; Fear; Anxiety
ID CARE
AB Background: We examined the effects of mass media usage on people's level of knowledge about coronavirus disease 2019 (COVID-19), fear of infection, prejudice towards infected people, and anxiety level. In addition, we investigated whether knowledge about COVID-19 can reduce fear, prejudice, and anxiety.
   Methods: We performed an anonymous online survey in 1,500 residents aged 19-65 years between April 24 and May 5 of 2020. Anxiety level was assessed using the generalized anxiety disorder-7 scale. We used a questionnaire to investigate COVID-19-related media use, knowledge about COVID-19, fear of infection, and prejudice towards infected people. We analyzed the relationships among the variables using the structural equation model.
   Results: Media use had significant effects on fear of infection, prejudice against infected people, and anxiety. Knowledge about COVID-19 had a significant protective effect on fear of infection, prejudice against infected people, and anxiety. However, the effect of media use on knowledge about COVID-19 was not statistically significant. There was a partial mediating effect of prejudice against infected people and fear of infection on media usage and anxiety.
   Conclusion: Our study demonstrated significant effects of mass media coverage regarding COVID-19 on fear, prejudice, and anxiety. While knowledge about COVID-19 could decrease fear, prejudice, and anxiety, the use of mass media did not enhance this knowledge. Medical societies should guide mass media reporting ofCOVID-19 and provide appropriate public education.
C1 [Lee, Yu-Ri] Nambu Univ, Dept Social Welf, Gwangju, South Korea.
   [Lee, Yu-Ri; Lee, Ju-Yeon; Park, In-Hoo; Kim, Mina; Kim, Sung-Wan] Gwangju Mental Hlth & Welf Commiss, Gwangju, South Korea.
   [Lee, Ju-Yeon; Jhon, Min; Kim, Ju-Wan; Ryu, Seunghyong; Kim, Jae-Min; Kim, Sung-Wan] Chonnam Natl Univ, Dept Psychiat, Med Sch, 160 Baekseo Ro, Gwangju 61469, South Korea.
RP Kim, SW (通讯作者)，Chonnam Natl Univ, Dept Psychiat, Med Sch, 160 Baekseo Ro, Gwangju 61469, South Korea.
EM swkim@chonnam.ac.kr
OI KIM, JAE-MIN/0000-0001-7409-6306; Ryu, Seunghyong/0000-0001-6127-760X;
   Kim, Sung-Wan/0000-0002-6739-2163; Jhon, Min/0000-0002-0408-768X
FU Korea Health Technology R&D Project through the Korea Health Industry
   Development Institute (KHIDI) - Ministry of Health & Welfare, Republic
   of Korea [HC19C0316]
FX This research was supported by a grant of the Korea Health Technology
   R&D Project through the Korea Health Industry Development Institute
   (KHIDI), funded by the Ministry of Health & Welfare, Republic of Korea
   (grant No.: HC19C0316).
CR Adhikari SP, 2020, INFECT DIS POVERTY, V9, DOI 10.1186/s40249-020-00646-x
   Asmundson GJG, 2020, J ANXIETY DISORD, V71, DOI 10.1016/j.janxdis.2020.102211
   Bao YP, 2020, LANCET, V395, pE37, DOI 10.1016/S0140-6736(20)30309-3
   Curran PJ, 1996, PSYCHOL METHODS, V1, P16, DOI 10.1037//1082-989X.1.1.16
   Dohle S, 2012, J RISK RES, V15, P435, DOI 10.1080/13669877.2011.636835
   Dong L, 2020, EMERG INFECT DIS, V26, P1616, DOI 10.3201/eid2607.200407
   Glik DC, 2002, ANNU REV PUBL HEALTH, V28, P33
   Herek GM, 2002, AM J PUBLIC HEALTH, V92, P371, DOI 10.2105/AJPH.92.3.371
   Ho CSH, 2020, ANN ACAD MED SINGAP, V49, P155
   Hong S., 2000, KOREAN J CLIN PSYCHO, V19, P161
   Jin HJ, 2014, FOOD POLICY, V44, P95, DOI 10.1016/j.foodpol.2013.10.007
   Kim JW, 2020, CLIN PSYCHOPHARM NEU, V18, P616, DOI 10.9758/cpn.2020.18.4.616
   Kim M, 2020, FRONT PSYCHIATRY, V11, DOI 10.3389/fpsyt.2020.593105
   박현갑, 2016, [Journal of Media Economics & Culture, 미디어 경제와 문화], V14, P7, DOI 10.21328/JMEC.2016.08.14.3.7
   Kim SW, 2020, BRAIN BEHAV IMMUN, V87, P4, DOI 10.1016/j.bbi.2020.03.025
   Krewski D, 2012, J RISK RES, V15, P601, DOI 10.1080/13669877.2011.649297
   Lee Dong-Hun, 2016, [Korean Journal of Psychology: General, 한국심리학회지:일반], V35, P355, DOI 10.22257/kjp.2016.06.35.2.355
   Nickell LA, 2004, CAN MED ASSOC J, V170, P793, DOI 10.1503/cmaj.1031077
   Park H, 2017, FOR SCI TECHNOL, V13, P1, DOI 10.1080/21580103.2016.1278048
   Park SC, 2020, J KOREAN MED SCI, V35, DOI 10.3346/jkms.2020.35.e161
   Rajkumar RP, 2020, ASIAN J PSYCHIATR, V52, DOI 10.1016/j.ajp.2020.102066
   Reynolds B, 2005, J HEALTH COMMUN, V10, P43, DOI 10.1080/10810730590904571
   Rousu M, 2007, ECON INQ, V45, P409, DOI 10.1111/j.1465-7295.2007.00017.x
   Sohn Aeree, 2008, [Health and Social Science, 보건과 사회과학], V23, P31
   Spitzer RL, 2006, ARCH INTERN MED, V166, P1092, DOI 10.1001/archinte.166.10.1092
   Vindegaard N, 2020, BRAIN BEHAV IMMUN, V89, P531, DOI 10.1016/j.bbi.2020.05.048
   Wang Z, 2007, HEALTH COMMUN, V21, P213, DOI 10.1080/10410230701307527
   Woohyun Yoo，, 2016, [Korean Journal of Broadcasting and Telecommunication Studies, 한국방송학보], V30, P121
   Yao CH, 2016, METABOLOMICS, V12, DOI 10.1007/s11306-016-1081-y
   김여라, 2010, [Korean Journal of Journalism & Communication Studies, 한국언론학보], V54, P206
   주영기, 2011, [Korean Journal of Journalism & Communication Studies, 한국언론학보], V55, P30
NR 31
TC 10
Z9 10
U1 3
U2 20
PU KOREAN ACAD MEDICAL SCIENCES
PI SEOUL
PA 302 75 DONG DU ICHON, DONG YONGSAN KU, SEOUL 140 031, SOUTH KOREA
SN 1011-8934
EI 1598-6357
J9 J KOREAN MED SCI
JI J. Korean Med. Sci.
PD DEC 14
PY 2020
VL 35
IS 48
AR e426
DI 10.3346/jkms.2020.35.e426
PG 11
WC Medicine, General & Internal
WE Science Citation Index Expanded (SCI-EXPANDED); Social Science Citation Index (SSCI)
SC General & Internal Medicine
GA PI7DX
UT WOS:000601248200006
PM 33316862
OA Green Published, gold
DA 2022-07-18
ER

PT J
AU Ming, LC
   Untong, N
   Aliudin, NA
   Osili, N
   Kifli, N
   Tan, CS
   Goh, KW
   Ng, PW
   Al-Worafi, YM
   Lee, KS
   Goh, HP
AF Ming, Long Chiau
   Untong, Noorazrina
   Aliudin, Nur Amalina
   Osili, Norliza
   Kifli, Nurolaini
   Tan, Ching Siang
   Goh, Khang Wen
   Ng, Pit Wei
   Al-Worafi, Yaser Mohammed
   Lee, Kah Seng
   Goh, Hui Poh
TI Mobile Health Apps on COVID-19 Launched in the Early Days of the
   Pandemic: Content Analysis and Review
SO JMIR MHEALTH AND UHEALTH
LA English
DT Review
DE coronavirus; mobile medical app; self-care; mHealth; health education;
   app; COVID-19; content analysis
AB Background: Mobile health (mHealth) app use is a major concern because of the possible dissemination of misinformation that could harm the users. Particularly, it can be difficult for health care professionals to recommend a suitable app for coronavirus disease (COVID-19) education and self-monitoring purposes.
   Objective: This study aims to analyze and evaluate the contents as well as features of COVID-19 mobile apps. The findings are instrumental in helping health care professionals to identify suitable mobile apps for COVID-19 self-monitoring and education. The results of the mobile apps' assessment could potentially help mobile app developers improve or modify their existing mobile app designs to achieve optimal outcomes.
   Methods: The search for the mHealth apps available in the android-based Play Store and the iOS-based App Store was conducted between April 18 and May 5, 2020. The region of the App Store where we performed the search was the United States, and a virtual private network app was used to locate and access COVID-19 mobile apps from all countries on the Google Play Store. The inclusion criteria were apps that are related to COVID-19 with no restriction in language type. The basic features assessment criteria used for comparison were the requirement for free subscription, internet connection, education or advisory content, size of the app, ability to export data, and automated data entry. The functionality of the apps was assessed according to knowledge (information on COVID-19), tracing or mapping of COVID-19 cases, home monitoring surveillance, online consultation with a health authority, and official apps run by health authorities.
   Results: Of the 223 COVID-19-related mobile apps, only 30 (19.9%) found in the App Store and 28 (44.4%) in the Play Store matched the inclusion criteria. In the basic features assessment, most App Store (10/30, 33.3%) and Play Store (10/28, 35.7%) apps scored 4 out of 7 points. Meanwhile, the outcome of the functionality assessment for most App Store apps (13/30, 43.3%) was a score of 3 compared to android-based apps (10/28, 35.7%), which scored 2 (out of the maximum 5 points). Evaluation of the basic functions showed that 75.0% (n=36) of the 48 included mobile apps do not require a subscription, 56.3% (n=27) provide symptom advice, and 41.7% (n=20) have educational content. In terms of the specific functions, more than half of the included mobile apps are official mobile apps maintained by a health authority for COVID-19 information provision. Around 37.5% (n=18) and 31.3% (n=15) of the mobile apps have tracing or mapping and home monitoring surveillance functions, respectively, with only 17% (n=8) of the mobile apps equipped with an online consultation function.
   Conclusions: Most iOS-based apps incorporate infographic mapping of COVID-19 cases, while most android-based apps incorporate home monitoring surveillance features instead of providing focused educational content on COVID-19. It is important to evaluate the contents and features of COVID-19 mobile apps to guide users in choosing a suitable mobile app based on their requirements.
C1 [Ming, Long Chiau; Untong, Noorazrina; Aliudin, Nur Amalina; Osili, Norliza; Kifli, Nurolaini; Goh, Hui Poh] Univ Brunei Darussalam, Pengiran Anak Puteri Rashidah Saadatul Bolkiah In, Tungku Link Rd, BE-1410 Gadong, Brunei.
   [Tan, Ching Siang] KPJ Healthcare Univ Coll, Sch Pharm, Nilai, Negeri Sembilan, Malaysia.
   [Goh, Khang Wen] Quest Int Univ Perak, Fac Sci & Technol, Ipoh, Malaysia.
   [Ng, Pit Wei] Natl Univ Hlth Syst, Dept Pharm, Singapore, Singapore.
   [Al-Worafi, Yaser Mohammed] Univ Sci & Technol Fujairah, Coll Pharm, Fujairah, U Arab Emirates.
   [Al-Worafi, Yaser Mohammed] Univ Sci & Technol, Coll Pharm, Sanaa, Yemen.
   [Lee, Kah Seng] Univ Cyberjaya, Fac Pharm, Cyberjaya, Malaysia.
RP Ming, LC (通讯作者)，Univ Brunei Darussalam, Pengiran Anak Puteri Rashidah Saadatul Bolkiah In, Tungku Link Rd, BE-1410 Gadong, Brunei.
EM longchiauming@gmail.com
RI Ming, L C/J-5210-2015
OI Ming, L C/0000-0002-6971-1383; Untong, Noorazrina/0000-0002-9819-4178;
   Aliudin, Nur Amalina/0000-0001-6753-2026; Goh, Khang
   Wen/0000-0001-6686-7019; Al-Worafi, Yaser Mohammed/0000-0002-5752-2913;
   Kifli, Nurolaini/0000-0002-8817-7956; Ching Siang,
   Tan/0000-0002-5069-3314; Osili, Norliza/0000-0003-2333-4751
CR Abd-Alrazaq A, 2020, J MED INTERNET RES, V22, DOI 10.2196/19016
   Akbar S, 2020, J AM MED INFORM ASSN, V27, P330, DOI 10.1093/jamia/ocz175
   Aljaber T, 2017, HYBRID EVALUATION AP
   Andriesen J, 2017, J MED INTERNET RES, V19, DOI 10.2196/jmir.7513
   Apidi NA, 2017, THER INNOV REGUL SCI, V51, P480, DOI 10.1177/2168479017696266
   Badawy SM, 2017, JMIR MHEALTH UHEALTH, V5, DOI 10.2196/mhealth.7798
   Becker S, 2014, JMIR MHEALTH UHEALTH, V2, DOI 10.2196/mhealth.3328
   Berauk VLA, 2018, THER INNOV REGUL SCI, V52, P374, DOI 10.1177/2168479017725556
   Chen CM, 2020, J MED INTERNET RES, V22, DOI 10.2196/19540
   Cho H, 2020, CONTACT TRACING MOBI
   Chomutare T, 2011, J MED INTERNET RES, V13, DOI 10.2196/jmir.1874
   Gordon WJ, 2020, NPJ DIGIT MED, V3, DOI 10.1038/s41746-019-0212-z
   Hilty D, 2020, JMIR MHEALTH UHEALTH, V8, DOI 10.2196/12229
   Izahar S, 2017, FRONT ENDOCRINOL, V8, DOI 10.3389/fendo.2017.00318
   Jamaladin H, 2018, JMIR MHEALTH UHEALTH, V6, DOI 10.2196/mhealth.9888
   Kessel Kerstin A, 2016, J Med Internet Res, V18, pe312
   Kim JY, 2016, J MED INTERNET RES, V18, DOI 10.2196/jmir.6371
   Kollmann A, 2007, J MED INTERNET RES, V9, DOI 10.2196/jmir.9.5.e36
   Krishnan G, 2019, HEALTH POLICY TECHN, V8, P356, DOI 10.1016/j.hlpt.2019.09.001
   Lavallee Danielle C, 2020, Mhealth, V6, P8, DOI 10.21037/mhealth.2019.09.17
   Lee S, 2019, JMIR MHEALTH UHEALTH, V7, DOI 10.2196/12385
   Malasinghe LP, 2019, J AMB INTEL HUM COMP, V10, P57, DOI 10.1007/s12652-017-0598-x
   Materia FT, 2020, JMIR MHEALTH UHEALTH, V8, DOI 10.2196/14375
   Mayor S, 2020, BMJ-BRIT MED J, V368, DOI 10.1136/bmj.m1263
   Morley J, 2020, SCI ENG ETHICS, V26, P1159, DOI 10.1007/s11948-019-00115-1
   Morse SS, 2018, THER INNOV REGUL SCI, V52, P383, DOI 10.1177/2168479017725557
   Nouri R, 2018, J AM MED INFORM ASSN, V25, P1089, DOI 10.1093/jamia/ocy050
   O'Connor Y, 2020, BMC MED INFORM DECIS, V20, DOI 10.1186/s12911-020-1049-8
   Ossemane EB, 2018, J AM MED INFORM ASSN, V25, P423, DOI 10.1093/jamia/ocx123
   Otu A, 2016, HUM RESOUR HEALTH, V14, DOI 10.1186/s12960-016-0100-4
   Rao A. S. S., 2020, INFECT CONT HOSP EP, P1, DOI [DOI 10.1017/ICE.2020.61, 10.1017/ice.2070.61]
   Spreco A, 2017, J MED INTERNET RES, V19, DOI 10.2196/jmir.7101
   Tabi K, 2019, JMIR MHEALTH UHEALTH, V7, DOI 10.2196/13608
   US Food and Drug Administration, 2019, DEV SOFTW FUNCT INCL
   Vaggers S, 2021, EUR UROL FOCUS, V7, P198, DOI 10.1016/j.euf.2020.02.002
   Were MC, 2019, J AM MED INFORM ASSN, V26, P884, DOI 10.1093/jamia/ocz071
   Wood CS, 2019, NATURE, V566, P467, DOI 10.1038/s41586-019-0956-2
   World Health Organization, 2020, COVID 19 DIS IS SUSP
NR 38
TC 53
Z9 53
U1 9
U2 16
PU JMIR PUBLICATIONS, INC
PI TORONTO
PA 130 QUEENS QUAY E, STE 1102, TORONTO, ON M5A 0P6, CANADA
SN 2291-5222
J9 JMIR MHEALTH UHEALTH
JI JMIR mHealth uHealth
PD SEP 16
PY 2020
VL 8
IS 9
AR e19796
DI 10.2196/19796
PG 17
WC Health Care Sciences & Services; Medical Informatics
WE Science Citation Index Expanded (SCI-EXPANDED); Social Science Citation Index (SSCI)
SC Health Care Sciences & Services; Medical Informatics
GA OU1GN
UT WOS:000591283400001
PM 32609622
OA Green Published, gold
DA 2022-07-18
ER

PT J
AU Zivanovic, D
   Javorac, J
   Stojkov, S
   Jevtic, M
   Knezevic, J
   Blanusa, J
   Grbic, DS
   Kusturica, MP
   Ljeskovic, NJ
   Todorovic, N
AF Zivanovic, D.
   Javorac, J.
   Stojkov, S.
   Jevtic, M.
   Knezevic, J.
   Blanusa, J.
   Grbic, D. Stimac
   Kusturica, M. Paut
   Ljeskovic, N. Jovanovic
   Todorovic, N.
TI The COVID-19 pandemic related psychological distress and job burnout
   among Serbian pharmacy practitioners: a cross-sectional online study
SO EUROPEAN REVIEW FOR MEDICAL AND PHARMACOLOGICAL SCIENCES
LA English
DT Article
DE Pharmacy practitioners; COVID-19; Job burnout; Psychological distress
ID HEALTH-CARE WORKERS; COMMUNITY PHARMACISTS; STRESS; SAMPLE; RISK
AB OBJECTIVE: The current COVID-19 pandemic has increased occupational stress for all healthcare providers, making job burnout one of the most common and largely unrecognized mental health issues among healthcare professionals. Besides physicians and nurses, pharmacy practitioners were "front-line" healthcare professionals with a critical and unique role in the public health crisis. Considering this, the aim of this study was to examine distress levels and the prevalence of job burnout among Serbian pharmacy practitioners in relation to the COVID-19 pandemic.
   SUBJECTS AND METHODS: This cross-sectional online study was conducted in April and May of 2020. A total of 176 pharmacy practitioners anonymously and voluntarily completed the two-section questionnaire, consisting of Copenhagen burnout inventory, CBI and 4DSQ Distress subscale. The two-section questionnaire was distributed online, among various social-media groups of pharmacy practitioners, as well as by personal contacts following the "snowball" sampling method.
   RESULTS: Results revealed moderately high burnout scores in our sample. The majority of the participants showed signs of personal-related job burnout, followed by work-related and client-related burnout. A strongly elevated distress level was obtained in almost two-thirds of study respondents. In addition, a significant and high correlation of all CBI subscales with distress was found, as well as medium correlations with sleep duration shortening as a mediator between distress and job burnout.
   CONCLUSIONS: Results of our study showed that job burnout significantly increased among pharmacy practitioners during the COVID-19 pandemic. Furthermore, we discovered that stress has an indirect impact on study participants' burnout via insufficient sleep.
C1 [Zivanovic, D.; Javorac, J.; Stojkov, S.] Coll Vocat Studies Educ Presch Teachers & Sports, Dept Biomed Sci, Subotica, Serbia.
   [Javorac, J.] Inst Pulm Dis Vojvodina, Sremska Kamen, Sremska Kamenica, Serbia.
   [Javorac, J.] Univ Novi Sad, Fac Med, Dept Internal Med, Novi Sad, Serbia.
   [Stojkov, S.; Ljeskovic, N. Jovanovic] Univ Business Acad, Fac Pharm, Novi Sad, Serbia.
   [Jevtic, M.] Univ Novi Sad, Fac Med, Dept Hyg, Novi Sad, Serbia.
   [Jevtic, M.] Inst Publ Hlth Vojvodina, Novi Sad, Serbia.
   [Jevtic, M.] Univ Libre Bruxelles, Res Ctr Environm & Occupat Hlth, Sch Publ Hlth, Brussels, Belgium.
   [Knezevic, J.; Blanusa, J.] Coll Vocat Studies Educ Presch Teachers & Sports, Dept Educ Sci, Subotica, Serbia.
   [Grbic, D. Stimac] Univ Zagreb, Sch Med, Dept Social Med & Org Hlth Care, Zagreb, Croatia.
   [Grbic, D. Stimac] Croatian Inst Publ Hlth, Dept Mental Hlth & Addict Prevent, Zagreb, Croatia.
   [Kusturica, M. Paut] Univ Novi Sad, Fac Med, Dept Pharmacol Toxicol & Clin Pharmacol, Novi Sad, Serbia.
   [Todorovic, N.] Univ Novi Sad, Fac Med, Dept Pharm, Novi Sad, Serbia.
RP Zivanovic, D (通讯作者)，Coll Vocat Studies Educ Presch Teachers & Sports, Dept Biomed Sci, Subotica, Serbia.
EM dejanzivanovic@vsovsu.rs
OI Zivanovic, PhD, Dejan/0000-0001-8232-9368
CR Abdulah Deldar Morad, 2020, Sleep Med X, V2, P100017, DOI 10.1016/j.sleepx.2020.100017
   Adam S, 2018, BMC FAM PRACT, V19, DOI 10.1186/s12875-018-0886-3
   Akerstedt T, 2006, SCAND J WORK ENV HEA, V32, P493, DOI 10.5271/sjweh.1054
   Alboghdadly A, 2022, EUR REV MED PHARMACO, V26, P312, DOI 10.26355/eurrev_202201_27783
   Backhaus I, 2021, INT J PUBLIC HEALTH, V66, DOI 10.3389/ijph.2021.1604007
   Bragazzi NL, 2020, PHARMACY-BASEL, V8, DOI 10.3390/pharmacy8030140
   Cappadona R, EUR REV MED PHARM SC, V25, P6924
   De Sio S, 2020, EUR REV MED PHARMACO, V24, P821, DOI 10.26355/eurrev_202001_20065
   Duarte I, 2020, BMC PUBLIC HEALTH, V20, DOI 10.1186/s12889-020-09980-z
   Elbeddini A, 2020, J PHARM POLICY PRACT, V13, DOI 10.1186/s40545-020-00252-0
   Fritz MS, 2007, PSYCHOL SCI, V18, P233, DOI 10.1111/j.1467-9280.2007.01882.x
   Goff Debra A, 2020, J Am Coll Clin Pharm, V3, P1480, DOI 10.1002/jac5.1329
   Jocic D, 2018, INDIAN J PHARM EDUC, V52, P166, DOI 10.5530/ijper.52.1.19
   Jocic DD, 2014, INDIAN J PHARM EDUC, V48, P9, DOI 10.5530/ijper.48.2.3
   Johnston K, 2003, J AM PHARM ASS, V61, P61
   Jovicic-Bata J, BMC HEALTH SERV RES, V2021, P304
   Kalaj V, 2011, PRIMENJ PSIHOL, V4, P279, DOI 10.19090/pp.2011.3.279-294
   Khasne RW, 2020, INDIAN J CRIT CARE M, V24, P664, DOI 10.5005/jp-journals-10071-23518
   Kim Hyunju, 2021, BMJ Nutr Prev Health, V4, P132, DOI 10.1136/bmjnph-2021-000228
   Kristensen TS, 2005, WORK STRESS, V19, P192, DOI 10.1080/02678370500297720
   Lewis S, 2022, SSM MENT HLTH, V2
   Mallhi TH, 2020, FRONT PUBLIC HEALTH, V8, DOI 10.3389/fpubh.2020.561924
   Maslach C, 2008, J APPL PSYCHOL, V93, P498, DOI 10.1037/0021-9010.93.3.498
   Milutinovic Dragana, 2009, Med Pregl, V62, P68
   Palavra IR, 2020, PSYCHIAT DANUB, V32, P308
   Qi J, 2020, SLEEP MED, V72, P1, DOI 10.1016/j.sleep.2020.05.023
   Raskovic AL., 2018, HOSP PHARM INT MULTI, V5, P715
   Sadek J, 2021, CLIN INVEST MED, V44, pE2, DOI 10.25011/cim.v44i4.37753
   Sayilan AA, 2021, PERSPECT PSYCHIATR C, V57, P1231, DOI 10.1111/ppc.12678
   Terluin B, 2004, WORK STRESS, V18, P187, DOI 10.1080/0267837042000297535
   Tintori A, 2020, EUR REV MED PHARMACO, V24, P10860, DOI 10.26355/eurrev_202010_23449
   Visacri MB, RES SOCIAL ADM PHARM, V17, P1799
   Williams E, 2018, AM J HEALTH-SYST PH, V75, P1973, DOI 10.2146/ajhp180211
   Youssef D, 2021, J PHARM POLICY PRACT, V14, DOI 10.1186/s40545-021-00393-w
   Zhang CX, 2020, FRONT PSYCHIATRY, V11, DOI 10.3389/fpsyt.2020.00306
   Zivanovic DB, 2019, HOSP PHARM INT MULTI, V6, P848
   Zivanovic M, 2021, SAGE OPEN, V11, DOI 10.1177/21582440211048889
NR 37
TC 0
Z9 0
U1 0
U2 0
PU VERDUCI PUBLISHER
PI ROME
PA VIA GREGORIO VII, ROME, 186-00165, ITALY
SN 1128-3602
J9 EUR REV MED PHARMACO
JI Eur. Rev. Med. Pharmacol. Sci.
PY 2022
VL 26
IS 7
BP 2639
EP 2645
PG 7
WC Pharmacology & Pharmacy
WE Science Citation Index Expanded (SCI-EXPANDED)
SC Pharmacology & Pharmacy
GA 0X3SW
UT WOS:000789631600028
PM 35442480
DA 2022-07-18
ER

PT J
AU Wu, SJ
   Ming, FZ
   Xing, ZY
   Zhang, ZY
   Zhu, SH
   Guo, W
   Zou, S
   Liu, JL
   Liu, Y
   Liang, K
AF Wu, Songjie
   Ming, Fangzhao
   Xing, Zhongyuan
   Zhang, Zhiyue
   Zhu, Shanhui
   Guo, Wei
   Zou, Shi
   Liu, Jinli
   Liu, Yang
   Liang, Ke
TI COVID-19 Vaccination Willingness Among People Living With HIV in Wuhan,
   China
SO FRONTIERS IN PUBLIC HEALTH
LA English
DT Article
DE COVID-19 vaccination; willingness; PLWH; general population; Wuhan
ID GLOBAL PERSPECTIVE; INTERVENTION; HESITANCY
AB Vaccination is essential to controlling the pandemic of coronavirus disease 2019 (COVID-19). People living with HIV (PLWH) were considered more vulnerable to the severe acute respiratory syndrome coronavirus 2 (SARS-CoV-2) infection compared with the general population. Therefore, it is urgent to protect PLWH from SARS-CoV-2 infection. For PLWH, vaccine hesitancy could be more common and may compromise vaccine coverage. Our study aimed to investigate the willingness to receive the COVID-19 vaccination among PLWH and associated factors. A cross-sectional online survey was performed among PLWH and the general population from 4 April to 18 April 2021 in Wuhan, China. The multivariable logistic regression was used to analyze associated factors for COVID-19 vaccination willingness among PLWH. A total of 556 PLWH and 570 individuals from the general population were enrolled. The COVID-19 vaccine willingness among PLWH was 60.8%, which was relatively lower than that in the general population (80.9%) (P < 0.001). The results of multivariable analysis indicated that PLWH with comorbidities (OR = 2.07, 95% CI: 1.25-3.45), those who had idea about PLWH would be more serious if they were infected with SARS-CoV-2 (OR = 1.67, 95% CI: 1.11-2.51) and those who thought their antiretroviral therapy (ART) would be affected by COVID-19 epidemic (OR = 2.04, 95% CI: 1.22-3.42) had higher willingness to receive COVID-19 vaccination. PLWH who had a monthly income over 5,000 RMB (OR = 0.64, 95% CI: 0.45-0.92) and had a sex orientation as non-homosexual (OR = 0.67, 95% CI: 0.47-0.96) were associated with lower willingness for COVID-19 vaccination. Our findings showed that the PLWH had a lower willingness for COVID-19 vaccination compared with the general population in Wuhan. Targeted interventions such as health education should be conducted to increase the willingness for COVID-19 vaccination among PLWH, thus enhancing COVID-19 vaccine uptake among PLWH.
C1 [Wu, Songjie; Liang, Ke] Wuhan Univ, Dept Nosocomial Infect Management, Zhongnan Hosp, Wuhan, Peoples R China.
   [Wu, Songjie; Liang, Ke] Hubei Engn Ctr Infect Dis Prevent Control & Treatm, Wuhan, Peoples R China.
   [Ming, Fangzhao] Wuchang Dist Ctr Dis Control & Prevent, Wuhan, Peoples R China.
   [Xing, Zhongyuan; Zhang, Zhiyue] Wuhan Univ, Sch Basic Med Sci, Wuhan, Peoples R China.
   [Zhu, Shanhui] Wuhan Univ, Med Dept, Zhongnan Hosp, Wuhan, Peoples R China.
   [Guo, Wei] Wuhan Univ, Dept Pathol, Zhongnan Hosp, Wuhan, Peoples R China.
   [Guo, Wei] Wuhan Univ, Sch Basic Med Sci, Dept Pathol, Wuhan, Peoples R China.
   [Zou, Shi; Liu, Jinli; Liang, Ke] Wuhan Univ, Zhongnan Hosp, Dept Infect Dis, Wuhan, Peoples R China.
   [Liu, Yang] Wuhan Univ, Zhongnan Hosp, Wuhan, Peoples R China.
   [Liu, Yang] Wuhan Univ, Sch Econ & Management, Wuhan, Peoples R China.
   [Liang, Ke] Chinese Acad Med Sci, Wuhan Res Ctr Infect Dis & Canc, Wuhan, Peoples R China.
RP Liang, K (通讯作者)，Wuhan Univ, Dept Nosocomial Infect Management, Zhongnan Hosp, Wuhan, Peoples R China.; Liang, K (通讯作者)，Hubei Engn Ctr Infect Dis Prevent Control & Treatm, Wuhan, Peoples R China.; Liang, K (通讯作者)，Wuhan Univ, Zhongnan Hosp, Dept Infect Dis, Wuhan, Peoples R China.; Liu, Y (通讯作者)，Wuhan Univ, Zhongnan Hosp, Wuhan, Peoples R China.; Liu, Y (通讯作者)，Wuhan Univ, Sch Econ & Management, Wuhan, Peoples R China.; Liang, K (通讯作者)，Chinese Acad Med Sci, Wuhan Res Ctr Infect Dis & Canc, Wuhan, Peoples R China.
EM dabailiu@whu.edu.cn; keliang@whu.edu.cn
OI Liu, Yang/0000-0003-3064-0028
FU Philosophy and Social Science research Project in the Department of
[truncated: 2,851,791 more chars]
