# Supplementary material for: The impact of COVID-19 on online medical education: a knowledge graph analysis based on co-term analysis
Source: BMC Med Educ. 2023 Apr 1;23:203. doi: 10.1186/s12909-023-04193-5 (PMC10067015; doi:10.1186/s12909-023-04193-5)
Supplement: Supplementary file 1 — Additional file 1. [file 12909_2023_4193_MOESM1_ESM.zip › wos/savedrecs (4).txt]

FN Clarivate Analytics Web of Science
VR 1.0
PT J
AU Chandrakumar, C
   Liang, KF
   Pillay, AR
   Soundararajan, S
   Achan, P
AF Chandrakumar, Charmilie
   Liang, Kaifeng
   Pillay, A. Raneesha
   Soundararajan, Soundarya
   Achan, Pramod
TI The impact of virtual medical student surgical conferences
SO BRITISH JOURNAL OF HOSPITAL MEDICINE
LA English
DT Article
DE Conferences; Medical education; Online; Surgical education; Virtual
ID SURGERY
AB Background In recent years, the number of people pursuing a surgical career in the UK has decreased. The COVID-19 pandemic has led to the cancellation of surgical placements for medical students and has affected surgical education. This study evaluates the perceptions and impact of a 1-day virtual surgical conference for medical students considering pursuing a surgical career.
   Methods All delegates of the 2021 Barts and The London International Surgical Conference were invited to participate in two online surveys pre- and post-conference. Data were collected and analysed to evaluate delegates' reasons for attending the conference, and attitudes towards virtual conferences and a surgical career before and after the conference.
   Results Out of 132 participants, 106 (80.3%) completed both the pre- and post-conference surveys. Clinical students showed a statistically significant difference in interest in pursuing a surgical career after the conference than before (P=0.03), unlike pre-clinical students (P=0.12). Post-conference, 43 (40.6%) preferred a virtual to a face-to-face conference, which was a slight increase from 40 (37.7%) pre-conference, while 73 (68.9%) and 80 (75.5%) participants favoured virtual talks and presentations respectively. In contrast, only 12 (11.3%) and 21 (19.8%) students preferred workshops and networking virtually. Furthermore, delegates liked the global accessibility and environmentally-friendly nature of virtual conferences but found they can be less engaging and be disrupted by a poor internet connection.
   Conclusions Virtual surgical conferences have many benefits and can help encourage medical students towards a surgical career. They could help bridge the surgical educational gap in medical school during these unprecedented times. Virtual conferences, which have a broader and more inclusive reach, could be an important complement to conventional conferences after the pandemic.
C1 [Chandrakumar, Charmilie; Achan, Pramod] Barts Hlth NHS Trust, Dept Orthopaed, London, England.
   [Liang, Kaifeng; Pillay, A. Raneesha; Soundararajan, Soundarya] Queen Mary Univ London, Sch Med, Barts & London Sch Med & Dent, London, England.
RP Chandrakumar, C (通讯作者)，Barts Hlth NHS Trust, Dept Orthopaed, London, England.
EM c.chandrakumar@nhs.net
CR Al Omran Y, 2017, CLIN TEACH, V14, P32, DOI 10.1111/tct.12480
   Dedeilia A, 2020, IN VIVO, V34, P1603, DOI 10.21873/invivo.11950
   Dost S, 2020, BMJ OPEN, V10, DOI 10.1136/bmjopen-2020-042378
   Haddow K., 2017, BULLETIN, V99, P142, DOI DOI 10.1308/RCSBULL.2017.141
   Health Education England, 2020, COMP RAT
   Kielty PGC, 2017, BRIT J ORAL MAX SURG, V55, P371, DOI 10.1016/j.bjoms.2016.11.312
   Kruger JM, 2020, MED EDUC ONLINE, V25, DOI 10.1080/10872981.2020.1787310
   Lucey CR, 2020, JAMA-J AM MED ASSOC, V324, P1033, DOI 10.1001/jama.2020.14136
   Makama JG, 2010, AFR HEALTH SCI, V10, P292
   Medical Research Council, 2020, IS MY STUD RES
   O'Doherty D, 2018, BMC MED EDUC, V18, DOI 10.1186/s12909-018-1240-0
   Ologunde R, 2015, J SURG EDUC, V72, P104, DOI 10.1016/j.jsurg.2014.06.004
   Patel NM, 2020, ANN MED SURG, V59, P35, DOI 10.1016/j.amsu.2020.08.054
   Rubinger L, 2020, INT ORTHOP, V44, P1461, DOI 10.1007/s00264-020-04615-9
   Sharma, 2020, BULLETIN, V102, P38, DOI [10.1308/rcsbull.2020.38, DOI 10.1308/RCSBULL.2020.38]
   Twigg V., 2017, B R COLL SURG ENGL, V99, P320, DOI [10.1308/rcsbull.2017.320, DOI 10.1308/RCSBULL.2017.320]
   Vaidya HJ, 2019, BMJ OPEN, V9, DOI 10.1136/bmjopen-2018-025403
   Vervoort D, 2021, J THORAC CARDIOV SUR, V161, P748, DOI 10.1016/j.jtcvs.2020.07.094
   Yang YH, 2019, BMJ OPEN, V9, DOI 10.1136/bmjopen-2018-022097
NR 19
TC 0
Z9 0
U1 1
U2 1
PU MA HEALTHCARE LTD
PI LONDON
PA ST JUDES CHURCH, DULWICH ROAD, LONDON SE24 0PB, ENGLAND
SN 1750-8460
EI 1759-7390
J9 BRIT J HOSP MED
JI Br. J. Hosp. Med.
PD NOV 2
PY 2021
VL 82
IS 11
DI 10.12968/hmed.2021.0442
PG 9
WC Medicine, General & Internal
WE Science Citation Index Expanded (SCI-EXPANDED)
SC General & Internal Medicine
GA XE2OA
UT WOS:000723232100012
PM 34817262
DA 2022-07-18
ER

PT J
AU Rega, A
   Nappo, R
   Simeoli, R
   Cerasuolo, M
AF Rega, Angelo
   Nappo, Raffaele
   Simeoli, Roberta
   Cerasuolo, Mariangela
TI Age-Related Differences in Psychological Distress during the COVID-19
   Pandemic
SO INTERNATIONAL JOURNAL OF ENVIRONMENTAL RESEARCH AND PUBLIC HEALTH
LA English
DT Article
DE psychological distress; COVID-19 pandemic; students
ID MENTAL-HEALTH; GENDER-DIFFERENCES; SEX-DIFFERENCES; 2ND WAVE;
   ADOLESCENTS; DEPRESSION; CHILDREN; YOUTH
AB While the negative impact of COVID-19 total lockdown on mental health in youth has been extensively studied, findings collected during subsequent waves of the pandemic, in which restrictive rules were more eased, are very sparse. Here, we explore perceived psychological distress during the partial lockdown of the third wave in Southern Italy in a large sample of students, focusing on age and gender differences. Also, we assessed whether attending the type of education could have a protective role on students' psychological well-being. An online survey was completed by 1064 southern Italian students (age range: 8-19 years; males = 368) from March to July 2021. The survey consists of a set of questions regarding general sociodemographic information as well as several aspects of students' psychological well-being. Psychological distress was higher in high school students compared to both elementary and middle ones. In addition, we found gender differences, but only in high school students, with females reporting higher psychological distress than males. Finally, our mediation analysis showed a mediated role of face-to-face schooling in the relationship between age and psychological distress. In conclusion, this study highlights age-related differences in psychological distress during the pandemic and the protective role of school in presence for mental health in Italian students.
C1 [Rega, Angelo; Simeoli, Roberta] Univ Naples Federico II, Dept Humanist Studies, I-80138 Naples, Italy.
   [Rega, Angelo; Nappo, Raffaele; Simeoli, Roberta] Neapolisanit Srl, Rehabil Ctr, I-80044 Ottaviano, Italy.
   [Cerasuolo, Mariangela] Assoc Italiana Assistenza Spast Onlus Sez Ciccian, I-80033 Cicciano, Italy.
   [Cerasuolo, Mariangela] Univ Ostrava, Fac Med, Ostrava 70103, Czech Republic.
   [Cerasuolo, Mariangela] Univ Campania L Vanvitelli, Dept Psychol, I-81100 Caserta, Italy.
RP Rega, A (通讯作者)，Univ Naples Federico II, Dept Humanist Studies, I-80138 Naples, Italy.; Rega, A (通讯作者)，Neapolisanit Srl, Rehabil Ctr, I-80044 Ottaviano, Italy.; Cerasuolo, M (通讯作者)，Assoc Italiana Assistenza Spast Onlus Sez Ciccian, I-80033 Cicciano, Italy.; Cerasuolo, M (通讯作者)，Univ Ostrava, Fac Med, Ostrava 70103, Czech Republic.; Cerasuolo, M (通讯作者)，Univ Campania L Vanvitelli, Dept Psychol, I-81100 Caserta, Italy.
EM angelo.rega@unina.it; raffaele.nappo@neapolisanit.net;
   roberta.simeoli@unina.it; mariangela.cerasuolo@gmail.com
RI REGA, ANGELO/J-8372-2016
OI REGA, ANGELO/0000-0002-0641-7347; Simeoli, Roberta/0000-0001-7564-6816;
   Cerasuolo, Mariangela/0000-0002-4178-4695
CR Abeloff M.D., 2000, CLIN ONCOLOGY, V2nd, P556
   BARON RM, 1986, J PERS SOC PSYCHOL, V51, P1173, DOI 10.1037/0022-3514.51.6.1173
   Bond L., 2007, J ADOLESCENT HEALTH, V40, p357., DOI [DOI 10.1016/J.JADOHEALTH.2006.10.013, 10.1016/j.jadohealth.2006.10.013]
   Brooks Samantha K, 2020, Lancet, V395, P912, DOI 10.1016/S0140-6736(20)30460-8
   Buzzi C, 2020, ITAL J PEDIATR, V46, DOI [10.1186/s13052-020-00833-4, 10.1186/s13052-020-00833]
   Cellini N, 2021, J PEDIATR PSYCHOL, V46, P153, DOI 10.1093/jpepsy/jsab003
   Cerasuolo M, 2021, BRAIN SCI, V11, DOI 10.3390/brainsci11081051
   Chen FP, 2020, BRAIN BEHAV IMMUN, V88, P36, DOI 10.1016/j.bbi.2020.05.061
   Chen ST, 2020, GLOBALIZATION HEALTH, V16, DOI 10.1186/s12992-020-00627-7
   Chodkiewicz J, 2021, INT J ENV RES PUB HE, V18, DOI 10.3390/ijerph18073423
   Commodari E, 2020, FRONT PSYCHOL, V11, DOI 10.3389/fpsyg.2020.559951
   Conte F, 2021, J PSYCHIATR RES, V143, P222, DOI 10.1016/j.jpsychires.2021.09.025
   Cyranowski JM, 2000, ARCH GEN PSYCHIAT, V57, P21, DOI 10.1001/archpsyc.57.1.21
   Eysenbach G, 2004, J MED INTERNET RES, V6, P12, DOI 10.2196/jmir.6.3.e34
   Goldbeck L, 2007, QUAL LIFE RES, V16, P969, DOI 10.1007/s11136-007-9205-5
   Gualano MR, 2020, INT J ENV RES PUB HE, V17, DOI 10.3390/ijerph17134779
   Gullo S, 2020, RES PSYCHOTHER-PSYCH, V23, P211, DOI 10.4081/ripppo.2020.494
   Hall-Lande JA, 2007, ADOLESCENCE, V42, P265
   Hankin BL, 2001, PSYCHOL BULL, V127, P773, DOI 10.1037//0033-2909.127.6.773
   Janssen LHC, 2020, PLOS ONE, V15, DOI 10.1371/journal.pone.0240962
   MacKinnon DP, 2002, PSYCHOL METHODS, V7, P83, DOI 10.1037/1082-989X.7.1.83
   Maggio MG, 2021, INT J ENV RES PUB HE, V18, DOI 10.3390/ijerph182312641
   Magson NR, 2021, J YOUTH ADOLESCENCE, V50, P44, DOI 10.1007/s10964-020-01332-9
   MEEUS W, 1995, ADOLESCENCE, V30, P931
   Mohamad MM, 2015, PROCD SOC BEHV, V204, P164, DOI 10.1016/j.sbspro.2015.08.129
   NOLENHOEKSEMA S, 1994, PSYCHOL BULL, V115, P424, DOI 10.1037/0033-2909.115.3.424
   Oldehinkel AJ, 2011, J ADOLESCENCE, V34, P73, DOI 10.1016/j.adolescence.2010.01.010
   Orgiles M, 2020, FRONT PSYCHOL, V11, DOI 10.3389/fpsyg.2020.579038
   Panchal U, 2021, EUR CHILD ADOLES PSY, DOI 10.1007/s00787-021-01856-w
   Pisano S, 2021, ITAL J PEDIATR, V47, DOI 10.1186/s13052-021-01036-1
   Racine N, 2021, JAMA PEDIATR, V175, P1142, DOI 10.1001/jamapediatrics.2021.2482
   Racine N, 2020, PSYCHIAT RES, V292, DOI 10.1016/j.psychres.2020.113307
   Rose AJ, 2006, PSYCHOL BULL, V132, P98, DOI 10.1037/0033-2909.132.1.98
   Rossi R, 2020, FRONT PSYCHIATRY, V11, DOI 10.3389/fpsyt.2020.00790
   Salfi F, 2021, J SLEEP RES, V30, DOI 10.1111/jsr.13313
   Schmidt SJ, 2021, EUR J PSYCHOTRAUMATO, V12, DOI 10.1080/20008198.2021.1901407
   Schwartz KD, 2021, CAN J SCH PSYCHOL, V36, P166, DOI 10.1177/08295735211001653
   Segre G, 2021, BMC PEDIATR, V21, DOI 10.1186/s12887-021-02704-1
   Soest Tilmann von, 2020, Tidsskr Nor Laegeforen, V140, DOI 10.4045/tidsskr.20.0437
   Spinelli M, 2020, FRONT PSYCHOL, V11, DOI 10.3389/fpsyg.2020.01713
   Tamres LK, 2002, PERS SOC PSYCHOL REV, V6, P2, DOI 10.1207/S15327957PSPR0601_1
   Tang SQ, 2021, J AFFECT DISORDERS, V279, P353, DOI 10.1016/j.jad.2020.10.016
   Twenge JM, 2002, J ABNORM PSYCHOL, V111, P578, DOI 10.1037//0021-843X.111.4.578
   Viertio S, 2021, BMC PUBLIC HEALTH, V21, DOI 10.1186/s12889-021-10560-y
   Wade M, 2020, PSYCHIAT RES, V290, DOI 10.1016/j.psychres.2020.113143
   Wang J, 2021, BMC PUBLIC HEALTH, V21, DOI 10.1186/s12889-021-12098-5
   Xie XY, 2020, JAMA PEDIATR, V174, P898, DOI 10.1001/jamapediatrics.2020.1619
   Zarrett Nicole, 2006, New Dir Youth Dev, P13
   Zhou SJ, 2020, EUR CHILD ADOLES PSY, V29, P749, DOI 10.1007/s00787-020-01541-4
NR 49
TC 0
Z9 0
U1 3
U2 3
PU MDPI
PI BASEL
PA ST ALBAN-ANLAGE 66, CH-4052 BASEL, SWITZERLAND
EI 1660-4601
J9 INT J ENV RES PUB HE
JI Int. J. Environ. Res. Public Health
PD MAY
PY 2022
VL 19
IS 9
AR 5532
DI 10.3390/ijerph19095532
PG 14
WC Environmental Sciences; Public, Environmental & Occupational Health
WE Science Citation Index Expanded (SCI-EXPANDED); Social Science Citation Index (SSCI)
SC Environmental Sciences & Ecology; Public, Environmental & Occupational
   Health
GA 1E3UN
UT WOS:000794418100001
PM 35564927
OA Green Published, gold
DA 2022-07-18
ER

PT J
AU Alshahrani, A
   Gautam, AP
   Asiri, F
   Ahmad, I
   Alshahrani, MS
   Reddy, RS
   Alharbi, MD
   Alkhathami, K
   Alzahrani, H
   Alshehri, YS
   Alqhtani, R
AF Alshahrani, Adel
   Gautam, Ajay Prashad
   Asiri, Faisal
   Ahmad, Irshad
   Alshahrani, Mastour Saeed
   Reddy, Ravi Shankar
   Alharbi, Mutasim D.
   Alkhathami, Khalid
   Alzahrani, Hosam
   Alshehri, Yasir S.
   Alqhtani, Raee
TI Knowledge, Attitude, and Practice among Physical Therapists toward
   COVID-19 in the Kingdom of Saudi Arabia-A Cross-Sectional Study
SO HEALTHCARE
LA English
DT Article
DE COVID-19; physical therapy; knowledge; attitude and practice
ID STRATEGIES; DISEASE
AB To curb the COVID-19 pandemic, the knowledge, attitude, and practice (KAP) of preventive measures play an essential role, and healthcare workers have had to endure a burden to care for COVID-19 patients. Thus, this study aimed to assess the weight of the KAP of physiotherapists in Saudi Arabia during the COVID-19 pandemic. This was a cross-sectional study, where we circulated an online KAP questionnaire to 1179 physical therapists, and among those, 287 participated and completed the questionnaire. The collected responses were analyzed using descriptive statistics, t-test, ANOVA, correlation, and regression analyses, and p-value <= 0.05 was considered statistically significant. Both males and females participated in almost equal numbers; most of the participants were <40 years, had a bachelor's level of education, and were from the central region of Saudi Arabia. Social media and the internet were the primary sources of COVID-19-related information (74.6%). Knowledge components A (92%) and B (73.9%) were excellent among most participants. Approximately half of the participants (50.5%) had a moderate attitude toward COVID-19, and regarding the practice component, most participants (74.6%) scored moderately. Correlation analysis showed a low positive relationship between knowledge A, attitude, and practice components. Still, there was a very low positive relationship between knowledge B, attitude, and practice components, but both were statistically significant. Our study showed that physical therapists in Saudi Arabia exhibit good knowledge, attitude, and practice toward COVID-19.
C1 [Alshahrani, Adel; Alqhtani, Raee] Najran Univ, Coll Appl Med Sci, Dept Med Rehabil Sci, Najran 11001, Saudi Arabia.
   [Gautam, Ajay Prashad; Asiri, Faisal; Ahmad, Irshad; Alshahrani, Mastour Saeed; Reddy, Ravi Shankar] King Khalid Univ, Coll Appl Med Sci, Dept Med Rehabil Sci, Abha 61413, Saudi Arabia.
   [Alharbi, Mutasim D.] King Abdulaziz Univ, Fac Med Rehabil Sci, Dept Phys Therapy, Jeddah 21589, Saudi Arabia.
   [Alkhathami, Khalid] Shaqra Univ, Dept Hlth Rehabil, Shaqra 11961, Saudi Arabia.
   [Alzahrani, Hosam] Taif Univ, Coll Appl Med Sci, Dept Phys Therapy, At Taif 21944, Saudi Arabia.
   [Alshehri, Yasir S.] Taibah Univ, Coll Med Rehabil Sci, Dept Phys Therapy, Madinah 41411, Saudi Arabia.
RP Gautam, AP (通讯作者)，King Khalid Univ, Coll Appl Med Sci, Dept Med Rehabil Sci, Abha 61413, Saudi Arabia.
EM amsalshahrani@nu.edu.sa; agautam@kku.edu.sa; fasiri@kku.edu.sa;
   iabdulhamed@kku.edu.sa; msdalshahrani@kku.edu.sa; rshankar@kku.edu.sa;
   malharbi@kau.edu.sa; kalkhthami@su.edu.sa; halzahrani@tu.edu.sa;
   yshehri@taibahu.edu.sa; rsalhyani@nu.edu.sa
RI Alzahrani, Hosam/T-4108-2019; Alkhathami, Khalid Misfer/ABC-6655-2021;
   Reddy, Ravi Shankar/I-1893-2019
OI Alzahrani, Hosam/0000-0002-4383-115X; Alkhathami, Khalid
   Misfer/0000-0002-7630-5471; Reddy, Ravi Shankar/0000-0001-6638-0585;
   Alshehri, Yasir/0000-0003-0443-5514; Asiri, Faisal/0000-0003-2015-4974;
   Alshahrani, Adel/0000-0001-5939-5340; Ahmad, Irshad/0000-0002-6012-9207;
   Alharbi, Mutasim/0000-0001-8114-5014
FU Deanship of Scientific Research, King Khalid University; Kingdom of
   Saudi Arabia [1/174/41]
FX This research was funded by the Deanship of Scientific Research, King
   Khalid University, Abha, Kingdom of Saudi Arabia (project No. R.G.P.
   1/174/41).
CR Adam M, 2021, ADV MED EDUC PRACT, V12, P789, DOI 10.2147/AMEP.S314163
   Adesegun Oluwaseyitan A, 2020, Am J Trop Med Hyg, V103, P1997, DOI 10.4269/ajtmh.20-0461
   Akalu Y, 2020, INFECT DRUG RESIST, V13, P1949, DOI 10.2147/IDR.S258736
   Al Shehri AM, 2015, MED TEACH, V37, pS88, DOI 10.3109/0142159X.2015.1006610
   Al-Hanawi MK, 2020, FRONT PUBLIC HEALTH, V8, DOI 10.3389/fpubh.2020.00217
   Al-Mohrej OA, 2016, J INFECT PUBLIC HEAL, V9, P259, DOI 10.1016/j.jiph.2015.10.003
   Al-Tawfiq JA, 2020, INT J ANTIMICROB AG, V55, DOI 10.1016/j.ijantimicag.2020.105968
   ALdowyan NM., 2017, INT ARCHIV MED, V10, DOI [10.3823/2524, DOI 10.3823/2524, 10.3823/2524sph.2016.15012016330, DOI 10.3823/2524SPH.2016.15012016330]
   Alfaki MM, 2016, AM J INFECT CONTROL, V44, P20, DOI 10.1016/j.ajic.2015.07.035
   AlHusseini N, 2021, CUREUS, V13, DOI 10.7759/cureus.12978
   Almutairi KM, 2015, FAM COMMUNITY HEALTH, V38, P332, DOI 10.1097/FCH.0000000000000082
   Asdaq SMB, 2021, SAUDI J BIOL SCI, V28, P5275, DOI 10.1016/j.sjbs.2021.05.036
   Baig M, 2020, PLOS ONE, V15, DOI 10.1371/journal.pone.0243526
   Bates BR, 2020, J COMMUN HEALTH, V45, P1158, DOI 10.1007/s10900-020-00916-7
   Bhagavathula Akshaya Srikanth, 2020, JMIR Public Health Surveill, V6, pe19160, DOI 10.2196/19160
   Crawford J., 2020, J APPL TEACHING LEAR, V3, P1, DOI [10.37074/jalt.2020.3.1.7, DOI 10.37074/JALT.2020.3.1.7]
   de Sire A, 2021, INT J ENV RES PUB HE, V18, DOI 10.3390/ijerph18189676
   El-Gilany A-H, 2020, INT J NOVEL RES HEAL, V7, P525
   Erfani A., 2020, B WORLD HEALTH ORGAN, P30, DOI [10.2471/BLT.20.256651, DOI 10.2471/BLT.20.256651]
   Gautam AP, 2020, RESPIROLOGY, V25, P1320, DOI 10.1111/resp.13946
   Kayabinar E, 2021, WORK, V68, P33, DOI 10.3233/WOR-203357
   Khafaga A. F., 2021, ASIAN EFL J, V28, P336
   Khalil R, 2020, BMC MED EDUC, V20, DOI 10.1186/s12909-020-02208-z
   Khan A, 2021, E MEDITERR HEALTH J, V27, P1114, DOI 10.26719/emhj.21.048
   Khan AA, 2021, FRONT PUBLIC HEALTH, V8, DOI 10.3389/fpubh.2020.606385
   Lau LL, 2020, J GLOB HEALTH, V10, DOI 10.7189/jogh.10.011007
   Limbu DK, 2020, PLOS ONE, V15, DOI 10.1371/journal.pone.0242126
   Madani TAA, 2004, AM J INFECT CONTROL, V32, P120, DOI 10.1016/j.ajic.2003.09.006
   Mahmud I, 2020, INT J HEALTH SCI-IJH, V14, P1
   Marotta N, 2021, J ENABLING TECHNOL, V15, P117, DOI 10.1108/JET-11-2020-0047
   Mousa KNAA., 2020, SUDAN J MED SCI, V15, P32, DOI [DOI 10.18502/SJMS.V15I5.7176, 10.18502/sjms.v15i5.7176]
   Ngwewondo A, 2020, PLOS NEGLECT TROP D, V14, DOI 10.1371/journal.pntd.0008700
   Nurunnabi M, 2021, J MICROBIOL IMMUNOL, V54, P127, DOI 10.1016/j.jmii.2020.07.023
   Palacios-Cena D, 2021, PHYS THER, V101, DOI 10.1093/ptj/pzab025
   Palacios-Cena D, 2021, INT J ENV RES PUB HE, V18, DOI 10.3390/ijerph18010127
   Reddy RS, 2021, HEALTHCARE-BASEL, V9, DOI 10.3390/healthcare9111560
   Rothe C, 2020, NEW ENGL J MED, V382, P970, DOI 10.1056/NEJMc2001468
   Singh A., INT J INNOV RES SCI, DOI [10.15680/IJIRSET.2020.0906009, DOI 10.15680/IJIRSET.2020.0906009]
   Srivastava KC, 2020, J INT MED RES, V48, DOI 10.1177/0300060520977593
   Thomas P, 2020, J PHYSIOTHER, V66, P73, DOI 10.1016/j.jphys.2020.03.011
   von Elm E, 2007, B WORLD HEALTH ORGAN, V85, P867, DOI 10.2471/BLT.07.045120
   Wu F, 2020, NATURE, V580, pE7, DOI 10.1038/s41586-020-2202-3
   Xu SQ, 2020, LANCET, V395, P1321, DOI 10.1016/S0140-6736(20)30845-X
NR 43
TC 1
Z9 1
U1 3
U2 3
PU MDPI
PI BASEL
PA ST ALBAN-ANLAGE 66, CH-4052 BASEL, SWITZERLAND
EI 2227-9032
J9 HEALTHCARE-BASEL
JI Healthcare
PD JAN
PY 2022
VL 10
IS 1
AR 105
DI 10.3390/healthcare10010105
PG 13
WC Health Care Sciences & Services; Health Policy & Services
WE Science Citation Index Expanded (SCI-EXPANDED); Social Science Citation Index (SSCI)
SC Health Care Sciences & Services
GA ZE7XZ
UT WOS:000759094200001
PM 35052269
OA Green Published, gold
DA 2022-07-18
ER

PT J
AU Rodriguez, M
   Lopez-Cepero, A
   Ortiz-Martinez, AP
   Fernandez-Repollet, E
   Perez, CM
AF Rodriguez, McClaren
   Lopez-Cepero, Andrea
   Ortiz-Martinez, Ana P.
   Fernandez-Repollet, Emma
   Perez, Cynthia M.
TI Influence of Health Beliefs on COVID-19 Vaccination among Individuals
   with Cancer and Other Comorbidities in Puerto Rico
SO VACCINES
LA English
DT Article
DE COVID-19; vaccination; cancer; Puerto Rico; Health Belief Model
ID VACCINES
AB Ethnic minority populations are more likely to suffer from chronic comorbidities, making them more susceptible to the poor health outcomes associated with COVID-19 infection. Therefore, ensuring COVID-19 vaccination among vulnerable populations is of utmost importance. We aimed to investigate health behaviors and perceptions of COVID-19 vaccination among adults self-reporting diagnosis of cancer and of other chronic comorbidities in Puerto Rico (PR). This secondary analysis used data from 1911 participants who completed an online survey from December 2020 to February 2021. The Health Belief Model was used to measure perceptions surrounding COVID-19 vaccination among individuals self-reporting diagnosis of cancer and of other chronic comorbidities, and healthy adults. Among study participants, 76% were female, 34% were 50 years or older, 5% self-reported cancer diagnosis, and 70% had other chronic comorbidities. Participants self-reporting a cancer diagnosis had two times higher odds of getting vaccinated than healthy individuals (95% CI: 1.00-4.30). Compared to healthy participants, those self-reporting being diagnosed with cancer and those with chronic conditions other than cancer had significantly higher perceived COVID-19 susceptibility and severity. Our findings elucidate the effect of disease status on health-related decision-making and highlights information needed to be included in education campaigns to increase vaccine uptake among ethnic minority populations.
C1 [Rodriguez, McClaren] Univ Pittsburgh, Grad Sch Publ Hlth, Dept Epidemiol, Pittsburgh, PA 15261 USA.
   [Lopez-Cepero, Andrea] Emory Univ, Rollins Sch Publ Hlth, Dept Epidemiol, Atlanta, GA 30322 USA.
   [Ortiz-Martinez, Ana P.] Univ Puerto Rico, Comprehens Canc Ctr, Div Canc Control & Populat Sci, San Juan, PR 00936 USA.
   [Ortiz-Martinez, Ana P.; Perez, Cynthia M.] Univ Puerto Rico, Grad Sch Publ Hlth, Dept Biostat & Epidemiol, Med Sci Campus, San Juan, PR 00936 USA.
   [Fernandez-Repollet, Emma] Univ Puerto Rico, Ctr Collaborat Res Hlth Dispar, Sch Med, Dept Pharmacol, Med Sci Campus, San Juan, PR 00936 USA.
RP Lopez-Cepero, A (通讯作者)，Emory Univ, Rollins Sch Publ Hlth, Dept Epidemiol, Atlanta, GA 30322 USA.
EM mrr103@pitt.edu; andrea.lopez11@upr.edu; ana.ortiz7@upr.edu;
   e.fernandez@upr.edu; cynthia.perezl@upr.edu
OI Fernandez-Repollet, Emma/0000-0002-1918-0609
FU National Cancer Institute (NCI) of the National Institutes of Health
   (NIH) [R25CA240120]; RCMI from the National Institute of Minority Health
   and Health Disparities (NIMHD) National Institutes of Health
   [U54-MD007600]
FX This research was funded by the National Cancer Institute (NCI) of the
   National Institutes of Health (NIH), award grant number R25CA240120.
   This work has been partially supported by RCMI grant number U54-MD007600
   from the National Institute of Minority Health and Health Disparities
   (NIMHD) National Institutes of Health.
CR Addeo A, 2021, CANCER CELL, V39, P1091, DOI 10.1016/j.ccell.2021.06.009
   Agha Mounzer, 2021, medRxiv, DOI 10.1101/2021.04.06.21254949
   Alam MR, 2021, PREV MED REP, V21, DOI 10.1016/j.pmedr.2021.101319
   Ariza-Heredia EJ, 2015, INFECT CONT HOSP EP, V36, P1239, DOI 10.1017/ice.2015.150
   Arriola CS, 2015, VACCINE, V33, P3829, DOI 10.1016/j.vaccine.2015.06.093
   Barriere J, 2021, ANN ONCOL, V32, P673, DOI 10.1016/j.annonc.2021.01.066
   Booth A, 2021, PLOS ONE, V16, DOI 10.1371/journal.pone.0247461
   Brodziak A, 2021, VACCINES-BASEL, V9, DOI 10.3390/vaccines9050411
   Center for Disease Control and Prevention (CDC), COVID DAT TRACK
   Chew LD, 2004, FAM MED, V36, P588
   Corti C, 2021, ANN ONCOL, V32, P569, DOI 10.1016/j.annonc.2020.12.019
   Desai A, 2021, NAT REV CLIN ONCOL, V18, P313, DOI 10.1038/s41571-021-00487-z
   Fisher KA, 2020, ANN INTERN MED, V173, P964, DOI 10.7326/M20-3569
   Garcia C, 2021, J GERONTOL B-PSYCHOL, V76, pE263, DOI 10.1093/geronb/gbaa186
   Guidry JPD, 2021, AM J INFECT CONTROL, V49, P137, DOI 10.1016/j.ajic.2020.11.018
   Kelkar AH, 2021, HEALTHCARE-BASEL, V9, DOI 10.3390/healthcare9030351
   Kuderer NM, 2020, LANCET, V395, P1907, DOI 10.1016/S0140-6736(20)31187-9
   Lefever S, 2007, BRIT J EDUC TECHNOL, V38, P574, DOI 10.1111/j.1467-8535.2006.00638.x
   Lopez L, 2021, JAMA-J AM MED ASSOC, V325, P719, DOI 10.1001/jama.2020.26443
   Lopez-Cepero A., HUM VACC IMMUNOTHER
   Lou E, 2020, PLOS ONE, V15, DOI 10.1371/journal.pone.0241741
   Massarweh A, 2021, JAMA ONCOL, V7, P1133, DOI 10.1001/jamaoncol.2021.2155
   Mattei J, 2018, BMC PUBLIC HEALTH, V18, DOI 10.1186/s12889-018-5359-z
   Meng YF, 2020, J HEMATOL ONCOL, V13, DOI 10.1186/s13045-020-00907-0
   Perez-Pedrogo C, 2020, PSYCHOL TRAUMA-US, V12, P515, DOI 10.1037/tra0000664
   ROSENSTOCK IM, 1974, HEALTH EDUC QUART, V2, P328, DOI 10.1177/109019817400200403
   Ruiz JB, 2021, VACCINE, V39, P1080, DOI 10.1016/j.vaccine.2021.01.010
   Saini KS, 2020, EUR J CANCER, V139, P43, DOI 10.1016/j.ejca.2020.08.011
   Sherman SM, 2021, HUM VACC IMMUNOTHER, V17, P1612, DOI 10.1080/21645515.2020.1846397
   Tsai R., 2021, COVID 19 VACCINE HES, DOI [10.1101/2021.04.06.21254014, DOI 10.1101/2021.04.06.21254014]
   Tucker KL, 2010, BMC PUBLIC HEALTH, V10, DOI 10.1186/1471-2458-10-107
   Williams L, 2020, BRIT J HEALTH PSYCH, V25, P1039, DOI 10.1111/bjhp.12468
   Wong LP, 2020, HUM VACC IMMUNOTHER, V16, P2204, DOI 10.1080/21645515.2020.1790279
   Yang LD, 2021, CANCER BIOL MED, V18, P298, DOI 10.20892/j.issn.2095-3941.2020.0559
NR 34
TC 0
Z9 0
U1 0
U2 1
PU MDPI
PI BASEL
PA ST ALBAN-ANLAGE 66, CH-4052 BASEL, SWITZERLAND
EI 2076-393X
J9 VACCINES-BASEL
JI Vaccines
PD SEP
PY 2021
VL 9
IS 9
AR 994
DI 10.3390/vaccines9090994
PG 12
WC Immunology; Medicine, Research & Experimental
WE Science Citation Index Expanded (SCI-EXPANDED)
SC Immunology; Research & Experimental Medicine
GA UZ3GE
UT WOS:000702096000001
PM 34579231
OA Green Published, gold
DA 2022-07-18
ER

PT J
AU Firouzbakht, M
   Omidvar, S
   Firouzbakht, S
   Asadi-Amoli, A
AF Firouzbakht, Mojgan
   Omidvar, Shabnam
   Firouzbakht, Saeedeh
   Asadi-Amoli, Arman
TI COVID-19 preventive behaviors and influencing factors in the Iranian
   population; a web-based survey
SO BMC PUBLIC HEALTH
LA English
DT Article
DE Preventive behaviors; Online survey; COVID-19; Web-based
ID RISK PERCEPTIONS; CHINESE; SARS
AB BackgroundCOVID19 is a respiratory disease caused by a novel coronavirus. As there has been no definitive treatment for the disease so far, the only way to control the spread is to break the chain of infection. Our study aimed to analyze the preventive behaviors and influencing factors in the Iranian population.MethodsThis cross-sectional study was a web-based survey in the Iranian population. We performed the study during the first peak of COVID-19 outbreak (from March 25th, 2020 to April 5th()). We used demographic and Preventive behaviors questionnaires to collect the data. This web-based survey was publicized on the internet through the common platforms used by the Iranian population. This survey was released on the website "Porsline.com". A total of 2097 acceptable questionnaires were filled. All data were analyzed, using Statistical Package for Social Sciences (SPSS) version 19.Results61.9% of the participants checked the hand-washing question as "Always". 55.7 and 58.2% checked the wearing masks and gloves as "Always", respectively. We found a significant relationship between gender and hand washing behavior (P=0.006) and the use of masks and gloves (P<0.001). Results showed that wearing gloves had a significant relation with the education status (P=0.029) and economic status (P=0.011). Wearing masks had a significant relation with economic status (P=0.032). Overall women had better preventive behaviors.ConclusionsPreventive behaviors have a significant relation with some socio-demographic characteristics. According to the 3 main preventive behaviors of hand-washing, wearing masks and gloves 50% of the population has not taken these behaviors seriously.
C1 [Firouzbakht, Mojgan; Omidvar, Shabnam] Islamic Azad Univ, Babol Branch, Comprehens Hlth Res Ctr, Dept Nursing Midwifery, Babol, Iran.
   [Omidvar, Shabnam] Babol Univ Med Sci, Hlth Res Inst, Social Determinants Hlth Res Ctr, Babol, Iran.
   [Firouzbakht, Saeedeh] Bushehr Univ Med Sci, Bushehr, Iran.
   [Asadi-Amoli, Arman] Babol Univ Med Sci, Student Res Comm, Babol, Iran.
RP Omidvar, S (通讯作者)，Babol Univ Med Sci, Hlth Res Inst, Social Determinants Hlth Res Ctr, Babol, Iran.
EM shomidvar@yahoo.com
FU Research and Technology Administration of Babol University of Medical
   Sciences, Babol, Iran
FX We would like to express our deepest gratitude to all the study
   participants for their voluntary participation, also to the Research and
   Technology Administration of Babol University of Medical Sciences,
   Babol, Iran for their support.
CR Black JM, 2001, MED SURG NURSING CLI
   Borchgrevink CP, 2013, J ENVIRON HEALTH, V75, P18
   Boutelle KN, 2000, PREV MED, V30, P217, DOI 10.1006/pmed.1999.0618
   Brewer NT, 2004, ANN BEHAV MED, V27, P125, DOI 10.1207/s15324796abm2702_7
   Chen NS, 2020, LANCET, V395, P507, DOI 10.1016/S0140-6736(20)30211-7
   Dong ES, 2020, LANCET INFECT DIS, V20, P533, DOI 10.1016/S1473-3099(20)30120-1
   Feng ZJ, 2020, CHINA CDC WEEKLY, V2, P113, DOI 10.3760/cma.j.issn.0254-6450.2020.02.003
   Gao JJ, 2020, BIOSCI TRENDS, V14, P72, DOI 10.5582/bst.2020.01047
   Lau JTF, 2005, EMERG INFECT DIS, V11, P417
   Leppin A, 2009, INT J BEHAV MED, V16, P7, DOI 10.1007/s12529-008-9002-8
   Liang WC, 1999, AM J PREV MED, V17, P8, DOI 10.1016/S0749-3797(99)00040-9
   Ostergaard C, 2010, BMC INFECT DIS, V10, DOI 10.1186/1471-2334-10-1
   Ramont RP., 2004, FUNDAMENTAL NURSING
   Sahu KK, 2020, MONALDI ARCH CHEST D, V90, DOI 10.4081/monaldi.2020.1292
   Stebbing J, 2020, LANCET INFECT DIS, V20, P400, DOI 10.1016/S1473-3099(20)30132-8
   Tang CSK, 2004, PREV MED, V39, P1187, DOI 10.1016/j.ypmed.2004.04.032
   Wolf MS, 2020, ANN INTERN MED, V173, P100, DOI 10.7326/M20-1239
   Wong LP, 2010, PREV MED, V51, P92, DOI 10.1016/j.ypmed.2010.04.010
   World Health Organization, 2020, WHO COR DIS COVID 20
   Zhang ZR, 2020, FRONT MED-PRC, V14, P229, DOI 10.1007/s11684-020-0765-x
   Zhong BL, 2020, INT J BIOL SCI, V16, P1745, DOI 10.7150/ijbs.45221
NR 21
TC 7
Z9 7
U1 0
U2 5
PU BMC
PI LONDON
PA CAMPUS, 4 CRINAN ST, LONDON N1 9XW, ENGLAND
EI 1471-2458
J9 BMC PUBLIC HEALTH
JI BMC Public Health
PD JAN 15
PY 2021
VL 21
IS 1
AR 143
DI 10.1186/s12889-021-10201-4
PG 7
WC Public, Environmental & Occupational Health
WE Science Citation Index Expanded (SCI-EXPANDED)
SC Public, Environmental & Occupational Health
GA PW2QN
UT WOS:000610519200002
PM 33451303
OA gold, Green Published, Green Accepted
DA 2022-07-18
ER

PT J
AU Zhao, HP
   Wang, H
   Li, H
   Zheng, WR
   Yuan, TW
   Feng, AP
   Luo, D
   Hu, YQ
   Sun, YH
   Lin, YF
   Zhou, YG
   Luo, GF
   Peng, QL
   Yang, JZ
   Xu, JJ
   Zou, HC
AF Zhao, Heping
   Wang, Hui
   Li, Hui
   Zheng, Weiran
   Yuan, Tanwei
   Feng, Anping
   Luo, Dan
   Hu, Yuqing
   Sun, Yinghui
   Lin, Yi-Fan
   Zhou, Yiguo
   Luo, Ganfeng
   Peng, Qiaoli
   Yang, Jianzhou
   Xu, Junjie
   Zou, Huachun
TI Uptake and adverse reactions of COVID-19 vaccination among people living
   with HIV in China: a case-control study
SO HUMAN VACCINES & IMMUNOTHERAPEUTICS
LA English
DT Article
DE PLHIV; COVID-19 vaccination; vaccine uptake; adverse reactions
AB Objectives The coronavirus disease-2019 (COVID-19) pandemic continues to ravage the world. People living with HIV (PLHIV) are one of the most vulnerable groups. This study aims to identify the factors associated with the uptake and adverse reactions of COVID-19 vaccination. Methods We recruited PLHIV in China by convenience sampling between 7 and 23 February 2021. Participants were asked to complete an online questionnaire. Chi-squared test and multivariable logistic regression were used to assess factors associated with vaccine uptake. Results A total of 527 vaccinated and 1091 unvaccinated PLHIV were recruited. Individuals who had a higher education, engaged in occupations with a higher risk of COVID-19 infection, received influenza or pneumonia vaccine in the past 3 years (5.40, 3.36-8.77), believed in the effectiveness of vaccines (3.01, 2.20-4.12), and received media information regarding COVID-19 vaccine (2.23, 1.61-3.11), were more likely to be vaccinated. Concerning about adverse reactions (0.31, 0.22-0.44), negative impact on the progression of HIV/AIDS (0.36, 0.26-0.50) or antiretroviral therapy (ART) (0.61, 0.44-0.85), disclosure of HIV infection status (0.69, 0.49-0.96), comorbidities (0.33, 0.22-0.47), being unmarried (0.43, 0.28-0.66) and older age were negatively associated with vaccination. Of the 527 vaccinated PLHIV, 155 (29.4%) PLHIV reported adverse reactions, with pain at the injection site being the most common (18.2%). Conclusions PLHIV, who are concerned about adverse reactions, negative impact on ART outcome and disclosure of HIV infection status, were less likely to adopt COVID-19 vaccination. To increase vaccination coverage among PLHIV, health-care professionals should emphasize the benefits and necessity of vaccination and provide consultancy regarding adverse reactions.
C1 [Zhao, Heping; Zheng, Weiran; Yuan, Tanwei; Feng, Anping; Luo, Dan; Hu, Yuqing; Sun, Yinghui; Lin, Yi-Fan; Zhou, Yiguo; Luo, Ganfeng; Zou, Huachun] Sun Yat Sen Univ, Sch Publ Hlth Shenzhen, Shenzhen, Peoples R China.
   [Wang, Hui; Peng, Qiaoli] Southern Univ Sci & Technol, Natl Clin Res Ctr Infect Dis, PeopleS Hosp Shenzhen 3, Shenzhen, Guangdong, Peoples R China.
   [Wang, Hui; Peng, Qiaoli] Southern Univ Sci & Technol, Affiliated Hosp 2, Shenzhen, Guangdong, Peoples R China.
   [Li, Hui] Shizhong Dist Ctr Dis Control & Prevent, Jinan, Peoples R China.
   [Yang, Jianzhou] Changzhi Med Coll, Dept Prevent Med, Changzhi, Shanxi, Peoples R China.
   [Xu, Junjie] Peking Univ, Peking Univ Shenzhen Hosp, Clin Res Acad, Beijing, Peoples R China.
   [Zou, Huachun] Univ New South Wales, Kirby Inst, Sydney, NSW, Australia.
   [Zou, Huachun] Shanghai Jiao Tong Univ, Sch Publ Hlth, Shanghai, Peoples R China.
RP Yang, JZ (通讯作者)，Changzhi Med Coll, Dept Prevent Med, Changzhi, Shanxi, Peoples R China.; Xu, JJ (通讯作者)，Peking Univ, Peking Univ Shenzhen Hosp, Clin Res Acad, Beijing, Peoples R China.; Zou, HC (通讯作者)，Shanghai Jiao Tong Univ, Sch Publ Hlth, Shanghai, Peoples R China.
EM jzyang@aliyun.com; jjxue@czmc.edu.cn; zouhuachun@mail.sysu.edu.cn
OI Sun, Yinghui/0000-0001-9946-9877
FU Natural Science Foundation of China Excellent Young Scientists Fund
   [82022064]; Natural Science Foundation of China International/Regional
   Research Collaboration Project [72061137001]; Natural Science Foundation
   of China Young Scientist Fund [81703278]; National Science and
   Technology Major Project of China [2018ZX10721102]; Sanming Project of
   Medicine in Shenzhen [SZSM201811071]; High Level Project of Medicine in
   Longhua, Shenzhen [HLPM201907020105]; National Key Research and
   Development Program of China [JCYJ20190807155409373]; Special Support
   Plan for High-Level Talents of Guangdong Province [2019TQ05Y230];
   Fundamental Research Funds for the Central Universities
   [58000-31620005]; Non-profit Centrol Research Institute Fund of Chinese
   Academy of Medical Sciences [2020]; Science and Technology Innovation
   Committee of Shenzhen Municipality [JCYJ20170412151650600]; Academic
   technology leader project of Changzhi Medical College [XSQ201902]
FX This study was supported by the Natural Science Foundation of China
   Excellent Young Scientists Fund [82022064], Natural Science Foundation
   of China International/Regional Research Collaboration Project
   [72061137001], Natural Science Foundation of China Young Scientist Fund
   [81703278], the National Science and Technology Major Project of China
   [2018ZX10721102], the Sanming Project of Medicine in Shenzhen
   [SZSM201811071], the High Level Project of Medicine in Longhua, Shenzhen
   [HLPM201907020105], the National Key Research and Development Program of
   China [2020YFC0840900], the Shenzhen Science and Technology Innovation
   Commission Basic Research Program [JCYJ20190807155409373], Special
   Support Plan for High-Level Talents of Guangdong Province
   [2019TQ05Y230], the Fundamental Research Funds for the Central
   Universities [58000-31620005], Non-profit Centrol Research Institute
   Fund of Chinese Academy of Medical Sciences [2020]. The Science and
   Technology Innovation Committee of Shenzhen Municipality
   [JCYJ20170412151650600 to H.W.]. Academic technology leader project of
   Changzhi Medical College [Grant No. XSQ201902]. All funding parties did
   not have any role in the design of the study or in the explanation of
   the data.
CR Ahmad T, 2020, PAK J MED SCI, V36, pS73, DOI 10.12669/pjms.36.COVID19-S4.2638
   Akarsu B, 2021, INT J CLIN PRACT, V75, DOI 10.1111/ijcp.13891
   [Anonymous], 2021, GLOB HIV PROGR HIV D
   Bertoncello C, 2020, VACCINES-BASEL, V8, DOI 10.3390/vaccines8020276
   de Figueiredo CS, 2021, PROG NEURO-PSYCHOPH, V106, DOI 10.1016/j.pnpbp.2020.110171
   Fathi A, 2021, FRONT IMMUNOL, V11, DOI 10.3389/fimmu.2020.601170
   Feleszko W, 2021, VACCINES-BASEL, V9, DOI 10.3390/vaccines9010044
   Fisher KA, 2020, ANN INTERN MED, V173, P964, DOI 10.7326/M20-3569
   Freeman D, 2022, PSYCHOL MED, V52, P251, DOI 10.1017/S0033291720001890
   Grech Victor, 2020, Early Hum Dev, P105213, DOI 10.1016/j.earlhumdev.2020.105213
   Guessoum SB, 2020, PSYCHIAT RES, V291, DOI 10.1016/j.psychres.2020.113264
   Harapan H, 2020, FRONT PUBLIC HEALTH, V8, DOI 10.3389/fpubh.2020.00381
   Klein SL, 2015, T ROY SOC TROP MED H, V109, P9, DOI 10.1093/trstmh/tru167
   Kreps S, 2020, JAMA NETW OPEN, V3, DOI 10.1001/jamanetworkopen.2020.25594
   Leng AL, 2021, VACCINE, V39, P247, DOI 10.1016/j.vaccine.2020.12.009
   Lucia VC, 2021, J PUBLIC HEALTH-UK, V43, P445, DOI 10.1093/pubmed/fdaa230
   NHC, 2021, COVID 19 VACC GUID 1
   Nicola M, 2020, INT J SURG, V78, P185, DOI 10.1016/j.ijsu.2020.04.018
   Pogue K, 2020, VACCINES-BASEL, V8, DOI 10.3390/vaccines8040582
   Pollard CA, 2020, PHYSIOL GENOMICS, V52, P549, DOI 10.1152/physiolgenomics.00089.2020
   Qiao Shan, 2020, medRxiv, DOI 10.1101/2020.11.26.20239483
   Ramgobin Devyani, 2020, S D Med, V73, P218
   Reiter PL, 2020, VACCINE, V38, P6500, DOI 10.1016/j.vaccine.2020.08.043
   Sher L, 2020, QJM-INT J MED, V113, P707, DOI 10.1093/qjmed/hcaa202
   Ssentongo P, 2021, SCI REP-UK, V11, DOI 10.1038/s41598-021-85359-3
   Sun SF, 2021, PREV MED REP, V22, DOI 10.1016/j.pmedr.2021.101350
   Sun YH, 2020, J INT AIDS SOC, V23, DOI 10.1002/jia2.25637
   Williams L, 2020, BRIT J HEALTH PSYCH, V25, P1039, DOI 10.1111/bjhp.12468
   Wong LP, 2020, HUM VACC IMMUNOTHER, V16, P2204, DOI 10.1080/21645515.2020.1790279
   Xia SL, 2020, JAMA-J AM MED ASSOC, V324, P951, DOI 10.1001/jama.2020.15543
   Yoda T, 2021, VACCINES-BASEL, V9, DOI 10.3390/vaccines9010048
NR 31
TC 1
Z9 1
U1 3
U2 5
PU TAYLOR & FRANCIS INC
PI PHILADELPHIA
PA 530 WALNUT STREET, STE 850, PHILADELPHIA, PA 19106 USA
SN 2164-5515
EI 2164-554X
J9 HUM VACC IMMUNOTHER
JI Human Vaccines Immunother.
PD DEC 2
PY 2021
VL 17
IS 12
BP 4964
EP 4970
DI 10.1080/21645515.2021.1991183
EA DEC 2021
PG 7
WC Biotechnology & Applied Microbiology; Immunology
WE Science Citation Index Expanded (SCI-EXPANDED)
SC Biotechnology & Applied Microbiology; Immunology
GA ZU1TN
UT WOS:000729084100001
PM 34890516
OA Bronze
DA 2022-07-18
ER

PT J
AU Slobodin, O
   Kula, Y
   Clempert, N
   Cohen, O
AF Slobodin, Ortal
   Kula, Yosef
   Clempert, Neta
   Cohen, Odeya
TI Building capacity in times of crisis: Increasing cultural competence of
   healthcare professionals in the context of the COVID-19
SO JOURNAL OF CLINICAL NURSING
LA English
DT Article; Early Access
DE capacity building; cultural competence; disaster nursing; healthcare
   professionals; online educational programme
ID INTERVENTIONS; NURSES
AB Background Nurses are the frontline healthcare professionals fighting the medical and social effects of the current COVID-19 pandemic. Although they work with diverse populations, there is a lack of literature on culturally competent education during an emergency such as a pandemic.
   Aims and objectives To examine the effectiveness of an online education programme aimed at increasing cultural competence among rescue teams and healthcare professionals facing the challenges of the COVID-19 pandemic.
   Design Pre-post-web-based intervention study.
   Methods Pre-post-intervention surveys were administered to a matched sample of Israeli healthcare and rescue organisation professionals. The initial sample included 303 participants (52% women) who completed the pre-intervention survey. More than half of the sample (56%, n = 170) were paid workers or volunteers in health organisations. Of the initial sample, 154 participants completed the post-intervention survey following the online cultural competence education programme. Descriptive statistics and multivariate analysis were used to evaluate participants' gains in culturally competent attitudes, knowledge, skills and encounters. This study followed the STROBE guidelines.
   Results Participants found the online programme useful in improving their cultural competence during the COVID-19 pandemic. The highest gains were found in the attitudes domains, whereas the lowest in the knowledge domain. Pre-intervention cultural competence scores and incorporating the programme in the educational curricula predicted increased gains in cultural competence.
   Conclusions Online educational interventions showed potential for increasing professionals' awareness of cultural biases, differences and attitudes, leading to more open and accepting attitudes towards patients of different backgrounds.
   Relevance to clinical practice Recognising the need for real-time, low-cost and available training, the World Health Organization recommended using online courses for healthcare professionals struggling in the pandemic frontline. Online education programmes provide a useful platform for training health professionals in times of emergency.
C1 [Slobodin, Ortal] Ben Gurion Univ Negev, Dept Educ, Beer Sheva, Israel.
   [Kula, Yosef] Ben Gurion Univ Negev, Fac Hlth Sci, Sch Publ Hlth, Masters Program Emergency Med, Beer Sheva, Israel.
   [Clempert, Neta] Ben Gurion Univ Negev, Dept Middle East Studies, Beer Sheva, Israel.
   [Cohen, Odeya] Ben Gurion Univ Negev, Recanati Sch Community Hlth Profess, Dept Nursing, Beer Sheva, Israel.
RP Cohen, O (通讯作者)，Ben Gurion Univ Negev, Dept Nursing, POB 653, IL-8410501 Beer Sheva, Israel.
EM odeyac@bgu.ac.il
OI Cohen, Odeya/0000-0002-2427-6381
FU Ben-Gurion University of the Negev, Coronavirus Taskforce; Israeli
   Ministry of Science and Technology Coronavirus research grant
FX This study was funded by an internal grant from the Ben-Gurion
   University of the Negev, Coronavirus Taskforce; and the Israeli Ministry
   of Science and Technology Coronavirus research grant.
CR [Anonymous], 2004, AMST DECL MIGR FRIEN
   Bolina AF, 2020, SAGE OPEN NURS, V6, DOI 10.1177/2377960820963771
   Borasio GD, 2020, SWISS MED WKLY, V150, DOI 10.4414/smw.2020.20233
   Bristol S, 2018, J EMERG NURS, V44, P632, DOI 10.1016/j.jen.2018.03.013
   Centers for Disease Control and Prevention, 2020, COVID 19
   Chapman R, 2014, INT EMERG NURS, V22, P179, DOI 10.1016/j.ienj.2013.11.001
   Chappell T.A., 2020, INTERNET J ALLIED HE, V3, P18
   Chen SC, 2020, J NURS RES, V28, DOI 10.1097/NRJ.0000000000000389
   Clifford A, 2015, INT J QUAL HEALTH C, V27, P89, DOI 10.1093/intqhc/mzv010
   Couig Mary Pat, 2017, Nurs Adm Q, V41, P112, DOI 10.1097/NAQ.0000000000000226
   Dass-Brailsford P., 2007, PRACTICAL APPROACH T
   Department of Statistics Singapore, 2020, HOUSEHOLDS LATEST DA
   Dhawan Shivangi, 2020, Journal of Educational Technology Systems, V49, P5, DOI 10.1177/0047239520934018
   Doroudgar Shadi, 2021, Am J Pharm Educ, V85, P7928, DOI 10.5688/ajpe7928
   Dunbar E, 2001, COUNS PSYCHOL, V29, P279
   Evans L, 2014, J DENT EDUC, V78, P867
   Cerezoa PG, 2014, PROCD SOC BEHV, V132, P262, DOI 10.1016/j.sbspro.2014.04.308
   Goldfarb N, 2021, J NURS MANAGE, V29, P1102, DOI 10.1111/jonm.13248
   Hussen SA, 2020, J INFECT DIS, V222, pS35, DOI 10.1093/infdis/jiaa227
   International Association of Emergency Managers, 2015, GLOB ADM POL PROC
   International Council of Nurses, 2013, CULTURAL LINGUISTIC
   International Council of Nurses, 2019, COR COMP DIS NURS VE
   Jeffreys M.R., 2010, TEACHING CULTURAL CO, V2nd ed.
   Jeffreys MR, 2012, J TRANSCULT NURS, V23, P188, DOI 10.1177/1043659611423836
   Jongen C, 2018, BMC HEALTH SERV RES, V18, DOI 10.1186/s12913-018-3001-5
   Jordans MJD, 2011, SOC SCI MED, V73, P456, DOI 10.1016/j.socscimed.2011.06.004
   Kanbara S, 2017, INT NURS REV, V64, P181, DOI 10.1111/inr.12365
   Kelly F., 2005, DIVERSITY HLTH CARE, V6, P77
   Krajic K., 2005, DIVERS EQUAL HLTH CA, V2, P279
   Laine J.S., 2016, CULTURAL COMPETENCE
   Lee SE, 2020, INT J ENV RES PUB HE, V17, DOI 10.3390/ijerph17124225
   Like R., 2001, CLIN CULTURAL COMPET
   Nguyen MT, 2014, J AM PLANN ASSOC, V80, P385, DOI 10.1080/01944363.2014.986497
   Mareno N, 2013, J NURS MEAS, V21, P426, DOI 10.1891/1061-3749.21.3.426
   Morley G, 2020, HASTINGS CENT REP, V50, P35, DOI 10.1002/hast.1110
   Nadal, 2019, GLOBAL PERSPECTIVES
   Nie AL, 2020, J CLIN NURS, V29, P4217, DOI 10.1111/jocn.15454
   NYC Health, 2020, COVID 19 DAT
   Oikarainen A, 2019, INT J NURS STUD, V98, P75, DOI 10.1016/j.ijnurstu.2019.06.005
   Okoro ON, 2012, AM J PHARM EDUC, V76, DOI 10.5688/ajpe76340
   Porter R., 1992, UNDERSTANDING CATAST, P179
   Roberto KJ., 2020, ADM THEORY PRAXIS, V42, P364, DOI [10.1080/10841806.2020.1782128, DOI 10.1080/10841806.2020.1782128]
   Rowney R, 2005, NURS CLIN N AM, V40, P499, DOI 10.1016/j.cnur.2005.04.005
   Schleussner CF, 2016, P NATL ACAD SCI USA, V113, P9216, DOI 10.1073/pnas.1601611113
   Slobodin O, 2020, PSYCHOL TRAUMA-US, V12, P470, DOI 10.1037/tra0000790
   Slobodin O, 2020, J ADV NURS, V76, P380, DOI 10.1111/jan.14245
   Slobodin O, 2018, INTERVENTION, V16, P86, DOI 10.4103/INTV.INTV_2_18
   Urby H, 2014, J HOMEL SECUR EMERG, V11, P39, DOI 10.1515/jhsem-2013-0060
   US Department of Health and Human Services, 2013, OFF MIN HLTH NAT CUL
   van Dorn A, 2020, LANCET, V395, P1243, DOI 10.1016/S0140-6736(20)30893-X
   Veenema TG, 2016, J NURS SCHOLARSHIP, V48, P187, DOI 10.1111/jnu.12198
   Ward PR, 2015, BMC HEALTH SERV RES, V15, DOI 10.1186/s12913-015-0967-0
   Webb Hooper M, 2020, JAMA-J AM MED ASSOC, V323, P2466, DOI 10.1001/jama.2020.8598
   Wells L., 2020, P UCLA HLTH, V24
   Who, 2020, COR DIS COVID 19 TRA
   Yancy CW, 2020, JAMA-J AM MED ASSOC, V323, P1891, DOI 10.1001/jama.2020.6548
NR 56
TC 1
Z9 1
U1 5
U2 7
PU WILEY
PI HOBOKEN
PA 111 RIVER ST, HOBOKEN 07030-5774, NJ USA
SN 0962-1067
EI 1365-2702
J9 J CLIN NURS
JI J. Clin. Nurs.
DI 10.1111/jocn.15897
EA JUN 2021
PG 10
WC Nursing
WE Science Citation Index Expanded (SCI-EXPANDED); Social Science Citation Index (SSCI)
SC Nursing
GA SP5NR
UT WOS:000659716700001
PM 34114289
OA Bronze
DA 2022-07-18
ER

PT J
AU He, W
   Chen, WJ
   Li, XP
   Kung, SS
   Zeng, LN
   Peng, TM
   Wang, XM
   Ren, R
   Zhao, D
AF He, Wei
   Chen, Wenjin
   Li, Xiaopeng
   Kung, Sui Sum
   Zeng, Liangnan
   Peng, Tangming
   Wang, Xiaomeng
   Ren, Reng
   Zhao, Di
TI Investigation on the Mental Health Status of ICU Practitioners and
   Analysis of Influencing Factors During the Stable Stage of COVID-19
   Epidemic in China
SO FRONTIERS IN PUBLIC HEALTH
LA English
DT Article
DE COVID-19; ICU practitioners; mental health; SCL-90; intervening measure
ID CORONAVIRUS; OUTBREAK; WUHAN; CARE
AB Objective: To understand the impact of COVID-19 epidemic on the mental health status of intensive care unit (ICU) practitioners in China, and to explore the relevant factors that may affect the mental health status of front-line medical workers so as to adopt efficient and comprehensive measures in a timely manner to protect the mental health of medical staff.Methods: The study covered most of the provinces in China, and a questionnaire survey was conducted based on the WeChat platform and the Wenjuanxing online survey tool. With the method of anonymous investigation, we chose ICU practitioners to participate in the investigation from April 5, 2020 to April 7, 2020. The respondents were divided into two groups according to strict criteria of inclusion and exclusion, those who participated in the rescue work of COVID-19 (COVID-19 group) and those who did not (non-COVID-19 group). The SCL-90 self-evaluation scale was used for the evaluation of mental health status of the subjects.Results: A total of 3,851 respondents completed the questionnaire. First, the overall mental health status of the targeted population, compared with the Chinese norm (n = 1,388), was reflected in nine related factor groups of the SCL-90 scale, and significant differences were found in every factor in both men and women, except for the interpersonal sensitivity in men. Second, the overall mental health of the non-COVID-19 group was worse than that of the COVID-19 group by the SCL-90 scale (OR = 1.98, 95% CI, 1.682-2.331). Third, we have revealed several influencing factors for their mental health in the COVID-19 group, current working status (P < 0.001), satisfaction of diet and accommodation (P < 0.05), occupational exposure (P = 0.005), views on the risk of infection (P = 0.034), and support of training (P = 0.01).Conclusion: The mental health status of the ICU practitioners in the COVID-19 group is better than that of the non-COVID-19 group, which could be attributed to a strengthened mentality and awareness of risks related to occupational exposure and enforced education on preventive measures for infectious diseases, before being on duty.
C1 [He, Wei] Capital Med Univ, Beijing Tongren Hosp, Dept Crit Care Med, Beijing, Peoples R China.
   [Chen, Wenjin] Capital Med Univ, Xuanwu Hosp, Dept Neurosurg, Beijing, Peoples R China.
   [Li, Xiaopeng] Xinjiang Med Univ, Affiliated Hosp 1, Dept Intens Care Unit, Urumqi, Peoples R China.
   [Kung, Sui Sum] Kaohsiung Med Univ Hosp, Kaohsiung Med Univ, Div Neurosurg, Dept Surg, Kaohsiung, Taiwan.
   [Zeng, Liangnan; Peng, Tangming] Southwest Med Univ, Dept Neurosurg, Affiliated Hosp, Chengdu, Peoples R China.
   [Wang, Xiaomeng] Xuzhou Cent Hosp, Emergency Intens Care Unit, Xuzhou, Jiangsu, Peoples R China.
   [Ren, Reng] Zhejiang Univ, Sch Med, Affiliated Hosp 2, Neurocrit Care Unit, Hangzhou, Peoples R China.
   [Zhao, Di] Hebei Med Univ, Dept Neurosurg, Hosp 1, Shijiazhuang, Hebei, Peoples R China.
RP Zhao, D (通讯作者)，Hebei Med Univ, Dept Neurosurg, Hosp 1, Shijiazhuang, Hebei, Peoples R China.
EM 179381749@qq.com
CR [Anonymous], 2020, CNTR STEE GROUP OVER
   [Anonymous], 2020, SINANEWS BEIJING
   Bao YP, 2020, LANCET, V395, pE37, DOI 10.1016/S0140-6736(20)30309-3
   Bland JM, 1997, BRIT MED J, V314, P572, DOI 10.1136/bmj.314.7080.572
   Bloise SM, 2007, MEMORY, V15, P192, DOI 10.1080/09658210701204456
   Chen L, 2020, NEW ENGL J MED, V382, DOI 10.1056/NEJMc2009226
   Chen S., 2003, CHIA NAN ANN B, V29, P117, DOI [10.1007/s11769-003-0089-1, DOI 10.1007/S11769-003-0089-1]
   Chen Xia, 2017, Euroasian J Hepatogastroenterol, V7, P117, DOI 10.5005/jp-journals-10018-1230
   Dang WM, 2021, FRONT PSYCHIATRY, V11, DOI 10.3389/fpsyt.2020.524395
   Fava GA, 2019, PSYCHONEUROENDOCRINO, V108, P94, DOI 10.1016/j.psyneuen.2019.05.028
   Hall JA, 2006, J NONVERBAL BEHAV, V30, P141, DOI 10.1007/s10919-006-0013-3
   Ji D, 2017, ONCOTARGET, V8, P12784, DOI 10.18632/oncotarget.14498
   Kamara S, 2017, B WORLD HEALTH ORGAN, V95, P842, DOI [10.2471/BLT.16.190470, 10.2471/blt.16.190470]
   Kang LJ, 2020, BRAIN BEHAV IMMUN, V87, P11, DOI 10.1016/j.bbi.2020.03.028
   Kang LJ, 2020, LANCET PSYCHIAT, V7, pE14, DOI 10.1016/S2215-0366(20)30047-X
   Li Q, 2020, NEW ENGL J MED, V382, P1199, DOI 10.1056/NEJMoa2001316
   Liu NQ, 2020, PSYCHIAT RES, V287, DOI 10.1016/j.psychres.2020.112921
   Theorell T, 2012, ADV PSYCHOSOM MED, V32, P58, DOI 10.1159/000330004
   Tian FY, 2020, PSYCHIAT RES, V288, DOI 10.1016/j.psychres.2020.112992
   Wang ML, 2020, CELL RES, V30, P269, DOI 10.1038/s41422-020-0282-0
   World Health Organization, 2020, SHORT PERS PROT EQUD
   Zhang WR, 2020, PSYCHOTHER PSYCHOSOM, V89, P242, DOI 10.1159/000507639
   Zhou P, 2020, NATURE, V588, pE6, DOI 10.1038/s41586-020-2951-z
   Zhou YF, 2021, TRANSL PSYCHIAT, V11, DOI 10.1038/s41398-020-01190-w
   Zhou YQ, 2020, IEEE POW ENER SOC GE
NR 25
TC 0
Z9 0
U1 10
U2 11
PU FRONTIERS MEDIA SA
PI LAUSANNE
PA AVENUE DU TRIBUNAL FEDERAL 34, LAUSANNE, CH-1015, SWITZERLAND
EI 2296-2565
J9 FRONT PUBLIC HEALTH
JI Front. Public Health
PD AUG 18
PY 2021
VL 9
AR 572415
DI 10.3389/fpubh.2021.572415
PG 10
WC Public, Environmental & Occupational Health
WE Science Citation Index Expanded (SCI-EXPANDED); Social Science Citation Index (SSCI)
SC Public, Environmental & Occupational Health
GA XN2OF
UT WOS:000729349100001
PM 34485206
OA Green Published, gold
DA 2022-07-18
ER

PT J
AU Cooke, PC
   Hajamohideen, N
   Gooneratne, H
AF Cooke, Peter Charles
   Hajamohideen, Nisha
   Gooneratne, Hasanthi
TI Developing a blended learning postgraduate teaching programme in
   anaesthesia: pandemic and beyond
SO POSTGRADUATE MEDICAL JOURNAL
LA English
DT Article
DE adult anaesthesia; basic sciences; COVID-19; medical education &
   training; adult intensive & critical care
ID MEDICAL-EDUCATION
AB One of the many challenges facing doctors in training during the COVID-19 pandemic was a significant reduction in postgraduate medical education in the form of formal teaching. Consequently, we sought to provide a blended and asynchronous teaching programme that would be delivered to anaesthetic trainees preparing for their postgraduate examinations. Six sessions of 90-minute duration were delivered during the months July, August and September 2020. Each of the six sessions was delivered live using a variety of online educational tools in addition to traditional didactic-style teaching by the presenters. Participants submitted requests for topics to be covered by the presenters in the final of the six sessions. The sessions were recorded and later uploaded onto an online educational learning platform for viewing at the participants' discretion. The live nature of the sessions ensured participant interaction and a sense of community that trainees had come to expect from previous face-to-face teaching sessions prior to the COVID-19 pandemic. Evaluation was via qualitative and quantitative means using preset questions using the Likert scale and a free-text comments box. The results demonstrated positive feedback across all sessions with particular relevance to the interactive element of the course, the content and delivery. This article describes the requirement for a method of continuing postgraduate medical education in an era where traditional face-to-face teaching is not possible and how the introduction of various innovative educational applications and resources can be used to further postgraduate medical education in the future.
C1 [Cooke, Peter Charles; Hajamohideen, Nisha; Gooneratne, Hasanthi] Colchester Hosp Univ NHS Fdn Trust, Anaesthet, Colchester CO4 5JL, Essex, England.
RP Cooke, PC (通讯作者)，Colchester Hosp Univ NHS Fdn Trust, Anaesthet, Colchester CO4 5JL, Essex, England.
EM PC41@doctors.org.uk
OI Cooke, Peter/0000-0001-9465-7000
CR [Anonymous], 2010, ROYAL COLL ANAESTHET, P1
   Cooke, INSTAGRAM
   Educreations, 2011, EDUCREATIONS
   Ellaway R, 2008, MED TEACH, V30, P455, DOI [10.1080/01421590802108331, 10.1080/01421590802108349]
   Ghareeb Allen, 2016, J Med Educ Curric Dev, V3, DOI 10.4137/JMECD.S40598
   Gooneratne, TWITTER
   Instructure, 2015, BRIDGE
   Koivula U., 2010, THINGLINK
   Likert R., 1932, ARCH PSYCHOL
   Liu Q, 2016, J MED INTERNET RES, V18, DOI 10.2196/jmir.4807
   Microsoft, 2017, MICR TEAMS
   Parashar R, 2019, ADV MED EDUC PRACT, V10, P1, DOI 10.2147/AMEP.S182790
   Sneyd JR, 2020, BRIT J ANAESTH, V125, P450, DOI 10.1016/j.bja.2020.07.011
   Taylor DCM, 2013, MED TEACH, V35, pE1561, DOI 10.3109/0142159X.2013.828153
   Westerlaken M, 2019, BMC MED EDUC, V19, DOI 10.1186/s12909-019-1717-5
NR 15
TC 3
Z9 3
U1 1
U2 2
PU BMJ PUBLISHING GROUP
PI LONDON
PA BRITISH MED ASSOC HOUSE, TAVISTOCK SQUARE, LONDON WC1H 9JR, ENGLAND
SN 0032-5473
EI 1469-0756
J9 POSTGRAD MED J
JI Postgrad. Med. J.
PD JUL
PY 2022
VL 98
IS 1161
BP 559
EP 563
DI 10.1136/postgradmedj-2021-140155
EA APR 2021
PG 5
WC Medicine, General & Internal
WE Science Citation Index Expanded (SCI-EXPANDED)
SC General & Internal Medicine
GA 2L7SC
UT WOS:000728631000001
PM 33931560
DA 2022-07-18
ER

PT J
AU Duan, Y
   Li, ZZ
   Wang, XY
   Gao, ZF
   Zhang, H
AF Duan, Yi
   Li, Zuozhi
   Wang, Xiaoyu
   Gao, Zhifeng
   Zhang, Huan
TI Application of online case-based learning in the teaching of clinical
   anesthesia for residents during the COVID-19 epidemic
SO BMC MEDICAL EDUCATION
LA English
DT Article
DE Case-based learning; WeChat; Anesthesia education
ID IMPLEMENTATION; REFORM; MODEL
AB Objective COVID-19 prevention and control demand a reduction in crowd gathering, which has a significant impact on traditional teaching and offline case-based learning (CBL). In order to mitigate the impact of the COVID-19 outbreak on clinical teaching, we aimed to compare the effects of an online CBL with traditional teaching model on learning outcomes of anesthesia residents. Methods Residents rotated in the Department of Anesthesiology in Beijing Tsinghua Changgung Hospital from January 2020 to February 2021 were included in Group W (n = 19), which implemented the W-CBL teaching model. The performance of residents was evaluated with theory test and 2 survey questionnaires (A and B) were conducted after 1 month of rotating. All 20 residents rotating in the Department of Anesthesiology at our hospital from January 2018 to December 2019 were included in Group C, which implemented the traditional teaching model. Their examination results were acquired through the teaching files and survey questionnaire (A) were administered through WeChat. Results During the 1-month rotation, a total of 10 cases were discussed in Group W. The average score for theory test was higher in Group W than that in Group C (84.57 +/- 4.87 vs. 79.35 +/- 3.70, P = 0.001). The satisfaction rate was also in favor of Group W regarding to clinical thinking, communication skills, learning interest and self-learning ability (P < 0.05). Conclusions Online CBL based on WeChat platform is an effective and acceptable teaching strategy in comparison to lecture-based learning (LBL) among residents embarking on clinical anesthesia courses.
C1 [Duan, Yi; Wang, Xiaoyu; Gao, Zhifeng; Zhang, Huan] Tsinghua Univ, Dept Anesthesiol, Beijing Tsinghua Changgung Hosp, Sch Clin Med, 168 Litang Rd, Beijing 102218, Peoples R China.
   [Li, Zuozhi] Chinese Acad Med Sci & Peking Union Med Coll, Dept Special Care Ctr, Natl Clin Res Ctr Cardiovasc Dis, Fuwai Hosp,Natl Ctr Cardiovasc Dis, Beijing 100037, Peoples R China.
RP Gao, ZF (通讯作者)，Tsinghua Univ, Dept Anesthesiol, Beijing Tsinghua Changgung Hosp, Sch Clin Med, 168 Litang Rd, Beijing 102218, Peoples R China.
EM sunshine_duan@163.com
CR Bi MH, 2019, MED TEACH, V41, P1124, DOI 10.1080/0142159X.2019.1617414
   Chandrasekar H, 2018, ADV MED EDUC PRACT, V9, P249, DOI 10.2147/AMEP.S155481
   Clesham K, 2020, J SURG EDUC, V77, P115, DOI 10.1016/j.jsurg.2019.08.018
   Dickinson BL, 2018, ADV PHYSIOL EDUC, V42, P118, DOI 10.1152/advan.00174.2017
   Gartmeier M, 2019, BMC MED EDUC, V19, DOI 10.1186/s12909-019-1895-1
   Hope C, 2021, TECH COLOPROCTOL, V25, P505, DOI 10.1007/s10151-020-02404-5
   Huang LN, 2020, ANN PALLIAT MED, V9, P1643, DOI 10.21037/apm-19-390
   Ilkiw JE, 2017, J VET MED EDUC, V44, P480, DOI [10.3138/jvme.0316-068r, 10.3138/jvme.0316-068R]
   Jaap A, 2021, BMC MED EDUC, V21, DOI 10.1186/s12909-021-02521-1
   Khin-Htun S, 2019, MED TEACH, V41, P1007, DOI 10.1080/0142159X.2018.1502418
   Li YJ, 2020, J MED INTERNET RES, V22, DOI 10.2196/15071
   Luo P, 2021, J MED INTERNET RES, V23, DOI 10.2196/16463
   Muthukrishnan SP, 2019, ADV PHYSIOL EDUC, V43, P504, DOI 10.1152/advan.00080.2019
   Pan Y, 2020, BMC MED EDUC, V20, DOI 10.1186/s12909-020-02421-w
   Penuela-Epalza M, 2019, MED TEACH, V41, P433, DOI 10.1080/0142159X.2018.1487046
   Qiu Y, 2020, BMJ OPEN, V10, DOI 10.1136/bmjopen-2020-037046
   Rees S, 2021, BMC NURS, V20, DOI 10.1186/s12912-021-00672-6
   Rhodes A, 2020, CBE-LIFE SCI EDUC, V19, DOI 10.1187/cbe.19-10-0200
   Shaw CV, 2020, AM J PREV MED, V59, P296, DOI 10.1016/j.amepre.2020.02.019
   Smith CJ, 2020, J GEN INTERN MED, V35, P3081, DOI 10.1007/s11606-020-06105-5
   Wei FQ, 2021, BMC MED EDUC, V21, DOI 10.1186/s12909-021-02513-1
   Weidenbusch M, 2019, BMJ OPEN, V9, DOI 10.1136/bmjopen-2018-025973
   Wu Q, 2020, J MED INTERNET RES, V22, DOI 10.2196/23273
   Yan Y, 2021, MED EDUC ONLINE, V26, DOI 10.1080/10872981.2021.1897267
   Yao LJ, 2021, ADV PHYSIOL EDUC, V45, P779, DOI 10.1152/advan.00031.2021
   Zhang LF, 2021, CIN-COMPUT INFORM NU, V39, P42, DOI 10.1097/CIN.0000000000000638
   Zhang W, 2019, J MED INTERNET RES, V21, DOI 10.2196/12127
   Zhang XZ, 2021, JMIR MHEALTH UHEALTH, V9, DOI 10.2196/18763
   Zhao WJ, 2020, BMC MED EDUC, V20, DOI 10.1186/s12909-020-02306-y
NR 29
TC 0
Z9 0
U1 5
U2 8
PU BMC
PI LONDON
PA CAMPUS, 4 CRINAN ST, LONDON N1 9XW, ENGLAND
EI 1472-6920
J9 BMC MED EDUC
JI BMC Med. Educ.
PD DEC 9
PY 2021
VL 21
IS 1
AR 609
DI 10.1186/s12909-021-03047-2
PG 7
WC Education & Educational Research; Education, Scientific Disciplines
WE Science Citation Index Expanded (SCI-EXPANDED); Social Science Citation Index (SSCI)
SC Education & Educational Research
GA XM0RE
UT WOS:000728543700002
PM 34886875
OA Green Published, gold
DA 2022-07-18
ER

PT J
AU Taha, PH
AF Taha, Perjan Hashim
TI Home Quarantine Induced Health Anxiety During the Beginning of the
   COVID-19 Pandemic - Evidence From Iraq
SO DISASTER MEDICINE AND PUBLIC HEALTH PREPAREDNESS
LA English
DT Article; Early Access
DE coronavirus disease; COVID-19; health anxiety; Iraq; pandemic;
   quarantine
AB Objective: This study aimed to assess the compliance to voluntary home quarantine and to examine the prevalence and associated factors of health anxiety among the voluntary home quarantined population during the onset of the coronavirus disease (COVID-19) pandemic. Methods: An online survey questionnaire, including the health anxiety questionnaire, was administered to 1578 eligible adults from the general population of 19 governorates of Iraq. Results: Self-reported compliance with home confinement was reported by a majority of respondents (83%) and was followed to a larger extent by young adults (62.2%), females (53.9%), unmarried individuals (56.7%), university graduates (54.5%), unemployed individuals (48.6%), and inhabitants of the northern provinces (50.2%). Compliance was significantly correlated to the level of personal knowledge on COVID-19. The quarantined individuals experienced greater health anxieties and preoccupations and exhibited increased reassurance-seeking behavior. Higher knowledge of COVID-19 was a protective factor against health anxiety. Conclusions: A significant mental health burden is discovered among Iraqis during the quarantine period. Based on the insights gleaned from this study, psychological education and interventions should be prioritized to diminish the psychological impact of the quarantine experience, especially among the high-risk groups. Improvement in compliance to quarantine can be approached by providing better information regarding the novel infection.
C1 [Taha, Perjan Hashim] Univ Duhok, Coll Med, Duhok, Kurdistan Regio, Iraq.
RP Taha, PH (通讯作者)，Univ Duhok, Coll Med, Duhok, Kurdistan Regio, Iraq.
EM perjan.ht74@uod.ac
RI Taha, Perjan/AAR-5644-2021
OI Taha, Perjan/0000-0002-3416-6717
CR Ahmed MZ, 2020, ASIAN J PSYCHIATR, V51, DOI 10.1016/j.ajp.2020.102092
   Al-Malkey MK, 2020, TRAVEL MED INFECT DI, V38, DOI 10.1016/j.tmaid.2020.101739
   Bell SA, 2021, DISASTER MED PUBLIC, V15, P624, DOI 10.1017/dmp.2020.80
   Canet-Juric L, 2020, FRONT PSYCHOL, V11, DOI 10.3389/fpsyg.2020.565688
   Chen QS, 2019, J INT MED RES, V47, P4854, DOI 10.1177/0300060519872310
   Correa T, 2010, COMPUT HUM BEHAV, V26, P247, DOI 10.1016/j.chb.2009.09.003
   Cucinotta Domenico, 2020, Acta Biomed, V91, P157, DOI 10.23750/abm.v91i1.9397
   Dagher RK, 2015, PLOS ONE, V10, DOI 10.1371/journal.pone.0124103
   Dagnino P, 2020, FRONT PSYCHIATRY, V11, DOI 10.3389/fpsyt.2020.591142
   Dallas CR, 2018, DISASTER MED PUBLIC, V12, P554, DOI 10.1017/dmp.2017.118
   DiGiovanni C, 2004, BIOSECUR BIOTERROR, V2, P265, DOI 10.1089/bsp.2004.2.265
   El-Gabalawy R, 2013, CLIN PSYCHOL REV, V33, P1096, DOI 10.1016/j.cpr.2013.08.010
   Fong MW, 2020, EMERG INFECT DIS, V26, P976, DOI 10.3201/eid2605.190995
   Girme YU, 2018, J FAM PSYCHOL, V32, P882, DOI 10.1037/fam0000453
   Hadjistavropoulos HD, 1998, BEHAV RES THER, V36, P149, DOI 10.1016/S0005-7967(98)00014-X
   Hlremath P, 2020, ASIAN J PSYCHIATR, V51, DOI 10.1016/j.ajp.2020.102088
   Hwang TJ, 2020, INT PSYCHOGERIATR, V32, P1217, DOI 10.1017/S1041610220000988
   Lucock MP, 1996, BRIT J HEALTH PSYCH, V1, P137, DOI 10.1111/j.2044-8287.1996.tb00498.x
   Mikhael Ehab Mudher, 2020, Public Health Pract (Oxf), V1, P100004, DOI 10.1016/j.puhip.2020.100004
   Murthy S, 2010, DISASTER MED PUBLIC, V4, P232, DOI 10.1001/dmp.2010.hcn10005
   Reynolds DL, 2008, EPIDEMIOL INFECT, V136, P997, DOI 10.1017/S0950268807009156
   Rothstein Mark A, 2007, Am J Public Health, V97 Suppl 1, pS49, DOI 10.2105/AJPH.2006.097303
   Sohrabi C, 2020, INT J SURG, V76, P71, DOI 10.1016/j.ijsu.2020.02.034
   Tang QL, 2021, DISASTER MED PUBLIC, V15, pE3, DOI 10.1017/dmp.2020.330
   Tyrer P, 2019, INT J SOC PSYCHIATR, V65, P566, DOI 10.1177/0020764019866231
   Tyrer P, 2011, J PSYCHOSOM RES, V71, P392, DOI 10.1016/j.jpsychores.2011.07.004
   Viana RB, 2020, GAMES HEALTH J, V9, P147, DOI 10.1089/g4h.2020.0060
   Wilder-Smith A, 2020, J TRAVEL MED, V27, DOI 10.1093/jtm/taaa020
   Xu F, 2013, MATH BIOSCI, V246, P164, DOI 10.1016/j.mbs.2013.08.014
NR 29
TC 0
Z9 0
U1 1
U2 2
PU CAMBRIDGE UNIV PRESS
PI NEW YORK
PA 32 AVENUE OF THE AMERICAS, NEW YORK, NY 10013-2473 USA
SN 1935-7893
EI 1938-744X
J9 DISASTER MED PUBLIC
JI Dis. Med. Public Health Prep.
AR PII S1935789321002421
DI 10.1017/dmp.2021.242
EA JUL 2021
PG 6
WC Public, Environmental & Occupational Health
WE Science Citation Index Expanded (SCI-EXPANDED); Social Science Citation Index (SSCI)
SC Public, Environmental & Occupational Health
GA ZB8NJ
UT WOS:000757092000001
PM 34309501
OA Green Published, hybrid
DA 2022-07-18
ER

PT J
AU Suart, C
   Suart, TN
   Graham, K
   Truant, R
AF Suart, Celeste
   Suart, Theresa Nowlan
   Graham, Katherine
   Truant, Ray
TI When the labs closed: graduate students' and postdoctoral fellows'
   experiences of disrupted research during the COVID-19 pandemic
SO FACETS
LA English
DT Article
DE COVID-19; graduate students; postdoctoral fellows; higher education
   policy; laboratory closure
ID MENTAL-HEALTH; MANAGEMENT; PUBLISH
AB Government imposed lockdown measures in response to the COVID-19 pandemic resulted in widespread laboratory closures. This study aimed to examine the impact of this disruption on graduate students and postdoctoral fellows completing laboratory-based research in Canada. We used an anonymous online survey and semi-structured interviews to document the experiences of graduate students and postdoctoral fellows during laboratory closures and following the transition to working from home. We employed a mixed-method approach using survey and interview data to identify shared experiences, concerns, and supports. The emotions reported by respondents at different points during laboratory closures align with the Kubler-Ross model of grief following change. Respondents describe closure processes as chaotic and confusing, primarily resulting from inconsistent communication. Respondents reported increased indications of distress while working from home. Concerns about how COVID-19 might impact trainees were identified, including decreasing competitiveness of applicants while limiting future employment opportunities. Finally, we outline five types of supports that can be implemented by supervisors and administrators to support graduate students and postdoctoral fellows to return to the laboratory. Overall, we document shared experiences of respondents during the COVID-19 laboratory shutdown and identify areas of improvement in the event widespread laboratory closures occur in the future.
C1 [Suart, Celeste; Graham, Katherine; Truant, Ray] McMaster Univ, Dept Biochem & Biomed Sci, Hamilton, ON L8N 3Z5, Canada.
   [Suart, Theresa Nowlan] Queens Univ, Sch Med & Fac Educ, Kingston, ON K7L 3N6, Canada.
RP Truant, R (通讯作者)，McMaster Univ, Dept Biochem & Biomed Sci, Hamilton, ON L8N 3Z5, Canada.
EM truantr@mcmaster.ca
CR Ahmed MA, 2020, SCIENCE, V368, P957, DOI 10.1126/science.abc5143
   Althubaiti A, 2016, J MULTIDISCIP HEALTH, V9, P211, DOI 10.2147/JMDH.S104807
   American College Health Association, 2016, AM COLL HLTH ASS NAT
   AMUNDSON NE, 1982, PERS GUID J, V60, P562, DOI 10.1002/j.2164-4918.1982.tb00723.x
   Arnold Carrie, 2020, Nat Med, DOI 10.1038/d41591-020-00005-1
   Ashton Paul, 2020, Nature, DOI 10.1038/d41586-020-01898-1
   Bao W, 2020, HUM BEHAV EMERG TECH, V2, P113, DOI 10.1002/hbe2.191
   Barger N, 2006, THEORETICAL FRAMEWOR, P110, DOI [10.4135/ 9781412986335, DOI 10.4135/9781412986335]
   Bodin Madeline, 2020, Nature, DOI 10.1038/d41586-020-02265-w
   Celis-Morales C, 2015, GENES NUTR, V10, DOI 10.1007/s12263-015-0476-0
   Clapper AT, 1991, THESIS DRAKE U
   CRAYTOR JK, 1969, AM J NURS, V69, P2710
   Creswell J, 1998, QUAL INQ
   Creswell J. W., 2017, DESIGNING CONDUCTING
   Creswell JW, 2018, RES DESIGN QUALITATI
   Daily Bread Food Bank, 2020, HUNG LIV HER RISKS C
   Dalton R, 2005, NATURE, V437, P300, DOI 10.1038/437300a
   Dalton R, 2001, NATURE, V411, P874, DOI 10.1038/35082202
   Davis MS, 2007, SCI ENG ETHICS, V13, P395, DOI 10.1007/s11948-007-9045-2
   Elrod PD, 2002, J ORGAN CHANGE MANAG, V15, P273, DOI 10.1108/09534810210429309
   Evans TM, 2018, NAT BIOTECHNOL, V36, P282, DOI 10.1038/nbt.4089
   Grimm D, 2020, SCIENCE, DOI [10.1126/science.abb8633, DOI 10.1126/SCIENCE.ABB8633]
   Hangel N, 2017, ASLIB J INFORM MANAG, V69, P529, DOI 10.1108/AJIM-01-2017-0019
   Haven TL, 2019, PLOS ONE, V14, DOI 10.1371/journal.pone.0217931
   Hewitt-Taylor J, 2001, Nurs Stand, V15, P39
   Iyer P, 2020, J DENT EDUC, V84, P718, DOI 10.1002/jdd.12163
   Johnson RB, 2007, J MIX METHOD RES, V1, P112, DOI 10.1177/1558689806298224
   Johnson R.L., 2020, RES SQUARE, DOI [10.21203/rs.3.rs-36330/v2, DOI 10.21203/RS.3.RS-36330/V2]
   Kearney KS, 2002, THESIS OKLAHOMA STAT
   Kohler CE, 2014, EARTHQUAKE PREPAREDN
   Langin K., 2020, SCIENCE, DOI [10.1126/science.caredit.abe1220, DOI 10.1126/SCIENCE.CAREDIT.ABE1220]
   LaRochelle-Cote S., 2020, SOCIAL EC IMMIGRANTS
   LaRochelle-Cote S, 2020, DIFFERENCES CANADIAN
   Lee EM, 2017, SOCIOL EDUC, V90, P197, DOI 10.1177/0038040717710495
   Leshner AI, 2020, SCIENCE, V369, P262, DOI 10.1126/science.abd5780
   Levine LJ, 2009, APPL COGNITIVE PSYCH, V23, P1059, DOI 10.1002/acp.1610
   Leybourne SA, 2016, INT J STRATEGIC CHAN, V23, DOI [10.1504/IJSCM.2016.079633, DOI 10.1504/IJSCM.2016.079633]
   Linden B, 2019, ANALYSIS-UK, DOI [10.31219/osf.io/4ajv6, DOI 10.31219/OSF.IO/4AJV6]
   Looker ED, 2018, 44 STAT REPORT 201 1
   Malone E.D., 2018, ED HLTH PROFESSIONS, V1, P36, DOI [10.4103/EHP.EHP_26_18, DOI 10.4103/EHP.EHP_26_18]
   Miller AN, 2011, CAREER DEV INT, V16, P422, DOI 10.1108/13620431111167751
   MIROWSKY J, 1995, AM SOCIOL REV, V60, P449, DOI 10.2307/2096424
   Mitchell J, 2013, 2013 CANADIAN POSTDO
   Moyser M., 2020, GENDER DIFFERENCES M
   Mullen AL, 2003, SOCIOL EDUC, V76, P143, DOI 10.2307/3090274
   Oates JR, 2019, STATPEARLS
   Rodriguez F, 2018, LAB MED, V49, pE23, DOI 10.1093/labmed/lmy006
   ROSSMAN GB, 1985, EVALUATION REV, V9, P627, DOI 10.1177/0193841X8500900505
   Saldana J., 2015, CODING MANUAL QUALIT
   Sallee M, 2016, INNOV HIGH EDUC, V41, P187, DOI 10.1007/s10755-015-9345-4
   Schoolfield M, 1994, Clin Nurse Spec, V8, P57, DOI 10.1097/00002800-199401000-00018
   Servick K, 2020, SCIENCEINSIDER, DOI [10.1126/science.abb7259, DOI 10.1126/SCIENCE.ABB7259]
   Servick K, 2020, SCIENCE, V367, P1289, DOI 10.1126/science.367.6484.1289
   Shoolin JS, 2010, APPL CLIN INFORM, V1, P286, DOI 10.4338/ACI-2010-01-R-0001
   Staniscuaski F, 2020, SCIENCE, V368, P724, DOI 10.1126/science.abc2740
   Statistics Canada, 2020, IMP COVID 19 PAND PO
   Statistics Canada, 2015, PERC LIF STRESS 2014
   Teddlie C., 2009, FDN MIXED METHODS RE
   Tijdink JK, 2016, BMJ OPEN, V6, DOI 10.1136/bmjopen-2015-008681
   Toronto Science Policy Network, 2020, EARL IMP COVID 19 GR
   Tsai JW, 2016, NAT BIOTECHNOL, V34, P353, DOI 10.1038/nbt.3490
   Vaismoradi M, 2013, NURS HEALTH SCI, V15, P398, DOI 10.1111/nhs.12048
   Viglione G, 2020, NATURE, V581, P365, DOI 10.1038/d41586-020-01294-9
NR 63
TC 4
Z9 4
U1 4
U2 12
PU CANADIAN SCIENCE PUBLISHING
PI OTTAWA
PA 65 AURIGA DR, SUITE 203, OTTAWA, ON K2E 7W6, CANADA
SN 2371-1671
J9 FACETS
JI Facets
PD JUN 22
PY 2021
VL 6
BP 966
EP 997
DI 10.1139/facets-2020-0077
PG 32
WC Multidisciplinary Sciences
WE Science Citation Index Expanded (SCI-EXPANDED)
SC Science & Technology - Other Topics
GA SX9TX
UT WOS:000665540500001
OA gold, Green Submitted
DA 2022-07-18
ER

PT J
AU Ward, JL
   Mulherin, BL
   Vengrin, CA
AF Ward, Jessica L.
   Mulherin, Brenda L.
   Vengrin, Courtney A.
TI Virtual VM4 Clinical Rotations: A COVID-19 Pandemic Response at Iowa
   State University College of Veterinary Medicine
SO JOURNAL OF VETERINARY MEDICAL EDUCATION
LA English
DT Article
DE veterinary clinical rotations; COVID-19; coronavirus pandemic;
   educational technology; online; hybrid; blended; virtual coursework;
   veterinary teaching hospital
ID EDUCATION
AB Policy changes in response to the coronavirus disease 2019 (COVID-19) pandemic at Iowa State University College of Veterinary Medicine (ISU-CVM) included the administrative directive that fourth-year (VM4) clinical rotations immediately transition from in-person to virtual format. This article summarizes the efforts, successes, and challenges experienced by ISU-CVM clinical faculty during this transition. Numerous data sources were reviewed, including college records and announcements, faculty survey results, and student rotation evaluations. Data were explored using quantitative and qualitative methods. Between March and July 2020, 36 faculty from 15 different clinical services invested approximately 5,000 hours in delivering virtual content to 165 VM4 students from ISU-CVM and Caribbean veterinary schools. With departmental, college, and university assistance, faculty effectively used educational technologies (Zoom, Canvas, Echo360) and developed adaptive and innovative methods for virtual content delivery. Virtual VM4 rotations were collectively well received and appreciated by students, and student evaluation scores were statistically equivalent or higher for virtual rotations than for the corresponding in-person rotations in the preceding year. Although certain hands-on skills could not be adequately acquired in a virtual environment, students gained theoretical knowledge and case-based problem-solving skills in the online format. Faculty reported satisfaction with their adaptability and resilience in these challenging circumstances. These findings demonstrate that ISU-CVM clinical faculty invested substantial time and effort to transition in-person clinical rotations to virtual format during the early COVID-19 pandemic. This is particularly noteworthy given that many of these same faculty simultaneously served as essential personnel managing clinical cases in the university's teaching hospital.
C1 [Ward, Jessica L.] Iowa State Univ, Coll Vet Med, Dept Vet Clin Sci, Cardiol, 1800 Christensen Dr, Ames, IA 50011 USA.
   [Mulherin, Brenda L.] Iowa State Univ, Coll Vet Med, Dept Vet Clin Sci, Dent, 1800 Christensen Dr, Ames, IA 50011 USA.
   [Vengrin, Courtney A.] Iowa State Univ, Coll Vet Med, Dept Vet Clin Sci, Curricular Assessment & Teaching Support, 1800 Christensen Dr, Ames, IA 50011 USA.
RP Ward, JL (通讯作者)，Iowa State Univ, Coll Vet Med, Dept Vet Clin Sci, Cardiol, 1800 Christensen Dr, Ames, IA 50011 USA.
EM jward@iastate.edu
CR Aggarwal G, 2020, EUR REV MED PHARMACO, V24, P7905, DOI 10.26355/eurrev_202007_22297
   Al Samaraee A, 2020, BRIT J HOSP MED, V81, DOI 10.12968/hmed.2020.0191
   [Anonymous], 2020, AAVMC POL GUID GUID
   [Anonymous], 2020, COVID 19 DASHB CTR S
   Ashokka B, 2020, MED TEACH, V42, P762, DOI 10.1080/0142159X.2020.1757634
   Chinelatto Lucas Albuquerque, 2020, Clinics, V75, pe2133, DOI 10.6061/clinics/2020/e2133
   Dedeilia A, 2020, IN VIVO, V34, P1603, DOI 10.21873/invivo.11950
   Mayring Philipp, 2000, FORUM QUALITATIVE SO, V1, P1, DOI [10.17169/fqs-1.2.1089, DOI 10.17169/FQS-1.2.1089]
   Newman NA, 2020, J CARDIAC SURG, V35, P1174, DOI 10.1111/jocs.14590
   Patton M.Q., 1987, USE QUALITATIVE METH
   Sandars J, 2020, INT J MED EDUC, V11, P169, DOI 10.5116/ijme.5f20.55f2
NR 11
TC 2
Z9 2
U1 1
U2 1
PU UNIV TORONTO PRESS INC
PI TORONTO
PA JOURNALS DIVISION, 5201 DUFFERIN ST, DOWNSVIEW, TORONTO, ON M3H 5T8,
   CANADA
SN 0748-321X
EI 1943-7218
J9 J VET MED EDUC
JI J. Vet. Med. Educ.
PD MAR 1
PY 2022
VL 49
IS 2
BP 141
EP 150
DI 10.3138/jvme-2020-0122
EA MAY 2021
PG 10
WC Education, Scientific Disciplines; Veterinary Sciences
WE Science Citation Index Expanded (SCI-EXPANDED)
SC Education & Educational Research; Veterinary Sciences
GA 0H3GY
UT WOS:000750159000002
PM 33950790
DA 2022-07-18
ER

PT J
AU Vardanjani, HM
   Heydari, ST
   Dowran, B
   Pasalar, M
AF Vardanjani, Hossein Molavi
   Heydari, Seyed Taghi
   Dowran, Behzad
   Pasalar, Mehdi
TI A cross-sectional study of Persian medicine and the COVID-19 pandemic in
   Iran: rumors and recommendations
SO INTEGRATIVE MEDICINE RESEARCH
LA English
DT Article
DE COVID-19; Coronavirus; Traditional medicine; Pandemic; Iran
ID TRADITIONAL CHINESE MEDICINE; HEALTH-CARE; PREPAREDNESS; EMERGENCY;
   EDUCATION; FEAR
AB Background: Traditional medicine structures such as Persian medicine (PM) are deeply rooted in the global health system. These modalities, if applied correctly, could help health systems overcome situations such as the coronavirus disease 2019 (COVID-19) pandemic. However, the mismanagement of such traditional structures results in fear, stress, anxiety, and risky behavior among society. The current study aimed to assess the penetration of the recommendations and rumors related to PM during the COVID-19 pandemic and the relationships of these recommendations and rumors with related health factors.
   Methods: In a cross-sectional study performed in March 2020 (during the COVID-19 pandemic) in southern Iran, eligible participants were randomly selected. The participants completed a 29-item online questionnaire assessing different aspects of the rumors and recommendations pertaining to PM linked with the COVID-19 pandemic.
   Results: In total, 523 participants took part in the survey. The mean fear score was 65.2/100. Approximately 99% of the study population had heard at least one of the rumors/recommendations of PM related to COVID-19. The average scores of disagreement with the rumors and recommendations linked to PM were 16.4/50 and 18.4/35, respectively. The fear score and the level of disagreement with the rumors were significantly related (p = 0.024).
   Conclusions: The use of PM might be beneficial in the management of the COVID-19 pandemic provided that a revolution occurs in data sharing. Various approaches should be considered in the management of traditional medicine modalities such as PM during disease outbreaks to help overcome the current dilemma. (c) 2020 Korea Institute of Oriental Medicine. Publishing services by Elsevier B.V. This is an open access article under the CC BY-NC-ND license (http://creativecommons.org/licenses/by-nc-nd/4.0/).
C1 [Vardanjani, Hossein Molavi; Heydari, Seyed Taghi] Shiraz Univ Med Sci, Hlth Policy Res Ctr, Shiraz, Iran.
   [Dowran, Behzad] Univ Canterbury, Sch Math & Stat, Coll Engn, Christchurch, New Zealand.
   [Pasalar, Mehdi] Shiraz Univ Med Sci, Res Ctr Tradit Med & Hist Med, Shiraz, Iran.
RP Pasalar, M (通讯作者)，Shiraz Univ Med Sci, Res Ctr Tradit Med & Hist Med, Shiraz, Iran.
EM pasalar@sums.ac.ir
RI Pasalar, Mehdi/H-2515-2016; Vardanjani, Hossein Molavi/U-2659-2017;
   Heydari, Seyyed Taghi/AAI-9180-2021; Heydari, Seyed Taghi/U-9403-2019
OI Pasalar, Mehdi/0000-0003-2458-2626; Vardanjani, Hossein
   Molavi/0000-0001-7024-8894; Heydari, Seyyed Taghi/0000-0001-7711-1137; 
CR Ablah E, 2009, J TRAUMA, V67, pS152, DOI 10.1097/TA.0b013e3181ad345e
   Ali I, 2020, MED ANTHROPOL, V39, P376, DOI 10.1080/01459740.2020.1745481
   Alqahtani AS, 2017, INT J COMMUNITY MED, V4, P2641
   Balakas K, 2016, J PERINAT NEONAT NUR, V30, P191, DOI [10.1097/JPN0000000000000197, 10.1097/JPN.0000000000000197]
   Chike-Harris KE, 2021, TELEMED E-HEALTH, V27, P137, DOI 10.1089/tmj.2019.0261
   Dunning D, 2009, J VET MED EDUC, V36, P317, DOI 10.3138/jvme/013
   Holdsworth C, 2016, PHYSIOTHER THEOR PR, V32, P284, DOI 10.3109/09593985.2016.1139645
   Hollander J. E., 2020, NEJM CATAL, DOI [10.1056/CAT.20.0093, DOI 10.1056/CAT.20.0093]
   Jung M, 2015, ASIA-PAC J PUBLIC HE, V27, pNP833, DOI 10.1177/1010539513475653
   Kelvin DJ, 2020, J INFECT DEV COUNTR, V14, P1, DOI 10.3855/jidc.12496
   Ling CQ, 2020, J INTEGR MED-JIM, V18, P87, DOI 10.1016/j.joim.2020.02.004
   Michopoulos V, 2017, NEUROPSYCHOPHARMACOL, V42, P254, DOI 10.1038/npp.2016.146
   Neigh GN, 2016, CURR OPIN PHARMACOL, V29, P104, DOI 10.1016/j.coph.2016.07.011
   Ohl CA, 2014, INFECT DIS CLIN N AM, V28, P177, DOI 10.1016/j.idc.2014.02.001
   Pascoe JM, 2015, J HOSP MED, V10, P125, DOI 10.1002/jhm.2302
   Platt JE, 2018, HEALTH SERV RES, V53, P824, DOI 10.1111/1475-6773.12654
   Sajadi HS, 2019, ARCH IRAN MED, V22, P262
   Serino L, 2011, J Prev Med Hyg, V52, P144
   Shah SGS, 2020, INT J SURG, V76, P128, DOI 10.1016/j.ijsu.2020.03.001
   Takian A, 2020, LANCET, V395, P1035, DOI 10.1016/S0140-6736(20)30668-1
   Tasnim S., 2020, J PREVENTIVE MED PUB, V53, P171, DOI [10.3961/jpmph.20.094, DOI 10.3961/JPMPH.20.094]
   Yang Y, 2020, INT J BIOL SCI, V16, P1708, DOI 10.7150/ijbs.45538
   Zhang DH, 2020, J INTEGR MED-JIM, V18, P152, DOI 10.1016/j.joim.2020.02.005
NR 23
TC 6
Z9 6
U1 3
U2 15
PU ELSEVIER
PI AMSTERDAM
PA RADARWEG 29, 1043 NX AMSTERDAM, NETHERLANDS
SN 2213-4220
EI 2213-4239
J9 INTEGR MED RES
JI Integr. Med. Res.
PD SEP
PY 2020
VL 9
IS 3
SI SI
AR 100482
DI 10.1016/j.imr.2020.100482
PG 5
WC Integrative & Complementary Medicine
WE Science Citation Index Expanded (SCI-EXPANDED)
SC Integrative & Complementary Medicine
GA NR5DK
UT WOS:000571582500008
PM 32789107
OA Green Published, gold
DA 2022-07-18
ER

PT J
AU Yu, YQ
   Ma, YL
   Luo, ST
   Wang, SH
   Zhao, JF
   Zhang, GH
   Li, LJ
   Li, LP
   Lau, JTF
AF Yu, Yanqiu
   Ma, Yee-ling
   Luo, Sitong
   Wang, Suhua
   Zhao, Junfeng
   Zhang, Guohua
   Li, Lijuan
   Li, Liping
   Lau, Joseph Tak-fai
TI Prevalence and factors of influenza vaccination during the COVID-19
   pandemic among university students in China
SO VACCINE
LA English
DT Article
DE Influenza vaccination; COVID-19; Perceptions; University students; China
ID HEALTH BELIEF MODEL; INTENTION; CARE; ATTITUDES; COLLEGE; ILLNESS;
   NURSES
AB Background: Previous outbreaks of emerging infectious diseases (e.g., SARS) had increased the uptake of influenza vaccination (IV). It is uncertain whether such was also true for COVID-19. This study hence investigated prevalence of IV behavior/intention prior to and during the COVID-19 pandemic and associated cognitive factors. Methods: A self-administered, online, and anonymous cross-sectional survey was conducted among 6,922 university students of five provinces in China during November 1-28, 2020 (response rate: 72.3%). Results: Of all the participants, 35.1% self-reported behavioral intention of IV (next 12 months), while 62.9% reported an increased intention of IV due to COVID-19. However, only 4.7% and 2.9% had taken up IV during the 12-month period prior to the outbreak (1/2019-12/2019) and during the COVID-19 outbreak (1-11/2020), respectively. Adjusted for the background factors, the multivariable logistic regression analysis showed that in general the COVID-19 related perceptions (perceived susceptibility, perceived severity, and perceived chance of having another wave of COVID-19 outbreak) were significantly and positively associated the IV behavior (during the COVID-19 outbreak) and intention of IV uptake in the next 12 months. Conclusions: The COVID-19 pandemic may have influenced actual behavior and intention of IV uptake among university students during the pandemic. Efforts are warranted to reduce the intentionbehavior gap of IV uptake; modification of perceived susceptibility and perceived severity regarding COVID-19 may help. Future longitudinal and intervention studies are needed to confirm the findings of this study and explore other factors affecting IV uptake during the COVID-19 period. (c) 2022 Elsevier Ltd. All rights reserved.
C1 [Yu, Yanqiu; Ma, Yee-ling; Lau, Joseph Tak-fai] Chinese Univ Hong Kong, Ctr Hlth Behav Res, JC Sch Publ Hlth & Primary Care, Hong Kong, Peoples R China.
   [Luo, Sitong] Tsinghua Univ, Vanke Sch Publ Hlth, Beijing, Peoples R China.
   [Wang, Suhua] Baotou Med Coll, Grad Sch, Baotou, Inner Mongolia, Peoples R China.
   [Zhao, Junfeng] Henan Univ, Sch Educ, Dept Psychol, Kaifeng, Peoples R China.
   [Zhang, Guohua] Wenzhou Med Univ, Sch Psychiat, Dept Psychol, Wenzhou, Peoples R China.
   [Li, Lijuan] Dali Univ, Sch Publ Hlth, Dali, Yunnan, Peoples R China.
   [Li, Liping] Shantou Univ, Med Coll, Shantou, Peoples R China.
   [Lau, Joseph Tak-fai] Wenzhou Med Univ, Sch Psychiat, Wenzhou, Peoples R China.
RP Lau, JTF (通讯作者)，Chinese Univ Hong Kong, Ctr Hlth Behav Res, JC Sch Publ Hlth & Primary Care, Hong Kong, Peoples R China.; Lau, JTF (通讯作者)，Wenzhou Med Univ, Sch Psychiat, Wenzhou, Peoples R China.
EM jlau@cuhk.edu.hk
OI Zhang, Guohua/0000-0003-2743-3167
FU internal research funding of the Centre for Health Behaviours Research;
   Chinese University of Hong Kong
FX The study was supported by internal research funding of the Centre for
   Health Behaviours Research, the Chinese University of Hong Kong.
CR Afonso N, 2014, VACCINE, V32, P502, DOI 10.1016/j.vaccine.2013.11.043
   AJZEN I, 1991, ORGAN BEHAV HUM DEC, V50, P179, DOI 10.1016/0749-5978(91)90020-T
   Alhalaseh L, 2020, VACCINE, V38, P7372, DOI 10.1016/j.vaccine.2020.09.002
   Bachtiger P, 2020, MEDRXIV
   Bai L, 2021, CELL RES, V31, P395, DOI 10.1038/s41422-021-00473-1
   Bartsch SM, 2020, AM J PREV MED, V59, P493, DOI 10.1016/j.amepre.2020.06.011
   Cdc US, SIM DIFF FLU COVID 1
   Clark A, 2020, LANCET GLOB HEALTH, V8, P1003, DOI 10.1016/S2214-109X(20)30264-3
   Coroiu A, 2020, PLOS ONE, V15, DOI 10.1371/journal.pone.0239795
   Czeisler ME, 2020, MMWR-MORBID MORTAL W, V69, P1250, DOI 10.15585/mmwr.mm6936a4
   Domnich A, 2020, VACCINES-BASEL, V8, DOI 10.3390/vaccines8040711
   Donovan RJ, 2000, HEALTH EDUC BEHAV, V27, P82, DOI 10.1177/109019810002700108
   Fall E, 2018, PSYCHOL HEALTH, V33, P746, DOI 10.1080/08870446.2017.1401623
   Gagneur A, 2018, VACCINE, V36, P6553, DOI 10.1016/j.vaccine.2017.10.049
   Gkentzi D, 2021, HUM VACC IMMUNOTHER, V17, P3401, DOI 10.1080/21645515.2021.1945903
   Gollwitzer P.M., 1993, EUR REV SOC PSYCHOL, V4, P141, DOI [10.1080/14792779343000059, DOI 10.1080/14792779343000059]
   Grech V, 2020, EARLY HUM DEV, V148, DOI 10.1016/j.earlhumdev.2020.105116
   Grohskopf LA, 2020, MMWR RECOMM REP, V69, P1, DOI 10.15585/mmwr.rr6908a1
   Gu J, 2015, ASIA-PAC J PUBLIC HE, V27, pNP1867, DOI 10.1177/1010539512443699
   Iacobucci G, 2020, ENGLISH DATA SHOW
   JANZ NK, 1984, HEALTH EDUC QUART, V11, P1, DOI 10.1177/109019818401100101
   Lau JTF, 2008, INFECTION, V36, P434, DOI 10.1007/s15010-008-7277-Y
   Lee K, 2009, GLOB INST, P1
   Marin-Hernandez D, 2021, J MED VIROL, V93, P64, DOI 10.1002/jmv.26120
   Mo PKH, 2015, DRUG ALCOHOL DEPEN, V148, P195, DOI 10.1016/j.drugalcdep.2015.01.008
   Nabavi RT, 2012, THEORY DEVELOPMENTAL, P1
   National Health Commision of the People's Republic of China, UPD COVID 19 CHIN
   Nichol KL, 2008, ARCH PEDIAT ADOL MED, V162, P1113, DOI 10.1001/archpedi.162.12.1113
   Pinto CS, 2013, BMC PUBLIC HEALTH, V13, DOI 10.1186/1471-2458-13-1130
   Prochaska JO, 2015, HLTH BEHAV THEORY RE, P97
   ROGERS RW, 1975, J PSYCHOL, V91, P93, DOI 10.1080/00223980.1975.9915803
   Ryan KA, 2019, HELIYON, V5, DOI 10.1016/j.heliyon.2019.e02604
   Schwarzer R, 2008, EUR PSYCHOL, V13, P141, DOI 10.1027/1016-9040.13.2.141
   She R, 2022, INFECT CONT HOSP EP, V43, P609, DOI 10.1017/ice.2021.201
   Tangcharoensathien V, 2021, BMJ-BRIT MED J, V372, DOI 10.1136/bmj.n83
   Tuohetamu S, 2017, HUM VACC IMMUNOTHER, V13, P1688, DOI 10.1080/21645515.2017.1293769
   U.S. CDC, INT GUID ROUT INFL I
   Wang KL, 2020, VACCINE, V38, P7049, DOI 10.1016/j.vaccine.2020.09.021
   Wang Q, 2018, VACCINE, V36, P7262, DOI 10.1016/j.vaccine.2018.10.045
   Wang ZX, 2021, HUM VACC IMMUNOTHER, V17, P3322, DOI 10.1080/21645515.2021.1917232
   Webb TL, 2006, PSYCHOL BULL, V132, P249, DOI 10.1037/0033-2909.132.2.249
   Wong LP, 2020, HUM VACC IMMUNOTHER, V16, P2204, DOI 10.1080/21645515.2020.1790279
   World Health Organization, 2020, DRAFT LANDSC COVID 1
   Xin MQ, 2020, AM PSYCHOL, V75, P607, DOI 10.1037/amp0000692
   Yu Y, 2021, INT J HEALTH POLICY
   Yu YQ, 2021, VACCINES-BASEL, V9, DOI 10.3390/vaccines9080847
   Yu YQ, 2021, HUM VACC IMMUNOTHER, V17, P2894, DOI 10.1080/21645515.2021.1909327
NR 47
TC 0
Z9 0
U1 0
U2 0
PU ELSEVIER SCI LTD
PI OXFORD
PA THE BOULEVARD, LANGFORD LANE, KIDLINGTON, OXFORD OX5 1GB, OXON, ENGLAND
SN 0264-410X
EI 1873-2518
J9 VACCINE
JI Vaccine
PD MAY 26
PY 2022
VL 40
IS 24
BP 3298
EP 3304
DI 10.1016/j.vaccine.2022.04.077
PG 7
WC Immunology; Medicine, Research & Experimental
WE Science Citation Index Expanded (SCI-EXPANDED)
SC Immunology; Research & Experimental Medicine
GA 1V7LZ
UT WOS:000806267800006
PM 35527061
OA Bronze, Green Published
DA 2022-07-18
ER

PT J
AU Faruqui, AR
   Xavier, D
   Kamat, SK
   Chandy, SJ
   Medhi, B
   Tripathi, RK
   Shetty, YC
   Raj, JM
   Kaushal, S
   Balakrishnan, S
   Atal, S
   Tripathi, SK
   Badyal, DK
   Dikshit, H
   Roy, SS
   Trivedi, N
   Chatterjee, S
   Desai, C
   Tripathi, CD
   Rege, NN
   Gupta, P
   Raveendran, R
   Kaul, R
   Kshirsagar, NA
AF Faruqui, Atiya R.
   Xavier, Denis
   Kamat, Sandhya K.
   Chandy, Sujith J.
   Medhi, Bikash
   Tripathi, Raakhi K.
   Shetty, Yashashri C.
   Raj, John Michael
   Kaushal, Sandeep
   Balakrishnan, S.
   Atal, Shubham
   Tripathi, Santanu K.
   Badyal, Dinesh K.
   Dikshit, Harihar
   Roy, Sukalyan Saha
   Trivedi, Niyati
   Chatterjee, Suparna
   Desai, Chetna
   Tripathi, C. D.
   Rege, Nirmala N.
   Gupta, Pooja
   Raveendran, R.
   Kaul, Rajni
   Kshirsagar, Nilima A.
TI Safety of hydroxychloroquine in healthcare workers for COVID-19
   prophylaxis
SO INDIAN JOURNAL OF MEDICAL RESEARCH
LA English
DT Article
DE Adverse events; chloroquine; coronavirus; COVID-19; healthcare workers;
   hydroxychloroquine; prophylaxis; rational
ID RHEUMATOID-ARTHRITIS; CHLOROQUINE
AB Background & objectives: Hydroxychloroquine (HCQ), reported to inhibit severe acute respiratory syndrome coronavirus 2 (SARS-CoV-2) replication in in vitro studies, has been recommended for prophylaxis of COVID-19 in healthcare workers (HCWs). The objective of this study was to assess short-term adverse events (AEs) of HCQ in HCWs.
   Methods: This cross-sectional study among consenting HCWs taking prophylaxis and working in hospitals with COVID-19 patients used online forms to collect details of HCWs, comorbidities, prophylactic drugs used and AEs after the first dose of HCQ. Verification of dose and AEs was done by personal contact. Multivariate logistic regression analysis was done to determine the effect of age, gender and dose of HCQ on AE.
   Results: Of the 1303 HCWs included, 98.4 per cent (n=1282) took HCQ and 66 per cent (n61) took 800 mg as first day's dose. Among the 19.9 per cent (n=259) reporting AEs, 1.5 per cent (n=20) took treatment for AE, none were hospitalized and three discontinued HCQ. Gastrointestinal AEs were the most common (172, 13.2%), with less in older [odds ratio (OR) 0.56, 95% confidence interval (CI) 0.35-0.89], with more in females (OR 2.46, 95% CI 1.78-3.38) and in those taking a total dose of 800 mg on day one compared to a lower dose. Hypoglycaemia (1.1%, n=14), cardiovascular events (0.7%, n=9) and other AEs were minimal.
   Interpretation & conclusions: HCQ prophylaxis first dose was well tolerated among HCWs as evidenced by a low discontinuation. For adverse effects, a small number required treatment, and none required hospitalization. The study had limitations of convenience sampling and lack of laboratory and electrocardiography confirmation of AEs.
C1 [Faruqui, Atiya R.; Xavier, Denis] St Johns Med Coll, Dept Pharmacol, Bengaluru, Karnataka, India.
   [Raj, John Michael] St Johns Med Coll, Dept Biostat, Bengaluru, Karnataka, India.
   [Kamat, Sandhya K.; Tripathi, Raakhi K.; Shetty, Yashashri C.; Rege, Nirmala N.] Seth Gordhandas Sunderdas Med Coll, Dept Pharmacol, Mumbai, Maharashtra, India.
   [Kamat, Sandhya K.; Tripathi, Raakhi K.; Shetty, Yashashri C.; Rege, Nirmala N.] Seth Gordhandas Sunderdas Med Coll, Dept Therapeut, Mumbai, Maharashtra, India.
   [Kamat, Sandhya K.; Tripathi, Raakhi K.; Shetty, Yashashri C.; Rege, Nirmala N.] King Edwards Med Hosp, Mumbai, Maharashtra, India.
   [Chandy, Sujith J.] Christian Med Coll & Hosp, Dept Pharmacol & Clin Pharmacol, Vellore, Tamil Nadu, India.
   [Medhi, Bikash] Postgrad Inst Med Educ & Res, Dept Pharmacol, Chandigarh, India.
   [Kaushal, Sandeep] Dayanand Med Coll & Hosp, Dept Pharmacol, Ludhiana, Punjab, India.
   [Badyal, Dinesh K.] Christian Med Coll & Hosp, Dept Pharmacol, Ludhiana, Punjab, India.
   [Balakrishnan, S.; Atal, Shubham] All India Inst Med Sci, Dept Pharmacol, Bhopal, Madhya Pradesh, India.
   [Tripathi, Santanu K.] Inst Postgrad Med Educ & Res, Sch Trop Med, Dept Clin & Expt Pharmacol, Kolkata, W Bengal, India.
   [Chatterjee, Suparna] Inst Postgrad Med Educ & Res, Dept Pharmacol, Kolkata, W Bengal, India.
   [Dikshit, Harihar; Roy, Sukalyan Saha] Indira Gandhi Inst Med Sci, Dept Pharmacol, Patna, Bihar, India.
   [Trivedi, Niyati] Med Coll Baroda, Dept Pharmacol, Vadodara, India.
   [Desai, Chetna] BJ Med Coll, Dept Pharmacol, Ahmadabad, Gujarat, India.
   [Tripathi, C. D.] Vardhman Mahavir Med Coll, Dept Pharmacol, New Delhi, India.
   [Tripathi, C. D.] Safdarjang Hosp, New Delhi, India.
   [Gupta, Pooja] All India Inst Med Sci, New Delhi, India.
   [Kaul, Rajni] Indian Council Med Res, Div Basic Med Sci, New Delhi, India.
   [Kshirsagar, Nilima A.] Indian Council Med Res, Natl Chair Clin Pharmacol, New Delhi, India.
   [Raveendran, R.] Jawaharlal Inst Postgrad Educ & Res, Dept Pharmacol, Pondicherry, India.
RP Kshirsagar, NA (通讯作者)，ICMR Natl Inst Res Reprod Hlth, Jehangir Merwanji St Rd, Mumbai 400012, Maharashtra, India.
EM kshirsagarna@yahoo.in
OI Gupta, Pooja/0000-0002-3687-3853
FU ICMR
FX This study was conducted by ICMR RUMCs which have been established in
   2019 with a grant from the ICMR. No additional financial support was
   provided to the centres.
CR Bienvenu AL, 2020, ONE HEALTH-AMSTERDAM, V10, DOI 10.1016/j.onehlt.2020.100141
   Boulware DR, 2020, NEW ENGL J MED, V383, P517, DOI 10.1056/NEJMoa2016638
   Furst DE, 1999, ARTHRITIS RHEUM, V42, P357, DOI 10.1002/1529-0131(199902)42:2<357::AID-ANR19>3.0.CO;2-J
   Gautret P, 2020, INT J ANTIMICROB AG, V56, DOI 10.1016/j.ijantimicag.2020.105949
   Horby P, 2021, NEW ENGL J MED, V384, P693, DOI [10.1056/NEJMoa2021436, 10.1056/NEJMoa2022926]
   Liu D, 2018, DRUG DES DEV THER, V12, P1685, DOI 10.2147/DDDT.S166893
   Llewelyn M, 2020, J PHARM HEALTH SERV, V305, DOI [10.1211/ PJ.2020.20208233, DOI 10.1211/PJ.2020.20208233]
   Morgan ND, 2013, JCR-J CLIN RHEUMATOL, V19, P286, DOI 10.1097/RHU.0b013e31829d5e50
   O'Grady NP, 2002, CLIN INFECT DIS, V35, P1281, DOI 10.1086/344188
   O'Laughlin JP, 2016, CASE REP CARDIOL, V2016, DOI 10.1155/2016/4626279
   Plaquenil, HYDROXYCHLOROQUINE S
   Rainsford KD, 2015, INFLAMMOPHARMACOLOGY, V23, P231, DOI 10.1007/s10787-015-0239-y
   Sharma AN, 2020, J AM ACAD DERMATOL, V83, P563, DOI 10.1016/j.jaad.2020.04.024
   Wattary N, 2020, MEDRXIV, DOI [10.1101/ 2020.07.28.20164012, DOI 10.1101/2020.07.28.20164012]
NR 14
TC 3
Z9 3
U1 0
U2 0
PU WOLTERS KLUWER MEDKNOW PUBLICATIONS
PI MUMBAI
PA WOLTERS KLUWER INDIA PVT LTD , A-202, 2ND FLR, QUBE, C T S  NO 1498A-2
   VILLAGE MAROL, ANDHERI EAST, MUMBAI, Maharashtra, INDIA
SN 0971-5916
J9 INDIAN J MED RES
JI Indian J. Med. Res.
PD JAN-FEB
PY 2021
VL 153
IS 1-2
BP 219
EP 226
DI 10.4103/ijmr.IJMR_2294_20
PG 8
WC Immunology; Medicine, General & Internal; Medicine, Research &
   Experimental
WE Science Citation Index Expanded (SCI-EXPANDED)
SC Immunology; General & Internal Medicine; Research & Experimental
   Medicine
GA RJ0TX
UT WOS:000637317400025
PM 33818480
OA gold, Green Published
DA 2022-07-18
ER

PT J
AU Kowitt, SD
   Ross, JC
   Jarman, KL
   Kistler, CE
   Lazard, AJ
   Ranney, LM
   Sheeran, P
   Thrasher, JF
   Goldstein, AO
AF Kowitt, Sarah D.
   Cornacchione Ross, Jennifer
   Jarman, Kristen L.
   Kistler, Christine E.
   Lazard, Allison J.
   Ranney, Leah M.
   Sheeran, Paschal
   Thrasher, James F.
   Goldstein, Adam O.
TI Tobacco Quit Intentions and Behaviors among Cigar Smokers in the United
   States in Response to COVID-19
SO INTERNATIONAL JOURNAL OF ENVIRONMENTAL RESEARCH AND PUBLIC HEALTH
LA English
DT Article
DE COVID-19; tobacco; cigar; risk; communication; quitting; smoking
   cessation
ID YOUNG-ADULT; SMOKING; RISK; PERCEPTIONS; PREVALENCE; QUITLINES;
   AWARENESS; SERVICES; STRESS
AB Combustible tobacco users appear to be at greater risk for serious complications from COVID-19. This study examined cigar smokers' perceived risk of COVID-19, quit intentions, and behaviors during the current pandemic. We conducted an online study between 23 April 2020 to 7 May 2020, as part of an ongoing study examining perceptions of different health effects of cigars. All participants used cigars in the past 30 days (n = 777). Three-quarters of the sample (76.0%) perceived they had a higher risk of complications from COVID-19 compared to non-smokers. The majority of participants (70.8%) intended to quit in the next six months due to COVID-19, and almost half of the sample (46.5%) reported making a quit attempt since the start of the COVID-19 pandemic. Far more participants reported increasing their tobacco use since COVID-19 started (40.9%) vs. decreasing their tobacco use (17.8%). Black or African American participants, participants who reported using a quitline, and participants with higher COVID-19 risk perceptions had higher intentions to quit using tobacco due to COVID-19, and higher odds of making a quit attempt since COVID-19 started. More research is needed to understand how tobacco users are perceiving COVID-19 risks and changing their tobacco use behaviors.
C1 [Kowitt, Sarah D.; Jarman, Kristen L.; Kistler, Christine E.; Ranney, Leah M.; Goldstein, Adam O.] Univ N Carolina, Sch Med, Dept Family Med, Chapel Hill, NC 27599 USA.
   [Cornacchione Ross, Jennifer] Wake Forest Sch Med, Div Publ Hlth Sci, Dept Social Sci & Hlth Policy, Winston Salem, NC 27157 USA.
   [Kistler, Christine E.; Lazard, Allison J.; Sheeran, Paschal; Goldstein, Adam O.] Univ N Carolina, Lineberger Comprehens Canc Ctr, Chapel Hill, NC 27599 USA.
   [Lazard, Allison J.] Univ N Carolina, Hussman Sch Journalism & Media, Chapel Hill, NC 27599 USA.
   [Sheeran, Paschal] Univ N Carolina, Dept Psychol & Neurosci, Chapel Hill, NC 27599 USA.
   [Thrasher, James F.] Univ South Carolina, Arnold Sch Publ Hlth, Dept Hlth Promot Educ & Behav, Columbia, SC 29208 USA.
RP Kowitt, SD (通讯作者)，Univ N Carolina, Sch Med, Dept Family Med, Chapel Hill, NC 27599 USA.
EM kowitt@email.unc.edu; jcornacc@wakehealth.edu; jkristen@email.unc.edu;
   christine_kistler@med.unc.edu; lazard@unc.edu; Leah_Ranney@unc.edu;
   psheeran@email.unc.edu; thrasher@mailbox.sc.edu;
   adam_goldstein@med.unc.edu
OI Lazard, Allison/0000-0002-2502-2850; Kristen,
   Jarman/0000-0002-6707-3058; Ranney, Leah/0000-0001-9766-4767
FU National Cancer Institute of the National Institutes of Health
   [R01CA240732]
FX Research reported in this publication was supported by the National
   Cancer Institute of the National Institutes of Health under Award Number
   R01CA240732. The content is solely the responsibility of the authors and
   does not necessarily represent the official views of the National
   Institutes of Health.
CR Arcavi L, 2004, ARCH INTERN MED, V164, P2206, DOI 10.1001/archinte.164.20.2206
   Babb S, 2017, MMWR-MORBID MORTAL W, V65, P1457, DOI 10.15585/mmwr.mm6552a1
   Borrelli B, 2010, ADDICTION, V105, P1100, DOI 10.1111/j.1360-0443.2010.02900.x
   Boynton MH, 2016, BMC PUBLIC HEALTH, V16, DOI 10.1186/s12889-016-3151-5
   Brandon DM, 2014, BEHAV RES ACCOUNT, V26, P1, DOI 10.2308/bria-50651
   Cataldo JK, 2016, CANCER MED-US, V5, P753, DOI 10.1002/cam4.617
   Centers for Disease Control and Prevention, COV 19 RAC ETHN MIN
   Changeux JP, 2020, CR BIOL, V343, P33, DOI 10.5802/crbiol.8
   Corey CG, 2018, NICOTINE TOB RES, V20, P1457, DOI 10.1093/ntr/ntx209
   Davis KC, 2015, PREV CHRONIC DIS, V12, DOI 10.5888/pcd12.150157
   Fagan P, 2007, AM J PUBLIC HEALTH, V97, P1412, DOI 10.2105/AJPH.2006.103697
   Ferrer RA, 2016, ANN BEHAV MED, V50, P653, DOI 10.1007/s12160-016-9790-z
   Gilmore A., 2020, QEIOS, DOI [10.32388/37F3UD, DOI 10.32388/37F3UD]
   Hays RD, 2009, QUAL LIFE RES, V18, P873, DOI 10.1007/s11136-009-9496-9
   Israel A., 2020, SMOKING RISK COVID 1, DOI [DOI 10.1101/2020.06.01.20118877, 10.1101/2020.06.01.20118877]
   Jamal A, 2018, MMWR-MORBID MORTAL W, V67, P53, DOI 10.15585/mmwr.mm6702a1
   Jordan RE, 2020, BMJ-BRIT MED J, V368, DOI 10.1136/bmj.m1198
   Karanasos A., 2020, RES OFF J SOC RES NI, DOI [10.1093/ntr/ntaa10732564072, DOI 10.1093/NTR/NTAA10732564072]
   Kasza KA, 2017, NEW ENGL J MED, V376, P342, DOI 10.1056/NEJMsa1607538
   Kaufman A, 2010, J HEALTH COMMUN, V15, P264, DOI 10.1080/10810730.2010.526172
   Keller PA, 2010, PREV CHRONIC DIS, V7
   Klein WMP, 2009, ANN BEHAV MED, V38, P256, DOI 10.1007/s12160-009-9143-2
   Klemperer E.M., 2020, RES OFF J SOC RES NI, DOI [10.1093/ntr/ntaa072, DOI 10.1093/NTR/NTAA072]
   Lawrence H, 2019, J INFECTION, V79, P401, DOI 10.1016/j.jinf.2019.08.014
   Lippi G, 2020, EUR J INTERN MED, V75, P107, DOI 10.1016/j.ejim.2020.03.014
   McKee SA, 2011, J PSYCHOPHARMACOL, V25, P490, DOI 10.1177/0269881110376694
   Nyman Amy L, 2016, Tob Regul Sci, V2, P239
   Ossip-Klein DJ, 2003, AM J MED SCI, V326, P201, DOI 10.1097/00000441-200310000-00010
   Patanavanich R., 2020, RES OFF J SOC RES NI, DOI [10.1093/ntr/ntaa08232399563, DOI 10.1093/NTR/NTAA08232399563]
   Regan AK, 2013, TOB CONTROL, V22, P19, DOI 10.1136/tobaccocontrol-2011-050044
   Rosoff H, 2012, RISK ANAL, V32, P729, DOI 10.1111/j.1539-6924.2012.01769.x
   Schauer GL, 2014, NICOTINE TOB RES, V16, P544, DOI 10.1093/ntr/ntt181
   Slopen N, 2013, CANCER CAUSE CONTROL, V24, P1849, DOI 10.1007/s10552-013-0262-5
   Sterling KL, 2016, NICOTINE TOB RES, V18, P2234, DOI 10.1093/ntr/ntw170
   Substance Abuse and Mental Health Services Administration, CTR BEH HLTH STAT QU
   Sung HY, 2018, NICOTINE TOB RES, V20, pS88, DOI 10.1093/ntr/nty050
   Tsourtos G, 2019, SUBST USE MISUSE, V54, P412, DOI 10.1080/10826084.2018.1501066
   US Department of Health and Human Services (USDHHS), 2020, SMOK CESS REP SURG G
   Vardavas CI, 2020, TOB INDUC DIS, V18, DOI 10.18332/tid/119324
   Walton K, 2019, MMWR-MORBID MORTAL W, V68, P621, DOI 10.15585/mmwr.mm6828a1
   WEINSTEIN ND, 1988, HEALTH PSYCHOL, V7, P355, DOI 10.1037/0278-6133.7.4.355
   Wills TA, 2002, HEALTH PSYCHOL, V21, P122, DOI 10.1037//0278-6133.21.2.122
   Woods SS, 2007, TOB CONTROL, V16, pI33, DOI 10.1136/tc.2007.019935
   Yang J, 2020, INT J INFECT DIS, V94, P91, DOI 10.1016/j.ijid.2020.03.017
   Zhao QW, 2020, J MED VIROL, V92, P1915, DOI 10.1002/jmv.25889
NR 45
TC 41
Z9 42
U1 0
U2 4
PU MDPI
PI BASEL
PA ST ALBAN-ANLAGE 66, CH-4052 BASEL, SWITZERLAND
EI 1660-4601
J9 INT J ENV RES PUB HE
JI Int. J. Environ. Res. Public Health
PD AUG
PY 2020
VL 17
IS 15
AR 5368
DI 10.3390/ijerph17155368
PG 14
WC Environmental Sciences; Public, Environmental & Occupational Health
WE Science Citation Index Expanded (SCI-EXPANDED); Social Science Citation Index (SSCI)
SC Environmental Sciences & Ecology; Public, Environmental & Occupational
   Health
GA MZ4NK
UT WOS:000559099300001
PM 32722469
OA Green Published, gold
DA 2022-07-18
ER

PT J
AU Silva, MJ
   Santos, P
AF Silva, Maria Joao
   Santos, Paulo
TI The Impact of Health Literacy on Knowledge and Attitudes towards
   Preventive Strategies against COVID-19: A Cross-Sectional Study
SO INTERNATIONAL JOURNAL OF ENVIRONMENTAL RESEARCH AND PUBLIC HEALTH
LA English
DT Article
DE health literacy; COVID-19; health behavior; attitudes; health knowledge;
   practice
ID PRIMARY-CARE; INTERVENTIONS; DISPARITIES; BEHAVIORS; OUTCOMES
AB The coronavirus disease 2019 (COVID-19) pandemic introduced a set of mitigation measures based on personal behavior and attitudes. In the absence of vaccination or specific treatment, it became essential to comply with these measures to reduce infection transmission. Health literacy is the basis for changing behaviors. AIM: To characterize the impact of literacy on knowledge and attitudes towards preventive strategies against COVID-19. METHODS: This cross-sectional study involved an online questionnaire applied to students of the University of Porto, Portugal, containing questions about knowledge and attitudes towards COVID-19 based on European guidelines. Health literacy was assessed through the Newest Vital Sign questionnaire. Logistic regression estimated the relationship between health literacy and both knowledge and attitudes. RESULTS: We included 871 participants (76.3% female), with a median age of 22 years old. We found adequate literacy in 92% of our sample, irrespective of gender and age. In the global analysis, 78.6% of the participants had adequate knowledge, and 90.4% had adequate attitudes. We found that better literacy was significantly associated with attitudes towards COVID-19, but not with better knowledge. In a model adjusted for gender, age, and previous education in the health field, female gender and previous education in the health field were associated with better knowledge and attitudes. CONCLUSION: Better health literacy is associated with better attitudes towards preventive strategies against COVID-19. We should invest in ways to improve health literacy, so we can improve people's attitudes and consequently reduce coronavirus' transmission.
C1 [Silva, Maria Joao; Santos, Paulo] Univ Porto, Fac Med, Dept Med Community Informat & Hlth Decis Sci MEDC, P-4200319 Porto, Portugal.
   [Santos, Paulo] Univ Porto, Fac Med, Ctr Hlth Technol & Serv Res CINTESIS, P-4200319 Porto, Portugal.
RP Santos, P (通讯作者)，Univ Porto, Fac Med, Dept Med Community Informat & Hlth Decis Sci MEDC, P-4200319 Porto, Portugal.; Santos, P (通讯作者)，Univ Porto, Fac Med, Ctr Hlth Technol & Serv Res CINTESIS, P-4200319 Porto, Portugal.
EM up201403571@edu.med.up.pt; psantosdr@med.up.pt
RI Santos, Paulo AAP/C-5923-2013
OI Santos, Paulo AAP/0000-0002-2362-5527
FU FCT-Fundacao para a Ciencia e Tecnologia, I.P., within CINTESIS, RD Unit
   [UIDB/4255/2020]
FX This article was supported by National Funds through FCT-Fundacao para a
   Ciencia e Tecnologia, I.P., within CINTESIS, R&D Unit (reference
   UIDB/4255/2020).
CR Abel T, 2020, HEALTH PROMOT INT, V35, P1612, DOI 10.1093/heapro/daaa040
   Allcott H, 2017, J ECON PERSPECT, V31, P211, DOI 10.1257/jep.31.2.211
   An L, 2021, J MED INTERNET RES, V23, DOI 10.2196/25042
   Bennett IM, 2009, ANN FAM MED, V7, P204, DOI 10.1370/afm.940
   Berkman ND, 2011, ANN INTERN MED, V155, P97, DOI 10.7326/0003-4819-155-2-201107190-00005
   Berkman ND, 2010, J HEALTH COMMUN, V15, P9, DOI 10.1080/10810730.2010.499985
   Brors G, 2020, EUR J CARDIOVASC NUR, V19, P458, DOI 10.1177/1474515120941307
   Castro-Sanchez E, 2016, INT J INFECT DIS, V43, P103, DOI 10.1016/j.ijid.2015.12.019
   Chen NS, 2020, LANCET, V395, P507, DOI 10.1016/S0140-6736(20)30211-7
   Chen XY, 2020, INT J ENV RES PUB HE, V17, DOI [10.3390/ijerph17124437, 10.3390/ijerph17082893]
   Correia Martins A., 2014, REV ENFERM REF, VIV, P75, DOI [10.12707/RIII1399, DOI 10.12707/RIII1399]
   Cowling BJ, 2020, LANCET PUBLIC HEALTH, V5, pE279, DOI 10.1016/S2468-2667(20)30090-6
   Dadaczynski K, 2021, J MED INTERNET RES, V23, DOI 10.2196/24097
   DeWalt DA, 2004, J GEN INTERN MED, V19, P1228, DOI 10.1111/j.1525-1497.2004.40153.x
   Dumitrescu Alexandrina L, 2011, J Oral Sci, V53, P369
   European Centre for Disease Prevention and Control, 2020, GUIDELINES IMPLEMENT, P38
   Gautam V, 2021, DIABETES METAB SYND, V15, P205, DOI 10.1016/j.dsx.2020.12.023
   Hersh L, 2015, AM FAM PHYSICIAN, V92, P118
   Iezadi S, 2020, PLOS ONE, V15, DOI 10.1371/journal.pone.0239554
   Li XJ, 2020, J MED INTERNET RES, V22, DOI 10.2196/19684
   McCaffery KJ, 2020, PUBLIC HEALTH RES PR, V30, DOI 10.17061/phrp30342012
   National Center for Health Statistics (U.S.), 2012, HLTH PEOPLE 2010 FIN
   Nguyen HC, 2020, J CLIN MED, V9, DOI 10.3390/jcm9040965
   Nutbeam D, 2000, HEALTH PROMOT INT, V15, P259, DOI 10.1093/heapro/15.3.259
   Paakkari L, 2020, LANCET PUBLIC HEALTH, V5, pE249, DOI 10.1016/S2468-2667(20)30086-4
   Paiva D., 2017, INFORMA O SA DE PORT, P73
   Paiva D, 2017, ACTA MEDICA PORT, V30, P861, DOI 10.20344/amp.9135
   Pampel FC, 2010, ANNU REV SOCIOL, V36, P349, DOI 10.1146/annurev.soc.012809.102529
   Patil U, 2021, INT J ENV RES PUB HE, V18, DOI 10.3390/ijerph18063301
   Prayaga RB, 2020, JMIR MHEALTH UHEALTH, V8, DOI 10.2196/19529
   Ratzan SC, 2000, NATL LIB MED CURRENT, P5
   Riiser K, 2020, PLOS ONE, V15, DOI 10.1371/journal.pone.0238161
   Rosario R, 2020, INT J ENV RES PUB HE, V17, DOI 10.3390/ijerph17238987
   Santos P., 2018, VULNERABILIDADES SA, V1st, P462
   Santos P, 2018, AUSTRALAS MED J, V11, P352, DOI 10.21767/AMJ.2018.3435
   Santos P, 2017, COGENT SOC SCI, V3, DOI 10.1080/23311886.2017.1407522
   Santos Paulo, 2013, Rev Port Med Geral Fam, V29, P328
   Sheridan SL, 2011, J HEALTH COMMUN, V16, P30, DOI 10.1080/10810730.2011.604391
   Sorensen K, 2015, EUR J PUBLIC HEALTH, V25, P1053, DOI 10.1093/eurpub/ckv043
   Spring H, 2020, HEALTH INFO LIBR J, V37, P171, DOI 10.1111/hir.12322
   Wang DW, 2020, J COASTAL RES, P1, DOI [10.2112/JCR-SI109-001.1, 10.1001/jama.2020.1585]
   Weiss BD, 2005, ANN FAM MED, V3, P514, DOI 10.1370/afm.405
   Wong JYH, 2020, INT J ENV RES PUB HE, V17, DOI 10.3390/ijerph17238838
   Wu J, 2020, INVEST RADIOL, V55, P257, DOI 10.1097/RLI.0000000000000670
   Zamir M, 2020, COMPUT METH PROG BIO, V196, DOI 10.1016/j.cmpb.2020.105642
   Zhang JF, 2022, AGEING SOC, V42, P1299, DOI 10.1017/S0144686X20001464
NR 46
TC 6
Z9 7
U1 5
U2 23
PU MDPI
PI BASEL
PA ST ALBAN-ANLAGE 66, CH-4052 BASEL, SWITZERLAND
EI 1660-4601
J9 INT J ENV RES PUB HE
JI Int. J. Environ. Res. Public Health
PD MAY
PY 2021
VL 18
IS 10
AR 5421
DI 10.3390/ijerph18105421
PG 12
WC Environmental Sciences; Public, Environmental & Occupational Health
WE Science Citation Index Expanded (SCI-EXPANDED); Social Science Citation Index (SSCI)
SC Environmental Sciences & Ecology; Public, Environmental & Occupational
   Health
GA SI5XC
UT WOS:000654898200001
PM 34069438
OA Green Published, gold
DA 2022-07-18
ER

PT J
AU ElGeed, H
   Owusu, Y
   Abdulrhim, S
   Awaisu, A
   Kattezhathu, VS
   Abdulrouf, PV
   Sankaralingam, S
AF ElGeed, Hager
   Owusu, Yaw
   Abdulrhim, Sara
   Awaisu, Ahmed
   Kattezhathu, Vyas S.
   Abdulrouf, Palli Valapila
   Sankaralingam, Sowndramalingam
TI Evidence of community pharmacists' response preparedness during COVID-19
   public health crisis: A cross-sectional study
SO JOURNAL OF INFECTION IN DEVELOPING COUNTRIES
LA English
DT Article
DE Community pharmacist; COVID-19; emergency response preparedness;
   professional development
ID ATTITUDES; SARS
AB Introduction: Community pharmacists are often the first point of contact for the public, especially during pandemics. As outlined by the International Pharmaceutical Federation, community pharmacists have an important public health role during this Coronavirus Disease 2019 (COVID-19) public health emergency. We therefore investigated the current practices, response preparedness and professional development needs of community pharmacists in Qatar.
   Methodology: A descriptive cross-sectional online 38-item questionnaire-based survey constructed on evidence-based public health roles of pharmacists was conducted between 28 May and 18 June 2020. Questions related to current practices required responses on a 5-point Likert-type scale ranging from "always" to "never". The questionnaire was evaluated for validity and the reliability analysis showed a Cronbach's alpha coefficient of 0.921.
   Results: The response (n = 311) rate for the survey was 34.2%. More than 75% of pharmacists "always" encouraged and practiced hygiene and social distancing measures. On the other hand, the proportion of pharmacists "always" involved in patient assessment, education or providing information related to COVID-19 and application of evidence-based protocol ranged from 32 to 73%. The vast majority (87-96%) of pharmacists indicated that they needed professional development related to COVID-19. Overall, 77% of pharmacists either "strongly agreed" or "agreed" that they have all the necessary COVID-19 related emergency response preparedness and training. Country from which pharmacists obtained their first degree, and the type of pharmacy where they practice influenced their overall perception toward emergency response preparedness.
   Conclusions: Community pharmacists in Qatar are willing to receive additional training related to COVID-19 public health crisis despite being prepared to engage with patients.
C1 [ElGeed, Hager; Owusu, Yaw; Abdulrhim, Sara; Awaisu, Ahmed; Sankaralingam, Sowndramalingam] Qatar Univ, Coll Pharm, Clin Pharm & Practice Dept, QU Hlth, Bldg I 06,Room S A2-06,POB 2713, Doha, Qatar.
   [Kattezhathu, Vyas S.] Wellcare Pharm, Doha, Qatar.
   [Abdulrouf, Palli Valapila] Hamad Med Corp, Women Wellness & Res Ctr, Doha, Qatar.
RP Sankaralingam, S (通讯作者)，Qatar Univ, Coll Pharm, Clin Pharm & Practice Dept, QU Hlth, Bldg I 06,Room S A2-06,POB 2713, Doha, Qatar.
EM sownd@qu.edu.qa
OI Sankaralingam, Sowndramalingam/0000-0002-7029-5444; Owusu,
   Yaw/0000-0002-1793-3152
CR Al-Quteimat OM, 2021, RES SOC ADMIN PHARM, V17, P480, DOI 10.1016/j.sapharm.2020.03.018
   Al-Sulaiti F, INT Q COMMUNITY HLTH
   American Society of Health-System Pharmacists, 2020, ASHP COVID 19 RES CT
   American Society of Health-System Pharmacists, 2020, ASHP COVID 19 PAND A
   Austin Zubin, 2007, Res Social Adm Pharm, V3, P320, DOI 10.1016/j.sapharm.2006.09.001
   Awaisu A, 2015, RES SOC ADMIN PHARM, V11, P725, DOI 10.1016/j.sapharm.2014.12.008
   Awaisu A, 2014, INT J CLIN PHARM-NET, V36, P394, DOI 10.1007/s11096-013-9909-2
   Bai Y, 2020, JAMA-J AM MED ASSOC, V323, P1406, DOI 10.1001/jama.2020.2565
   Basheti IA, RES SOCIAL ADM PHARM
   Bell J, 2016, ADV THER, V33, P1691, DOI 10.1007/s12325-016-0395-5
   Cadogan CA, 2021, RES SOC ADMIN PHARM, V17, P2032, DOI 10.1016/j.sapharm.2020.03.015
   Chin TWF, 2004, PHARMACOTHERAPY, V24, P705, DOI 10.1592/phco.24.8.705.36063
   Enhancing the quality and transparency of health research, 2020, STRENGTH REP OBS STU
   European Centre for Disease Prevention and Control, 2020, RAP RISK ASS RES REP
   Ford Heath, 2014, J Pharm Pract, V27, P350, DOI 10.1177/0897190013507081
   Gomez-Duran EL, 2020, OCCUP ENVIRON MED, V77, P666, DOI 10.1136/oemed-2020-106587
   Goode JV, 2019, PHARMACY-BASEL, V7, DOI 10.3390/pharmacy7030106
   Government Communications Office-State of Qatar, 2020, GOV COMM OFF STAT RE
   Huang CL, 2020, LANCET, V395, P497, DOI 10.1016/S0140-6736(20)30183-5
   Ibrahim Mohamed I., 2016, Pharmacy Pract (Granada), V14, P800, DOI [10.18549/pharmpract.2016.04.800, 10.18549/PharmPract.2016.04.800]
   Inspector-General for Emergency Management (IGEM) Victorian Government, 2017, REV RESP THUND ASTHM
   International Pharmaceutical Federation (FIP), 2020, COVID 19 GUID PHARM
   Meghana A, 2021, RES SOC ADMIN PHARM, V17, P2018, DOI 10.1016/j.sapharm.2020.04.028
   Meselson M, 2020, NEW ENGL J MED, V382, P2063, DOI 10.1056/NEJMc2009324
   Miller S, 2012, J AM PHARM ASSOC, V52, P763, DOI 10.1331/JAPhA.2012.11003
   Nagesh S, 2020, J GLOB HEALTH, V10, DOI [10.7189/jogh-10-010345, 10.7189/jogh.10.010345]
   Paravattil B, 2018, CURR PHARM TEACH LEA, V10, P47, DOI 10.1016/j.cptl.2017.09.005
   Paravattil B, 2017, INT J CLIN PHARM-NET, V39, P759, DOI 10.1007/s11096-017-0469-8
   Paul R, 2020, J RURAL HEALTH, V36, P591, DOI 10.1111/jrh.12486
   Ripp J, 2020, ACAD MED, V95, P1136, DOI 10.1097/ACM.0000000000003414
   Rothe C, 2020, NEW ENGL J MED, V382, P970, DOI 10.1056/NEJMc2001468
   Traynor K, 2007, AM J HEALTH-SYST PH, V64, P1998, DOI 10.2146/news070087
   Warner MA, 2020, J GEN INTERN MED, V35, P2186, DOI 10.1007/s11606-020-05863-6
   Watson KE, 2019, PLOS ONE, V14, DOI 10.1371/journal.pone.0227132
   WHO, 2020, WHO TIM COVID 19
   Worldometers, 2020, COVID 19 COR PAND
NR 36
TC 2
Z9 2
U1 0
U2 1
PU J INFECTION DEVELOPING COUNTRIES
PI TRAMANIGLIO
PA JIDC CENT OFF PORTO CONTE RICERCHE RES CTR, S P 55, PORTO CONTE CAPO
   CACCIA KM 8.400 LOC, TRAMANIGLIO, 07041, ITALY
SN 1972-2680
J9 J INFECT DEV COUNTR
JI J. Infect. Dev. Ctries.
PD JAN
PY 2021
VL 15
IS 1
BP 40
EP 50
DI 10.3855/jidc.13847
PG 11
WC Infectious Diseases
WE Science Citation Index Expanded (SCI-EXPANDED)
SC Infectious Diseases
GA QJ2IV
UT WOS:000619515400005
PM 33571144
OA gold
DA 2022-07-18
ER

PT J
AU Kushwaha, S
   Khanna, P
   Jain, R
   Srivastava, R
AF Kushwaha, Savitesh
   Khanna, Poonam
   Jain, Rachita
   Srivastava, Rachana
TI Determining the nutritional immunity information-seeking behaviour
   during the COVID-19 pandemic in India: a Google Trends data analysis
SO PUBLIC HEALTH NUTRITION
LA English
DT Article
DE Behaviour; COVID-19; Google Trends; Immunity; Nutrition
AB Objective: During COVID-19, the Internet was a prime source for getting relevant updates on guidelines and desirable information. The objective of the present study was to determine the nutritional immunity information-seeking behaviour during COVID-19 in India. Design: Google Trends (GTs) data on relevant COVID-19 and nutritional topics were systematically selected and retrieved. Data on newly reported COVID-19 cases were also examined on a daily basis. The cross-correlation method was used to determine the correlation coefficient between the selected terms and daily new COVID-19 cases, and the joinpoint regression models were utilised to measure monthly percent change (MPC) in relative search volumes (RSV). Setting: Online. Participants: People using Google search during the period 1 January 2020-31 August 2020 in India. Results: The date of peak searches can be attributed to the COVID-19 guidelines announcement dates. All the nutritional terms showed a significant increase in average monthly percentage change. The higher than the average daily rise in COVID-19 cases leads to a higher than average increase in RSV of nutritional terms with the greatest association after 14-27 d. The highest mean relative search volume for nutritional terms was from Southern India (49 center dot 34 +/- 7 center dot 43), and the lowest was from Western India (31 center dot 10 +/- 6 center dot 30). Conclusion: There was a significant rise in the Google searches of nutritional immunity topics during COVID-19 in India. The local/regional terms can be considered for better outreach of public health guidelines or recommendations. Further automation of Google Trends using programming languages can help in real-time monitoring and planning various health/nutritional events.
C1 [Srivastava, Rachana] Postgrad Inst Med Educ & Res, Dept Community Med, Chandigarh 160012, India.
   Postgrad Inst Med Educ & Res, Sch Publ Hlth, Chandigarh 160012, India.
RP Srivastava, R (通讯作者)，Postgrad Inst Med Educ & Res, Dept Community Med, Chandigarh 160012, India.
EM rachanasri@gmail.com
OI Kushwaha, Savitesh/0000-0002-3151-1626
CR Akoglu H, 2018, TURK J EMERG MED, V18, P91, DOI 10.1016/j.tjem.2018.08.001
   Alzaben AS, 2020, CURR RES NUTR FOOD S, V8, P703, DOI 10.12944/CRNFSJ.8.3.04
   [Anonymous], 2020, FINANCIAL EXPRESS
   Arora VS, 2019, HEALTH POLICY, V123, P338, DOI 10.1016/j.healthpol.2019.01.001
   Carneiro HA, 2009, CLIN INFECT DIS, V49, P1557, DOI 10.1086/630200
   De R, 2020, INT J INFORM MANAGE, V55, DOI 10.1016/j.ijinfomgt.2020.102171
   Dhanashree, 2021, Indian Journal of Medical Sciences, V73, P21, DOI 10.25259/IJMS_312_2020
   Dreher PC, 2018, UROLOGY, V121, P74, DOI 10.1016/j.urology.2018.05.040
   Du HF, 2020, APPL PSYCHOL-HLTH WE, V12, P1039, DOI 10.1111/aphw.12237
   Effenberger M, 2020, INT J INFECT DIS, V95, P192, DOI 10.1016/j.ijid.2020.04.033
   FAO-UN, 2020, MAINT HLTH DIET COVI
   FSSAI, 2020, GUID FOOD HYG SAF
   Geological Survey of India, 2020, ZON OFF
   Ginsberg J, 2009, NATURE, V457, P1012, DOI 10.1038/nature07634
   Google Trends, 2020, FAQ GOOGL TRENDS DAT
   Gupta A, 2017, ANC SCI LIFE, V36, P141, DOI 10.4103/asl.ASL_8_17
   Havelka EM, 2020, J GLOB HEALTH, V10, DOI 10.7189/jogh.10.010403
   Hoseinzadeh-Chahkandak F., 2020, MODERN CARE J, V17, DOI [10.5812/modernc.104740, DOI 10.5812/MODERNC.104740]
   Husnayain A, 2020, INT J INFECT DIS, V95, P221, DOI 10.1016/j.ijid.2020.03.021
   Luo X, 2021, J NUTR, V151, P98, DOI 10.1093/jn/nxaa332
   Mavragani A, 2018, J MED INTERNET RES, V20, DOI 10.2196/jmir.9366
   Ministry of Ayush Government of India, 2020, AYUR IMM BOOST MEAS
   Mossink J P, 2020, BMJ Nutr Prev Health, V3, P111, DOI 10.1136/bmjnph-2020-000095
   Mumena WA, 2020, PROG NUTR, V22, DOI 10.23751/pn.v22i4.9883
   NIH, 2020, JOINTP REGR SOFTW NU
   NIH National Cancer Institute Division of Cancer Control and Population Sciences, 2020, JOINP REGR PROGR
   Nuti SV, 2014, PLOS ONE, V9, DOI 10.1371/journal.pone.0109583
   Pham KM, 2020, FRONT NUTR, V7, DOI 10.3389/fnut.2020.581043
   Prabhu TN., 2020, GOOGLE TRENDS API PY
   Purohit N, 2020, J HEALTH MANAG, V22, P262, DOI 10.1177/0972063420935659
   Rajni Kamlakar G., 2020, INT J RES PHARM SCI, V11, P165
   Sharma R, 2019, BIOMOLECULES, V9, DOI 10.3390/biom9050161
   Singh AK, 2020, J PUBLIC AFF, V20, DOI 10.1002/pa.2354
   Srivastava A., 2020, INT J COMMUN MED PUB, V7, P4570, DOI [10.18203/23946040.ijcmph20204763, DOI 10.18203/23946040.IJCMPH20204763]
   Srivastava A, 2020, FRONT GENET, V11, DOI 10.3389/fgene.2020.564741
   Statista, 2020, TOT INT US IND
   Suvarna VR., 2020, J DIABETOL, V11, P9
   Szmuda T, 2020, INT J INFECT DIS, V97, P386, DOI 10.1016/j.ijid.2020.06.028
   Telecom Regulatory Authority of India, 2019, IND TEL SERV PERF IN
   The New Indian Express, 2020, NEW INDIAN EXPRESS
   Times of India, 2020, KARNATAKA HOSP LOSE
   UNICEF, 2020, EASY AFF HLTH EATING
   Venkatesh U, 2020, Healthc Inform Res, V26, P175, DOI 10.4258/hir.2020.26.3.175
   Wagner DN, 2020, ALLERGY ASTHMA CL IM, V16, DOI 10.1186/s13223-020-00474-6
   World Health Organisation, 2020, COR DIS COVID 19 FOO
   World Health Organisation, 2020, HEALTHYATHOME HLTH D
NR 46
TC 0
Z9 0
U1 1
U2 5
PU CAMBRIDGE UNIV PRESS
PI CAMBRIDGE
PA EDINBURGH BLDG, SHAFTESBURY RD, CB2 8RU CAMBRIDGE, ENGLAND
SN 1368-9800
EI 1475-2727
J9 PUBLIC HEALTH NUTR
JI Public Health Nutr.
PD NOV
PY 2021
VL 24
IS 16
BP 5338
EP 5349
AR PII S1368980021003232
DI 10.1017/S1368980021003232
PG 12
WC Public, Environmental & Occupational Health; Nutrition & Dietetics
WE Science Citation Index Expanded (SCI-EXPANDED)
SC Public, Environmental & Occupational Health; Nutrition & Dietetics
GA XF7VY
UT WOS:000724277400017
PM 34348829
OA Green Published, hybrid
DA 2022-07-18
ER

PT J
AU Rzymski, P
   Poniedzialek, B
   Fal, A
AF Rzymski, Piotr
   Poniedzialek, Barbara
   Fal, Andrzej
TI Willingness to Receive the Booster COVID-19 Vaccine Dose in Poland
SO VACCINES
LA English
DT Article
DE COVID-19 vaccine; booster dose; vaccine hesitancy; mRNA vaccines; vector
   vaccines; SARS-CoV-2
ID GENDER-DIFFERENCES; ATTITUDES
AB COVID-19 vaccinations are essential to mitigate the pandemic and prevent severe SARS-CoV-2 infections. However, the serum antibody levels in vaccinated individuals gradually decrease over time, while SARS-CoV-2 is undergoing an evolution toward more transmissible variants, such as B.1.617.2, ultimately increasing the risk of breakthrough infections and further virus spread. This cross-sectional online study of adult Poles (n = 2427) was conducted in September 2021 (before a general recommendation to administer a booster COVID-19 vaccine dose in Poland was issued) to assess the attitude of individuals who completed the current vaccination regime toward a potential booster dose of the COVID-19 vaccine and identify potential factors that may influence it. Overall, 71% of participants declared willingness to receive a booster COVID-19 dose, with a low median level of fear of receiving it of 1.0 (measured by the 10-point Likert-type scale), which was increased particularly in those having a worse experience (in terms of severity of side effects and associated fear) with past COVID-19 vaccination. The lowest frequency of willingness to receive a booster dose (26.7%) was seen in the group previously vaccinated with Ad26.COV2.S. The majority of individuals vaccinated previously with mRNA vaccines wished to receive the same vaccine, while in the case of AZD1222, such accordance was observed only in 9.1%. The main reasons against accepting a booster COVID-19 dose included the side effects experienced after previous doses, the opinion that further vaccination is unnecessary, and safety uncertainties. Women, older individuals (& GE;50 years), subjects with obesity, chronic diseases, and pre-vaccination and post-vaccination SARS-CoV-2 infections, and those with a history of vaccination against influenza were significantly more frequently willing to receive a booster COVID-19 dose. Moreover, the majority of immunosuppressed individuals (88%) were willing to receive an additional dose. The results emphasize some hesitancy toward potential further COVID-19 vaccination in the studied group of Poles and indicate the main groups to be targeted with effective science communication regarding the booster doses.
C1 [Rzymski, Piotr; Poniedzialek, Barbara] Poznan Univ Med Sci, Dept Environm Med, PL-60806 Poznan, Poland.
   [Rzymski, Piotr] Universal Sci Educ & Res Network USERN, Integrated Sci Assoc ISA, PL-60806 Poznan, Poland.
   [Fal, Andrzej] Cardinal Stefan Wyszynski Univ, Coll Med, Warsaw Fac Med, PL-01938 Warsaw, Poland.
RP Rzymski, P (通讯作者)，Poznan Univ Med Sci, Dept Environm Med, PL-60806 Poznan, Poland.; Rzymski, P (通讯作者)，Universal Sci Educ & Res Network USERN, Integrated Sci Assoc ISA, PL-60806 Poznan, Poland.
EM rzymskipiotr@ump.edu.pl; bpon@ump.edu.pl; amfal@wp.pl
RI ; Rzymski, Piotr/I-2240-2012
OI Fal, Andrzej/0000-0002-9675-7942; Poniedzialek,
   Barbara/0000-0002-1601-1703; Rzymski, Piotr/0000-0002-4713-0801
CR Albano L, 2014, BMC INFECT DIS, V14, DOI 10.1186/1471-2334-14-208
   Alqudeimat Y, 2021, MED PRIN PRACT, V30, P262, DOI 10.1159/000514636
   Baden LR, 2021, NEW ENGL J MED, V384, P403, DOI 10.1056/NEJMoa2035389
   Bates TA, 2021, JAMA-J AM MED ASSOC, V326, P868, DOI 10.1001/jama.2021.11656
   Bernal JL, 2021, NEW ENGL J MED, V385, P585, DOI 10.1056/NEJMoa2108891
   Burki TK, 2021, LANCET RESP MED, V9, pE83, DOI 10.1016/S2213-2600(21)00328-3
   Cascini F, 2021, ECLINICALMEDICINE, V40, DOI 10.1016/j.eclinm.2021.101113
   CBOS, ATT VACC COVID 19
   Chagla Z, 2021, NAT MED, V27, P1659, DOI 10.1038/s41591-021-01494-4
   Chia PY, 2022, CLIN MICROBIOL INFEC, V28, DOI 10.1016/j.cmi.2021.11.010
   Cochran W.G., 1977, SAMPLING TECHNIQUES, V3rd ed
   Collier DA, 2021, NATURE, V593, P136, DOI 10.1038/s41586-021-03412-7
   Costantino C, 2020, INT J ENV RES PUB HE, V17, DOI 10.3390/ijerph17155362
   Di Giuseppe G, 2008, BRIT J CANCER, V99, P225, DOI 10.1038/sj.bjc.6604454
   Dieguez-Campa CE, 2021, ARCH CARDIOL MEX, V91, P1, DOI [10.24875/ACM.20000370, 10.24875/acm.20000370]
   Eshun-Wilson I, 2021, PLOS ONE, V16, DOI 10.1371/journal.pone.0256394
   European Medicine Agency, ECDC EMA HIGHL CONS
   Flanagan KL, 2017, ANNU REV CELL DEV BI, V33, P577, DOI 10.1146/annurev-cellbio-100616-060718
   Galasso V, 2020, P NATL ACAD SCI USA, V117, P27285, DOI 10.1073/pnas.2012520117
   Geldsetzer P, 2020, J MED INTERNET RES, V22, DOI 10.2196/18790
   Grochowska M, 2021, VACCINES-BASEL, V9, DOI 10.3390/vaccines9050475
   Hall VG, 2021, NEW ENGL J MED, V385, P1244, DOI 10.1056/NEJMc2111462
   House Thomas., 2021, IMPACT DELTA VIRAL B, DOI [10.1101/2021.08.18.21262237, 10.1101/2021.08.18.21262237v1, DOI 10.1101/2021.08.18.21262237]
   Kamar N, 2021, NEW ENGL J MED, V385, P661, DOI 10.1056/NEJMc2108861
   Krasnicka J, 2018, HUM VACC IMMUNOTHER, V14, P2884, DOI 10.1080/21645515.2018.1496766
   Krause PR, 2021, LANCET, V398, P1377, DOI 10.1016/S0140-6736(21)02046-8
   Krempovych, 2021, ASTRAZENECA VACCINE, P2021, DOI [10.1101/2021.04.08.21255107, DOI 10.1101/2021.04.08.21255107]
   Le TT, 2020, NAT REV DRUG DISCOV, V19, P667, DOI 10.1038/d41573-020-00151-8
   Liu Y, 2021, J TRAVEL MED, V28, DOI 10.1093/jtm/taab124
   McLean CP, 2009, CLIN PSYCHOL REV, V29, P496, DOI 10.1016/j.cpr.2009.05.003
   Mlcochova P, 2021, NATURE, V599, P114, DOI 10.1038/s41586-021-03944-y
   Muller L., 2021, CLIN INFECT DIS, V73, P2065, DOI [10.1093/cid/ciab381, DOI 10.1093/CID/CIAB381]
   Murphy J, 2021, NAT COMMUN, V12, DOI 10.1038/s41467-020-20226-9
   Napolitano CL, 1999, SOC INDIC RES, V46, P191, DOI 10.1023/A:1006845025370
   Napolitano F, 2017, BMC INFECT DIS, V17, DOI 10.1186/s12879-016-2138-2
   Nitsch-Osuch A, 2017, ADV EXP MED BIOL, V968, P19, DOI 10.1007/5584_2016_193
   Nowakowska J, 2020, BIOMED PHARMACOTHER, V129, DOI 10.1016/j.biopha.2020.110451
   Polack FP, 2020, NEW ENGL J MED, V383, P2603, DOI 10.1056/NEJMoa2034577
   Raciborski F, 2021, VACCINES-BASEL, V9, DOI 10.3390/vaccines9080832
   Racine-Brzostek SE, 2021, JCI INSIGHT, V6, DOI 10.1172/jci.insight.151477
   Riemersma K., 2021, MEDRXIV, P1, DOI [10.1101/2021.07.31.21261387, DOI 10.1101/2021.07.31.21261387]
   Rzymski P, 2021, VACCINES-BASEL, V9, DOI 10.3390/vaccines9070781
   Rzymski P, 2021, VACCINES-BASEL, V9, DOI 10.3390/vaccines9060559
   Rzymski P, 2021, VACCINES-BASEL, V9, DOI 10.3390/vaccines9040382
   Sadoff J., 2021, DURABILITY ANTIBODY, DOI [10.1101/2021.08.25.21262569, DOI 10.1101/2021.08.25.21262569]
   Sadoff J, 2021, NEW ENGL J MED, V384, P2187, DOI 10.1056/NEJMoa2101544
   Schmidt T, 2021, AM J TRANSPLANT, V21, P3990, DOI 10.1111/ajt.16818
   Shrotri M, 2021, LANCET, V398, P385, DOI 10.1016/S0140-6736(21)01642-1
   Simon RM, 2010, PUBLIC UNDERST SCI, V19, P642, DOI 10.1177/0963662509335449
   Stumpf J, 2021, LANCET REG HEALTH-EU, V9, DOI 10.1016/j.lanepe.2021.100178
   Tang P., 2021, BNT162B2 MRNA 1273 C, DOI [10.1101/2021.08.11.21261885, DOI 10.1101/2021.08.11.21261885, DOI 10.1101/2021.08.11.21261885V1]
   Teyssou E, 2021, J INFECTION, V83, pE1, DOI 10.1016/j.jinf.2021.08.027
   Thomas S.J., 2021, MEDRXIV 20210728, DOI [10.1101/2021.07.28.21261159, DOI 10.1101/2021.07.28.21261159]
   Thuluvath PJ, 2021, J HEPATOL, V75, P1434, DOI 10.1016/j.jhep.2021.08.008
   Trougakos IP, 2021, BMC MED, V19, DOI 10.1186/s12916-021-02090-6
   Voysey M, 2021, LANCET, V397, P99, DOI 10.1016/S0140-6736(20)32661-1
   Wang ZJ, 2021, NATURE, V595, P426, DOI 10.1038/s41586-021-03696-9
   Yamayoshi S, 2021, ECLINICALMEDICINE, V32, DOI 10.1016/j.eclinm.2021.100734
NR 58
TC 28
Z9 28
U1 1
U2 5
PU MDPI
PI BASEL
PA ST ALBAN-ANLAGE 66, CH-4052 BASEL, SWITZERLAND
EI 2076-393X
J9 VACCINES-BASEL
JI Vaccines
PD NOV
PY 2021
VL 9
IS 11
AR 1286
DI 10.3390/vaccines9111286
PG 14
WC Immunology; Medicine, Research & Experimental
WE Science Citation Index Expanded (SCI-EXPANDED)
SC Immunology; Research & Experimental Medicine
GA XG6OR
UT WOS:000724870500001
PM 34835217
OA Green Published, gold
DA 2022-07-18
ER

PT J
AU Chatzittofis, A
   Karanikola, M
   Michailidou, K
   Constantinidou, A
AF Chatzittofis, Andreas
   Karanikola, Maria
   Michailidou, Kyriaki
   Constantinidou, Anastasia
TI Impact of the COVID-19 Pandemic on the Mental Health of Healthcare
   Workers
SO INTERNATIONAL JOURNAL OF ENVIRONMENTAL RESEARCH AND PUBLIC HEALTH
LA English
DT Article
DE COVID-19; post-traumatic stress; depression; healthcare workers
AB The coronavirus disease 2019 (COVID-19) has a great impact on healthcare workers (HCWs) that includes negative mental health outcomes, such as post-traumatic stress, anxiety and depressive symptoms. In this cross-sectional study, we report on mental health outcomes among HCWs in Cyprus. Data were collected between 3 May and 27 May 2020, with the use of an online questionnaire that included demographics (sex, age, occupation, education, work sector, years of work experience), the 9-item Patient Health Questionnaire (PHQ-9) which assesses depressive symptoms, the Impact of Events Scale Revised (IES-R), which measures post-traumatic stress disorder (PTSD) symptoms, and the-10 item Perceived Stress Scale (PSS-10) which quantifies stress responses. Participants (42% physicians, 24% nurses, 18% physiotherapists, 16% classified as "other") were 58% of female gender and aged 21-76. A total of 79 (18.6%) and 62 HCWs (14.6%) reported clinically significant depressive (PHQ-9 >= 10) and post-traumatic stress (IES-R > 33) symptoms respectively. Nurses were more likely than physicians to suffer from depression (adjusted prevalence ratio 1.7 (1.06-2.73); p = 0.035) and PTSD (adjusted prevalence ratio 2.51 (1.49-4.23); p = 0.001). Even in a country with a rather low spread of the COVID-19, such as Cyprus, HCWs reported a substantial mental health burden, with nurses reporting increased depressive and PTSD symptoms compared to other HCWs.
C1 [Chatzittofis, Andreas; Constantinidou, Anastasia] Univ Cyprus, Med Sch, CY-1678 Nicosia, Cyprus.
   [Chatzittofis, Andreas] Umea Univ, Dept Clin Sci Psychiat, S-90187 Umea, Sweden.
   [Karanikola, Maria] Cyprus Univ Technol, Sch Hlth Sci, Dept Nursing, CY-3041 Limassol, Cyprus.
   [Michailidou, Kyriaki] Cyprus Inst Neurol & Genet, Biostat Unit, CY-1683 Nicosia, Cyprus.
   [Michailidou, Kyriaki] Cyprus Sch Mol Med, CY-1683 Nicosia, Cyprus.
RP Chatzittofis, A (通讯作者)，Univ Cyprus, Med Sch, CY-1678 Nicosia, Cyprus.; Chatzittofis, A (通讯作者)，Umea Univ, Dept Clin Sci Psychiat, S-90187 Umea, Sweden.
EM Chatzittofis.andreas@ucy.ac.cy; maria.karanikola@cut.ac.cy;
   kyriakimi@cing.ac.cy; constantinidou.anastasia@ucy.ac.cy
RI Chatzittofis, Andreas/CAH-2502-2022
OI Chatzittofis, Andreas/0000-0002-6635-9564; Michailidou,
   Kyriaki/0000-0001-7065-1237; CONSTANTINIDOU,
   ANASTASIA/0000-0001-5316-7574
CR Andreou E, 2011, INT J ENV RES PUB HE, V8, P3287, DOI 10.3390/ijerph8083287
   Aristidou L, 2020, FRONT PSYCHOL, V11, DOI 10.3389/fpsyg.2020.575623
   Azoulay E, 2020, AM J RESP CRIT CARE, V202, P1388, DOI 10.1164/rccm.202006-2568OC
   Bastos LS, 2015, CAD SAUDE PUBLICA, V31, P487, DOI [10.1590/0102-311X00175413, 10.1590/0102-311x00175413]
   Carmassi C, 2020, PSYCHIAT RES, V292, DOI 10.1016/j.psychres.2020.113312
   Cheung YT, 2008, INT J GERIATR PSYCH, V23, P1231, DOI 10.1002/gps.2056
   Chong MY, 2004, BRIT J PSYCHIAT, V185, P127, DOI 10.1192/bjp.185.2.127
   COHEN S, 1983, J HEALTH SOC BEHAV, V24, P385, DOI 10.2307/2136404
   COHEN S, 1988, CLAR SYMP, P31
   Dutheil F, 2019, PLOS ONE, V14, DOI 10.1371/journal.pone.0226361
   Giusti EM, 2020, FRONT PSYCHOL, V11, DOI 10.3389/fpsyg.2020.01684
   Hyphantis T, 2011, ARTHRIT CARE RES, V63, P1313, DOI 10.1002/acr.20505
   Jun J, 2020, WORLDV EVID-BASED NU, V17, P182, DOI 10.1111/wvn.12439
   Kroenke K, 2001, J GEN INTERN MED, V16, P606, DOI 10.1046/j.1525-1497.2001.016009606.x
   Lai JB, 2020, JAMA NETW OPEN, V3, DOI 10.1001/jamanetworkopen.2020.3976
   Li ZY, 2020, BRAIN BEHAV IMMUN, V88, P916, DOI 10.1016/j.bbi.2020.03.007
   Maunder R, 2003, CAN MED ASSOC J, V168, P1245
   Middleton N, 2018, BMC PUBLIC HEALTH, V18, DOI 10.1186/s12889-018-5959-7
   Mystakidou K, 2007, J PAIN SYMPTOM MANAG, V33, P454, DOI 10.1016/j.jpainsymman.2006.09.023
   Pavlakis A, 2010, BMC HEALTH SERV RES, V10, DOI 10.1186/1472-6963-10-63
   R CT, 2020, R LANG ENV STAT COMP
   Serrano-Ripoll MJ, 2020, J AFFECT DISORDERS, V277, P347, DOI 10.1016/j.jad.2020.08.034
   Shanafelt T, 2020, JAMA-J AM MED ASSOC, V323, P2133, DOI 10.1001/jama.2020.5893
   Solomou I, 2020, INT J ENV RES PUB HE, V17, DOI 10.3390/ijerph17144924
   Song XY, 2020, BRAIN BEHAV IMMUN, V88, P60, DOI 10.1016/j.bbi.2020.06.002
   Stylianou Neophytos, 2020, J Med Life, V13, P300, DOI 10.25122/jml-2020-0114
   Tan BYQ, 2020, ANN INTERN MED, V173, P317, DOI 10.7326/M20-1083
   World Health Organization, 2020, NAT SIT REP
   Xu XM, 2020, J AFFECT DISORDERS, V276, P555, DOI 10.1016/j.jad.2020.07.092
   Yip PSF, 2010, CRISIS, V31, P86, DOI 10.1027/0227-5910/a000015
   Zervides C, 2021, RADIOGRAPHY, V27, P419, DOI 10.1016/j.radi.2020.10.004
NR 31
TC 32
Z9 32
U1 9
U2 14
PU MDPI
PI BASEL
PA ST ALBAN-ANLAGE 66, CH-4052 BASEL, SWITZERLAND
EI 1660-4601
J9 INT J ENV RES PUB HE
JI Int. J. Environ. Res. Public Health
PD FEB
PY 2021
VL 18
IS 4
AR 1435
DI 10.3390/ijerph18041435
PG 8
WC Environmental Sciences; Public, Environmental & Occupational Health
WE Science Citation Index Expanded (SCI-EXPANDED); Social Science Citation Index (SSCI)
SC Environmental Sciences & Ecology; Public, Environmental & Occupational
   Health
GA QP0ZC
UT WOS:000623565100001
PM 33546513
OA gold, Green Published
DA 2022-07-18
ER

PT J
AU Zhang, X
   Zou, R
   Liao, XX
   Bernardo, ABI
   Du, HF
   Wang, ZC
   Cheng, Y
   He, YL
AF Zhang, Xin
   Zou, Rong
   Liao, Xiaoxing
   Bernardo, Allan B. I.
   Du, Hongfei
   Wang, Zhechen
   Cheng, Yu
   He, Yulong
TI Perceived Stress, Hope, and Health Outcomes Among Medical Staff in China
   During the COVID-19 Pandemic
SO FRONTIERS IN PSYCHIATRY
LA English
DT Article
DE perceived stress; locus-of-hope; anxiety; depression; sleep quality
ID LOCUS-OF-HOPE; HOSPITAL ANXIETY; LIFE EVENTS; SOCIAL SUPPORT; SLEEP
   QUALITY; DEPRESSION; ROLES; SYMPTOMS; SATISFACTION; MODERATOR
AB This study investigated the buffering role of hope between perceived stress and health outcomes among front-line medical staff treating patients with suspected COVID-19 infection in Shenzhen, China. In the cross-sectional study with online questionnaires, medical staff's perceived stress, anxiety, depression, sleep quality, and hope were measured by the 10-item Chinese Perceived Stress Scale, Hospital Anxiety and Depression Scale, the Pittsburgh Sleep Quality Index, and the Locus-of-Hope Scale, respectively. A total of 319 eligible front-line medical staff participated. The prevalence of anxiety (29.70%), depression (28.80%), poor sleep quality (38.90%) indicated that a considerable proportion of medical staff experienced mood and sleep disturbances during the COVID-19 pandemic. Internal locus-of-hope significantly moderated the effects of stress on anxiety, depression, and sleep quality. Moreover, external family locus-of-hope and external peer locus-of-hope significantly moderated the association between perceived stress and depression. The prevalence of symptoms indicates that both mental and physical health outcomes of front-line medical staff deserve more attention. Internal and external locus-of-hope functioned differently as protective factors for medical staffs' health and might be promising targets for intervention.
C1 [Zhang, Xin; Cheng, Yu] Sun Yat Sen Univ, Affiliated Hosp 7, Dept Med Humanities, Shenzhen, Peoples R China.
   [Zou, Rong] Wuhan Sports Univ, Coll Hlth Sci, Dept Psychol, Hubei Key Lab Sport Training & Monitoring, Wuhan, Peoples R China.
   [Liao, Xiaoxing] Sun Yat Sen Univ, Affiliated Hosp 7, Emergency & Disaster Rescue Med Ctr, Shenzhen, Peoples R China.
   [Bernardo, Allan B. I.] De La Salle Univ, Psychol Dept, Manila, Philippines.
   [Du, Hongfei] Beijing Normal Univ Zhuhai, Inst Adv Studies Humanities & Social Sci, Zhuhai, Peoples R China.
   [Wang, Zhechen] Fudan Univ, Sch Social Dev & Publ Policy, Dept Psychol, Shanghai, Peoples R China.
   [Cheng, Yu] Sun Yat Sen Univ, Sch Sociol & Anthropol, Dept Anthropol, Guangzhou, Peoples R China.
   [He, Yulong] Sun Yat Sen Univ, Affiliated Hosp 7, Ctr Digest Dis, Shenzhen, Peoples R China.
RP Zhang, X; Cheng, Y (通讯作者)，Sun Yat Sen Univ, Affiliated Hosp 7, Dept Med Humanities, Shenzhen, Peoples R China.; Cheng, Y (通讯作者)，Sun Yat Sen Univ, Sch Sociol & Anthropol, Dept Anthropol, Guangzhou, Peoples R China.; He, YL (通讯作者)，Sun Yat Sen Univ, Affiliated Hosp 7, Ctr Digest Dis, Shenzhen, Peoples R China.
EM zhangx666@mail.sysu.edu.cn; chengyu@mail.sysu.edu.cn;
   heyulong@mail.sysu.edu.cn
RI Bernardo, Allan B. I./M-4613-2016
OI Bernardo, Allan B. I./0000-0003-3938-266X; Zou, Rong/0000-0002-5814-642X
FU China Post-doctoral Science Foundation [2020M672916]; Hubei Provincial
   Department of Education [B2018219]; Research Start-up Fund of
   Postdoctoral of SAHSYSU [ZSQYRSFPD0004]
FX This research was funded by China Post-doctoral Science Foundation
   (2020M672916) and Hubei Provincial Department of Education (B2018219).
   Research Start-up Fund of Postdoctoral of SAHSYSU (ZSQYRSFPD0004).
CR ABRAMSON LY, 1989, PSYCHOL REV, V96, P358, DOI 10.1037/0033-295X.96.2.358
   Arnau RC, 2007, J PERS, V75, P43, DOI 10.1111/j.1467-6494.2006.00432.x
   Arving C, 2008, QUAL LIFE RES, V17, P95, DOI 10.1007/s11136-007-9275-4
   Berendes D, 2010, J PAIN SYMPTOM MANAG, V40, P174, DOI 10.1016/j.jpainsymman.2010.01.014
   Bernardo ABI., 2018, PHILIPPINE J PSYCHOL, V51, P33, DOI [10.31710/pjp/0051.01.03, DOI 10.31710/PJP/0051.01.03]
   Bernardo ABI, 2021, CURR PSYCHOL, V40, P5698, DOI 10.1007/s12144-020-00887-x
   Bernardo ABI, 2017, INT J ADV COUNS, V39, P360, DOI 10.1007/s10447-017-9303-1
   Bernardo ABI, 2018, PSYCHOL SCHOOLS, V55, P908, DOI 10.1002/pits.22155
   Bernardo ABI, 2017, PERS INDIV DIFFER, V106, P253, DOI 10.1016/j.paid.2016.10.059
   Bernardo ABI, 2016, PERS INDIV DIFFER, V95, P110, DOI 10.1016/j.paid.2016.02.046
   Bernardo ABI, 2015, CHILD INDIC RES, V8, P699, DOI 10.1007/s12187-014-9254-6
   Bernardo ABI, 2010, PERS INDIV DIFFER, V49, P944, DOI 10.1016/j.paid.2010.07.036
   Bernerth JB, 2016, PERS PSYCHOL, V69, P229, DOI 10.1111/peps.12103
   Buysse D J, 1989, Psychiatry Res, V28, P193
   Chang EC, 2019, J POSIT PSYCHOL, V14, P724, DOI 10.1080/17439760.2018.1545042
   Chen QN, 2020, LANCET PSYCHIAT, V7, pE15, DOI 10.1016/S2215-0366(20)30078-X
   COHEN S, 1983, J HEALTH SOC BEHAV, V24, P385, DOI 10.2307/2136404
   Datu JAD, 2017, PSYCHOL HEALTH MED, V22, P345, DOI 10.1080/13548506.2016.1164875
   Du HF, 2015, PERS INDIV DIFFER, V83, P228, DOI 10.1016/j.paid.2015.04.026
   Du HF, 2013, PERS INDIV DIFFER, V54, P332, DOI 10.1016/j.paid.2012.09.015
   Eliasson AH., 2010, CHEST, V138, p913A, DOI [DOI 10.1378/CHEST.10417, 10.1378/chest.10417]
   Feldman DB, 2012, J HAPPINESS STUD, V13, P745, DOI 10.1007/s10902-011-9292-4
   Gomez-Duran EL, 2020, OCCUP ENVIRON MED, V77, P666, DOI 10.1136/oemed-2020-106587
   Grey I, 2020, PSYCHIAT RES, V293, DOI 10.1016/j.psychres.2020.113452
   Harvey AG, 2003, CLIN PSYCHOL REV, V23, P377, DOI 10.1016/S0272-7358(03)00032-1
   Hayes AndrewF., 2017, INTRO MEDIATION MODE, DOI DOI 10.1111/JEDM.12050
   HOBFOLL SE, 1989, AM PSYCHOL, V44, P513, DOI 10.1037/0003-066X.44.3.513
   Karababa A, 2020, J GENET PSYCHOL, V181, P159, DOI 10.1080/00221325.2020.1745745
   Kessler RC, 1997, ANNU REV PSYCHOL, V48, P191, DOI 10.1146/annurev.psych.48.1.191
   Kutana S, 2021, CAN PSYCHOL, V62, P12, DOI 10.1037/cap0000256
   Lai JB, 2020, JAMA NETW OPEN, V3, DOI 10.1001/jamanetworkopen.2020.3976
   Lau Y, 2014, ARCH PSYCHIAT NURS, V28, P305, DOI 10.1016/j.apnu.2014.05.009
   Li QP, 2016, EUR J ONCOL NURS, V25, P16, DOI 10.1016/j.ejon.2016.09.004
   Liu S, 2020, LANCET PSYCHIAT, V7, pE17, DOI 10.1016/S2215-0366(20)30077-8
   Liu XC., 1996, CHIN J PSYCHIAT, V29, P103, DOI DOI 10.1007/BF02951625
   Lu W, 2020, PSYCHIAT RES, V288, DOI 10.1016/j.psychres.2020.112936
   Madan S, 2014, INT J BEHAV MED, V21, P877, DOI 10.1007/s12529-013-9384-0
   Munoz RT, 2019, CHILD INDIC RES, V12, P1107, DOI 10.1007/s12187-018-9566-z
   Muyan M, 2016, J PSYCHOL, V150, P333, DOI 10.1080/00223980.2015.1039474
   NEZU AM, 1988, J PERS SOC PSYCHOL, V54, P520, DOI 10.1037/0022-3514.54.3.520
   O'Sullivan G, 2011, SOC INDIC RES, V101, P155, DOI 10.1007/s11205-010-9662-z
   Pappa S, 2020, BRAIN BEHAV IMMUN, V88, P901, DOI [10.1016/j.bbi.2020.05.026, 10.1016/j.bbi.2020.11.023]
   Peh CX, 2017, PSYCHO-ONCOLOGY, V26, P1191, DOI 10.1002/pon.4297
   Schneiderman N, 2005, ANNU REV CLIN PSYCHO, V1, P607, DOI 10.1146/annurev.clinpsy.1.102803.144141
   Scioli A, 2012, AIDS CARE, V24, P149, DOI 10.1080/09540121.2011.597943
   Seligman MEP, 2000, AM PSYCHOL, V55, P5, DOI 10.1037/0003-066X.56.1.89
   Snyder CR, 2002, PSYCHOL INQ, V13, P249, DOI 10.1207/S15327965PLI1304_01
   Snyder CR, 2000, APPL PREV PSYCHOL, V9, P249, DOI 10.1016/S0962-1849(00)80003-7
   Snyder CR, 2000, J SOC CLIN PSYCHOL, V19, P11, DOI 10.1521/jscp.2000.19.1.11
   Stachele T, 2020, FRONT PSYCHIATRY, V11, DOI 10.3389/fpsyt.2020.00463
   Tennant C, 2002, AUST NZ J PSYCHIAT, V36, P173, DOI 10.1046/j.1440-1614.2002.01007.x
   Visser PL, 2013, STRESS HEALTH, V29, P82, DOI 10.1002/smi.2433
   Wang H., 2018, CHINESE J HLTH PSYCH, V26, P1367, DOI [10.1093/ecam/neh127, DOI 10.1093/ECAM/NEH127]
   Wang Z, 2011, PLOS ONE, V6, DOI 10.1371/journal.pone.0028610
   Weinberg A, 2000, LANCET, V355, P533, DOI 10.1016/S0140-6736(99)07366-3
   Xiao H, 2020, MED SCI MONITOR, V26, DOI 10.12659/MSM.923921
   Yan YW, 2018, SOC BEHAV PERSONAL, V46, P63, DOI 10.2224/sbp.6530
   Zhang H, 2020, BMC PSYCHIATRY, V20, DOI 10.1186/s12888-020-02673-2
   Zhao XL, 2021, SLEEP MED, V77, P339, DOI 10.1016/j.sleep.2020.05.021
   Zhou YF, 2021, PSYCHOL MED, V51, P1955, DOI 10.1017/S0033291720001622
   ZIGMOND AS, 1983, ACTA PSYCHIAT SCAND, V67, P361, DOI 10.1111/j.1600-0447.1983.tb09716.x
NR 61
TC 8
Z9 9
U1 8
U2 26
PU FRONTIERS MEDIA SA
PI LAUSANNE
PA AVENUE DU TRIBUNAL FEDERAL 34, LAUSANNE, CH-1015, SWITZERLAND
SN 1664-0640
J9 FRONT PSYCHIATRY
JI Front. Psychiatry
PD JAN 21
PY 2021
VL 11
AR 588008
DI 10.3389/fpsyt.2020.588008
PG 9
WC Psychiatry
WE Science Citation Index Expanded (SCI-EXPANDED); Social Science Citation Index (SSCI)
SC Psychiatry
GA QB8IS
UT WOS:000614381600001
PM 33584363
OA Green Published, gold
DA 2022-07-18
ER

PT J
AU Generali, L
   Iani, C
   Macaluso, GM
   Montebugnoli, L
   Siciliani, G
   Consolo, U
AF Generali, Luigi
   Iani, Cristina
   Macaluso, Guido Maria
   Montebugnoli, Lucio
   Siciliani, Giuseppe
   Consolo, Ugo
TI The perceived impact of the COVID-19 pandemic on dental undergraduate
   students in the Italian region of Emilia-Romagna
SO EUROPEAN JOURNAL OF DENTAL EDUCATION
LA English
DT Article
DE anxiety; coronavirus; COVID-19; dental undergraduate students; risk
   perception; survey
ID PSYCHOLOGICAL IMPACT
AB Introduction The outbreak and diffusion of the novel SARS-CoV2 coronavirus have caused an emergency status in the dental education system.
   Materials and methods An anonymous survey composed of 34 questions was delivered to students of the Master Degree Programme in Dentistry and Dental Prosthodontics of the Universities of Emilia-Romagna, the fifth Italian region most affected by the pandemic. The psychological impact of COVID-19 was assessed by means of the Generalised Anxiety Disorder-7 scale (GAD-7). Numerically recoded data were analysed using the Analysis of Variance (ANOVA), whilst to investigate the association between quantitative variables, the Pearson correlation coefficient (R) was computed.
   Results The questionnaire was completed by 399 students (75%) out of 532. Most students experienced difficulties in working at the thesis during the COVID-19 emergency. For over half of them, online teaching could only partially replace traditional face-to-face lessons. The negative impact on the study career was judged as particularly high by sixth-year students. Clinical training activities were considered as exposing to the risk of contracting COVID-19 infection by the majority of the students. The level of concern of contracting COVID-19 infections during future university activities was positively correlated to risk perception related to clinical training.
   Conclusion The results of this survey could be used to train students to a correct risk assessment. Students reported experiencing concern whilst thinking of COVID-19 and 6.5% of them showed symptoms related to high levels of anxiety. These data may guide Universities in trying to reduce students' anxiety by means of correct communication strategies.
C1 [Generali, Luigi; Iani, Cristina; Consolo, Ugo] Univ Modena & Reggio Emilia, Dept Surg Med Dent & Morphol Sci Transplant Surg, Modena, Italy.
   [Macaluso, Guido Maria] Univ Parma, Dept Med & Surg, Ctr Dent Med, Parma, Italy.
   [Montebugnoli, Lucio] Univ Bologna, Dept Biomed & Neuromotor Sci, Bologna, Italy.
   [Siciliani, Giuseppe] Univ Ferrara, Postgrad Sch Orthodont, Ferrara, Italy.
RP Generali, L (通讯作者)，Univ Modena & Reggio Emilia, Dept Surg Med Dent & Morphol Sci Transplant Surg, Modena, Italy.
EM luigi.generali@unimore.it
RI Macaluso, Guido Maria/D-5317-2013; Iani, Cristina/D-1652-2009; Generali,
   Luigi/ABD-8286-2021
OI Macaluso, Guido Maria/0000-0003-2203-3092; Iani,
   Cristina/0000-0002-7220-6337; Generali, Luigi/0000-0003-3764-7046
CR Ahmed MA, 2020, INT J ENV RES PUB HE, V17, DOI 10.3390/ijerph17082821
   [Anonymous], 2020, COR DIS 2019 COVID 1
   Bellini M, 2008, Minerva Stomatol, V57, P485
   Bellini M, 2011, Minerva Stomatol, V60, P93
   Bizzoca ME, 2020, INT J ENV RES PUB HE, V17, DOI 10.3390/ijerph17113793
   Campisi G, 2020, MINERVA STOMATOL, V69, P251, DOI 10.23736/S0026-4970.20.04396-4
   Cao WJ, 2020, PSYCHIAT RES, V287, DOI 10.1016/j.psychres.2020.112934
   Cascella M., 2020, STATPEARLS
   Checchi V, 2021, INT DENT J, V71, P21, DOI 10.1111/idj.12601
   Consolo U, 2020, DENT CADMOS, V88, P344, DOI 10.19256/d.cadmos.06.2020.04
   Consolo U, 2020, INT J ENV RES PUB HE, V17, DOI 10.3390/ijerph17103459
   Cori L, 2020, INT J ENV RES PUB HE, V17, DOI 10.3390/ijerph17093114
   Cornine A, 2020, NURS EDUC PERSPECT, V41, P229, DOI 10.1097/01.NEP.0000000000000633
   Desai BK, 2020, J DENT EDUC, V84, P512, DOI 10.1002/jdd.12162
   Ge ZY, 2020, J ZHEJIANG UNIV-SC B, V21, P361, DOI 10.1631/jzus.B2010010
   Iyer P, 2020, J DENT EDUC, V84, P718, DOI 10.1002/jdd.12163
   Izzetti R, 2020, J DENT RES, V99, P1030, DOI 10.1177/0022034520920580
   Krishnamoorthy Y, 2020, PSYCHIAT RES, V293, DOI 10.1016/j.psychres.2020.113382
   Lo Giudice R, 2020, INT J ENV RES PUB HE, V17, DOI 10.3390/ijerph17093067
   McAlonan GM, 2007, CAN J PSYCHIAT, V52, P241, DOI 10.1177/070674370705200406
   McAloon C, 2020, BMJ OPEN, V10, DOI 10.1136/bmjopen-2020-039652
   Meng L, 2020, J DENT RES, V99, P481, DOI 10.1177/0022034520914246
   Onder G, 2020, JAMA-J AM MED ASSOC, V323, P1775, DOI 10.1001/jama.2020.4683
   Peng X, 2020, INT J ORAL SCI, V12, DOI 10.1038/s41368-020-0075-9
   Prati C, 2020, INT ENDOD J, V53, P723, DOI 10.1111/iej.13291
   Qin Jing, 2020, medRxiv, DOI 10.1101/2020.03.06.20032417
   Russell B, 2020, ECANCERMEDICALSCIENC, V14, DOI 10.3332/ecancer.2020.ed98
   Sahu P, 2020, CUREUS, V12, DOI 10.7759/cureus.7541
   Shacham M, 2020, INT J ENV RES PUB HE, V17, DOI 10.3390/ijerph17082900
   Slovic P, 2000, PERCEPTION OF RISK
   Spitzer RL, 2006, ARCH INTERN MED, V166, P1092, DOI 10.1001/archinte.166.10.1092
   Tam CWC, 2004, PSYCHOL MED, V34, P1197, DOI 10.1017/S0033291704002247
NR 32
TC 10
Z9 10
U1 3
U2 11
PU WILEY
PI HOBOKEN
PA 111 RIVER ST, HOBOKEN 07030-5774, NJ USA
SN 1396-5883
EI 1600-0579
J9 EUR J DENT EDUC
JI Eur. J. Dent. Educ.
PD AUG
PY 2021
VL 25
IS 3
BP 621
EP 633
DI 10.1111/eje.12640
EA DEC 2020
PG 13
WC Dentistry, Oral Surgery & Medicine; Education, Scientific Disciplines
WE Science Citation Index Expanded (SCI-EXPANDED); Social Science Citation Index (SSCI)
SC Dentistry, Oral Surgery & Medicine; Education & Educational Research
GA TG7QM
UT WOS:000598288500001
PM 33269536
OA Green Published
DA 2022-07-18
ER

PT J
AU Delpino, FM
   Caputo, EL
   da Silva, MC
   Reichert, FF
   Nunes, BP
   Feter, N
   Leite, JS
   Cassuriaga, J
   Huckembeck, CM
   Alt, R
   Rombaldi, AJ
AF Delpino, Felipe Mendes
   Caputo, Eduardo Lucia
   da Silva, Marcelo Cozzensa
   Reichert, Felipe Fossati
   Nunes, Bruno Pereira
   Feter, Natan
   Leite, Jayne Santos
   Cassuriaga, Julia
   Huckembeck, Caroline Malue
   Alt, Ricardo
   Rombaldi, Airton Jose
TI Incidence of multimorbidity and associated factors during the COVID-19
   pandemic in Brazil: a cohort study
SO SAO PAULO MEDICAL JOURNAL
LA English
DT Article
DE Multimorbidity; Chronic disease; Risk factors; Pandemics; COVID-19
ID HEALTH; IMPACT; CARE; POPULATION; DISEASES
AB BACKGROUND: Due to the coronavirus disease 2019 (COVID-19) pandemic, access to healthcare services may have become difficult, which may have led to an increase in chronic diseases and multimorbidity. OBJECTIVES: To assess the incidence of multimorbidity and its associated factors among adults living in the state of Rio Grande do Sul, Brazil. DESIGN AND SETTING: Cohort study conducted in Rio Grande do Sul, Brazil. METHODS: We included data from the two waves of the Prospective Study About Mental and Physical Health (PAMPA). Data were collected via online questionnaires between June and July 2020 (wave 1) and between December 2020 and January 2021 (wave 2). Multimorbidity was defined as the presence of two or more diagnosed medical conditions. RESULTS: In total, 516 individuals were included, among whom 27.1% (95% confidence interval, CI: 23.531.1) developed multimorbidity from wave 1 to 2. In adjusted regression models, female sex (hazard ratio, HR: 1.97; 95% CI: 1.19-3.24), middle-aged adults (31-59 years) (HR: 1.78; 95% CI: 1.18-2.70) and older adults (60 or over) (HR: 2.41; 95% CI: 1.25-4.61) showed higher risk of multimorbidity. Back pain (19.4%), high cholesterol (13.3%) and depression (12.2%) were the medical conditions with the highest proportions reported by the participants during wave 2. CONCLUSION: The incidence of multimorbidity during a six-month period during the COVID-19 pandemic was 27.1% in the state of Rio Grande do Sul, Brazil.
C1 [Delpino, Felipe Mendes; Caputo, Eduardo Lucia; da Silva, Marcelo Cozzensa; Reichert, Felipe Fossati; Nunes, Bruno Pereira; Feter, Natan; Leite, Jayne Santos; Cassuriaga, Julia; Huckembeck, Caroline Malue; Alt, Ricardo; Rombaldi, Airton Jose] Univ Fed Pelotas UFPel, Pelotas, RS, Brazil.
   [Delpino, Felipe Mendes; Nunes, Bruno Pereira] Univ Fed Pelotas UFPel, Postgrad Nursing Program, Pelotas, RS, Brazil.
   [Caputo, Eduardo Lucia; da Silva, Marcelo Cozzensa; Reichert, Felipe Fossati; Feter, Natan; Cassuriaga, Julia; Huckembeck, Caroline Malue; Rombaldi, Airton Jose] Univ Fed Pelotas UFPel, Postgrad Phys Educ Program, Pelotas, RS, Brazil.
   [Leite, Jayne Santos] Univ Fed Rio Grande UFRGS, Postgrad Hlth Sci Program, Porto, Brazil.
   [Alt, Ricardo] Univ Fed Pelotas UFPel, Postgrad Epidemiol Program, Pelotas, RS, Brazil.
RP Delpino, FM (通讯作者)，Univ Fed Pelotas UFPel, Dept Enfermagem Saude Publ, R Gomes Carneiro 01, BR-96010610 Pelotas, RS, Brazil.
EM fmdsocial@outlook.com
RI ; Lucia Caputo, Eduardo/O-6337-2017; Nunes, Bruno/E-3231-2014
OI Cassuriaga, Julia/0000-0002-8352-6774; Feter, Natan/0000-0001-6295-9792;
   Cozzensa da Silva, Marcelo/0000-0003-2336-7131; Lucia Caputo,
   Eduardo/0000-0002-3515-9308; Nunes, Bruno/0000-0002-4496-4122; Delpino,
   Felipe/0000-0002-3562-3246; Rombaldi, Airton/0000-0002-6707-814X; Leite,
   Jayne/0000-0002-4612-7301
FU Conselho Nacional de Desenvolvimento Cientifico e Tecnologico (CNPq);
   Coordenacao de Aperfeicoamento de Pessoal de Nivel Superior (CAPES)
   [001]
FX F.M.D. received a doctoral fellowship from the Conselho Nacional de
   Desenvolvimento Cientifico e Tecnologico (CNPq) during the writing of
   the manuscript. This study was financed in part by the Coordenacao de
   Aperfeicoamento de Pessoal de Nivel Superior (CAPES), under finance code
   001
CR Alimohammadian M, 2017, BMJ OPEN, V7, DOI 10.1136/bmjopen-2016-013548
   Bahler C, 2015, BMC HEALTH SERV RES, V15, DOI 10.1186/s12913-015-0698-2
   Barros Aluisio J D, 2003, BMC Med Res Methodol, V3, P21, DOI 10.1186/1471-2288-3-21
   Batista SR, 2020, CAD SAUDE PUBLICA, V36, DOI [10.1590/0102-311X00196120, 10.1590/0102-311x00196120]
   Bertakis KD, 2000, J FAM PRACTICE, V49, P147
   Brown M., 2020, COVID 19 SURVEY 5 NA
   Bueno-Notivol J, 2021, INT J CLIN HLTH PSYC, V21, DOI 10.1016/j.ijchp.2020.07.007
   Bull FC, 2020, BRIT J SPORT MED, V54, P1451, DOI 10.1136/bjsports-2020-102955
   Chudasama YV, 2020, DIABETES METAB SYND, V14, P965, DOI 10.1016/j.dsx.2020.06.042
   Costa AK, 2020, REV SAUDE PUBL, V54, DOI 10.11606/s1518-8787.2020054002569
   Costa CD, 2018, CAD SAUDE PUBLICA, V34, DOI [10.1590/0102-311X00040718, 10.1590/0102-311x00040718]
   de Carvalho JN, 2017, PLOS ONE, V12, DOI 10.1371/journal.pone.0174322
   de Melo LA, 2020, CIENC SAUDE COLETIVA, V25, P3867, DOI 10.1590/1413-812320202510.34492018
   Dhalwani NN, 2016, INT J BEHAV NUTR PHY, V13, DOI 10.1186/s12966-016-0330-9
   Enes CC, 2019, PUBLIC HEALTH REP, V134, P324, DOI 10.1177/0033354919848741
   Feter N, 2020, MEDRXIV, DOI [10.1101/2020.07.22.20160309, DOI 10.1101/2020.07.22.20160309]
   Feter N, 2021, BMC PUBLIC HEALTH, V21, DOI 10.1186/s12889-021-10719-7
   Lee K, 2009, GLOB INST, P1
   Leite JS, 2021, CIENC SAUDE COLETIVA, V26, P987, DOI 10.1590/1413-81232021263.39232020
   Makovski TT, 2019, AGEING RES REV, V53, DOI 10.1016/j.arr.2019.04.005
   Mauvais-Jarvis F, 2020, LANCET, V396, P565, DOI 10.1016/S0140-6736(20)31561-0
   McPhail SM, 2016, RISK MANAG HEALTHC P, V9, P143, DOI 10.2147/RMHP.S97248
   Melo Laércio Almeida de, 2019, Rev. bras. geriatr. gerontol., V22, pe180154, DOI 10.1590/1981-22562019022.180154
   Nguyen Hai, 2019, J Comorb, V9, p2235042X19870934, DOI 10.1177/2235042X19870934
   Nunes BP, 2018, REV SAUDE PUBL, V52, DOI [10.11606/S1518-8787.2018052000637, 10.11606/s1518-8787.2018052000637]
   Nunes BP, 2016, INT J PUBLIC HEALTH, V61, P1013, DOI 10.1007/s00038-016-0819-7
   Okereke M, 2021, INT J HEALTH PLAN M, V36, P13, DOI 10.1002/hpm.3067
   Pati S, 2021, FRONT PUBLIC HEALTH, V8, DOI 10.3389/fpubh.2020.584408
   Ryan A, 2018, J GERONTOL A-BIOL, V73, P1538, DOI 10.1093/gerona/glx251
   Sagat P, 2020, INT J ENV RES PUB HE, V17, DOI 10.3390/ijerph17197302
   de Souza ASS, 2020, BMC HEALTH SERV RES, V20, DOI 10.1186/s12913-020-05938-4
   Valderas JM, 2009, ANN FAM MED, V7, P357, DOI 10.1370/afm.983
   van Oostrom SH, 2016, PLOS ONE, V11, DOI 10.1371/journal.pone.0160264
   Wikstrom K, 2015, EUR J INTERN MED, V26, P211, DOI 10.1016/j.ejim.2015.02.012
   Xiong JQ, 2020, J AFFECT DISORDERS, V277, P55, DOI 10.1016/j.jad.2020.08.001
NR 35
TC 0
Z9 0
U1 0
U2 0
PU ASSOCIACAO PAULISTA MEDICINA
PI SAO PAULO
PA AV BRIG LUIS ANTONIO, 278-7 ANDAR, SAO PAULO, CEP01318-901, BRAZIL
SN 1516-3180
J9 SAO PAULO MED J
JI Sao Paulo Med. J.
PD MAY-JUN
PY 2022
VL 140
IS 3
BP 447
EP 453
DI 10.1590/1516-3180.2021.0518.R1.15092021
PG 7
WC Medicine, General & Internal
WE Science Citation Index Expanded (SCI-EXPANDED)
SC General & Internal Medicine
GA 1V6QB
UT WOS:000806210800018
PM 35507994
OA gold
DA 2022-07-18
ER

PT J
AU Gavriluta, C
   Dalban, CM
   Ioan, BG
AF Gavriluta, Cristina
   Dalban, Costel Marian
   Ioan, Beatrice Gabriela
TI Educational, Emotional, and Social Impact of the Emergency State of
   COVID-19 on Romanian University Students
SO INTERNATIONAL JOURNAL OF ENVIRONMENTAL RESEARCH AND PUBLIC HEALTH
LA English
DT Article
DE COVID-19 pandemic; students; educational dimension; emotional dimension;
   social dimension
ID MENTAL-HEALTH
AB Background and Objectives: The COVID-19 pandemic has had a global impact at the social, economic, cultural, and political levels. Education is one of the areas that experienced a sudden change during the COVID-19 pandemic that affected both students and teachers worldwide. Thus, the aim of our research was to analyze the educational, emotional, and social impact of the period of the emergency state (16 March 2020-15 May 2020) imposed by the COVID-19 pandemic on Romanian university students. Materials and Methods: We conducted a questionnaire-based survey among Romanian university students at the national level. Results: Our study showed that students accepted online education only as a form of compromise in relation to the epidemiological situation. However, they were affected by the diminished contact with the university and their colleagues and the lack of a regular routine. Emotionally, the participants experienced feelings of loneliness, panic, fear, aggressiveness, and intolerance due to the lack of cultural activities, the struggle with the usual routine, and the restriction of communication and movement. Socially, the relationships with friends and university colleagues were affected; many students returned home to their parents, who supported them during the lockdown. As a general finding, our study describes a social category that felt the full effects of isolation during the emergency state but still managed to cope with the situation by mobilizing a number of specific resources: family, intellectual and cultural concerns, and faith. Conclusions: The emergency state imposed by the COVID-19 pandemic has been a special experience in the lives of Romanian students. Its dramatism was tempered well by an effective support mechanism provided by social ties, intellectual formation, and a certain religiosity. This has produced good resilience among students, but also in the communities they belong to.
C1 [Gavriluta, Cristina; Dalban, Costel Marian] Alexandru Ioan Cuza Univ, Dept Sociol, Iasi 700506, Romania.
   [Gavriluta, Cristina; Dalban, Costel Marian] Alexandru Ioan Cuza Univ, Social Work Dept, Iasi 700506, Romania.
   [Ioan, Beatrice Gabriela] Grigore T Popa Univ Med & Pharm, Fac Med, Dept Legal Med, Iasi 700115, Romania.
RP Dalban, CM (通讯作者)，Alexandru Ioan Cuza Univ, Dept Sociol, Iasi 700506, Romania.; Dalban, CM (通讯作者)，Alexandru Ioan Cuza Univ, Social Work Dept, Iasi 700506, Romania.
EM cristina_gavriluta@yahoo.fr; marian.dalban@gmail.com;
   beatrice.ioan@umfiasi.ro
FU Romanian Ministry of Research, Innovation and Digitization
   [11PFE/30.12.2021]
FX Authors are thankful to Romanian Ministry of Research, Innovation and
   Digitization, within Program 1-Development of the national RD system,
   Subprogram 1.2-Institutional Performance-RDI excellence funding
   projects, Contract No. 11PFE/30.12.2021, for financial support.
CR Baudrillard J., 1981, SIMULACRES SIMULATIO
   Borkowska M, 2021, EUR SOC, V23, pS618, DOI 10.1080/14616696.2020.1833067
   Bornstein MH, 2013, DEV REV, V33, P357, DOI 10.1016/j.dr.2013.08.003
   Bourion-Bedes S, 2021, J AFFECT DISORDERS, V283, P108, DOI 10.1016/j.jad.2021.01.041
   Chhetri R., 2021, HIGHER ED FUTURE, V8, P133, DOI [DOI 10.1177/2347631120983481, 10.1177/2347631120983481]
   Cioca LI, 2021, SUSTAINABILITY-BASEL, V13, DOI 10.3390/su132212805
   Diaz-Noguera MD, 2022, INT J ENV RES PUB HE, V19, DOI 10.3390/ijerph19020654
   Dinu LM, 2021, EDUC SCI, V11, DOI 10.3390/educsci11110702
   Doniec R, 2021, HEALTHCARE-BASEL, V9, DOI 10.3390/healthcare9111513
   Du C, 2021, CLOCKS SLEEP, V3, P12, DOI 10.3390/clockssleep3010002
   El-Sakran A, 2022, INT J ENV RES PUB HE, V19, DOI 10.3390/ijerph19052979
   Elmer T, 2020, PLOS ONE, V15, DOI 10.1371/journal.pone.0236337
   Elsalem L, 2021, ANN MED SURG, V62, P326, DOI 10.1016/j.amsu.2021.01.054
   Florian B., 2020, RAPORT EDUCATIA TIMP
   Gavrilua C., 2020, COVID 19 DIMENSIUNI, P229
   Harangi-Rakos M, 2022, EDUC SCI, V12, DOI 10.3390/educsci12010036
   Hendriksen P.A., 2021, DATE, V6, P120, DOI [10.3390/data6110120, DOI 10.3390/DATA6110120]
   Rafsanjanipoor SMH, 2022, PSYCHOL HEALTH MED, V27, P30, DOI 10.1080/13548506.2021.1874438
   Huang YE, 2021, PSYCHOL HEALTH MED, V26, P23, DOI 10.1080/13548506.2020.1754438
   Husky MM, 2020, COMPR PSYCHIAT, V102, DOI 10.1016/j.comppsych.2020.152191
   Institutul Roman pentru Evaluare si Strategie, 2020, ACC COP SCOL DIN ROM
   Institutul Roman pentru Evaluare si Strategie, 2021, 1 COVID 19 ROM IMP P
   Ionescu CA, 2020, SUSTAINABILITY-BASEL, V12, DOI 10.3390/su12219030
   Jager J, 2017, MONOGR SOC RES CHILD, V82, P13, DOI 10.1111/mono.12296
   Jupp V., 2006, SAGE DICT SOCIAL RES, DOI [10.4135/9780857020116, DOI 10.4135/9780857020116, 10.4135/9780857020116.n75, DOI 10.4135/9780857020116.N75]
   Laar RA, 2021, HEALTHCARE-BASEL, V9, DOI 10.3390/healthcare9081030
   Laurinaityte I, 2022, INT J ENV RES PUB HE, V19, DOI 10.3390/ijerph19063253
   Lorente LML, 2020, SUSTAINABILITY-BASEL, V12, DOI 10.3390/su12219091
   Lee SRA, 2021, PSYCHOL MED, V51, P1403, DOI 10.1017/S003329172000121X
   Lieberman M., 2020, ED WEEK
   Mak IWC, 2009, GEN HOSP PSYCHIAT, V31, P318, DOI 10.1016/j.genhosppsych.2009.03.001
   Marinoni G., 2020, IAU GLOBAL SURVEY RE
   Montenegro-Rueda M, 2021, SUSTAINABILITY-BASEL, V13, DOI 10.3390/su131910509
   Naser AY, 2021, INT J SOC PSYCHIATR, V67, P664, DOI 10.1177/0020764020966631
   Orlik T., 2020, CORONAVIRUS COULD CO
   Rajkumar RP, 2020, ASIAN J PSYCHIATR, V52, DOI 10.1016/j.ajp.2020.102066
   Romanian National Institute for Statistics and Economic (NIS), 2020, TEMP ONL DAT
   Sahu P, 2020, CUREUS, V12, DOI 10.7759/cureus.7541
   Sapsford R., 2006, DATA COLLECTION ANAL, V2nd, DOI [10.4135/9781849208802, DOI 10.4135/9781849208802]
   Singh S, 2022, INT J ENV RES PUB HE, V19, DOI 10.3390/ijerph19063242
   Somekh B., 2005, RES METHODS SOCIAL S, V36, P368, DOI 10.1111/j.1467-8535.2005.00515_7.x
   Soria-Barreto K, 2021, SUSTAINABILITY-BASEL, V13, DOI 10.3390/su132413813
   Tang F, 2021, PSYCHOL HEALTH, V36, P164, DOI 10.1080/08870446.2020.1782410
   Teixeira S, 2022, INT J ENV RES PUB HE, V19, DOI 10.3390/ijerph19063185
   UNESCO, 2020, STRATL DIG DIV DIST
   UNESCO, 2020, PRACT GUID IMPL SURV
   World Health Organization, IMP EC CRIS MENT HLT
   Xiong JQ, 2020, J AFFECT DISORDERS, V277, P55, DOI 10.1016/j.jad.2020.08.001
   Zhao JJ, 2022, INT J ENV RES PUB HE, V19, DOI 10.3390/ijerph19053049
   Zilinskas E, 2021, INT J ENV RES PUB HE, V18, DOI 10.3390/ijerph182312737
NR 50
TC 0
Z9 0
U1 4
U2 4
PU MDPI
PI BASEL
PA ST ALBAN-ANLAGE 66, CH-4052 BASEL, SWITZERLAND
EI 1660-4601
J9 INT J ENV RES PUB HE
JI Int. J. Environ. Res. Public Health
PD APR
PY 2022
VL 19
IS 7
AR 3990
DI 10.3390/ijerph19073990
PG 20
WC Environmental Sciences; Public, Environmental & Occupational Health
WE Science Citation Index Expanded (SCI-EXPANDED); Social Science Citation Index (SSCI)
SC Environmental Sciences & Ecology; Public, Environmental & Occupational
   Health
GA 0L2GA
UT WOS:000781297300001
PM 35409670
OA Green Published, gold
DA 2022-07-18
ER

PT J
AU Aneja, P
   Singh, I
   Singh, B
   Kundi, PS
   Singh, I
   Kathiravan, S
   Singh, SM
AF Aneja, Parul
   Singh, Inderjit
   Singh, Bhupinder
   Kundi, Pardeep Singh
   Singh, Inderbir
   Kathiravan, Sanjana
   Singh, Shubh Mohan
TI PHYSICIANS' REACTIONS TO COVID-19: THE RESULTS OF A PRELIMINARY
   INTERNATIONAL INTERNET SURVEY
SO PSYCHIATRIA DANUBINA
LA English
DT Article
DE COVID-19; physician; reaction; emotional; behaviour
AB Objectives: Physicians across the world have been disproportionately affected by the COVID-19 pandemic. This study was designed and conducted to assess the emotional and behavioural reactions of physicians to the initial phase of the COVID-19 pandemic. Subjects and methods: An online survey questionnaire using the google forms platform was constructed by the authors. The items in the questionnaire were based on clinical experience, relevant literature review and discussion with peers. A list of issues that were deemed as essential components of the experience of the pandemic relevant to physicians was arrived at. Thereafter these issues were operationalized into question form and hosted on the google forms platform. The link to this questionnaire was circulated by the authors among their peer groups in the month of April 2020. Results: We received 295 responses and 3 were unusable. Most of the responses were from India, the United States of America, Australia, Canada and the United Kingdom. About 60% of the respondents identified themselves as frontline and had a decade of clinical experience. Most respondents reported being anxious due to the pandemic and also observed the same in their peers and families. A majority also observed changes in behaviour in self and others and advanced a variety of reasons and concerns. A sense of duty was the most commonly employed coping mechanism. Conclusion: Physicians are not immune from information and misinformation, or cues in the environment. Behavioural choices are not always predicted by knowledge but by a combination of knowledge, emotional state, personality and environment. Healthcare settings need to be ready for emergencies and should focus on reducing uncertainty in physicians. These factors may also be gainfully used in the mental health promotion of physicians in COVID-19 care roles.
C1 [Aneja, Parul] UPMC Pinnacle, Harrisburg, PA USA.
   [Singh, Inderjit] Roche Diabet Care Inc, Indianapolis, IN USA.
   [Singh, Bhupinder] Univ Illinois, Ascens St Francis Hosp, Coll Med, Evanston, IL USA.
   [Kundi, Pardeep Singh] Vancouver Gen Hosp, Vancouver, BC, Canada.
   [Singh, Inderbir] Essex Partnership Univ MHS Fdn Trust, Wickford, England.
   [Kathiravan, Sanjana; Singh, Shubh Mohan] Postgrad Inst Med Educ & Res, Dept Psychiat, Chandigarh, India.
RP Singh, SM (通讯作者)，Postgrad Inst Med Educ & Res, Dept Psychiat, Chandigarh, India.
EM shubhmohan@gmail.com
RI Kathiravan, Sanjana/AAP-6561-2021
OI Kathiravan, Sanjana/0000-0002-8651-5667
CR Amerio Andrea, 2020, Acta Biomed, V91, P83, DOI 10.23750/abm.v91i2.9619
   [Anonymous], 2020, INT J ENV RES PUB HE, DOI 10.3390/ijerph17051729
   [Anonymous], 2020, PERSPECT PSYCHIATR C, DOI [10.1111/ppc.12555, DOI 10.1111/PPC.12555]
   Barnett DJ, 2020, J PUBLIC HEALTH MAN, V26, P310, DOI 10.1097/PHH.0000000000001199
   Corley A, 2010, INT J NURS STUD, V47, P577, DOI 10.1016/j.ijnurstu.2009.11.015
   Garfin DR, 2020, HEALTH PSYCHOL, V39, P355, DOI 10.1037/hea0000875
   Geldsetzer P, 2020, J MED INTERNET RES, V22, DOI 10.2196/18790
   González-Padilla Daniel A., 2020, Int. braz j urol., V46, P120, DOI [10.1590/S1677-5538.IBJU.2020.S121, 10.1590/s1677-5538.ibju.2020.s121]
   Lai JB, 2020, JAMA NETW OPEN, V3, DOI 10.1001/jamanetworkopen.2020.3976
   Mohindra R, 2020, ASIAN J PSYCHIATR, V51, DOI 10.1016/j.ajp.2020.102084
   Mosolova E, 2020, PSYCHIAT DANUB, V32, P549, DOI 10.24869/psyd.2020.549
   Lima CKT, 2020, PSYCHIAT RES, V287, DOI 10.1016/j.psychres.2020.112915
   Usul E, 2020, PSYCHIAT DANUB, V32, P563, DOI 10.24869/psyd.2020.563
   Zhang Longhao, 2020, Sheng Wu Yi Xue Gong Cheng Xue Za Zhi, V37, P236, DOI 10.7507/1001-5515.202002034
NR 14
TC 0
Z9 0
U1 2
U2 2
PU MEDICINSKA NAKLADA
PI ZAGREB
PA VLASKA 69, HR-10000 ZAGREB, CROATIA
SN 0353-5053
EI 1849-0867
J9 PSYCHIAT DANUB
JI Psychiatr. Danub.
PY 2021
VL 33
IS 4
BP 620
EP 625
DI 10.24869/psyd.2021.620
PG 6
WC Psychiatry
WE Science Citation Index Expanded (SCI-EXPANDED); Social Science Citation Index (SSCI)
SC Psychiatry
GA XU0LF
UT WOS:000733967200029
PM 34928920
OA gold
DA 2022-07-18
ER

PT J
AU Sumikawa, Y
   Yamamoto-Mitani, N
AF Sumikawa, Yuka
   Yamamoto-Mitani, Noriko
TI Transitional care during COVID-19 pandemic in Japan: Calls for new
   strategies to integrate traditional approaches With information and
   communication technologies
SO BIOSCIENCE TRENDS
LA English
DT Article
DE COVID-19; discharge; transitional care
AB Transitional care is indispensable in successfully transitioning patients from hospital to home and preventing adverse events during this process. There were restricted services in several hospitals for minimizing the spread of COVID-19. Therefore, hospitals could not provide adequate transitional care that possibly resulted in poor post-discharge outcomes in patients. Some hospitals have now combined infection prevention with face-to-face opportunities, i.e., requiring reservations for transitional care consultation and restricting pre-discharge conferences. Several hospitals started providing pre-discharge conferences using apps, where patients/family caregivers and care teams could have face-to-face discussions about medical and nursing care plans, goals, and preferences. However, building a relationship between patient/family and medical/nursing staff and providing decision-making, psychological support, and risk assessment generally performed in person are still in demand. New hybrid strategies should be developed and evaluated to provide transitional care while using online systems and minimal face-to-face support during the pandemic.
C1 [Sumikawa, Yuka; Yamamoto-Mitani, Noriko] Univ Tokyo, Grad Sch Med, Dept Community Hlth Nursing, Div Hlth Sci & Nursing,Bunkyo Ku, 7-3-1 Hongo, Tokyo 1130033, Japan.
RP Sumikawa, Y (通讯作者)，Univ Tokyo, Grad Sch Med, Dept Community Hlth Nursing, Div Hlth Sci & Nursing,Bunkyo Ku, 7-3-1 Hongo, Tokyo 1130033, Japan.
EM sumi0719yuka@gmail.com
FU Ministry of Education, Culture, Sports, Science and Technology, Japan
   [20K23188]
FX This work was supported by the Ministry of Education, Culture, Sports,
   Science and Technology, Japan (20K23188).
CR Association for Palliative Medicine of Great Britain and Ireland, 2021, COVID 19 PALL END LI
   Coleman EA, 2003, J AM GERIATR SOC, V51, P556, DOI 10.1046/j.1532-5415.2003.51186.x
   Coleman EA, 2006, ARCH INTERN MED, V166, P1822, DOI 10.1001/archinte.166.17.1822
   Holliman D, 2003, HEALTH SOC WORK, V28, P224, DOI 10.1093/hsw/28.3.224
   Naylor MD, 2017, J AM GERIATR SOC, V65, P1119, DOI 10.1111/jgs.14782
   Taylor WC, 2020, AIMS MED SCI, V7, P10, DOI 10.3934/medsci.2020002
   The Cancer Institute Hospital of JFCR, COM JOIN US ONL C
   Towers AM, 2020, J LONG TERM CARE, P151
   Yoshimasa O., 2020, NEW MED WORLD WEEKLY
NR 9
TC 2
Z9 2
U1 1
U2 6
PU IRCA-BSSA
PI TOKYO
PA PEARL CITY KOISHIKAWA 603, 2-4-5 KASUGA, BUNKYO-KU, TOKYO, 112-0003,
   JAPAN
SN 1881-7815
EI 1881-7823
J9 BIOSCI TRENDS
JI BioSci. Trends
PD FEB
PY 2021
VL 15
IS 1
BP 55
EP 57
DI 10.5582/bst.2021.01056
PG 3
WC Biology
WE Science Citation Index Expanded (SCI-EXPANDED)
SC Life Sciences & Biomedicine - Other Topics
GA QR6KN
UT WOS:000625325300008
PM 33627572
OA gold
DA 2022-07-18
ER

PT J
AU Beca-Martinez, MT
   Romay-Barja, M
   Falcon-Romero, M
   Rodriguez-Blazquez, C
   Benito-Llanes, A
   Forjaz, MJ
AF Teresa Beca-Martinez, Maria
   Romay-Barja, Maria
   Falcon-Romero, Maria
   Rodriguez-Blazquez, Carmen
   Benito-Llanes, Agustin
   Joao Forjaz, Maria
TI Compliance with the main preventive measures of COVID-19 in Spain: The
   role of knowledge, attitudes, practices, and risk perception
SO TRANSBOUNDARY AND EMERGING DISEASES
LA English
DT Article; Early Access
DE attitudes; COVID-19; knowledge; preventive measures; risk perception;
   Spain
ID INFORMATION-SOURCES; EPIDEMIC; TRENDS; MASK; UK
AB In epidemics such as COVID-19, major changes need to be made to the population's behavior to prevent infection and stop disease transmission. The three most recommended preventive measures are wearing a mask, washing hands with soap or hydroalcoholic gel, and watching an interpersonal distance of at least two meters (3W) from other people. This study aimed to assess adherence to these COVID-19-related three preventive measures and its association with knowledge, attitudes, risk perception, and practices in Spain. The COSMO-Spain survey, based on the WHO Behavioral Insights questionnaire on COVID-19, was conducted in the general Spanish population using an online questionnaire (n = 1,033). Sociodemographic, knowledge, attitudes, practices, and risk perception variables were included. A multivariable logistic regression model was carried out to evaluate the factors associated with compliance with the three preventive measures. Half of the respondents (49.8%) were women with a median age of 45 (Inter-quartile Range, IR = 21) years. In the logistic regression, the factors associated with 3W compliance were being over 45 years; knowing about how COVID-19 spreads and wearing masks properly; appropriate attitudes towards COVID-19 (greater agreement with mandatory mask use); high risk perception (feeling that the coronavirus is spreading rapidly, being concerned about non-mask wearers), and adherence to other preventive measures against COVID-19, such as staying at home. Adequate knowledge, attitudes and risk perception are determinants of 3W compliance. Developing effective health education programs and frequent communication strategies are necessary, particularly for those who adhere less to preventive measures.
C1 [Teresa Beca-Martinez, Maria] Hosp Virgen Salud, Serv Med Prevent, Toledo, Spain.
   [Teresa Beca-Martinez, Maria] Univ Nacl Educ Distancia UNED, Madrid, Spain.
   [Romay-Barja, Maria; Benito-Llanes, Agustin] Inst Salud Carlos III, Ctr Nacl Med Trop, Madrid, Spain.
   [Falcon-Romero, Maria] Univ Murcia, Murcia, Spain.
   [Rodriguez-Blazquez, Carmen; Joao Forjaz, Maria] Inst Salud Carlos III, Ctr Nacl Epidemiol, Madrid, Spain.
   [Joao Forjaz, Maria] Red Invest Serv Salud Enfermedades Cron, Madrid, Spain.
RP Romay-Barja, M (通讯作者)，Inst Salud Carlos III, Ctr Nacl Med Trop, Madrid, Spain.
EM mromay@isciii.es
RI Forjaz, Maria João/AAI-3797-2020; Falcon Romero, Maria/Q-4520-2018
OI Forjaz, Maria João/0000-0003-3935-962X; /0000-0001-9915-7750; Falcon
   Romero, Maria/0000-0002-5013-685X; Romay, Maria/0000-0002-0177-6885
CR Abrams EM, 2020, J ALLER CL IMM-PRACT, V8, P1791, DOI 10.1016/j.jaip.2020.04.012
   Ajilore K, 2017, HEALTH EDUC J, V76, P648, DOI 10.1177/0017896917710969
   Ali SH, 2020, JMIR PUBLIC HLTH SUR, V6, P154, DOI 10.2196/21071
   [Anonymous], 2021, PREV GETT SICK
   Anwar A, 2020, CUREUS, V12, DOI 10.7759/cureus.10453
   Ayouni I, 2021, BMC PUBLIC HEALTH, V21, DOI 10.1186/s12889-021-11111-1
   Bain Company, 2020, IMP COVID 19 HOST ES
   Banerjee R, 2021, SOC SCI MED, V268, DOI 10.1016/j.socscimed.2020.113473
   Beesoon S, 2020, PREV MED, V139, DOI 10.1016/j.ypmed.2020.106236
   Betsch C, 2020, LANCET, V395, P1255, DOI 10.1016/S0140-6736(20)30729-7
   Boletin oficial del Estado, 2020, B OFICIAL ESTADO B OFICIAL ESTADO
   Cartaud A, 2020, PLOS ONE, V15, DOI 10.1371/journal.pone.0243023
   Chakrawarty A, 2020, CUREUS, V12, DOI 10.7759/cureus.11274
   Chen Y, 2020, J MED INTERNET RES, V22, DOI 10.2196/23729
   Chu DK, 2020, LANCET, V395, P1973, DOI 10.1016/S0140-6736(20)31142-9
   Davies NG, 2020, LANCET PUBLIC HEALTH, V5, pE375, DOI 10.1016/S2468-2667(20)30133-X
   European Centre for Disease Prevention and Control, 2020, HEATING VENTILATION
   European Centre for Disease Prevention and Control, 2021, BEH INS RES SUPP RES
   Ferdous MZ, 2020, PLOS ONE, V15, DOI 10.1371/journal.pone.0239254
   Gallaway MS, 2020, MMWR-MORBID MORTAL W, V69, P1460, DOI 10.15585/mmwr.mm6940e3
   Gray DJ, 2020, INFECT DIS POVERTY, V9, DOI 10.1186/s40249-020-00695-2
   Nhu HV, 2020, J COMMUN HEALTH, V45, P1263, DOI 10.1007/s10900-020-00919-4
   Hatabu A, 2020, PLOS ONE, V15, DOI 10.1371/journal.pone.0244350
   Hernandez-Garcia I, 2020, JMIR PUBLIC HLTH SUR, V6, P110, DOI 10.2196/18717
   Hosen I, 2021, PLOS ONE, V16, DOI 10.1371/journal.pone.0251151
   ISCIII, 2020, SIT COVID 19 ESP CAS
   Kantor BN, 2020, FRONT MED-LAUSANNE, V7, DOI 10.3389/fmed.2020.00384
   Khasawneh AI, 2020, FRONT PUBLIC HEALTH, V8, DOI 10.3389/fpubh.2020.00253
   Lennon Robert P, 2020, Health Lit Res Pract, V4, pe161, DOI 10.3928/24748307-20200708-01
   Li SY, 2020, J MED INTERNET RES, V22, DOI 10.2196/19782
   Lin YH, 2020, BRAIN BEHAV IMMUN, V87, P30, DOI 10.1016/j.bbi.2020.04.020
   Lotfi M, 2020, CLIN CHIM ACTA, V508, P254, DOI 10.1016/j.cca.2020.05.044
   MacIntyre CR, 2021, INT J INFECT DIS, V106, P199, DOI 10.1016/j.ijid.2021.03.056
   Mboya IB, 2020, PAN AFR MED J, V35, DOI 10.11604/pamj.supp.2020.35.146.24473
   Mouchtouri VA, 2020, INT J ENV RES PUB HE, V17, DOI 10.3390/ijerph17238854
   Nazione S, 2021, HEALTH COMMUN, V36, P23, DOI 10.1080/10410236.2020.1847446
   Norman P, 2020, BRIT J HEALTH PSYCH, V25, P1006, DOI 10.1111/bjhp.12474
   Nwonwu EU, 2020, PAN AFR MED J, V37, DOI 10.11604/pamj.2020.37.63.23986
   Ozdemir S, 2022, INT J HEALTH POLICY, V11, P579, DOI 10.34172/ijhpm.2020.199
   Person B, 2004, EMERG INFECT DIS, V10, P358, DOI 10.3201/eid1002.030750
   Qian MC, 2020, BMJ OPEN, V10, DOI 10.1136/bmjopen-2020-040910
   Reintjes R, 2016, PLOS ONE, V11, DOI [10.1371/journal.pone.0151258, 10.1371/journal.pone.0]
   Rodriguez-Blazquez C, 2021, FRONT PUBLIC HEALTH, V9, DOI 10.3389/fpubh.2021.678926
   Rui J.R., 2021, JMIR HUM FACTORS, V8, P1, DOI [10.2196/23232, DOI 10.2196/23232]
   Sakya SM, 2021, CURR MED RES OPIN, V37, P911, DOI 10.1080/03007995.2021.1901679
   Syed Q, 2003, J EPIDEMIOL COMMUN H, V57, P855, DOI 10.1136/jech.57.11.855
   Van Scoy LJ, 2021, ANN FAM MED, V19, P293, DOI 10.1370/afm.2674
   Varghese NE, 2021, PLOS ONE, V16, DOI 10.1371/journal.pone.0250872
   Wang XW, 2020, JAMA-J AM MED ASSOC, V324, P703, DOI 10.1001/jama.2020.12897
   Wang Y, 2020, BMJ GLOB HEALTH, V5, DOI 10.1136/bmjgh-2020-002794
   Wise T, 2020, ROY SOC OPEN SCI, V7, DOI 10.1098/rsos.200742
   World Health Organization, 2020, COVID 19 STRATEGY UP
   World Health Organization, 2020, TRANSMISSION SARS CO
   World Health Organization, 2020, COR DIS COVID 19 OUT
   Yu XH, 2020, ONE HEALTH-AMSTERDAM, V10, DOI 10.1016/j.onehlt.2020.100160
   Cuan-Baltazar JY, 2020, JMIR PUBLIC HLTH SUR, V6, P176, DOI 10.2196/18444
   Zhu N, 2020, NEW ENGL J MED, V382, P727, DOI 10.1056/NEJMoa2001017
NR 57
TC 3
Z9 3
U1 3
U2 9
PU WILEY
PI HOBOKEN
PA 111 RIVER ST, HOBOKEN 07030-5774, NJ USA
SN 1865-1674
EI 1865-1682
J9 TRANSBOUND EMERG DIS
JI Transbound. Emerg. Dis.
DI 10.1111/tbed.14364
EA NOV 2021
PG 12
WC Infectious Diseases; Veterinary Sciences
WE Science Citation Index Expanded (SCI-EXPANDED)
SC Infectious Diseases; Veterinary Sciences
GA WU8UU
UT WOS:000716815300001
PM 34730277
OA hybrid, Green Published
DA 2022-07-18
ER

PT J
AU Banik, R
   Islam, MS
   Pranta, MUR
   Rahman, QM
   Rahman, M
   Pardhan, S
   Driscoll, R
   Hossain, S
   Sikder, MT
AF Banik, Rajon
   Islam, Md Saiful
   Pranta, Mamun Ur Rashid
   Rahman, Quazi Maksudur
   Rahman, Mahmudur
   Pardhan, Shahina
   Driscoll, Robin
   Hossain, Sahadat
   Sikder, Md Tajuddin
TI Understanding the determinants of COVID-19 vaccination intention and
   willingness to pay: findings from a population-based survey in
   Bangladesh
SO BMC INFECTIOUS DISEASES
LA English
DT Article
DE COVID-19 vaccine; Health belief model; Intention; Willingness to pay;
   Bangladesh
ID CORONAVIRUS OUTBREAK; ACCEPTABILITY
AB Background Several coronavirus disease (COVID-19) vaccines have already been authorized and distributed in different countries all over the world, including Bangladesh. Understanding public acceptance of such a novel vaccine is vital, but little is known about the topic. Objectives This study aimed to investigate the determinants of intention to receive a COVID-19 vaccine and willingness to pay (WTP) among people in Bangladesh. Methods An anonymous and online-based survey of Bangladeshi people (mean age = 29.96 +/- 9.15 years; age range = 18-60 years) was conducted using a self-reported questionnaire consisting of socio-demographics, COVID-19 experience, and vaccination-related information as well as the health belief model (HBM). Multivariable logistic regression was performed to determine the factors influencing COVID-19 vaccination intent and WTP. Results Of the 894 participants, 38.5% reported a definite intention to receive a COVID-19 vaccine, whereas 27% had a probable intention, and among this intent group, 42.8% wanted to get vaccinated as soon as possible. Older age, feeling optimistic about the effectiveness of COVID-19 vaccination, believing that vaccination decreases worries and risk of COVID-19 infection, and being less concerned about side effects and safety of COVID-19 vaccination under the HBM construct were found to be significant factors in COVID-19 vaccination intention. Most of the participants (72.9%) were willing to pay for a COVID-19 vaccine, with a median (interquartile range [IQR]) amount of BDT 400/US$ 4.72 (IQR; BDT 200-600/US$ 2.36-7.07) per dose. Factors associated with higher WTP were younger age, being male, having higher education, residing in an urban area, having good self-rated health status, positivity towards COVID-19 vaccination's effectiveness, and being worried about the likelihood of getting infected with COVID-19. Participants who were COVID-19 vaccination intent preferred an imported vaccine over a domestically-made vaccine (22.9% vs. 14.8%), while 28.2% preferred a routine immunization schedule. Conclusion The findings indicate a considerable proportion of Bangladeshi people intended to get vaccinated and had WTP for the COVID-19 vaccine. However, urgent education and awareness programs are warranted to alleviate public skepticism regarding the COVID-19 vaccination.
C1 [Banik, Rajon; Islam, Md Saiful; Pranta, Mamun Ur Rashid; Rahman, Quazi Maksudur; Rahman, Mahmudur; Hossain, Sahadat; Sikder, Md Tajuddin] Jahangirnagar Univ, Dept Publ Hlth & Informat, Dhaka 1342, Bangladesh.
   [Islam, Md Saiful] Ctr Adv Res Excellence Publ Hlth, Dhaka 1342, Bangladesh.
   [Pardhan, Shahina; Driscoll, Robin] Anglia Ruskin Univ, Sch Med, Vis & Eye Res Inst, Young St, Cambridge, England.
RP Banik, R; Sikder, MT (通讯作者)，Jahangirnagar Univ, Dept Publ Hlth & Informat, Dhaka 1342, Bangladesh.
EM rajonbanik.phi.ju@gmail.com; sikder@juniv.edu
RI Islam, Md. Saiful/AAS-1169-2020; Hossain, Sahadat/AAB-9052-2019
OI Islam, Md. Saiful/0000-0003-3979-2423; Hossain,
   Sahadat/0000-0001-9433-202X; Driscoll, Robin/0000-0001-7978-3922;
   Sikder, Dr. Md. Tajuddin/0000-0002-5717-2263; Rahman, Quazi
   Maksudur/0000-0002-3424-0200
CR Al-Metwali BZ, 2021, J EVAL CLIN PRACT, V27, P1112, DOI 10.1111/jep.13581
   Al-Mohaithef M, 2020, J MULTIDISCIP HEALTH, V13, P1657, DOI 10.2147/JMDH.S276771
   [Anonymous], 2021, TRACKER CORONA COVID
   Banik R, 2021, J PUBLIC HEALTH-HEID, DOI 10.1007/s10389-020-01432-7
   Banik Rajon, 2020, Public Health Pract (Oxf), V1, P100024, DOI 10.1016/j.puhip.2020.100024
   Bell S, 2020, VACCINE, V38, P7789, DOI 10.1016/j.vaccine.2020.10.027
   Blumenthal D, 2020, NEW ENGL J MED, V383, P1483, DOI 10.1056/NEJMsb2021088
   Brewer NT, 2007, HEALTH PSYCHOL, V26, P136, DOI 10.1037/0278-6133.26.2.136
   Brooks SK, 2020, LANCET, V395, P912, DOI [10.1016/S0140-6736(20)30460-8, 10.1016/S0140-6736(20)30460-8.]
   Coe Antoinette B, 2012, Innov Pharm, V3, P1
   Cucinotta Domenico, 2020, Acta Biomed, V91, P157, DOI 10.23750/abm.v91i1.9397
   Dube E, 2016, VACCINE ACCEPTANCE B, V2, DOI [10.1016/B978-0-12-802174-3/00026-6, DOI 10.1016/B978-0-12-802174-3/00026-6]
   Ess SM, 2002, CLIN INFECT DIS, V35, P294, DOI 10.1086/341419
   Fahriani M., 2021, NARRA J, V1, P1, DOI 10.52225/narraj.v1i1.7
   Farhana DKM., 2020, SSRN, V5, P76, DOI [DOI 10.2139/ssrn.3578477, DOI 10.2139/SSRN.3578477]
   Fisher KA, 2020, ANN INTERN MED, V173, P964, DOI 10.7326/M20-3569
   Glanz K, 2008, HLTH BEHAV HLTH ED T
   Harapan H, 2020, HUM VACC IMMUNOTHER, V16, P3074, DOI 10.1080/21645515.2020.1819741
   Harapan H, 2020, FRONT PUBLIC HEALTH, V8, DOI 10.3389/fpubh.2020.00381
   Iwashita Yuko, 2010, Nihon Koshu Eisei Zasshi, V57, P381
   Jazeera A., 2021, BANGLADESH STARTS CO
   Khan Sharun, 2020, Journal of Experimental Biology and Agricultural Sciences, V8, pS210, DOI 10.18006/2020.8(Spl-1-SARS-CoV-2).S210.S218
   Larson HJ, 2014, VACCINE, V32, P2150, DOI 10.1016/j.vaccine.2014.01.081
   Lin YL, 2020, PLOS NEGLECT TROP D, V14, DOI 10.1371/journal.pntd.0008961
   Lin YL, 2020, VACCINE, V38, P3015, DOI 10.1016/j.vaccine.2020.02.042
   Lurie N, 2020, NEW ENGL J MED, V382, P1969, DOI 10.1056/NEJMp2005630
   Mamun MA, 2021, J AFFECT DISORDERS, V279, P462, DOI 10.1016/j.jad.2020.10.036
   Mullard A, 2020, LANCET, V395, P1751, DOI 10.1016/S0140-6736(20)31252-6
   Rajkumar RP, 2020, ASIAN J PSYCHIATR, V52, DOI 10.1016/j.ajp.2020.102066
   Reiter PL, 2020, VACCINE, V38, P6500, DOI 10.1016/j.vaccine.2020.08.043
   ROSENSTOCK IM, 1974, HEALTH EDUC QUART, V2, P354, DOI 10.1177/109019817400200405
   Schmid P, 2017, PLOS ONE, V12, DOI 10.1371/journal.pone.0170550
   Shereen MA, 2020, J ADV RES, V24, P91, DOI 10.1016/j.jare.2020.03.005
   Taylor S, 2020, FRONT PSYCHOL, V11, DOI 10.3389/fpsyg.2020.575950
   The Business Standard, 2021, BUSINESS STANDARD
   The Daily star, 2021, THE DAILY STAR
   Thunstrom L, 2020, J BENEFIT-COST ANAL, V11, P179, DOI 10.1017/bca.2020.12
   Tian S., 2020, J INFECTION, V80, P401, DOI DOI 10.1016/j.jinf.2020.02.018
   Times F., 2021, COVID 19 VACCINE TRA
   Ullah I, 2021, Vacunas, V22, P93, DOI 10.1016/j.vacun.2021.01.001
   Verelst F, 2016, J R SOC INTERFACE, V13, DOI 10.1098/rsif.2016.0820
   Voitsidis P, 2020, PSYCHIAT RES, V289, DOI 10.1016/j.psychres.2020.113076
   Wang C, 2020, LANCET, V395, P470, DOI 10.1016/S0140-6736(20)30185-9
   Wang JH, 2020, VACCINES-BASEL, V8, DOI 10.3390/vaccines8030482
   Wong LP, 2020, HUM VACC IMMUNOTHER, V16, P2204, DOI 10.1080/21645515.2020.1790279
   World Health Organization, 2021, DRAFT LANDSCAPE COVI
   World Health Organization (WHO), 2020, COR DIS COVID 19 WEE
   Xiang YT, 2020, LANCET PSYCHIAT, V7, P228, DOI 10.1016/S2215-0366(20)30046-8
   Yang YS, 2020, J AUTOIMMUN, V109, DOI 10.1016/j.jaut.2020.102434
   Yasmin S, 2022, INT J MENT HEALTH AD, V20, P1485, DOI 10.1007/s11469-020-00456-0
   Yeasmin S, 2020, CHILD YOUTH SERV REV, V117, DOI 10.1016/j.childyouth.2020.105277
   Zhang YF, 2020, INT J ENV RES PUB HE, V17, DOI 10.3390/ijerph17072381
NR 52
TC 7
Z9 7
U1 4
U2 10
PU BMC
PI LONDON
PA CAMPUS, 4 CRINAN ST, LONDON N1 9XW, ENGLAND
EI 1471-2334
J9 BMC INFECT DIS
JI BMC Infect. Dis.
PD AUG 31
PY 2021
VL 21
IS 1
AR 892
DI 10.1186/s12879-021-06406-y
PG 15
WC Infectious Diseases
WE Science Citation Index Expanded (SCI-EXPANDED); Social Science Citation Index (SSCI)
SC Infectious Diseases
GA UL1HB
UT WOS:000692409100004
PM 34465297
OA Green Accepted, gold, Green Published
DA 2022-07-18
ER

PT J
AU Barco, S
   Konstantinides, SV
AF Barco, Stefano
   Konstantinides, Stavros V.
CA CORE-THROMBOSIS Investigators
TI Thrombosis and thromboembolism related to COVID-19: A clarion call for
   obtaining solid estimates from large-scale multicenter data
SO RESEARCH AND PRACTICE IN THROMBOSIS AND HAEMOSTASIS
LA English
DT Article
DE COVID-19; registry; SARS-CoV-2; thrombosis; venous thromboembolism
AB The clinical spectrum of coronavirus disease 2019 (COVID-19) is wide, ranging from minor, nonspecific symptoms to severe pneumonia, acute respiratory distress syndrome, multiorgan involvement, and shock. In severe cases, the acute systemic inflammatory response, coagulation activation, and diffuse endothelial damage may, in combination with hypoxia, immobilization, and underlying risk factors, result in potentially life-threatening venous and arterial thrombotic events. The first data from single-center retrospective studies suggest that thrombotic events are a key aspect of COVID-19-associated morbidity and mortality. We have planned and will be launching the COvid REgistry on THROMBOSIS (CORE-THROMBOSIS), a large online registry of previously or currently hospitalized patients with COVID-19. The study aims to (i) determine the rate of acute thrombotic events in consecutive hospitalized patients with coronavirus (COVID-19); (ii) investigate the current use and trends in thromboprophylaxis regimens; and (iii) describe the use of imaging tests for the detection of cardiovascular events in patients with COVID-19.
C1 [Barco, Stefano] Univ Hosp Zurich, Clin Angiol, Zurich, Switzerland.
   [Barco, Stefano; Konstantinides, Stavros V.] Johannes Gutenberg Univ Mainz, Univ Med Ctr, Ctr Thrombosis & Hemostasis, Mainz, Germany.
   [Konstantinides, Stavros V.] Democritus Univ Thrace, Dept Cardiol, Alexandroupolis, Greece.
RP Barco, S (通讯作者)，Johannes Gutenberg Univ Mainz, Univ Med Ctr, Ctr Thrombosis & Hemostasis, Mainz, Germany.
EM s.barco@uni-mainz.de
RI Barco, Stefano/V-4901-2017; Konstantinides, Stavros/AAL-3174-2021
OI Barco, Stefano/0000-0002-2618-347X; Konstantinides,
   Stavros/0000-0001-6359-7279
FU German Federal Ministry of Education and Research [BMBF 01EO1003, BMBF
   01EO1503]
FX German Federal Ministry of Education and Research, Grant/Award Number:
   BMBF 01EO1003 and BMBF 01EO1503
CR Bikdeli B, 2020, J AM COLL CARDIOL, V75, P2950, DOI 10.1016/j.jacc.2020.04.031
   Chen T, 2020, BMJ-BRIT MED J, V368, DOI [10.1136/bmj.m1091, 10.1136/bmj.m1295]
   Connors JM, 2020, J THROMB HAEMOST, V18, P1559, DOI 10.1111/jth.14849
   Cui SP, 2020, J THROMB HAEMOST, V18, P1421, DOI 10.1111/jth.14830
   Fan BE, 2020, AM J HEMATOL, V95, pE131, DOI 10.1002/ajh.25774
   Guo T, 2020, JAMA CARDIOL, V5, P811, DOI 10.1001/jamacardio.2020.1017
   HELMS J, INTENSIVE CARE MED, DOI DOI 10.1007/S00134-020-06062-X
   Kaplan D, 2015, CHEST, V148, P1224, DOI 10.1378/chest.15-0287
   Klok FA, 2020, THROMB RES, V191, P145, DOI 10.1016/j.thromres.2020.04.013
   Lodigiani C, 2020, THROMB RES, V191, P9, DOI 10.1016/j.thromres.2020.04.024
   Magro C, 2020, TRANSL RES, V220, P1, DOI 10.1016/j.trsl.2020.04.007
   Mehta P, 2020, LANCET, V395, P1033, DOI 10.1016/S0140-6736(20)30628-0
   Shi SB, 2020, JAMA CARDIOL, V5, P802, DOI 10.1001/jamacardio.2020.0950
   Shorr AF, 2009, THROMB HAEMOSTASIS, V101, P139, DOI 10.1160/TH08-07-0468
   Tang N, 2020, J THROMB HAEMOST, V18, P844, DOI 10.1111/jth.14768
   Wang DW, 2020, JAMA-J AM MED ASSOC, V323, P1061, DOI 10.1001/jama.2020.1585
   Zhang Y, 2020, NEW ENGL J MED, V382, DOI 10.1056/NEJMc2007575
   Zhou F, 2020, LANCET, V395, P1054, DOI 10.1016/S0140-6736(20)30566-3
NR 18
TC 6
Z9 6
U1 0
U2 5
PU WILEY
PI HOBOKEN
PA 111 RIVER ST, HOBOKEN 07030-5774, NJ USA
EI 2475-0379
J9 RES PRACT THROMB HAE
JI Res. Pract. Thromb. Haemost.
PD JUL
PY 2020
VL 4
IS 5
BP 741
EP 743
DI 10.1002/rth2.12364
EA JUN 2020
PG 3
WC Hematology; Peripheral Vascular Disease
WE Science Citation Index Expanded (SCI-EXPANDED)
SC Hematology; Cardiovascular System & Cardiology
GA NE8GD
UT WOS:000541758400001
PM 32685882
OA gold, Green Published, Green Accepted
DA 2022-07-18
ER

PT J
AU Garg, K
   Mishra, S
   Raheja, A
   Verma, S
   Tandon, V
   Agrawal, S
   Suri, A
   Chandra, PS
   Prada, F
   Servadei, F
   Kale, SS
   Srivastava, P
AF Garg, Kanwaljeet
   Mishra, Shashwat
   Raheja, Amol
   Verma, Satish
   Tandon, Vivek
   Agrawal, Siddharth
   Suri, Ashish
   Chandra, P. S.
   Prada, Francesco
   Servadei, Franco
   Kale, S. S.
   Srivastava, Padma
TI Hybrid Workshops During the COVID-19 Pandemic-Dawn of a New Era in
   Neurosurgical Learning Platforms
SO WORLD NEUROSURGERY
LA English
DT Article
DE COVID-19; Conference; Hands-on training; Hybrid; Resident training;
   Workshop
ID IMPACT; RESIDENTS; EDUCATION; SERVICES; SPINE
AB &#x25a0; BACKGROUND: During the COVID-19 pandemic, disrup-tion of surgical hands-on training has hampered the skills acquisition by budding neurosurgeons. Online and virtual classrooms have not been able to substitute the hands-on experience and learning via direct interaction with senior colleagues. To overcome these challenges, we organized a hybrid workshop where simulation-based learning modules, and direct and virtual interaction with surgeons during live surgeries or didactic lectures were utilized to help delegates in understanding the nuances of neurosurgery. &#x25a0; METHODS: A 3-day hybrid workshop was held in March 2021, which was attended by 133 delegates. A structured questionnaire was utilized to record their feedback. &#x25a0; RESULTS: An overwhelming majority of the respondents (94.1%, n = 64) found hybrid conferences to be better than an online conference. Most of the respondents (88.3%, n = 60) rated the utility of direct face-to-face interaction to be more satisfying as compared with online interaction with faculty during a webinar. Again, many the respondents (86.8%, n = 59) believed that similar hybrid events will be the new normal given the current situation of COVID-19 pandemic. A large majority (88.2%, n = 60) of the respondents reported that they will prefer a hybrid event over an online conference. &#x25a0; CONCLUSIONS: In this era of the COVID-19 pandemic, "hybrid" microneurosurgery workshops offer unique opportunities to enhance surgical skills acquisition by hands-on simulation-based learning and observing live surgical demonstrations, apart from 2-way interactions with experts under one roof. This may be a stepping stone for what lies ahead in the future of neurosurgical training.
C1 [Garg, Kanwaljeet; Mishra, Shashwat; Raheja, Amol; Verma, Satish; Tandon, Vivek; Suri, Ashish; Chandra, P. S.; Kale, S. S.] All India Inst Med Sci, Dept Neurosurg, New Delhi, India.
   [Agrawal, Siddharth] King Georges Med Univ, Dept Ophthalmol, Lucknow, Uttar Pradesh, India.
   [Prada, Francesco] ASST Lecco, Neurosurg Unit, Osped A Manzoni, Dept Neurosci, Lecce, Italy.
   [Prada, Francesco] Univ Virginia, Dept Neurol Surg, Charlottesville, VA USA.
   [Prada, Francesco] Fdn IRCCS Ist Neurol Carlo Besta, Acoust Neuroimaging & Therapy Lab, Milan, Italy.
   [Prada, Francesco] Focused Ultrasound Fdn, Charlottesville, VA USA.
   [Servadei, Franco] Humanitas Univ & Res Hosp, Dept Neurosurg, Milan, Italy.
   [Srivastava, Padma] All India Inst Med Sci, Dept Neurol, New Delhi, India.
RP Tandon, V (通讯作者)，All India Inst Med Sci, Dept Neurosurg, New Delhi, India.
EM drtandonvivek@aiims.edu
OI Garg, Kanwaljeet/0000-0002-1195-3558
CR Akturk UD, 2020, WORLD NEUROSURG, V139, pE136, DOI 10.1016/j.wneu.2020.03.151
   Al-Ahmari AN, 2021, WORLD NEUROSURG, V146, pE811, DOI 10.1016/j.wneu.2020.11.015
   Algattas H, 2021, WORLD NEUROSURG, V151, pE395, DOI 10.1016/j.wneu.2021.04.057
   Alhaj AK, 2020, WORLD NEUROSURG, V139, pE848, DOI 10.1016/j.wneu.2020.05.087
   Aljuboori ZS, 2021, WORLD NEUROSURG, V145, pE202, DOI 10.1016/j.wneu.2020.10.016
   [Anonymous], INDIAN EXPRESS
   Baticulon RE, 2021, WORLD NEUROSURG, V146, P427, DOI 10.1016/j.wneu.2020.11.056
   Baticulon RE, 2020, WORLD NEUROSURG, V144, P332, DOI 10.1016/j.wneu.2020.09.086
   Bray DP, 2020, NEUROSURGERY, V87, pE189, DOI 10.1093/neuros/nyaa164
   Burks JD, 2020, WORLD NEUROSURG, V144, pE926, DOI 10.1016/j.wneu.2020.09.125
   Carter BS, 2020, J NEUROSURG, V133, P8, DOI 10.3171/2020.4.JNS201013
   Cheserem JB, 2021, WORLD NEUROSURG, V147, pE8, DOI 10.1016/j.wneu.2020.11.008
   Dash Chinmaya, 2020, Neurosurg Focus, V49, pE16, DOI 10.3171/2020.9.FOCUS20537
   De la Cerda-Vargas MF, 2021, WORLD NEUROSURG, V150, pE182, DOI 10.1016/j.wneu.2021.02.137
   Deora H, 2020, WORLD NEUROSURG, V142, pE396, DOI 10.1016/j.wneu.2020.07.038
   DiCesare JAT, 2020, WORLD NEUROSURG, V144, pE237, DOI 10.1016/j.wneu.2020.08.100
   Khalafallah AM, 2020, J CLIN NEUROSCI, V80, P137, DOI 10.1016/j.jocn.2020.08.012
   Kilgore MD, 2021, WORLD NEUROSURG, V151, pE68, DOI 10.1016/j.wneu.2021.03.122
   Ormond DR, 2018, NEUROSURG FOCUS, V45, DOI 10.3171/2018.7.FOCUS18239
   Pelargos PE, 2021, WORLD NEUROSURG, V146, pE91, DOI 10.1016/j.wneu.2020.10.025
   Pennington Z, 2020, WORLD NEUROSURG, V139, P734, DOI 10.1016/j.wneu.2020.05.139
   Raheja A, 2021, NEUROL INDIA, V69, P344, DOI 10.4103/0028-3886.314523
   Rasouli JJ, 2020, WORLD NEUROSURG, V140, pE367, DOI 10.1016/j.wneu.2020.05.191
   Ruiz-Barrera MA, 2021, WORLD NEUROSURG, V148, pE415, DOI 10.1016/j.wneu.2020.12.174
   Sharif S, 2021, WORLD NEUROSURG, V150, P256, DOI 10.1016/j.wneu.2021.03.005
   Sharma R, 2021, WORLD NEUROSURG, V152, pE635, DOI 10.1016/j.wneu.2021.06.019
   Tandon V, 2021, WORLD NEUROSURG, V150, pE645, DOI 10.1016/j.wneu.2021.03.070
   Wicaksono AS, 2020, NEUROSURG FOCUS, V48, DOI 10.3171/2019.12.FOCUS19831
   Wittayanakorn N, 2020, WORLD NEUROSURG, V144, pE164, DOI 10.1016/j.wneu.2020.08.073
   Yusoff M.S.B., 2019, ED MED J, V11, P49, DOI [10.21315/eimj2019.11.2.6, DOI 10.21315/EIMJ2019.11.2.6]
   Zoia C, 2020, ACTA NEUROCHIR, V162, P1789, DOI 10.1007/s00701-020-04460-0
NR 31
TC 0
Z9 0
U1 2
U2 2
PU ELSEVIER SCIENCE INC
PI NEW YORK
PA STE 800, 230 PARK AVE, NEW YORK, NY 10169 USA
SN 1878-8750
EI 1878-8769
J9 WORLD NEUROSURG
JI World Neurosurg.
PD JAN
PY 2022
VL 157
BP E198
EP E206
DI 10.1016/j.wneu.2021.09.132
EA DEC 2021
PG 9
WC Clinical Neurology; Surgery
WE Science Citation Index Expanded (SCI-EXPANDED)
SC Neurosciences & Neurology; Surgery
GA YO4AR
UT WOS:000747884600023
PM 34624519
OA Green Published, Bronze
DA 2022-07-18
ER

PT J
AU Moya-Plana, A
   Tselikas, L
   Lambotte, O
   Temam, S
   De Baere, T
   Deutsch, E
   Barlesi, F
   Blanchard, P
   Levy, A
AF Moya-Plana, A.
   Tselikas, L.
   Lambotte, O.
   Temam, S.
   De Baere, T.
   Deutsch, E.
   Barlesi, F.
   Blanchard, P.
   Levy, A.
TI Postgraduate oncology educational shifts during the COVID-19 pandemic:
   results of faculty and medical student surveys
SO ESMO OPEN
LA English
DT Article
DE pedagogy; internet; web; education; cancer
AB Background: The coronavirus disease 2019 (COVID-19) pandemic has disrupted clinical practice, research and teaching. During peaks, virtual courses were implemented but these changes are poorly described, especially for oncology postgraduate students and faculty teachers.
   Patients and methods: We administered two surveys from June 2021 to October 2021 to students and faculty teachers (250 and 80 responses, respectively) who registered at Gustave Roussy School of Cancer Sciences (Universite Paris-Saclay) during 3 consecutive university years (October 2018 to October 2021), where a major shift to e-learning was associated with COVID-19 pandemic.
   Results: Most students were female (53%), attending physicians (50%), aged 30-39 years (54%) and 2020-2021 (66.4%) was the main year of training. Most faculty teachers were male (58%), aged 40-50 years (44%) and had participated in training for at least 3 years (83%). More than half of the students received 100% virtual training [55% versus 45% face-to-face/mixed teaching modalities; online (84%) versus remote teaching (16%)]. Only 34% of students declared >80% 'active listening' and only 16% of teachers considered e-learning to be more suitable (compared with face-to-face) for postgraduate education. Virtual teaching decreased student-teacher interactions as compared with mixed/face-to-face (lessons were sufficiently interactive for 54% students if virtual only teaching versus for 71% if other teaching modalities; P = 0.009). Teachers stated that virtual learning did not lead to any improvements in terms of attendance (68%), interaction (74%) and quality of teaching (68%). However, most faculty (76%) acknowledged that partial e-learning training should be maintained outside the pandemic, if it represents <= 50% of the whole teaching (teachers: 79% versus student: 66%; P = 0.04).
   Conclusions: COVID-19 accelerated the transition toward novel practices. Students and faculty teachers agreed on the need for future mixed (<= 50% e-learning) teaching modalities. Adequate formation and the use of codified best newer virtual practices are required.
C1 [Moya-Plana, A.; Temam, S.] Gustave Roussy, Dept Head & Neck Oncol, Villejuif, France.
   [Moya-Plana, A.] Univ Paris Saclay, INSERM, U981, Villejuif, France.
   [Moya-Plana, A.; Tselikas, L.; Lambotte, O.; De Baere, T.; Deutsch, E.; Barlesi, F.; Blanchard, P.; Levy, A.] Univ Paris Saclay, Fac Med, Le Kremlin Bicetre, France.
   [Tselikas, L.; De Baere, T.] Gustave Roussy, Intervent Radiol, Dept Surg & Anesthesiol, Villejuif, France.
   [Tselikas, L.] Univ Paris Saclay, INSERM 1428 CIC Biotheris, Villejuif, France.
   [Lambotte, O.] Univ Paris Saclay, Clin Immunol Dept, Hop Bicetre, AP HP, Le Kremlin Bicetre, France.
   [Lambotte, O.] Univ Paris Saclay, Ctr Immunol Viral Autoimmune Hematol & Bacterial, UMR1184, CEA,Hematol & Bacterial Dis IDMIT IMVA HB, Le Kremlin Bicetre, France.
   [Deutsch, E.; Blanchard, P.; Levy, A.] Gustave Roussy, Dept Radiat Oncol, Villejuif, France.
   [Deutsch, E.; Levy, A.] Univ Paris Saclay, Mol Radiotherapy, INSERM, U1030, Villejuif, France.
   [Barlesi, F.] Gustave Roussy, Dept Med Oncol, Villejuif, France.
   [Barlesi, F.] Aix Marseille Univ, CRCM, INSERM, CNRS, Marseille, France.
RP Moya-Plana, A; Tselikas, L; Levy, A (通讯作者)，Gustave Roussy, 114 Rue E Vaillant, F-94805 Villejuif, France.
EM Antoine.Moya-Plana@gustaveroussy.fr; Lambros.Tselikas@gustaveroussy.fr;
   Antonin.Levy@gustaveroussy.fr
OI LEVY, MD, PhD, Antonin/0000-0003-4798-8899
CR Alsoufi A, 2020, PLOS ONE, V15, DOI 10.1371/journal.pone.0242905
   Burki TK, 2020, LANCET ONCOL, V21, P758, DOI 10.1016/S1470-2045(20)30287-4
   Busetto GM, 2020, FRONT SURG, V7, DOI 10.3389/fsurg.2020.563006
   Byrnes YM, 2020, MED EDUC ONLINE, V25, DOI 10.1080/10872981.2020.1798088
   Chertoff JD, 2020, J AM COLL RADIOL, V17, P1322, DOI 10.1016/j.jacr.2020.07.022
   Hilmi M, 2020, JCO GLOB ONCOL, V6, P1674, DOI 10.1200/GO.20.00376
   Kandelman N, 2018, J CLIN NURS, V27, pE147, DOI 10.1111/jocn.13891
   Lewis PJ, 2021, JCO GLOB ONCOL, V7, P10, DOI 10.1200/GO.20.00188
   Maisonneuve H, 2009, PRESSE MED, V38, P1434, DOI 10.1016/j.lpm.2009.05.015
   Ray JM, 2021, ACAD MED, V96, P1431, DOI 10.1097/ACM.0000000000004129
   Rose S, 2020, JAMA-J AM MED ASSOC, V323, P2131, DOI 10.1001/jama.2020.5227
   Sandhu N, 2020, INT J RADIAT ONCOL, V108, P444, DOI 10.1016/j.ijrobp.2020.06.050
   Shams P, 2021, ANN MED SURG, V69, DOI 10.1016/j.amsu.2021.102786
   Smith EB, 2022, ACAD RADIOL, V29, P298, DOI 10.1016/j.acra.2021.01.003
   Stoller JK, 2021, CHEST, V159, P743, DOI 10.1016/j.chest.2020.09.087
NR 15
TC 0
Z9 0
U1 2
U2 2
PU ELSEVIER
PI AMSTERDAM
PA RADARWEG 29a, 1043 NX AMSTERDAM, NETHERLANDS
EI 2059-7029
J9 ESMO OPEN
JI ESMO Open
PD APR
PY 2022
VL 7
IS 2
AR 100451
DI 10.1016/j.esmoop.2022.100451
PG 6
WC Oncology
WE Science Citation Index Expanded (SCI-EXPANDED)
SC Oncology
GA 1J4MJ
UT WOS:000797892800005
PM 35427841
OA Green Published
DA 2022-07-18
ER

PT J
AU Salimi, A
   ElHawary, H
   Diab, N
   Smith, L
AF Salimi, Ali
   ElHawary, Hassan
   Diab, Nermin
   Smith, Lee
TI The North American Layman's Understanding of COVID-19: Are We Doing
   Enough?
SO FRONTIERS IN PUBLIC HEALTH
LA English
DT Article
DE COVID-19; coronavirus; pandemic; public health; global health;
   knowledge; risk perception; behavior
ID RISK PERCEPTION; SARS; EPIDEMIC; OUTBREAK
AB Background:In the absence of an effective vaccine, public health policies are aimed at awareness, and education of the general public in order to contain the quickly spreading COVID-19 pandemic. Most of the recommended precautionary measures are dependent on human behaviors and therefore their effectiveness largely depends on peoples' perception and attitudes toward the disease. This study aimed to assess the level of knowledge, risk perception, and precautionary measures taken in response to COVID-19 in North America. Methods:In this cross-sectional observational study, an online survey targeted to North Americans focused on the public's knowledge of COVID-19, risk perception, and precautionary behaviors taken in response to this pandemic. Descriptive analyses were performed for the whole population and the subgroup analyses contrasted the differences between Americans and Canadians. Results:The cohort comprised 1,264 relatively young participants with an average age of 28.6 +/- 9.8 years. The vast majority (>90%) were knowledgeable about COVID-19. Regarding risk perception, about a quarter assumed to be at less risk to contract the disease, and 42.8% considered themselves to be less contagious than others. While the vast majority avoided performing risky behaviors, only a small proportion (13.2%) wore a face mask-which is in line with the public health recommendations of the two countries at the time of data collection. Overall, a larger proportion of Canadian participants (55.8%) were satisfied with the performance of their national public health in response to the current pandemic, compared to their American counterparts (12.2%). Discussion:Data regarding the public's knowledge of COVID-19, risk perception, and behaviors in response to this pandemic is limited. The results of this study highlight that this relatively young and educated sample of North Americans had a high level of knowledge about COVID-19 and a large proportion of them were taking the precautionary measures against this pandemic. However, a significant number of individuals believe to be at less risk of contracting the disease compared to the general population. Educating the public that no one is safe from this disease, could play a role in further limiting risky behaviors and ultimately facilitating disease containment.
C1 [Salimi, Ali] McGill Univ, Fac Med, Dept Ophthalmol, Montreal, PQ, Canada.
   [ElHawary, Hassan] McGill Univ, Fac Med, Div Plast & Reconstruct Surg, Montreal, PQ, Canada.
   [Diab, Nermin] Univ Toronto, Fac Med, Div Respirol, Toronto, ON, Canada.
   [Smith, Lee] Anglia Ruskin Univ, Cambridge Ctr Sport & Exercise Sci, Cambridge, England.
RP Salimi, A (通讯作者)，McGill Univ, Fac Med, Dept Ophthalmol, Montreal, PQ, Canada.
EM ali.salimi@mail.mcgill.ca
RI Salimi, Ali/AAG-9670-2020
OI Salimi, Ali/0000-0003-0016-3478
CR Bogoch II, 2020, J TRAVEL MED, V27, DOI 10.1093/jtm/taaa011
   Brug J, 2004, EMERG INFECT DIS, V10, P1486, DOI 10.3201/eid1008.040283
   Brug J, 2009, INT J BEHAV MED, V16, P3, DOI 10.1007/s12529-008-9000-x
   Chen Wei, 2020, Zhonghua Yufang Yixue Zazhi, V54, P239, DOI [10.3760/cma.j.issn.0253.9624.2020.03.003, 10.3760/cma.j.issn.0253-9624.2020.03.003]
   Davis MDM, 2015, BMC PUBLIC HEALTH, V15, DOI 10.1186/s12889-015-1756-8
   de Zwart O, 2009, INT J BEHAV MED, V16, P30, DOI 10.1007/s12529-008-9008-2
   Dhama K, 2020, HUM VACC IMMUNOTHER, V16, P1232, DOI 10.1080/21645515.2020.1735227
   Feng S, 2020, LANCET RESP MED, V8, P434, DOI 10.1016/S2213-2600(20)30134-X
   Ing EB, 2020, OCCUP MED-OXFORD, V70, P370, DOI 10.1093/occmed/kqaa088
   Jernigan DB, 2020, MMWR-MORBID MORTAL W, V69, P216, DOI 10.15585/mmwr.mm6908e1
   Jung SM, 2020, J CLIN MED, V9, DOI 10.3390/jcm9020523
   Kandel N, 2020, LANCET, V395, P1047, DOI 10.1016/S0140-6736(20)30553-5
   Kinross P, 2020, EUROSURVEILLANCE, V25, P2, DOI 10.2807/1560-7917.ES.2020.25.11.2000285
   Lau JTF, 2003, J EPIDEMIOL COMMUN H, V57, P864, DOI 10.1136/jech.57.11.864
   Leung CC, 2020, LANCET, V395, P945, DOI 10.1016/S0140-6736(20)30520-1
   Liu K, 2020, J INFECTION, V80, pE14, DOI 10.1016/j.jinf.2020.03.005
   Liu XP, 2020, INFLUENZA OTHER RESP, V14, P472, DOI 10.1111/irv.12740
   Macdonald S, 2018, BMC PUBLIC HEALTH, V18, DOI 10.1186/s12889-018-5341-9
   Morrell RW, 2000, HUM FACTORS, V42, P175, DOI 10.1518/001872000779656444
   Organization WH, 2020, F RETAGARE EFTER COV
   Public Health Agency of Canada, 2020, COR DIS COVID 19 PRE
   Tuite AR, 2020, ANN INTERN MED, V172, P699, DOI 10.7326/M20-0696
   Vartti AM, 2009, INT J BEHAV MED, V16, P41, DOI 10.1007/s12529-008-9004-6
   Wang Q, 2020, INFECT CONT HOSP EP, V41, P746, DOI 10.1017/ice.2020.83
   Weinstein ND, 2005, TOB CONTROL, V14, P55, DOI 10.1136/tc.2004.008375
   Yang S, 2017, AM J INFECT CONTROL, V45, pE53, DOI 10.1016/j.ajic.2017.02.013
NR 26
TC 14
Z9 14
U1 0
U2 1
PU FRONTIERS MEDIA SA
PI LAUSANNE
PA AVENUE DU TRIBUNAL FEDERAL 34, LAUSANNE, CH-1015, SWITZERLAND
EI 2296-2565
J9 FRONT PUBLIC HEALTH
JI Front. Public Health
PD JUL 3
PY 2020
VL 8
AR 358
DI 10.3389/fpubh.2020.00358
PG 8
WC Public, Environmental & Occupational Health
WE Science Citation Index Expanded (SCI-EXPANDED); Social Science Citation Index (SSCI)
SC Public, Environmental & Occupational Health
GA MR8KH
UT WOS:000553839300001
PM 32719768
OA Green Published, gold, Green Accepted
DA 2022-07-18
ER

PT J
AU Du, MC
   Hu, KL
AF Du, Meichen
   Hu, Kaili
TI Frontline Health Care Workers' Mental Workload During the COVID-19
   Pandemic: A Cross-Sectional Study
SO ASIA-PACIFIC JOURNAL OF PUBLIC HEALTH
LA English
DT Article
DE COVID-19; mental workload; NASA-TLX; cross-sectional study; health care
   workers
AB Workload is an essential factor affecting the performance of health care workers (HCWs). High level of mental workload increased their risks of insomnia, anxiety, and depression. This study committed to investigate frontline HCWs' mental workload and analyze its influencing factors during the novel coronavirus disease 2019 (COVID-19) pandemic. A total of 802 frontline HCWs completed the online questionnaires. Their total mental workload score was 69.7 +/- 16.4. Frontline HCWs were satisfied with their performance (4.0 +/- 3.3) and showed a low level of frustration (8.3 +/- 5.7). The most important dimensions of mental workload were "effort" (16.4 +/- 13.7), "physical demand" (15.7 +/- 4.7), and "mental demand" (12.9 +/- 5.2). Frontline nurses and HCWs who have higher education level, longer working years, and higher professional title perceived higher mental workload scores (P < .05). In conclusion, frontline HCWs' mental workload was not high as seen during the COVID-19 pandemic in China. They have made tremendous efforts and dedication to caring for COVID-19 patients. Job-related factors, some of which can be eliminated by proper management skills, increased frontline HCWs mental workload.
C1 [Du, Meichen; Hu, Kaili] Huazhong Univ Sci & Technol, Tongji Med Coll, Tongji Hosp, 1095 Jiefang Ave, Wuhan, Hubei, Peoples R China.
RP Hu, KL (通讯作者)，Huazhong Univ Sci & Technol, Tongji Med Coll, Tongji Hosp, 1095 Jiefang Ave, Wuhan, Hubei, Peoples R China.
EM 632748584@qq.com
OI du, mei chen/0000-0002-1562-1155
CR Bazazan A, 2019, INT EMERG NURS, V44, P8, DOI 10.1016/j.ienj.2019.02.004
   Deng J., 2019, CLIN NURS RES, V33, P399
   [邓蓉 Deng Rong], 2020, [中国感染控制杂志, Chinese Journal of Infection Control], V19, P256
   Hammig O, 2018, BMC HEALTH SERV RES, V18, DOI 10.1186/s12913-018-3556-1
   LUCCHINI A, 2020, INTENS CRIT CARE NUR, V59, pNIL_0109, DOI DOI 10.1016/j.iccn.2020.102876
   Nasirizad MK., 2019, J HOLISTIC NURSING M, V29, P82, DOI [10.32598/JHNM.29.2.82, DOI 10.32598/JHNM.29.2.82]
   Rossi R, 2020, JAMA NETW OPEN, V3, DOI 10.1001/jamanetworkopen.2020.10185
   Schoenenberger S, 2014, INT J OCCUP SAF ERGO, V20, P551, DOI 10.1080/10803548.2014.11077071
   [孙新风 Sun Xinfeng], 2015, [中国护理管理, Chinese Nursing Management], V15, P1000
   XINHUANET, 2020, XINHUANET
NR 10
TC 3
Z9 3
U1 7
U2 22
PU SAGE PUBLICATIONS INC
PI THOUSAND OAKS
PA 2455 TELLER RD, THOUSAND OAKS, CA 91320 USA
SN 1010-5395
EI 1941-2479
J9 ASIA-PAC J PUBLIC HE
JI Asia-Pac. J. Public Health
PD MAR
PY 2021
VL 33
IS 2-3
BP 303
EP 305
AR 1010539521997257
DI 10.1177/1010539521997257
EA FEB 2021
PG 3
WC Public, Environmental & Occupational Health
WE Science Citation Index Expanded (SCI-EXPANDED); Social Science Citation Index (SSCI)
SC Public, Environmental & Occupational Health
GA SF5ZP
UT WOS:000624227200001
PM 33622039
DA 2022-07-18
ER

PT J
AU Assavanopakun, P
   Promkutkao, T
   Promkutkeo, S
   Sirikul, W
AF Assavanopakun, Pheerasak
   Promkutkao, Tharntip
   Promkutkeo, Suchat
   Sirikul, Wachiranun
TI Perspectives and Factors Affecting the Preventive Behavior Pertinent to
   COVID-19 among School Employees in Chiang Mai, Thailand: A
   Cross-Sectional Study
SO INTERNATIONAL JOURNAL OF ENVIRONMENTAL RESEARCH AND PUBLIC HEALTH
LA English
DT Article
DE school employees; COVID-19; preventive behaviors; school re-opening
AB The school is one of the most challenging environments for management to prevent the spread of COVID-19 infection. School employees play important roles as the main practitioners of recommended preventive measures. Consistent application of preventive measures by school employees strengthens the school's readiness to reopen for on-site education. The study objectives are (1) to assess school employee agreement and actions in accordance with the preventive measures and recommendations for COVID-19 prevention and control, (2) to assess the readiness of the school and employees for on-site education, and (3) to determine factors associated with consistent performance of these measures. A cross-sectional study was conducted via an online survey from 5 November 2021 to 25 January 2022. Self-reported online questionnaires were used to collect school employees' data. The readiness of schools for on-site education was assessed using 44 indicators from the practical guidelines by the Thai Department of Health. Of the 402 study participants, the majority of participants had agreed to all measures and recommendations for COVID-19 prevention and control in school. High levels of concern and disagreement in school re-opening (aOR 3.78, 95%CI 1.04 to 13.70; p = 0.043) were associated with higher consistent performance of the measures and recommendations for COVID-19 prevention and control in schools. Male teachers (aOR 0.43, 95%CI 0.23 to 0.80; p = 0.008) and any disagreement with these measures and recommendations (aOR 0.03, 95%CI 0.01 to 0.23; p < 0.001) were associated with lower consistent performance. Our study findings can inform the stakeholders to decide on the re-opening and supportive strategies. School employees, especially in male employees, must be supported from the relevant sectors to decrease disagreement to the measures and enhance awareness of the pandemic situation before the school re-opening.
C1 [Assavanopakun, Pheerasak; Promkutkao, Tharntip; Sirikul, Wachiranun] Chiang Mai Univ, Dept Community Med, Fac Med, Chiang Mai 50200, Thailand.
   [Promkutkeo, Suchat] Chiang Mai Univ, Sch Econ, Chiang Mai 50200, Thailand.
   [Sirikul, Wachiranun] Chiang Mai Univ, Ctr Data Analyt & Knowledge Synth Hlth Care, Chiang Mai 50200, Thailand.
RP Sirikul, W (通讯作者)，Chiang Mai Univ, Dept Community Med, Fac Med, Chiang Mai 50200, Thailand.; Sirikul, W (通讯作者)，Chiang Mai Univ, Ctr Data Analyt & Knowledge Synth Hlth Care, Chiang Mai 50200, Thailand.
EM pheerasak.assava@cmu.ac.th; tharntip.p@cmu.ac.th;
   suchat.promkutkeo@cmu.ac.th; wachiranun.sir@cmu.ac.th
OI Assavanopakun, Pheerasak/0000-0002-3929-5585; sirikul,
   wachiranun/0000-0002-9183-4582
FU Chiang Mai University
FX This research work was partially supported by Chiang Mai University.
   This work would not have been possible without operational support from
   Chiang Mai Municipality and surrounding Sub-District Municipality. We
   would also like to thank you Peewara Kanta for her assistance in data
   collection in this study.
CR [Anonymous], CTR DIS CONTROL PREV
   [Anonymous], MANY SCH THAILAND HI
   [Anonymous], DEP DIS CONTROL THAI
   [Anonymous], CORONAVIRUS 2019 COV
   Centers for Disease Control and Prevention, GUID COVID 19 PREV K
   Department of Health of Thailand, PRACT SCH EMPL PREV
   Esposito S, 2021, ITAL J PEDIATR, V47, DOI 10.1186/s13052-021-00960-6
   Goldhaber-Fiebert JD, 2020, JAMA-HEALTH FORUM, V1, DOI [10.1001/jamahealthforum.2020.1294, DOI 10.1001/JAMAHEALTHFORUM.2020.1294]
   Gutu B, 2021, PLOS ONE, V16, DOI 10.1371/journal.pone.0251062
   Hepburn SJ, 2021, INT J ENV RES PUB HE, V18, DOI 10.3390/ijerph18179009
   Huber SG, 2020, EDUC ASSESS EVAL ACC, V32, P237, DOI 10.1007/s11092-020-09322-y
   Karout L, 2020, CUREUS J MED SCIENCE, V12, DOI 10.7759/cureus.10707
   Kaufman BG, 2021, J GEN INTERN MED, V36, P852, DOI 10.1007/s11606-020-06470-1
   Lee K, 2009, GLOB INST, P1
   Levinson M, 2020, NEW ENGL J MED, V383, P981, DOI 10.1056/NEJMms2024920
   Lizana PA, 2021, INT J ENV RES PUB HE, V18, DOI 10.3390/ijerph18073764
   Machida M, 2020, TROP MED HEALTH, V48, DOI 10.1186/s41182-020-00250-7
   Meng N, 2021, MED SCI MONITOR, V27, DOI 10.12659/MSM.929280
   Mukhtar K, 2020, PAK J MED SCI, V36, pS27, DOI 10.12669/pjms.36.COVID19-S4.2785
   Nguyen NPT, 2020, PLOS ONE, V15, DOI 10.1371/journal.pone.0238830
   Occupational Safety and Health Administration, PROT WORK GUID MIT P
   Panovska-Griffiths J, 2020, LANCET CHILD ADOLESC, V4, P817, DOI 10.1016/S2352-4642(20)30250-9
   Prem K, 2020, LANCET PUBLIC HEALTH, V5, pE261, DOI 10.1016/S2468-2667(20)30073-6
   Soh SM, 2021, J MICROBIOL, V59, P807, DOI 10.1007/s12275-021-1348-5
   Garcia PS, 2021, INT J ENV RES PUB HE, V18, DOI 10.3390/ijerph182111259
   Stojanovic J, 2021, EUR J PUBLIC HEALTH, V31, P1270, DOI 10.1093/eurpub/ckab147
   Rubilar NV, 2021, FRONT PSYCHOL, V12, DOI 10.3389/fpsyg.2021.756007
   Vermund SH., 2020, CLIN INFECT DIS, DOI DOI 10.1093/CID/CIAA855
NR 28
TC 0
Z9 0
U1 0
U2 0
PU MDPI
PI BASEL
PA ST ALBAN-ANLAGE 66, CH-4052 BASEL, SWITZERLAND
EI 1660-4601
J9 INT J ENV RES PUB HE
JI Int. J. Environ. Res. Public Health
PD MAY
PY 2022
VL 19
IS 9
AR 5662
DI 10.3390/ijerph19095662
PG 12
WC Environmental Sciences; Public, Environmental & Occupational Health
WE Science Citation Index Expanded (SCI-EXPANDED); Social Science Citation Index (SSCI)
SC Environmental Sciences & Ecology; Public, Environmental & Occupational
   Health
GA 1N5UK
UT WOS:000800720400001
PM 35565063
OA gold, Green Published
DA 2022-07-18
ER

PT J
AU Boscamp, JR
   Duffy, CP
   Barsky, C
   Stanton, BF
AF Boscamp, Jeffrey R.
   Duffy, Christopher P.
   Barsky, Carol
   Stanton, Bonita F.
TI Medical Students on the Virtual Front Line: A Literature Review Elective
   to Provide COVID-19 Clinical Teams With Essential Information
SO ACADEMIC MEDICINE
LA English
DT Review
AB Problem At the Hackensack Meridian School of Medicine (HMSOM) in New Jersey, clinical activities for students were suspended on March 15, 2020, due to the COVID-19 pandemic. Clinical teams at Hackensack Meridian Health (HMH) needed resources for identifying and assimilating the medical literature regarding COVID-19, which was expanding and evolving daily. HMH leaders reached out to HMSOM leaders for assistance. The HMSOM leadership and faculty quickly organized a literature review elective. Approach Eight second-year medical students participated in a literature review elective course to research and synthesize the COVID-19 clinical literature to provide synopses of best practices for various clinical teams. By March 23, students were searching the literature and writing reports independently, mentored by a senior dean (an infectious diseases specialist) and supported by the associate dean of libraries and library team. The library team updated and categorized student reports daily on a website dedicated to the elective. Outcomes During the 6-week elective, 8 students produced 70 reports synthesizing the emerging COVID-19 literature to help answer practitioners' clinical questions in real time. One student report was posted on the American Academy of Ophthalmology website. All 70 were published online in Elsevier's health education faculty hub. On course evaluations, students expressed regret about not being directly involved in patient care but articulated their gratitude to be able to contribute to the clinical teams. Next Steps In June 2020, the students returned to their clinical clerkships as COVID-19 clinical volumes declined and personal protective equipment became more available. Students continued to be available to the clinical teams to assist with COVID-19 questions. This literature review elective can serve as a model for other medical schools to use to deploy students to help synthesize the evolving literature on COVID-19 or other rapidly emerging research topics.
C1 [Boscamp, Jeffrey R.; Stanton, Bonita F.] Hackensack Meridian Sch Med, Pediat, Nutley, NJ USA.
   [Duffy, Christopher P.] Hackensack Meridian Sch Med, Interprofess Hlth Sci Lib, Nutley, NJ USA.
   [Duffy, Christopher P.] Seton Hall Univ, Nutley, NJ USA.
   [Barsky, Carol] Hackensack Meridian Hlth, Edison, NJ USA.
   [Barsky, Carol] Hackensack Meridian Sch Med, Emergency Med, Nutley, NJ USA.
   [Barsky, Carol] Hackensack Meridian Hlth, Edison, NJ USA.
RP Boscamp, JR (通讯作者)，Hackensack Meridian Sch Med, Room 4114,123 Metro Blvd, Nutley, NJ 07110 USA.
EM Jeffrey.Boscamp@hmhn.org
CR Association of American Medical Colleges, 2020, IMP GUID MED STUD CL
   Association of American Medical Colleges, 2020, COVID 19 UPD GUID ME
   Association of American Medical Colleges, 2017, CORE ENTRUSTABLE PRO
   Student insights: COVID-19 Newsletters authored by students from Hackensack Meridian School of Medicine, HLTH ED FAC HUB COVI
   Veltri K., 2020, AM ACAD OPHTHALMOLOG
NR 5
TC 1
Z9 1
U1 3
U2 4
PU LIPPINCOTT WILLIAMS & WILKINS
PI PHILADELPHIA
PA TWO COMMERCE SQ, 2001 MARKET ST, PHILADELPHIA, PA 19103 USA
SN 1040-2446
EI 1938-808X
J9 ACAD MED
JI Acad. Med.
PD JUL
PY 2021
VL 96
IS 7
BP 1002
EP 1004
DI 10.1097/ACM.0000000000004070
PG 3
WC Education, Scientific Disciplines; Health Care Sciences & Services
WE Science Citation Index Expanded (SCI-EXPANDED)
SC Education & Educational Research; Health Care Sciences & Services
GA TC0EU
UT WOS:000668316600045
PM 33735132
OA Bronze
DA 2022-07-18
ER

PT J
AU Mosolova, E
   Sosin, D
   Mosolov, S
AF Mosolova, Ekaterina
   Sosin, Dmitry
   Mosolov, Sergey
TI Stress, anxiety, depression and burnout in frontline healthcare workers
   during two peaks of COVID-19 pandemic in Russia
SO PSYCHIATRY RESEARCH
LA English
DT Article
DE Stress; Anxiety; Depression; Suicide; Burnout; Healthcare workers;
   COVID-19
ID EMERGENCY-DEPARTMENTS; COVID-19; IMPACT; PREVALENCE; EVENTS; SAVE-9
AB Purpose: In this study we aimed to assess the range of psychopathological symptoms (anxiety, stress, depression, burnout) and risk factors in frontline HCWs during spring and autumn outbreaks of the new coronavirus infection in Russian Federation. Methods: We conducted two independent, cross-sectional hospital-based online surveys. Data of 2195 HCWs were collected between May 19th and May 26th 2020 and between October 10th and October 17th 2020. Stress, anxiety, depression, burnout and perceived stress were assessed using the Russian versions of SAVE-9 and GAD-7, PHQ-9, MBI and PSS-10 scales. Logistic regression analysis was performed to determine the influence of different variables. Results: The study revealed the rates of anxiety, stress, depression, emotional exhaustion and depersonalization and perceived stress as 32.3%, 31.1%, 45.5%, 74.2%, 37.7%,67.8%, respectively. Moreover, 2.4% of HCWs reported suicidal thoughts. The rate of anxiety was higher in October 2020 compared with May 2020. Revealed risk factors included: female gender, younger age, being a physician, working for over a week, living outside of Moscow or Saint Petersburg, being vaccinated against COVID-19. Conclusion: These results demonstrate the need for urgent supportive programs for HCWs fighting COVID-19 that fall into higher risk factors groups and its increasing importance over time.
C1 [Mosolova, Ekaterina] Lomonosov Moscow State Univ, Fac Basic Med, Moscow, Russia.
   [Sosin, Dmitry; Mosolov, Sergey] Minist Publ Hlth Russian Federat, Dept Psychiat, Russian Med Acad Continuous Profess Educ, Moscow, Russia.
   [Mosolov, Sergey] Moscow Res Inst Psychiat, 3 Poteshnaya Ul, Moscow 107076, Russia.
RP Mosolov, S (通讯作者)，Moscow Res Inst Psychiat, 3 Poteshnaya Ul, Moscow 107076, Russia.
EM profmosolov@mail.ru
RI Mosolov, Sergey N./B-1779-2013
OI Mosolov, Sergey N./0000-0002-5749-3964
CR Albert PR, 2015, J PSYCHIATR NEUROSCI, V40, P219, DOI 10.1503/jpn.150205
   Alenazi TH, 2020, J INFECT PUBLIC HEAL, V13, P1645, DOI 10.1016/j.jiph.2020.09.001
   Alonso J, 2021, REV PSIQUIATR SALUD, V14, P90, DOI 10.1016/j.rpsm.2020.12.001
   Alshekaili M, 2020, BMJ OPEN, V10, DOI 10.1136/bmjopen-2020-042030
   An Y, 2020, J AFFECT DISORDERS, V276, P312, DOI 10.1016/j.jad.2020.06.047
   Azoulay E, 2020, AM J RESP CRIT CARE, V202, P1388, DOI 10.1164/rccm.202006-2568OC
   Barello S, 2020, PSYCHIAT RES, V290, DOI 10.1016/j.psychres.2020.113129
   Cipriano PF, 2020, INT NURS REV, V67, P437, DOI 10.1111/inr.12646
   COHEN S, 1983, J HEALTH SOC BEHAV, V24, P385, DOI 10.2307/2136404
   Coulthard P, 2020, BRIT DENT J, V228, P503, DOI 10.1038/s41415-020-1482-1
   Dai Y., 2020, MEDRXIV, DOI [10.1101/2020.03.03.20030874, DOI 10.1101/2020.03.03.20030874]
   Duarte I, 2020, BMC PUBLIC HEALTH, V20, DOI 10.1186/s12889-020-09980-z
   Fust e, 2020, SSRN ELECT J, P1, DOI [10.2139/ssrn.3638287, DOI 10.2139/SSRN.3638287]
   Greenberg N, 2020, BMJ-BRIT MED J, V368, DOI 10.1136/bmj.m1211
   Han L, 2020, J NURS SCHOLARSHIP, V52, P564, DOI 10.1111/jnu.12590
   Han S, 2019, ANN INTERN MED, V170, P784, DOI 10.7326/M18-1422
   Haravuori H, 2020, INT J ENV RES PUB HE, V17, DOI 10.3390/ijerph17217905
   Hovestadt A.J., 1995, CLIN SUPERVISOR, V13, P31, DOI [10.1300/J001v13n02_03, DOI 10.1300/j001v13n02_03]
   Johnson SU, 2020, PLOS ONE, V15, DOI 10.1371/journal.pone.0241032
   Kroenke K, 2001, J GEN INTERN MED, V16, P606, DOI 10.1046/j.1525-1497.2001.016009606.x
   Lai JB, 2020, JAMA NETW OPEN, V3, DOI 10.1001/jamanetworkopen.2020.3976
   Lee J, 2021, FRONT PSYCHIATRY, V12, DOI 10.3389/fpsyt.2021.615387
   Liu XH, 2012, COMPR PSYCHIAT, V53, P15, DOI 10.1016/j.comppsych.2011.02.003
   Liu Y, 2021, J AFFECT DISORDERS, V278, P144, DOI 10.1016/j.jad.2020.09.004
   Liu ZJ, 2020, ANN GLOB HEALTH, V86, DOI 10.5334/aogh.3005
   Lu W, 2020, PSYCHIAT RES, V288, DOI 10.1016/j.psychres.2020.112936
   Luceno-Moreno L, 2020, INT J ENV RES PUB HE, V17, DOI 10.3390/ijerph17155514
   Fauzi MFM, 2020, INT J ENV RES PUB HE, V17, DOI 10.3390/ijerph17197340
   Mosolova E, 2020, PSYCHIAT DANUB, V32, P549, DOI 10.24869/psyd.2020.549
   Neklyudova N.P., 2020, R EC, V6, P171, DOI DOI 10.15826/RECON.2020.6.3.015
   Novikov, 2020, MENTAL HLTH MED WORK
   Okajima I, 2021, SLEEP MED, V84, P397, DOI 10.1016/j.sleep.2021.06.035
   Petrikov SS, 2020, Konsult Psikhol Psik, V28, P8, DOI 10.17759/cpp.2020280202
   Posner K, 2007, AM J PSYCHIAT, V164, P1035, DOI 10.1176/appi.ajp.164.7.1035
   Que JY, 2020, GEN PSYCHIAT, V33, DOI 10.1136/gpsych-2020-100259
   Rossi R, 2020, JAMA NETW OPEN, V3, DOI 10.1001/jamanetworkopen.2020.10185
   Sasaki N, 2020, SCAND J WORK ENV HEA, V46, P639, DOI 10.5271/sjweh.3922
   Song XY, 2020, BRAIN BEHAV IMMUN, V88, P60, DOI 10.1016/j.bbi.2020.06.002
   Spiller TR, 2022, PSYCHOL MED, V52, P1395, DOI 10.1017/S0033291720003128
   Spitzer RL, 2006, ARCH INTERN MED, V166, P1092, DOI 10.1001/archinte.166.10.1092
   Stewart DE, 2020, WORLD PSYCHIATRY, V19, P406, DOI 10.1002/wps.20803
   Suh, 2020, DEV STRESS ANXIETY V, V9, P1
   Tavormina G, 2020, PSYCHIAT DANUB, V32, P5
   Tomlin J, 2020, FRONT PSYCHOL, V11, DOI 10.3389/fpsyg.2020.01960
   WANG HG, 2020, IEEE POW ENER SOC GE
   Wang H, 2020, NURS ETHICS, V27, P1490, DOI 10.1177/0969733020934146
   Wang Y, 2020, TRANSL PSYCHIAT, V10, DOI 10.1038/s41398-020-01031-w
   Wanigasooriya K, 2020, BJPSYCH OPEN, V7, DOI 10.1192/bjo.2020.150
   West CP, 2009, J GEN INTERN MED, V24, P1318, DOI 10.1007/s11606-009-1129-z
   Yang L, 2021, PSYCHOL MED, V51, P1775, DOI 10.1017/S0033291720001385
   Yang Y, 2020, LANCET PSYCHIAT, V7, pE19, DOI 10.1016/S2215-0366(20)30079-1
   Zender R, 2009, NURS CLIN N AM, V44, P355, DOI 10.1016/j.cnur.2009.06.002
   Zhan YX, 2020, CURR MED SCI, V40, P625, DOI 10.1007/s11596-020-2226-9
   Zhang CX, 2020, FRONT PSYCHIATRY, V11, DOI 10.3389/fpsyt.2020.00306
   Zhang WR, 2020, PSYCHOTHER PSYCHOSOM, V89, P242, DOI 10.1159/000507639
   Zhu Z, 2020, ECLINICALMEDICINE, V24, DOI 10.1016/j.eclinm.2020.100443
NR 56
TC 2
Z9 3
U1 2
U2 6
PU ELSEVIER IRELAND LTD
PI CLARE
PA ELSEVIER HOUSE, BROOKVALE PLAZA, EAST PARK SHANNON, CO, CLARE, 00000,
   IRELAND
SN 0165-1781
EI 1872-7123
J9 PSYCHIAT RES
JI Psychiatry Res.
PD DEC
PY 2021
VL 306
AR 114226
DI 10.1016/j.psychres.2021.114226
EA OCT 2021
PG 9
WC Psychiatry
WE Science Citation Index Expanded (SCI-EXPANDED); Social Science Citation Index (SSCI)
SC Psychiatry
GA WD5PH
UT WOS:000704991800004
PM 34619519
OA Green Published, Bronze
DA 2022-07-18
ER

PT J
AU Wady, H
   Restle, D
   Park, J
   Pryor, A
   Talamini, M
   Abdel-Misih, S
AF Wady, Heitham
   Restle, David
   Park, Juyeon
   Pryor, Aurora
   Talamini, Mark
   Abdel-Misih, Sherif
TI The role of surgeons during the COVID-19 pandemic: impact on training
   and lessons learned from a surgical resident's perspective
SO SURGICAL ENDOSCOPY AND OTHER INTERVENTIONAL TECHNIQUES
LA English
DT Article
DE COVID 19; Pandemic; Surgeons role; Health policy
AB Background Surgeons are trained as "internists that also operate," bringing an important skillset to patient management during the current COVID-19 pandemic. A review was performed to illustrate the response of surgical staff during the pandemic with regard to patient care and residency training. Methods The evaluation and assessment of the changes enacted at Stony Brook Medicine's Department of Surgery is illustrated through the unique perspective of surgical residents. No IRB approval or written consent was obtained nor it was necessary for the purposes of this paper. Results Hospital policy was enacted to hinder transmission of COVID-19 and included limited gatherings of people, restricted travel, quarantined symptomatic staff, and careful surveillance for disease incidence. Surgical residency transformed as residents were diverted from traditional surgical services to staff new COVID-19 ICUs. Education transitioned to an online-based platform for lectures and reviews. New skills sets were acquired such as PICC line placement and complex ventilator management. Conclusions The viral surge impacted surgical training while also providing unique lessons regarding preparedness and strategic planning for future pandemic and disaster management.
C1 [Wady, Heitham; Restle, David; Park, Juyeon; Talamini, Mark] SUNY Stony Brook, Dept Surg, Med Ctr, Stony Brook, NY 11794 USA.
   [Pryor, Aurora] SUNY Stony Brook, Dept Surg, Div Bariatr Foregut & Adv Gastrointestinal Surg, Med Ctr, Stony Brook, NY 11794 USA.
   [Abdel-Misih, Sherif] SUNY Stony Brook, Dept Surg, Div Surg Oncol, Med Ctr, Stony Brook, NY USA.
RP Wady, H (通讯作者)，SUNY Stony Brook, Dept Surg, Med Ctr, Stony Brook, NY 11794 USA.
EM heitham.wady@stonybrookmedicine.edu
OI Restle, David/0000-0002-4469-3879
CR Ajao A, 2015, ASSESSING CAPACITY U
   [Anonymous], 2020, COVID 19 US CASES CO
   [Anonymous], CAS US CTR DIS CONTR
   Bikdeli B, 2020, J AM COLL CARDIOL, V75, P2950, DOI 10.1016/j.jacc.2020.04.031
   CDC, 2007, INT PREP PLANN GUID
   Du ZW, 2020, EMERG INFECT DIS, V26, P1341, DOI [10.3201/eid2606.200357, 10.1101/2020.02.19.20025452]
   Elflein J, 2020, US COVID 19 CASES DA
   Fineberg HV, 2014, NEW ENGL J MED, V370, P1335, DOI 10.1056/NEJMra1208802
   Holshue ML, 2020, NEW ENGL J MED, V382, P929, DOI 10.1056/NEJMoa2001191
   Huang CL, 2020, LANCET, V395, P497, DOI 10.1016/S0140-6736(20)30183-5
   Johns Hopkins Center for Health Security, VENT STOCKP AV US
   Lai CC, 2020, INT J ANTIMICROB AG, V55, DOI 10.1016/j.ijantimicag.2020.105924
   Li RY, 2020, SCIENCE, V368, P489, DOI [10.1126/science.abb3221, 10.1101/2020.02.14.20023127]
   Macchini D, 2020, MR ONLINE
   MacLaren G, 2020, JAMA-J AM MED ASSOC, V323, P1245, DOI 10.1001/jama.2020.2342
   Phua J, 2020, LANCET RESP MED, V8, P506, DOI 10.1016/S2213-2600(20)30161-2
   Rubano JA, 2020, ANN SURG, V272, pE63, DOI 10.1097/SLA.0000000000004031
   Rubinson L, 2013, MECH VENTILATORS US
   Tang N, 2020, J THROMB HAEMOST, V18, P844, DOI 10.1111/jth.14768
   Tassiopoulos AK, 2020, STONY BROOK ANTICOAG
   The Novel Coronavirus Pneumonia Emergency Response Epidemiology Team, 2020, CHINA CDC WKLY, V2, P113, DOI [10.46234/ccdcw2020.032, 10.3760/cma.j.issn.0254-6450.2020.02.003]
   United States Department of Health and Human Services, 2005, HHS PAND INFL PLAN
   Wei WE, 2020, MMWR MORB MORTAL WKL, V69, p411e5, DOI DOI 10.15585/mmwr.mm6914e1
   Williams EJ, 2020, CORONAVIRUS PANDEMIC
   World Health Organization, COR DIS 2019 COVID 1
   Zhou F, 2020, LANCET, V395, P1054, DOI 10.1016/S0140-6736(20)30566-3
NR 26
TC 5
Z9 5
U1 0
U2 0
PU SPRINGER
PI NEW YORK
PA ONE NEW YORK PLAZA, SUITE 4600, NEW YORK, NY, UNITED STATES
SN 0930-2794
EI 1432-2218
J9 SURG ENDOSC
JI Surg. Endosc.
PD JUL
PY 2021
VL 35
IS 7
BP 3430
EP 3436
DI 10.1007/s00464-020-07790-3
EA JUL 2020
PG 7
WC Surgery
WE Science Citation Index Expanded (SCI-EXPANDED)
SC Surgery
GA SR2RM
UT WOS:000548483400001
PM 32666253
OA Green Published, Bronze
DA 2022-07-18
ER

PT J
AU Jansen, DEMC
   Vervoort, JPM
   Illy, KE
   Hadjipanayis, A
AF Jansen, Danielle E. M. C.
   Vervoort, Johanna P. M.
   Illy, Karoly E.
   Hadjipanayis, Adamos
TI COVID-19 Containment Measures at Childcare and Schools in 19 European
   Countries: An Observational Study on Local, Federal and National
   Policies
SO INTERNATIONAL JOURNAL OF PUBLIC HEALTH
LA English
DT Article
DE children; adolescents; Europe; COVID-19; containment measures; policy
AB Objectives: After childcare and schools have been closed in March 2020 to prevent the spread of COVID-19, they were open again in most European countries after the summer holidays till early autumn. Aim of this study is to give an overview and to compare COVID-19 childcare and school containment policies in 19 European countries.
   Methods: We collected data on containment measures among delegates of the European Academy of Pediatrics (EAP), through an online, closed questionnaire in the second half of October 2020.
   Results: Most policy has been formulated for secondary education. In all three settings policy was most often formulated for individual hygiene, cleaning of surfaces, exclusion of sick children, ventilation, distance between children and between children and teachers. In secondary schools, policy is formulated on face masks in and outside the class. School closure, cancellation of physical education and class size reduction are measures for which the fewest countries have formulated national policies.
   Conclusion: We recommend to accompany the opening of children's facilities and schools by surveillance studies that further clarify questions about control measures implemented to halt COVID-19 pandemic.
C1 [Jansen, Danielle E. M. C.] Univ Groningen, Univ Med Ctr Groningen, Dept Gen Practice, Groningen, Netherlands.
   [Jansen, Danielle E. M. C.] Univ Groningen, Dept Sociol, Groningen, Netherlands.
   [Vervoort, Johanna P. M.] Univ Groningen, Univ Med Ctr Groningen, Dept Hlth Sci, Groningen, Netherlands.
   [Illy, Karoly E.] Hosp Rivierenland, Dept Pediat, Tiel, Netherlands.
   [Illy, Karoly E.] Dutch Paediat Soc, Utrecht, Netherlands.
   [Hadjipanayis, Adamos] European Univ Cyprus, Med Sch, Nicosia, Cyprus.
   [Hadjipanayis, Adamos] European Acad Paediat EAP, Brussels, Belgium.
RP Jansen, DEMC (通讯作者)，Univ Groningen, Univ Med Ctr Groningen, Dept Gen Practice, Groningen, Netherlands.; Jansen, DEMC (通讯作者)，Univ Groningen, Dept Sociol, Groningen, Netherlands.
EM d.e.m.c.jansen@umcg.nl
RI Jansen, Danielle/E-9281-2013
OI Jansen, Danielle/0000-0002-2654-1038; Vervoort,
   Johanna/0000-0002-0274-114X
CR Chu DK, 2020, LANCET, V395, P1973, DOI 10.1016/S0140-6736(20)31142-9
   Davies NG, 2020, NAT MED, V26, P1205, DOI 10.1038/s41591-020-0962-9
   ECDC, 2020, VOX CEPR POLICY PORT
   European Centre for Disease Prevention and Control, 2021, US FAC MASKS COMM 1, DOI [10.1016/s2213-2600(20)30280-0, DOI 10.1016/S2213-2600(20)30280-0]
   Goldstein E, 2021, J INFECT DIS, V223, P362, DOI [10.1093/infdis/jiaa691, 10.1101/2020.07.19.20157362]
   Gudbjartsson DF, 2020, NEW ENGL J MED, V382, P2302, DOI 10.1056/NEJMoa2006100
   Guthrie B., 2020, SUMM SCH RE OP MOD I, V6
   Howard J, 2021, P NATL ACAD SCI USA, V118, DOI 10.1073/pnas.2014564118
   Hyde Z, 2020, MED J AUSTRALIA, V213, P444, DOI 10.5694/mja2.50823
   Lavezzo E, 2020, NATURE, V584, P425, DOI 10.1038/s41586-020-2488-1
   Lee B, 2020, PEDIATRICS, V146, DOI 10.1542/peds.2020-004879
   Lee J, 2020, LANCET CHILD ADOLESC, V4, P421, DOI 10.1016/S2352-4642(20)30109-7
   Lopez AS, 2020, MMWR-MORBID MORTAL W, V69, P1319, DOI 10.15585/mmwr.mm6937e3
   Park YJ, 2020, EMERG INFECT DIS, V26, P2465, DOI 10.3201/eid2610.201315
   Pietrobelli A, 2020, OBESITY, V28, P1382, DOI 10.1002/oby.22861
   Schlack Robert, 2020, J Health Monit, V5, P21, DOI 10.25646/7174
   Sinha IP, 2020, LANCET RESP MED, V8, P762, DOI 10.1016/S2213-2600(20)30280-0
   Spitzer M, 2020, TRENDS NEUROSCI EDUC, V20, DOI 10.1016/j.tine.2020.100138
   UN General Assembly, 1948, UNIVERSAL DECLARATIO
   Unesco Education, 2020, DISR REC
   Van Lancker W, 2020, LANCET PUBLIC HEALTH, V5, pE243, DOI 10.1016/S2468-2667(20)30084-0
   Viner RM, 2020, LANCET CHILD ADOLESC, V4, P397, DOI 10.1016/S2352-4642(20)30095-X
NR 22
TC 0
Z9 0
U1 4
U2 5
PU FRONTIERS MEDIA SA
PI LAUSANNE
PA AVENUE DU TRIBUNAL FEDERAL 34, LAUSANNE, CH-1015, SWITZERLAND
SN 1661-8556
EI 1661-8564
J9 INT J PUBLIC HEALTH
JI Int. J. Public Health
PD APR 21
PY 2021
VL 66
AR 1604010
DI 10.3389/ijph.2021.1604010
PG 8
WC Public, Environmental & Occupational Health
WE Science Citation Index Expanded (SCI-EXPANDED); Social Science Citation Index (SSCI)
SC Public, Environmental & Occupational Health
GA RX1FA
UT WOS:000646965700001
PM 34335145
OA Green Published, gold
DA 2022-07-18
ER

PT J
AU Le, HT
   Lai, AJX
   Sun, JQ
   Hoang, MT
   Vu, LG
   Pham, HQ
   Nguyen, TH
   Tran, BX
   Latkin, CA
   Le, XTT
   Nguyen, TT
   Pham, QT
   Ta, NTK
   Nguyen, QT
   Ho, RCM
   Ho, CSH
AF Huong Thi Le
   Lai, Andre Jun Xian
   Sun, Jiaqian
   Men Thi Hoang
   Linh Gia Vu
   Hai Quang Pham
   Trang Ha Nguyen
   Bach Xuan Tran
   Latkin, Carl A.
   Xuan Thi Thanh Le
   Thao Thanh Nguyen
   Quan Thi Pham
   Nhung Thi Kim Ta
   Quynh Thi Nguyen
   Ho, Roger C. M.
   Ho, Cyrus S. H.
TI Anxiety and Depression Among People Under the Nationwide Partial
   Lockdown in Vietnam
SO FRONTIERS IN PUBLIC HEALTH
LA English
DT Article
DE COVID-19; anxiety; depression; lockdown; Vietnam
ID COVID-19
AB This study aimed to evaluate the psychological effects of the partial lockdown on the people in Vietnam during the COVID-19 pandemic. An online questionnaire regarding attitudes toward COVID-19 along with psychological parameters, including the Impact of Event Scale-Revised (IES-R) Depression, Anxiety, Stress Scale-21 (DASS-21) was conducted. From a total of 1,382 questionnaires, the respondents reported low prevalence of depression (4.9%), anxiety (7.0%), and stress (3.4%). The mean DASS-21 scores recorded were also markedly lower compared to similar studies conducted in China, Italy, and Iran. Respondents who reported severe PTSD had significantly higher depression, anxiety, and stress levels. Factors that were associated with an increased level of depression, stress, and anxiety were being single, separated, or widowed, a higher education level, a larger family size, loss of jobs and being in contact with potential COVID-19 patients. Contrary to expectations, the level of depression, stress, and anxiety observed has been low. Our findings can aid in future research on the impact of a partial lockdown and guide mental health professionals in Vietnam and other countries in the preparation of better care for populations under such circumstances.
C1 [Huong Thi Le; Bach Xuan Tran; Xuan Thi Thanh Le; Thao Thanh Nguyen; Quan Thi Pham; Nhung Thi Kim Ta; Quynh Thi Nguyen] Hanoi Med Univ, Inst Prevent Med & Publ Hlth, Hanoi, Vietnam.
   [Lai, Andre Jun Xian; Sun, Jiaqian; Ho, Roger C. M.] Natl Univ Singapore, Yong Loo Lin Sch Med, Dept Psychol Med, Singapore, Singapore.
   [Men Thi Hoang; Hai Quang Pham; Trang Ha Nguyen] Duy Tan Univ, Inst Global Hlth Innovat, Da Nang, Vietnam.
   [Men Thi Hoang; Hai Quang Pham; Trang Ha Nguyen] Duy Tan Univ, Fac Med, Da Nang, Vietnam.
   [Linh Gia Vu] Nguyen Tat Thanh Univ, Ctr Excellence Evidence Based Med, Ho Chi Minh City, Vietnam.
   [Bach Xuan Tran; Latkin, Carl A.] Johns Hopkins Univ, Bloomberg Sch Publ Hlth, Baltimore, MD USA.
   [Ho, Roger C. M.] Natl Univ Singapore, Inst Hlth Innovat & Technol iHealthtech, Singapore, Singapore.
   [Ho, Cyrus S. H.] Natl Univ Singapore Hosp, Dept Psychol Med, Singapore, Singapore.
RP Hoang, MT (通讯作者)，Duy Tan Univ, Inst Global Hlth Innovat, Da Nang, Vietnam.; Hoang, MT (通讯作者)，Duy Tan Univ, Fac Med, Da Nang, Vietnam.
EM hoangthimen@duytan.edu.vn
RI Ho, Roger/ABD-8859-2021; Ho, Cyrus SH/AAN-9344-2020; Ho, Roger
   C./ABD-9061-2021; Hoang, Men Thi/AAW-8153-2020
OI Ho, Cyrus SH/0000-0002-7092-9566; Ho, Roger C./0000-0001-9629-4493;
   Hoang, Men Thi/0000-0001-8187-8277; Lai, Andre/0000-0001-8833-9524
FU Vingroup Innovation Foundation (VINIF) [VINIF.2020.COVID-19, DA03]
FX Research was supported by Vingroup Innovation Foundation (VINIF) in
   project code VINIF.2020.COVID-19.DA03.
CR Bareket-Bojmel L, 2021, INT J COGN THER, V14, P566, DOI 10.1007/s41811-020-00078-3
   Chew NWS, 2020, BRAIN BEHAV IMMUN, V88, P559, DOI 10.1016/j.bbi.2020.04.049
   Germani A, 2020, INT J ENV RES PUB HE, V17, DOI 10.3390/ijerph17103497
   Hao FY, 2020, BRAIN BEHAV IMMUN, V87, P100, DOI 10.1016/j.bbi.2020.04.069
   Ho CSH, 2020, ANN ACAD MED SINGAP, V49, P155
   Killgore WDS, 2020, PSYCHIAT RES, V290, DOI 10.1016/j.psychres.2020.113117
   Dinh L, 2020, J TRAVEL MED, V27, DOI 10.1093/jtm/taaa047
   Mazza C, 2020, INT J ENV RES PUB HE, V17, DOI 10.3390/ijerph17093165
   McCloud T, 2019, J EPIDEMIOL COMMUN H, V73, P977, DOI 10.1136/jech-2019-212154
   McKee-Ryan FM, 2005, J APPL PSYCHOL, V90, P53, DOI 10.1037/0021-9010.90.1.53
   Moghanibashi-Mansourieh A, 2020, ASIAN J PSYCHIATR, V51, DOI 10.1016/j.ajp.2020.102076
   Noh JW, 2017, PLOS ONE, V12, DOI 10.1371/journal.pone.0184235
   Rehman U, 2021, COMMUNITY MENT HLT J, V57, P42, DOI 10.1007/s10597-020-00664-x
   Rossi R, 2020, FRONT PSYCHIATRY, V11, DOI 10.3389/fpsyt.2020.00790
   Shi L, 2020, JAMA NETW OPEN, V3, DOI 10.1001/jamanetworkopen.2020.14053
   Tan BYQ, 2020, ANN INTERN MED, V173, P317, DOI 10.7326/M20-1083
   Tan W HF, 2020, BRAIN BEHAV IMMUN, V87, P84, DOI [10.1016/j.bbi.2020.04.055, DOI 10.1016/j.bbi.2020.04.055]
   Taylor M., 2017, INT J POPUL RES, V2017, P1, DOI [10.1155/2017/6310683, DOI 10.1155/2017/6310683]
   Tull MT, 2020, PSYCHIAT RES, V289, DOI 10.1016/j.psychres.2020.113098
   Wanberg CR, 2012, ANNU REV PSYCHOL, V63, P369, DOI 10.1146/annurev-psych-120710-100500
   Wang Cuiyan, 2020, Int J Environ Res Public Health, V17, DOI 10.3390/ijerph17051729
   Wang CY, 2020, BRAIN BEHAV IMMUN, V87, P40, DOI 10.1016/j.bbi.2020.04.028
   Zhang CX, 2020, FRONT PSYCHIATRY, V11, DOI 10.3389/fpsyt.2020.00306
   Zhu JH, 2020, FRONT PSYCHIATRY, V11, DOI 10.3389/fpsyt.2020.00386
NR 24
TC 88
Z9 90
U1 4
U2 12
PU FRONTIERS MEDIA SA
PI LAUSANNE
PA AVENUE DU TRIBUNAL FEDERAL 34, LAUSANNE, CH-1015, SWITZERLAND
EI 2296-2565
J9 FRONT PUBLIC HEALTH
JI Front. Public Health
PD OCT 29
PY 2020
VL 8
AR 589359
DI 10.3389/fpubh.2020.589359
PG 8
WC Public, Environmental & Occupational Health
WE Science Citation Index Expanded (SCI-EXPANDED); Social Science Citation Index (SSCI)
SC Public, Environmental & Occupational Health
GA OP9AG
UT WOS:000588381500001
PM 33194995
OA Green Published, gold
DA 2022-07-18
ER

PT J
AU Hope, D
   Davids, V
   Bollington, L
   Maxwell, S
AF Hope, David
   Davids, Veronica
   Bollington, Lynne
   Maxwell, Simon
TI Candidates undertaking (invigilated) assessment online show no
   differences in performance compared to those undertaking assessment
   offline
SO MEDICAL TEACHER
LA English
DT Article
DE Assessment; psychometrics; invigilation; academic misconduct; COVID-19
AB Background
   Medical education has historically relied on high stakes knowledge tests sat in examination centres with invigilators monitoring academic malpractice. The COVID-19 pandemic has made such examination formats impossible, and medical educators have explored the use of online assessments as a potential replacement. This shift has in turn led to fears that the change in format or academic malpractice might lead to considerably higher attainment scores on online assessment with no underlying improvement in student competence.
   Method
   Here, we present an analysis of 8092 sittings of the Prescribing Safety Assessment (PSA), an assessment designed to test the prescribing skills of final year medical students in the UK. In-person assessments for the PSA were cancelled partway through the academic year 2020, with 6048 sittings delivered in an offline, traditionally invigilated format, and then 2044 sittings delivered in an online, webcam invigilated format.
   Results
   A comparison (able to detect very small effects) showed no attainment gap between online (M = 0.762, SD = 0.34) and offline (M = 0.761, SD = 0.34) performance.
   Conclusions
   The finding suggests that the transition to online assessment does not affect student performance. The findings should increase confidence in the use of online testing in high-stakes assessment.
C1 [Hope, David] Univ Edinburgh, Coll Med & Vet Med, Med Educ Unit, Chancellors Bldg,49 Little France Crescent, Edinburgh EH16 4SB, Midlothian, Scotland.
   [Davids, Veronica] Med Sch Council, London, England.
   [Bollington, Lynne] British Pharmacol Soc, Prescribing Safety Assessment, London, England.
   [Maxwell, Simon] Western Gen Hosp, Med Educ Ctr, Internal Med Off, Edinburgh, Midlothian, Scotland.
RP Hope, D (通讯作者)，Univ Edinburgh, Coll Med & Vet Med, Med Educ Unit, Chancellors Bldg,49 Little France Crescent, Edinburgh EH16 4SB, Midlothian, Scotland.
EM david.hope@ed.ac.uk
CR Abdi H., 2007, ENCY MEAS STAT, V3, P103
   Bengtsson L, 2019, EDUC SCI, V9, DOI 10.3390/educsci9040267
   Binglin Chen, 2020, L@S '20. Proceedings of the Seventh ACM Conference on Learning @ Scale, P197, DOI 10.1145/3386527.3405925
   Bland JM, 1997, BRIT MED J, V314, P572, DOI 10.1136/bmj.314.7080.572
   Brunnquell A, 2011, EVAL HEALTH PROF, V34, P226, DOI 10.1177/0163278710370459
   Cesnik HS., 2011, PRACT ASSESS RES EVA, V16, P6
   Cleland J, 2020, MED TEACH, V42, P772, DOI 10.1080/0142159X.2020.1757635
   COHEN J, 1992, PSYCHOL BULL, V112, P155, DOI 10.1037/0033-2909.112.1.155
   Collins J, 2006, RADIOGRAPHICS, V26, P543, DOI 10.1148/rg.262055145
   Cook DA, 2012, MED TEACH, V34, P468, DOI 10.3109/0142159X.2012.671978
   Cronbach LJ, 1951, PSYCHOMETRIKA, V16, P297
   Daffin LW, 2018, ONLINE LEARN, V22, P131, DOI 10.24059/olj.v22i1.1079
   Eachempati P, 2020, MED EDUC, V54, P678, DOI 10.1111/medu.14257
   Fuller R, 2020, MED TEACH, V42, P781, DOI 10.1080/0142159X.2020.1779206
   General Medical Council, 2015, OUTCOMES GRADUATES
   Gibbs T, 2020, MED TEACH, V42, P738, DOI 10.1080/0142159X.2020.1775967
   Gotzmann A, 2017, TEACH LEARN MED, V29, P52, DOI 10.1080/10401334.2016.1202832
   Hines WGS, 2000, BIOMETRICS, V56, P451, DOI 10.1111/j.0006-341X.2000.00451.x
   Hollister KK, 2009, DECIS SCI-J INNOV ED, V7, P271, DOI 10.1111/j.1540-4609.2008.00220.x
   Hylton K, 2016, COMPUT EDUC, V92-93, P53, DOI 10.1016/j.compedu.2015.10.002
   Jervis CG, 2020, MED TEACH, V42, P830, DOI 10.1080/0142159X.2020.1766668
   Joncas SX, 2018, PERSPECT MED EDUC, V7, P373, DOI 10.1007/s40037-018-0482-1
   Lee JS, 2022, J MULTILING MULTICUL, V43, P452, DOI 10.1080/01434632.2020.1746319
   Levene H., 1960, CONTRIBUTIONS PROBAB, P278
   Maxwell SRJ, 2017, BRIT J CLIN PHARMACO, V83, P2249, DOI 10.1111/bcp.13319
   McManus IC, 2012, MED TEACH, V34, P569, DOI 10.3109/0142159X.2012.670318
   Mellenbergh G. J., 2011, CONCEPTUAL INTRO PSY
   Palmer Edward J, 2007, BMC Med Educ, V7, P49, DOI 10.1186/1472-6920-7-49
   Rennie SC, 2001, BRIT MED J, V322, P274, DOI 10.1136/bmj.322.7281.274
   Ricker K.L., 2006, ALBERTA J EDUC RES, V52, P53
   Sam AH, 2020, MED EDUC, V54, P767, DOI 10.1111/medu.14247
   Todres M, 2007, BMJ-BRIT MED J, V335, P333, DOI 10.1136/bmj.39253.544688.94
   Woolf K, 2020, BMJ-BRIT MED J, V368, DOI 10.1136/bmj.m339
   Woolf K, 2016, BMJ OPEN, V6, DOI 10.1136/bmjopen-2016-013429
NR 34
TC 3
Z9 3
U1 1
U2 6
PU TAYLOR & FRANCIS LTD
PI ABINGDON
PA 2-4 PARK SQUARE, MILTON PARK, ABINGDON OR14 4RN, OXON, ENGLAND
SN 0142-159X
EI 1466-187X
J9 MED TEACH
JI Med. Teach.
PD JUN 3
PY 2021
VL 43
IS 6
BP 646
EP 650
DI 10.1080/0142159X.2021.1887467
EA FEB 2021
PG 5
WC Education, Scientific Disciplines; Health Care Sciences & Services
WE Science Citation Index Expanded (SCI-EXPANDED)
SC Education & Educational Research; Health Care Sciences & Services
GA TC6BU
UT WOS:000619335500001
PM 33600730
OA Green Submitted
DA 2022-07-18
ER

PT J
AU Zhang, Y
   Yin, HX
   Xu, Y
   Xu, T
   Peng, B
   Cui, LY
   Zhang, SY
AF Zhang, Yao
   Yin, Hexiang
   Xu, Yan
   Xu, Tao
   Peng, Bin
   Cui, Liying
   Zhang, Shuyang
TI The Epidemiology of COVID-19 and MS-Related Characteristics in a
   National Sample of People With MS in China
SO FRONTIERS IN NEUROLOGY
LA English
DT Article
DE multiple sclerosis; COVID-19; disease modifying therapies;
   teriflunomide; immunosuppressant; relapse
ID MULTIPLE-SCLEROSIS; PSYCHOLOGICAL STRESS; TERIFLUNOMIDE; INFECTIONS;
   RELAPSE
AB Few studies have focused on immune status and disease activity in MS patients during the coronavirus disease 2019 (COVID-19) pandemic. The aim of this study is to investigate immune status, COVID-19 infection, and attacks in MS patients during the pandemic. An online questionnaire about COVID-19 infection, MS attack, and MS treatment during the pandemic was administered to all 525 MS patients registered in our hospital database from January 1, 2011, to June 1, 2020. Only 384 responded, of which 361 patients could be included in the final analysis. During the pandemic, 42.1% of the 361 patients and 65.0% of the 234 patients on immunotherapies were exposed to teriflunomide. Compared to patients who didn't receive treatment, patients exposed to DMTs had significantly lower levels of neutrophils (P < 0.01) and immunoglobulin G (P < 0.01), and patients exposed to immunosuppressants had significantly lower levels of immunoglobulin G (P < 0.05). Over 80% of our patients followed effective protective measures and none of the 361 MS patients in our cohort contracted COVID-19. Patients whose treatment was disrupted had a significantly higher annualized relapse rate (ARR) during than before the pandemic (P < 0.01), while the ARR of patients with continuous treatment or without treatment remained unchanged. During the pandemic, the risk of MS attack due to treatment disruption possibly outweighs the risk of COVID-19 infection under preventive measures, and MS treatment maintenance might be necessary.
C1 [Zhang, Yao; Yin, Hexiang; Xu, Yan] Ctr Multiple Sclerosis & Related Disorders, Beijing, Peoples R China.
   [Zhang, Yao; Yin, Hexiang; Xu, Yan; Peng, Bin; Cui, Liying] Chinese Acad Med Sci, Peking Union Med Coll Hosp, Peking Union Med Coll, Dept Neurol, Beijing, Peoples R China.
   [Xu, Tao] Chinese Acad Med Sci, Peking Union Med Coll, Sch Basic Med, Inst Basic Med Sci,Dept Epidemiol & Biostat, Beijing, Peoples R China.
   [Cui, Liying] Chinese Acad Med Sci, Neurosci Ctr, Beijing, Peoples R China.
   [Zhang, Shuyang] Chinese Acad Med Sci, Peking Union Med Coll Hosp, Peking Union Med Coll, Dept Cardiol, Beijing, Peoples R China.
   [Zhang, Shuyang] Natl Rare Dis Registry Syst China, Beijing, Peoples R China.
RP Xu, Y (通讯作者)，Ctr Multiple Sclerosis & Related Disorders, Beijing, Peoples R China.; Xu, Y (通讯作者)，Chinese Acad Med Sci, Peking Union Med Coll Hosp, Peking Union Med Coll, Dept Neurol, Beijing, Peoples R China.
EM xuyanpumch@hotmail.com
FU National Key Research and Development Program of China [2016YFC0901500];
   CAMS Innovation Fund for Medical Sciences (CIFMS) [2020-12M-CoV19-001];
   Peking Union Medical College Education Reform Fund [2017zlgc0121]
FX This study was supported by the National Key Research and Development
   Program of China (Grant Number 2016YFC0901500); CAMS Innovation Fund for
   Medical Sciences (CIFMS) (Grant Number 2020-12M-CoV19-001); and Peking
   Union Medical College Education Reform Fund (Grant Number 2017zlgc0121).
CR Abdollahpour I, 2018, MULT SCLER RELAT DIS, V26, P168, DOI 10.1016/j.msard.2018.09.026
   AlZahrani AS, 2019, SAUDI MED J, V40, P372, DOI 10.15537/smj.2019.4.24010
   Amor S, 2020, ANN NEUROL, V87, P794, DOI 10.1002/ana.25770
   Bar-Or A, 2014, DRUGS, V74, P659, DOI 10.1007/s40265-014-0212-x
   Brown RF, 2005, MULT SCLER J, V11, P477, DOI 10.1191/1352458505ms1170oa
   Bsteh G, 2021, EUR J NEUROL, V28, P3369, DOI 10.1111/ene.14555
   Cooke JE, 2020, PSYCHIAT RES, V292, DOI 10.1016/j.psychres.2020.113347
   Fan ML, 2020, NEUROL-NEUROIMMUNOL, V7, DOI 10.1212/NXI.0000000000000787
   Horisberger A, 2020, LUPUS SCI MED, V7, DOI 10.1136/lupus-2020-000408
   Hung IFN, 2020, LANCET, V395, P1695, DOI 10.1016/S0140-6736(20)31042-4
   Kanamori Y, 2017, J NEUROL NEUROSUR PS, V88, P362, DOI 10.1136/jnnp-2016-313890
   Loonstra FC, 2020, MULT SCLER J, V26, P1256, DOI 10.1177/1352458520942198
   Louapre C, 2020, JAMA NEUROL, V77, P1079, DOI 10.1001/jamaneurol.2020.2581
   Maghzi AH, 2020, J NEUROL, V267, P2790, DOI 10.1007/s00415-020-09944-8
   Mansoor S, 2020, EGYPT J NEUROL PSYCH, V56, DOI 10.1186/s41983-020-00177-0
   Mantero V, 2021, J NEUROL, V268, P2029, DOI 10.1007/s00415-020-10196-9
   Mohn N, 2020, J NEUROL, V267, P2803, DOI 10.1007/s00415-020-09921-1
   Montgomery S, 2013, EUR J NEUROL, V20, P1153, DOI 10.1111/ene.12130
   NISIPEANU P, 1993, NEUROLOGY, V43, P1311, DOI 10.1212/WNL.43.7.1311
   O'Connor P, 2016, NEUROLOGY, V86, P920, DOI 10.1212/WNL.0000000000002441
   Salter A, 2021, JAMA NEUROL, V78, P699, DOI 10.1001/jamaneurol.2021.0688
   Shi YF, 2020, CELL DEATH DIFFER, V27, P1451, DOI 10.1038/s41418-020-0530-3
   SIBLEY WA, 1985, LANCET, V1, P1313
   Sormani MP, 2021, ANN NEUROL, V89, P780, DOI 10.1002/ana.26028
   Thompson AJ, 2018, LANCET NEUROL, V17, P162, DOI 10.1016/S1474-4422(17)30470-2
   Wu LF, 2018, BRAZ J MED BIOL RES, V51, DOI [10.1590/1414-431X20154547, 10.1590/1414-431x20154547]
   Zhang Y, 2020, MULT SCLER RELAT DIS, V46, DOI 10.1016/j.msard.2020.102461
   Zhao J, 2020, STROKE, V51, P1996, DOI 10.1161/STROKEAHA.120.030225
   Zhou F, 2020, LANCET, V395, P1054, DOI 10.1016/S0140-6736(20)30566-3
NR 29
TC 2
Z9 2
U1 2
U2 4
PU FRONTIERS MEDIA SA
PI LAUSANNE
PA AVENUE DU TRIBUNAL FEDERAL 34, LAUSANNE, CH-1015, SWITZERLAND
SN 1664-2295
J9 FRONT NEUROL
JI Front. Neurol.
PD MAY 28
PY 2021
VL 12
AR 682729
DI 10.3389/fneur.2021.682729
PG 9
WC Clinical Neurology; Neurosciences
WE Science Citation Index Expanded (SCI-EXPANDED)
SC Neurosciences & Neurology
GA SQ0IV
UT WOS:000660046000001
PM 34122322
OA gold, Green Published
DA 2022-07-18
ER

PT J
AU Peremiquel-Trillas, P
   Saura-Lazaro, A
   Benavente-Moreno, Y
   Casabonne, D
   Loureiro, E
   Cabrera, S
   Duran, A
   Garrote, L
   Brao, I
   Trelis, J
   Galan, M
   Soler, F
   Julia, J
   Cortasa, D
   Dominguez, MA
   Albasanz-Puig, A
   Gudiol, C
   Ramirez-Tarruella, D
   Muniesa, J
   Rivas, JP
   Munoz-Montplet, C
   Sedano, A
   Plans, A
   Calvo-Cerrada, B
   Calle, C
   Clopes, A
   Carnicer-Pont, D
   Alemany, L
   Fernandez, E
AF Peremiquel-Trillas, Paula
   Saura-Lazaro, Anna
   Benavente-Moreno, Yolanda
   Casabonne, Delphine
   Loureiro, Eva
   Cabrera, Sandra
   Duran, Angela
   Garrote, Lidia
   Brao, Immaculada
   Trelis, Jordi
   Galan, Maica
   Soler, Francesc
   Julia, Joaquim
   Cortasa, Dolca
   Angeles Dominguez, Maria
   Albasanz-Puig, Adaia
   Gudiol, Carlota
   Ramirez-Tarruella, Dolors
   Muniesa, Joan
   Pedro Rivas, Juan
   Munoz-Montplet, Carles
   Sedano, Ana
   Plans, Angel
   Calvo-Cerrada, Beatriz
   Calle, Candela
   Clopes, Ana
   Carnicer-Pont, Dolors
   Alemany, Laia
   Fernandez, Esteve
TI COVID-19 among workers of a comprehensive cancer centre between first
   and second epidemic waves (2020): a seroprevalence study in Catalonia,
   Spain
SO BMJ OPEN
LA English
DT Article
DE SARS-CoV-2; COVID-19; seroprevalence; antibody; health care workers;
   epidemiology
ID HEALTH-CARE WORKERS; SARS-COV-2; ANTIBODY; UK
AB Objectives Patients with cancer are at higher risk for severe COVID-19 infection. COVID-19 surveillance of workers in oncological centres is crucial to assess infection burden and prevent transmission. We estimate the SARS-CoV-2 seroprevalence among healthcare workers (HCWs) of a comprehensive cancer centre in Catalonia, Spain, and analyse its association with sociodemographic characteristics, exposure factors and behaviours. Design Cross-sectional study (21 May 2020-26 June 2020). Setting A comprehensive cancer centre (Institut Catala d'Oncologia) in Catalonia, Spain. Participants All HCWs (N=1969) were invited to complete an online self-administered epidemiological survey and provide a blood sample for SARS-CoV-2 antibodies detection. Primary outcome measure Prevalence (%) and 95% CIs of seropositivity together with adjusted prevalence ratios (aPR) and 95% CI were estimated. Results A total of 1266 HCWs filled the survey (participation rate: 64.0%) and 1238 underwent serological testing (97.8%). The median age was 43.7 years (p25-p75: 34.8-51.0 years), 76.0% were female, 52.0% were nursing or medical staff and 79.0% worked on-site during the pandemic period. SARS-CoV-2 seroprevalence was 8.9% (95% CI 7.44% to 10.63%), with no differences by age and sex. No significant differences in terms of seroprevalence were observed between onsite workers and teleworkers. Seropositivity was associated with living with a person with COVID-19 (aPR 3.86, 95% CI 2.49 to 5.98). Among on-site workers, seropositive participants were twofold more likely to be nursing or medical staff. Nursing and medical staff working in a COVID-19 area showed a higher seroprevalence than other staff (aPR 2.45, 95% CI 1.08 to 5.52). Conclusions At the end of the first wave of the pandemic in Spain, SARS-CoV-2 seroprevalence among Institut Catala d'Oncologia HCW was lower than the reported in other Spanish hospitals. The main risk factors were sharing household with infected people and contact with COVID-19 patients and colleagues. Strengthening preventive measures and health education among HCW is fundamental.
C1 [Peremiquel-Trillas, Paula; Saura-Lazaro, Anna; Benavente-Moreno, Yolanda; Casabonne, Delphine; Alemany, Laia] Inst Catala Oncol ICO, Canc Epidemiol & Prevent Dept, Canc Epidemiol Res Programme, Lhospitalet De Llobregat, Spain.
   [Peremiquel-Trillas, Paula; Saura-Lazaro, Anna; Benavente-Moreno, Yolanda; Casabonne, Delphine; Carnicer-Pont, Dolors; Alemany, Laia; Fernandez, Esteve] Inst Invest Biomed Bellvitge IDIBELL, Epidemiol & Publ Hlth Programme, Lhospitalet De Llobregat, Spain.
   [Peremiquel-Trillas, Paula; Benavente-Moreno, Yolanda; Casabonne, Delphine; Alemany, Laia] CIBER Epidemiol & Publ Hlth CIBERESP, Madrid, Spain.
   [Peremiquel-Trillas, Paula; Trelis, Jordi; Fernandez, Esteve] Univ Barcelona, Sch Med & Clin Sci, Lhospitalet De Llobregat, Spain.
   [Loureiro, Eva; Muniesa, Joan; Pedro Rivas, Juan; Munoz-Montplet, Carles] Inst Catala Oncol ICO, Comp Sci Serv, Technol & Phys, Lhospitalet De Llobregat, Spain.
   [Loureiro, Eva] Univ Coruna UDC, Sch Comp Sci Coruna, Computat Sci & Artificial Intelligence, Coruna, Spain.
   [Cabrera, Sandra] Inst Catala Oncol ICO, Res Nursing Dept, Badalona, Spain.
   [Duran, Angela] Inst Catala Oncol ICO, Nursing Dept, Lhospitalet De Llobregat, Spain.
   [Garrote, Lidia] Inst Catala Oncol, Nursing Dept, Badalona, Spain.
   [Brao, Immaculada] Inst Catala Oncol ICO, Nursing Dept, Girona, Spain.
   [Trelis, Jordi] Inst Catala Oncol ICO, Palliat Care Dept, Lhospitalet De Llobregat, Spain.
   [Trelis, Jordi; Galan, Maica] Inst Catala Oncol ICO, Lhospitalet De Llobregat, Spain.
   [Galan, Maica] Inst Catala Oncol ICO, Esofagogastr Tumours Funct Unit, Lhospitalet De Llobregat, Spain.
   [Soler, Francesc] Inst Catala Oncol ICO, Pharm Serv, Girona, Spain.
   [Soler, Francesc] Inst Catala Oncol ICO, Girona, Spain.
   [Julia, Joaquim] Inst Catala Oncol ICO, Palliat Care Dept, Badalona, Spain.
   [Julia, Joaquim] Inst Catala Oncol ICO, Badalona, Spain.
   [Julia, Joaquim] Univ Int Catalunya, Sch Med & Hlth Sci, Barcelona, Spain.
   [Cortasa, Dolca] Inst Catala Oncol, Tarragona, Spain.
   [Angeles Dominguez, Maria] Hosp Univ Bellvitge, Microbiol Dept, Lhospitalet De Llobregat, Spain.
   [Angeles Dominguez, Maria] Inst Invest Biomed Bellvitge IDIBELL, Infect Dis Programme, Lhospitalet De Llobregat, Spain.
   [Angeles Dominguez, Maria] IDIBELL, Dept Pathol Expt Therapeut, Lhospitalet De Llobregat, Spain.
   [Albasanz-Puig, Adaia; Gudiol, Carlota] Hosp Univ Bellvitge, Infect Dis Dept, Lhospitalet De Llobregat, Spain.
   [Albasanz-Puig, Adaia; Gudiol, Carlota] Inst Catala Oncol ICO, Infect Dis Unit, Lhospitalet De Llobregat, Spain.
   [Albasanz-Puig, Adaia; Gudiol, Carlota] CIBER Infect Dis CIBERINFEC, Madrid, Spain.
   [Ramirez-Tarruella, Dolors] Inst Catala Oncol ICO, Prevent Med Unit, Lhospitalet De Llobregat, Spain.
   [Munoz-Montplet, Carles] Inst Catala Oncol ICO, Med Phys & Radiat Protect Dept, Girona, Spain.
   [Munoz-Montplet, Carles] Univ Girona, Dept Med Sci, Girona, Spain.
   [Sedano, Ana] Inst Catala Oncol ICO, Human Resources Dept, Lhospitalet De Llobregat, Spain.
   [Plans, Angel; Calvo-Cerrada, Beatriz] Inst Catala Oncol ICO, Occupat Hlth Unit, Lhospitalet De Llobregat, Spain.
   [Calle, Candela] Inst Catala dOncol ICO, Gen Direct, Lhospitalet De Llobregat, Spain.
   [Clopes, Ana] Inst Catala Oncol ICO, Sci Direct, Lhospitalet De Llobregat, Spain.
   [Carnicer-Pont, Dolors; Fernandez, Esteve] Inst Catala Oncol ICO, Canc Epidemiol & Prevent Dept, Canc Prevent & Control Programme, Lhospitalet De Llobregat, Spain.
   [Carnicer-Pont, Dolors; Fernandez, Esteve] CIBER Resp Dis CIBERES, Madrid, Spain.
   [Carnicer-Pont, Dolors; Fernandez, Esteve] Inst Catala Oncol ICO, WHO Collaborating Ctr Tobacco Control, Lhospitalet De Llobregat, Spain.
RP Fernandez, E (通讯作者)，Inst Invest Biomed Bellvitge IDIBELL, Epidemiol & Publ Hlth Programme, Lhospitalet De Llobregat, Spain.; Fernandez, E (通讯作者)，Univ Barcelona, Sch Med & Clin Sci, Lhospitalet De Llobregat, Spain.; Fernandez, E (通讯作者)，Inst Catala Oncol ICO, Canc Epidemiol & Prevent Dept, Canc Prevent & Control Programme, Lhospitalet De Llobregat, Spain.; Fernandez, E (通讯作者)，CIBER Resp Dis CIBERES, Madrid, Spain.; Fernandez, E (通讯作者)，Inst Catala Oncol ICO, WHO Collaborating Ctr Tobacco Control, Lhospitalet De Llobregat, Spain.
EM efernandez@iconcologia.net
RI CABRERA JAIME, SANDRA/AHB-6557-2022
OI CABRERA JAIME, SANDRA/0000-0003-3013-8812; Saura Lazaro,
   Anna/0000-0001-9742-2725
FU Catalan Institute of Oncology; Instituto de Salud Carlos III (ISCIII),
   Government of the Kingdom of Spain; FEDER funds/European Regional
   Development Fund (ERDF)-a way to build Europe [CM19/00216]; Ministry of
   Universities and Research, Government of Catalonia [2017SGR319,
   2017SGR1085]
FX This work was supported by the Catalan Institute of Oncology. PP--T is
   partially supported by the Instituto de Salud Carlos III (ISCIII),
   Government of the Kingdom of Spain, cofunded by FEDER funds/European
   Regional Development Fund (ERDF)--a way to build Europe (CM19/00216).
   The Ministry of Universities and Research, Government of Catalonia
   partly supports EF and DCP (2017SGR319) and PP--T, AS--L, YBM, DC and LA
   (2017SGR1085).
CR [Anonymous], 2020, LANCET, V395, P922, DOI 10.1016/S0140-6736(20)30644-9
   [Anonymous], 2020, COVID 19 DAT IND SIS
   [Anonymous], 2020, INF 56 SIT COVID 19
   Bai Y, 2020, JAMA-J AM MED ASSOC, V323, P1406, DOI 10.1001/jama.2020.2565
   Barallat J, 2020, PLOS ONE, V15, DOI 10.1371/journal.pone.0244348
   Barros Aluisio J D, 2003, BMC Med Res Methodol, V3, P21, DOI 10.1186/1471-2288-3-21
   Black JRM, 2020, LANCET, V395, P1418, DOI 10.1016/S0140-6736(20)30917-X
   Brant-Zawadzki M, 2020, PLOS ONE, V15, DOI 10.1371/journal.pone.0240006
   Cantero M, 2022, INFECT DIS-NOR, V54, P8, DOI 10.1080/23744235.2021.1963468
   CDC, IMP COVID 19 VACC HE
   Centro de Coordinacion de Alertas y Emergencias Sanitarias, 2021, ACT 517 ENF COR COVI
   Dai MY, 2020, CANCER DISCOV, V10, P783, DOI 10.1158/2159-8290.CD-20-0422
   Epstude J, 2020, GMS HYG INFECT CONTR, V15, DOI 10.3205/dgkh000353
   Favara DM, 2021, CLIN ONCOL-UK, V33, P667, DOI 10.1016/j.clon.2021.04.005
   Fong D, 2021, WIEN KLIN WOCHENSCHR, V133, P359, DOI 10.1007/s00508-020-01807-6
   Fuereder T, 2020, ESMO OPEN, V5, DOI 10.1136/esmoopen-2020-000889
   Galan MI., 2020, SARS COV 2 SEROPREVA
   Galanis P, 2021, J HOSP INFECT, V108, P120, DOI 10.1016/j.jhin.2020.11.008
   Garcia-Basteiro AL, 2020, NAT COMMUN, V11, DOI 10.1038/s41467-020-17318-x
   Houlihan C., 2020, SARS COV 2 VIRUS ANT, DOI DOI 10.1101/2020.06.08.20120584V1
   Iversen K, 2020, LANCET INFECT DIS, V20, P1401, DOI 10.1016/S1473-3099(20)30589-2
   Kayi I, 2021, CLIN MICROBIOL INFEC, V27, P1242, DOI 10.1016/j.cmi.2021.05.036
   Korth J, 2020, J CLIN VIROL, V128, DOI 10.1016/j.jcv.2020.104437
   Ladoire S, 2021, EUR J CANCER, V148, P359, DOI 10.1016/j.ejca.2021.02.027
   Leung MST, 2020, CANCER MED-US, V9, P7161, DOI 10.1002/cam4.3384
   Marra A, 2021, ANN ONCOL, V32, P113, DOI 10.1016/j.annonc.2020.10.473
   Moscola J, 2020, JAMA-J AM MED ASSOC, V324, P893, DOI 10.1001/jama.2020.14765
   Ng K, 2020, ANN INTERN MED, V172, P766, DOI 10.7326/L20-0175
   Pallett SJC, 2020, LANCET RESP MED, V8, P885, DOI 10.1016/S2213-2600(20)30315-5
   Patanavanich R, 2020, NICOTINE TOB RES, V22, P1653, DOI 10.1093/ntr/ntaa082
   Perez-Garcia F, 2021, INFECT CONT HOSP EP, V42, P803, DOI 10.1017/ice.2020.1303
   Pollan M, 2020, LANCET, V396, P535, DOI 10.1016/S0140-6736(20)31483-5
   Richards M, 2020, NAT CANCER, V1, P565, DOI 10.1038/s43018-020-0074-y
   Rodriguez A, 2021, INT J INFECT DIS, V105, P482, DOI 10.1016/j.ijid.2021.02.104
   Rudberg AS, 2020, NAT COMMUN, V11, DOI 10.1038/s41467-020-18848-0
   Shields A, 2020, THORAX, V75, P1089, DOI 10.1136/thoraxjnl-2020-215414
   Simons D, 2021, ADDICTION, V116, P1319, DOI 10.1111/add.15276
   Sotgiu G, 2020, BMC PULM MED, V20, DOI 10.1186/s12890-020-01237-0
   Steensels D, 2020, JAMA-J AM MED ASSOC, V324, P195, DOI 10.1001/jama.2020.11160
   Varona JF, 2021, INT J EPIDEMIOL, V50, P400, DOI 10.1093/ije/dyaa277
   Videla S, 2021, INT J ENV RES PUB HE, V18, DOI 10.3390/ijerph18126526
   Xiao J, 2020, J INFECT PUBLIC HEAL, V13, P843, DOI 10.1016/j.jiph.2020.05.019
NR 42
TC 0
Z9 0
U1 0
U2 0
PU BMJ PUBLISHING GROUP
PI LONDON
PA BRITISH MED ASSOC HOUSE, TAVISTOCK SQUARE, LONDON WC1H 9JR, ENGLAND
SN 2044-6055
J9 BMJ OPEN
JI BMJ Open
PD APR
PY 2022
VL 12
IS 4
AR e056637
DI 10.1136/bmjopen-2021-056637
PG 10
WC Medicine, General & Internal
WE Science Citation Index Expanded (SCI-EXPANDED)
SC General & Internal Medicine
GA 0S9ZO
UT WOS:000786631000004
PM 35450905
OA gold, Green Published
DA 2022-07-18
ER

PT J
AU Wilson, TE
   Mulye, M
   Akbar, S
AF Wilson, Thad E.
   Mulye, Minal
   Akbar, Samina
TI Opportunistic physiology: inserting physiology and pathophysiology
   content into virtually delivered clinical rotations
SO ADVANCES IN PHYSIOLOGY EDUCATION
LA English
DT Editorial Material
DE COVID-19; medical education; SARS-CoV-2
ID SARS CORONAVIRUS; RECEPTOR; ANGIOTENSIN-(1-7); SARS-COV-2; PROTEIN;
   ACE2; AXIS
AB It is important to reinforce physiology and pathophysiology concepts during clinical rotations, which traditionally occur after the foundational sciences in the US medical school system. We took an opportunistic approach when the COVID-19 pandemic forced our content into virtual delivery mode, as clinical medical education required a shift to nonpatient contact. We describe our experience in building a 2-wk course that consisted of online small groups during week 1 and panels and cases during week 2. The physiology content involved faculty-vetted resources, along with both discrete and open-ended focus questions for each learning objective. The course also included mechanical ventilation, and the physiologist utilized discussion points and developed a formative quiz to emphasize the physiology correlates, in addition to the very clinical aspects of mechanical ventilation. There were pathophysiology opportunities with pneumonia, acute respiratory distress syndrome, systemic inflammatory response syndrome, and multiple-organ system dysfunction among the clinical correlates. Review and recall of the foundational sciences occurred, allowing links between the pre-clerkship and clerkship years that were previously undiscovered in our institution. This virtually delivered medical curriculum related to severe acute respiratory syndrome coronavirus 2 (SARS-CoV-2) and COVID-19 is timely, carries high student interest, and can benefit medical students and the communities they serve.
C1 [Wilson, Thad E.; Mulye, Minal; Akbar, Samina] Marian Univ, Coll Osteopath Med, Div Biomed Sci, Indianapolis, IN 46222 USA.
RP Wilson, TE (通讯作者)，Marian Univ, Coll Osteopath Med, Div Biomed Sci, Indianapolis, IN 46222 USA.
EM Thad.Wilson@uky.edu
OI Reis, AlessanRSS/0000-0001-8486-7469; Wilson, Thad/0000-0002-4345-1616
CR Ainley M, 2002, J EDUC PSYCHOL, V94, P545, DOI 10.1037//0022-0663.94.3.545
   Allchin D, 2015, AM BIOL TEACH, V77, P718, DOI 10.1525/abt.2015.77.9.14
   Bin Naeem S, 2020, HEALTH INFO LIBR J, V37, P233, DOI 10.1111/hir.12311
   Brown P.C., 2014, MAKE IT STICK SCI SU
   Clark R. E., 2012, AM EDUC, V36, P6
   Couzin-Frankel J, 2020, SCIENCE, V368, P455, DOI 10.1126/science.368.6490.455
   Crowe A, 2008, CBE-LIFE SCI EDUC, V7, P368, DOI 10.1187/cbe.08-05-0024
   Danser AHJ, 2020, HYPERTENSION, V75, P1382, DOI 10.1161/HYPERTENSIONAHA.120.15082
   Deimann M., 2016, SMALL TEACHING EVERY
   Emanuel EJ, 2020, JAMA-J AM MED ASSOC, V323, P1127, DOI 10.1001/jama.2020.1227
   Fitzner J, 2018, B WORLD HEALTH ORGAN, V96, P122, DOI 10.2471/BLT.17.194514
   Forrester SJ, 2018, PHYSIOL REV, V98, P1627, DOI 10.1152/physrev.00038.2017
   Hamming I, 2004, J PATHOL, V203, P631, DOI 10.1002/path.1570
   Hoffmann M, 2020, CELL, V181, P271, DOI 10.1016/j.cell.2020.02.052
   Hoffmann M, 2020, MOL CELL, V78, P779, DOI 10.1016/j.molcel.2020.04.022
   Iwai M, 2009, HYPERTENS RES, V32, P533, DOI 10.1038/hr.2009.74
   Jiang LG, 2020, ACAD EMERG MED, V27, P566, DOI 10.1111/acem.14035
   Kallet RH, 2015, RESP CARE, V60, P1660, DOI 10.4187/respcare.04271
   Klein N, 2013, CRIT CARE MED, V41, pE334, DOI 10.1097/CCM.0b013e31828a6688
   Larson HJ, 2020, NAT REV IMMUNOL, V20, P449, DOI 10.1038/s41577-020-0380-8
   Lelubre C, 2018, NAT REV NEPHROL, V14, P417, DOI 10.1038/s41581-018-0005-7
   Levesque-Bristol C, 2011, J EXP EDUC, V33, P208, DOI 10.5193/JEE33.3.208
   Li F, 2005, SCIENCE, V309, P1864, DOI 10.1126/science.1116480
   Ling Y, 2008, ACAD MED, V83, pS82, DOI 10.1097/ACM.0b013e318183e2fc
   Liu PP, 2020, CIRCULATION, V142, P68, DOI 10.1161/CIRCULATIONAHA.120.047549
   Muniyappa R, 2020, AM J PHYSIOL-ENDOC M, V318, pE736, DOI 10.1152/ajpendo.00124.2020
   Palm NW, 2007, NAT MED, V13, P1142, DOI 10.1038/nm1007-1142b
   Patton K., 2020, PANDEMIC TEACHING SU
   Pedersen SF, 2020, J CLIN INVEST, V130, P2202, DOI 10.1172/JCI137647
   Preston RR, 2019, LIPPINCOTT ILLUSTRAT
   Semsar K, 2017, ADV PHYSIOL EDUC, V41, P170, DOI 10.1152/advan.00101.2016
   Santos RAS, 2018, PHYSIOL REV, V98, P505, DOI 10.1152/physrev.00023.2016
   Supe S, 2016, BRIT J PHARMACOL, V173, P1618, DOI 10.1111/bph.13462
   Wang HL, 2008, AM J EMERG MED, V26, P711, DOI 10.1016/j.ajem.2007.10.031
   Weinberger SE., 2019, PRINCIPLES PULMONARY, V7th, P221
   Wilcos S, MECH VENTILATION COV
NR 36
TC 0
Z9 1
U1 0
U2 10
PU AMER PHYSIOLOGICAL SOC
PI Rockville
PA 6120 Executive Blvd, Suite 600, Rockville, MD, UNITED STATES
SN 1043-4046
EI 1522-1229
J9 ADV PHYSIOL EDUC
JI Adv. Physiol. Educ.
PD DEC
PY 2020
VL 44
IS 4
BP 545
EP 549
DI 10.1152/advan.00113.2020
PG 5
WC Education, Scientific Disciplines; Physiology
WE Science Citation Index Expanded (SCI-EXPANDED)
SC Education & Educational Research; Physiology
GA NJ2TZ
UT WOS:000565901700006
PM 32880484
OA Green Published, gold
DA 2022-07-18
ER

PT J
AU Seale, H
   Heywood, AE
   Leask, J
   Sheel, M
   Durrheim, DN
   Bolsewicz, K
   Kaur, R
AF Seale, Holly
   Heywood, Anita E.
   Leask, Julie
   Sheel, Meru
   Durrheim, David N.
   Bolsewicz, Katarzyna
   Kaur, Rajneesh
TI Examining Australian public perceptions and behaviors towards a future
   COVID-19 vaccine
SO BMC INFECTIOUS DISEASES
LA English
DT Article
DE Immunisation; Vaccination decisions; COVID-19; Pandemic; Acceptance;
   Attitudes; Communication
ID INFLUENZA VACCINATION; SWINE FLU; DETERMINANTS; ADULTS; HEALTH
AB BackgroundAs immunisation program launches have previously demonstrated, it is essential that careful planning occurs now to ensure the readiness of the public for a COVID-19 vaccine. As part of that process, this study aimed to understand the public perceptions regarding a future COVID-19 vaccine in Australia.MethodsA national cross-sectional online survey of 1420 Australian adults (18years and older) was undertaken between 18 and 24 March 2020. The statistical analysis of the data included univariate and multivariable logistic regression model analysis.ResultsRespondents generally held positive views towards vaccination. Eighty percent (n=1143) agreed with the statement that getting myself vaccinated for COVID-19 would be a good way to protect myself against infection. Females (n=614, 83%) were more likely to agree with the statement than males (n=529, 78%) (aOR=1.4 (95% CI: 1.1-1.8); P=0.03), while 91% of those aged 70years and above agreed compared to 76% of 18-29-year-olds (aOR=2.3 (95% CI:1.2-4.1); P=0.008). Agreement was also higher for those with a self-reported chronic disease (aOR=1.4 (95% CI: 1.1-2.0); P=0.04) and among those who held private health insurance (aOR=1.7 (95% CI: 1.3-2.3); P<0.001). Beyond individual perceptions, 78% stated that their decision to vaccinate would be supported by family and friends.ConclusionThis study presents an early indication of public perceptions towards a future COVID-19 vaccine and represents a starting point for mapping vaccine perceptions. To support an effective launch of these new vaccines, governments need to use this time to understand the communities concerns and to identify the strategies that will support engagement.
C1 [Seale, Holly; Heywood, Anita E.] Univ New South Wales, Sch Populat Hlth, Fac Med, Level 2,Samuels Bldg, Sydney, NSW 2052, Australia.
   [Leask, Julie] Univ Sydney, Susan Wakil Sch Nursing & Midwifery, Sydney, NSW, Australia.
   [Leask, Julie; Bolsewicz, Katarzyna] Sydney Childrens Hosp Network, Natl Ctr Immunisat Res & Surveillance, Kids Res, Westmead, NSW, Australia.
   [Sheel, Meru] Australian Natl Univ, Res Sch Populat Hlth, ANU Coll Hlth & Med, Natl Ctr Epidemiol & Populat Hlth, Canberra, ACT, Australia.
   [Durrheim, David N.; Bolsewicz, Katarzyna] Univ Newcastle, Sch Med & Publ Hlth, Wallsend, NSW, Australia.
   [Kaur, Rajneesh] Univ New South Wales, Off Med Educ, Fac Med, Sydney, NSW, Australia.
   [Kaur, Rajneesh] Univ Sydney, Off Med Educ, Fac Med, Sydney, NSW, Australia.
RP Seale, H (通讯作者)，Univ New South Wales, Sch Populat Hlth, Fac Med, Level 2,Samuels Bldg, Sydney, NSW 2052, Australia.
EM h.seale@unsw.edu.au
OI sheel, meru/0000-0001-5453-070X; Seale, Holly/0000-0002-1877-5395
CR Abdi I, 2020, VACCINE
   [Anonymous], COVID 19 VACCINATION
   Bish A, 2011, VACCINE, V29, P6472, DOI 10.1016/j.vaccine.2011.06.107
   Brewer NT, 2016, HEALTH PSYCHOL, V35, P1264, DOI 10.1037/hea0000294
   Brien S, 2012, VACCINE, V30, P1255, DOI 10.1016/j.vaccine.2011.12.089
   Caidi N, 2010, ANNU REV INFORM SCI, V44, P493
   Cohen J, 2020, SCIENCE, V368, P14, DOI 10.1126/science.368.6486.14
   Determann D, 2014, PLOS ONE, V9, DOI 10.1371/journal.pone.0102505
   Dyda A, 2015, VACCINE, V33, P3299, DOI 10.1016/j.vaccine.2015.05.046
   Eastwood K, 2010, MED J AUSTRALIA, V192, P33, DOI 10.5694/j.1326-5377.2010.tb03399.x
   Gallagher S, 2006, J PUBLIC HEALTH-UK, V28, P139, DOI 10.1093/pubmed/fdl008
   Harapan H, 2020, FRONT PUBLIC HEALTH, V8, DOI 10.3389/fpubh.2020.00381
   Horney JA, 2010, PLOS ONE, V5, DOI 10.1371/journal.pone.0011226
   Hosmer DW, 2013, WILEY SER PROBAB ST, P89
   Malik AA., 2020, ECLINICALMEDICINE, V26, P100495, DOI 10.1016/j.eclinm.2020.100495
   McCaffery KJ., 2020, LANCET INFECT DIS, VS1473, P30559
   Mileti DS, 1997, SOC PROBL, V44, P89, DOI 10.1525/sp.1997.44.1.03x0214f
   Nagata JM, 2013, BMC PUBLIC HEALTH, V13, DOI 10.1186/1471-2458-13-388
   Neumann-Bohme S, 2020, EUR J HEALTH ECON, V21, P977, DOI 10.1007/s10198-020-01208-6
   Nguyen Trang, 2011, Infect Drug Resist, V4, P197, DOI 10.2147/IDR.S23174
   Norman DA, 2019, VACCINE, V37, P2244, DOI 10.1016/j.vaccine.2019.02.077
   Peretti-Watel P, LANCET INFECT DIS
   R&D Blue Print, 2020, R D BLUE PRINT DRAFT
   Reiter PL, 2020, VACCINE, V38, P6500, DOI 10.1016/j.vaccine.2020.08.043
   Rhodes A, 2021, LANCET INFECT DIS, V21, pE110, DOI 10.1016/S1473-3099(20)30724-6
   Rubin GJ, 2010, HEALTH TECHNOL ASSES, V14, P183, DOI 10.3310/hta14340-03
   Sadique MZ, 2013, PLOS ONE, V8, DOI 10.1371/journal.pone.0054149
   Seale H, 2020, PLOS ONE, V15, DOI 10.1371/journal.pone.0235112
   Seale H, 2010, BMC INFECT DIS, V10, DOI 10.1186/1471-2334-10-99
   Seale H, 2009, MED J AUSTRALIA, V191, P267, DOI 10.5694/j.1326-5377.2009.tb02781.x
   Smith LE, 2017, VACCINE, V35, P6059, DOI 10.1016/j.vaccine.2017.09.046
   Tangcharoensathien V, 2020, J MED INTERNET RES, V22, DOI 10.2196/19659
   Thomson A, 2016, VACCINE, V34, P1018, DOI 10.1016/j.vaccine.2015.11.065
   Yancy CW, 2020, JAMA-J AM MED ASSOC, V323, P1891, DOI 10.1001/jama.2020.6548
   Yuen CYS, 2014, VACCINE, V32, P4602, DOI 10.1016/j.vaccine.2014.06.067
   Zhang S, 2020, WE DONT EVEN COVID 1
NR 36
TC 54
Z9 54
U1 1
U2 9
PU BMC
PI LONDON
PA CAMPUS, 4 CRINAN ST, LONDON N1 9XW, ENGLAND
EI 1471-2334
J9 BMC INFECT DIS
JI BMC Infect. Dis.
PD JAN 28
PY 2021
VL 21
IS 1
AR 120
DI 10.1186/s12879-021-05833-1
PG 9
WC Infectious Diseases
WE Science Citation Index Expanded (SCI-EXPANDED); Social Science Citation Index (SSCI)
SC Infectious Diseases
GA QE2OG
UT WOS:000616050300001
PM 33509104
OA Green Submitted, gold, Green Published
DA 2022-07-18
ER

PT J
AU Batool-Anwar, S
   Robbins, R
   Ali, SH
   Capasso, A
   Foreman, J
   Jones, AM
   Tozan, Y
   DiClemente, RJ
   Quan, SF
AF Batool-Anwar, Salma
   Robbins, Rebecca
   Ali, Shahmir H.
   Capasso, Ariadna
   Foreman, Joshua
   Jones, Abbey M.
   Tozan, Yesim
   DiClemente, Ralph J.
   Quan, Stuart F.
TI Examining Changes in Sleep Duration Associated with the Onset of the
   COVID-19 Pandemic: Who is Sleeping and Who is Not?
SO BEHAVIORAL MEDICINE
LA English
DT Article; Early Access
DE anxiety; COVID-19; depression; mental health; psychosocial beliefs;
   sleep duration
ID HEALTH; STRESS; METAANALYSIS; PREVALENCE; OUTBREAK; SCALE
AB The COVID-19 pandemic has resulted in social isolation and reports of insomnia. However, reports of changes in sleep duration and associated factors are few. To determine the impact of COVID-19 on changes in sleep behavior, data were analyzed from an online survey of adults recruited via social media that included questions asking whether the respondent slept less or more after the onset of the pandemic as well as self-reported sociodemographic and occupational information; beliefs about COVID-19; and responses pertaining to loneliness, anxiety, and depression. There were 5,175 respondents; 53.9% had a change in sleep duration.17.1% slept less and 36.7% slept more. Sleeping more was related to greater education, being single/divorced/separated, unemployed or a student. Being retired, divorced/separated or a homemaker, and living in the Mountain or Central time zones were associated with less sleep. Beliefs that COVID-19 would result in personal adverse consequences was associated with both more and less sleep. However, the strongest associations for both more and less sleep were seen with depression, anxiety, and loneliness. In summary, changes in sleep duration since the start of the COVID-19 pandemic were highly prevalent among social media users and were associated with several sociodemographic factors and beliefs that COVID-19 would have adverse personal impacts. However, the strongest associations occurred with worse mental health suggesting that improvements may occur with better sleep. Supplemental data for this article is available online at https://doi.org/10.1080/08964289.2021.2002800 .
C1 [Batool-Anwar, Salma; Robbins, Rebecca; Quan, Stuart F.] Brigham & Womens Hosp, Dept Med, Div Sleep & Circadian Disorders, 221 Longwood Ave, Boston, MA 02115 USA.
   [Batool-Anwar, Salma; Robbins, Rebecca; Quan, Stuart F.] Harvard Med Sch, Div Sleep Med, Boston, MA 02115 USA.
   [Ali, Shahmir H.; Capasso, Ariadna; Foreman, Joshua; DiClemente, Ralph J.] NYU, Sch Global Publ Hlth, Dept Social & Behav Sci, New York, NY USA.
   [Foreman, Joshua] Univ Melbourne, Dept Surg, Ophthalmol, Melbourne, Vic, Australia.
   [Jones, Abbey M.] NYU, Sch Global Publ Hlth, Dept Epidemiol, New York, NY USA.
   [Tozan, Yesim] NYU, Sch Global Publ Hlth, Global Hlth Program, New York, NY USA.
RP Quan, SF (通讯作者)，Brigham & Womens Hosp, Dept Med, Div Sleep & Circadian Disorders, 221 Longwood Ave, Boston, MA 02115 USA.
EM stuart_quan@hms.harvard.edu
RI Ali, Shahmir H/G-4495-2018; Quan, Stuart/J-5026-2019
OI Ali, Shahmir H/0000-0002-0360-3507; Quan, Stuart/0000-0002-9474-7679;
   Robbins, Rebecca/0000-0003-0288-2505; Tozan, Yesim/0000-0001-8997-8897
FU NIH [K01HL150339]
FX This work was supported in part by the NIH Grant No. K01HL150339 (RR).
CR Al-Rabiaah A, 2020, J INFECT PUBLIC HEAL, V13, P687, DOI 10.1016/j.jiph.2020.01.005
   Ali SH, 2020, JMIR PUBLIC HLTH SUR, V6, P154, DOI 10.2196/21071
   Ali SH, 2020, BMC MED RES METHODOL, V20, DOI 10.1186/s12874-020-01011-0
   Altena E, 2020, J SLEEP RES, V29, DOI 10.1111/jsr.13052
   Arrona-Palacios A, 2021, SLEEP HEALTH, V7, P246, DOI 10.1016/j.sleh.2020.08.006
   Baglioni C, 2016, PSYCHOL BULL, V142, P969, DOI 10.1037/bul0000053
   Bai Y, 2004, PSYCHIAT SERV, V55, P1055, DOI 10.1176/appi.ps.55.9.1055
   Brooks SK, 2020, LANCET, V395, P912, DOI [10.1016/S0140-6736(20)30460-8, 10.1016/S0140-6736(20)30460-8.]
   Cenat JM, 2021, PSYCHIAT RES, V295, DOI 10.1016/j.psychres.2020.113599
   Dey M, 2020, MON LABOR REV, P1, DOI 10.21916/mlr.2020.14
   Dubey S, 2020, DIABETES METAB SYND, V14, P779, DOI 10.1016/j.dsx.2020.05.035
   Fan F, 2017, J CLIN PSYCHIAT, V78, P882, DOI 10.4088/JCP.15m10206
   Greenberg N, 2020, BMJ-BRIT MED J, V368, DOI 10.1136/bmj.m1211
   Gualano MR, 2020, INT J ENV RES PUB HE, V17, DOI 10.3390/ijerph17134779
   Hasan F, 2018, CUREUS, V10, DOI 10.7759/cureus.2048
   Huang YE, 2020, PSYCHIAT RES, V288, DOI 10.1016/j.psychres.2020.112954
   Hughes ME, 2004, RES AGING, V26, P655, DOI 10.1177/0164027504268574
   Idrissi AJ, 2020, SLEEP MED, V74, P248, DOI 10.1016/j.sleep.2020.07.045
   Jackson CL, 2020, J WOMENS HEALTH, V29, P435, DOI 10.1089/jwh.2020.8329
   JANZ NK, 1984, HEALTH EDUC QUART, V11, P1, DOI 10.1177/109019818401100101
   Jeong H, 2016, EPIDEMIOL HEALTH, V38, DOI 10.4178/epih.e2016048
   Korman M, 2020, SCI REP-UK, V10, DOI 10.1038/s41598-020-79299-7
   Kroenke K, 2009, PSYCHOSOMATICS, V50, P613, DOI 10.1176/appi.psy.50.6.613
   Lades LK, 2020, BRIT J HEALTH PSYCH, V25, P902, DOI 10.1111/bjhp.12450
   Li DJ, 2020, INT J ENV RES PUB HE, V17, DOI 10.3390/ijerph17124479
   Li Y, 2020, J CLIN SLEEP MED, V16, P1417, DOI 10.5664/jcsm.8524
   McGinty EE, 2020, JAMA-J AM MED ASSOC, V324, P2555, DOI 10.1001/jama.2020.21231
   Miner B, 2020, SLEEP MED CLIN, V15, P311, DOI 10.1016/j.jsmc.2020.02.016
   Morganstein JC, 2020, FRONT PSYCHIATRY, V11, DOI 10.3389/fpsyt.2020.00001
   Nath A, 2020, NEUROLOGY, V94, P809, DOI 10.1212/WNL.0000000000009455
   Painter JE, 2017, VACCINE, V35, P508, DOI 10.1016/j.vaccine.2016.11.093
   Pappa S, 2020, BRAIN BEHAV IMMUN, V88, P901, DOI [10.1016/j.bbi.2020.05.026, 10.1016/j.bbi.2020.11.023]
   Perez S, 2021, CLIN PSYCHOL PSYCHOT, V28, P606, DOI 10.1002/cpp.2523
   Perrin A., 2019, SHARE US ADULTS USIN
   Robb CE, 2020, FRONT PSYCHIATRY, V11, DOI 10.3389/fpsyt.2020.591120
   Robbins R, 2021, J MED INTERNET RES, V23, DOI 10.2196/20546
   Rogers JP, 2020, LANCET PSYCHIAT, V7, P611, DOI 10.1016/S2215-0366(20)30203-0
   Scott AJ, 2017, BMJ OPEN, V7, DOI 10.1136/bmjopen-2017-016873
   Silva GE, 2007, J CLIN SLEEP MED, V3, P622
   Sleep Standards, 2020, SLEEP HAB POSTL US
   Su TP, 2007, J PSYCHIATR RES, V41, P119, DOI 10.1016/j.jpsychires.2005.12.006
   Taylor MR, 2008, BMC PUBLIC HEALTH, V8, DOI 10.1186/1471-2458-8-347
   U. S. Census Bureau, 2019, QUICK FACTS
   Voitsidis P, 2020, PSYCHIAT RES, V289, DOI 10.1016/j.psychres.2020.113076
   Whitaker C, 2017, J MED INTERNET RES, V19, DOI 10.2196/jmir.7071
   WHO, 2020, WHOEURO2020696404315
   Wright L, 2021, PLOS ONE, V16, DOI 10.1371/journal.pone.0248919
   Wu TC, 2021, J AFFECT DISORDERS, V281, P91, DOI 10.1016/j.jad.2020.11.117
NR 48
TC 3
Z9 3
U1 0
U2 1
PU ROUTLEDGE JOURNALS, TAYLOR & FRANCIS LTD
PI ABINGDON
PA 2-4 PARK SQUARE, MILTON PARK, ABINGDON OX14 4RN, OXON, ENGLAND
SN 0896-4289
EI 1940-4026
J9 BEHAV MED
JI Behav. Med.
DI 10.1080/08964289.2021.2002800
EA NOV 2021
PG 10
WC Behavioral Sciences; Psychiatry
WE Science Citation Index Expanded (SCI-EXPANDED); Social Science Citation Index (SSCI)
SC Behavioral Sciences; Psychiatry
GA WZ8PG
UT WOS:000720223200001
PM 34791993
OA Green Submitted
DA 2022-07-18
ER

PT J
AU Al-Qerem, W
   Jarab, A
   Hammad, A
   Alsajri, AH
   Al-Hishma, SW
   Ling, J
   Alabdullah, AS
   Salama, A
   Mosleh, R
AF Al-Qerem, Walid
   Jarab, Anan
   Hammad, Alaa
   Alsajri, Alaa Hussein
   Al-Hishma, Shadan Waleed
   Ling, Jonathan
   Alabdullah, Asal Saad
   Salama, Ali
   Mosleh, Rami
TI Knowledge, Attitudes, and Practices of Adult Iraqi Population Towards
   COVID-19 Booster Dose: A Cross-Sectional Study
SO PATIENT PREFERENCE AND ADHERENCE
LA English
DT Article
DE COVID-19 vaccine; booster dose; vaccine hesitancy; SARS-CoV-2; Iraq
AB Purpose: COVID-19 vaccines are critical for containing the pandemic and preventing serious SARS-CoV-2 infections. In addition to the two main doses, a booster dose has been utilized to improve immunity. The aim of current study is to evaluate Iraqi adult population knowledge, attitudes, and practices towards COVID-19 booster dose. Subjects and Methods: This online cross-sectional survey of adult Iraqis (n = 754) assessed the attitudes of people who have had both immunizations regarding a potential COVID-19 vaccine booster dosage and to identify potential factors that might impact these attitudes. Factors evaluated in the current study included previously received vaccine type in the first two doses, socioeconomic characteristics, health status, knowledge about COVID-19 and its vaccines and adherence to protective practices. Results: Overall, 61.1% of participants expressed willingness to receive a COVID-19 booster dose, with a high median score of knowledge and practice toward COVID-19. Participants who did not perceive COVID-19 to be serious, p-value <0.001), participants who believed they would not be infected with COVID-19 in the next 6 months (p-value <0.001), low knowledge score group (p-value <0.001), lower education (p-value <0.001), participants who received the COVID-19 vaccine because of imposed laws (p-value <0.001), participants who received AstraZeneca vaccine (p-value <0.001), younger participants (p-value=0.003), low level of practice (p-value <0.001), participants who did not know someone who had died due to COVID-19 (p-value=0.01), low risk of developing serious side effects if infected with COVID-19 and participants in the low side effects score were significantly less frequently willing to receive a booster COVID-19 dose (p-value <0.001). The main reasons for booster dose hesitancy/refusal were the perceived lack of need for a booster shot, the uselessness of a booster shot and the conspiracy theory of boosting corporate profits through booster shots. Conclusion: There is high hesitancy towards COVID-19 booster dose acceptance among the Iraqi population. The study identified several factors associated with vaccine hesitancy including low socioeconomic status and low knowledge about COVID-19 and its vaccines.
C1 [Al-Qerem, Walid; Hammad, Alaa] Al Zaytoonah Univ Jordan, Dept Pharm, Amman, Jordan.
   [Jarab, Anan] Jordan Univ Sci & Technol, Fac Pharm, Dept Clin Pharm, Irbid, Jordan.
   [Alsajri, Alaa Hussein; Al-Hishma, Shadan Waleed] Specialized Bone Marrow Transplant Ctr, Baghdad, Iraq.
   [Alsajri, Alaa Hussein] Univ Sains Malaysia, Sch Pharmaceut Sci, George Town, Malaysia.
   [Ling, Jonathan] Univ Sunderland, Dept Pharm, Fac Sci & Wellbeing, Sunderland, England.
   [Alabdullah, Asal Saad] Univ Jordan, Fac Pharm, Amman, Jordan.
   [Salama, Ali] Middle East Univ, Fac Pharm, Dept Pharm, Amman, Jordan.
   [Mosleh, Rami] Najah Natl Univ, Fac Med & Hlth Sci, Dept Pharm, POB 7, Nablus, Palestine.
RP Mosleh, R (通讯作者)，Najah Natl Univ, Fac Med & Hlth Sci, Dept Pharm, POB 7, Nablus, Palestine.
EM r.musleh@najah.edu
RI Alsajri, Alaa/ADH-8284-2022; Ling, Jonathan/AAY-4098-2020
OI Alsajri, Alaa/0000-0003-3567-3208; Ling, Jonathan/0000-0003-2932-4474
CR Abebe H, 2021, INFECT DRUG RESIST, V14, P2015, DOI 10.2147/IDR.S312116
   Abu-Hammad O, 2021, VACCINES-BASEL, V9, DOI 10.3390/vaccines9060577
   Abu-Raddad LJ, 2021, JAMA-J AM MED ASSOC, V326, P1930, DOI 10.1001/jama.2021.19623
   Al-Qerem W, 2022, VACCINES-BASEL, V10, DOI 10.3390/vaccines10030410
   Al-Qerem W, 2022, PATIENT PREFER ADHER, V16, P307, DOI 10.2147/PPA.S350917
   Al-Qerem WA, 2021, FRONT PUBLIC HEALTH, V9, DOI 10.3389/fpubh.2021.632914
   Andrews N, 2022, NEW ENGL J MED, V386, P1532, DOI 10.1056/NEJMoa2119451
   [Anonymous], WHO Coronavirus (COVID-19) Dashboard
   [Anonymous], DAILY
   Atal S, 2019, J FAM MED PRIM CARE, V8, P1313, DOI 10.4103/jfmpc.jfmpc_176_19
   Banik R, 2021, J PUBLIC HEALTH-HEID, DOI 10.1007/s10389-020-01432-7
   Bar-On YM, 2021, NEW ENGL J MED, V385, P1393, DOI 10.1056/NEJMoa2114255
   Beatty AL, 2021, JAMA NETW OPEN, V4, DOI 10.1001/jamanetworkopen.2021.40364
   Burgos Rodrigo M, 2021, Drugs Context, V10, DOI 10.7573/dic.2020-12-2
   CDC, PFIZ BIONTECH COVID
   CDC, PEOPL CERT MED COND
   Cerda AA, 2022, HEALTH EXPECT, V25, P506, DOI 10.1111/hex.13274
   Cerda AA, 2021, APPL HEALTH ECON HEA, V19, P343, DOI 10.1007/s40258-021-00644-6
   Fenner Y, 2012, J MED INTERNET RES, V14, DOI 10.2196/jmir.1978
   Francis AI, 2022, POSTGRAD MED J, V98, P389, DOI 10.1136/postgradmedj-2021-140654
   Gebru Addis Adera, 2021, Human Antibodies, V29, P139, DOI 10.3233/HAB-200420
   GOV.UK, 2021, INF UK REC COVID 19
   Hussein T, 2021, VACCINES-BASEL, V9, DOI 10.3390/vaccines9070728
   Im EO, 2004, CIN-COMPUT INFORM NU, V22, P289, DOI 10.1097/00024665-200409000-00009
   Iraq, WORLD FACTBOOK
   Jahromi M, 2021, MICROB PATHOGENESIS, V158, DOI 10.1016/j.micpath.2021.105086
   Jairoun AA, 2022, J PHARM POLICY PRACT, V15, DOI 10.1186/s40545-022-00422-2
   Kim JH, 2021, NAT MED, V27, P205, DOI 10.1038/s41591-021-01230-y
   Koppaka R, 10 GREAT PUBLIC HLTH
   Ladwig KH, 2000, EUR J EPIDEMIOL, V16, P511, DOI 10.1023/A:1007629920752
   Mallapaty S, 2021, NATURE, V598, P398, DOI 10.1038/d41586-021-02796-w
   Mannan K.A., 2020, SSRN ELECT J, DOI [10.2139/ssrn.3763373, DOI 10.2139/SSRN.3763373]
   Mathieu E, 2021, NAT HUM BEHAV, V5, P947, DOI 10.1038/s41562-021-01122-8
   Omeish H, 2022, HUM VACC IMMUNOTHER, V18, DOI 10.1080/21645515.2021.1981086
   Our World in Data, COR COVID 19 VACC
   Peduzzi P, 1995, J CLIN EPIDEMIOL, V48, P1503, DOI 10.1016/0895-4356(95)00048-8
   Qin CY, 2022, VACCINES-BASEL, V10, DOI 10.3390/vaccines10010089
   Randolph HE, 2020, IMMUNITY, V52, P737, DOI 10.1016/j.immuni.2020.04.012
   Romano CM, 2021, REV INST MED TROP SP, V63, DOI [10.1590/S1678-9946202163036, 10.1590/s1678-9946202163036]
   Rzymski P, 2021, VACCINES-BASEL, V9, DOI 10.3390/vaccines9111286
   Shamier MC., 2021, VIROLOGICAL CHARACTE, DOI [10.1101/2021.08.20.21262158, DOI 10.1101/2021.08.20.21262158]
   Sinopharm, 2021, CHIN COV 19 VACC EFF
   Sonderskov KM, 2022, DAN MED J, V69
   The world Bank, IND US INT POP IR
   Tung TH, 2022, EXPERT REV VACCINES, V21, P261, DOI 10.1080/14760584.2022.2016401
   Umakanthan S, 2022, POSTGRAD MED J, DOI 10.1136/postgradmedj-2021-141365
   Umakanthan S, 2021, AIMS PUBLIC HEALTH, V8, P665, DOI 10.3934/publichealth.2021053
   Umakanthan S, 2021, VACCINES-BASEL, V9, DOI 10.3390/vaccines9101064
   Umakanthan S, 2020, POSTGRAD MED J, V96, P753, DOI 10.1136/postgradmedj-2020-138234
   United Nations Economic and Social Commission for Western Asia (UNESCWA), AR MIDDL CLASS MEAS
   US Food and Drug Administration (FDA), 2021, PFIZ BIONTECH COVID
   Vanshylla K, 2021, CELL HOST MICROBE, V29, P917, DOI 10.1016/j.chom.2021.04.015
   VanWijk CMTG, 1997, SOC SCI MED, V45, P231, DOI 10.1016/S0277-9536(96)00340-1
   Villalba AA, 2020, FRONT PSYCHOL, V11, DOI 10.3389/fpsyg.2020.589390
   Wang JZ, 2021, J INVEST MED, V69, P1253, DOI 10.1136/jim-2021-001853
   World Health Organization (WHO), IR WHO COR DIS COVID
   Zhu N, 2020, NEW ENGL J MED, V382, P727, DOI 10.1056/NEJMoa2001017
NR 57
TC 0
Z9 0
U1 1
U2 1
PU DOVE MEDICAL PRESS LTD
PI ALBANY
PA PO BOX 300-008, ALBANY, AUCKLAND 0752, NEW ZEALAND
SN 1177-889X
J9 PATIENT PREFER ADHER
JI Patient Prefer. Adherence
PY 2022
VL 16
BP 1525
EP 1537
DI 10.2147/PPA.S370124
PG 13
WC Medicine, General & Internal
WE Science Citation Index Expanded (SCI-EXPANDED)
SC General & Internal Medicine
GA 2N9BA
UT WOS:000818665300001
PM 35769339
OA gold, Green Published
DA 2022-07-18
ER

PT J
AU Lee, M
   You, M
AF Lee, Minjung
   You, Myoungsoon
TI Direct and Indirect Associations of Media Use With COVID-19 Vaccine
   Hesitancy in South Korea: Cross-sectional Web-Based Survey
SO JOURNAL OF MEDICAL INTERNET RESEARCH
LA English
DT Article
DE COVID-19; coronavirus; vaccination; vaccine hesitancy; media use; social
   media; public health; pandemic; epidemiology; online information; health
   information
ID INFLUENZA VACCINATION; TRUST; INTENTIONS; RESIDENTS; COMMUNITY;
   KNOWLEDGE; ATTITUDES
AB Background: The battle against the 2019 novel coronavirus (COVID-19) has not concluded. Despite the availability of vaccines, the high prevalence of vaccine hesitancy represents a significant challenge to public health, and raising vaccine acceptance among the public is critical. Although media has become an increasingly popular source of COVID-19 vaccine-related information, the question of whether and how media use is related to the public's vaccine hesitancy warrants exploration.
   Objective: This study aimed to (1) examine the level of COVID-19 vaccine hesitancy, (2) identify factors associated with COVID-19 vaccine hesitancy, and (3) explore the direct and indirect relationship between media use and vaccine hesitancy through psychological factors.
   Methods: A month before COVID-19 vaccination was initiated in South Korea, we conducted a cross-sectional web-based survey over 6 days (January 20-25, 2021). This study included 1016 participants, and a logit model for regression analyzed associations between sociodemographic factors, health-related factors, psychological factors, and media use toward one's COVID-19 vaccine hesitancy. Additionally, we conducted a path analysis to examine the indirect effects of media use on vaccine hesitancy by using psychological factors (ie, perceived risk of COVID-19 infection, perceived benefits, and perceived barriers of COVID-19 vaccination).
   Results: Among the participants (N=1016), 53.3% (541/1016) hesitated to take the COVID-19 vaccine, while 46.7% (475/1016) agreed to accept the vaccine. Of the sociodemographic factors, female gender (odds ratio [OR] 1.967, 95% CI 1.36-2.86; P<.001), age in 50s (OR 0.47, 95% CI 0.23-0.96; P=.004), and age over 60s (OR 0.49, 95% CI 0.24-0.99; P=.04) were significant individual predictors of COVID-19 vaccine hesitancy. Perceived susceptibility of infection (OR 0.69, 95% CI 0.52-0.91; P=.01) and perceived benefits of vaccination (OR 0.69, 95% CI 0.52-0.91; P=.01) were associated with lower vaccine hesitancy. Perceived barriers of vaccination (OR 1.63, 95% CI 1.29-2.07; P<.001) and lower trust in government (OR 0.72, 95% CI 0.53-0.98; P=.04) were related to vaccine hesitancy. The use of offline and online media as sources for the perceived benefits of vaccination was associated with vaccine hesitancy, resulting in lower vaccine hesitancy. Moreover, perceived susceptibility of the disease and perceived barriers of vaccination mediated the association between social media use and vaccine hesitancy.
   Conclusions: Our findings revealed a considerable level of COVID-19 vaccine hesitancy in South Korea. Gender-based and generation-based public health policies and communication are recommended. Efforts to lower the perceived risk of vaccine side effects and heighten perceived benefits of the vaccine are required. Although the use of media has a positive and negative effect on the population's vaccine hesitancy, efforts should be made to disseminate reliable and timely information on media while confronting misinformation or disinformation for successive implementation of vaccine programs during pandemics.
C1 [Lee, Minjung; You, Myoungsoon] Seoul Natl Univ, Inst Hlth & Environm, Seoul, South Korea.
   [Lee, Minjung] Seoul Natl Univ, Sch Dent, Off Dent Educ, Seoul, South Korea.
   [You, Myoungsoon] Seoul Natl Univ, Grad Sch Publ Hlth, Dept Publ Hlth Sci, Gwanak Ro 1, Seoul 08826, South Korea.
RP You, M (通讯作者)，Seoul Natl Univ, Grad Sch Publ Hlth, Dept Publ Hlth Sci, Gwanak Ro 1, Seoul 08826, South Korea.
EM msyou@snu.ac.kr
OI Lee, Minjung/0000-0002-0479-6523
FU Ministry of Education of the Republic of Korea; National Research
   Foundation of Korea [NRF-2021S1A5B5A16075887]
FX This work was supported by the Ministry of Education of the Republic of
   Korea and the National Research Foundation of Korea
   (NRF-2021S1A5B5A16075887) .
CR Agarwal V, 2014, J AM COLL HEALTH, V62, P416, DOI 10.1080/07448481.2014.917650
   Alessa A, 2018, THEOR BIOL MED MODEL, V15, DOI 10.1186/s12976-017-0074-5
   Allington D, 2021, PSYCHOL MED, V51, P1763, DOI [10.1017/S003329172000224X, 10.1017/S0033291721000593]
   ANDERSON RM, 1985, NATURE, V318, P323, DOI 10.1038/318323a0
   Basch CH, 2017, CHILD CARE HLTH DEV, V43, P499, DOI 10.1111/cch.12442
   Benin AL, 2006, PEDIATRICS, V117, P1532, DOI 10.1542/peds.2005-1728
   Benis A, 2021, J MED INTERNET RES, V23, DOI 10.2196/25977
   Bulut C, 2020, TURK J MED SCI, V50, P563, DOI 10.3906/sag-2004-172
   Caserotti M, 2021, SOC SCI MED, V272, DOI 10.1016/j.socscimed.2021.113688
   Chen H, 2021, J MED INTERNET RES, V23, DOI 10.2196/29329
   Cordina M, 2021, PHARM PRACT-GRANADA, V19, DOI [10.18549/PharmPract.2021.1.2317, 10.18549/pharmpract.2021.1.2317]
   Crainich D, 2019, ITAL ECON J, V5, P455, DOI 10.1007/s40797-019-00089-w
   de Perio MA, 2012, J COMMUN HEALTH, V37, P272, DOI 10.1007/s10900-011-9478-z
   Dube E, 2013, HUM VACC IMMUNOTHER, V9, P1763, DOI 10.4161/hv.24657
   EHRLICH I, 1972, J POLIT ECON, V80, P623, DOI 10.1086/259916
   El-Shitany NA, 2021, INT J GEN MED, V14, P1389, DOI 10.2147/IJGM.S310497
   Eysenbach G, 2020, J MED INTERNET RES, V22, DOI 10.2196/21820
   Fadda M, 2015, VACCINE, V33, P7152, DOI 10.1016/j.vaccine.2015.11.007
   Fisher KA, 2020, ANN INTERN MED, V173, P964, DOI 10.7326/M20-3569
   Graham MW, 2015, PUBLIC RELAT REV, V41, P386, DOI 10.1016/j.pubrev.2015.02.001
   Halek M, 2001, J RISK INSUR, V68, P1, DOI 10.2307/2678130
   Holt CA, 2002, AM ECON REV, V92, P1644, DOI 10.1257/000282802762024700
   Hwang J, 2020, J HEALTH COMMUN, V25, P727, DOI 10.1080/10810730.2020.1840675
   Jung J, 2021, J KOREAN MED SCI, V36, DOI 10.3346/jkms.2021.36.e59
   Kadali RAK, 2021, INT J INFECT DIS, V106, P376, DOI 10.1016/j.ijid.2021.04.047
   Keane MT, 2005, VACCINE, V23, P2486, DOI 10.1016/j.vaccine.2004.10.026
   Kim J, 2017, BMC PUBLIC HEALTH, V17, DOI 10.1186/s12889-017-4721-x
   Kouzy R, 2020, CUREUS, V12, DOI 10.7759/cureus.7255
   Kreps S, 2020, JAMA NETW OPEN, V3, DOI 10.1001/jamanetworkopen.2020.25594
   Lau JTF, 2012, AM J INFECT CONTROL, V40, pE225, DOI 10.1016/j.ajic.2012.01.036
   Lazarus JV, 2021, NAT MED, V27, P225, DOI 10.1038/s41591-020-1124-9
   Lee JJ, 2020, J MED INTERNET RES, V22, DOI 10.2196/22205
   Lee M, 2021, BMC PUBLIC HEALTH, V21, DOI 10.1186/s12889-021-10285-y
   Lee M, 2020, INT J ENV RES PUB HE, V17, DOI 10.3390/ijerph17092977
   Li XJ, 2020, J MED INTERNET RES, V22, DOI 10.2196/19684
   Lin C, 2021, VACCINES-BASEL, V9, DOI 10.3390/vaccines9010016
   MacDonald NE, 2015, VACCINE, V33, P4161, DOI 10.1016/j.vaccine.2015.04.036
   Machida M, 2021, VACCINES-BASEL, V9, DOI 10.3390/vaccines9030210
   Malina D, 2021, NEW ENGL J MED, V384, DOI 10.1056/NEJMms2033790
   Matsui D, 2011, BMC PUBLIC HEALTH, V11, DOI 10.1186/1471-2458-11-149
   McKee M, 2011, BRIT MED J, V342, DOI 10.1136/bmj.d948
   Murphy J, 2021, NAT COMMUN, V12, DOI 10.1038/s41467-020-20226-9
   Nelson Christopher, 2007, Am J Public Health, V97 Suppl 1, pS9, DOI 10.2105/AJPH.2007.114496
   Neumann-Bohme S, 2020, EUR J HEALTH ECON, V21, P977, DOI 10.1007/s10198-020-01208-6
   Neumark Y, 2012, ISR J HEALTH POLICY, V1, DOI 10.1186/2045-4015-1-38
   NICHTER M, 1995, SOC SCI MED, V41, P617, DOI 10.1016/0277-9536(95)00034-5
   Oh Hyun-Kyung, 2021, Osong Public Health Res Perspect, V12, P264, DOI 10.24171/j.phrp.2021.0157
   Opel DJ, 2011, HUM VACCINES, V7, P419, DOI 10.4161/hv.7.4.14120
   Ostergaard SD, 2021, LANCET, V397, P1441, DOI 10.1016/S0140-6736(21)00762-5
   Park S, 2021, J GEN INTERN MED, V36, P3088, DOI 10.1007/s11606-021-07080-1
   Piltch-Loeb R, 2021, PLOS ONE, V16, DOI 10.1371/journal.pone.0251095
   Polack FP, 2020, NEW ENGL J MED, V383, P2603, DOI 10.1056/NEJMoa2034577
   Puri N, 2020, HUM VACC IMMUNOTHER, V16, P2586, DOI 10.1080/21645515.2020.1780846
   Roelstraete B, 2011, J STAT SOFTW, V44, P1
   Romer D, 2021, J MED INTERNET RES, V23, DOI 10.2196/25215
   Sallam M, 2021, VACCINES-BASEL, V9, DOI 10.3390/vaccines9020160
   Sallam M, 2021, VACCINES-BASEL, V9, DOI 10.3390/vaccines9010042
   Schernhammer E, 2021, J PUBLIC HLTH OXF, V2021
   Schmid P, 2017, PLOS ONE, V12, DOI 10.1371/journal.pone.0170550
   Sherman SM, 2021, HUM VACC IMMUNOTHER, V17, P1612, DOI 10.1080/21645515.2020.1846397
   Siegrist M, 2000, RISK ANAL, V20, P195, DOI 10.1111/0272-4332.202020
   Siegrist M, 2021, RISK ANAL, V41, P787, DOI 10.1111/risa.13675
   Siegrist M, 2014, EUR PSYCHOL, V19, P23, DOI 10.1027/1016-9040/a000169
   Slovic P, 1999, RISK ANAL, V19, P689, DOI 10.1023/A:1007041821623
   Soares P, 2021, VACCINES-BASEL, V9, DOI 10.3390/vaccines9030300
   Islam MT, 2020, FRONT PUBLIC HEALTH, V8, DOI 10.3389/fpubh.2020.00281
   Weiner JL, 2015, AM J PREV MED, V49, pS426, DOI 10.1016/j.amepre.2015.07.002
   Wilson SL, 2020, BMJ GLOB HEALTH, V5, DOI 10.1136/bmjgh-2020-004206
   Witteman HO, 2012, VACCINE, V30, P3734, DOI 10.1016/j.vaccine.2011.12.039
   You M, 2021, J MED INTERNET RES, V23, DOI 10.2196/24165
   Zarocostas J, 2020, LANCET, V395, P676, DOI 10.1016/S0140-6736(20)30461-X
NR 71
TC 2
Z9 2
U1 8
U2 8
PU JMIR PUBLICATIONS, INC
PI TORONTO
PA 130 QUEENS QUAY E, STE 1102, TORONTO, ON M5A 0P6, CANADA
SN 1438-8871
J9 J MED INTERNET RES
JI J. Med. Internet Res.
PD JAN 6
PY 2022
VL 24
IS 1
AR e32329
DI 10.2196/32329
PG 17
WC Health Care Sciences & Services; Medical Informatics
WE Science Citation Index Expanded (SCI-EXPANDED); Social Science Citation Index (SSCI)
SC Health Care Sciences & Services; Medical Informatics
GA ZQ0AP
UT WOS:000766777200005
PM 34870605
OA gold, Green Published
DA 2022-07-18
ER

PT J
AU Al Zahrani, EM
   Al Naam, YA
   AlRabeeah, SM
   Aldossary, DN
   Al-Jamea, LH
   Woodman, A
   Shawaheen, M
   Altiti, O
   Quiambao, JV
   Arulanantham, ZJ
   Elsafi, SH
AF Al Zahrani, Eidan M.
   Al Naam, Yaser A.
   AlRabeeah, Saad M.
   Aldossary, Deemah N.
   Al-Jamea, Lamiaa H.
   Woodman, Alexander
   Shawaheen, Mohammad
   Altiti, Osama
   Quiambao, Jenifer, V
   Arulanantham, Zechariah J.
   Elsafi, Salah H.
TI E- Learning experience of the medical profession's college students
   during COVID-19 pandemic in Saudi Arabia
SO BMC MEDICAL EDUCATION
LA English
DT Article
ID EDUCATION; PERCEPTIONS; UNIVERSITY; TEACHERS; CLOSURE
AB Background: Worldwide, most of educational institutions have moved to online electronic learning methods because of the COVID-19 pandemic. On March 8, 2020, the Saudi Ministry of Education announced remote learning for public and private schools and universities as a preventive and precautionary measure to curb the spread of the coronavirus. The objective of this study was to explore the e-learning experience of the students of the colleges of health sciences with regard to the technical preparedness, academic achievements, e-learning advantages and limitations. A well-structured and validated questionnaire on a five-point Likert scale and open-ended questions about their e-learning experience was distributed to a heterogeneous purposive sample of the health sciences students in Saudi Arabian universities.
   Results: Of the 1288 respondents, of various demographical features a relatively higher proportion of 58.2 % agreed that they had enough information about the online learning. However, the proportion who reported receiving adequate guidance, technical support, and having satisfactory hardware and internet access to online learning were 48.1 %, 42, and 35.4 %, respectively. Of all participants, 40.8 % agreed that they had gained a good understanding of their courses learning outcomes. Only 30.0 % agreed that the quality of the online teaching was similar to traditional classes and 56.1 % agreed that the online learning is unsuitable for the medical sciences studies. E-learning advantages mentioned were the flexible accessibility of the learning materials, time, effort, and money saving, acquiring and improving technical and self-learning skills, health safety, interaction without shyness, and better academic accomplishment. On the other hand, disadvantages and difficulties included inadequate tools to facilitate online learning, poor internet connection, lack of technological skills by the educators and students. In addition, there was inadequate or lack of practical classes, lack of a unified clear policy for the conduct of online classes and exams and grade distribution, limited online exam time.
   Conclusions: The sudden shift to e-learning without prior preparedness has revealed some pitfalls that need to be adjusted. The initial findings were considered satisfactory for such a new experience for both learners and students. However, there is a great chance for improving and expanding the e-learning process.
C1 [Al Zahrani, Eidan M.] Prince Sultan Mil Coll Hlth Sci, Coll Deanship, Dhahran, Saudi Arabia.
   [Al Naam, Yaser A.; Al-Jamea, Lamiaa H.; Elsafi, Salah H.] Prince Sultan Mil Coll Hlth Sci, Dept Clin Lab Sci, POB 33048, Dhahran 31448, Saudi Arabia.
   [AlRabeeah, Saad M.] Prince Sultan Mil Coll Hlth Sci, Dept Resp Care, Dhahran, Saudi Arabia.
   [Aldossary, Deemah N.] Prince Sultan Mil Coll Hlth Sci, Dept Anesthesia Technol, Dhahran, Saudi Arabia.
   [Woodman, Alexander; Shawaheen, Mohammad; Quiambao, Jenifer, V; Arulanantham, Zechariah J.] Prince Sultan Mil Coll Hlth Sci, Vice Deanship Postgrad Studies & Res, Dhahran, Saudi Arabia.
   [Altiti, Osama] Prince Sultan Mil Coll Hlth Sci, E Learning & Distance Educ Unit, Dhahran, Saudi Arabia.
RP Elsafi, SH (通讯作者)，Prince Sultan Mil Coll Hlth Sci, Dept Clin Lab Sci, POB 33048, Dhahran 31448, Saudi Arabia.
EM salahelsafi@psmchs.edu.sa
OI Woodman, Alexander/0000-0001-8848-6700; AlRabeeah,
   Saad/0000-0001-8956-8644; Vecina Quiambao, Jenifer/0000-0002-6396-3619;
   Aldossary, Deemah/0000-0002-8584-3415
CR AlOmar RS, 2018, BMC PUBLIC HEALTH, V18, DOI 10.1186/s12889-018-5723-z
   AlRuthia Y, 2019, BMC MED EDUC, V19, DOI 10.1186/s12909-019-1580-4
   Aylwin Christopher, 2019, JMIR Med Educ, V5, pe10464, DOI 10.2196/10464
   Aziz Ansari Khalid, 2021, F1000Res, V10, P177, DOI 10.12688/f1000research.28178.1
   Baczek M, 2021, MEDICINE, V100, DOI 10.1097/MD.0000000000024821
   Bajpai S, 2019, J MED INTERNET RES, V21, DOI 10.2196/12912
   Banna Jinan, 2015, J Online Learn Teach, V11, P249
   Boghikian-Whitby Seta, 2008, Issues in Informing Science and Information Technology, V5, P107
   Braun V., 2006, QUALITATIVE RES PSYC, V3, P77, DOI [DOI 10.1191/1478088706QP063OA, 10.1191/1478088706qp063oa]
   Clark R. C., 2016, E LEARNING SCI INSTR, Vfourth, DOI [10.1002/9781119239086, DOI 10.1002/9781119239086]
   Daniels B., COVID 19 DIARIES EAR
   Donkin R, 2019, BMC MED EDUC, V19, DOI 10.1186/s12909-019-1745-1
   Eimer C, 2020, BMC MED EDUC, V20, DOI 10.1186/s12909-020-02431-8
   Fatani TH, 2020, BMC MED EDUC, V20, DOI 10.1186/s12909-020-02310-2
   Fawaz M, 2021, NURS FORUM, V56, P52, DOI 10.1111/nuf.12521
   Gamage KAA, 2020, EDUC SCI, V10, DOI 10.3390/educsci10100291
   Garratt-Reed D, 2016, FRONT PSYCHOL, V7, DOI 10.3389/fpsyg.2016.00673
   Gray JA., 2016, INT J ED LEADERSHIP, V11, P98
   Guraya SY, 2018, MED EDUC ONLINE, V23, DOI 10.1080/10872981.2018.1505400
   Hambacher E., 2018, ACTION TEACH EDUC, V40, P239, DOI [10.1080/ 01626620.2018.1486753, DOI 10.1080/01626620.2018.1486753]
   Hammarlund CS, 2015, J EDUC EVAL HEALTH P, V12, DOI 10.3352/jeehp.2015.12.33
   Hendrix E., 2016, CLIN LAB SCI, V29, P99
   Hunukumbure AD, 2021, BMC MED EDUC, V21, DOI 10.1186/s12909-021-02730-8
   Ibrahim NK, 2021, J INFECT PUBLIC HEAL, V14, P17, DOI 10.1016/j.jiph.2020.11.007
   Jebraeily M, 2020, BMC MED EDUC, V20, DOI 10.1186/s12909-020-02388-8
   Keis O, 2017, BMC MED EDUC, V17, DOI 10.1186/s12909-017-1053-6
   Kemp N, 2014, FRONT PSYCHOL, V5, DOI 10.3389/fpsyg.2014.01278
   Kim KJ, 2015, INT J MED EDUC, V6, P213, DOI 10.5116/ijme.565e.0f87
   Lazarevic B, 2021, AM J DISTANCE EDUC, V35, P2, DOI 10.1080/08923647.2020.1748491
   Lederman D., 2020, INSIDE HIGHER ED
   Liu Q, 2016, J MED INTERNET RES, V18, DOI 10.2196/jmir.4807
   Lucieer SM, 2016, MED TEACH, V38, P585, DOI 10.3109/0142159X.2015.1073240
   Moazami F, 2014, BMC MED EDUC, V14, DOI 10.1186/1472-6920-14-45
   Mueller RA., 2015, E PORTFOLIOS BEST PR
   National elearning center, ONL LEARN STAND PUBL
   Noesgaard SS, 2015, ELECTRON J E-LEARN, V13, P278
   Pei LS, 2019, MED EDUC ONLINE, V24, DOI 10.1080/10872981.2019.1666538
   Rajab MH, 2020, CUREUS, V12, DOI 10.7759/cureus.8966
   Regmi K, 2020, BMC MED EDUC, V20, DOI 10.1186/s12909-020-02007-6
   Schulz Peter, 2013, Med 2 0, V2, pe6, DOI 10.2196/med20.2767
   Soltanimehr E, 2019, BMC MED EDUC, V19, DOI 10.1186/s12909-019-1649-0
   Son C, 2020, J MED INTERNET RES, V22, DOI 10.2196/21279
   Subramanian A, 2012, J SURG EDUC, V69, P253, DOI 10.1016/j.jsurg.2011.12.007
   Thanji M., 2016, INDIAN J SCI TECHNOL, V9, P1
   Viner RM, 2020, LANCET CHILD ADOLESC, V4, P397, DOI 10.1016/S2352-4642(20)30095-X
   Wang GH, 2020, LANCET, V395, P945, DOI 10.1016/S0140-6736(20)30547-X
   Wang R, 2019, BMC MED EDUC, V19, DOI 10.1186/s12909-019-1749-x
   Wentink MM, 2019, BMC MED EDUC, V19, DOI 10.1186/s12909-019-1778-5
   Yu JH, 2020, INT J ENV RES PUB HE, V17, DOI 10.3390/ijerph17072320
NR 49
TC 11
Z9 12
U1 3
U2 6
PU BMC
PI LONDON
PA CAMPUS, 4 CRINAN ST, LONDON N1 9XW, ENGLAND
EI 1472-6920
J9 BMC MED EDUC
JI BMC Med. Educ.
PD AUG 20
PY 2021
VL 21
IS 1
AR 443
DI 10.1186/s12909-021-02860-z
PG 11
WC Education & Educational Research; Education, Scientific Disciplines
WE Science Citation Index Expanded (SCI-EXPANDED); Social Science Citation Index (SSCI)
SC Education & Educational Research
GA UD3YN
UT WOS:000687145700001
PM 34416889
OA gold, Green Published
DA 2022-07-18
ER

PT J
AU Joji, RM
   Kumar, AP
   Almarabheh, A
   Dar, FK
   Deifalla, AH
   Tayem, Y
   Ismaeel, AY
   Bindayna, K
   Tabbara, KS
   Farid, E
   Shadab, M
   Al Mahmeed, A
   Shahid, M
AF Joji, Ronni Mol
   Kumar, Archana Prabu
   Almarabheh, Amer
   Dar, Fazal K.
   Deifalla, Abdel Halim
   Tayem, Yasin
   Ismaeel, Abdulrahman Yusuf
   Bindayna, Khalid
   Tabbara, Khaled Saeed
   Farid, Eman
   Shadab, Mohd
   Al Mahmeed, Ali
   Shahid, Mohammad
TI Perception of online and face to face microbiology laboratory sessions
   among medical students and faculty at Arabian Gulf University: a mixed
   method study
SO BMC MEDICAL EDUCATION
LA English
DT Article
DE Online; Face to face; Blended; Focus group discussion
AB Background The COVID-19 pandemic has impacted all spheres of society including medical education and healthcare systems. In response to the pandemic, there has been a transition in medical education practice from traditional forms of teaching to online instruction delivery and virtual learning. Effective clinical microbiology education involves a combination of 'hands-on' practical learning and instructional delivery of scientific knowledge. Microbiology practical laboratories are critical learning environments offering 'hands-on' learning experiences that cannot be replicated through online learning. We conducted a mixed-methods study to understand the perception of online and face-to-face microbiology laboratory sessions among the medical students and microbiology faculty at Arabian Gulf University (AGU). Methods The study participants were third and fourth-year undergraduate medical students and faculty involved in delivering microbiology labs at AGU. The questionnaire consisted of questions ranging from perceived learning style to attitude towards online delivery of microbiology curriculum. After the questionnaire administration (google form), focus group discussion (FGD) was conducted for students and microbiology faculty separately. Results Among 168 students, 50.6% preferred face-to-face lab sessions as compared to 30.4% who preferred online labs, and 51.8% considered online labs to be an essential addition to face-to-face labs. Among the faculty, 85.7% preferred the face-to-face mode of teaching. All the faculty (100%) disagreed that all the microbiology labs teaching should be online. 57.2% considered online labs to be an essential addition to traditional face-to-face labs. Both faculty and students hold that a blended mode of instructional delivery is vital and indispensable for the transfer of skills and knowledge for microbiology students. Conclusion The blended mode of delivering microbiology laboratory sessions in medical school is successful and well-received by both students and faculty. Students take the responsibility for furthering their own learning and understanding of concepts. Instructors have also noticed that blending learning strategies also successfully enhances the development of cognitive skills and problem-solving abilities in students. A review of the microbiology lab curriculum is necessary to identify content areas that can be delivered effectively through online, face-to-face lab sessions, or both, supported with appropriate tools and infrastructure.
C1 [Joji, Ronni Mol; Dar, Fazal K.; Ismaeel, Abdulrahman Yusuf; Bindayna, Khalid; Tabbara, Khaled Saeed; Farid, Eman; Shadab, Mohd; Al Mahmeed, Ali; Shahid, Mohammad] Arabian Gulf Univ, Coll Med & Med Sci, Dept Microbiol, Manama, Bahrain.
   [Kumar, Archana Prabu] Arabian Gulf Univ, Coll Med & Med Sci, Med Educ Unit, Manama, Bahrain.
   [Almarabheh, Amer] Arabian Gulf Univ, Coll Med & Med Sci, Dept Family & Community Med, Manama, Bahrain.
   [Deifalla, Abdel Halim] Arabian Gulf Univ, Coll Med & Med Sci, Dept Anat, Manama, Bahrain.
   [Tayem, Yasin] Arabian Gulf Univ, Coll Med & Med Sci, Dept Pharmacol, Manama, Bahrain.
RP Shahid, M (通讯作者)，Arabian Gulf Univ, Coll Med & Med Sci, Dept Microbiol, Manama, Bahrain.
EM mohammeds@agu.edu.bh
RI Bindayna, Khalid/GLQ-8847-2022; Salem, Abdel Halim A/A-3026-2013; Prabu
   Kumar, Archana/CAH-9499-2022; tabbara, khaled/AEV-8493-2022; Almarabheh,
   Amer/ABH-9595-2020
OI Bindayna, Khalid/0000-0002-6222-4128; Salem, Abdel Halim
   A/0000-0002-0733-4631; Prabu Kumar, Archana/0000-0003-1536-8433;
   Almarabheh, Amer/0000-0002-4279-2371; JOJI, RONNI
   MOL/0000-0002-1343-0945
CR Alsoufi A, 2020, PLOS ONE, V15, DOI 10.1371/journal.pone.0242905
   ASM, 2020, ASM CURRICULUM GUIDE
   Baker N, 2004, NAT REV MICROBIOL, V2, P338, DOI 10.1038/nrmicro868
   Bediang G, 2013, BMC MED EDUC, V13, DOI 10.1186/1472-6920-13-57
   Brockman RM, 2020, MED EDUC ONLINE, V25, DOI 10.1080/10872981.2019.1710324
   Chen J, 2020, ADV PHYSIOL EDUC, V44, P9, DOI 10.1152/advan.00076.2019
   Davis MC, 2020, CAN J MICROBIOL, V66, P600, DOI 10.1139/cjm-2020-0374
   Flint S, 2010, J FOOD SCI EDUC, V9, P84, DOI 10.1111/j.1541-4329.2010.00108.x
   Goldberg LR, 2017, ADV MED EDUC PRACT, V8, P603, DOI 10.2147/AMEP.S115321
   Hattie J, 2007, REV EDUC RES, V77, P81, DOI 10.3102/003465430298487
   Hearing JC., 2014, MED SCI EDUC, V24, P117, DOI [10.1007/s40670, DOI 10.1007/S40670, DOI 10.1007/S40670-014-0015-4]
   Hunt L., 2012, U TEACHING FOCUS, DOI [10.4324/9780203079690, DOI 10.4324/9780203079690]
   Kay Robin, 2018, J Allied Health, V47, P45
   Lacey K, 2021, FEMS MICROBIOL LETT, V368, DOI 10.1093/femsle/fnaa203
   Lu D, 2021, FRONT PSYCHOL, V12, DOI 10.3389/fpsyg.2021.696845
   Makransky G, 2016, PLOS ONE, V11, DOI 10.1371/journal.pone.0155895
   Martin F, 2019, ONLINE LEARN, V23, P184, DOI 10.24059/olj.v23i1.1329
   Masiello I, 2005, COMPUT EDUC, V45, P171, DOI 10.1016/j.compedu.2004.07.001
   McCarthy D, 2013, TRENDS MICROBIOL, V21, P613, DOI 10.1016/j.tim.2013.10.002
   Naar Ismaeel, 2020, AL ARABIYA NEWS
   Noel TC, 2020, CAN J MICROBIOL, V66, P603, DOI 10.1139/cjm-2020-0373
   O'Doherty D, 2018, BMC MED EDUC, V18, DOI 10.1186/s12909-018-1240-0
   Peterson LR, 2001, CLIN INFECT DIS, V32, P605, DOI 10.1086/318725
   Polly P, 2014, BMC MED EDUC, V14, DOI 10.1186/1472-6920-14-222
   Salter S., 2016, CREAT ED, V07, P1869, DOI [10.4236/ce.2016.714189, DOI 10.4236/CE.2016.714189]
   Sancho P, 2006, AM J PHARM EDUC, V70, DOI 10.5688/aj7005120
   Shachar M., 2003, INT REV RES OPEN DIS, V4, P1
   Stevens NT, 2017, BMC MED EDUC, V17, DOI 10.1186/s12909-017-0906-3
   Tofade T, 2013, AM J PHARM EDUC, V77, DOI 10.5688/ajpe777155
   UNESCO, COVID 19 ED DISRUPTI
NR 30
TC 0
Z9 0
U1 2
U2 2
PU BMC
PI LONDON
PA CAMPUS, 4 CRINAN ST, LONDON N1 9XW, ENGLAND
EI 1472-6920
J9 BMC MED EDUC
JI BMC Med. Educ.
PD MAY 30
PY 2022
VL 22
IS 1
AR 411
DI 10.1186/s12909-022-03346-2
PG 12
WC Education & Educational Research; Education, Scientific Disciplines
WE Science Citation Index Expanded (SCI-EXPANDED); Social Science Citation Index (SSCI)
SC Education & Educational Research
GA 1U7IP
UT WOS:000805581900001
PM 35637505
OA gold, Green Published
DA 2022-07-18
ER

PT J
AU Paul, RW
   Omari, A
   Fliegel, B
   Bishop, ME
   Erickson, BJ
   Alberta, FG
AF Paul, Ryan W.
   Omari, Ali
   Fliegel, Brian
   Bishop, Meghan E.
   Erickson, Brandon J.
   Alberta, Frank G.
TI Effect of COVID-19 on Ulnar Collateral Ligament Reconstruction in Major
   League Baseball Pitchers
SO ORTHOPAEDIC JOURNAL OF SPORTS MEDICINE
LA English
DT Article
DE ulnar collateral ligament; reconstruction; MLB; COVID-19
ID STRENGTH RATIOS; THROWING VELOCITY; SHOULDER; RETURN; PREDICTORS;
   INJURIES; PLAYERS; SPORT; RISK; FATIGUE
AB Background: The coronavirus disease of 2019 (COVID-19) pandemic led to the suspension and shortening of the 2020 Major League Baseball (MLB) season from 162 to 60 regular season games. The effect of this disruption on injury rates, specifically injury to the ulnar collateral ligament (UCL), has not been quantified. Purpose/Hypothesis: The purpose of this study was to compare the rate of UCL reconstruction (UCLR), surgery timing, and pitching workload in MLB pitchers from before and after the COVID-19 pandemic lockdown. We hypothesized that UCLR rates relative to games played would be increased and pitching workload would be decreased in 2020 compared with previous seasons. Study Design: Cohort study; Level of evidence, 3. Methods: An extensive online search using publicly available data was conducted to identify all MLB pitchers who underwent UCLR between January 1, 2017, and December 31, 2020. Only pitchers who were competing at the MLB level when undergoing reconstruction were included. Player characteristics and surgery date, as well as career and season of surgery pitching workload, were collected for all included pitchers. All data were compared as a pooled sample (2017-2019 vs 2020). Results: A similar number of pitchers underwent UCLR during or after the 2020 regular season (n = 18) compared with the 2017-2019 seasons (n = 16, 20, and 16, respectively). However, after accounting for the decrease in games played during the 2020 regular season, an MLB pitcher was 2.9 times more likely to undergo surgery per game after the COVID-19 lockdown compared with the previous years (P < .001). MLB pitchers who underwent surgery in 2020 threw fewer preseason innings than did pitchers who underwent surgery between 2017 and 2019 (5.98 vs 9.39; P = .001). Conclusion: MLB pitchers were almost 3 times more likely to undergo UCLR per game after the COVID-19 lockdown. A decreased preseason pitching workload because of the COVID-19 lockdown may have had an effect on per game UCLR rates.
C1 [Paul, Ryan W.; Omari, Ali; Bishop, Meghan E.; Erickson, Brandon J.; Alberta, Frank G.] Rothman Orthopaed Inst, New York, NY USA.
   [Fliegel, Brian] Rowan Univ, Dept Orthopaed Surg, Sch Osteopath Med, Stratford, NJ USA.
   [Alberta, Frank G.] Hackensack Meridian Sch Med, Dept Orthopaed Surg, Nutley, NJ USA.
   [Alberta, Frank G.] Hackensack Univ, Med Ctr, Hackensack, NJ USA.
RP Paul, RW (通讯作者)，Rothman Orthopaed Inst, 925 Chestnut St, Philadelphia, PA 19107 USA.
EM ryan.paul@rothmanortho.com
RI Alberta, Francis/AFN-2562-2022
OI Alberta, Francis/0000-0003-3639-880X; Paul, Ryan/0000-0002-6846-3349
FU Arthrex
FX M.E. B. has received grant support from Arthrex; education payments from
   Arthrex and Smith & Nephew; and hospitality payments from Stryker.
   B.J.E. has received education payments from Arthrex, DePuy, and Smith &
   Nephew and consulting fees from Arthrex. F.G.A. has received speaking
   fees from Integra LifeSciences. AOSSM checks author disclosures against
   the Open Payments Database (OPD). AOSSM has not conducted an independent
   investigation on the OPD and disclaims any liability or responsibility
   relating thereto.
CR Ackermann M, 2020, NEW ENGL J MED, V383, P120, DOI 10.1056/NEJMoa2015432
   Asif IM, 2020, SPORTS HEALTH, V12, P518, DOI 10.1177/1941738120953851
   Babapoor-Farrokhran S, 2020, LIFE SCI, V253, DOI 10.1016/j.lfs.2020.117723
   Bansal M, 2020, DIABETES METAB SYND, V14, P247, DOI 10.1016/j.dsx.2020.03.013
   Bisciotti GN, 2020, BIOL SPORT, V37, P313, DOI 10.5114/biolsport.2020.96652
   Byram IR, 2010, AM J SPORT MED, V38, P1375, DOI 10.1177/0363546509360404
   Camp CL, 2018, J SHOULDER ELB SURG, V27, P871, DOI 10.1016/j.jse.2018.01.024
   Camp CL, 2018, AM J SPORT MED, V46, P1727, DOI 10.1177/0363546518765158
   Camp CL, 2017, ARTHROSCOPY, V33, P1629, DOI 10.1016/j.arthro.2017.03.025
   Carmody S, 2020, BRIT J SPORT MED, V54, P946, DOI 10.1136/bjsports-2020-102539
   Carod-Artal FJ, 2020, REV NEUROLOGIA, V70, P311, DOI 10.33588/rn.7009.2020179
   Carter AB, 2007, J STRENGTH COND RES, V21, P208, DOI 10.1519/00124278-200702000-00038
   Chalmers PN, 2016, AM J SPORT MED, V44, P2130, DOI 10.1177/0363546516634305
   Chauhan A, 2019, AM J SPORT MED, V47, P3107, DOI 10.1177/0363546519876305
   Conte S, 2001, AM J SPORT MED, V29, P431, DOI 10.1177/03635465010290040801
   Conte Stan, 2016, Am J Orthop (Belle Mead NJ), V45, P116
   Conte SA, 2015, AM J SPORT MED, V43, P1764, DOI 10.1177/0363546515580792
   DeFroda SF, 2016, ORTHOP J SPORTS MED, V4, DOI 10.1177/2325967115627126
   Erickson BJ, 2020, AM J SPORT MED, V48, P2608, DOI 10.1177/0363546520947090
   Erickson BJ, 2016, ARTHROSCOPY, V32, P762, DOI 10.1016/j.arthro.2015.11.051
   Erickson BJ, 2014, ORTHOP J SPORTS MED, V2, DOI 10.1177/2325967114553916
   Erickson BJ, 2014, AM J SPORT MED, V42, P536, DOI 10.1177/0363546513510890
   Ford GM, 2016, AM J SPORT MED, V44, P723, DOI 10.1177/0363546515621756
   Frangiamore SJ, 2017, AM J SPORT MED, V45, P1783, DOI 10.1177/0363546517699832
   Freeston J, 2014, J STRENGTH COND RES, V28, P2115, DOI 10.1519/JSC.0000000000000395
   Hodgins JL., 2017, ORTHOP J SPORTS MED, V5
   Keller RA, 2014, J SHOULDER ELB SURG, V23, P1591, DOI 10.1016/j.jse.2014.06.033
   Lust KR, 2009, J SPORT REHABIL, V18, P407, DOI 10.1123/jsr.18.3.407
   Montalvan V, 2020, CLIN NEUROL NEUROSUR, V194, DOI 10.1016/j.clineuro.2020.105921
   Myer GD, 2011, J ORTHOP SPORT PHYS, V41, P702, DOI 10.2519/jospt.2011.0107
   Noffal GJ, 2003, AM J SPORT MED, V31, P537, DOI 10.1177/03635465030310041001
   Okoroha KR, 2018, AM J SPORT MED, V46, P2509, DOI 10.1177/0363546518782451
   Olsen SJ, 2006, AM J SPORT MED, V34, P905, DOI 10.1177/0363546505284188
   Palmer T, 2015, J ATHL TRAINING, V50, P567, DOI 10.4085/1062-6040-50.1.05
   Peters SD, 2018, J SHOULDER ELB SURG, V27, P561, DOI 10.1016/j.jse.2017.12.003
   Santos-Ferreira D, 2020, ORTHOP J SPORTS MED, V8, DOI 10.1177/2325967120951453
   Sarto F, 2020, SPORTS MED, V50, P1417, DOI 10.1007/s40279-020-01297-6
   Scoville CR, 1997, J ORTHOP SPORT PHYS, V25, P203, DOI 10.2519/jospt.1997.25.3.203
   Seshadri DR, 2021, FRONT SPORTS ACT LIV, V3, DOI 10.3389/fspor.2021.604226
   South AM, 2020, AM J PHYSIOL-HEART C, V318, pH1084, DOI 10.1152/ajpheart.00217.2020
   Stern BD, 2020, PHYS THER SPORT, V41, P43, DOI 10.1016/j.ptsp.2019.10.010
   Stokes KA, 2020, INT J SPORTS MED, V41, P895, DOI 10.1055/a-1180-3692
   Whiteside D, 2016, AM J SPORT MED, V44, P2202, DOI 10.1177/0363546516643812
   Wichmann D, 2020, ANN INTERN MED, V173, P268, DOI 10.7326/M20-2003
NR 44
TC 2
Z9 2
U1 0
U2 1
PU SAGE PUBLICATIONS INC
PI THOUSAND OAKS
PA 2455 TELLER RD, THOUSAND OAKS, CA 91320 USA
EI 2325-9671
J9 ORTHOP J SPORTS MED
JI Orthop. J. Sports Med.
PD SEP
PY 2021
VL 9
IS 9
AR 23259671211041359
DI 10.1177/23259671211041359
PG 8
WC Orthopedics; Sport Sciences
WE Science Citation Index Expanded (SCI-EXPANDED)
SC Orthopedics; Sport Sciences
GA UZ5GG
UT WOS:000702232900001
PM 34497864
OA gold, Green Published
DA 2022-07-18
ER

PT J
AU Allington, D
   McAndrew, S
   Moxham-Hall, V
   Duffy, B
AF Allington, Daniel
   McAndrew, Siobhan
   Moxham-Hall, Vivienne
   Duffy, Bobby
TI Coronavirus conspiracy suspicions, general vaccine attitudes, trust and
   coronavirus information source as predictors of vaccine hesitancy among
   UK residents during the COVID-19 pandemic
SO PSYCHOLOGICAL MEDICINE
LA English
DT Article; Early Access
DE Coronavirus; COVID-19; Vaccine hesitancy; Conspiracy beliefs; Conspiracy
   theories
ID BELIEFS; MEDIA
AB Background Vaccine hesitancy presents an obstacle to the campaign to control COVID-19. It has previously been found to be associated with youth, female gender, low income, low education, low medical trust, minority ethnic group membership, low perceived risk from COVID-19, use of certain social media platforms and conspiracy beliefs. However, it is unclear which of these predictors might explain variance associated with others. Methods An online survey was conducted with a representative sample of 4343 UK residents, aged 18-75, between 21 November and 21 December 2020. Predictors of vaccine hesitancy were assessed using linear rank-order models. Results Coronavirus vaccine hesitancy is associated with youth, female gender, low income, low education, high informational reliance on social media, low informational reliance on print and broadcast media, membership of other than white ethnic groups, low perceived risk from COVID-19 and low trust in scientists and medics, as well as (to a much lesser extent) low trust in government. Coronavirus conspiracy suspicions and general vaccine attitudes appear uniquely predictive, jointly explaining 35% of variance. Following controls for these variables, effects associated with trust, ethnicity and social media reliance largely or completely disappear, whereas the effect associated with education is reversed. Conclusions Strengthening positive attitudes to vaccination and reducing conspiracy suspicions with regards to the coronavirus may have a positive effect on vaccine uptake, especially among ethnic groups with heightened vaccine hesitancy. However, vaccine hesitancy associated with age and gender does not appear to be explained by other predictor variables tested here.
C1 [Allington, Daniel] Kings Coll London, Digital Humanities, London WC2R 2LS, England.
   [McAndrew, Siobhan] Univ Bristol, Sch Sociol Polit & Int Studies, Bristol BS8 1TU, Avon, England.
   [Moxham-Hall, Vivienne; Duffy, Bobby] Kings Coll London, Policy Inst, London WC2R 2LS, England.
RP Allington, D (通讯作者)，Kings Coll London, Digital Humanities, London WC2R 2LS, England.
EM daniel.allington@kcl.ac.uk
RI Allington, Daniel/AAO-6928-2021
OI Allington, Daniel/0000-0002-5378-0552; Moxham-Hall, Vivienne
   Louisa/0000-0001-7911-5799; McAndrew, Siobhan/0000-0003-1039-0869;
   Duffy, Bobby/0000-0002-6511-4338
FU Economic and Social Research Council [ES/V 015494/1]
FX This research was supported by the Economic and Social Research Council,
   ES/V 015494/1.
CR Ahmed N, 2018, VACCINE, V36, P7556, DOI 10.1016/j.vaccine.2018.10.049
   Allen JD, 2012, J ONCOL, V2012, DOI 10.1155/2012/401979
   Allington D, 2021, VACCINE, V39, P2595, DOI 10.1016/j.vaccine.2021.02.054
   Allington D, 2021, PSYCHOL MED, V51, P1763, DOI [10.1017/S003329172000224X, 10.1017/S0033291721000593]
   Ball K., 2013, J PSYCHOL BEHAV SCI, V1, P1
   Bertin P, 2020, FRONT PSYCHOL, V11, DOI 10.3389/fpsyg.2020.565128
   Betsch C, 2010, J HEALTH PSYCHOL, V15, P446, DOI 10.1177/1359105309353647
   Butler R, 2015, VACCINE, V33, P4176, DOI 10.1016/j.vaccine.2015.04.038
   Callaghan T., 2021, SOCIAL SCI MED, V272
   Chadwick A, 2021, SOC MEDIA SOC, V7, DOI 10.1177/20563051211008817
   Chen L, 2021, HEALTH COMMUN, V36, P1343, DOI 10.1080/10410236.2020.1751384
   Chen Tian, 2014, Shanghai Arch Psychiatry, V26, P310, DOI 10.11919/j.issn.1002-0829.214148
   Chou WYS, 2020, HEALTH COMMUN, V35, P1718, DOI 10.1080/10410236.2020.1838096
   de Camargo KR, 2020, CAD SAUDE PUBLICA, V36, DOI [10.1590/0102-311x00037620, 10.1590/0102-311X00037620]
   Dube E, 2014, VACCINE, V32, P6649, DOI 10.1016/j.vaccine.2014.09.039
   Dunn AG, 2017, VACCINE, V35, P3033, DOI 10.1016/j.vaccine.2017.04.060
   Dunn AG, 2015, J MED INTERNET RES, V17, DOI 10.2196/jmir.4343
   Freeman D, 2021, PSYCHOL MED, DOI [10.1017/S0033291721002609, 10.1017/S0033291720005188]
   Fu LY, 2012, PHYTOPATHOLOGY, V102, P1064, DOI 10.1094/PHYTO-05-11-0128
   Full Fact, 2021, ONE 6 MAY REFUSE COV
   Headrick TC, 2001, COMPUT STAT DATA AN, V38, P203, DOI 10.1016/S0167-9473(01)00034-2
   Hornsey MJ, 2020, SOC SCI MED, V255, DOI 10.1016/j.socscimed.2020.113019
   IMAN RL, 1979, TECHNOMETRICS, V21, P499, DOI 10.2307/1268289
   Jennings W., 2021, LACK TRUST SOCIAL ME, P1, DOI [10.1101/2021.01.26.21250246, DOI 10.1101/2021.01.26.21250246]
   Jolley D, 2014, PLOS ONE, V9, DOI 10.1371/journal.pone.0089177
   Loomba S, 2021, NAT HUM BEHAV, V5, P337, DOI 10.1038/s41562-021-01056-1
   Lyons B, 2019, HEALTH COMMUN, V34, P1741, DOI 10.1080/10410236.2018.1530526
   MacDonald NE, 2015, VACCINE, V33, P4161, DOI 10.1016/j.vaccine.2015.04.036
   McAndrew S., 2020, MODE FREQUENCY COVID, P1
   McIntosh EDG, 2016, J PEDIATR-US, V175, P248, DOI 10.1016/j.jpeds.2016.06.006
   Mills E, 2005, J CLIN EPIDEMIOL, V58, P1081, DOI 10.1016/j.jclinepi.2005.09.002
   Momplaisir F, 2021, CLIN INFECT DIS, V73, P1784, DOI 10.1093/cid/ciab102
   Murphy J., 2020, PREPARING COVID 19 V, P1
   ONS, 2020, UPD ETHN CONTR DEATH
   Quinn SC, 2019, VACCINE, V37, P1168, DOI 10.1016/j.vaccine.2019.01.033
   R Foundation for Statistical Computing, 2018, R LANG ENV STAT COMP
   Razai MS, 2021, BMJ-BRIT MED J, V372, DOI 10.1136/bmj.n513
   Revelle William, 2020, CRAN
   Romer D, 2020, SOC SCI MED, V263, DOI 10.1016/j.socscimed.2020.113356
   Salmon DA, 2015, AM J PREV MED, V49, pS391, DOI 10.1016/j.amepre.2015.06.009
   Schaffer DeRoo S, 2020, JAMA-J AM MED ASSOC, V323, P2458, DOI 10.1001/jama.2020.8711
   Suarez-Lledo V, 2021, J MED INTERNET RES, V23, DOI 10.2196/17187
   UK Government, 2020, SOC MED GIANTS AGR P
   Wellcome, 2019, WELLC GLOB MON DOES
   Wickham H, 2009, USE R, P1, DOI 10.1007/978-0-387-98141-3_1
   Wilder-Smith AB, 2020, J EPIDEMIOL GLOB HEA, V10, P46, DOI 10.2991/jegh.k.191117.001
   Wilson SL, 2020, BMJ GLOB HEALTH, V5, DOI 10.1136/bmjgh-2020-004206
   Wood MJ, 2017, BRIT J PSYCHOL, V108, P507, DOI 10.1111/bjop.12231
   World Health Organization, 2019, GLOB TUB REP
NR 49
TC 39
Z9 39
U1 9
U2 14
PU CAMBRIDGE UNIV PRESS
PI NEW YORK
PA 32 AVENUE OF THE AMERICAS, NEW YORK, NY 10013-2473 USA
SN 0033-2917
EI 1469-8978
J9 PSYCHOL MED
JI Psychol. Med.
AR PII S0033291721001434
DI 10.1017/S0033291721001434
EA APR 2021
PG 12
WC Psychology, Clinical; Psychiatry; Psychology
WE Science Citation Index Expanded (SCI-EXPANDED); Social Science Citation Index (SSCI)
SC Psychology; Psychiatry
GA 0R5KU
UT WOS:000785634400001
PM 33843509
OA Green Published, hybrid
DA 2022-07-18
ER

PT J
AU Al-Hanawi, MK
   Alshareef, N
   El-Sokkary, RH
AF Al-Hanawi, Mohammed Khaled
   Alshareef, Noor
   El-Sokkary, Rehab H.
TI Willingness to Receive COVID-19 Vaccination among Older Adults in Saudi
   Arabia: A Community-Based Survey
SO VACCINES
LA English
DT Article
DE COVID-19; older adults; hesitancy; Saudi Arabia; vaccine
ID INFLUENZA VACCINATION; INTENTION
AB Identifying the factors driving vaccine hesitancy can improve vaccine attitudes and motivate individuals to have the recommended vaccinations. However, failure to address the issue directly, or worse, ignoring it, could deepen such concerns, resulting in lower vaccination rates, leading to elevated rates of illness and vaccine-preventable deaths among older adults. The aim of this study was to explore the rate of acceptance of the COVID-19 vaccine among older adults in Saudi Arabia, along with the associated predicting factors and reasons for hesitancy. This study extracted data from a cross-sectional online survey on the acceptability of COVID-19 vaccination in Saudi Arabia, which was conducted from 8 to 14 December 2020. The sample of the study included 488 older adults aged 50 and older. The major data analytic tools employed in the study were bivariate and multivariable regression analyses. Among the 488 participants, 214 (43.85%) reported willingness to accept the COVID-19 vaccine when available. Older men were more likely to be willing to be vaccinated (adjusted odds ratio (aOR): 2.277; 95% confidence interval (CI): 1.092-4.745) than older women. High levels of education were significantly associated with willingness to be vaccinated. Older adults who had previously refused any vaccine were less likely to take the COVID-19 vaccine (aOR: 0.358; 95% CI: 0.154-0.830). Those who expressed a high or very high level of concern related to becoming infected were more likely to accept the vaccine against COVID-19 (aOR: 4.437; 95% CI: 2.148-9.168). Adverse side effects (27.01%), and safety and efficacy concerns (22.63%) were the most commonly cited reasons for vaccine hesitancy. The vaccination acceptance rate among older adults in Saudi Arabia is low. Interventions designed specifically for older adults addressing worries and concerns related to the vaccine are of paramount importance. In particular, these interventions should be tailored to address gender-based and health literacy level differences.
C1 [Al-Hanawi, Mohammed Khaled; Alshareef, Noor] King Abdulaziz Univ, Fac Econ & Adm, Dept Hlth Serv & Hosp Adm, Jeddah 80200, Saudi Arabia.
   [Al-Hanawi, Mohammed Khaled; Alshareef, Noor] King Abdulaziz Univ, Hlth Econ Res Grp, Jeddah 80200, Saudi Arabia.
   [El-Sokkary, Rehab H.] Zagazig Univ, Med Microbiol & Immunol Dept, Fac Med, Zagazig 44519, Egypt.
RP Al-Hanawi, MK (通讯作者)，King Abdulaziz Univ, Fac Econ & Adm, Dept Hlth Serv & Hosp Adm, Jeddah 80200, Saudi Arabia.; Al-Hanawi, MK (通讯作者)，King Abdulaziz Univ, Hlth Econ Res Grp, Jeddah 80200, Saudi Arabia.
EM mkalhanawi@kau.edu.sa; naalshareef@kau.edu.sa; rehab_elsokkary@zu.edu.eg
RI Al-Hanawi, Mohammed Khaled/AAB-2455-2020; El-Sokkary, Rehab/B-9599-2018
OI Al-Hanawi, Mohammed Khaled/0000-0002-8419-2219; El-Sokkary,
   Rehab/0000-0002-8135-7671
FU Institutional Fund Projects [IFPRC-207-121-2020]
FX This research was funded by the Institutional Fund Projects under grant
   number IFPRC-207-121-2020. The funders had no role in the study design,
   data collection and analysis, decision to publish, or preparation of the
   manuscript.
CR Al-Hanawi MK, 2021, J INFECT PUBLIC HEAL, V14, P1489, DOI 10.1016/j.jiph.2021.08.002
   Al-Hanawi MK, 2020, FRONT PUBLIC HEALTH, V8, DOI 10.3389/fpubh.2020.00217
   Al-Mohaithef M, 2020, J MULTIDISCIP HEALTH, V13, P1657, DOI 10.2147/JMDH.S276771
   Al-Qerem WA, 2021, FRONT PUBLIC HEALTH, V9, DOI 10.3389/fpubh.2021.632914
   Alfageeh EI, 2021, VACCINES-BASEL, V9, DOI 10.3390/vaccines9030226
   Almaghaslah D, 2021, VACCINES-BASEL, V9, DOI 10.3390/vaccines9040330
   Arce JSS, 2021, NAT MED, V27, P1385, DOI 10.1038/s41591-021-01454-y
   Betsch C., 2015, POLICY INSIGHTS BEHA, V1, P61, DOI [DOI 10.1177/2372732215600716, 10.1177/2372732215600716]
   Betsch C, 2018, BMC PUBLIC HEALTH, V18, DOI 10.1186/s12889-018-5787-9
   Betsch C, 2013, HEALTH PSYCHOL, V32, P978, DOI 10.1037/a0031590
   Bloom BR, 2020, NEW ENGL J MED, V383, P2202, DOI 10.1056/NEJMp2025331
   Callaway E, 2020, NATURE, V584, P334, DOI 10.1038/d41586-020-02386-2
   Caserotti M, 2021, SOC SCI MED, V272, DOI 10.1016/j.socscimed.2021.113688
   Chor JSY, 2009, BMJ-BRIT MED J, V339, DOI 10.1136/bmj.b3391
   Clouston SAP, 2017, AGE AGEING, V46, P493, DOI 10.1093/ageing/afw229
   Cox LS, 2020, LANCET HEALTH LONGEV, V1, pE55, DOI 10.1016/S2666-7568(20)30011-8
   Daly M, 2021, JAMA-J AM MED ASSOC, V325, P2397, DOI 10.1001/jama.2021.8246
   FDA, US FOOD DRUG ADM COV
   Fisher KA, 2020, ANN INTERN MED, V173, P964, DOI 10.7326/M20-3569
   Galbadage T, 2020, FRONT MED-LAUSANNE, V7, DOI 10.3389/fmed.2020.00348
   Goldstein S, 2015, VACCINE, V33, P4212, DOI 10.1016/j.vaccine.2015.04.042
   Harapan H, 2020, FRONT PUBLIC HEALTH, V8, DOI 10.3389/fpubh.2020.00381
   Hu XW, 2020, SCI TOTAL ENVIRON, V728, DOI 10.1016/j.scitotenv.2020.138812
   Johnson NF, 2020, NATURE, V582, P230, DOI 10.1038/s41586-020-2281-1
   Kang SJ, 2020, INFECT CHEMOTHER, V52, P154, DOI 10.3947/ic.2020.52.2.154
   Klein SL, 2010, LANCET INFECT DIS, V10, P338, DOI 10.1016/S1473-3099(10)70049-9
   Krueger P, 2010, BMC GERIATR, V10, DOI 10.1186/1471-2318-10-44
   Leung C, 2020, MECH AGEING DEV, V188, DOI 10.1016/j.mad.2020.111255
   Leung C, 2020, REV MED VIROL, V30, DOI 10.1002/rmv.2103
   Liao QY, 2011, PLOS ONE, V6, DOI 10.1371/journal.pone.0017713
   Lin CJ, 2010, VACCINE, V28, P7706, DOI 10.1016/j.vaccine.2010.07.009
   Loomba S, 2021, NAT HUM BEHAV, V5, P337, DOI 10.1038/s41562-021-01056-1
   MacDonald NE, 2015, VACCINE, V33, P4161, DOI 10.1016/j.vaccine.2015.04.036
   Malani P.N., 2020, JAMA HLTH FORUM
   McElhaney JE, 2019, J GERONTOL A-BIOL, V74, P1239, DOI 10.1093/gerona/glz085
   MOH, COVID 19 VACC
   Nikolovski J., 2021, PLOS ONE, V16, DOI [10.1371/journal.pone.0251963, DOI 10.1371/journal.pone.0251963]
   Paul E, 2021, LANCET REG HEALTH-EU, V1, DOI 10.1016/j.lanepe.2020.100012
   Poland GA, 2009, PEDIATR INFECT DIS J, V28, P431, DOI 10.1097/INF.0b013e3181a6a511
   Puri N, 2020, HUM VACC IMMUNOTHER, V16, P2586, DOI 10.1080/21645515.2020.1780846
   Qattan AMN, 2021, FRONT MED-LAUSANNE, V8, DOI 10.3389/fmed.2021.644300
   Quinn SC, 2019, VACCINE, V37, P1168, DOI 10.1016/j.vaccine.2019.01.033
   Reno C, 2021, VACCINES-BASEL, V9, DOI 10.3390/vaccines9040378
   Roozenbeek J, 2020, ROY SOC OPEN SCI, V7, DOI 10.1098/rsos.201199
   Ruiz JB, 2021, VACCINE, V39, P1080, DOI 10.1016/j.vaccine.2021.01.010
   Sallam M, 2021, VACCINES-BASEL, V9, DOI 10.3390/vaccines9010042
   Savulescu J, 2021, J MED ETHICS, V47, P78, DOI 10.1136/medethics-2020-106821
   Sherman SM, 2021, HUM VACC IMMUNOTHER, V17, P1612, DOI 10.1080/21645515.2020.1846397
   Wang JH, 2020, VACCINES-BASEL, V8, DOI 10.3390/vaccines8030482
   Wang KL, 2020, VACCINE, V38, P7049, DOI 10.1016/j.vaccine.2020.09.021
   World Health Organization, 10 HLTH ISS WHO WILL
   Zhou F, 2020, LANCET, V395, P1054, DOI 10.1016/S0140-6736(20)30566-3
NR 52
TC 8
Z9 8
U1 3
U2 5
PU MDPI
PI BASEL
PA ST ALBAN-ANLAGE 66, CH-4052 BASEL, SWITZERLAND
EI 2076-393X
J9 VACCINES-BASEL
JI Vaccines
PD NOV
PY 2021
VL 9
IS 11
AR 1257
DI 10.3390/vaccines9111257
PG 11
WC Immunology; Medicine, Research & Experimental
WE Science Citation Index Expanded (SCI-EXPANDED); Social Science Citation Index (SSCI)
SC Immunology; Research & Experimental Medicine
GA XI1WM
UT WOS:000725911000001
PM 34835188
OA gold, Green Published
DA 2022-07-18
ER

PT J
AU Hamid, MH
   Mazher, B
   Aslam, S
   Shirin, A
   Javed, T
AF Hamid, Muhammad Haroon
   Mazher, Bilal
   Aslam, Saamia
   Shirin, Aiman
   Javed, Tayyab
TI Impact of COVID-19 pandemic on postgraduate training in Paediatrics
SO JOURNAL OF THE PAKISTAN MEDICAL ASSOCIATION
LA English
DT Article
DE COVID-19; Paediatrics; Impact; Postgraduate; Training
ID MEDICAL-EDUCATION
AB Objective: To assess the impact of the coronavirus disease-2019 pandemic on paediatric postgraduate training as perceived by the trainees.
   Method: The cross-sectional exploratory study was conducted at the Department of Paediatrics, King Edward Medical University, Lahore, Pakistan, from May to June 2020, and comprised paediatric postgraduate trainees associated with various hospitals across the country who were approached online with a pre-designed 24-item questionnaire during the peak months of the pandemic. Data was analysed using SPSS 25.
   Results: Of the 226 postgraduates, 134(59.2%) were females. The overall mean age was 28.85 +/- 3.06 years. Of the total, 200(88.5%) and 195(86.2%) reported that pandemic had adversely impacted their training and research. The number of trainees managing >30 patients and doing >5 procedures per week before the pandemic decreased from 126(55.8%) and 150(66.4%) to 38(16.8%) and 41(18.1%), respectively, during the pandemic (p=0.01). Regarding e-learning, 168(74.3%) trainees thought it might partly compensate for training, 135(59.7%) showed readiness for it, and 179(79.2%) believed this could not replace actual patient interaction.
   Conclusion: The coronavirus disease-2019 pandemic was found to have adversely impacted paediatric postgraduate training.
C1 [Hamid, Muhammad Haroon] King Edward Med Univ, Dept Pediat, Lahore, Pakistan.
   [Mazher, Bilal; Aslam, Saamia; Shirin, Aiman; Javed, Tayyab] Mayo Hosp, Dept Pediat, Lahore, Pakistan.
RP Hamid, MH (通讯作者)，King Edward Med Univ, Dept Pediat, Lahore, Pakistan.
EM profharoon@kemu.edu.pk
OI Hamid, Muhammad Haroon/0000-0001-8821-3323
CR Adarmouch L, 2020, EDUC RES INT, V2020, DOI 10.1155/2020/6648406
   Alvin MD, 2020, RADIOLOGY, V296, P246, DOI 10.1148/radiol.2020201222
   Amparore D, 2020, MINERVA UROL NEFROL, V72, P505, DOI 10.23736/S0393-2249.20.03868-0
   [Anonymous], CORONAVIRUS DIS COVI
   Bianchi S, 2020, EUROMEDITERRANEAN BI, V15, P100
   Caruana EJ, 2020, J THORAC CARDIOV SUR, V160, P980, DOI 10.1016/j.jtcvs.2020.05.052
   Centre for Disease Control and Prevention, 2020, EP INF WIND
   Edigin E, 2020, MED EDUC ONLINE, V25, DOI 10.1080/10872981.2020.1774318
   Gallagher TH, 2020, NEW ENGL J MED, V382, DOI 10.1056/NEJMp2005234
   Hussain S, 2020, PAK ARMED FORCES MED, V70, pS198
   Imielski B, 2020, SURGERY, V168, P218, DOI 10.1016/j.surg.2020.05.012
   Khalafallah AM, 2020, WORLD NEUROSURG, V139, pE877, DOI 10.1016/j.wneu.2020.05.167
   Lai CC, 2020, INT J ANTIMICROB AG, V55, DOI 10.1016/j.ijantimicag.2020.105924
   Lim ECH, 2009, ANN ACAD MED SINGAP, V38, P724
   Maatuk AM, J COMPUT HIGH EDUC, V3, P1
   Mallon D, 2020, J PEDIATR GASTR NUTR, V71, P6, DOI 10.1097/MPG.0000000000002768
   Miller A, 2021, COMPR CHILD ADOLES N, V44, P6, DOI 10.1080/24694193.2021.1883156
   Nguyen Long H, 2020, Lancet Public Health, V5, pe475, DOI [10.1101/2020.04.29.20084111, 10.1016/S2468-2667(20)30164-X]
   Pettit M, 2021, BONE JOINT OPEN, V2, P111, DOI [10.1302/2633-1462.22.BJO-2020.0142.R1, 10.1302/2633-1462.22.BJO-2020-0142.R1]
   Potts JR, 2020, J AM COLL SURGEONS, V230, P1094, DOI 10.1016/j.jamcollsurg.2020.03.026
   Sahi PK, 2020, INDIAN PEDIATR, V57, P652, DOI 10.1007/s13312-020-1894-7
   Sethi BA, 2020, PAK J MED SCI, V36, pS6, DOI 10.12669/pjms.36.COVID19-S4.2779
   Tan CK, 2021, POSTGRAD MED J, V97, P427, DOI 10.1136/postgradmedj-2020-139241
   Weiner DL, 2020, PEDIATR RES, V88, P148, DOI 10.1038/s41390-020-1006-3
   Whitby T, 2020, BMJ PAEDIATR OPEN, V4, DOI 10.1136/bmjpo-2020-000757
NR 25
TC 0
Z9 0
U1 2
U2 2
PU PAKISTAN MEDICAL ASSOC
PI KARACHI
PA PMA HOUSE, AGA KHAN III RD, KARACHI, 00000, PAKISTAN
SN 0030-9982
J9 J PAK MED ASSOC
JI J. Pak. Med. Assoc.
PD MAY
PY 2022
VL 72
IS 5
BP 912
EP 915
DI 10.47391/JPMA.4257
PG 4
WC Medicine, General & Internal; Medicine, Research & Experimental
WE Science Citation Index Expanded (SCI-EXPANDED)
SC General & Internal Medicine; Research & Experimental Medicine
GA 0X9IW
UT WOS:000790014100022
PM 35713055
DA 2022-07-18
ER

PT J
AU Smith, LE
   Sim, J
   Amlot, R
   Cutts, M
   Dasch, H
   Sevdalis, N
   Rubin, GJ
   Sherman, SM
AF Smith, Louise E.
   Sim, Julius
   Amlot, Richard
   Cutts, Megan
   Dasch, Hannah
   Sevdalis, Nick
   Rubin, G. James
   Sherman, Susan M.
TI Side-effect expectations from COVID-19 vaccination: Findings from a
   nationally representative cross-sectional survey (CoVAccS - wave 2)
SO JOURNAL OF PSYCHOSOMATIC RESEARCH
LA English
DT Article
DE Adverse effects; COVID-19; Expectation; Nocebo effect; Vaccination
AB Objectives: Concern about side effects is one of the most common reasons for refusing vaccination. Side-effect expectations are known to predict perception of side effects. We aimed to investigate the percentage of people who thought side effects from COVID-19 vaccination were likely and investigate factors associated with sideeffect expectation. Methods: Online cross-sectional survey of 1470 UK adults who had not been vaccinated for COVID-19 (conducted 13 to 15 January 2021). We asked participants how likely they thought side effects from COVID-19 vaccination were. Linear regression analyses were used to investigate associations with side-effect expectations. Results: Most participants were uncertain whether they would experience side effects from a COVID-19 vaccine; only a minority reported that side effects were very likely (9.4%, 95% CI 7.9% to 10.9%, n = 138/1470). Personal and clinical characteristics, general, and COVID-19 vaccination beliefs and attitudes explained 29.7% of the variance in side-effect expectation, with COVID-19 vaccination beliefs alone accounting for 17.2%. Sideeffect expectations were associated with: older age, being clinically extremely vulnerable to COVID-19, being afraid of needles, lower perceived social norms for COVID-19 vaccination, lower perceived necessity and safety of COVID-19 vaccination, and perceived lack of information about COVID-19 and vaccination. Conclusions: Side-effect expectation was associated with believing that COVID-19 vaccination was unsafe, ineffective and that others would be less likely to approve of you having a COVID-19 vaccination. Communications should emphasise the safety, effectiveness, and widespread uptake of vaccination, while promoting accurate perceptions of the incidence of vaccination side effects.
C1 [Smith, Louise E.; Dasch, Hannah; Sevdalis, Nick; Rubin, G. James] Kings Coll London, Inst Psychiat Psychol & Neurosci, London, England.
   [Smith, Louise E.; Amlot, Richard; Rubin, G. James] NIHR Hlth Protect Res Unit Emergency Preparedness, London, England.
   [Sim, Julius] Keele Univ, Sch Med, Keele, Staffs, England.
   [Amlot, Richard] UK Hlth Secur Agcy, Behav Sci & Insights Unit, London, England.
   [Cutts, Megan; Sherman, Susan M.] Keele Univ, Sch Psychol, Keele, Staffs, England.
   [Dasch, Hannah; Sevdalis, Nick] Kings Coll London, Ctr Implementat Sci, London, England.
RP Smith, LE (通讯作者)，Weston Educ Ctr, Dept Psychol Med, Cutcombe Rd, London SE5 9RJ, England.
EM louise.e.smith@kcl.ac.uk
RI ; Sevdalis, Nick/O-1419-2017
OI Cutts, Megan/0000-0003-3222-3703; Sevdalis, Nick/0000-0001-7560-8924
FU Keele UniversityFaculty of Natural Sciences Research Development award;
   King's COVID Appeal Fund award; National Institute for Health Research
   (NIHR) Applied Research Collaboration (ARC) South London at King's
   College HospitalNHS Foundation Trust; Guys and St Thomas NHS Foundation
   Trust; King's College Hospital NHS Foundation Trust; Kings College
   London; South London and Maudsley NHS Foundation Trust; Guy's and St
   Thomas' Foundation
FX Data collection was funded by a Keele UniversityFaculty of Natural
   Sciences Research Development award to SS, JS and NS, and a King's COVID
   Appeal Fund award granted jointly to LS, GJR, RA, NS, SS and JS. NS'
   research is supported by the National Institute for Health Research
   (NIHR) Applied Research Collaboration (ARC) South London at King's
   College HospitalNHS Foundation Trust. NS is a member of King's
   Improvement Science, which offers co-funding to the NIHR ARC South
   London and is funded by Kings Health Partners (Guys and St Thomas NHS
   Foundation Trust, King's College Hospital NHS Foundation Trust, Kings
   College London and South London and Maudsley NHS Foundation Trust) , and
   the Guy's and St Thomas' Foundation. The views expressed are those of
   the authors and not necessarily those of the NIHR, the charities, UK
   Health Security Agency or the Department of Health and Social Care.
CR Allington D, COVID 19 VACCINES CO
   Baden LR, 2021, NEW ENGL J MED, V384, P403, DOI 10.1056/NEJMoa2035389
   Bish A, 2011, VACCINE, V29, P6472, DOI 10.1016/j.vaccine.2011.06.107
   European Centre for Disease Prevention and Control, 2017, CAT INT ADDR VACC HE
   Faasse K, 2015, HEALTH PSYCHOL, V34, P880, DOI 10.1037/hea0000199
   Faasse K, 2012, BMJ OPEN, V2, DOI 10.1136/bmjopen-2012-001607
   Fletcher C, 2018, CANCER TREAT REV, V68, P86, DOI 10.1016/j.ctrv.2018.06.009
   Folegatti PM, 2020, LANCET, V396, P467, DOI 10.1016/S0140-6736(20)31604-4
   Kaufman J, 2018, COCHRANE DB SYST REV, DOI 10.1002/14651858.CD010038.pub3
   Menni C, 2021, LANCET INFECT DIS, V21, P939, DOI 10.1016/S1473-3099(21)00224-3
   Nestoriuc Y, 2010, ARTHRIT CARE RES, V62, P791, DOI 10.1002/acr.20160
   Pires C, 2015, REV SAUDE PUBL, V49, DOI 10.1590/S0034-8910.2015049005559
   Polack FP, 2020, NEW ENGL J MED, V383, P2603, DOI 10.1056/NEJMoa2034577
   Safikhani Shima, 2017, J Patient Rep Outcomes, V2, P40, DOI 10.1186/s41687-018-0053-6
   Sherman SM, 2022, PUBLIC HEALTH, V202, P1, DOI 10.1016/j.puhe.2021.10.008
   Sherman SM, 2021, HUM VACC IMMUNOTHER, V17, P1612, DOI 10.1080/21645515.2020.1846397
   Smith LE, 2020, HEALTH EXPECT, V23, P731, DOI 10.1111/hex.13059
   Smith LE, 2019, ANN BEHAV MED, V53, P267, DOI 10.1093/abm/kay040
   Smith LE, 2017, VACCINE, V35, P6059, DOI 10.1016/j.vaccine.2017.09.046
   Tait AR, 2010, J HEALTH COMMUN, V15, P487, DOI 10.1080/10810730.2010.492560
   Webster RK, 2017, HEALTH EXPECT, V20, P1411, DOI 10.1111/hex.12584
   Webster RK, 2016, HEALTH PSYCHOL, V35, P1334, DOI 10.1037/hea0000416
   Yeung MPS, 2016, J PUBLIC HEALTH-UK, V38, P746, DOI 10.1093/pubmed/fdv194
NR 23
TC 1
Z9 1
U1 6
U2 6
PU PERGAMON-ELSEVIER SCIENCE LTD
PI OXFORD
PA THE BOULEVARD, LANGFORD LANE, KIDLINGTON, OXFORD OX5 1GB, ENGLAND
SN 0022-3999
EI 1879-1360
J9 J PSYCHOSOM RES
JI J. Psychosomat. Res.
PD JAN
PY 2022
VL 152
AR 110679
DI 10.1016/j.jpsychores.2021.110679
EA NOV 2021
PG 5
WC Psychiatry
WE Science Citation Index Expanded (SCI-EXPANDED); Social Science Citation Index (SSCI)
SC Psychiatry
GA YJ0TB
UT WOS:000744250600005
PM 34823113
OA Green Published, Bronze
DA 2022-07-18
ER

PT J
AU Chan, NN
   Ong, KW
   Siau, CS
   Lee, KW
   Peh, SC
   Yacob, S
   Chia, YC
   Seow, VK
   Ooi, PB
AF Chan, Nee Nee
   Ong, Khang Wei
   Siau, Ching Sin
   Lee, Kai Wei
   Peh, Suat Cheng
   Yacob, Shakila
   Chia, Yook Chin
   Seow, Vei Ken
   Ooi, Pei Boon
TI The lived experiences of a COVID-19 immunization programme: vaccine
   hesitancy and vaccine refusal
SO BMC PUBLIC HEALTH
LA English
DT Article
DE COVID-19 Immunization Programme; Lived Experiences; Vaccine Hesitancy;
   Vaccine Refusal; Malaysia
AB Background The COVID-19 pandemic has resulted in a global health emergency and lock-down measures to curb the uncontrolled transmission chain. Vaccination is an effective measure against COVID-19 infections. In Malaysia amidst the national immunisation programme (NIP) which started in February 2021, there were rising concerns regarding the prevalence of vaccine hesitancy and refusal, and therefore, vaccine uptake among Malaysians. Although there are many quantitative studies on COVID-19 vaccination, the subjective experience of individuals was understudied. This study aims to explore the lived experiences of Malaysians regarding vaccine hesitancy and refusal, and facilitating factors that could enhance vaccine acceptance and uptake. Methods This qualitative study employed the hermeneutic phenomenological study design. Purposive sampling strategies were used to recruit Malaysians that had direct experiences with friends, family members and their community who were hesitating or refusing to accept the COVID-19 vaccines. A semi-structured interview guide was developed based on the expert knowledge of the investigators and existing literature on the topic. A series of focus group interviews (FGIs) was conducted online facilitated by a multidisciplinary team of experts. The group interviews were transcribed verbatim and analysed. Results Fifty-nine participants took part in seven FGIs. We found that "incongruence" was the overall thematic meaning that connected all the 3 main themes. These themes comprise firstly, the incongruence between the aims and implementation of the National Immunization Program which highlighted the gap between realities and needs on the ground. Secondly, the incongruence between Trust and Mistrust revealed a trust deficit in the government, COVID-19 news, and younger people's preference to follow the examples of local vaccination "heroes". Thirdly, the incongruence in communication showed the populace's mixed views regarding official media and local social media. Conclusions This study provided rich details on the complex picture of the COVID-19 immunization program in Malaysia and its impact on vaccine hesitancy and refusal. The inter-related and incongruent factors explained the operational difficulty and complexity of the NIP and the design of an effective health communication campaign. Identified gaps such as logistical implementation and communication strategies should be noted by policymakers in implementing mitigation plans.
C1 [Chan, Nee Nee] Quest Int Univ, Fac Social Sci, Dept English & Educ, Ipoh 30250, Perak, Malaysia.
   [Chan, Nee Nee] UCSI Univ, Fac Social Sci & Liberal Arts, Kuala Lumpur 56000, Malaysia.
   [Ong, Khang Wei] Quest Int Univ, Dept Pharmacol, Fac Med, Ipoh 30250, Perak, Malaysia.
   [Siau, Ching Sin] Univ Kebangsaan Malaysia, Fac Hlth Sci, Ctr Community Hlth Studies ReaCH, Kuala Lumpur 50300, Malaysia.
   [Lee, Kai Wei] Univ Tunku Abdul Rahman, Fac Med & Hlth Sci, Dept Preclin Sci, Kajang 43000, Malaysia.
   [Lee, Kai Wei] Univ Tunku Abdul Rahman, Ctr Res Communicable Dis, Kajang 43000, Malaysia.
   [Peh, Suat Cheng] Sunway Univ, Jeffrey Sachs Ctr Sustainable Dev, Bandar Sunway, Malaysia.
   [Peh, Suat Cheng; Chia, Yook Chin; Ooi, Pei Boon] Sunway Univ, Sch Med & Life Sci, Dept Med Sci, Bandar Sunway 47500, Selangor, Malaysia.
   [Yacob, Shakila] Univ Malaya, Fac Arts & Social Sci, Dept Hist, Kuala Lumpur 50603, Malaysia.
   [Yacob, Shakila] Univ Malaya, Int Inst Publ Policy & Management INPUMA, Kuala Lumpur 50603, Malaysia.
   [Chia, Yook Chin] Univ Malaya, Fac Med, Dept Primary Care Med, Kuala Lumpur 50603, Malaysia.
   [Seow, Vei Ken] Sunway Med Ctr, Emergency Med Dept, Bandar Sunway 47500, Selangor, Malaysia.
RP Ooi, PB (通讯作者)，Sunway Univ, Sch Med & Life Sci, Dept Med Sci, Bandar Sunway 47500, Selangor, Malaysia.; Seow, VK (通讯作者)，Sunway Med Ctr, Emergency Med Dept, Bandar Sunway 47500, Selangor, Malaysia.
EM seowvk@sunway.com.my; peiboono@sunway.edu.my
RI Yacob, Shakila/B-9733-2010; Chia, Yook-Chin/B-8379-2010
OI Yacob, Shakila/0000-0002-2998-0255; Chia, Yook-Chin/0000-0003-1995-0359
FU Sunway Medical Centre, Malaysia; Sunway University, Malaysia
   [SRB/IIR/SMC/F/21/001]
FX This research was funded by Sunway Medical Centre, Malaysia and Sunway
   University, Malaysia. Grant ID: SRB/IIR/SMC/F/21/001.
CR Adil MT, 2021, POSTGRAD MED J, V97, P110, DOI 10.1136/postgradmedj-2020-138386
   Agarwal R, 2021, P NATL ACAD SCI USA, V118, DOI 10.1073/pnas.2107873118
   Alwi SARS, 2021, BMC PUBLIC HEALTH, V21, DOI 10.1186/s12889-021-11071-6
   Aschwanden C, 2021, NATURE, V591, P520, DOI 10.1038/d41586-021-00728-2
   Bedford H, 2018, VACCINE, V36, P6556, DOI 10.1016/j.vaccine.2017.08.004
   Betsch C, 2018, PLOS ONE, V13, DOI 10.1371/journal.pone.0208601
   Bradbury-Jones C, 2009, J ADV NURS, V65, P663, DOI 10.1111/j.1365-2648.2008.04922.x
   Brown K, 2011, PLOS ONE, V6, DOI 10.1371/journal.pone.0019381
   Clancy Marie, 2013, Nurse Res, V20, P12
   Dabla-Norris E, 2021, IMF WORKING PAPERS, V2021
   DiGiovanni C., 2003, BIOSECUR BIOTERROR, V2004, P2
   Dubowitz T, 2020, BMC PUBLIC HEALTH, V20, DOI 10.1186/s12889-020-08507-w
   Fadda M, 2017, J PUBLIC HEALTH RES, V6, P100, DOI 10.4081/jphr.2017.955
   Gadamer HG., 2014, TRUTH METHOD
   Godin G, 1996, AM J HEALTH PROMOT, V11, P87, DOI 10.4278/0890-1171-11.2.87
   Gonzalez-Melado F., 2020, ENFERM INFEC MICR CL, DOI [10.1016/j.eimc.2020.08.001, DOI 10.1016/J.EIMC.2020.08.001]
   Government of Malaysia, 2021, MYSEJAHTERA
   Heidegger Martin, 2010, BEING TIME
   Islam MS, 2021, PLOS ONE, V16, DOI 10.1371/journal.pone.0251605
   Jacobson Sheldon H., WHY COVID 19 HERD IM, P2021
   Jemima M., FORBES, P2021
   Joschka M., 2021, STATISTA
   June LFW LCTHWY, 2020, FACTORS INFLUENCING
   Kementerian Kesihatan Malaysia, 2020, HAS TINJ VAKS COVID
   Kupferschmidt K, 2020, SCIENCE, V367, P1412, DOI 10.1126/science.367.6485.1412
   Larson HJ, 2014, VACCINE, V32, P2150, DOI 10.1016/j.vaccine.2014.01.081
   Lee HG, 2021, THE STAR
   Lee K, 2009, GLOB INST, P1
   Lincoln Y.S., 2006, NATURALISTIC INQUIRY
   Luo MY, 2020, BMC PUBLIC HEALTH, V20, DOI 10.1186/s12889-019-7841-7
   Luz PM, 2017, VACCINE, V35, P5890, DOI 10.1016/j.vaccine.2017.08.078
   MacDonald NE, 2015, VACCINE, V33, P4161, DOI 10.1016/j.vaccine.2015.04.036
   Machingaidze S, 2021, NAT MED, V27, P1338, DOI 10.1038/s41591-021-01459-7
   Marco-Franco JE, 2021, INT J ENV RES PUB HE, V18, DOI 10.3390/ijerph18020744
   Ministry of Health Malaysia, COVIDNOW MAL
   Neubauer BE, 2019, PERSPECT MED EDUC, V8, P90, DOI 10.1007/s40037-019-0509-2
   Ogilvie GS, 2021, BMC PUBLIC HEALTH, V21, DOI 10.1186/s12889-021-11098-9
   Palamenghi L, 2020, EUR J EPIDEMIOL, V35, P785, DOI 10.1007/s10654-020-00675-8
   Quite impossible, 2021, CHANNELNEWSASIA
   Roberts RJ, 2016, HUM VACC IMMUNOTHER, V12, P2704, DOI 10.1080/21645515.2016.1217141
   ROSENSTOCK IM, 1988, HEALTH EDUC QUART, V15, P175, DOI 10.1177/109019818801500203
   Rowe R, 2006, EUR J PUBLIC HEALTH, V16, P4, DOI 10.1093/eurpub/ckl004
   Safeek AR, 2021, NEW STRAITS TIMES
   Shimabukuro T, 2021, MMWR-MORBID MORTAL W, V70, P46, DOI 10.15585/mmwr.mm7002e1
   STEPHANIE L, 2021, THE STAR
   The Special Committee For Ensuring Access To COVID-19 Vaccine Supply (JKJAV), NAT COVID 19 IMM PRO, P2021
   Thomson A, 2016, VACCINE, V34, P1018, DOI 10.1016/j.vaccine.2015.11.065
   Tong A, 2007, INT J QUAL HEALTH C, V19, P349, DOI 10.1093/intqhc/mzm042
   TVERSKY A, 1974, SCIENCE, V185, P1124, DOI 10.1126/science.185.4157.1124
   van der Weerd W, 2011, BMC PUBLIC HEALTH, V11, DOI 10.1186/1471-2458-11-575
   Wagner CE, 2020, FRONT PUBLIC HEALTH, V8, DOI 10.3389/fpubh.2020.614113
   Ward PR, 2017, FRONT PUBLIC HEALTH, V5, DOI 10.3389/fpubh.2017.00022
   Welsh KJ, 2021, VACCINE, V39, P3329, DOI 10.1016/j.vaccine.2021.04.054
   WHO, 2021, STATUS COVID 19 VACC
   Wong LP, 2020, HUM VACC IMMUNOTHER, V16, P1511, DOI 10.1080/21645515.2019.1706935
   World Health Organization (WHO), 2020, COR DIS COVID 19 ADV
   Wui KLT, 2020, J KOMUN, V36, P194, DOI 10.17576/JKMJC-2020-3604-12
   Wyller TB, 2021, TIDSSKRIFT NORSKE LE, V141, P1
   YOURSAY, 2021, MALAYSIAKINI
   Zakaria Z, 2021, ACTA NEUROCHIR, V163, P2359, DOI 10.1007/s00701-021-04860-w
NR 60
TC 0
Z9 0
U1 10
U2 10
PU BMC
PI LONDON
PA CAMPUS, 4 CRINAN ST, LONDON N1 9XW, ENGLAND
EI 1471-2458
J9 BMC PUBLIC HEALTH
JI BMC Public Health
PD FEB 14
PY 2022
VL 22
IS 1
AR 296
DI 10.1186/s12889-022-12632-z
PG 13
WC Public, Environmental & Occupational Health
WE Science Citation Index Expanded (SCI-EXPANDED); Social Science Citation Index (SSCI)
SC Public, Environmental & Occupational Health
GA YY9WF
UT WOS:000755134900015
PM 35164734
OA gold, Green Published
DA 2022-07-18
ER

PT J
AU De Pasquale, C
   Pistorio, ML
   Veroux, P
   Gioco, R
   Giaquinta, A
   Privitera, F
   Veroux, M
AF De Pasquale, Concetta
   Pistorio, Maria Luisa
   Veroux, Pierfrancesco
   Gioco, Rossella
   Giaquinta, Alessia
   Privitera, Francesca
   Veroux, Massimiliano
TI Quality of Life and Mental Health in Kidney Transplant Recipients During
   the COVID-19 Pandemic
SO FRONTIERS IN PSYCHIATRY
LA English
DT Article
DE COVID-19; quality of life; psychopathology; kidney transplantation;
   mental health
ID DISEASE 2019 COVID-19; STRESS-DISORDER; EPIDEMIC; OUTBREAK; MANAGEMENT;
   IMPACT; CHINA
AB Introduction: The COVID-19 pandemic has led to an increase in mental distress such as phobic anxieties, depressive reactions, hypochondriac concerns, and insomnia. Among the causes are risk of infection and prolonged isolation. This study aimed to analyze psychopathological variables and dysfunctional lifestyles related to adequate therapeutic compliance in kidney transplant recipients. Methods: Eighty-nine kidney transplant recipients were evaluated using an online protocol including a questionnaire concerning habits, lifestyle and psychophysical well-being in the COVID-19 period, the Middlesex Hospital Questionnaire (MHQ) and the SF-36 Health Survey to evaluate the perception of their physical and emotional health. Results: Of these recipients, 28.6% reported changes in their emotional state. Sleep quality deteriorated for 16.1%. Anxiety (M = 5.57, r = 0.33; p < 0.05) and phobia (M = 6.28, r = 0.26; p < 0.05) correlated with concerns related to physical health. There was no negative impact on relational and socialization aspects, which were likely well compensated by the use of remote technologies such as video phone calls, Zoom meetings and use of computers (r = 0.99; r = 0.80; p < 0.05). Conclusions: It would be interesting to maintain this remote visit and interview mode to monitor, on a clinical and psychological level, kidney transplant recipients in subsequent follow-ups (12-18 months), to check for any psychopathological disorders and/or changes in their resilience capacity in the Coronavirus emergency.
C1 [De Pasquale, Concetta] Univ Catania, Vasc Surg & Organ Transplant Unit, Dept Educ Sci, Catania, Italy.
   [Pistorio, Maria Luisa; Veroux, Pierfrancesco; Giaquinta, Alessia] Univ Hosp Catania, Vasc Surg & Organ Transplant Unit, Dept Gen Surg & Med Surg Specialties, Catania, Italy.
   [Gioco, Rossella; Veroux, Massimiliano] Univ Hosp Catania, Organ Transplant Unit, Dept Surg & Med Sci & Adv Technol, Catania, Italy.
   [Privitera, Francesca] Univ Hosp Catania, Endocrine Surg Unit, Dept Surg & Med Sci & Adv Technol, Catania, Italy.
RP Pistorio, ML (通讯作者)，Univ Hosp Catania, Vasc Surg & Organ Transplant Unit, Dept Gen Surg & Med Surg Specialties, Catania, Italy.
EM marialuisa.pistorio@unict.it
RI de pasquale, concetta/AAG-8431-2020
OI de pasquale, concetta/0000-0003-4692-0980; Privitera,
   Francesca/0000-0003-0654-3789; Gioco, Rossella/0000-0003-3608-6187
CR Aziz F, 2020, TRANSPLANT REV-ORLAN, V34, DOI 10.1016/j.trre.2020.100567
   Benedetti C, 2020, FRONT MED-LAUSANNE, V7, DOI 10.3389/fmed.2020.00423
   Bennett D, 2021, TRANSPL INFECT DIS, V23, DOI 10.1111/tid.13428
   Biagiotti M., 2016, GOOGLE MODULI MANUAL
   Cao WJ, 2020, PSYCHIAT RES, V287, DOI 10.1016/j.psychres.2020.112934
   Casanova M, 2020, PEDIATR BLOOD CANCER, V67, DOI 10.1002/pbc.28318
   CROWN S, 1966, BRIT J PSYCHIAT, V112, P917, DOI 10.1192/bjp.112.490.917
   De Pasquale C, 2020, FRONT PSYCHIATRY, V11, DOI 10.3389/fpsyt.2020.00106
   De Pasquale C, 2019, TRANSPL P, V51, P2931, DOI 10.1016/j.transproceed.2019.05.021
   De Pasquale Concetta, 2016, World J Transplant, V6, P736, DOI 10.5500/wjt.v6.i4.736
   Dong MY, 2020, HEALTH EXPECT, V23, P259, DOI 10.1111/hex.13055
   Fava GA, 2017, PSYCHOTHER PSYCHOSOM, V86, P13, DOI 10.1159/000448856
   Fujisawa M, 2000, UROLOGY, V56, P201, DOI 10.1016/S0090-4295(00)00623-3
   Huang YE, 2020, PSYCHIAT RES, V288, DOI 10.1016/j.psychres.2020.112954
   Jaremka LM, 2013, DEPRESS ANXIETY, V30, P288, DOI 10.1002/da.22078
   Jung SJ, 2020, YONSEI MED J, V61, P271, DOI 10.3349/ymj.2020.61.4.271
   Li SJ, 2020, INT J ENV RES PUB HE, V17, DOI 10.3390/ijerph17062032
   Lupi D, 2020, TRANSPL P, V52, P2626, DOI 10.1016/j.transproceed.2020.05.031
   Mirjalili M, 2020, THER CLIN RISK MANAG, V16, P617, DOI 10.2147/TCRM.S256246
   Sharma V., 2020, CLIN MED, V20, P82, DOI DOI 10.7861/clinmed.2020-0183
   Sommers J, 2000, J CLIN PSYCHOL, V56, P149, DOI 10.1002/(SICI)1097-4679(200001)56:1<149::AID-JCLP14>3.0.CO;2-Y
   Spolverato G, 2020, SURGERY, V168, P4, DOI 10.1016/j.surg.2020.04.036
   Sun LN, 2021, J AFFECT DISORDERS, V283, P123, DOI 10.1016/j.jad.2021.01.050
   Wang CY, 2020, INT J ENV RES PUB HE, V17, DOI 10.3390/ijerph17051729
   Wang HY, 2020, PLOS ONE, V15, DOI 10.1371/journal.pone.0233410
   World Medical Association General Assembly, 2004, J Int Bioethique, V15, P124
   Zhang SX, 2020, PSYCHIAT RES, V288, DOI 10.1016/j.psychres.2020.112958
   Zhang YF, 2020, INT J ENV RES PUB HE, V17, DOI 10.3390/ijerph17072381
NR 28
TC 2
Z9 2
U1 2
U2 4
PU FRONTIERS MEDIA SA
PI LAUSANNE
PA AVENUE DU TRIBUNAL FEDERAL 34, LAUSANNE, CH-1015, SWITZERLAND
SN 1664-0640
J9 FRONT PSYCHIATRY
JI Front. Psychiatry
PD JUN 9
PY 2021
VL 12
AR 645549
DI 10.3389/fpsyt.2021.645549
PG 7
WC Psychiatry
WE Science Citation Index Expanded (SCI-EXPANDED); Social Science Citation Index (SSCI)
SC Psychiatry
GA SW1TN
UT WOS:000664303600001
PM 34177645
OA Green Published, gold
DA 2022-07-18
ER

PT J
AU Secer, I
   Ulas, S
AF Secer, Ismail
   Ulas, Sumeyye
TI An Investigation of the Effect of COVID-19 on OCD in Youth in the
   Context of Emotional Reactivity, Experiential Avoidance, Depression and
   Anxiety
SO INTERNATIONAL JOURNAL OF MENTAL HEALTH AND ADDICTION
LA English
DT Article
DE COVID-19 fear; Emotional reactivity; Experiential avoidance; Depression;
   OCD
ID OBSESSIVE-COMPULSIVE SYMPTOMS; MENTAL-HEALTH-CARE; CORONAVIRUS OUTBREAK;
   CHILD VERSION; DISORDER; STRESS
AB In addition to the serious physical and medical effects on individuals, the COVID-19 pandemic is likely to have short- and long-term psycho-social consequences, especially for young people. Nowadays, with psychological problems becoming more widely recognized in adolescents, it is possible that the fear and anxiety caused by the pandemic will trigger various anxiety disorders, OCD and similar negative outcomes. Considering that psychological qualities such as emotional reactivity and experiential avoidance observed in adolescents may increase the risk of such psycho-social disorders, in this study the relationship between fear of COVID-19 and OCD was investigated in a Turkish sample of 598 adolescents, and the mediating role of emotional reactivity, experiential avoidance and depression-anxiety in this relationship was examined. The data collection was performed online rather than in person because of the COVID-19 threat. A structural equation model was used to determine the direct and indirect predictive effects between variables in data analysis. The results of the study show that the effect of COVID-19 fear on OCD is mediated by emotional reactivity, experiential avoidance and depression-anxiety.
C1 [Secer, Ismail] Ataturk Univ, Fac Educ, Counseling & Guidance, Erzurum, Turkey.
   [Ulas, Sumeyye] Gumushane Univ, Sch Hlth, Counseling & Guidance, Gumushane, Turkey.
RP Secer, I (通讯作者)，Ataturk Univ, Fac Educ, Counseling & Guidance, Erzurum, Turkey.
EM ismailsecer84@gmail.com
CR Ahorsu DK, 2022, INT J MENT HEALTH AD, V20, P1537, DOI 10.1007/s11469-020-00270-8
   American Psychiatric Association [APA], 2013, DIAGN STAT MAN MENT, DOI DOI 10.1176/APPI.BOOKS.9780890425596.DSM10
   Ay I, 2017, INT ED STUDIES, V10, P185, DOI [10.5539/ies.v10n3p185, DOI 10.5539/IES.V10N3P185]
   Banerjee D, 2020, PSYCHIAT RES, V288, DOI 10.1016/j.psychres.2020.112966
   Briggs ES, 2009, J ANXIETY DISORD, V23, P1037, DOI 10.1016/j.janxdis.2009.07.004
   Brooks SK, 2020, LANCET, V395, P912, DOI [10.1016/S0140-6736(20)30460-8, 10.1016/S0140-6736(20)30460-8.]
   Bylsma LM, 2008, CLIN PSYCHOL REV, V28, P676, DOI 10.1016/j.cpr.2007.10.001
   Cordeiro T, 2015, INDIAN J PSYCHOL MED, V37, P403, DOI 10.4103/0253-7176.168579
   Cribb G, 2006, BEHAV CHANGE, V23, P165, DOI 10.1375/bech.23.3.165
   Ebesutani C, 2012, PSYCHOL ASSESSMENT, V24, P833, DOI 10.1037/a0027283
   Eki H., 2018, MULTDMENSONAL EXPERE, P483
   EKMAN P, 1992, COGNITION EMOTION, V6, P169, DOI 10.1080/02699939208411068
   Foa EB, 2010, BEHAV THER, V41, P121, DOI 10.1016/j.beth.2009.02.001
   Garcia R, 2017, LEARN MEMORY, V24, P462, DOI 10.1101/lm.044115.116
   Glaser JP, 2006, J PSYCHOSOM RES, V61, P229, DOI 10.1016/j.jpsychores.2006.04.014
   Hayes SC, 1996, J CONSULT CLIN PSYCH, V64, P1152, DOI 10.1037/0022-006X.64.6.1152
   Hayes SC, 2012, ACCEPTANCE COMMITMEN, V2
   Machell KA, 2015, COGNITION EMOTION, V29, P351, DOI 10.1080/02699931.2014.911143
   Mahaffey BL, 2013, BEHAV COGN PSYCHOTH, V41, P52, DOI 10.1017/S1352465812000367
   McCubbin RA, 2006, J ANXIETY DISORD, V20, P42, DOI 10.1016/j.janxdis.2004.11.008
   McLaughlin Katie A, 2010, Depress Anxiety, V27, P1087, DOI 10.1002/da.20762
   Nock MK, 2008, BEHAV THER, V39, P107, DOI 10.1016/j.beth.2007.05.005
   Orcutt HK, 2005, J SOC CLIN PSYCHOL, V24, P1003, DOI 10.1521/jscp.2005.24.7.1003
   Ornell F, 2020, BRAZ J PSYCHIAT, V42, P232, DOI 10.1590/1516-4446-2020-0008
   Ottenbreit ND, 2004, BEHAV RES THER, V42, P293, DOI 10.1016/S0005-7967(03)00140-2
   Park SC, 2020, PSYCHIAT INVEST, V17, P85, DOI 10.30773/pi.2020.0058
   Rawal A, 2010, BEHAV RES THER, V48, P851, DOI 10.1016/j.brat.2010.05.009
   Reiss S., 1985, THEORETICAL ISSUES B, P107
   Sahdra BK, 2016, FRONT PSYCHOL, V7, DOI 10.3389/fpsyg.2016.00189
   Santanello AW, 2007, COGNITIVE THER RES, V31, P319, DOI 10.1007/s10608-006-9000-6
   Satici B, 2021, INT J MENT HEALTH AD, V19, P1980, DOI 10.1007/s11469-020-00294-0
   Schumacker RE., 2004, BEGINNERS GUIDE STRU
   SECER I, 2015, PRACTICAL DATA ANAL
   Secer I., 2013, SAKARYA U J ED, V3, P77
   Secer I, 2014, EGIT BILIM, V39, P355
   Secer I, 2014, EGIT BILIM, V39, P369
   Shigemura J, 2020, PSYCHIAT CLIN NEUROS, V74, P281, DOI 10.1111/pcn.12988
   Shin LM, 2010, NEUROPSYCHOPHARMACOL, V35, P169, DOI 10.1038/npp.2009.83
   Shultz JM, 2016, CURR PSYCHIAT REP, V18, DOI 10.1007/s11920-016-0741-y
   Tabachnick B.G., 1996, USING MULTIVARIATE S
   Wang CY, 2020, INT J ENV RES PUB HE, V17, DOI 10.3390/ijerph17072459
   Wang YX, 2019, SOC SCI MED, V240, DOI 10.1016/j.socscimed.2019.112552
   Wichers M, 2009, PSYCHOL MED, V39, P1077, DOI 10.1017/S0033291708004388
   World Health Organization, 2020, 54 WHO
   Xiang YT, 2020, LANCET PSYCHIAT, V7, P228, DOI 10.1016/S2215-0366(20)30046-8
NR 45
TC 50
Z9 53
U1 6
U2 41
PU SPRINGER
PI NEW YORK
PA ONE NEW YORK PLAZA, SUITE 4600, NEW YORK, NY, UNITED STATES
SN 1557-1874
EI 1557-1882
J9 INT J MENT HEALTH AD
JI Int. J. Mental Health Addict.
PD DEC
PY 2021
VL 19
IS 6
BP 2306
EP 2319
DI 10.1007/s11469-020-00322-z
EA JUN 2020
PG 14
WC Psychology, Clinical; Substance Abuse; Psychiatry
WE Science Citation Index Expanded (SCI-EXPANDED); Social Science Citation Index (SSCI)
SC Psychology; Substance Abuse; Psychiatry
GA XG5DQ
UT WOS:000541096800001
PM 32837429
OA Green Published, Bronze
DA 2022-07-18
ER

PT J
AU Ferreira, S
   Campos, C
   Marinho, B
   Rocha, S
   Fonseca-Pedrero, E
   Rocha, NB
AF Ferreira, Simao
   Campos, Carlos
   Marinho, Beatriz
   Rocha, Susana
   Fonseca-Pedrero, Eduardo
   Rocha, Nuno Barbosa
TI What drives beliefs in COVID-19 conspiracy theories? The role of
   psychotic-like experiences and confinement-related factors
SO SOCIAL SCIENCE & MEDICINE
LA English
DT Article
DE COVID-19; Pandemic; Confinement; Conspiracy theories; Psychosis;
   Perceptual abnormalities; Persecutory ideation
ID INDIVIDUAL-DIFFERENCES; AGENCY DETECTION; MENTAL-HEALTH; LONELINESS;
   STRESS; CORONAVIRUS; ASSOCIATIONS; METAANALYSIS; SKEPTICISM; SCHIZOTYPY
AB Rationale: The COVID-19 pandemic is a worldwide threat to public health and the global economy. The climate of fear and uncertainty associated with the pandemic has fostered the emergence of a wide range of COVID-19 conspiracy theories that have the potential to shape public opinion and hinder the effective dissemination of valid information. Beliefs in conspiracy theories have been associated with maladaptive personality traits such as schizotypy and paranoia, as well as other non-psychotic psychological characteristics (e.g., social isolation, stress).
   Methods: An online survey was conducted to examine the associations between beliefs in COVID-19 conspiracy theories and psychotic-like experiences in a Portuguese community sample (N = 438), while also addressing the role of sociodemographic variables, psychological outcomes (e.g., stress, affective states), confinement-related factors (e.g., confinement conditions/behaviors), and pandemic-related factors (e.g., health concerns, financial issues).
   Results: Findings suggest that psychotic-like experiences are associated with beliefs in COVID-19 conspiracy theories, particularly perceptual abnormalities and persecutory ideation. Moreover, increased health-related concerns and reduced education levels also seem to be liability factors for these conspiracy beliefs.
   Conclusion: These results add important insights into how the adherence to illogical and erroneous disease-related arguments can be related to psychotic-like experiences. COVID-19 conspiracy theories are yet another major challenge that governments and policymakers must contemplate when defining strategic directions to manage the current and future pandemics.
C1 [Ferreira, Simao; Campos, Carlos; Marinho, Beatriz; Rocha, Nuno Barbosa] Polytech Inst Porto, Ctr Rehabil Res, Sch Hlth, Porto, Portugal.
   [Campos, Carlos] Univ Porto, Fac Psychol & Educ Sci, Lab Neuropsychophysiol, Porto, Portugal.
   [Campos, Carlos] Univ Porto, Fac Med, Porto, Portugal.
   [Rocha, Susana] Polytech Inst Porto, Porto, Portugal.
   [Fonseca-Pedrero, Eduardo] Univ La Rioja, Logrono, Spain.
RP Rocha, NB (通讯作者)，Polytech Inst Porto, Ctr Rehabil Res, Sch Hlth, Porto, Portugal.
EM nrocha@ess.ipp.pt
RI ; Rocha, Nuno/M-9821-2013
OI Campos, Carlos/0000-0002-5966-4050; Ferreira, Simao/0000-0001-8233-2217;
   Rocha, Nuno/0000-0002-3139-2786
CR Andrade G, 2020, MED HEALTH CARE PHIL, V23, P505, DOI 10.1007/s11019-020-09951-6
   Assari S, 2020, ARCH IRAN MED, V23, P281, DOI 10.34172/aim.2020.12
   Associacao Medica Mundial, 2013, DECL HELS ASS MED PR
   Barron D, 2018, PSYCHIAT RES, V259, P15, DOI 10.1016/j.psychres.2017.10.001
   Barron D, 2014, PERS INDIV DIFFER, V70, P156, DOI 10.1016/j.paid.2014.06.040
   Ben-Zeev D, 2011, SCHIZOPHRENIA BULL, V37, P1248, DOI 10.1093/schbul/sbq041
   Bennett JC, 2020, EUR CHILD ADOLES PSY, V29, P1003, DOI 10.1007/s00787-019-01417-2
   Bentall RP, 2014, SOC PSYCH PSYCH EPID, V49, P1011, DOI 10.1007/s00127-014-0914-0
   Bindah E.V, 2019, ADOPTION SNOWBALL SA
   Brenner K, 2007, SCHIZOPHR RES, V95, P86, DOI 10.1016/j.schres.2007.06.017
   Brooks SK, 2020, LANCET, V395, P912, DOI [10.1016/S0140-6736(20)30460-8, 10.1016/S0140-6736(20)30460-8.]
   Bukenaite A, 2017, SCHIZOPHR RES, V189, P69, DOI 10.1016/j.schres.2017.02.017
   Callegaro M., 2015, WEB SURVEY METHODOLO
   Chew QH, 2020, SINGAP MED J, V61, P350, DOI 10.11622/smedj.2020046
   Chilcoat HD, 1998, ARCH GEN PSYCHIAT, V55, P913, DOI 10.1001/archpsyc.55.10.913
   Choi D, 2015, INT J PSYCHOPHYSIOL, V98, P470, DOI 10.1016/j.ijpsycho.2015.10.005
   COHEN S, 1983, J HEALTH SOC BEHAV, V24, P385, DOI 10.2307/2136404
   Creed PA, 2005, J OCCUP HEALTH PSYCH, V10, P251, DOI 10.1037/1076-8998.10.3.251
   da Rocha BM, 2018, SCHIZOPHRENIA BULL, V44, P114, DOI 10.1093/schbul/sbx036
   Dagnall N, 2015, FRONT PSYCHOL, V6, DOI 10.3389/fpsyg.2015.00206
   Dalmases M., 2019, SCI REP-UK, V9, P1
   Darwin H, 2011, PERS INDIV DIFFER, V50, P1289, DOI 10.1016/j.paid.2011.02.027
   Demmin DL, 2017, EARLY INTERV PSYCHIA, V11, P139, DOI 10.1111/eip.12222
   Depoux A, 2020, J TRAVEL MED, V27, DOI 10.1093/jtm/taaa031
   DeVylder JE, 2015, SCHIZOPHR RES, V169, P286, DOI 10.1016/j.schres.2015.08.039
   DiGrazia Joseph., 2017, SOCIUS, DOI [10.1177/2378023116689791, DOI 10.1177/2378023116689791]
   Dong L, 2020, EMERG INFECT DIS, V26, P1616, DOI 10.3201/eid2607.200407
   Douglas KM, 2017, CURR DIR PSYCHOL SCI, V26, P538, DOI 10.1177/0963721417718261
   Douglas KM, 2016, THINK REASONING, V22, P57, DOI 10.1080/13546783.2015.1051586
   Dubey S., 2020, CLIN RES REV
   Epley N, 2008, PSYCHOL SCI, V19, P114, DOI 10.1111/j.1467-9280.2008.02056.x
   Faul F, 2009, BEHAV RES METHODS, V41, P1149, DOI 10.3758/BRM.41.4.1149
   Flachaire E, 2005, COMPUT STAT DATA AN, V49, P361, DOI 10.1016/j.csda.2004.05.018
   Freeman D, 2022, PSYCHOL MED, V52, P251, DOI 10.1017/S0033291720001890
   Freeman D, 2017, SOC PSYCH PSYCH EPID, V52, P595, DOI 10.1007/s00127-017-1354-4
   Galinha Iolanda Costa, 2005, Aná. Psicológica, V23, P219
   Galliford N, 2017, SCAND J PSYCHOL, V58, P422, DOI 10.1111/sjop.12382
   Gignac GE, 2016, PERS INDIV DIFFER, V102, P74, DOI 10.1016/j.paid.2016.06.069
   Gilens M, 2001, AM POLIT SCI REV, V95, P379, DOI 10.1017/S0003055401002222
   Goreis A, 2019, FRONT PSYCHOL, V10, DOI 10.3389/fpsyg.2019.00205
   Gross JJ, 2003, J PERS SOC PSYCHOL, V85, P348, DOI 10.1037/0022-3514.85.2.348
   Habibzadeh P, 2020, INT J OCCUP ENV MED, V11, P65, DOI 10.15171/ijoem.2020.1921
   Henningfield JE, 2016, PSYCHOPHARMACOLOGY, V233, P3829, DOI 10.1007/s00213-016-4441-4
   Ho CSH, 2020, ANN ACAD MED SINGAP, V49, P155
   Hughes ME, 2004, RES AGING, V26, P655, DOI 10.1177/0164027504268574
   Imhoff R, 2020, SOC PSYCHOL PERS SCI, V11, P1110, DOI 10.1177/1948550620934692
   Jakovljevic M, 2020, PSYCHIAT DANUB, V32, P6, DOI 10.24869/psyd.2020.6
   Kahneman D., 2005, CAMBRIDGE HDB THINKI, VVolume 137, P267
   Kaymaz N, 2012, PSYCHOL MED, V42, P2239, DOI 10.1017/S0033291711002911
   Kelleher I, 2012, PSYCHOL MED, V42, P1857, DOI 10.1017/S0033291711002960
   Kelleher I, 2015, SCHIZOPHR RES, V165, P9, DOI 10.1016/j.schres.2015.03.020
   Kelly BD, 2020, IRISH J PSYCHOL MED, V37, P269, DOI 10.1017/ipm.2020.25
   Kirli U, 2019, PSYCHOL MED, V49, P1346, DOI 10.1017/S0033291718001964
   Kline R. B., 2015, PRINCIPLES PRACTICE
   Kuhn SAK, 2021, PSYCHOL MED, DOI 10.1017/S0033291721001124
   Kuklinski James, 2000, ELEMENTS REASON COGN, P153, DOI DOI 10.1017/CBO9780511805813.008
   Langdon R, 2000, MIND LANG, V15, P184, DOI 10.1111/1468-0017.00129
   Lantian A, 2016, INT REV SOC PSYCHOL, V29, P1, DOI 10.5334/irsp.8
   Larsen EM, 2021, FRONT PSYCHIATRY, V12, DOI 10.3389/fpsyt.2021.698147
   Lawless MH, 2015, ADDICT BEHAV, V51, P80, DOI 10.1016/j.addbeh.2015.07.011
   Lei L, 2020, MED SCI MONITOR, V26, DOI 10.12659/MSM.924609
   Linscott RJ, 2013, PSYCHOL MED, V43, P1133, DOI 10.1017/S0033291712001626
   Lukic P, 2019, EUR J PSYCHOL, V15, P94, DOI 10.5964/ejop.v15i1.1690
   Lupia Arthur, 1998, DEMOCRATIC DILEMMA C
   Maekelae MJ, 2018, FRONT PSYCHOL, V9, DOI 10.3389/fpsyg.2018.00122
   March E, 2019, PLOS ONE, V14, DOI 10.1371/journal.pone.0225964
   Martins R.I.S, 2017, VALIDACAO ESCALA SAU
   Mash Holly B Herberman, 2018, Am J Disaster Med, V13, P29, DOI 10.5055/ajdm.2018.0285
   McLean BF, 2017, SCHIZOPHRENIA BULL, V43, P344, DOI 10.1093/schbul/sbw056
   Mian A, 2020, BMC MED, V18, DOI 10.1186/s12916-020-01556-3
   Nyhan B, 2010, FORUM-J APPL RES CON, V8
   Oh H, 2019, COMPR PSYCHIAT, V90, P1, DOI 10.1016/j.comppsych.2018.12.007
   Oh H, 2018, SCHIZOPHR RES, V193, P343, DOI 10.1016/j.schres.2017.07.049
   Pfefferbaum B, 2014, CURR PSYCHIAT REP, V16, DOI 10.1007/s11920-014-0464-x
   Raihani NJ, 2018, PSYCHOL MED, V48, P1523, DOI 10.1017/S0033291717003075
   Ribeiro J.P., 2008, ACTAS 7 CONGRESSO NA, P505
   Robinson J, 2009, J ANXIETY DISORD, V23, P38, DOI 10.1016/j.janxdis.2008.03.013
   RUSSELL D, 1980, J PERS SOC PSYCHOL, V39, P472, DOI 10.1037/0022-3514.39.3.472
   Sagud M, 2019, CURR OPIN PSYCHIATR, V32, P402, DOI 10.1097/YCO.0000000000000529
   Seiler N, 2020, PSYCHIAT CLIN NEUROS, V74, P226, DOI 10.1111/pcn.12966
   Shigemura J, 2020, PSYCHIAT CLIN NEUROS, V74, P281, DOI 10.1111/pcn.12988
   Siddiqui W, 2020, DELUSIONAL DISORDER
   Smith GD, 2020, J CLIN NURS, V29, P1425, DOI 10.1111/jocn.15231
   Stahl T, 2018, PERS INDIV DIFFER, V122, P155, DOI 10.1016/j.paid.2017.10.026
   Stieger S, 2013, FRONT PSYCHOL, V4, DOI 10.3389/fpsyg.2013.00297
   Suthaharan P, 2021, NAT HUM BEHAV, V5, P1190, DOI 10.1038/s41562-021-01176-8
   Swami V, 2014, COGNITION, V133, P572, DOI 10.1016/j.cognition.2014.08.006
   Swami V, 2011, BRIT J PSYCHOL, V102, P443, DOI 10.1111/j.2044-8295.2010.02004.x
   Taber CS, 2006, AM J POLIT SCI, V50, P755, DOI 10.1111/j.1540-5907.2006.00214.x
   Trigo M., 2010, PSYCHOLOGICA-COIMBRA, V53, P353, DOI [10.14195/1647-8606_53_17, DOI 10.14195/1647-8606_53_17]
   Ullah I, 2021, Vacunas, V22, P93, DOI 10.1016/j.vacun.2021.01.001
   van der Tempel J, 2015, PERS INDIV DIFFER, V82, P136, DOI 10.1016/j.paid.2015.03.010
   van Elk M, 2015, PLOS ONE, V10, DOI 10.1371/journal.pone.0130422
   van Os J, 2016, WORLD PSYCHIATRY, V15, P118, DOI 10.1002/wps.20310
   Van Prooijen J., 2018, PSYCHOL CONSPIRACY T
   van Prooijen JW, 2020, EUR PSYCHOL, V25, P16, DOI 10.1027/1016-9040/a000381
   van Prooijen JW, 2017, MEM STUD, V10, P323, DOI 10.1177/1750698017701615
   Vaz F.M., 2008, PSICOL-LISBON, V22, P123
   Wang CY, 2020, INT J ENV RES PUB HE, V17, DOI 10.3390/ijerph17051729
   Wang FS, 2020, LANCET, V395, P391, DOI 10.1016/S0140-6736(20)30300-7
   Warner BR, 2014, COMMUN Q, V62, P1, DOI 10.1080/01463373.2013.822407
   Williams SN, 2020, BMJ OPEN, V10, DOI 10.1136/bmjopen-2020-039334
   Wood MJ, 2012, SOC PSYCHOL PERS SCI, V3, P767, DOI 10.1177/1948550611434786
   World Health Organization W, 2020, 72 WHO, P2020
   WU CFJ, 1986, ANN STAT, V14, P1261, DOI 10.1214/aos/1176350142
   Xiao X, 2018, NEUROCHEM INT, V114, P58, DOI 10.1016/j.neuint.2018.01.004
   Yates K, 2019, JAMA PSYCHIAT, V76, P180, DOI 10.1001/jamapsychiatry.2018.3514
NR 107
TC 1
Z9 1
U1 2
U2 2
PU PERGAMON-ELSEVIER SCIENCE LTD
PI OXFORD
PA THE BOULEVARD, LANGFORD LANE, KIDLINGTON, OXFORD OX5 1GB, ENGLAND
SN 0277-9536
EI 1873-5347
J9 SOC SCI MED
JI Soc. Sci. Med.
PD JAN
PY 2022
VL 292
AR 114611
DI 10.1016/j.socscimed.2021.114611
PG 10
WC Public, Environmental & Occupational Health; Social Sciences, Biomedical
WE Science Citation Index Expanded (SCI-EXPANDED); Social Science Citation Index (SSCI)
SC Public, Environmental & Occupational Health; Biomedical Social Sciences
GA 0W2GS
UT WOS:000788852700008
PM 34864602
OA Green Published, Bronze
DA 2022-07-18
ER

PT J
AU Arrogante, O
   Lopez-Torre, EM
   Carrion-Garcia, L
   Polo, A
   Jimenez-Rodriguez, D
AF Arrogante, Oscar
   Lopez-Torre, Eva Maria
   Carrion-Garcia, Laura
   Polo, Alberto
   Jimenez-Rodriguez, Diana
TI High-Fidelity Virtual Objective Structured Clinical Examinations with
   Standardized Patients in Nursing Students: An Innovative Proposal during
   the COVID-19 Pandemic
SO HEALTHCARE
LA English
DT Article
DE clinical competence; COVID-19; high fidelity simulation training;
   learning; nursing education; video conferencing; virtual simulation
ID SIMULATION; EDUCATION; SKILLS
AB In response to the cancellation of in-person objective structured clinical examinations (OSCEs) prompted by confinement due to the COVID-19 pandemic, we designed a solution to adapt our traditional OSCEs to this new reality in nursing education. We implemented an innovative teaching proposal based on high-fidelity virtual OSCEs with standardized patients. The purposes of our study were to describe this innovative teaching proposal and compare nursing competence acquisition in final year nursing students through virtual and in-person OSCE modalities. The study included 234 undergraduate students: 123 students were assessed through high-fidelity virtual OSCEs during May 2020, whereas 111 students were assessed through in-person OSCEs during May 2019. The structure of OSCEs, including its stations, clinical simulated scenarios, and checklists, was the same in both OSCE modalities. The effect size of the differences among the competence categories of checklists, including their total scores, was small. Regarding our virtual OSCEs was similarly successful to in-person OSCEs, this online format was found to be useful, feasible, and cost-saving when in-person OSCE was not possible. Therefore, high-fidelity virtual OSCEs with standardized patients could be considered as another choice of OSCE not only in the current COVID-19 pandemic but could also be extended to normal situations, even post-pandemic.
C1 [Arrogante, Oscar; Lopez-Torre, Eva Maria; Carrion-Garcia, Laura; Polo, Alberto] Univ Nebrija, Ctr Ciencias Salud San Rafael, Fdn San Juan de Dios, Paseo La Habana 70, Madrid 28036, Spain.
   [Jimenez-Rodriguez, Diana] Univ Almeria, Dept Enfermeria Fisioterapia & Med, Almeria 04120, Spain.
RP Arrogante, O (通讯作者)，Univ Nebrija, Ctr Ciencias Salud San Rafael, Fdn San Juan de Dios, Paseo La Habana 70, Madrid 28036, Spain.
EM oarrogan@nebrija.es; elopezt@nebrija.es; lcarrion@nebrija.es;
   apolo@nebrija.es; d.jimenez@ual.es
RI Rodríguez, Diana Jiménez/AAC-7247-2021
OI Rodríguez, Diana Jiménez/0000-0002-1169-0428; ARROGANTE,
   OSCAR/0000-0001-8304-9093
CR Bagnasco A, 2014, BMC MED EDUC, V14, DOI 10.1186/1472-6920-14-106
   Benner P., 1984, NOVICE EXPERT EXCELL
   Billings DM., 2012, TEACHING NURSING GUI, V4
   Boursicot K., 2020, MEDEDPUBLISH, V9, DOI [10.15694/mep.2020.000054.1, DOI 10.15694/MEP.2020.000054.1]
   Boyle JG, 2020, BMC MED EDUC, V20, DOI 10.1186/s12909-020-02444-3
   Cant RP, 2010, J ADV NURS, V66, P3, DOI 10.1111/j.1365-2648.2009.05240.x
   Cantrell ML, 2017, J NURS EDUC, V56, P138, DOI 10.3928/01484834-20170222-04
   Chernikova O, 2020, REV EDUC RES, V90, P499, DOI 10.3102/0034654320933544
   Choi B, 2020, BMC MED EDUC, V20, DOI 10.1186/s12909-020-02117-1
   Cohen L., 2007, RES METHODS ED, V6th Edition
   Decker S, 2013, CLIN SIMUL NURS, V9, pS26, DOI 10.1016/j.ecns.2013.04.008
   Dufrene C, 2014, NURS EDUC TODAY, V34, P372, DOI 10.1016/j.nedt.2013.06.026
   Hannon P, 2020, MED EDUC, V54, P861, DOI 10.1111/medu.14241
   HARDEN RM, 1979, MED EDUC, V13, P41
   Higgins M, 2012, J EDUC CHANG, V13, P67, DOI 10.1007/s10833-011-9167-9
   Hope A, 2011, NURS EDUC TODAY, V31, P711, DOI 10.1016/j.nedt.2010.12.011
   INACSL Stand Comm, 2016, CLIN SIMUL NURS, V12, pS16, DOI 10.1016/j.ecns.2016.09.007
   INACSL Stand Comm, 2016, CLIN SIMUL NURS, V12, pS39, DOI 10.1016/j.ecns.2016.09.012
   INACSL Stand Comm, 2016, CLIN SIMUL NURS, V12, pS5, DOI 10.1016/j.ecns.2016.09.005
   Kakadia R, 2021, J DENT EDUC, V85, P1006, DOI 10.1002/jdd.12323
   Kelly Michelle A, 2016, Adv Simul (Lond), V1, P10, DOI 10.1186/s41077-016-0014-1
   Kim J, 2016, BMC MED EDUC, V16, DOI 10.1186/s12909-016-0672-7
   King A, 2013, BMJ QUAL SAF, V22, P516, DOI 10.1136/bmjqs-2012-000945
   Lara S, 2020, ACAD PEDIATR, V20, P760, DOI 10.1016/j.acap.2020.05.029
   Levett-Jones Tracy, 2014, Nurse Educ Today, V34, pe58, DOI 10.1016/j.nedt.2013.09.020
   Lewis Karen L, 2017, Adv Simul (Lond), V2, P10, DOI 10.1186/s41077-017-0043-4
   Lioce L., 2020, HEALTHCARE SIMULATIO, V2, DOI [10.23970/simulationv2, DOI 10.23970/SIMULATIONV2]
   Lisko SA, 2010, NURS EDUC PERSPECT, V31, P106
   Lotfi M, 2020, CLIN CHIM ACTA, V508, P254, DOI 10.1016/j.cca.2020.05.044
   Mitchell ML, 2009, NURS EDUC TODAY, V29, P398, DOI 10.1016/j.nedt.2008.10.007
   Nagesh S, 2020, J GLOB HEALTH, V10, DOI [10.7189/jogh-10-010345, 10.7189/jogh.10.010345]
   Neill M.A., 2011, CLIN SIMUL NURS, V7, P161, DOI [10.1016/j.ecns.2011.02.00, 10.1016/j. ecns.2011.02.001]
   Nichols P.D., 2009, ED MEASUREMENT ISSUE, V28, P14, DOI [https://doi.org/10.1111/j.1745-3992.2009.00150.x, DOI 10.1111/J.1745-3992.2009.00150.X]
   Nickless Lesley J, 2011, Nurse Educ Pract, V11, P199, DOI 10.1016/j.nepr.2010.09.001
   Nielsen B, 2013, CLIN SIMUL NURS, V9, pE507, DOI 10.1016/j.ecns.2013.03.003
   Oermann MH, 2016, J NURS EDUC, V55, P323, DOI 10.3928/01484834-20160516-04
   Oh Pok-Ja, 2015, Nurse Educ Today, V35, pe6, DOI 10.1016/j.nedt.2015.01.019
   Ricketts B, 2011, NURS EDUC TODAY, V31, P650, DOI 10.1016/j.nedt.2010.10.029
   Rudolph JW, 2014, SIMUL HEALTHC, V9, P339, DOI 10.1097/SIH.0000000000000047
   Ryall T, 2016, J MULTIDISCIP HEALTH, V9, DOI 10.2147/JMDH.S92695
   Shin S, 2015, NURS EDUC TODAY, V35, P176, DOI 10.1016/j.nedt.2014.09.009
   Stayt LC, 2015, J ADV NURS, V71, P2563, DOI 10.1111/jan.12722
   Vellingiri B, 2020, SCI TOTAL ENVIRON, V725, DOI 10.1016/j.scitotenv.2020.138277
   Wang C, 2020, LANCET, V395, P470, DOI 10.1016/S0140-6736(20)30185-9
NR 44
TC 1
Z9 1
U1 4
U2 9
PU MDPI
PI BASEL
PA ST ALBAN-ANLAGE 66, CH-4052 BASEL, SWITZERLAND
EI 2227-9032
J9 HEALTHCARE-BASEL
JI Healthcare
PD MAR
PY 2021
VL 9
IS 3
AR 355
DI 10.3390/healthcare9030355
PG 9
WC Health Care Sciences & Services; Health Policy & Services
WE Science Citation Index Expanded (SCI-EXPANDED); Social Science Citation Index (SSCI)
SC Health Care Sciences & Services
GA RD8AW
UT WOS:000633694500001
PM 33804700
OA Green Published, gold
DA 2022-07-18
ER

PT J
AU Barbosa, REC
   Fonseca, GC
   Silva, NSSE
   Silva, RRV
   Assuncao, AA
   Haikal, DS
AF Cabral Barbosa, Rose Elizabeth
   Fonseca, Giovanni Campos
   Souza e Silva, Nayra Suze
   Veloso Silva, Rosangela Ramos
   Assuncao, Ada Avila
   Haikal, Desiree Sant'Ana
TI Back pain occurred due to changes in routinary activities among
   Brazilian schoolteachers during the COVID-19 pandemic
SO INTERNATIONAL ARCHIVES OF OCCUPATIONAL AND ENVIRONMENTAL HEALTH
LA English
DT Article
DE COVID-19; Musculoskeletal disorders; Back pain; Schoolteachers; Brazil
ID MUSCULOSKELETAL PAIN; EXERCISE; HEALTH
AB Objective This study's main objective was to investigate the emergence of back pain as a consequence to changes in usual activities due to the COVID-19 pandemic among teachers in public schools in the state of Minas Gerais, Brazil. Methods A cross-sectional study was conducted among 15,276 schoolteachers using an online questionnaire. The variables included sociodemographic and occupational data, health situation, habits and behaviors during the COVID-19 pandemic. Bivariate analyses using Pearson's chi-square test and multiple analyses using Poisson regression were performed to identify the associated factors. Results About 58% of schoolteachers reported back pain due to changes in routine activities during the pandemic. The adjusted model showed a correlation between back pain and female sex, longer working hours, overwork, difficulties concerning distance working, negative changes in health status and quality of sleep; frequent feeling of sadness, depression, or anxiety; use of medications to relax, sleep or against stress/anxiety/depression; physical inactivity or negative changes in the practice of physical activities; increased body weight; reduction of leisure time; increased time of use of computer or tablet and overload of housework. Conclusion During the COVID-19 pandemic, schoolteachers reported a high prevalence of emergence of back pain, which delineates a contradiction in terms: on the one hand, distance education allows social distancing that contributes to the preservation of teachers' health by reducing the risk of contamination by COVID-19. On the other hand, it imposes new demands that-in disagreement with working conditions-can threaten the health of these workers.
C1 [Cabral Barbosa, Rose Elizabeth; Souza e Silva, Nayra Suze; Assuncao, Ada Avila; Haikal, Desiree Sant'Ana] Univ Estadual Montes Claros, Grad Program Hlth Sci, Montes Claros, MG, Brazil.
   [Fonseca, Giovanni Campos] Univ Fed Minas Gerais, Montes Claros Campus, Montes Claros, MG, Brazil.
   [Veloso Silva, Rosangela Ramos] Univ Estadual Montes Claros, Grad Program Primary Hlth Care, Montes Claros, MG, Brazil.
   [Assuncao, Ada Avila] Univ Fed Minas Gerais, Fac Med, Belo Horizonte, MG, Brazil.
RP Barbosa, REC (通讯作者)，Univ Estadual Montes Claros, Grad Program Hlth Sci, Montes Claros, MG, Brazil.
EM rosebarbosa.moc@gmail.com
RI Haikal, Desirée/AIC-0869-2022
OI Haikal, Desirée/0000-0002-0331-0747; Cabral Barbosa, Rose
   Elizabeth/0000-0001-5383-0102; assuncao, ada/0000-0003-2123-0422; Souza
   e Silva, Nayra Suze/0000-0002-8420-0821; Veloso Silva,
   Rosangela/0000-0003-3329-8133
CR Aragão Fábio Farias de, 2019, BrJP, V2, P176, DOI 10.5935/2595-0118.20190031
   Araújo Tânia Maria de, 2021, Rev. bras. saúde ocup., V46, pe27, DOI 10.1590/2317-6369000030720
   Assuncao AA, 2019, CAD SAUDE PUBLICA, V35, DOI [10.1590/0102-311X00108618, 10.1590/0102-311x00108618]
   Pavao ALB, 2013, CAD SAUDE PUBLICA, V29, P723, DOI [10.1590/S0102-311X2013000400010, 10.1590/S0102-311X2013000800010]
   Brooks SK, 2020, LANCET, V395, P912, DOI [10.1016/S0140-6736(20)30460-8, 10.1016/S0140-6736(20)30460-8.]
   Barbosa REC, 2013, AM J IND MED, V56, P1201, DOI 10.1002/ajim.22215
   Chun MY, 2018, MEDICINE, V97, DOI 10.1097/MD.0000000000013656
[truncated: 3,086,638 more chars]
