# Supplementary material for: The impact of COVID-19 on online medical education: a knowledge graph analysis based on co-term analysis
Source: BMC Med Educ. 2023 Apr 1;23:203. doi: 10.1186/s12909-023-04193-5 (PMC10067015; doi:10.1186/s12909-023-04193-5)
Supplement: Supplementary file 1 — Additional file 1. [file 12909_2023_4193_MOESM1_ESM.zip › wos/savedrecs (5).txt]

FN Clarivate Analytics Web of Science
VR 1.0
PT J
AU Rahm, AK
   Tollner, M
   Hubert, MO
   Klein, K
   Wehling, C
   Sauer, T
   Hennemann, HM
   Hein, S
   Kender, Z
   Gunther, J
   Wagenlechner, P
   Bugaj, TJ
   Boldt, S
   Nikendei, C
   Schultz, JH
AF Rahm, Ann-Kathrin
   Toellner, Maximilian
   Hubert, Max Ole
   Klein, Katrin
   Wehling, Cyrill
   Sauer, Tim
   Hennemann, Hannah Mai
   Hein, Selina
   Kender, Zoltan
   Guenther, Janine
   Wagenlechner, Petra
   Bugaj, Till Johannes
   Boldt, Sophia
   Nikendei, Christoph
   Schultz, Jobst-Hendrik
TI Effects of realistic e-learning cases on students' learning motivation
   during COVID-19
SO PLOS ONE
LA English
DT Article
ID EDUCATION
AB Background
   Keeping up motivation to learn when socially isolated during a pandemic can be challenging. In medical schools, the COVID-19 pandemic required a complete switch to e-learning without any direct patient contact despite early reports showing that medical students preferred face-to-face teaching in clinical setting. We designed close to real-life patient e-learning modules to transmit competency-based learning contents to medical students and evaluated their responses about their experience.
   Methods
   Weekly e-learning cases covering a 10-week leading symptom-based curriculum were designed by a team of medical students and physicians. The internal medicine curriculum (HeiCuMed) at the Heidelberg University Medical School is a mandatory part of clinical medical education in the 6(th) or 7(th) semester. Case-design was based on routine patient encounters and covered different clinical settings: preclinical emergency medicine, in-patient and out-patient care and follow-up. Individual cases were evaluated online immediately after finishing the respective case. The whole module was assessed at the end of the semester. Free-text answers were analyzed with MaxQDa following Mayring`s principles of qualitative content analyses.
   Results
   N = 198 students (57.6% female, 42.4% male) participated and 1252 individual case evaluations (between 49.5% and 82.5% per case) and 51 end-of-term evaluations (25.8% of students) were collected. Students highly appreciated the offer to apply their clinical knowledge in presented patient cases. Aspects of clinical context, interactivity, game-like interface and embedded learning opportunities of the cases motivated students to engage with the asynchronously presented learning materials and work through the cases.
   Conclusions
   Solving and interpreting e-learning cases close to real-life settings promoted students' motivation during the COVID-19 pandemic and may partially have compensated for missing bedside teaching opportunities.
C1 [Rahm, Ann-Kathrin; Toellner, Maximilian; Hubert, Max Ole; Schultz, Jobst-Hendrik] Heidelberg Univ, Med Sch, Heidelberg, Germany.
   [Rahm, Ann-Kathrin; Hein, Selina] Heidelberg Univ Hosp, Dept Cardiol, Heidelberg, Germany.
   [Klein, Katrin] Heidelberg Univ Hosp, Dept Nephrol, Heidelberg, Germany.
   [Wehling, Cyrill] Dept Gastroenterol Infect Dis & Intoxicat, Heidelberg, Germany.
   [Sauer, Tim; Hennemann, Hannah Mai; Guenther, Janine] Heidelberg Univ Hosp, Dept Hematol, Heidelberg, Germany.
   [Kender, Zoltan] Heidelberg Univ Hosp, Dept Endocrinol Diabetol & Clin Chem, Heidelberg, Germany.
   [Wagenlechner, Petra; Bugaj, Till Johannes; Boldt, Sophia; Nikendei, Christoph; Schultz, Jobst-Hendrik] Heidelberg Univ Hosp, Dept Gen Internal Med & Psychosomat, Heidelberg, Germany.
RP Rahm, AK (通讯作者)，Heidelberg Univ, Med Sch, Heidelberg, Germany.; Rahm, AK (通讯作者)，Heidelberg Univ Hosp, Dept Cardiol, Heidelberg, Germany.
EM ann-kathrin.rahim@med.uni-heidelberg.de
RI Hein, Selina/AAA-5673-2022
OI Hein, Selina/0000-0003-0139-4200
FU German Internal Medicine Society (DGIM)
FX AKR is currently supported by the clinician-scientist-program of the
   German Internal Medicine Society (DGIM).
CR Abbasi S, 2020, PAK J MED SCI, V36, pS57, DOI 10.12669/pjms.36.COVID19-S4.2766
   Alsoufi A, 2020, PLOS ONE, V15, DOI 10.1371/journal.pone.0242905
   Ashokka B, 2020, MED TEACH, V42, P762, DOI 10.1080/0142159X.2020.1757634
   Boeker M, 2013, PLOS ONE, V8, DOI 10.1371/journal.pone.0082328
   Camargo CP, 2020, CLINICS, V75, DOI 10.6061/clinics/2020/e2286
   Compton S, 2020, MED EDUC, V54, P943, DOI 10.1111/medu.14268
   Cook DA, 2016, MED EDUC, V50, P997, DOI 10.1111/medu.13074
   Darras KE, 2021, CAN ASSOC RADIOL J, V72, P194, DOI 10.1177/0846537120944821
   Deci EL, 2008, CAN PSYCHOL, V49, P14, DOI 10.1037/0708-5591.49.1.14
   Deepika V, 2021, POSTGRAD MED J, V97, P590, DOI 10.1136/postgradmedj-2020-137989
   Dornan T, 2006, MED TEACH, V28, P3, DOI 10.1080/01421590500410971
   Harandi SR, 2015, PROCD SOC BEHV, V181, P423, DOI 10.1016/j.sbspro.2015.04.905
   Hodges CB, 2004, J INTERACT ONLINE LE, V2
   Jiang ZH, 2021, MED EDUC ONLINE, V26, DOI 10.1080/10872981.2020.1854066
   Kanneganti A, 2020, POSTGRAD MED J, V96, P384, DOI 10.1136/postgradmedj-2020-137840
   Karani R, 2014, ACAD MED, V89, P490, DOI 10.1097/ACM.0000000000000141
   Kim KJ, 2011, J EDUC COMPUT RES, V44, P1, DOI 10.2190/EC.44.1.a
   Knauber J, 2018, GMS J MED EDU, V35, DOI 10.3205/zma001184
   Machado RA, 2020, CLINICS, V75, DOI 10.6061/clinics/2020/e1945
   Mann MP., 1994, LIGHT END TUNNEL IMP
   Mayring P., 2000, QUALITATIVE INHALTSA, DOI [10.1007/s003910050168, DOI 10.1007/S003910050168]
   Nikendei C, 2005, DEUT MED WOCHENSCHR, V130, P1133, DOI 10.1055/s-2005-866799
   Nikendei C, 2016, GMS J MED EDU, V33, DOI 10.3205/zma001053
   Nordquist J, 2019, MED TEACH, V41, P366, DOI 10.1080/0142159X.2019.1566601
   O'Neill E, 2011, J HOSP INFECT, V79, P368, DOI 10.1016/j.jhin.2011.08.008
   Regmi K, 2020, BMC MED EDUC, V20, DOI 10.1186/s12909-020-02007-6
   Rose S, 2020, JAMA-J AM MED ASSOC, V323, P2131, DOI 10.1001/jama.2020.5227
   Saiyad S, 2020, INT J APPL BASIC MED, V10, P149, DOI 10.4103/ijabmr.IJABMR_358_20
   Strauss A., 1998, BASICS QUALITATIVE R
   Taran CN, 2005, 5th IEEE International Conference on Advanced Learning Technologies, Proceedings, P617, DOI 10.1109/ICALT.2005.206
   Wormald BW, 2009, ANAT SCI EDUC, V2, P199, DOI 10.1002/ase.102
NR 31
TC 9
Z9 9
U1 1
U2 17
PU PUBLIC LIBRARY SCIENCE
PI SAN FRANCISCO
PA 1160 BATTERY STREET, STE 100, SAN FRANCISCO, CA 94111 USA
SN 1932-6203
J9 PLOS ONE
JI PLoS One
PD APR 21
PY 2021
VL 16
IS 4
AR e0249425
DI 10.1371/journal.pone.0249425
PG 13
WC Multidisciplinary Sciences
WE Science Citation Index Expanded (SCI-EXPANDED)
SC Science & Technology - Other Topics
GA RT0BF
UT WOS:000644133400041
PM 33882079
OA Green Published, gold
DA 2022-07-18
ER

PT J
AU Cheng, YQ
   Chen, Y
   Xue, B
   Zhang, JP
AF Cheng, Yeqing
   Chen, Yan
   Xue, Bing
   Zhang, Jinping
TI Regional Differentiation and Influencing Factor Analysis of Residents'
   Psychological Status during the Early Stage of the COVID-19 Pandemic in
   South China
SO INTERNATIONAL JOURNAL OF ENVIRONMENTAL RESEARCH AND PUBLIC HEALTH
LA English
DT Article
DE psychological status; regional differentiation; COVID-19 pandemic;
   multiple logistic regression methods; South China
AB A scientific understanding of the impact of COVID-19 on the psychological status of residents is important for improving medical services and responding to public health emergencies. With the help of some of the most popular network communication tools (including Wechat and Weiboand QQ), online questionnaires were completed by South China citizens during the early stage of the COVID-19 pandemic based on psychological stress theory and using a comprehensive sampling method. Through cooperation with experts from other institutions, the content of the questionnaire was designed to include interviewees' spatial locations and individual information, identify whether negative emotions were generated, and determine the level of psychological stress and the degree of perception change, etc. According to the data type, mathematical statistics and multiple logistic regression methods were used to examine regional differentiation and influencing factors regarding the psychological stress of residents using 1668 valid questionnaires from 53 municipal administrative units in South China. The results firstly showed that over the whole area there was typical regional differentiation in South China, especially in relation to negative expression and psychological stress, with this feature reflecting the dual urban-rural structure. Secondly, regional differences were obvious. Residents of Hainan showed stronger change of psychological stress than those of the other two provinces. In contrast, Guangdong residents were the least psychological stress, and the concept of a harmonious relationship between human beings and nature was not accepted as well as in the other two provinces. Thirdly, in each province the capital city acted as the regional pole, with greater psychological status. This polarization effect decreased with greater distance, reflecting the theory of growth poles in human geography. Fourthly, gender, education level, occupation, informational correction, and the possibility of infection were notable factors that affected the psychological status of interviewees facing COVID-19. However, the functions were different and were decided by the dependent variable. Lastly, based on conclusions summarized from three perspectives, it was found that regional differentiation, public information, and social structure need to focused upon in order to handle sudden major health issues.
C1 [Cheng, Yeqing; Chen, Yan; Zhang, Jinping] Hainan Normal Univ, Coll Geog & Environm Sci, Haikou 571158, Hainan, Peoples R China.
   [Xue, Bing] Chinese Acad Sci, Inst Appl Ecol, Shenyang 110016, Peoples R China.
RP Chen, Y (通讯作者)，Hainan Normal Univ, Coll Geog & Environm Sci, Haikou 571158, Hainan, Peoples R China.
EM cheny662@nenu.edu.cn; HSchengyq@hainnu.edu.cn; xuebing@iae.ac.cn;
   maryzhjp@126.com
OI Cheng, Yeqing/0000-0001-9325-4787
FU programs of the High-Level Talent Project of the Natural Science
   Foundation of Hainan Province [2019RC178]; Natural Science Foundation of
   Hainan Province [418MS052]; National Natural Science Foundation of China
   [41661028, 41761118];  [:2019RC178];  [:418MS052];  [:41761118]
FX This work was supported by the programs of the High-Level Talent Project
   of the Natural Science Foundation of Hainan Province (Grant
   ID:2019RC178), the Natural Science Foundation of Hainan Province (Grant
   ID:418MS052), the National Natural Science Foundation of China (Grant
   ID: 41661028), and the National Natural Science Foundation of China
   (Grant ID:41761118). The funders had no role in study design, data
   collection and analysis, the decision to publish, or the preparation of
   the manuscript.
CR [Anonymous], 2020, THE PEOPLES DAILY
   Binnie J., 1995, MAPPING DESIRE GEOGR, P182
   Bridger AJ, 2013, FEM PSYCHOL, V23, P285, DOI 10.1177/0959353513481783
   Burhamah W, 2020, J AFFECT DISORDERS, V277, P977, DOI 10.1016/j.jad.2020.09.014
   [蔡欢乐 Cai Huanle], 2020, [中国公共卫生, China Journal of Public Health], V36, P152
   Cao WJ, 2020, PSYCHIAT RES, V287, DOI 10.1016/j.psychres.2020.112934
   Chang Jinghui, 2020, Nan Fang Yi Ke Da Xue Xue Bao, V40, P171, DOI 10.12122/j.issn.1673-4254.2020.02.06
   Chang L.B, 2009, J SHANXI U, V32, P67, DOI [10.13451/j.cnki.shanxi.univ(phil.soc.).2009.02.004, DOI 10.13451/J.CNKI.SHANXI.UNIV(PHIL.SOC.).2009.02.004]
   Cheng Y.Q., 2020, CHIN SOFT SCI, V11, P52
   Deng SQ, 2020, J CLIN MED, V9, DOI 10.3390/jcm9020575
   [范伟 Fan Wei], 2017, [心理科学进展, Advances in Psychological Science], V25, P1349
   Gruebner O., 2015, GEOGRAPHY POSTDISAST
   Gruebner O, 2018, INT J ENV RES PUB HE, V15, DOI 10.3390/ijerph15102275
   Guo XJ, 2021, INT J ENV RES PUB HE, V18, DOI 10.3390/ijerph18083879
   Jimenez-Pavon D, 2020, PROG CARDIOVASC DIS, V63, P386, DOI 10.1016/j.pcad.2020.03.009
   Lazarus R.S., 1990, PSYCHOL INQ, V1, P3, DOI [10.1207/s15327965pli0101_1., DOI 10.1207/S15327965PLI0101_1]
   Lazarus R.S., 1987, EUROPEAN J PERSONALI, V1, P141, DOI [https://doi.org/10.1002/per.2410010304, DOI 10.1002/PER.2410010304, 10.1002/per.2410010304]
   Lazarus R.S., 1984, STRESS APPRAISAL COP
   Li F., 2011, J SYST MANAG, V20, P513
   Li S.J., 2020, SOCIAL PSYCHOL INFLU
   Liu J.T., 2017, SPSS DATA STAT ANAL
   [刘帅 Liu Shuai], 2021, [地理研究, Geographical Research], V40, P310
   [刘卫东 Liu Weidong], 2020, [地理研究, Geographical Research], V39, P1439
   [刘逸 Liu Yi], 2020, [热带地理, Tropical Geography], V40, P367
   [刘勇 Liu Yong], 2020, [经济地理, Economic Geography], V40, P24
   McFarlane A C, 2012, Depress Res Treat, V2012, P970194, DOI 10.1155/2012/970194
   Neria Y, 2008, PSYCHOL MED, V38, P467, DOI 10.1017/S0033291707001353
   Qiu WQ, 2018, DISASTER MED PUBLIC, V12, P587, DOI 10.1017/dmp.2017.114
   Seyed R.M., 2018, ENV ENERGY EC RES, V2, P187, DOI [10.22097/eeer.2018.144293.1034, DOI 10.22097/EEER.2018.144293.1034]
   [时勘 Shi Kan], 2003, [心理学报, Acta Psychologica Sinica], V35, P546
   Smith P, 2010, CULT GEOGR, V17, P103, DOI 10.1177/1474474009350002
   Su B., 2020, J S CHINA NORMAL U S, V3, P79
   [谭盼 Tan Pan], 2019, [长江流域资源与环境, Resources and Environment in the Yangtze Basin], V28, P1643
   Trubshaw B, 2009, TIME MIND, V2, P87, DOI 10.2752/175169709X374317
   Wang J.X., 2020, NATL GOV WKLY, V1, P55
   [王姣娥 Wang Jiaoe], 2020, [地理研究, Geographical Research], V39, P1450
   Wang W, 2020, J HENAN U, V60, P15, DOI [10.15991/j.cnki.411028.2020.03.003, DOI 10.15991/J.CNKI.411028.2020.03.003]
   Wei N., 2020, JIANGSU SOC SCI, V3, P10, DOI [10.13858/j.cnki.cn32-1312/c.20200520.002, DOI 10.13858/J.CNKI.CN32-1312/C.20200520.002]
   Xi J.P, 2020, COMMUNIST, V5, P1, DOI [10.14061/j.cnki.cn13-1033/d.2020.05.001, DOI 10.14061/J.CNKI.CN13-1033/D.2020.05.001]
   Xu G.J, 2020, EC MANAG REV, V36, P11
   [许明星 Xu Mingxing], 2020, [中国科学院院刊, Bulletin of the Chinese Academy of Sciences], V35, P273
   [薛冰 Xue Bing], 2020, [地理科学, Scientia Geographica Sinica], V40, P1593
   Yang Z, 1999, PSYCHOL EXPLOR, V3, P53
   You X.Q., 2020, MENTAL HLTH GUIDANCE
   [湛东升 Zhan Dongsheng], 2016, [地理学报, Acta Geographica Sinica], V71, P899
   Zhao Y.H., 2018, HUM GEOGR, V33, P20, DOI [10.13959/j.issn.1003-2398.2018.03.003, DOI 10.13959/J.ISSN.1003-2398.2018.03.003]
   [朱越 Zhu Yue], 2020, [西南大学学报. 自然科学版, Journal of Southwest University. Natural Science Edition], V42, P1
NR 47
TC 1
Z9 1
U1 10
U2 10
PU MDPI
PI BASEL
PA ST ALBAN-ANLAGE 66, CH-4052 BASEL, SWITZERLAND
EI 1660-4601
J9 INT J ENV RES PUB HE
JI Int. J. Environ. Res. Public Health
PD NOV
PY 2021
VL 18
IS 22
AR 11995
DI 10.3390/ijerph182211995
PG 19
WC Environmental Sciences; Public, Environmental & Occupational Health
WE Science Citation Index Expanded (SCI-EXPANDED); Social Science Citation Index (SSCI)
SC Environmental Sciences & Ecology; Public, Environmental & Occupational
   Health
GA XH9XC
UT WOS:000725777300001
PM 34831750
OA Green Published, gold
DA 2022-07-18
ER

PT J
AU da Silva, DRP
   Werneck, AO
   Malta, DC
   de Souza, PRB
   Azevedo, LO
   Barros, MBD
   Szwarcwald, CL
AF Pereira da Silva, Danilo Rodrigues
   Werneck, Andre Oliveira
   Malta, Deborah Carvalho
   Borges de Souza Junior, Paulo Roberto
   Azevedo, Luiz Otavio
   de Azevedo Barros, Marilisa Berti
   Szwarcwald, Celia Landmann
TI Changes in the prevalence of physical inactivity and sedentary behavior
   during COVID-19 pandemic: a survey with 39,693 Brazilian adults
SO CADERNOS DE SAUDE PUBLICA
LA English
DT Article
DE Health Behavior; Exercise; Healthy Lifestyle; COVID-19
AB This study analyzed changes in the prevalence of physical inactivity and sedentary behaviors according to correlates during the COVID-19 pandemic among Brazilian adults. A national retrospective online survey was conducted with 39,693 Brazilian adults. Physical activity (weekly frequency and daily duration; cut-off point of 150 minutes/week), TV-viewing time and computer/tablet use (daily duration; cut-off point of 4 hours/day) before and during the pandemic period were reported. Sex, age group, schooling level, skin color, per capita income, country region, working status during the quarantine, and adherence to the quarantine were the correlates. Descriptive statistics were used. The prevalence of physical inactivity, high TV-viewing time and computer/tablet use increased, respectively, 26%, 266%, and 38% during the pandemic. While increases in physical inactivity and computer/tablet were more widespread, higher increases in the prevalence of high TV viewing tiem were observed among younger adults (660%), with higher schooling level (437%) and those who were at home office (331%). The prevalence of physical inactivity and sedentary behaviors increased in all population sub-groups during the COVID-19 pandemic in Brazil.
C1 [Pereira da Silva, Danilo Rodrigues] Univ Fed Sergipe, Ctr Ciencias Biol & Saude, Sao Cristovao, SE, Brazil.
   [Werneck, Andre Oliveira] Univ Sao Paulo, Fac Saude Publ, Sao Paulo, Brazil.
   [Malta, Deborah Carvalho] Univ Fed Minas Gerais, Escola Enfermagem, Belo Horizonte, MG, Brazil.
   [Borges de Souza Junior, Paulo Roberto; Azevedo, Luiz Otavio; Szwarcwald, Celia Landmann] Fundacao Oswaldo Cruz, Inst Comunicacao & Informacao Cient & Tecnol, Rio De Janeiro, Brazil.
   [de Azevedo Barros, Marilisa Berti] Univ Estadual Campinas, Fac Ciencias Med, Campinas, Brazil.
RP da Silva, DRP (通讯作者)，Univ Fed Sergipe, Dept Educ Fis, Ctr Ciencias Biol & Saude, Campus Univ Prof Aloisio de Campos, BR-49100004 Sao Cristovao, SE, Brazil.
EM danilorpsilva@gmail.com
RI da Silva, Danilo Rodrigues Pereira/E-3747-2018; de Oliveira Werneck,
   André/N-5006-2016; Carvalho Malta, Deborah/H-7880-2012
OI da Silva, Danilo Rodrigues Pereira/0000-0003-3995-4795; de Oliveira
   Werneck, André/0000-0002-9166-4376; Szwarcwald,
   Celia/0000-0002-7798-2095; Borges de Souza Junior, Paulo
   Roberto/0000-0002-8142-4790; Azevedo, Luiz Otavio/0000-0002-4876-5948;
   Carvalho Malta, Deborah/0000-0002-8214-5734
FU Sao Paulo State Research Foundation (FAPESP) [2019/24124-7]; Brazilian
   National Research Council (CNPq) [308250/2017-6, 303241/2019-5,
   310318/2020-3]
FX A. O. Werneck is supported by the Sao Paulo State Research Foundation
   (FAPESP) with a PhD scholarship (FAPESP process: 2019/24124-7). D. C.
   Malta (process: 308250/2017-6), M. B. A. Barros (process: 303241/2019-5)
   and C. L. Szwarcwald (process: 310318/2020-3) are supported by the
   Brazilian National Research Council (CNPq), which funded the
   productivity scholarship. This paper presents an independent research.
   The views expressed in this publication are those of the authors and
   they do not necessary those of the acknowledged institutions.
CR Ammar Achraf, 2020, Nutrients, V12, P1583, DOI 10.3390/nu12061583
   [Anonymous], 2002, Bull World Health Organ, V80, P983
   Bashir MF, 2020, AIR QUAL ATMOS HLTH, V13, P1403, DOI 10.1007/s11869-020-00894-8
   Chen PJ, 2020, J SPORT HEALTH SCI, V9, P103, DOI 10.1016/j.jshs.2020.02.001
   Duggal NA, 2019, NAT REV IMMUNOL, V19, P563, DOI 10.1038/s41577-019-0177-9
   Galle F, 2020, INT J ENV RES PUB HE, V17, DOI 10.3390/ijerph17103481
   Goethals L, 2020, JMIR AGING, V3
   Hallal PC, 2012, LANCET, V380, P247, DOI 10.1016/S0140-6736(12)60646-1
   Laddu DR, 2020, PROG CARDIOVASC DIS
   Lesser IA, 2020, INT J ENV RES PUB HE, V17, DOI 10.3390/ijerph17113899
   Meyer J, 2020, INT J ENV RES PUB HE, V17, DOI 10.3390/ijerph17186469
   Narici M, 2020, EUR J SPORT SCI
   Patterson R, 2018, EUR J EPIDEMIOL, V33, P811, DOI 10.1007/s10654-018-0380-1
   Pecanha T, 2020, AM J PHYSIOL-HEART C, V318, pH1441, DOI [10.1152/ajpheart.00268.2020., 10.1152/ajpheart.00268.2020]
   Piercy KL, 2018, JAMA-J AM MED ASSOC, V320, P2020, DOI 10.1001/jama.2018.14854
   Saier MH, 2007, WATER AIR SOIL POLL, V181, P1, DOI 10.1007/s11270-007-9372-6
   Sallis JF, 2020, J SPORT HEALTH SCI, V9, P328, DOI 10.1016/j.jshs.2020.05.005
   Schuch F, 2020, PSYCHIAT RES, V292
   Simpson RJ, 2020, BRAIN BEHAV IMMUN, V87, P6, DOI 10.1016/j.bbi.2020.04.041
   Smotek M, 2020, SLEEP HEALTH, V6, P498, DOI 10.1016/j.sleh.2019.11.007
   Szwarcwald CL, 2021, CAD SAUDE PUBLICA, V37
   Werneck AO, 2019, INT J BEHAV NUTR PHY, V16, DOI 10.1186/s12966-019-0839-9
   Werneck AO, 2018, J AFFECT DISORDERS, V236, P23, DOI 10.1016/j.jad.2018.04.083
   World Health Organization (WHO), 2018, NAT SUIC PREV STRAT
NR 24
TC 6
Z9 7
U1 3
U2 6
PU CADERNOS SAUDE PUBLICA
PI RIO DE JANIERO
PA RUA LEOPOLDO BUHOES 1480, RIO DE JANIERO, RJ 210410210, BRAZIL
SN 0102-311X
EI 1678-4464
J9 CAD SAUDE PUBLICA
JI Cad. Saude Publica
PY 2021
VL 37
IS 3
AR e00221920
DI 10.1590/0102-311X00221920
PG 14
WC Public, Environmental & Occupational Health
WE Science Citation Index Expanded (SCI-EXPANDED); Social Science Citation Index (SSCI)
SC Public, Environmental & Occupational Health
GA RN8LE
UT WOS:000640601700001
PM 33950077
OA gold
DA 2022-07-18
ER

PT J
AU Kluczkovski, A
   Lait, R
   Martins, CA
   Reynolds, C
   Smith, P
   Woffenden, Z
   Lynch, J
   Frankowska, A
   Harris, F
   Johnson, D
   Halford, JCG
   Cook, J
   da Silva, JT
   Rivera, XS
   Huppet, JL
   Lord, M
   Mclaughlin, J
   Bridle, S
AF Kluczkovski, A.
   Lait, R.
   Martins, C. A.
   Reynolds, C.
   Smith, P.
   Woffenden, Z.
   Lynch, J.
   Frankowska, A.
   Harris, F.
   Johnson, D.
   Halford, J. C. G.
   Cook, J.
   Tereza da Silva, J.
   Schmidt Rivera, X.
   Huppet, J. L.
   Lord, M.
   Mclaughlin, J.
   Bridle, S.
TI Learning in lockdown: Using the COVID-19 crisis to teach children about
   food and climate change
SO NUTRITION BULLETIN
LA English
DT Editorial Material
DE climate change; education; food
AB Food systems are significant sources of global greenhouse gas emissions (GHGE). Since emission intensity varies greatly between different foods, changing food choices towards those with lower GHGE could make an important contribution to mitigating climate change. Public engagement events offer an opportunity to communicate these multifaceted issues and raise awareness about the climate change impact of food choices. An interdisciplinary team of researchers was preparing food and climate change educational activities for summer 2020. However, the COVID-19 pandemic and lockdown disrupted these plans. In this paper, we report on shifting these events online over the month of June 2020. We discuss what we did and the reception to our online programme. We then reflect on and highlight issues that arose. These relate to: (1) the power dynamics of children, diet and climate change; (2) mental health, diet and COVID-19; (3) engaging the wider science, agriculture and food communities; (4) the benefits of being unfunded and the homemade nature of this programme; (5) the food system, STEAM (science, technology, engineering, arts and mathematics) and diversity; and (6) how our work fits into our ongoing journey of food and climate change education.
C1 [Kluczkovski, A.; Lait, R.; Martins, C. A.; Frankowska, A.; Cook, J.; Mclaughlin, J.; Bridle, S.] Univ Manchester, Manchester, Lancs, England.
   [Reynolds, C.] City Univ London, Ctr Food Policy, Myddelton St Bldg,Myddelton St, London EC1R 1UW, England.
   [Smith, P.] Univ Aberdeen, Aberdeen, Scotland.
   [Woffenden, Z.] Fairway Primary Sch, Manchester, Lancs, England.
   [Lynch, J.] Univ Oxford, Oxford, England.
   [Harris, F.] London Sch Hyg & Trop Med, Ctr Climate Change & Planetary Hlth, London, England.
   [Johnson, D.] Univ Manchester, Dept Earth & Environm Sci, Manchester, Lancs, England.
   [Halford, J. C. G.] Univ Leeds, Leeds, W Yorkshire, England.
   [Cook, J.] Univ York, Dept Geog & Environm, York, N Yorkshire, England.
   [Tereza da Silva, J.] HCor Res Inst, Sao Paulo, Brazil.
   [Schmidt Rivera, X.] Brunel Univ London, Coll Engn Design & Phys Sci, Ctr Sustainable Energy Use Food Chains CSEF, Equitable Dev & Resilience Res Grp EDR, Uxbridge, Middx, England.
   [Huppet, J. L.] Kings Coll London, Jesus Coll, London, England.
   [Lord, M.] Ogden Trust Reg Rep, Manchester, Lancs, England.
RP Reynolds, C (通讯作者)，City Univ London, Ctr Food Policy, Myddelton St Bldg,Myddelton St, London EC1R 1UW, England.
EM christian.reynolds@city.ac.uk
RI Reynolds, Christian/AAJ-6897-2021; Martins, Carla Adriano/J-9560-2014;
   Martins, Carla/P-9565-2019
OI Reynolds, Christian/0000-0002-1073-7394; Martins, Carla
   Adriano/0000-0002-6902-0232; Martins, Carla/0000-0002-6902-0232;
   Halford, Jason/0000-0003-1629-3189; Johnson, David/0000-0003-2299-2525;
   Harris, Francesca/0000-0001-8818-3080; Schmidt Rivera, Ximena
   C./0000-0003-0157-2679; Cook, Joanne/0000-0002-2499-0083; McLaughlin,
   John/0000-0001-6158-5135; kluczkovski, Alana/0000-0001-6462-6801
FU N8 Agrifood; University of Manchester; STFC Food Network+; HEFCE
   Catalyst; Manchester Environmental Research Institute; Wellcome
   Institutional Strategic Support Fund award [204796/Z/16/Z]; STFC GCRF
   [ST/S003320/1]; NERC [NE/R007160/1]; University of Manchester GCRF
   Fellowship through the University of Manchester internal Research
   England GCRF QR Fund; Brunel University internal Research England GCRF
   QR Fund; Wellcome Trust; N8 AgriFood Secretariat; STFC [ST/S003320/1]
   Funding Source: UKRI
FX This research and public engagement activity was funded through multiple
   research grants and with the help of a wide group of people. We are
   extremely grateful for support as follows:; N8 Agrifood-funded projects
   Greenhouse Gas and Dietary choices Open-source Toolkit (GGDOT)
   hacknights.; The University of Manchester for funding the development of
   the Climate Food Flashcards.; Development of the Take a Bite out of
   Climate Change stand and the 'Climate Food Challenge' video game, as
   well as attendance at the Royal Society Summer Science Exhibition and
   the Bluedot festival in July 2019 was supported by funding from the STFC
   Food Network+ and the HEFCE Catalyst-funded N8 AgriFood Resilience
   Programme, matched funding from the N8 group of universities and
   additional funding from the University of Manchester (including the
   Manchester Environmental Research Institute). This project arose from
   the N8 AgriFood-funded project Greenhouse Gas and Dietary choices
   Open-source Toolkit (GGDOT) hacknights. Part of this work was supported
   by the Wellcome Institutional Strategic Support Fund award
   [204796/Z/16/Z].; During the organisation of this research, the running
   of the events and the writing of the evaluation paper, Sarah Bridle and
   Christian Reynolds were supported in-part though the STFC GCRF funded
   project Trends in greenhouse gas emissions from Brazilian foods using
   GGDOT (ST/S003320/1). Dr Christian Reynolds received additional funding
   from NERC to support an Innovation Placement at the Waste and Resources
   Action Programme (WRAP; Grant Ref: NE/R007160/1). Dr Alana Kluczkovski
   and Dr Carla Adriano Martins were supported through a University of
   Manchester GCRF Fellowship funded through the University of Manchester
   internal Research England GCRF QR Fund. Dr Ximena Schmidt Rivera was
   supported through Brunel University internal Research England GCRF QR
   Fund. Thanks to collaborating researchers from major UK programmes such
   as the Global Food Security Programme, Met Office, Scottish Climate
   Change Centre of Expertise (ClimateXChange), Society for the
   Environment, industry and universities across the UK.; The GGDOT project
   is grateful to the National Diet and Nutrition Survey for the nutrition
   data used in the Climate Food Flashcards and to the Water Footprint
   Network for the water use numbers.; We are grateful to the Wellcome
   Trust-funded Livestock, Environment and People (LEAP) project for
   printing and showcasing a preliminary version of the Climate Food
   Flashcards at their conference in 2018.; We thank the Take a Bite out of
   Climate Change Advisory Board for advice and ideas that shaped the
   exhibit. We are grateful to The Take a Bite out of Climate Change Expert
   Communicators team for helping develop our exhibit activities, engaging
   with the public and helping to get survey responses at the Royal Society
   Summer Science Exhibition 2019 and the Bluedot 2019 festival. Full
   details of the people involved in these groups can be found on our Royal
   Society Summer Science Exhibition Page .; The Climate Food Challenge was
   developed by Dr Andrew Markwick (University of Manchester) in
   collaboration with Strangely Retro Games (), using a subset of the GHGE
   data set developed for the Climate Food Flashcards.; We would like to
   thank the N8 AgriFood Secretariat for all of their help with arranging
   funding, organisation, ideas, social media and event support for the
   RSSSE (Lynne Borthwick, Laura Knowlson, Caroline Wilcock, Belinda
   Morris, Anthonia James and Marianna Ventouratou-Morys). We are grateful
   to the freelance artist Rachael Hand for help developing the proposal
   and ideas for the RSSSE exhibit.; We would like to thank Hartland Design
   and Ken Boyd Design for their help designing and building the exhibit
   backdrops used at various outreach events.
CR Flora JA, 2014, CLIMATIC CHANGE, V127, P419, DOI 10.1007/s10584-014-1274-1
   Hubbub, 2020, HAS COVID 19 CHANG O
   International Commission on the Futures of Education, 2020, ED POST COVID WORLD
   Kluczkovski A, 2020, SUSTAINABILITY-BASEL, V12, DOI 10.3390/su12062323
   Lawson DF, 2019, NAT CLIM CHANGE, V9, P458, DOI 10.1038/s41558-019-0463-3
   Mbow C., 2019, CLIMATE CHANGE LAND
   Monroe MC, 2019, ENVIRON EDUC RES, V25, P791, DOI 10.1080/13504622.2017.1360842
   Oluk S., 2007, EDUC SCI-THEOR PRACT, V7, P881
   Piscopo S, 2015, J NUTR EDUC BEHAV, V47, P487, DOI 10.1016/j.jneb.2015.10.002
   Reinfried S, 2012, INT RES GEOGR ENVIRO, V21, P155, DOI 10.1080/10382046.2012.672685
   Rudd JA, 2020, J SCI EDUC TECHNOL, V29, P230, DOI 10.1007/s10956-019-09808-5
   Sellmann D, 2013, ENVIRON EDUC RES, V19, P415, DOI 10.1080/13504622.2012.700696
   Theobald EJ, 2015, FRONT ECOL ENVIRON, V13, P132, DOI 10.1890/140261
   Willett W, 2019, LANCET, V393, P447, DOI 10.1016/S0140-6736(18)31788-4
NR 14
TC 0
Z9 0
U1 6
U2 21
PU WILEY
PI HOBOKEN
PA 111 RIVER ST, HOBOKEN 07030-5774, NJ USA
SN 1471-9827
EI 1467-3010
J9 NUTR BULL
JI Nutr. Bull.
PD JUN
PY 2021
VL 46
IS 2
BP 206
EP 215
DI 10.1111/nbu.12489
EA FEB 2021
PG 10
WC Nutrition & Dietetics
WE Science Citation Index Expanded (SCI-EXPANDED)
SC Nutrition & Dietetics
GA SM9UC
UT WOS:000622176200001
PM 33821147
OA Green Accepted, Green Published
DA 2022-07-18
ER

PT J
AU Rodriguez, SB
   Bardacci, Y
   El Aoufy, K
   Bazzini, M
   Caruso, C
   Giusti, GD
   Mezzetti, A
   Bambi, S
   Guazzini, A
   Rasero, L
AF Baldassini Rodriguez, Samuele
   Bardacci, Yari
   El Aoufy, Khadija
   Bazzini, Marco
   Caruso, Christian
   Giusti, Gian Domenico
   Mezzetti, Andrea
   Bambi, Stefano
   Guazzini, Andrea
   Rasero, Laura
TI Promoting and Risk Factors of Nurses' Hardiness Levels during the
   COVID-19 Pandemic: Results from an Italian Cohort
SO INTERNATIONAL JOURNAL OF ENVIRONMENTAL RESEARCH AND PUBLIC HEALTH
LA English
DT Article
DE resilience; hardiness; stress; anxiety COVID-19; SARS CoV2; nursing;
   nurses; critical care; healthcare workers
ID DISPOSITIONAL RESILIENCE SCALE; MENTAL-HEALTH; PSYCHOMETRIC PROPERTIES;
   POPULATION; VALIDATION; STRESS
AB Aim: Few studies in the literature specifically address the hardiness of nurses during the COVID-19 pandemic. Thus, the primary aim of this study was to assess the impact of COVID-19 on the hardiness levels in an Italian cohort of nurses. The secondary aims were to assess the level of hardiness in nurses directly caring for patients with COVID-19 and to verify the presence of related risk and promoting factors. Methods: A descriptive and explorative study was performed through an online survey from March to July 2020. The survey was composed of a multiple answer questionnaire with open, closed, and semi-closed-ended questions. Hardiness and anxiety were assessed using two psychometric instruments: the Dispositional Resilience Scale (DRS-15) and State-Trait Anxiety Inventory (STAI-Y). Results: A total of 1250 nurses completed the questionnaire entirely (92.3% of respondents). The average length of service was 17.8 +/- 11.5 years. A decrease in the hardiness was recorded after the first wave of COVID-19 if compared to the baseline (mean Delta DRS-15 total = 1.3 +/- 5.0), whereas in the subsample of nurses caring for COVID-19 patients, the total hardiness level decreased more consistently (mean Delta DRS Total = 1.9 + 5.3). Multivariate analysis showed that high levels of anxiety were risk factors for reducing hardiness. In contrast, anxiety, when associated with a greater length of service, was a promoting factor for the increase in hardiness. Conclusions: The correlation between anxiety and years of length of service appears to be pivotal. Future research should focus on the role of anxiety to establish its actual role as a predictor of hardiness.
C1 [Baldassini Rodriguez, Samuele; Bardacci, Yari; Bazzini, Marco] Careggi Univ Hosp, Emergency & Trauma Intens Care Unit, I-50134 Florence, Italy.
   [El Aoufy, Khadija] Univ Florence, Dept Expt & Clin Med, Viale Largo Brambilla, I-50134 Florence, Italy.
   [Caruso, Christian; Mezzetti, Andrea] AUSL Toscana Ctr, Emergency Med Syst, I-50134 Florence, Italy.
   [Giusti, Gian Domenico] Univ Perugia, Med & Surg Dept, I-06121 Perugia, Italy.
   [Giusti, Gian Domenico] Perugia Univ Hosp, Teaching & Qual Dept, I-06121 Perugia, Italy.
   [Bambi, Stefano; Rasero, Laura] Univ Florence, Dept Hlth Sci, I-50134 Florence, Italy.
   [Guazzini, Andrea] Univ Florence, Dept Educ Languages Intercultural Studies Literat, I-50134 Florence, Italy.
   [Guazzini, Andrea] Univ Florence, Ctr Study Complex Dynam CSDC, I-50134 Florence, Italy.
RP El Aoufy, K (通讯作者)，Univ Florence, Dept Expt & Clin Med, Viale Largo Brambilla, I-50134 Florence, Italy.
EM samuelebr@hotmail.com; bardacci.yari@gmail.com; khadija.ela92@gmail.com;
   khadija.ela92@gmail.com; marcobazzini@hotmail.it;
   giandomenico.giusti@unipg.it; andrea@mezzetti.it;
   stefano.bambi@unifi.it; andrea.guazzini@gmail.com; l.rasero@unifi.it
RI El aoufy, Khadija/GLV-6149-2022; Guazzini, Andrea/AGX-9933-2022; Giusti,
   Gian Domenico/O-7049-2018
OI Guazzini, Andrea/0000-0002-0203-4461; Giusti, Gian
   Domenico/0000-0001-9167-9845; Bambi, Stefano/0000-0002-0360-4470; El
   aoufy, Khadija/0000-0003-3278-8296; bardacci, yari/0000-0001-5433-1073
CR Argentero, 2012, GIUNTI ORGANIZZAZION, V264, P58
   Azizpour Islam, 2021, Int J Afr Nurs Sci, V15, P100341, DOI 10.1016/j.ijans.2021.100341
   Bambi S, 2020, AM J CRIT CARE, V29, pE92, DOI 10.4037/ajcc2020937
   Bartone PT, 2007, PSYCHOL REP, V101, P943, DOI 10.2466/PRO.101.3.943-944
   Baskin RG, 2021, J NURS MANAGE, V29, P2329, DOI 10.1111/jonm.13395
   Bergua V, 2012, INT PSYCHOGERIATR, V24, P1163, DOI 10.1017/S1041610212000300
   Bosa I, 2022, HEALTH ECON POLICY L, V17, P1, DOI 10.1017/S1744133121000141
   Cabarkapa Sonja, 2020, Brain Behav Immun Health, V8, P100144, DOI 10.1016/j.bbih.2020.100144
   Carmassi C, 2020, PSYCHIAT RES, V292, DOI 10.1016/j.psychres.2020.113312
   Chen S.X., 2009, ENCY POSITIVE PSYCHO, P462
   Solano JPC, 2016, ARQ NEURO-PSIQUIAT, V74, P1014, DOI [10.1590/0004-282X20160148, 10.1590/0004-282x20160148]
   Daly LM, 2020, NURS SCI QUART, V33, P330, DOI 10.1177/0894318420943141
   Direzione Generale delle Professioni Sanitarie e delle Risorse Umane del SSN -Ufficio III, 2020, PERS SIST SAN IT ANN
   Dolbier CL, 2007, AM J HEALTH BEHAV, V31, P423, DOI 10.5993/AJHB.31.4.9
   Epstein RM, 2013, ACAD MED, V88, P301, DOI 10.1097/ACM.0b013e318280cff0
   Eschleman KJ, 2010, INT J STRESS MANAGE, V17, P277, DOI 10.1037/a0020476
   Gito M, 2013, J NURSING ED PRACTIC, V3, P12, DOI DOI 10.5430/JNEP.V3N11P12
   Heesakkers H, 2021, INTENS CRIT CARE NUR, V65, DOI 10.1016/j.iccn.2021.103034
   Hoogendoorn ME, 2021, INT J NURS STUD, V121, DOI 10.1016/j.ijnurstu.2021.104005
   Hu TQ, 2015, PERS INDIV DIFFER, V76, P18, DOI 10.1016/j.paid.2014.11.039
   IBM Corporation, 2020, IBM SPSS STAT MAC VE
   Jose S, 2020, INDIAN J CRIT CARE M, V24, P1081, DOI 10.5005/jp-journals-10071-23667
   Judkins J.L., 2020, ROUTLEDGE RES ENCY P
   KOBASA SC, 1982, J BEHAV MED, V5, P391, DOI 10.1007/BF00845369
   Labrague LJ, 2021, J NURS MANAGE, V29, P1893, DOI 10.1111/jonm.13336
   Lasalvia A, 2020, EPIDEMIOL PSYCH SCI, V30, DOI 10.1017/S2045796020001158
   Lucchini A, 2020, INTENS CRIT CARE NUR, V59, DOI 10.1016/j.iccn.2020.102876
   Luthans F, 2017, ANNU REV ORGAN PSYCH, V4, P339, DOI 10.1146/annurev-orgpsych-032516-113324
   Maddi SR, 2007, MIL PSYCHOL, V19, P61, DOI 10.1080/08995600701323301
   Maddi SR., 2002, CONSULT PSYCH J, V54, P173, DOI [10.1037/1061-4087.54.3.173, DOI 10.1037/1061-4087.54.3.175, DOI 10.1037/1061-4087.54.3.173]
   Maiorano T, 2020, SUSTAINABILITY-BASEL, V12, DOI 10.3390/su12219004
   Mendelson M, 2021, SAMJ S AFR MED J, V111, P10, DOI [10.7196/SAMJ.2021.v111i1.15433, 10.7196/samj.2021.v111i1.15433, 10.7196/SAMJ.2020.v111i11.15433]
   Park JS, 2018, ARCH PSYCHIAT NURS, V32, P2, DOI 10.1016/j.apnu.2017.09.006
   Pedrabissi L., 1989, GIUNTI ORGANIZZAZION, V191-192, P11
   Picardi A, 2012, RIV PSICHIATR, V47, P231, DOI 10.1708/1128.12446
   Prati G., 2010, G PSICOL, V4, P249
   Preti E, 2020, CURR PSYCHIAT REP, V22, DOI 10.1007/s11920-020-01166-z
   RAMANAIAH NV, 1983, J PERS ASSESS, V47, P531, DOI 10.1207/s15327752jpa4705_14
   Rodriguez RM, 2020, ACAD EMERG MED, V27, P700, DOI 10.1111/acem.14065
   Saglietto A, 2020, LANCET, V395, P1110, DOI 10.1016/S0140-6736(20)30690-5
   Saran S, 2020, EXPERT REV MED DEVIC, V17, P1265, DOI 10.1080/17434440.2020.1852079
   Spielberger C.D., 1970, STAI MANUAL STATE TR
   Gonzalez-Gil MT, 2021, INTENS CRIT CARE NUR, V62, DOI 10.1016/j.iccn.2020.102966
   Vagni M, 2020, SUSTAINABILITY-BASEL, V12, DOI 10.3390/su12145592
   Varghese A, 2021, J GLOB HEALTH, V11, DOI 10.7189/jogh.11.05009
   Wong JYH, 2014, QUAL LIFE RES, V23, P2489, DOI 10.1007/s11136-014-0713-9
   Wu TC, 2021, J AFFECT DISORDERS, V281, P91, DOI 10.1016/j.jad.2020.11.117
   Xiong JQ, 2020, J AFFECT DISORDERS, V277, P55, DOI 10.1016/j.jad.2020.08.001
NR 48
TC 1
Z9 1
U1 2
U2 2
PU MDPI
PI BASEL
PA ST ALBAN-ANLAGE 66, CH-4052 BASEL, SWITZERLAND
EI 1660-4601
J9 INT J ENV RES PUB HE
JI Int. J. Environ. Res. Public Health
PD FEB
PY 2022
VL 19
IS 3
AR 1523
DI 10.3390/ijerph19031523
PG 22
WC Environmental Sciences; Public, Environmental & Occupational Health
WE Science Citation Index Expanded (SCI-EXPANDED); Social Science Citation Index (SSCI)
SC Environmental Sciences & Ecology; Public, Environmental & Occupational
   Health
GA ZE8KO
UT WOS:000759127200001
PM 35162544
OA Green Published, gold
DA 2022-07-18
ER

PT J
AU Zhou, AY
   Hann, M
   Panagioti, M
   Patel, M
   Agius, R
   Van Tongeren, M
   Esmail, A
   Bower, P
AF Zhou, Anli Yue
   Hann, Mark
   Panagioti, Maria
   Patel, Mumtaz
   Agius, Raymond
   Van Tongeren, Martie
   Esmail, Aneez
   Bower, Peter
TI Cross-sectional study exploring the association between stressors and
   burnout in junior doctors during the COVID-19 pandemic in the United
   Kingdom
SO JOURNAL OF OCCUPATIONAL HEALTH
LA English
DT Article
DE burnout; covid-19; junior doctors; stressors; training
ID PROFESSIONALS; PHYSICIANS; FATIGUE; TOOL
AB Objectives This study aims to develop a comprehensive list of stressors relevant to junior doctors and will also report findings exploring the associations between burnout and stressors, which include work and non-work-related stressors as well as pandemic-related stressors. Methods An anonymous online questionnaire was sent to 1000 randomly selected junior doctors in the North-West of England. The questionnaire included 37 questions on general and pandemic-specific stressors, and the Maslach Burnout Inventory Health Services Survey. The main outcomes of interest were junior doctor ratings of stressors and scores for burnout (emotional exhaustion [EE], depersonalisation [DP], and personal accomplishment [PA]). Stepwise regression analysis was undertaken to assess associations between stressors and burnout. Results In total, 326 responses were collected (response rate = 33%). Of the top 10 stressors rated by junior doctors, 60% were related to the pandemic. Multiple stressors were found to be associated with the burnout dimensions. Fatigue (beta = .43), pandemic-related workload increase (beta = .33), and feeling isolated (beta = .24) had the strongest associations with EE, whereas fatigue (beta = .21), uncertainty around COVID-19 information (beta = .22) and doing unproductive tasks (beta = .17) had the strongest associations with DP. Working beyond normal scope due to COVID-19 (beta = -.26), not confident in own ability (beta = -.24) and not feeling valued (beta = -.20) were found to have the strongest associations with PA. Conclusions Junior doctors experience a combination of general stressors and additional stressors emerging from the pandemic which significantly impact burnout. Monitoring these stressors and targeting them as part of interventions could help mitigating burnout in junior doctors.
C1 [Zhou, Anli Yue; Panagioti, Maria; Esmail, Aneez; Bower, Peter] Univ Manchester, Sch Primary Care Res, Natl Inst Hlth Res, Hlth Serv Res & Primary Care,Div Populat Hlth, Manchester, Lancs, England.
   [Zhou, Anli Yue; Agius, Raymond; Van Tongeren, Martie] Univ Manchester, Ctr Occupat & Environm Hlth, Hlth Serv Res & Primary Care, Div Populat Hlth, Manchester, Lancs, England.
   [Hann, Mark] Univ Manchester, Ctr Biostat, Hlth Serv Res & Primary Care, Div Populat Hlth, Manchester, Lancs, England.
   [Patel, Mumtaz] Hlth Educ England, Manchester, Lancs, England.
RP Zhou, AY (通讯作者)，Univ Manchester, Sch Primary Care Res, Natl Inst Hlth Res, Hlth Serv Res & Primary Care,Div Populat Hlth, Manchester, Lancs, England.
EM anli.zhou@manchesterac.uk
OI Panagioti, Maria/0000-0002-7153-5745; Zhou, Anli
   Yue/0000-0003-2402-8289; van Tongeren, Martie/0000-0002-1205-1898;
   Esmail, Aneez/0000-0001-7061-7434
FU National Institute for Health Research (NIHR) [NIHR 300215]; British
   Medical Association Foundation
FX T Anli Yue Zhou (Doctoral Fellowship --NIHR 300215) is funded by the
   National Institute for Health Research (NIHR) and British Medical
   Association Foundation (Kathleen Harper Award 2017) for this research
   project. The views expressed in this publication are those of the
   author(s) and not necessarily those of the NIHR, British Medical
   Association Foundation, NHS or the UK Department of Health and Social
   Care.
CR Alexandrova-Karamanova A, 2016, INT ARCH OCC ENV HEA, V89, P1059, DOI 10.1007/s00420-016-1143-5
   Behrman Sophie, 2020, Future Healthc J, V7, pe64, DOI 10.7861/fhj.2020-0069
   Brookes K, 2013, OCCUP MED-OXFORD, V63, P463, DOI 10.1093/occmed/kqt078
   Cho YI, 2013, EVAL HEALTH PROF, V36, P382, DOI 10.1177/0163278713496425
   Cunningham CT, 2015, BMC MED RES METHODOL, V15, DOI 10.1186/s12874-015-0016-z
   Dyrbye L, 2016, MED EDUC, V50, P132, DOI 10.1111/medu.12927
   Dyrbye LN, 2009, J GEN INTERN MED, V24, P440, DOI 10.1007/s11606-008-0876-6
   Dzau VJ, 2020, NEW ENGL J MED, V383, P513, DOI 10.1056/NEJMp2011027
   Faderani Ryan, 2020, Future Healthc J, V7, pe71, DOI 10.7861/fhj.2020-0111
   Forsythe Rachael O, 2020, Surgery (Oxf), V38, P607, DOI 10.1016/j.mpsur.2020.07.002
   General Medical Council, 2020, NAT TRAIN SURV 2020
   HAMILTON D, 1987, AM STAT, V41, P129, DOI 10.2307/2684224
   Johnson S, 2003, STRESS HEALTH, V19, P181, DOI 10.1002/smi.971
   Kannampallil TG, 2020, PLOS ONE, V15, DOI 10.1371/journal.pone.0237301
   Kristensen TS, 2005, SCAND J WORK ENV HEA, V31, P438, DOI 10.5271/sjweh.948
   Kristensen TS, 2005, WORK STRESS, V19, P192, DOI 10.1080/02678370500297720
   Leiter M.P., 2003, RES OCCUP STRESS WEL, V3, P91, DOI [DOI 10.1016/S14793555(03)03003-8, 10.1016/S1479-3555(03)03003-8, DOI 10.1016/S1479-3555(03)03003-8]
   MASLACH C, 1993, S AP PSYC S, P1
   Maslach C., 1997, EVALUATING STRESS BO, P191, DOI DOI 10.1017/S0033291798257163
   McKinley N, 2020, BMJ OPEN, V10, DOI 10.1136/bmjopen-2019-031765
   Medisauskaite A, 2019, BMJ OPEN, V9, DOI 10.1136/bmjopen-2018-027362
   Noone P, 2018, OCCUP MED-OXFORD, V68, P496, DOI 10.1093/occmed/kqy101
   O'Reilly-Shah VN, 2017, PEERJ, V5, DOI 10.7717/peerj.3785
   Rotenstein LS, 2018, JAMA-J AM MED ASSOC, V320, P1131, DOI 10.1001/jama.2018.12777
   San Juan NV, 2020, BJPSYCH OPEN, V7, DOI 10.1192/bjo.2020.148
   Scott A, 2011, BMC MED RES METHODOL, V11, DOI 10.1186/1471-2288-11-126
   Shanafelt TD, 2012, ARCH INTERN MED, V172, P1377, DOI 10.1001/archinternmed.2012.3199
   SKB, QUEST EXP EV WORK
   Spooner, 2018, 9 NATL GP WORKLIFE S
   StataCorp, 2015, STATA STAT SOFTWARE
   Streiner DL., 2014, HLTH MEASUREMENT SCA
   Tamayo-Sarver JH, 2004, ACAD EMERG MED, V11, P888, DOI 10.1197/j.aem.2004.01.010
   Taylor T, 2019, EVAL HEALTH PROF, V42, P41, DOI 10.1177/0163278718807744
   Vinnikov D, 2019, ARCH PUBLIC HEALTH, V77, DOI 10.1186/s13690-019-0345-1
   West CP, 2018, J INTERN MED, V283, P516, DOI 10.1111/joim.12752
   West CP, 2009, JAMA-J AM MED ASSOC, V302, P1294, DOI 10.1001/jama.2009.1389
   Zhou AY, 2020, OCCUP MED-OXFORD, V70, P362, DOI 10.1093/occmed/kqaa076
   Zhou ALY, 2020, JAMA NETW OPEN, V3, DOI 10.1001/jamanetworkopen.2020.13761
   Zhou AY, 2019, ACAD PSYCHIATR, V43, P560, DOI 10.1007/s40596-019-01086-y
NR 39
TC 2
Z9 2
U1 7
U2 7
PU WILEY
PI HOBOKEN
PA 111 RIVER ST, HOBOKEN 07030-5774, NJ USA
SN 1341-9145
EI 1348-9585
J9 J OCCUP HEALTH
JI J. Occup. Health
PD JAN
PY 2022
VL 64
IS 1
AR e12311
DI 10.1002/1348-9585.12311
PG 12
WC Public, Environmental & Occupational Health
WE Science Citation Index Expanded (SCI-EXPANDED)
SC Public, Environmental & Occupational Health
GA YF9RR
UT WOS:000742137300001
PM 35025106
OA gold, Green Published
DA 2022-07-18
ER

PT J
AU Whitbourne, SB
   Nguyen, XMT
   Song, RJ
   Lord, E
   Lyden, M
   Harrington, KM
   Ward, R
   Li, YP
   Brewer, JVV
   Cho, KM
   Djousse, L
   Muralidhar, S
   Tsao, PS
   Gaziano, JM
   Casas, JP
AF Whitbourne, Stacey B.
   Nguyen, Xuan-Mai T.
   Song, Rebecca J.
   Lord, Emily
   Lyden, Michelle
   Harrington, Kelly M.
   Ward, Rachel
   Li, Yanping
   Brewer, Jessica V. V.
   Cho, Kelly M.
   Djousse, Luc
   Muralidhar, Sumitra
   Tsao, Philip S.
   Gaziano, J. Michael
   Casas, Juan P.
CA MVP COVID-19 Sci Program
TI Million Veteran Program's response to COVID-19: Survey development and
   preliminary findings
SO PLOS ONE
LA English
DT Article
ID HEALTH
AB BackgroundIn response to the novel Coronavirus Disease 2019 (COVID-19) pandemic, the Department of Veterans Affairs (VA) Million Veteran Program (MVP) organized efforts to better understand the impact of COVID-19 on Veterans by developing and deploying a self-reported survey. MethodsThe MVP COVID-19 Survey was developed to collect COVID-19 specific elements including symptoms, diagnosis, hospitalization, behavioral and psychosocial factors and to augment existing MVP data with longitudinal collection of key domains in physical and mental health. Due to the rapidly evolving nature of the pandemic, a multipronged strategy was implemented to widely disseminate the COVID-19 Survey and capture data using both the online platform and mailings. ResultsWe limited the findings of this paper to the initial phase of survey dissemination which began in May 2020. A total of 729,625 eligible MVP Veterans were invited to complete version 1 of the COVID-19 Survey. As of October 31, 2020, 58,159 surveys have been returned. The mean and standard deviation (SD) age of responders was 71 (11) years, 8.6% were female, 8.2% were Black, 5.6% were Hispanic, and 446 (0.8%) self-reported a COVID-19 diagnosis. Over 90% of responders reported wearing masks, practicing social distancing, and frequent hand washing. ConclusionThe MVP COVID-19 Survey provides a systematic collection of data regarding COVID-19 behaviors among Veterans and represents one of the first large-scale, national surveillance efforts of COVID-19 in the Veteran population. Continued work will examine the overall response to the survey with comparison to available VA health record data.
C1 [Whitbourne, Stacey B.; Nguyen, Xuan-Mai T.; Song, Rebecca J.; Lord, Emily; Lyden, Michelle; Harrington, Kelly M.; Ward, Rachel; Li, Yanping; Brewer, Jessica V. V.; Cho, Kelly M.; Djousse, Luc; Gaziano, J. Michael; Casas, Juan P.] VA Boston Healthcare Syst, Massachusetts Vet Epidemiol Res & Informat Ctr Ma, Boston, MA 02130 USA.
   [Whitbourne, Stacey B.; Cho, Kelly M.; Djousse, Luc; Gaziano, J. Michael; Casas, Juan P.] Harvard Med Sch, Dept Med, Boston, MA 02115 USA.
   [Whitbourne, Stacey B.; Cho, Kelly M.; Djousse, Luc; Gaziano, J. Michael; Casas, Juan P.] Brigham & Womens Hosp, Dept Med, Div Aging, 75 Francis St, Boston, MA 02115 USA.
   [Nguyen, Xuan-Mai T.] Univ Illinois, Carle Illinois Coll Med, Champaign, IL 61820 USA.
   [Song, Rebecca J.] Boston Univ, Sch Publ Hlth, Dept Epidemiol, Boston, MA USA.
   [Harrington, Kelly M.] Boston Univ, Sch Med, Dept Psychiat, Boston, MA 02118 USA.
   [Ward, Rachel; Djousse, Luc] VA Boston Healthcare Syst, New England Geriatr Res Educ & Clin Ctr GRECC, Boston, MA USA.
   [Ward, Rachel] Harvard Med Sch, Dept Phys Med & Rehabil, Boston, MA 02115 USA.
   [Muralidhar, Sumitra] Vet Hlth Adm, Off Res & Dev, Washington, DC USA.
   [Tsao, Philip S.] VA Palo Alto Hlth Care Syst, VA Palo Alto Epidemiol Res & Informat Ctr Genom, Palo Alto, CA USA.
   [Tsao, Philip S.] Stanford Univ, Dept Med, Sch Med, Stanford, CA 94305 USA.
   [Tsao, Philip S.] Stanford Univ, Stanford Cardiovasc Inst, Sch Med, Stanford, CA USA.
RP Whitbourne, SB (通讯作者)，VA Boston Healthcare Syst, Massachusetts Vet Epidemiol Res & Informat Ctr Ma, Boston, MA 02130 USA.; Whitbourne, SB (通讯作者)，Harvard Med Sch, Dept Med, Boston, MA 02115 USA.; Whitbourne, SB (通讯作者)，Brigham & Womens Hosp, Dept Med, Div Aging, 75 Francis St, Boston, MA 02115 USA.
EM Stacey.whitbourne@va.gov
FU Million Veteran Program, Office of Research and Development, Veterans
   Health Administration [MVP000, MVP035]
FX This research is based on data from the Million Veteran Program, Office
   of Research and Development, Veterans Health Administration, and was
   funded by awards #MVP000 and MVP035. None of the authors have financial
   conflicts of interest with the work reported in this manuscript. This
   publication does not represent the views of the Department of Veterans
   Affairs or the United States Government.
CR [Anonymous], 2020, WHO COR DIS COVID 19
   [Anonymous], 2020, NIH PUBL HLTH EM DIS
   [Anonymous], 2014, CORP DAT WAR CDW
   Benight CC, 2002, J TRAUMA STRESS, V15, P177, DOI 10.1023/A:1015295025950
   Boni MF, 2020, NAT MICROBIOL, V5, P1408, DOI 10.1038/s41564-020-0771-4
   Cella D, 2010, J CLIN EPIDEMIOL, V63, P1179, DOI 10.1016/j.jclinepi.2010.04.011
   Chan AT, 2020, CANCER EPIDEM BIOMAR, V29, P1283, DOI 10.1158/1055-9965.EPI-20-0606
   Chu DK, 2020, LANCET, V395, P1973, DOI 10.1016/S0140-6736(20)31142-9
   Czeisler ME, 2020, MMWR-MORBID MORTAL W, V69, P751, DOI 10.15585/mmwr.mm6924e1
   Davis JP, 2021, ADDICT BEHAV, V122, DOI 10.1016/j.addbeh.2021.107052
   DiClemente RJ, 2022, J PUBLIC HEALTH-HEID, V30, P2069, DOI 10.1007/s10389-021-01564-4
   Domingo JL, 2021, ENVIRON RES, V200, DOI 10.1016/j.envres.2021.111785
   Eastman M., 2020, INNOV AGING, V4, P934, DOI [10.1093/geroni/igaa057.3422, DOI 10.1093/GERONI/IGAA057.3422]
   Fatollahi JJ, 2021, INT J ENV RES PUB HE, V18, DOI 10.3390/ijerph182211923
   Fisher KA., 2020, FACTORS ASS CLOTH FA
   Gaziano JM, 2016, J CLIN EPIDEMIOL, V70, P214, DOI 10.1016/j.jclinepi.2015.09.016
   Grasso D.J., 2020, EPIDEMIC PANDEMIC IM
   Harrington KM, 2019, WOMEN HEALTH ISS, V29, pS56, DOI 10.1016/j.whi.2019.04.012
   Knell G, 2020, INT J ENV RES PUB HE, V17, DOI 10.3390/ijerph17176268
   Kopel J, 2020, FRONT PUBLIC HEALTH, V8, DOI 10.3389/fpubh.2020.00418
   Lewnard JA, 2020, LANCET INFECT DIS, V20, P631, DOI 10.1016/S1473-3099(20)30190-0
   Lowe B, 2010, J AFFECT DISORDERS, V122, P86, DOI 10.1016/j.jad.2009.06.019
   Makarenkov V, 2021, BMC ECOL EVOL, V21, DOI 10.1186/s12862-020-01732-2
   National Association of Boards of Pharmacy, 2017, INT DRUG OUTL ID PRO
   Nguyen Xuan-Mai T, 2018, J Health Res Rev Dev Ctries, V5, P98
   Okten IO., 2020, BEH SCI POL
   Song RJ, 2021, PLOS ONE, V16, DOI 10.1371/journal.pone.0251651
   Wang Y, 2020, BMJ GLOB HEALTH, V5, DOI 10.1136/bmjgh-2020-002794
   Webb Hooper M, 2020, JAMA-J AM MED ASSOC, V323, P2466, DOI 10.1001/jama.2020.8598
   Wolf MS, 2020, ANN INTERN MED, V173, P100, DOI 10.7326/M20-1239
   Zhou F, 2020, LANCET, V395, P1054, DOI 10.1016/S0140-6736(20)30566-3
NR 31
TC 0
Z9 0
U1 0
U2 0
PU PUBLIC LIBRARY SCIENCE
PI SAN FRANCISCO
PA 1160 BATTERY STREET, STE 100, SAN FRANCISCO, CA 94111 USA
SN 1932-6203
J9 PLOS ONE
JI PLoS One
PY 2022
VL 17
IS 4
AR e0266381
DI 10.1371/journal.pone.0266381
PG 14
WC Multidisciplinary Sciences
WE Science Citation Index Expanded (SCI-EXPANDED); Social Science Citation Index (SSCI)
SC Science & Technology - Other Topics
GA 1D9PO
UT WOS:000794129600009
PM 35468170
OA Green Published, gold
DA 2022-07-18
ER

PT J
AU Baumgart, DC
AF Baumgart, Daniel C.
TI Digital advantage in the COVID-19 response: perspective from Canada's
   largest integrated digitalized healthcare system
SO NPJ DIGITAL MEDICINE
LA English
DT Editorial Material
ID OUTBREAK; MEDICINE
AB The SARS-CoV-2 pandemic has challenged healthcare systems worldwide. Uncertainty of transmission, limitations of physical healthcare system infrastructure and supplies as well as workforce shortages require dynamic adaption of resource deployment to manage rapidly evolving care demands, ideally based on real time data for the entire population. Moreover, shut down of traditional face-to-face care infrastructure requires rapid deployment of virtual health care options to avoid collapse of health organizations. The Alberta Electronic Health Record Information System is one of the largest population based comprehensive electronic medical record (EMR) installations. Alberta's long standing solid telehealth hardware-, training-, provider remuneration- and legislation infrastructure has enabled quick transition to virtual healthcare. Virtual health services including asynchronous secure clinical communications, real-time virtual care via messaging, telephony or video conferencing (telehealth) and ancillary functions like triage, scheduling, documentation and reporting, the previously established virtual hospital program with home monitoring, virtual health assessments, medication review, education and support for patients and families and coordination between family doctors, specialists and other health team members help to control viral transmission, protect healthcare personnel and save supplies. Moreover, rapid launch of online screening and triage tools to guide testing and isolation, online result sharing, infected patient and contact tracing including a smartphone exposure tracking application (ABTraceTogether), electronic best practice alerts and decision support tools, test and treatment order sets for standardized COVID-19 management, continuous access to population level real-time data to inform healthcare provider, public health and government decisions have become key factors in the management of a global crisis in Alberta.
C1 [Baumgart, Daniel C.] Univ Alberta, Div Gastroenterol, Edmonton, AB, Canada.
RP Baumgart, DC (通讯作者)，Univ Alberta, Div Gastroenterol, Edmonton, AB, Canada.
EM baumgart@ualberta.ca
RI Baumgart, Daniel C./AAU-2930-2021
OI Baumgart, Daniel C./0000-0003-2146-507X
FU Canadian Institute for Advanced Research (CIFAR) COVID-19 Catalyst Grant
FX D.C.B. is the recipient of a Canadian Institute for Advanced Research
   (CIFAR) COVID-19 Catalyst Grant. D.C.B. would like to thank professor
   Randolph G. Goebel, Department of Computing Science, University of
   Alberta and Alberta Machine Intelligence Institute (Amii) both in
   Edmonton, AB, Canada for critically reading this manuscript. The
   opinions expressed in this manuscript are the author's own and do not
   necessarily reflect those of Alberta Health Services, Alberta Health or
   other Government of Alberta entities.
CR Abeler J, 2020, JMIR MHEALTH UHEALTH, V8, DOI 10.2196/19359
   Alberta Health Services, 2020, ALB HLTH SERV AHS DA
   Alberta Health Services, 2020, ALB CONN CAR IMPL TI
   Alberta Health Services, 2020, FIT WORK ONL SELF AS
   Alberta Health Services, 2019, CONN CAR LAUNCH NOV
   Alberta Medical Association, 2020, VIRT CAR
   [Anonymous], 2020, FREQUENTLY ASKED QUE
   [Anonymous], 2020, CANADA HLTH INFOWAY
   [Anonymous], 2020, ABTRACETOGETHER
   [Anonymous], 2020, B ALBERTA HLTH INSUR
   [Anonymous], 2020, SCHEDULE MED BENEFIT
   [Anonymous], 2018, ENHANCING COMMUNITY
   Baumgart DC, 2005, LANCET, V366, P1210, DOI 10.1016/S0140-6736(05)67484-3
   Bayham J, 2020, LANCET PUBLIC HEALTH, V5, pE271, DOI 10.1016/S2468-2667(20)30082-7
   Bedford J, 2020, LANCET, V395, P1015, DOI 10.1016/S0140-6736(20)30673-5
   Berry I, 2020, CAN MED ASSOC J, V192, pE420, DOI 10.1503/cmaj.75262
   Buckee CO, 2020, SCIENCE, V368, P145, DOI 10.1126/science.abb8021
   Buerhaus PI, 2020, JAMA-J AM MED ASSOC, V323, P1777, DOI 10.1001/jama.2020.4978
   Canadian Medical Protective Association, 2020, COVID 19 HUB ADV SUP
   College of Physicians & Surgeons of Alberta, 2010, STAND PRACT TEL
   College of Physicians & Surgeons of Alberta, 2018, TEL
   College of Physicians & Surgeons of Alberta, 2016, EL COMM SEC MOB DEV
   College of Physicians & Surgeons of Alberta, 2020, ADV PROF COVID 19 VI
   Cox D, 2020, BMJ-BRIT MED J, V369, DOI 10.1136/bmj.m1925
   Dorsey ER, 2020, LANCET, V395, P859, DOI 10.1016/S0140-6736(20)30424-4
   Ferretti L, 2020, SCIENCE, V368, P619, DOI 10.1126/science.abb6936
   Keesara S, 2020, NEW ENGL J MED, V382, DOI 10.1056/NEJMp2005835
   Kerstin NV, 2020, SWISS MED WKLY, V150, DOI 10.4414/smw.2020.20282
   Lenert L, 2020, J AM MED INFORM ASSN, V27, P963, DOI 10.1093/jamia/ocaa039
   Leung NHL, 2020, NAT MED, V26, P676, DOI 10.1038/s41591-020-0843-2
   Marczak B., 2020, MOV FAST ROLL YOUR O
   Morley J, 2020, NATURE, V582, P29, DOI 10.1038/d41586-020-01578-0
   My Health Alberta, 2020, SELF ASS ONL TOOL HE
   My Health Alberta, 2020, COVID 19 SELF ASS
   Netcare Alberta, 2020, OVERVIEW ALBERTA S E
   Nussbaumer-Streit Barbara, 2020, Cochrane Database Syst Rev, V9, pCD013574, DOI 10.1002/14651858.CD013574.pub2
   Oran DP, 2019, LANCET, V394, P17, DOI 10.1016/S0140-6736(19)31498-9
   Park S, 2020, JAMA-J AM MED ASSOC, V323, P2129, DOI 10.1001/jama.2020.6602
   Popescu S, 2020, DISASTER MED PUBLIC, V14, P538, DOI 10.1017/dmp.2020.55
   Saegis Solutions, 2020, COVID 19 HEALTHC CYB
   Sharma T, 2020, NAT MED, V26, P1165, DOI 10.1038/s41591-020-0928-y
   United Nations Development Programme, 2020, UN HUM DEV IND HDI
   van Doremalen N, 2020, NEW ENGL J MED, V382, P1564, DOI [10.1101/2020.03.09.20033217, 10.1056/NEJMc2004973]
   Wu F, 2020, NATURE, V579, P265, DOI 10.1038/s41586-020-2008-3
   Zhou P, 2020, NATURE, V579, P270, DOI 10.1038/s41586-020-2012-7
   Zhu N, 2020, NEW ENGL J MED, V382, P727, DOI 10.1056/NEJMoa2001017
NR 46
TC 14
Z9 14
U1 4
U2 6
PU NATURE PORTFOLIO
PI BERLIN
PA HEIDELBERGER PLATZ 3, BERLIN, 14197, GERMANY
SN 2398-6352
J9 NPJ DIGIT MED
JI npj Digit. Med.
PD AUG 31
PY 2020
VL 3
IS 1
AR 114
DI 10.1038/s41746-020-00326-y
PG 4
WC Health Care Sciences & Services; Medical Informatics
WE Science Citation Index Expanded (SCI-EXPANDED)
SC Health Care Sciences & Services; Medical Informatics
GA QC9KV
UT WOS:000615150300001
OA gold, Green Published
DA 2022-07-18
ER

PT J
AU Paludneviciene, R
   Knight, T
   Firl, G
   Luttrell, K
   Takayama, K
   Kushalnagar, P
AF Paludneviciene, Raylene
   Knight, Tracy
   Firl, Gideon
   Luttrell, Kaela
   Takayama, Kota
   Kushalnagar, Poorna
TI Perception of COVID-19 Physical Distancing Effectiveness and
   Contagiousness of Asymptomatic Individuals: Cross-sectional Survey of
   Deaf and Hard of Hearing Adults in the United States
SO JOURNAL OF MEDICAL INTERNET RESEARCH
LA English
DT Article
DE COVID-19; coronavirus; physical distancing; asymptomatic individual;
   social media; deaf; hard of hearing; sign language; perception;
   misinformation
ID HEALTH LITERACY; LIFE
AB Background: During the COVID-19 pandemic, there has been a rapid increase in the amount of information about the disease and SARS-CoV-2 on the internet. If the language used in video messages is not clear or understandable to deaf and hard of hearing (DHH) people with a high school degree or less, this can cause confusion and result in information gaps among DHH people during a health emergency.
   Objective: The aim of this study is to investigate the relationship between DHH people's perception of the effectiveness of physical distancing and contagiousness of an asymptomatic person.
   Methods: This is a cross-sectional survey study on DHH people's perceptions about COVID-19 (N=475). Items pertaining to COVID-19 knowledge were administered to US deaf adults from April 17, 2020, to May 1, 2020, via a bilingual American Sign Language/English online survey platform.
   Results: The sample consisted of 475 DHH adults aged 18-88 years old, with 74% (n=352) identifying as White and 54% (n=256) as female. About 88% (n=418) of the sample felt they knew most things or a lot about physical distancing. This figure dropped to 72% (n=342) for the question about the effectiveness of physical distancing in reducing the spread of COVID-19 and 70% (n=333) for the question about the contagiousness of an infected person without symptoms. Education and a knowledge of the effectiveness of physical distancing significantly predicted knowledge about the contagiousness of an asymptomatic individual. Race, gender, and age did not emerge as significant predictors.
   Conclusions: This results of this study point to the strong connection between education and coronavirus-related knowledge. Education-related disparities can be remedied by making information fully accessible and easily understood during emergencies and pandemics.
C1 [Paludneviciene, Raylene; Kushalnagar, Poorna] Gallaudet Univ, Dept Psychol, 800 Florida Ave NE, Washington, DC 20002 USA.
   [Knight, Tracy] Sam Houston State Univ, Dept World Languages & Cultures, Huntsville, TX 77340 USA.
   [Firl, Gideon; Luttrell, Kaela; Kushalnagar, Poorna] Gallaudet Univ, Ctr Deaf Hlth Equ, Washington, DC 20002 USA.
   [Takayama, Kota] Gallaudet Univ, Dept Social Work, Washington, DC 20002 USA.
RP Kushalnagar, P (通讯作者)，Gallaudet Univ, Dept Psychol, 800 Florida Ave NE, Washington, DC 20002 USA.
EM poorna.kushalnagar@gallaudet.edu
RI ; Kushalnagar, Poorna/A-6359-2008
OI Takayama, Kota/0000-0002-7767-018X; Firl, Gideon/0000-0002-9398-7435;
   Paludneviciene, Raylene/0000-0002-5838-361X; Luttrell,
   Kaela/0000-0002-3934-5423; Kushalnagar, Poorna/0000-0002-8658-6932
FU National Institute on Deafness and Other Communication Disorders (NIDCD)
   of the National Institutes of Health [R01DC014463-01A1,
   R01DC014463-05S4]
FX This work was supported by the National Institute on Deafness and Other
   Communication Disorders (NIDCD) of the National Institutes of Health
   (R01DC014463-01A1 and R01DC014463-05S4 to Poorna Kushalnagar, PhD). The
   content is solely the responsibility of the authors and does not
   necessarily represent the official views of the National Institutes of
   Health.
CR [Anonymous], 2020, POSITION STATEMENT A
   Anzar WBQ., 2020, MERIT RES J MED MED, V8, P069
   Argenyi M, 2019, JMIR PUBLIC HLTH SUR, V5, P120, DOI 10.2196/13658
   Barnett S, 2011, PREV CHRONIC DIS, V8
   Bode L, 2018, HEALTH COMMUN, V33, P1131, DOI 10.1080/10410236.2017.1331312
   Bode L, 2015, J COMMUN, V65, P619, DOI 10.1111/jcom.12166
   Bujang MA, 2018, MALAYS J MED SCI, V25, P122, DOI 10.21315/mjms2018.25.4.12
   Hao K, 2020, MIT TECHNOL REV 2020
   Ivey SL, 2014, PUBLIC HEALTH REP, V129, P148, DOI 10.1177/003335491412900208
   Jolley D, 2014, PLOS ONE, V9, DOI 10.1371/journal.pone.0089177
   Kim H, 2017, PATIENT EDUC COUNS, V100, P1073, DOI 10.1016/j.pec.2017.01.015
   Knapp C, 2011, J MED INTERNET RES, V13, DOI 10.2196/jmir.1697
   Kushalnagar P, 2020, J PATIENT-REP OUTCOM, V4, DOI 10.1186/s41687-020-00208-7
   Kushalnagar P, 2018, EHEALTH CURRENT EVID
   Kushalnagar P, 2019, J GENET COUNS, V28, P933, DOI 10.1002/jgc4.1134
   Kushalnagar P, 2017, JMIR RES PROTOC, V6, DOI 10.2196/resprot.8067
   Kushalnagar P, 2014, DISABIL HEALTH J, V7, P350, DOI 10.1016/j.dhjo.2014.04.001
   Lai I, 2019, INT J INFECT DIS, V79, P114, DOI 10.1016/j.ijid.2018.11.282
   McKee MM, 2015, J HEALTH COMMUN, V20, P92, DOI 10.1080/10810730.2015.1066468
   Mitchell Amy, 2014, PEW RES CTR JOURNALI
   Neuhauser L, 2013, PLOS ONE, V8, DOI 10.1371/journal.pone.0055614
   Nyhan B, 2014, PEDIATRICS, V133, pE835, DOI 10.1542/peds.2013-2365
   Schild S, 2012, PSYCHOL TRAUMA-US, V4, P117, DOI 10.1037/a0021578
   Smith SR, 2012, PUBLIC HEALTH - SOCIAL AND BEHAVIORAL HEALTH, P449
   Spellun AH, 2019, J PEDIATR ADOL GYNEC, V32, P293, DOI 10.1016/j.jpag.2018.11.013
   Takayama K, 2017, J SOC WORK DISABIL R, V16, P247, DOI 10.1080/1536710X.2017.1372241
   Tan ASL, 2015, J COMMUN, V65, P674, DOI 10.1111/jcom.12163
   Vernon M, 2001, INT J LAW PSYCHIAT, V24, P43, DOI 10.1016/S0160-2527(99)00031-X
NR 28
TC 3
Z9 3
U1 1
U2 11
PU JMIR PUBLICATIONS, INC
PI TORONTO
PA 130 QUEENS QUAY E, STE 1102, TORONTO, ON M5A 0P6, CANADA
SN 1438-8871
J9 J MED INTERNET RES
JI J. Med. Internet Res.
PD FEB 25
PY 2021
VL 23
IS 2
AR e21103
DI 10.2196/21103
PG 7
WC Health Care Sciences & Services; Medical Informatics
WE Science Citation Index Expanded (SCI-EXPANDED); Social Science Citation Index (SSCI)
SC Health Care Sciences & Services; Medical Informatics
GA QM2DR
UT WOS:000621590700011
PM 33560996
OA Green Published, gold
DA 2022-07-18
ER

PT J
AU Lim, J
   Ko, H
   Park, J
   Ihm, J
AF Lim, Jaeseo
   Ko, Hyunwoong
   Park, Jooyong
   Ihm, Jungjoon
TI Effect of active learning and online discussions on the academic
   performances of dental students
SO BMC MEDICAL EDUCATION
LA English
DT Article
DE Discussion; Active learning; Online learning; Self-study; Health
   professions education
ID HIGH-SCHOOL; EDUCATION; KNOWLEDGE; FRAMEWORK; MIDDLE
AB Background COVID-19 caused significant confusion around the world, and dental education was no exception. Therefore, in line with the demands of the times, this study sought to determine the applicability of online active learning to dental education. Methods This study was conducted in the second semester of 2020 at a school of dentistry in a selective university in Korea. A total of 114 dental students were recruited. Participants were assigned to four different groups (lecture and discussion [LD], lecture and discussion with instructor's worksheet [LW], self-study and discussion [SSD], and self-study and discussion with instructor's worksheet [SW]) using the random breakout room function in the Zoom video conference application. Their final test scores were then analyzed using analysis of variance and the online active learning results were compared with the offline learning results. Results The scores were highest for the transfer type items in the SSD group, followed by the SW group and the two lecture groups, which had no significant differences. These scores and pattern differences between the groups were similar for all items. The results suggested that studying by oneself rather than simply listening to lectures enhanced the effects of the discussions and led to higher learning outcomes. In addition, the effect of the instructor's intervention in the middle of the discussion varied depending on the pre-learning activities of discussion. As with previous offline experiments, self-study followed by group discussion had higher learning outcomes for both the verbatim and transfer type items. Conclusions In agreement with the Interactive, Constructive, Active, and Passive (ICAP) framework and other active learning theories, the findings clearly indicated that online active learning was applicable to dental students, and when self-study precedes discussion, the learning is richer and the learning outcomes are better.
C1 [Lim, Jaeseo; Ko, Hyunwoong; Park, Jooyong; Ihm, Jungjoon] Seoul Natl Univ, Interdisciplinary Program Cognit Sci, Seoul 08826, South Korea.
   [Ko, Hyunwoong] Seoul Natl Univ, Dept Psychiat, Coll Med, Seoul, South Korea.
   [Ko, Hyunwoong] SMG SNU Boramae Med Ctr, Seoul, South Korea.
   [Park, Jooyong] Seoul Natl Univ, Dept Psychol, Seoul 08826, South Korea.
   [Ihm, Jungjoon] Seoul Natl Univ, Dent Res Inst, Sch Dent, Seoul 03080, South Korea.
RP Park, J; Ihm, J (通讯作者)，Seoul Natl Univ, Interdisciplinary Program Cognit Sci, Seoul 08826, South Korea.
EM jooypark@snu.ac.kr; ijj127@snu.ac.kr
OI Ko, Hyunwoong/0000-0001-7135-3872; IHM, JUNGJOON/0000-0002-3136-5956;
   Lim, Jaeseo/0000-0003-0978-9098
FU Basic Science Research Program through the National Research Foundation
   of Korea (NRF) - Ministry of Education [NRF-2021R1A6A3A13039453]
FX The learning materials we used were the same as for Lim et al. (2019).
   This research was supported by the Basic Science Research Program
   through the National Research Foundation of Korea (NRF) funded by the
   Ministry of Education (NRF-2021R1A6A3A13039453).
CR Barnett SM, 2002, PSYCHOL BULL, V128, P612, DOI 10.1037//0033-2909.128.4.612
   Beyer BK, 1987, PRACTICAL STRATEGIES
   Chi MTH, 2014, EDUC PSYCHOL-US, V49, P219, DOI 10.1080/00461520.2014.965823
   Chi MTH, 2009, TOP COGN SCI, V1, P73, DOI 10.1111/j.1756-8765.2008.01005.x
   Clark D, 2002, MED TEACH, V24, P598, DOI 10.1080/0142159021000063916
   Cook DA, 2008, JAMA-J AM MED ASSOC, V300, P1181, DOI 10.1001/jama.300.10.1181
   Corey SM, 1934, J EDUC PSYCHOL, V25, P459, DOI 10.1037/h0074323
   Croninger, 2016, POLICY INSIGHTS BEHA, V3, DOI [10.1177/2372732215624215, DOI 10.1177/2372732215624215]
   Daradoumis T, 2013, 2013 EIGHTH INTERNATIONAL CONFERENCE ON P2P, PARALLEL, GRID, CLOUD AND INTERNET COMPUTING (3PGCIC 2013), P208, DOI 10.1109/3PGCIC.2013.37
   Faul F, 2007, BEHAV RES METHODS, V39, P175, DOI 10.3758/BF03193146
   Fox R., 2004, COMFORT ZONE, P319
   Goldstone RL, 2012, EDUC PSYCHOL-US, V47, P149, DOI 10.1080/00461520.2012.695710
   Hew KF, 2014, EDUC RES REV-NETH, V12, P45, DOI 10.1016/j.edurev.2014.05.001
   Hrepic Z., 2007, J SCI EDUC TECHNOL, V16, P213, DOI DOI 10.1007/S10956-007-9048-4
   Ihm J, 2020, J DENT EDUC, V84, P495, DOI 10.21815/JDE.019.191
   Irby DM, 2010, ACAD MED, V85, P220, DOI 10.1097/ACM.0b013e3181c88449
   Jacobson M. J., 2004, International Journal of Learning Technology, V1, P40, DOI 10.1504/IJLT.2004.003681
   Khan B.H., 2005, MANAGING E LEARNING
   Koole S, 2014, J DENT EDUC, V78, P1552
   Kumar V, 2012, J DENT EDUC, V76, P330
   Langer JA, 2000, AM EDUC RES J, V37, P397
   Langer JA, 2001, AM EDUC RES J, V38, P837, DOI 10.3102/00028312038004837
   Lee J, 2019, BRIT J EDUC TECHNOL, V50, P934, DOI 10.1111/bjet.12618
   Lim JM, 2019, BMC COMPLEM ALTERN M, V19, DOI 10.1186/s12906-019-2457-0
   Lim L P, 1999, Eur J Dent Educ, V3, P20
   McNamara DS, 1996, COGNITION INSTRUCT, V14, P1, DOI 10.1207/s1532690xci1401_1
   Meng L, 2020, J DENT RES, V99, P481, DOI 10.1177/0022034520914246
   MIYAKE N, 1979, J VERB LEARN VERB BE, V18, P357, DOI 10.1016/S0022-5371(79)90200-7
   Moon SH, 2019, J KOREAN MED SCI, V34, DOI 10.3346/jkms.2019.34.e84
   Mujayanto Rochman, 2020, Eur J Dent, V14, pS179, DOI 10.1055/s-0040-1719210
   Murphy PK, 2018, AM EDUC RES J, V55, P1113, DOI 10.3102/0002831218771303
   Owen C, 2007, MED EDUC, V41, P508, DOI 10.1111/j.1365-2929.2007.02732.x
   Poh MZ, 2010, IEEE T BIO-MED ENG, V57, P1243, DOI 10.1109/TBME.2009.2038487
   Rose S, 2020, JAMA-J AM MED ASSOC, V323, P2131, DOI 10.1001/jama.2020.5227
   Ruberg LF, 1996, J EDUC COMPUT RES, V14, P243, DOI 10.2190/7PPF-FQBJ-1RJM-CACT
   Skochelak SE, 2017, ACAD MED, V92, P16, DOI 10.1097/ACM.0000000000001160
   Takeuchi H, 2015, J DENT EDUC, V79, P417
   Toquero C. M, 2020, PEDAGOGICAL RES, V5, P2468, DOI [10.29333/pr/7947, DOI 10.29333/PR/7947]
   Tucker B., 2012, EDUCATION, V12, P82
   Usak M, 2020, J BALT SCI EDUC, V19, P180, DOI 10.33225/jbse/20.19.180
   Warschauer M, 1997, MOD LANG J, V81, P470, DOI 10.2307/328890
   Wieman C, 2005, PHYS TODAY, V58, P36, DOI 10.1063/1.2155756
NR 42
TC 0
Z9 0
U1 4
U2 4
PU BMC
PI LONDON
PA CAMPUS, 4 CRINAN ST, LONDON N1 9XW, ENGLAND
EI 1472-6920
J9 BMC MED EDUC
JI BMC Med. Educ.
PD APR 25
PY 2022
VL 22
IS 1
AR 312
DI 10.1186/s12909-022-03377-9
PG 9
WC Education & Educational Research; Education, Scientific Disciplines
WE Science Citation Index Expanded (SCI-EXPANDED); Social Science Citation Index (SSCI)
SC Education & Educational Research
GA 0T9XG
UT WOS:000787314000001
PM 35468763
OA gold, Green Published
DA 2022-07-18
ER

PT J
AU Patella, V
   Sanduzzi, A
   Bruzzese, D
   Florio, G
   Brancaccio, R
   Fabbrocini, G
   Delfino, G
AF Patella, Vincenzo
   Sanduzzi, Alessandro
   Bruzzese, Dario
   Florio, Giovanni
   Brancaccio, Raffaele
   Fabbrocini, Gabriella
   Delfino, Gabriele
TI A Survey Among Italian Physicians During COVID-19 Outbreak. Could
   Bacillus Calmette-Guerin Vaccine Be Effective Against SARS-CoV2?
SO FRONTIERS IN PHARMACOLOGY
LA English
DT Article
DE SARS-CoV2; COVID-19; trained immunity; natural killer cells; innate
   immunity; epidemiology; Bacille Calmette-Guerin vaccine
ID BCG VACCINATION; PROTECTION; RESPONSES
AB Background: Epidemiological studies show that BCG-vaccinated population seems to be more likely protected from COVID-19 infection, but WHO gave a stark warning on use of BCG vaccine without confirmed COVID-19 trials. The aim of the study is to evaluate whether TB vaccination, performed several years earlier, could confer protection against COVID-19.
   Methods: After the Ethical Committee authorization, professional orders were used to contact physicians with an online survey. Specialty, COVID-19 infection and previous BCG vaccination were recorded. Statistical data analysis was performed.
   Results: 1906 physicians answered the questionnaire, (M = 1068; F = 838; mean age 50.7 +/- 13.3 years; range 24-87), more than half (1062; 55.7%) experienced BCG vaccination. Professional activity was recorded, and only 49 subjects (2.6%) of them were infected by SARS-CoV2. Among the group of infected people, asymptomatic form occurred in 12 subjects (24.5%); a pauci-symptomatic form in 24 subjects (49.0%); and a severe form (pneumonia and/or respiratory distress) in 13 (26.5%). Considering only the clinically relevant form of COVID-19, period prevalence was 2.2% (23/1062) in the vaccinated group and 1.7% (14/844) in the unvaccinated group (OR: 1.31, 95% C.I.: 0.68-2.63, p = 0.427).
   Conclusion: Our experience does not confirm the possible protective role of BCG vaccination, performed years earlier, against COVID-19. Although recent epidemiological studies point out in BCG-vaccinated population a lower prevalence of SARS-CoV2 infection, in our cohort of physicians no significant difference was found in terms of prevalence of COVID-19 infection. Our data underline the necessity to follow the WHO warning about the indiscriminate use of BCG vaccine, until clear evidence of protection by BCG vaccination against COVID-19 is fully demonstrated.
C1 [Patella, Vincenzo; Florio, Giovanni; Brancaccio, Raffaele; Delfino, Gabriele] Santa Maria Della Speranza Hosp, Dept Med ASL Salerno, Div Allergy & Clin Immunol, Salerno, Italy.
   [Patella, Vincenzo; Brancaccio, Raffaele] Univ Naples Federico II, Postgrad Program Allergy & Clin Immunol, Naples, Italy.
   [Sanduzzi, Alessandro] Univ Naples Federico II, Sect Resp Dis, Dept Clin Med & Surg, Naples, Italy.
   [Sanduzzi, Alessandro; Fabbrocini, Gabriella] Univ Federico II, UNESCO Chair Hlth Educ & Sustainable Dev, Naples, Italy.
   [Bruzzese, Dario] Univ Naples Federico II, Dept Publ Hlth, Naples, Italy.
   [Fabbrocini, Gabriella] Univ Naples Federico II, Dermatol Sect, Dermatol, Dept Clin Med & Surg, Naples, Italy.
   [Fabbrocini, Gabriella] Monaldi Hosp, Lab Clin Biochem, Naples, Italy.
RP Patella, V (通讯作者)，Santa Maria Della Speranza Hosp, Dept Med ASL Salerno, Div Allergy & Clin Immunol, Salerno, Italy.; Patella, V (通讯作者)，Univ Naples Federico II, Postgrad Program Allergy & Clin Immunol, Naples, Italy.
EM info@allergiasalerno3.it
OI Fabbrocini, Gabriella/0000-0002-0064-1874; Bruzzese,
   Dario/0000-0001-9911-4646
CR Biering-Sorensen S, 2012, PEDIATR INFECT DIS J, V31, P306, DOI 10.1097/INF.0b013e3182458289
   Calmette A., 1927, VACCINATION PR VENTI, P1927
   Caminati M, 2020, MED HYPOTHESES, V144, DOI 10.1016/j.mehy.2020.110109
   Channappanavar R, 2016, CELL HOST MICROBE, V19, P181, DOI 10.1016/j.chom.2016.01.007
   Curtis N, 2020, LANCET, V395, P1545, DOI 10.1016/S0140-6736(20)31025-4
   Faust L.H. S., 2020, UNIVERSAL BCG VACCIN
   Freyne B, 2018, J INFECT DIS, V217, P1798, DOI 10.1093/infdis/jiy069
   Giamarellos-Bourboulis EJ, 2020, CELL, V183, P315, DOI 10.1016/j.cell.2020.08.051
   Gorbalenya AE, 2020, NAT MICROBIOL, V5, P536, DOI 10.1038/s41564-020-0695-z
   Grasselli G, 2020, JAMA-J AM MED ASSOC, V323, P1574, DOI 10.1001/jama.2020.5394
   Gursel M, 2020, ALLERGY, V75, P1815, DOI 10.1111/all.14345
   Hamiel U, 2020, JAMA-J AM MED ASSOC, V323, P2340, DOI 10.1001/jama.2020.8189
   Hirve S, 2012, VACCINE, V30, P7300, DOI 10.1016/j.vaccine.2012.09.035
   Houghton C, 2020, COCHRANE DB SYST REV, DOI 10.1002/14651858.CD013582
   Kleinnijenhuis J, 2014, J INNATE IMMUN, V6, P152, DOI 10.1159/000355628
   Kleinnijenhuis J, 2012, P NATL ACAD SCI USA, V109, P17537, DOI 10.1073/pnas.1202870109
   Li Q, 2020, NEW ENGL J MED, V382, P1199, DOI 10.1056/NEJMoa2001316
   Mangtani P, 2018, INT J EPIDEMIOL, V47, P193, DOI 10.1093/ije/dyx141
   Netea MG, 2020, NAT REV IMMUNOL, V20, P375, DOI 10.1038/s41577-020-0285-6
   Netea MG, 2016, SCIENCE, V352, DOI 10.1126/science.aaf1098
   Ozdemir C, 2020, ALLERGY, V75, P1824, DOI 10.1111/all.14344
   Patella V, 2020, P NATL ACAD SCI USA, V117, P25205, DOI 10.1073/pnas.2015234117
   Patella Vincenzo, 2020, Clin Mol Allergy, V18, P18, DOI 10.1186/s12948-020-00134-5
   Patella V, 2021, ALLERGY, V76, P942, DOI 10.1111/all.14443
   Ponticiello A, 2004, RESP MED, V98, P509, DOI 10.1016/j.rmed.2003.12.003
   Smith SG, 2017, FRONT IMMUNOL, V8, DOI 10.3389/fimmu.2017.00644
   Uthayakumar D, 2018, FRONT IMMUNOL, V9, DOI 10.3389/fimmu.2018.02869
   Wu Y, 2020, SCI TOTAL ENVIRON, V729, DOI 10.1016/j.scitotenv.2020.139051
NR 28
TC 2
Z9 2
U1 0
U2 0
PU FRONTIERS MEDIA SA
PI LAUSANNE
PA AVENUE DU TRIBUNAL FEDERAL 34, LAUSANNE, CH-1015, SWITZERLAND
EI 1663-9812
J9 FRONT PHARMACOL
JI Front. Pharmacol.
PD MAY 3
PY 2021
VL 12
AR 646570
DI 10.3389/fphar.2021.646570
PG 8
WC Pharmacology & Pharmacy
WE Science Citation Index Expanded (SCI-EXPANDED)
SC Pharmacology & Pharmacy
GA SC9IJ
UT WOS:000650976700001
PM 34012395
OA Green Published, gold
DA 2022-07-18
ER

PT J
AU Gale, R
   Eberlein, S
   Fuller, G
   Khalil, C
   Almario, CV
   Spiegel, BMR
AF Gale, Rebecca
   Eberlein, Samuel
   Fuller, Garth
   Khalil, Carine
   Almario, Christopher, V
   Spiegel, Brennan M. R.
TI Public Perspectives on Decisions About Emergency Care Seeking for Care
   Unrelated to COVID-19 During the COVID-19 Pandemic
SO JAMA NETWORK OPEN
LA English
DT Article
ID HOSPITAL ADMISSIONS; CONJOINT-ANALYSIS; MEDICAL-CARE; HEALTH; DISEASE;
   AVOIDANCE; RISK; MEN
AB IMPORTANCE Delaying critical care for treatable conditions owing to fear of contracting COVID-19 in the emergency department (ED) is associated with avoidable morbidity and mortality. Objective To assess and quantify how people decided whether to present to the ED during the COVID-19 pandemic for care unrelated to COVID-19 using conjoint analysis, a form of trade-off analysis that examines how individuals make complex decisions.
   DESIGN, SETTING, AND PARTICIPANTS This cross-sectional survey study was conducted using a nationwide sample from June 1, 2020, during the initial peak of the COVID-19 pandemic. Included participants were adults aged 18 years or older in the US who self-reported that they had not tested positive for COVID-19. Data were analyzed from July 2020 through May 2021.
   EXPOSURES Participants completed a self-administered online survey.
   MAIN OUTCOMES AND MEASURES Using a choice-based conjoint analysis survey, the relative importance was assessed for the following attributes for individuals in deciding whether to seek ED care for symptoms consistent with myocardial infarction or appendicitis: reduction in chance of dying because of ED treatment, crowdedness of ED with other patients, and chance of contracting COVID-19 in the ED. We also performed latent class analyses using conjoint data to identify distinct segments of the respondent population with similar choice patterns. Logistic regression was then used to explore whether patient sociodemographics and political affiliations were factors associated with decision-making.
   RESULTS Among 1981 individuals invited to participate, 933 respondents (47.1%) completed the survey; participants' mean (SD) age was 40.1 (13.0) years, and 491 (52.6%) were women. In latent class analyses, 158 individuals (16.9%) with symptoms of myocardial infarction and 238 individuals (25.5%) with symptoms of appendicitis prioritized avoidance of COVID-19 exposure in the ED (ie, chance of contracting COVID-19 in the ED or crowdedness of ED with other patients) over seeking appropriate care for symptoms. Having a usual source of care was a factor associated with lower odds of prioritizing avoidance of COVID-19 exposure (myocardial infarction scenario: adjusted odds ratio, 0.49 [95% CI, 0.32-0.76]; P = .001; appendicitis scenario: adjusted odds ratio, 0.57 [95% CI, 0.40-0.82]; P = .003), but most sociodemographic factors and political affiliations were not factors associated with decision-making.
   CONCLUSIONS AND RELEVANCE This study found that up to one-quarter of individuals were willing to forgo potentially life-saving ED care to avoid exposure to COVID-19. These findings suggest that health care systems and public health organizations should develop effective communications for patients and the community at large that reassure and encourage timely health care for critical needs during the ongoing COVID-19 pandemic and other scenarios.
C1 [Almario, Christopher, V; Spiegel, Brennan M. R.] Cedars Sinai Med Ctr, Dept Med, 116 N Robertson Blvd,Pacific Theatres Bldg, Los Angeles, CA 90048 USA.
   [Gale, Rebecca; Eberlein, Samuel; Fuller, Garth; Khalil, Carine; Almario, Christopher, V; Spiegel, Brennan M. R.] Cedars Sinai Ctr Outcomes Res & Educ, Los Angeles, CA USA.
   [Almario, Christopher, V; Spiegel, Brennan M. R.] Cedars Sinai Med Ctr, Karsh Div Gastroenterol & Hepatol, Los Angeles, CA 90048 USA.
   [Almario, Christopher, V; Spiegel, Brennan M. R.] Cedars Sinai Med Ctr, Div Hlth Serv Res, Los Angeles, CA 90048 USA.
   [Almario, Christopher, V; Spiegel, Brennan M. R.] Cedars Sinai Med Ctr, Div Informat, Los Angeles, CA 90048 USA.
   [Spiegel, Brennan M. R.] Univ Calif Los Angeles, Dept Hlth Policy & Management, Los Angeles Fielding Sch Publ Hlth, Los Angeles, CA 90024 USA.
RP Spiegel, BMR (通讯作者)，Cedars Sinai Med Ctr, Dept Med, 116 N Robertson Blvd,Pacific Theatres Bldg, Los Angeles, CA 90048 USA.
EM Brennan.Spiegel@cshs.org
CR Ackerman JM, 2021, TRENDS COGN SCI, V25, P177, DOI 10.1016/j.tics.2020.11.008
   Almario CV, 2018, AM J GASTROENTEROL, V113, P1701, DOI 10.1038/s41395-018-0256-8
   Almario CV, 2018, AM J GASTROENTEROL, V113, P58, DOI 10.1038/ajg.2017.470
   American Association for Public Opinion Research, SURV DISCL CHECKL
   Anderson Kelly E, 2021, JAMA Netw Open, V4, pe2034882, DOI 10.1001/jamanetworkopen.2020.34882
   Anguilm, 2020, CONVINCING PATIENTS
   [Anonymous], [No title captured], DOI DOI 10.1016/J.JSTROKECEREBROVASDIS.2020.104953
   Baum A, 2020, JAMA-J AM MED ASSOC, V324, P96, DOI 10.1001/jama.2020.9972
   Birkmeyer JD, 2020, HEALTH AFFAIR, V39, P2010, DOI 10.1377/hlthaff.2020.00980
   Blewett LA, 2008, J GEN INTERN MED, V23, P1354, DOI 10.1007/s11606-008-0659-0
   Bridges JFP, 2011, VALUE HEALTH, V14, P403, DOI 10.1016/j.jval.2010.11.013
   Castellucci M., HLTH SYSTEMS LEVERAG
   Cunningham CE, 2010, PATIENT, V3, P257, DOI 10.2165/11537870-000000000-00000
   Czeisler ME, 2020, MMWR-MORBID MORTAL W, V69, P1250, DOI 10.15585/mmwr.mm6936a4
   Devoe JE, 2008, J AM BOARD FAM MED, V21, P441, DOI 10.3122/jabfm.2008.05.080054
   Dong ES, 2020, LANCET INFECT DIS, V20, P533, DOI 10.1016/S1473-3099(20)30120-1
   Garcia S, 2020, J AM COLL CARDIOL, V75, P2871, DOI 10.1016/j.jacc.2020.04.011
   Hammond WP, 2011, J HEALTH CARE POOR U, V22, P157, DOI 10.1353/hpu.2011.0016
   Heist T., TRENDS OVERALL NONCO
   Hoffman RM, 2015, J GEN INTERN MED, V30, P924, DOI 10.1007/s11606-014-3171-8
   Horenstein A, 2020, CLIN PSYCHOL REV, V81, DOI 10.1016/j.cpr.2020.101894
   Hsieh HF, 2005, QUAL HEALTH RES, V15, P1277, DOI 10.1177/1049732305276687
   Kansagra AP, 2020, NEW ENGL J MED, V383, P400, DOI 10.1056/NEJMc2014816
   Kluger J., YOU MAY BE SURPRISED
   Lange SJ, 2020, MMWR-MORBID MORTAL W, V69, P795, DOI 10.15585/mmwr.mm6925e2
   Law MR, 2002, ARCH INTERN MED, V162, P2405, DOI 10.1001/archinte.162.21.2405
   Lee SA, 2020, DEATH STUD, DOI [10.1080/07481187.2020.1748481, 10.1080/07481187.2020.1853885]
   Li CY, 2011, HEALTH SERV RES, V46, P1059, DOI 10.1111/j.1475-6773.2011.01240.x
   Lichtenstein GR, 2010, PATIENT, V3, P113, DOI 10.2165/11314880-000000000-00000
   Marchese G, 2016, COR VASA, V58, pE225, DOI 10.1016/j.crvasa.2016.03.002
   McCutcheon BA, 2014, J AM COLL SURGEONS, V218, P905, DOI 10.1016/j.jamcollsurg.2014.01.003
   Menees SB, 2018, GASTROENTEROLOGY, V154, P1672, DOI 10.1053/j.gastro.2018.01.062
   Nease DE, 1999, J FAM PRACTICE, V48, P769
   Orgera, KEY FACTS HLTH HLTH
   Orlando Health Heart and Vascular Institute, SURV FINDS AM MAY DE
   Orme B.K, 2010, GETTING STARTED CONJ
   Oseran AS, 2020, AM J MANAG CARE, V26, P327, DOI 10.37765/ajmc.2020.43837
   Pessoa-Amorim G, 2020, EUR HEART J-QUAL CAR, V6, P210, DOI 10.1093/ehjqcco/qcaa046
   PRNewswire, CAL HOSP ASS LAUNCH
   Quaife M, 2018, EUR J HEALTH ECON, V19, P1053, DOI 10.1007/s10198-018-0954-6
   Ridgway JP, 2021, INFECT CONT HOSP EP, V42, P105, DOI [10.1017/ice.2020.1224, 10.1017/ice.2020.1224[Opensinanewwindow]]
   Sangha O, 2003, ARTHRIT RHEUM-ARTHR, V49, P156, DOI 10.1002/art.10993
   Sawtooth Software, LAT CLASS TECHN PAP
   Schaller M, 2011, CURR DIR PSYCHOL SCI, V20, P99, DOI 10.1177/0963721411402596
   Sharpless NE, 2020, SCIENCE, V368, P1290, DOI 10.1126/science.abd3377
   Sommers AR, 2003, AM J MANAG CARE, V9, P618
   Sung NJ, 2019, KOREAN J FAM MED, V40, P143, DOI 10.4082/kjfm.17.0093
   Thrivable American Diabetes Association, EFF COVID 19 PAND PE
   Tolbert J., WHAT ISSUES WILL UNI
   Tsai J, 2010, MED CARE, V48, P628, DOI 10.1097/MLR.0b013e3181dbdf76
   UCLA Center for Health Policy Research, RAC ETHN HLTH PROF
   Wittchen H-U, 2012, MMW Fortschr Med, V154 Suppl 3, P77
   Wong LE., 2020, NEJM CATALYST, DOI [10.1056/CAT.1020.0193, DOI 10.1056/CAT.20.0193, 10.1056/ CAT.20.0193]
   World Health Organization, COVID 19 CONT DISR E
   Wysocki AP, 2015, ANZ J SURG, V85, P521, DOI 10.1111/ans.12829
   Xu KT, 2002, HEALTH SERV RES, V37, P1509, DOI 10.1111/1475-6773.10524
NR 56
TC 8
Z9 8
U1 1
U2 3
PU AMER MEDICAL ASSOC
PI CHICAGO
PA 330 N WABASH AVE, STE 39300, CHICAGO, IL 60611-5885 USA
SN 2574-3805
J9 JAMA NETW OPEN
JI JAMA Netw. Open
PD AUG 19
PY 2021
VL 4
IS 8
AR e2120940
DI 10.1001/jamanetworkopen.2021.20940
PG 17
WC Medicine, General & Internal
WE Science Citation Index Expanded (SCI-EXPANDED); Social Science Citation Index (SSCI)
SC General & Internal Medicine
GA UC7WP
UT WOS:000686734700001
PM 34410398
OA gold, Green Published
DA 2022-07-18
ER

PT J
AU Su, XY
   Cai, RY
   Uljarevic, M
   Van Herwegen, J
   Dukes, D
   Yang, YF
   Peng, XM
   Samson, AC
AF Su, Xueyun
   Cai, Ru Ying
   Uljarevic, Mirko
   Van Herwegen, Jo
   Dukes, Daniel
   Yang, Yufang
   Peng, Xiaomei
   Samson, Andrea C.
TI Brief Report: A Cross-Sectional Study of Anxiety Levels and Concerns of
   Chinese Families of Children With Special Educational Needs and
   Disabilities Post-first-wave of COVID-19
SO FRONTIERS IN PSYCHIATRY
LA English
DT Article
DE COVID-19; pandemic; China; SEND; children; anxiety
ID AUTISM SPECTRUM DISORDERS; PREVALENCE; PARENTS
AB The COVID-19 pandemic has a multifaceted impact on mental health due to ill health, restrictions and lockdowns, and loss of employment and institutional support. COVID-19 may disproportionally impact families with special educational needs and disabilities (SEND) due to the already higher prevalence of mental health conditions in children with SEND and their parents. Therefore, it is essential to determine the short-term impact of the pandemic on the mental health of families with SEND in order to identify their ongoing health support needs. The current study aims to examine the anxiety level and concerns of children with SEND and their parents living in China. The sample consisted of 271 parents of children with SEND aged between 6 and 17 years (M-age = 8.37; SDage = 2.76). Parents completed an online survey between 10 April to 8 June 2020. Both child and parental anxiety levels and various concerns increased after the initial wave of COVID-19 when compared with retrospective pre-COVID-19 levels. Parental anxiety and concern levels were significantly higher for those living in rural areas compared to urban areas. In addition, parental and child anxiety and concern levels were significantly correlated with each other. Parental anxiety at the lowest level made a unique and significant statistical contribution to children's anxiety levels. The implications of the study findings are discussed.
C1 [Su, Xueyun; Yang, Yufang; Peng, Xiaomei] East China Normal Univ, Fac Educ, Dept Early Childhood Educ, Shanghai, Peoples R China.
   [Su, Xueyun; Yang, Yufang; Peng, Xiaomei] East China Normal Univ, Changning Matern & Infant Hlth Hosp, Shanghai, Peoples R China.
   [Cai, Ru Ying] Autism Spectrum Australia, Aspect Res Ctr Autism Practice, Melbourne, Vic, Australia.
   [Cai, Ru Ying] Monash Univ, Sch Psychol Sci, Melbourne, Vic, Australia.
   [Uljarevic, Mirko] Univ Melbourne, Melbourne Sch Psychol Sci Dent & Hlth Sci, Fac Med, Melbourne, Vic, Australia.
   [Van Herwegen, Jo] UCL, Inst Educ, Dept Psychol & Human Dev, London, England.
   [Dukes, Daniel; Samson, Andrea C.] Univ Fribourg, Inst Special Educ, Fribourg, Switzerland.
   [Dukes, Daniel; Samson, Andrea C.] Univ Geneva, Swiss Ctr Affect Sci, Geneva, Switzerland.
   [Samson, Andrea C.] Unidistance Suisse, Fac Psychol, Brig, Switzerland.
RP Cai, RY (通讯作者)，Autism Spectrum Australia, Aspect Res Ctr Autism Practice, Melbourne, Vic, Australia.; Cai, RY (通讯作者)，Monash Univ, Sch Psychol Sci, Melbourne, Vic, Australia.
EM ryingcai@autismspectrum.org.au
RI Samson, Andrea C/ABG-6296-2021
OI Samson, Andrea C/0000-0001-6807-3132; Van Herwegen,
   Jo/0000-0001-5316-1818; Dukes, Daniel/0000-0001-8360-849X
FU Swiss National Science Foundation [PP00P1_176722]; Research Funds of the
   Unidistance Suisse; Changning Maternity and Infant Health Hospital, East
   China Normal University; Australian Research Council [DE180100632];
   Swiss National Science Foundation professorship [PP00P1_176722]
FX Swiss National Science Foundation (PP00P1_176722 for Andrea Samson),
   Research Funds of the Unidistance Suisse. XS is funded by Changning
   Maternity and Infant Health Hospital, East China Normal University for
   project titled Research on Development and Assessment of Children in
   Early Childhood. MU is currently supported by the Australian Research
   Council Discovery Early Career Researcher Award (DE180100632). AS has
   the Swiss National Science Foundation professorship (PP00P1_176722).
CR Ahorsu DK, 2022, INT J MENT HEALTH AD, V20, P1537, DOI 10.1007/s11469-020-00270-8
   Allen-Ebrahimian B., 2020, AXIOS
   Asbury K, 2021, J AUTISM DEV DISORD, V51, P1772, DOI 10.1007/s10803-020-04577-2
   Azeem MW, 2013, J CAN ACAD CHILD ADO, V22, P290
   Benke C, 2020, PSYCHIAT RES, V293, DOI 10.1016/j.psychres.2020.113462
   Blakemore SJ, 2010, NEURON, V65, P744, DOI 10.1016/j.neuron.2010.03.004
   Boyd B.A., 2002, FOCUS AUTISM DEV DIS, V17, P208, DOI [10.1177/10883576020170040301, DOI 10.1177/10883576020170040301]
   Brooks SK, 2020, LANCET, V395, P912, DOI [10.1016/S0140-6736(20)30460-8, 10.1016/S0140-6736(20)30460-8.]
   Cai RY, 2018, AUTISM RES, V11, P962, DOI 10.1002/aur.1968
   Charlson F, 2019, LANCET, V394, P240, DOI 10.1016/S0140-6736(19)30934-1
   Che L, 2020, EURASIAN GEOGR ECON, V61, P448, DOI 10.1080/15387216.2020.1791726
   Chen SQ, 2020, INT J ENV RES PUB HE, V17, DOI 10.3390/ijerph17249519
   Chen XY, 2020, INT J ENV RES PUB HE, V17, DOI [10.3390/ijerph17124437, 10.3390/ijerph17082893]
   Colizzi M, 2020, BRAIN SCI, V10, DOI 10.3390/brainsci10060341
   Dehghan F, 2020, COGENT PSYCHOL, V7, DOI 10.1080/23311908.2020.1716465
   Hayes SA, 2013, J AUTISM DEV DISORD, V43, P629, DOI 10.1007/s10803-012-1604-y
   Huiying L., REVISITING GENDER IN, DOI [10.1057/9781137550804_7, DOI 10.1057/9781137550804_7]
   Idoiaga N, 2020, FRONT PSYCHOL, V11, DOI 10.3389/fpsyg.2020.01952
   Kwok KO, 2021, EMERG INFECT DIS, V27, P1802, DOI 10.3201/eid2707.210054
   Lai WW, 2015, J AUTISM DEV DISORD, V45, P2582, DOI 10.1007/s10803-015-2430-9
   Lee AM, 2007, CAN J PSYCHIAT, V52, P233, DOI 10.1177/070674370705200405
   Lee SA, 2020, J ANXIETY DISORD, V74, DOI 10.1016/j.janxdis.2020.102268
   Luo J, 2021, ASSESSMENT, V28, P551, DOI 10.1177/1073191119847757
   McConnell D., 2015, CURR DEV DISORD REP, V2, P100, DOI [https://doi.org/10.1007/s40474-015-0040-z, DOI 10.1007/S40474-015-0040-Z]
   Mugno D, 2007, HEALTH QUAL LIFE OUT, V5, DOI 10.1186/1477-7525-5-22
   Narzisi A, 2020, BRAIN SCI, V10, DOI 10.3390/brainsci10040207
   Neece C, 2020, J INTELL DISABIL RES, V64, P739, DOI 10.1111/jir.12769
   Neil L, 2016, J AUTISM DEV DISORD, V46, P1962, DOI 10.1007/s10803-016-2721-9
   O'Leary A, 2018, BMJ GLOB HEALTH, V3, DOI 10.1136/bmjgh-2018-000924
   Oakley B, 2021, BMJ OPEN, V11, DOI 10.1136/bmjopen-2020-045341
   Parish WL, 2004, INT FAM PLAN PERSPEC, V30, P174, DOI 10.1363/3017404
   Predescu E, 2020, J CLIN MED, V9, DOI 10.3390/jcm9040986
   Rapee RM, 2012, CLIN CHILD FAM PSYCH, V15, P69, DOI 10.1007/s10567-011-0106-3
   Salari N, 2020, GLOBALIZATION HEALTH, V16, DOI 10.1186/s12992-020-00589-w
   Samson A., 2020, COVID19 CRISIS RESPO, DOI [10.17605/OSF.IO/5NKQ9, DOI 10.17605/OSF.IO/5NKQ9]
   Settipani CA, 2013, J CLIN CHILD ADOLESC, V42, P9, DOI 10.1080/15374416.2012.719459
   Sideropoulos V, 2022, J AUTISM DEV DISORD, V52, P2656, DOI 10.1007/s10803-021-05168-5
   Simonoff E, 2008, J AM ACAD CHILD PSY, V47, P921, DOI 10.1097/CHI.0b013e318179964f
   Taquet M, 2021, LANCET PSYCHIAT, V8, P130, DOI 10.1016/S2215-0366(20)30462-4
   Tamo ART, 2020, HEALTH CARE WOMEN IN, V41, P1349, DOI 10.1080/07399332.2020.1841194
   Torales J, 2020, INT J SOC PSYCHIATR, V66, P317, DOI 10.1177/0020764020915212
   Trading Economics, 2021, CHIN URB SURV UN RAT
   Walsh F, 2020, FAM PROCESS, V59, P898, DOI 10.1111/famp.12588
   Wang H, 2021, INT J EQUITY HEALTH, V20, DOI 10.1186/s12939-020-01369-z
   Willner P, 2020, J APPL RES INTELLECT, V33, P1523, DOI 10.1111/jar.12811
   Zhai YS, 2020, BRAIN BEHAV IMMUN, V87, P80, DOI 10.1016/j.bbi.2020.04.053
   Zhang L, 2020, JAMA NETW OPEN, V3, DOI 10.1001/jamanetworkopen.2020.21482
   Zheng YY, 2020, NAT REV CARDIOL, V17, P259, DOI 10.1038/s41569-020-0360-5
   Zimmermann P, 2021, ARCH DIS CHILD, V106, P429, DOI 10.1136/archdischild-2020-320338
NR 49
TC 2
Z9 2
U1 11
U2 17
PU FRONTIERS MEDIA SA
PI LAUSANNE
PA AVENUE DU TRIBUNAL FEDERAL 34, LAUSANNE, CH-1015, SWITZERLAND
SN 1664-0640
J9 FRONT PSYCHIATRY
JI Front. Psychiatry
PD SEP 20
PY 2021
VL 12
AR 708465
DI 10.3389/fpsyt.2021.708465
PG 9
WC Psychiatry
WE Science Citation Index Expanded (SCI-EXPANDED); Social Science Citation Index (SSCI)
SC Psychiatry
GA XB9BM
UT WOS:000721616200001
PM 34616315
OA Green Published, gold
DA 2022-07-18
ER

PT J
AU Tang, WJ
   Hu, T
   Hu, BD
   Jin, CH
   Wang, G
   Xie, C
   Chen, S
   Xu, JP
AF Tang, Wanjie
   Hu, Tao
   Hu, Baodi
   Jin, Chunhan
   Wang, Gang
   Xie, Chao
   Chen, Sen
   Xu, Jiuping
TI Prevalence and correlates of PTSD and depressive symptoms one month
   after the outbreak of the COVID-19 epidemic in a sample of
   home-quarantined Chinese university students
SO JOURNAL OF AFFECTIVE DISORDERS
LA English
DT Article
DE COVID-19; PTSD; Depression; Sleep duration; Undergraduate
ID POSTTRAUMATIC-STRESS-DISORDER; HEALTH QUESTIONNAIRE PHQ-9; SARS;
   EARTHQUAKE; FEAR; CHILDREN; VALIDITY; ANXIETY; IMPACT; MODEL
AB Background: When COVID-19 emerged in China in late 2019, most citizens were home-quarantined to prevent the spread of the virus. This study explored the prevalence of post-traumatic stress disorder (PTSD) and de-pression in a sample of home-quarantined college students to identify the psychological distress risk factors. Method: The PTSD and depressive symptoms in the 2485 participants from 6 universities were investigated using online survey versions of the PTSD Checklist Civilian Version and the 9-question Patient Health Questionnaires (PHQ-9), and data on sleep durations, exposure, home-quarantine time and socio-demographic variables were also collected. Results: The PTSD and depression prevalence were found to be 2.7% and 9.0%. Subjectively, feeling extreme fear was the most signi ficant risk factor for psychological distress, followed by short sleep durations, being in their graduating year (4 th year) and living in severely a fflicted areas. Sleep durations was a mediator between ex-posures and mental health problems. Conclusions: The results suggested that the psychological consequences of the COVID-19 could be serious. Psychological interventions that reduce fear and improve sleep durations need to be made available to the home-quarantined university students, and graduating students and those in the worst-hit areas should be given priority focus.
C1 [Tang, Wanjie; Xu, Jiuping] Sichuan Univ, Inst Emergency Management & Postdisaster Reconstr, Chengdu, Peoples R China.
   [Tang, Wanjie] Sichuan Univ, Ctr Educ & Hlth Psychol, Chengdu, Peoples R China.
   [Hu, Tao] Chengdu Normal Univ, Dept Psychol, Chengdu, Peoples R China.
   [Hu, Baodi] Chongqing Technol & Business Univ, Sch Management, Chongqing, Peoples R China.
   [Jin, Chunhan] Chongqing Jiaotong Univ, Ctr Educ & Hlth Psychol, Chongqing, Peoples R China.
   [Wang, Gang] Chengdu Univ, Dept PreSch Educ, Chengdu, Peoples R China.
   [Xie, Chao] Chengdu Univ Sci & Engn, Ctr Educ & Hlth Psychol, Chengdu, Peoples R China.
   [Chen, Sen] Sichuan Univ, Dept Student ffairs, Chengdu, Peoples R China.
RP Xu, JP (通讯作者)，Sichuan Univ, Inst Emergency Management & Postdisaster Reconstr, Chengdu, Peoples R China.; Chen, S (通讯作者)，Sichuan Univ, Dept Student ffairs, Chengdu, Peoples R China.
EM 371608758@qq.com; xujiuping@scu.edu.cn
FU Sichuan University [2014SCU11066]; Applied Psychology Research Center of
   Chengdu Medical College [CSXL-151203]
FX This work was supported by grants from Sichuan University (2014SCU11066)
   and the Applied Psychology Research Center of Chengdu Medical College
   (CSXL-151203).
CR Chen R, 2006, INT J NURS STUD, V43, P215, DOI 10.1016/j.ijnurstu.2005.03.006
   Dobie DJ, 2002, GEN HOSP PSYCHIAT, V24, P367, DOI 10.1016/S0163-8343(02)00207-4
   Duan L, 2020, LANCET PSYCHIAT, V7, P300, DOI 10.1016/S2215-0366(20)30073-0
   Fan F, 2017, J CLIN PSYCHIAT, V78, P882, DOI 10.4088/JCP.15m10206
   Ge LX, 2017, PLOS ONE, V12, DOI 10.1371/journal.pone.0182145
   Harrington T, 2007, ADDICT BEHAV, V32, P2788, DOI 10.1016/j.addbeh.2007.04.016
   Hawryluck L, 2004, EMERG INFECT DIS, V10, P1206, DOI 10.3201/eid1007.030703
   Jin YC, 2014, ARCH PSYCHIAT NURS, V28, P67, DOI 10.1016/j.apnu.2013.10.010
   Johal SS, 2009, PSYCHOSOCIAL IMPACTS
   Jovanovic T, 2010, DEPRESS ANXIETY, V27, P244, DOI 10.1002/da.20663
   Kopala-Sibley DC, 2016, J ABNORM PSYCHOL, V125, P471, DOI 10.1037/abn0000152
   Kroenke K, 2001, J GEN INTERN MED, V16, P606, DOI 10.1046/j.1525-1497.2001.016009606.x
   Lara DR, 2006, J AFFECT DISORDERS, V94, P89, DOI 10.1016/j.jad.2006.03.021
   Leppin A, 2009, INT J BEHAV MED, V16, P7, DOI 10.1007/s12529-008-9002-8
   Liu S., 2020, LANCET PSYCHIAT
   Livanou M, 2005, EUR PSYCHIAT, V20, P137, DOI 10.1016/j.eurpsy.2004.06.025
   Loh LC, 2005, MALAYS J MED SCI, V12, P43
   Ma R, 2008, COMMUN Q, V56, P376, DOI 10.1080/01463370802448204
   Main A, 2011, J COUNS PSYCHOL, V58, P410, DOI 10.1037/a0023632
   Manea L, 2012, CAN MED ASSOC J, V184, pE191, DOI 10.1503/cmaj.110829
   Mihashi M, 2009, HEALTH PSYCHOL, V28, P91, DOI 10.1037/a0013674
   Norrholm SD, 2011, BIOL PSYCHIAT, V69, P556, DOI 10.1016/j.biopsych.2010.09.013
   Plexousakis SS, 2019, FRONT PUBLIC HEALTH, V7, DOI 10.3389/fpubh.2019.00075
   Qian, 2020, PSYCHOL RESPONSES BE, DOI 10.1101/2020.02.18.20024448
   Rau V, 2005, NEUROSCI BIOBEHAV R, V29, P1207, DOI 10.1016/j.neubiorev.2005.04.010
   Reynolds DL, 2008, EPIDEMIOL INFECT, V136, P997, DOI 10.1017/S0950268807009156
   Roussos A, 2005, AM J PSYCHIAT, V162, P530, DOI 10.1176/appi.ajp.162.3.530
   Schwartz RM, 2019, J TRAUMA STRESS, V32, P677, DOI 10.1002/jts.22445
   Sun YK, 2018, SLEEP MED, V52, P221, DOI 10.1016/j.sleep.2018.03.011
   Swinkels CM, 2013, SLEEP, V36, P1019, DOI 10.5665/sleep.2800
   Tang WJ, 2018, J AFFECT DISORDERS, V232, P363, DOI 10.1016/j.jad.2018.02.081
   Wang WZ, 2014, GEN HOSP PSYCHIAT, V36, P539, DOI 10.1016/j.genhosppsych.2014.05.021
   Weathers FW, 1999, PSYCHOL ASSESSMENT, V11, P124, DOI 10.1037/1040-3590.11.2.124
   Weiss, 1973, LONELINESS EXPERIENC
   Xu Z, 2020, LANCET RESP MED, V8, P420, DOI 10.1016/S2213-2600(20)30076-X
   Yu Y., 2015, PLOS ONE, V10
   Zhang J, 2020, PRECIS CLIN MED, V3, P3, DOI 10.1093/pcmedi/pbaa006
   Zhang YL, 2013, ASIA-PAC PSYCHIAT, V5, P268, DOI 10.1111/appy.12103
   Zheng G, 2005, Asia Pac J Public Health, V17, P124, DOI 10.1177/101053950501700211
NR 39
TC 294
Z9 306
U1 37
U2 262
PU ELSEVIER
PI AMSTERDAM
PA RADARWEG 29, 1043 NX AMSTERDAM, NETHERLANDS
SN 0165-0327
EI 1573-2517
J9 J AFFECT DISORDERS
JI J. Affect. Disord.
PD SEP 1
PY 2020
VL 274
BP 1
EP 7
DI 10.1016/j.jad.2020.05.009
PG 7
WC Clinical Neurology; Psychiatry
WE Science Citation Index Expanded (SCI-EXPANDED); Social Science Citation Index (SSCI)
SC Neurosciences & Neurology; Psychiatry
GA MG9TB
UT WOS:000546374000001
PM 32405111
OA Bronze, Green Published
DA 2022-07-18
ER

PT J
AU Svoboda, SA
   Swigert, A
   Nielson, CB
   Motaparthi, K
AF Svoboda, Steven A.
   Swigert, Anna
   Nielson, Colton B.
   Motaparthi, Kiran
TI Inspired by COVID-19 isolation: Evolving educational techniques in
   dermatology residency programs
SO CLINICS IN DERMATOLOGY
LA English
DT Article
AB The coronavirus disease 2019 (COVID-19) global pandemic has required dermatology residency programs to convert their learning environment largely to a virtual setting. The impromptu reliance on online lectures, videoconference didactics, and other digital educational resources during this time is welcomed by today's millennial generation of medical trainees and coincides with their learning preferences. Although hands-on direct patient care experiences are currently limited due to reservation of in-office visits for urgent care only, resident participation in teledermatology has permitted them to continue gaining valuable clinical training and may allow for enhanced evaluation of their performance in the future. Given the shown benefits of telemedicine and student preferences for online learning, incorporating these virtual technologies into the curriculum will be essential to advancing dermatology residency education.
   (c) 2020 Elsevier Inc. All rights reserved.
C1 [Svoboda, Steven A.] Virginia Tech Carilion Sch Med, Roanoke, VA 24016 USA.
   [Swigert, Anna] Tulane Univ, Sch Med, Dept Dermatol, New Orleans, LA 70112 USA.
   [Nielson, Colton B.; Motaparthi, Kiran] Univ Florida, Coll Med, Dept Dermatol, Gainesville, FL USA.
RP Svoboda, SA (通讯作者)，Virginia Tech Carilion Sch Med, Roanoke, VA 24016 USA.
EM sasvoboda@carilionclinic.org
OI Motaparthi, Kiran/0000-0003-0562-0826
CR [Anonymous], 2014, J Grad Med Educ, V6, P47, DOI 10.4300/JGME-06-01s1-03
   Bashshur R, 2020, TELEMED E-HEALTH, V26, P571, DOI 10.1089/tmj.2020.29040.rb
   Blakely K, 2020, J CUTAN MED SURG, V24, P47, DOI 10.1177/1203475419882341
   Chick RC, 2020, J SURG EDUC, V77, P729, DOI 10.1016/j.jsurg.2020.03.018
   Dai J, 2016, DERMATOL SURG, V42, P977, DOI 10.1097/DSS.0000000000000802
   Emanuel EJ, 2020, JAMA-J AM MED ASSOC, V323, P1127, DOI 10.1001/jama.2020.1227
   Flodgren G, 2015, COCHRANE DB SYST REV, DOI 10.1002/14651858.CD002098.pub2
   Hollander JE, 2020, NEW ENGL J MED, V382, P1679, DOI 10.1056/NEJMp2003539
   Keller JJ, 2020, J AM ACAD DERMATOL, V82, P1262, DOI 10.1016/j.jaad.2020.01.030
   Meeks NM, 2017, CUTIS, V99, P253
   Nassar AH, 2020, JAMA SURG, V155, P624, DOI 10.1001/jamasurg.2020.1219
   Pontius LN, 2020, CUTIS, V105, P36
   Portnoy J, 2020, J ALLER CL IMM-PRACT, V8, P1489, DOI 10.1016/j.jaip.2020.03.008
   Rakowsky S, 2020, ACAD MED, V95, P1152, DOI 10.1097/ACM.0000000000003419
   Rose S, 2020, JAMA-J AM MED ASSOC, V323, P2131, DOI 10.1001/jama.2020.5227
   Shoimer I, 2018, BRIT J DERMATOL, V178, P270, DOI 10.1111/bjd.15549
   Svoboda SA, 2020, CLIN DERMATOL, V38, P384
   Wanat Karolyn A, 2016, J Grad Med Educ, V8, P286, DOI 10.4300/JGME-D-16-00041.1
   Wang JV, 2019, CLIN DERMATOL, V37, P282, DOI 10.1016/j.clindermatol.2018.10.001
   Wang RH, 2020, J AM ACAD DERMATOL, V83, P299, DOI 10.1016/j.jaad.2020.01.065
NR 20
TC 1
Z9 1
U1 1
U2 3
PU ELSEVIER SCIENCE INC
PI NEW YORK
PA STE 800, 230 PARK AVE, NEW YORK, NY 10169 USA
SN 0738-081X
EI 1879-1131
J9 CLIN DERMATOL
JI Clin. Dermatol.
PD JAN-FEB
PY 2021
VL 39
IS 1
BP 41
EP 44
DI 10.1016/j.clindermatol.2020.12.021
EA MAY 2021
PG 4
WC Dermatology
WE Science Citation Index Expanded (SCI-EXPANDED)
SC Dermatology
GA RZ9BP
UT WOS:000648893700007
PM 33972050
OA Green Published, Bronze
DA 2022-07-18
ER

PT J
AU Boregowda, U
   Perisetti, A
   Nanjappa, A
   Gajendran, M
   Sridharan, GK
   Goyal, H
AF Boregowda, Umesha
   Perisetti, Abhilash
   Nanjappa, Arpitha
   Gajendran, Mahesh
   Kutti Sridharan, Gurusaravanan
   Goyal, Hemant
TI Addition of Tocilizumab to the Standard of Care Reduces Mortality in
   Severe COVID-19: A Systematic Review and Meta-Analysis
SO FRONTIERS IN MEDICINE
LA English
DT Review
DE tocilizumab (IL-6 inhibitor); COVID-19; coronavirus (2019-nCoV);
   SARS-C0V-2 infection; tocilizumab; tocilizumab (TCZ)
ID OFF-LABEL USE; TRANSMISSION
AB Introduction:Tocilizumab (TCZ) is an anti-interleukin-6 antibody that has been used for the treatment of severe coronavirus disease 2019 (COVID-19). However, concrete evidence of its benefit in reducing mortality in severe COVID-19 is lacking. Therefore, we performed a systematic review and meta-analysis of relevant studies that compared the efficacy of TCZ in severe COVID-19 vs. standard of care (SOC) alone. Methods:A literature search for studies that compared "tocilizumab" and "standard of care" in the treatment of COVID-19 was done using major online databases from December 2019 to June 14, 2020. Search words "Tocilizumab," "anti-interleukin-6 antibody," and "COVID-19" or "coronavirus 2019" in various combinations were used. Articles in the form of abstracts, letters without original data, case reports, and reviews were excluded. Data were gathered on an Excel sheet, and statistical analysis was performed using Review Manager 5.3. Results:Sixteen studies were eligible from 693 initial studies, including 3,641 patients (64% males). There were 13 retrospective studies and three prospective studies. There were 2,488 patients in the SOC group (61.7%) and 1,153 patients (68.7%) in the TCZ group. The death rate in the TCZ group, 22.4% (258/1,153), was lower than in the SOC group, 26.21% (652/2,488) [pooled odds ratio 0.57 (95% CI 0.36-0.92),p= 0.02]. There was a significant heterogeneity (inconsistency index = 80%) among the included studies. Conclusion:The addition of TCZ to the SOC might reduce mortality in severe COVID-19. More extensive randomized clinical trials are needed to validate these findings.
C1 [Boregowda, Umesha; Nanjappa, Arpitha] Bassett Med Ctr, Dept Internal Med, Cooperstown, NY USA.
   [Perisetti, Abhilash] Univ Arkansas Med Sci, Dept Gastroenterol & Hepatol, Little Rock, AR 72205 USA.
   [Gajendran, Mahesh] Texas Tech Univ, Hlth Sci Ctr El Paso, Paul L Foster Sch Med, El Paso, TX USA.
   [Kutti Sridharan, Gurusaravanan] Univ Arizona, Dept Internal Med, Tucson, AZ USA.
   [Goyal, Hemant] Wright Ctr Grad Med Educ, Scranton, PA USA.
RP Goyal, H (通讯作者)，Wright Ctr Grad Med Educ, Scranton, PA USA.
EM doc.hemant@yahoo.com
RI Boregowda, Umesha/AAT-5362-2020; Goyal, Hemant/E-3153-2012; Perisetti,
   Abhilash/L-2619-2019
OI Goyal, Hemant/0000-0002-9433-9042; Perisetti,
   Abhilash/0000-0003-4074-6395
CR Alattar R, 2020, J MED VIROL, V92, P2042, DOI 10.1002/jmv.25964
   Alberici F, 2020, KIDNEY INT, V97, P1083, DOI 10.1016/j.kint.2020.04.002
   Bogoch II, 2020, J TRAVEL MED, V27, DOI 10.1093/jtm/taaa008
   Boregowda U, 2020, FRONT MED-LAUSANNE, V7, DOI [10.1101/2020.07.10.20150680, DOI 10.3389/FMED.2020.586221]
   Boregowda U, 2020, FRONT MED-LAUSANNE, V7, DOI 10.3389/fmed.2020.00431
   Uysal BB, 2020, J MED VIROL, V92, P2648, DOI 10.1002/jmv.26111
   Cai QX, 2020, J HEPATOL, V73, P566, DOI 10.1016/j.jhep.2020.04.006
   Campochiaro C, 2020, EUR J INTERN MED, V76, P43, DOI 10.1016/j.ejim.2020.05.021
   Capra R, 2020, EUR J INTERN MED, V76, P31, DOI 10.1016/j.ejim.2020.05.009
   Chen G, 2020, J CLIN INVEST, V130, P2620, DOI 10.1172/JCI137244
   Colaneri M, 2020, MICROORGANISMS, V8, DOI 10.3390/microorganisms8050695
   Fontana F, 2020, AM J TRANSPLANT, V20, P1902, DOI 10.1111/ajt.15935
   Gao Y, 2020, J MED VIROL, V92, P791, DOI 10.1002/jmv.25770
   Groh M, 2020, INTERLEUKIN 6 BLOCKA, V20, DOI [10.1101/2020.04.20.20061861, DOI 10.1101/2020.04.20.20061861]
   Guan W, 2020, NEW ENGL J MED, V382, P1708, DOI 10.1056/NEJMoa2002032
   Guaraldi G, 2020, LANCET RHEUMATOL, V2, pE474, DOI 10.1016/S2665-9913(20)30173-9
   Hassoun A, 2020, J CLIN VIROL, V128, DOI 10.1016/j.jcv.2020.104443
   Horby P, 2021, NEW ENGL J MED, V384, P693, DOI [10.1056/NEJMoa2021436, 10.1056/NEJMoa2022926]
   Huang CL, 2020, LANCET, V395, P497, DOI 10.1016/S0140-6736(20)30183-5
   Ip A, 2020, PLOS ONE, V15, DOI 10.1371/journal.pone.0237693
   Kewan T, 2020, ECLINICALMEDICINE, V24, DOI 10.1016/j.eclinm.2020.100418
   Klopfenstein T, 2020, MED MALADIES INFECT, V50, P397, DOI 10.1016/j.medmal.2020.05.001
   Kopel J, 2020, DIGEST DIS SCI, V65, P1932, DOI 10.1007/s10620-020-06362-8
   Kutti-Sridharan G, 2020, INT J PREVENTIVE MED, V11, DOI 10.4103/ijpvm.IJPVM_255_20
   Lan SH, 2020, INT J ANTIMICROB AG, V56, DOI 10.1016/j.ijantimicag.2020.106103
   Lauterio A, 2020, TRANSPL INFECT DIS, V22, DOI 10.1111/tid.13334
   Li XG, 2020, J MED VIROL, V92, P448, DOI 10.1002/jmv.25693
   Lu RJ, 2020, LANCET, V395, P565, DOI 10.1016/S0140-6736(20)30251-8
   Luo P, 2020, J MED VIROL, V92, P814, DOI 10.1002/jmv.25801
   Maes B, 2020, TRIALS, V21, DOI 10.1186/s13063-020-04453-5
   Marfella R, 2020, DIABETES METAB, V46, P403, DOI 10.1016/j.diabet.2020.05.005
   Martinez-Sanz J, 2021, CLIN MICROBIOL INFEC, V27, P238, DOI 10.1016/j.cmi.2020.09.021
   Mikulska M, 2020, TOCILIZUMAB STEROID, DOI [10.1101/2020.0622.20133413., DOI 10.1101/2020.06.22.20133413, 10.1101/2020.06.22.20133413]
   Moher D, 2009, PLOS MED, V6, DOI 10.1371/journal.pmed.1000097
   Molina JM, 2020, MED MALADIES INFECT, V50, P384, DOI 10.1016/j.medmal.2020.03.006
   Morena V, 2020, EUR J INTERN MED, V76, P36, DOI 10.1016/j.ejim.2020.05.011
   Moreno Garcia E., 2020, MODELACION MATEMATIC
   Park WY, 2001, AM J RESP CRIT CARE, V164, P1896, DOI 10.1164/ajrccm.164.10.2104013
   Pereira MR, 2020, AM J TRANSPLANT, V20, P1800, DOI 10.1111/ajt.15941
   Perisetti A, 2020, DIGEST ENDOSC, V32, P715, DOI 10.1111/den.13693
   Quartuccio L, 2020, J CLIN VIROL, V129, DOI 10.1016/j.jcv.2020.104444
   Ramaswamy M., 2020, OFF LABEL REAL WORLD, DOI DOI 10.1101/2020.05.14.20099234
   Rilinger J, 2020, TRIALS, V21, DOI 10.1186/s13063-020-04447-3
   Rojas-Marte G, 2020, QJM-INT J MED, V113, P546, DOI 10.1093/qjmed/hcaa206
   Sciascia S, 2020, CLIN EXP RHEUMATOL, V38, P529
   Somers EC, 2021, CLIN INFECT DIS, V73, pE445, DOI [10.1093/cid/ciaa954, 10.1101/2020.05.29.20117358]
   Toniati P, 2020, AUTOIMMUN REV, V19, DOI 10.1016/j.autrev.2020.102568
   Venkiteshwaran A, 2009, MABS-AUSTIN, V1, P432, DOI 10.4161/mabs.1.5.9497
   Verity R, 2020, LANCET INFECT DIS, V20, P669, DOI 10.1016/S1473-3099(20)30243-7
   Wadud N, 2020, MEDRXIV, DOI 10.1101/2020.05.13.20100081
   Wang YM, 2020, LANCET, V395, P1569, DOI 10.1016/S0140-6736(20)31022-9
   World Health Organization, 2020, WHO CORONAVIRUS DIS
   Xu XL, 2020, P NATL ACAD SCI USA, V117, P10970, DOI 10.1073/pnas.2005615117
   Xu Z, 2020, LANCET RESP MED, V8, P420, DOI 10.1016/S2213-2600(20)30076-X
   Yeo C, 2020, LANCET GASTROENTEROL, V5, P335, DOI 10.1016/S2468-1253(20)30048-0
   Yuki K, 2020, CLIN IMMUNOL, V215, DOI 10.1016/j.clim.2020.108427
   Zhao S, 2020, INT J INFECT DIS, V92, P214, DOI 10.1016/j.ijid.2020.01.050
NR 57
TC 16
Z9 17
U1 1
U2 2
PU FRONTIERS MEDIA SA
PI LAUSANNE
PA AVENUE DU TRIBUNAL FEDERAL 34, LAUSANNE, CH-1015, SWITZERLAND
EI 2296-858X
J9 FRONT MED-LAUSANNE
JI Front. Med.
PD OCT 2
PY 2020
VL 7
AR 586221
DI 10.3389/fmed.2020.586221
PG 10
WC Medicine, General & Internal
WE Science Citation Index Expanded (SCI-EXPANDED)
SC General & Internal Medicine
GA OA0BO
UT WOS:000577462600001
PM 33123544
OA Green Submitted, Green Published, gold
DA 2022-07-18
ER

PT J
AU Michielsen, K
   Larrson, EC
   Kagesten, A
   Erausquin, JT
   Griffin, S
   Van de Velde, S
   Tucker, JD
AF Michielsen, Kristien
   Larrson, Elin C.
   Kagesten, Anna
   Erausquin, Jennifer Toller
   Griffin, Sally
   Van de Velde, Sarah
   Tucker, Joseph D.
CA I-SHARE Team
TI International Sexual Health And REproductive health (I-SHARE) survey
   during COVID-19: study protocol for online national surveys and global
   comparative analyses
SO SEXUALLY TRANSMITTED INFECTIONS
LA English
DT Article
DE HIV; digital; sexual health; reproductive health
AB Background
   COVID-19 may have a profound impact on sexual health, reproductive health and social life across the world. Shelter in place regulations that have extended across the globe may influence condomless sex, exacerbate intimate partner violence and reduce access to essential reproductive health services. Population representative research is challenging during shelter in place, leaving major gaps in our understanding of sexual and reproductive health during COVID-19. This International Sexual Health And ReproductivE health (I-SHARE) study protocol manuscript describes a common plan for online national surveys and global comparative analyses.
   Methods
   The purpose of this cross-sectional study is to better understand sexual and reproductive health in selected countries during the COVID-19 pandemic and facilitate multinational comparisons. Participants will be recruited through an online survey link disseminated through local, regional and national networks. In each country, a lead organisation will be responsible for organising ethical review, translation and survey administration. The consortium network provides support for national studies, coordination and multinational comparison. We will use multilevel modelling to determine the relationship between COVID-19 and condomless sex, intimate partner violence, access to reproductive health services, HIV testing and other key items. This study protocol defines primary outcomes, prespecified subanalyses and analysis plans.
   Conclusion
   The I-SHARE study examines sexual and reproductive health at the national and global level during the COVID-19 pandemic. We will use multilevel modelling to investigate country-level variables associated with outcomes of interest. This will provide a foundation for subsequent online multicountry comparison using more robust sampling methodologies.
C1 [Michielsen, Kristien] Univ Ghent, Int Ctr Reprod Hlth, Dept Publ Hlth & Primary Care, Ghent, Belgium.
   [Michielsen, Kristien] Univ Ghent, Acad Network Sexual & Reprod Hlth & Rights Policy, Ghent, Belgium.
   [Larrson, Elin C.] Karolinska Inst, Dept Womens & Childrens Hlth, Stockholm, Sweden.
   [Larrson, Elin C.] Uppsala Univ, Dept Womens & Childrens Hlth, Stockholm, Sweden.
   [Kagesten, Anna] Karolinska Inst, Dept Global Publ Hlth, Stockholm, Sweden.
   [Erausquin, Jennifer Toller] Univ North Carolina Greensboro, Dept Publ Hlth Educ, Greensboro, NC USA.
   [Griffin, Sally] Ctr Int Saude Reprod, Maputo, Mozambique.
   [Van de Velde, Sarah] Univ Antwerp, Dept Sociol, Antwerp, Belgium.
   [Tucker, Joseph D.] Univ N Carolina, Dept Med, Chapel Hill, NC 27515 USA.
   [Tucker, Joseph D.] London Sch Hyg & Trop Med, Fac Infect & Trop Dis, Clin Res Dept, London, England.
RP Tucker, JD (通讯作者)，Univ N Carolina, Dept Med, Chapel Hill, NC 27515 USA.
EM jdtucker@med.unc.edu
RI Nobre, Pedro J./K-3144-2017; Wouters, Edwin/AAE-1649-2021; Larsson,
   Elin/AAQ-5596-2020; Maatouk, Ismaël/H-7038-2019; Rivillas, Juan
   Carlos/I-2707-2012; Francis, Joel/B-1271-2019
OI Nobre, Pedro J./0000-0003-2571-6972; Wouters, Edwin/0000-0003-2268-3829;
   Maatouk, Ismaël/0000-0003-1008-7413; Rivillas, Juan
   Carlos/0000-0002-0961-3079; Marks, Michael/0000-0002-7585-4743; Mark,
   Kristen/0000-0002-0524-3357; Erausquin, Jennifer
   Toller/0000-0003-4271-6077; Tucker, Joseph/0000-0003-2804-1181; Francis,
   Joel/0000-0003-1902-2683; Shaeer, Osama/0000-0002-3811-9969; Ivanova,
   Olena/0000-0002-8276-7891; Larsson, Elin C./0000-0002-5189-808X;
   Strizzi, Jenna Marie/0000-0003-0232-8897; Michielsen,
   Kristien/0000-0002-4119-6770
CR Ali SH, 2020, BMC MED RES METHODOL, V20, DOI 10.1186/s12874-020-01011-0
   Barot S., 2017, STATE CRISIS M SEXUA
   Best SJ, 2001, SOC SCI COMPUT REV, V19, P131, DOI 10.1177/089443930101900201
   Chaudhuri A, 2005, TELECOMMUN POLICY, V29, P731, DOI 10.1016/j.telpol.2005.07.001
   Chinn MD, 2007, OXFORD ECON PAP, V59, P16, DOI 10.1093/oep/gpl024
   Cornesse C, 2020, J SURV STAT METHODOL, V8, P4, DOI 10.1093/jssam/smz041
   Curry DW, 2015, GLOB HEALTH, V3, P25, DOI 10.9745/GHSP-D-14-00112
   Grunebaum A, 2020, J PERINAT MED, V48, P450, DOI 10.1515/jpm-2020-0183
   Hale T, 2020, OXFORD CORONAVIRUS G
   Hall BJ, 2020, ASIAN J PSYCHIATR, V53, DOI 10.1016/j.ajp.2020.102179
   Kasraeian M, 2022, J MATERN-FETAL NEO M, V35, P1652, DOI 10.1080/14767058.2020.1763952
   Kpokiri EE., 2020, BMJ OPEN, P1
   Krishnamurty P., 2008, ENCY SURVEY RES METH, P197
   Lucendo-Monedero AL, 2019, TELEMAT INFORM, V41, P197, DOI 10.1016/j.tele.2019.05.002
   Masroor S, 2020, J CARDIAC SURG, V35, P1345, DOI 10.1111/jocs.14638
   McGinn Therese, 2011, Confl Health, V5, P11, DOI 10.1186/1752-1505-5-11
   OECD, 2020, OECD POL TRACK
   Parpia AS, 2016, EMERG INFECT DIS, V22, P433, DOI 10.3201/eid2203.150977
   Purdy C., 2020, WILL COVID 19 AFFECT
   Riley T, 2020, INT PERSPECT SEX R H, V46, P73, DOI 10.1363/46e9020
   Schonlau M., 2006, SSRN J, DOI [10.2139/ssrn.999809, DOI 10.2139/SSRN.999809]
   van Gelder N, 2020, EClinicalMedicine, V21, P100348, DOI 10.1016/j.eclinm.2020.100348
   WHO, 2020, HLTH SYSTEMS POLICY
   Yagmur K., 2018, INT J RES ED SCI IJR, V4, P69, DOI [10.21890/ijres.382936, DOI 10.21890/IJRES.382936]
NR 24
TC 15
Z9 16
U1 4
U2 6
PU BMJ PUBLISHING GROUP
PI LONDON
PA BRITISH MED ASSOC HOUSE, TAVISTOCK SQUARE, LONDON WC1H 9JR, ENGLAND
SN 1368-4973
EI 1472-3263
J9 SEX TRANSM INFECT
JI Sex. Transm. Infect.
PD MAR
PY 2021
VL 97
IS 2
BP 88
EP 92
DI 10.1136/sextrans-2020-054664
PG 5
WC Infectious Diseases
WE Science Citation Index Expanded (SCI-EXPANDED); Social Science Citation Index (SSCI)
SC Infectious Diseases
GA QK1RV
UT WOS:000620159500006
PM 33082232
OA Green Published, Bronze
DA 2022-07-18
ER

PT J
AU Hajek, A
   De Bock, F
   Merkel, C
   Kretzler, B
   Koenig, HH
AF Hajek, Andre
   De Bock, Freia
   Merkel, Christina
   Kretzler, Benedikt
   Koenig, Hans-Helmut
TI Use of and Satisfaction with Telemedicine Services during the Pandemic:
   Findings from the COVID-19 Snapshot Monitoring in Germany (COSMO)
SO HEALTHCARE
LA English
DT Article
DE COVID-19; corona-virus; SARS-CoV-2; telemedicine; online consultations;
   telehealth; digital health
AB Our aim was to investigate to what extent physician visits were replaced by telemedicine services because of the COVID-19 pandemic and the satisfaction with such telemedicine services. Cross-sectional data from the "COVID-19 Snapshot Monitoring in Germany" (COSMO, wave 49 from 11 to 12 August 2021 with n = 967). The average age was 44.9 years (SD: 15.6 years, ranging from 18 to 74 years) and 50.8% were female. Indiviuals were asked whether any physician visit was replaced by a telemedicine service (e.g., video consultation) since March 2020 because of the pandemic (yes, once; yes, several times; yes, always; no, not replaced; no, there was no need to see a doctor). Additionally, individuals who gave positive responses (i.e., yes, once; yes, several times; yes, always) were asked how satisfied they were with the corresponding telemedicine services (from 1 = very dissatisfied to 7 = very satisfied). While 55.4% of the respondents reported no need to see a doctor and 31.3% of the respondents did not replace physician visits by telemedicine services, about 13.3% of the respondents did replace physician visits by telemedicine services (4.8%: yes, once; 6.4%: yes, several times; 2.1%: yes, always). Among the individuals who used such services, the average satisfaction was moderately high (4.7, SD: 2.0). Additionally, several correlates of the replacing telemedicine service use were identified (e.g., perceived severity of a COVID-19 infection). In conclusion, about one out of seven individuals replaced physician visits by telemedicine services during the pandemic. For example, knowledge about the correlates of satisfaction with such services might be of importance to increase the quality of such services.
C1 [Hajek, Andre; Kretzler, Benedikt; Koenig, Hans-Helmut] Univ Med Ctr Hamburg Eppendorf, Dept Hlth Econ & Hlth Serv Res, Hamburg Ctr Hlth Econ, D-20246 Hamburg, Germany.
   [De Bock, Freia; Merkel, Christina] Fed Ctr Hlth Educ, D-50825 Cologne, Germany.
RP Hajek, A (通讯作者)，Univ Med Ctr Hamburg Eppendorf, Dept Hlth Econ & Hlth Serv Res, Hamburg Ctr Hlth Econ, D-20246 Hamburg, Germany.
EM a.hajek@uke.de; Freia.DeBock@bzga.de; Christina.Merkel@bzga.de;
   b.kretzler.ext@uke.de; h.koenig@uke.de
OI Hajek, Andre/0000-0002-6886-2745
FU Deutsche Forschungsgemeinschaft [3970/11-1]; Bundeszentrale fuer
   gesundheitliche Aufklaerung (BZgA); Robert Koch-Institut (RKI);
   Leibniz-Institut fuer Psychologie (ZPID); University of Erfurt
FX This research was funded by the Deutsche Forschungsgemeinschaft, grant
   number 3970/11-1. Further funding via Bundeszentrale fuer
   gesundheitliche Aufklaerung (BZgA), Robert Koch-Institut (RKI),
   Leibniz-Institut fuer Psychologie (ZPID), University of Erfurt, no
   funding numbers. The funders had no role in study design, data
   collection and analysis, decision to publish, or preparation of the
   manuscript.
CR Betsch C, 2020, LANCET, V395, P1255, DOI 10.1016/S0140-6736(20)30729-7
   Bundesvereinigung K., IMMER MEHR PRAXEN GR
   Chae YM, 2001, INT J MED INFORM, V61, P167, DOI 10.1016/S1386-5056(01)00139-3
   Elsner P, 2020, J DTSCH DERMATOL GES, V18, P841, DOI 10.1111/ddg.14180
   Garfan S, 2021, COMPUT BIOL MED, V138, DOI 10.1016/j.compbiomed.2021.104878
   Hajek A, 2021, PUBLIC HEALTH, V194, P36, DOI 10.1016/j.puhe.2021.02.023
   Hajek A, 2021, RISK MANAG HEALTHC P, V14, P3003, DOI 10.2147/RMHP.S297326
   Hajek A, 2021, HEALTHCARE-BASEL, V9, DOI 10.3390/healthcare9010050
   Hajek A, 2020, INT J ENV RES PUB HE, V17, DOI 10.3390/ijerph17249351
   Hyder MA, 2020, J MED INTERNET RES, V22, DOI 10.2196/20839
   Kahlert S, 2017, CRITICAL FACTORS IMP
   Kayser MZ, 2021, TELEMED E-HEALTH, V27, P807, DOI 10.1089/tmj.2020.0170
   Munnich R., 2012, 2012 STICHPROBENOPTI, V21
   Osterloh F., 2020, DTSCH ARZTEBL, V117, pA575
   Ramaswamy A, 2020, J MED INTERNET RES, V22, DOI 10.2196/20786
   Reitzle L, 2021, INT J ENV RES PUB HE, V18, DOI 10.3390/ijerph18147661
   Schaurer I, 2020, SURV RES METHODS-GER, V14, P103, DOI 10.18148/srm/2020.v14i2.7751
   Welle K, 2021, Z ORTHOP UNFALLCHIR, V159, P202, DOI 10.1055/a-1304-3593
   Zaresani A, 2020, BMJ OPEN, V10, DOI 10.1136/bmjopen-2020-041690
NR 19
TC 0
Z9 0
U1 3
U2 3
PU MDPI
PI BASEL
PA ST ALBAN-ANLAGE 66, CH-4052 BASEL, SWITZERLAND
EI 2227-9032
J9 HEALTHCARE-BASEL
JI Healthcare
PD JAN
PY 2022
VL 10
IS 1
AR 92
DI 10.3390/healthcare10010092
PG 10
WC Health Care Sciences & Services; Health Policy & Services
WE Science Citation Index Expanded (SCI-EXPANDED); Social Science Citation Index (SSCI)
SC Health Care Sciences & Services
GA YM4EN
UT WOS:000746529700001
PM 35052257
OA gold, Green Published
DA 2022-07-18
ER

PT J
AU Swansburg, R
   Hai, T
   MacMaster, FP
   Lemay, JF
AF Swansburg, Rose
   Hai, Tasmia
   MacMaster, Frank P.
   Lemay, Jean-Francois
TI Impact of COVID-19 on lifestyle habits and mental health symptoms in
   children with attention-deficit/hyperactivity disorder in Canada
SO PAEDIATRICS & CHILD HEALTH
LA English
DT Article
DE ADHD; Canada; COVID-19; Lifestyle; Mental health; Paediatric
ID ADHD; ADOLESCENTS; PATTERNS; TIME
AB Objectives: The COVID-19 pandemic created an environment of restricted access to health and recreation services. Lifestyle habits including sleep, eating, exercise, and screen use were modified, potentially exacerbating adverse mental health outcomes. This study investigates the impact of COVID-19 on lifestyle habits and mental health symptoms in paediatric attention-deficit/hyperactivity disorder (ADHD) in Canada.
   Methods: An online survey was distributed across Canada to caregivers of children with ADHD (children aged 5 to 18 years) assessing depression (PHQ-9), anxiety (GAD-7), ADHD (SNAP-IV), and lifestyle behaviours. Data were analyzed by gender (male/female) and age category (5 to 8, 9 to 12, and 13 to 18 years). Spearman's correlations between lifestyle habits and mental health outcomes were conducted.
   Results: A total of 587 surveys were completed. Mean child age was 10.14 years (SD 3.06), including 166 females (28.3%). The PHQ-9 and GAD-7 indicated that 17.4% and 14.1% of children met criteria for moderately severe to severe depression and anxiety symptoms respectively. Children met SNAP-IV cut-off scores for inattention (73.7%), hyperactivity/impulsivity (66.8%), and oppositional defiant disorder (38.6%) behaviours. Caregivers reported changes in sleep (77.5%), eating (58.9%), exercise (83.7%), and screen use (92.9%) in their ADHD child, greatly impacting youth. Sleeping fewer hours/ night, eating more processed foods, and watching TV/playing videogames >3.5 hours/day correlated with greater depression, anxiety and ADHD symptoms, and exercising <1 hour/day further correlated with depression symptoms (P<0.01).
   Conclusions: The COVID-19 pandemic has resulted in less healthy lifestyle habits and increased mental health symptoms in Canadian children with ADHD. Longitudinal studies to better understand the relationship between these factors are recommended.
C1 [Swansburg, Rose; Hai, Tasmia; MacMaster, Frank P.; Lemay, Jean-Francois] Univ Calgary, Cumming Sch Med, Dept Pediat, Calgary, AB, Canada.
   [Hai, Tasmia] Univ Alberta, Dept Educ Psychol, Edmonton, AB, Canada.
RP Lemay, JF (通讯作者)，Alberta Childrens Prov Gen Hosp, Room C4-340,28 Oki Dr NW, Calgary, AB T3B 6A8, Canada.
EM jf.lemay@ahs.ca
OI Swansburg, Rose/0000-0003-0679-6380
FU Alberta Children's Hospital Research Institute (ACHRI)
FX This study was supported by the Alberta Children's Hospital Research
   Institute (ACHRI).
CR American Psychiatric Association, DIAGNOSTIC STAT MANU
   Bobo E, 2020, ENCEPHALE, V46, pS85, DOI 10.1016/j.encep.2020.05.011
   Canadian Pharmacists Association, CPHA COV 19 RESP ALL
   Canadian Society for Exercise Physiology (CSEP), CHILDR YOUTH 5 17 YE
   Carson V, 2010, PEDIATR EXERC SCI, V22, P81, DOI 10.1123/pes.22.1.81
   Cortese S, 2020, LANCET CHILD ADOLESC, V4, P412, DOI 10.1016/S2352-4642(20)30110-3
   Dvorsky MR, 2021, EUR CHILD ADOLES PSY, V30, P1829, DOI 10.1007/s00787-020-01583-8
   Gardner DM, 2015, J ATTEN DISORD, V19, P844, DOI 10.1177/1087054713501552
   Gorman D., YOUR CHILD HAS ADHD
   Government of Canada, COV 19 PAND GUID HLT
   Government of Canada, CAN FOOD GUID
   Guessoum SB, 2020, PSYCHIAT RES, V291, DOI 10.1016/j.psychres.2020.113264
   Hale L, 2015, SLEEP MED REV, V21, P50, DOI 10.1016/j.smrv.2014.07.007
   Hauck TS, 2017, CAN J PSYCHIAT, V62, P393, DOI 10.1177/0706743716689055
   Hoekstra PJ, 2020, EUR CHILD ADOLES PSY, V29, P737, DOI 10.1007/s00787-020-01570-z
   Johnson K., PARENTING COVID 19 N
   Kang SF, 2021, J EPIDEMIOL GLOB HEA, V11, P26, DOI 10.2991/jegh.k.200908.001
   Kimberly W, POST COVID PRIMARY C
   Kroenke K, 2001, J GEN INTERN MED, V16, P606, DOI 10.1046/j.1525-1497.2001.016009606.x
   Larson K, 2011, PEDIATRICS, V127, P462, DOI 10.1542/peds.2010-0165
   Lee YC, 2016, RES DEV DISABIL, V51-52, P160, DOI 10.1016/j.ridd.2015.11.009
   Lissak G, 2018, ENVIRON RES, V164, P149, DOI 10.1016/j.envres.2018.01.015
   Loewen OK, 2020, PSYCHOSOM MED, V82, P305, DOI 10.1097/PSY.0000000000000787
   Mittal VA, 2020, J AM ACAD CHILD PSY, V59, P1197, DOI 10.1016/j.jaac.2020.08.003
   Moore SA, 2020, INT J BEHAV NUTR PHY, V17, DOI 10.1186/s12966-020-00987-8
   Qualtrics, SAMPLE SIZE CALCULAT
   RCPsych, 2018, ADHD AD GOOD PRACT G
   Russell BS, 2020, CHILD PSYCHIAT HUM D, V51, P671, DOI 10.1007/s10578-020-01037-x
   Sasaki T, 2020, INATTENTIVENESS CHIL, P9, DOI [10.21203/rs.3.rs-38869/v1, DOI 10.21203/RS.3.RS-38869/V1]
   Schatz J, OV MAND CLOS RESTR B
   Shareghfarid E, 2020, CLIN NUTR ESPEN, V36, P28, DOI 10.1016/j.clnesp.2019.10.013
   Spitzer RL, 2006, ARCH INTERN MED, V166, P1092, DOI 10.1001/archinte.166.10.1092
   Statistics Canada, CENS PROF 2016 CENS
   Swanson J, 1999, PEDIATR CLIN N AM, V46, P993, DOI 10.1016/S0031-3955(05)70168-1
   Thoma VK, 2020, J ATTEN DISORD, V24, P576, DOI 10.1177/1087054718802014
   Thomas R, 2015, PEDIATRICS, V135, pE994, DOI 10.1542/peds.2014-3482
   Waite P, OSF CO SPACE RES PRO
   Williams WM, 2020, INT J ENV RES PUB HE, V17, DOI 10.3390/ijerph17020669
   World Health Organization, PHYS ACTIVITY
   World Health Organization, ARCH WHO TIM COV 19
   Zaborskis A, 2014, J NUTR EDUC BEHAV, V46, P359, DOI 10.1016/j.jneb.2013.11.017
   Zang Y, 2019, MEDICINE, V98, DOI 10.1097/MD.0000000000017980
   Zendarski N, 2020, J ATTEN DISORD, V24, P750, DOI 10.1177/1087054718804351
   Zhang JS, 2020, ASIAN J PSYCHIATR, V51, DOI 10.1016/j.ajp.2020.102077
NR 44
TC 3
Z9 3
U1 16
U2 21
PU OXFORD UNIV PRESS INC
PI CARY
PA JOURNALS DEPT, 2001 EVANS RD, CARY, NC 27513 USA
SN 1205-7088
EI 1918-1485
J9 PAED CHILD HEALT-CAN
JI Paediatr. Child Health
PD AUG
PY 2021
VL 26
IS 5
BP E199
EP E207
DI 10.1093/pch/pxab030
EA MAY 2021
PG 9
WC Pediatrics
WE Science Citation Index Expanded (SCI-EXPANDED)
SC Pediatrics
GA WE9WK
UT WOS:000705967600001
PM 34326910
OA Bronze, Green Published
DA 2022-07-18
ER

PT J
AU Moro, MF
   Calamandrei, G
   Poli, R
   Di Mattei, V
   Perra, A
   Kurotschka, PK
   Restrepo, A
   Romano, F
   La Torre, G
   Preti, E
   Mascayano, F
   Picardi, A
   Chiarotti, F
   Rapisarda, V
   Urban, A
   Alvarado, R
   Susser, E
   Carta, MG
AF Moro, Maria Francesca
   Calamandrei, Gemma
   Poli, Ranieri
   Di Mattei, Valentina
   Perra, Alessandra
   Kurotschka, Peter Konstantin
   Restrepo, Alexandra
   Romano, Ferdinando
   La Torre, Giuseppe
   Preti, Emanuele
   Mascayano, Franco
   Picardi, Angelo
   Chiarotti, Flavia
   Rapisarda, Venerando
   Urban, Antonio
   Alvarado, Ruben
   Susser, Ezra
   Carta, Mauro Giovanni
TI The Impact of the COVID-19 Pandemic on the Mental Health of Healthcare
   Workers in Italy: Analyzing the Role of Individual and Workplace-Level
   Factors in the Reopening Phase After Lockdown
SO FRONTIERS IN PSYCHIATRY
LA English
DT Article
DE healthcare workers; COVID-19; mental health; stigma; violence;
   depression; psychological distress; Italy
ID VALIDITY; PEOPLE
AB IntroductionItaly is one of the high-income countries hit hardest by Covid-19. During the first months of the pandemic, Italian healthcare workers were praised by media and the public for their efforts to face the emergency, although with limited knowledge and resources. However, healthcare workers soon had to face new challenges at a time when the national health system was working hard to recover. This study focuses on this difficult period to assess the impact of the COVID-19 pandemic on the mental health of Italian healthcare workers. Materials and MethodsHealthcare workers from all Italian regions [n = 5,502] completed an online questionnaire during the reopening phase after the first wave lockdown. We assessed a set of individual-level factors (e.g., stigma and violence against HCWs) and a set of workplace-level factors (e.g., trust in the workplace capacity to handle COVID-19) that were especially relevant in this context. The primary outcomes assessed were score >= 15 on the Patient Health Questionnaire-9 and score >= 4 on the General Health Questionnaire-12, indicators of clinically significant depressive symptoms and psychological distress, respectively. Logistic regression analyses were performed on depressive symptoms and psychological distress for each individual- and workplace-level factor adjusting for gender, age, and profession. ResultsClinically significant depressive symptoms were observed in 7.5% and psychological distress in 37.9% of HCWs. 30.5% of healthcare workers reported having felt stigmatized or discriminated, while 5.7% reported having experienced violence. Feeling stigmatized or discriminated and experiencing violence due to being a healthcare worker were strongly associated with clinically significant depressive symptoms [OR 2.98, 95%CI 2.36-3.77 and OR 4.72 95%CI 3.41-6.54] and psychological distress [OR 2.30, 95%CI 2.01-2.64 and OR 2.85 95%CI 2.16-3.75]. Numerous workplace-level factors, e.g., trust in the workplace capacity to handle COVID-19 [OR 2.43, 95%CI 1.92-3.07] and close contact with a co-worker who died of COVID-19 [OR 2.05, 95%CI 1.56-2.70] were also associated with clinically significant depressive symptoms. Similar results were found for psychological distress. ConclusionsOur study emphasizes the need to address discrimination and violence against healthcare professionals and improve healthcare work environments to strengthen the national health system's capacity to manage future emergencies.
C1 [Moro, Maria Francesca; Restrepo, Alexandra; Mascayano, Franco; Susser, Ezra] Columbia Univ, Mailman Sch Publ Hlth, Dept Epidemiol, New York, NY 10027 USA.
   [Moro, Maria Francesca; Perra, Alessandra; Carta, Mauro Giovanni] Univ Cagliari, Cagliari, Italy.
   [Calamandrei, Gemma; Picardi, Angelo; Chiarotti, Flavia] Ist Super Sanita, Rome, Italy.
   [Poli, Ranieri] Azienda Osped Univ Integrata Verona, Verona, Italy.
   [Di Mattei, Valentina] Univ Vita Salute San Raffaele Milano, Milan, Italy.
   [Kurotschka, Peter Konstantin] Univ Hosp Wuerzburg, Dept Gen Practice, Wurzburg, Germany.
   [Restrepo, Alexandra] Univ Antioquia, Medellin, Colombia.
   [Romano, Ferdinando; La Torre, Giuseppe] Univ Roma La Sapienza, Dipartimento Sanita Pubbl & Malattie Infett, Rome, Italy.
   [Preti, Emanuele] Univ Milano Bicocca, Milan, Italy.
   [Mascayano, Franco; Susser, Ezra] New York State Psychiat Inst & Hosp, New York, NY USA.
   [Rapisarda, Venerando] Univ Catania, Catania, Italy.
   [Urban, Antonio] Azienda Osped Univ Cagliari, Cagliari, Italy.
   [Alvarado, Ruben] Univ Valparaiso, Fac Med, Sch Med, Dept Publ Hlth, Valparaiso, Chile.
RP Moro, MF (通讯作者)，Columbia Univ, Mailman Sch Publ Hlth, Dept Epidemiol, New York, NY 10027 USA.; Moro, MF (通讯作者)，Univ Cagliari, Cagliari, Italy.
EM mfmoro@gmail.com
FU Italian Ministry of Education, Universities and Research [FISR
   2020IP_05308]; Fondazione di Sardegna (Bando 2020)
FX The COVID-19 HEROES study in Italy was funded by the Italian Ministry of
   Education, Universities and Research (Bando FISR 2020IP_05308) and
   Fondazione di Sardegna (Bando 2020).
CR BELLANTUONO C, 1987, SOC PSYCHIATR, V22, P113, DOI 10.1007/BF00584015
   Bitencourt MR, 2021, PLOS ONE, V16, DOI 10.1371/journal.pone.0253398
   Bright T, 2018, INT J ENV RES PUB HE, V15, DOI 10.3390/ijerph15102165
   Caimmi PP, 2021, J EPIDEMIOL GLOB HEA, V11, P266, DOI 10.2991/jegh.k.210420.001
   Carra G, 2019, POSTGRAD MED, V131, P52, DOI 10.1080/00325481.2019.1546533
   Carta M G, 2017, Clin Pract Epidemiol Ment Health, V13, P156, DOI 10.2174/1745017901713010156
   d'Aloja E, 2020, ECLINICALMEDICINE, V25, DOI 10.1016/j.eclinm.2020.100470
   De Matteis S, 2021, OCCUP ENVIRON MED, V78, P305, DOI 10.1136/oemed-2020-107272
   De Sio S, 2021, PLOS ONE, V16, DOI 10.1371/journal.pone.0243194
   DeokJu K., 2017, RELATIONSHIPS CAREGI
   Di Mattei VE, 2021, INT J ENV RES PUB HE, V18, DOI 10.3390/ijerph18105267
   Dorrucci M, 2021, FRONT PUBLIC HEALTH, V9, DOI 10.3389/fpubh.2021.669209
   European Commission, 2019, EUROPEAN SEMESTER TH
   Franzoi IG, 2021, HEALTHCARE-BASEL, V9, DOI 10.3390/healthcare9060635
   Ghio L, 2021, INT J ENV RES PUB HE, V18, DOI 10.3390/ijerph18189929
   Giusti EM, 2020, FRONT PSYCHOL, V11, DOI 10.3389/fpsyg.2020.01684
   Gonzalez-Rodriguez A, 2020, CURR OPIN SUPPORT PA, V14, P232, DOI 10.1097/SPC.0000000000000512
   Griffith GJ, 2020, NAT COMMUN, V11, DOI 10.1038/s41467-020-19478-2
   Hummel S, 2021, J MED INTERNET RES, V23, DOI 10.2196/24983
   John Hopkins University Coronavirus Resource Center, 2021, STAY SAF STAY INF
   Kroenke K, 2001, J GEN INTERN MED, V16, P606, DOI 10.1046/j.1525-1497.2001.016009606.x
   Kurotschka PK, 2021, FRONT PUBLIC HEALTH, V9, DOI 10.3389/fpubh.2021.623904
   Lamiani G, 2021, INT J ENV RES PUB HE, V18, DOI 10.3390/ijerph18115649
   Lasalvia A, 2020, EPIDEMIOL PSYCH SCI, V30, DOI 10.1017/S2045796020001158
   Luceno-Moreno L, 2020, INT J ENV RES PUB HE, V17, DOI 10.3390/ijerph17155514
   Mascayano F, 2022, SOC PSYCH PSYCH EPID, V57, P633, DOI 10.1007/s00127-021-02211-9
   Mauro M, 2021, HEALTH POLICY, V125, P548, DOI 10.1016/j.healthpol.2020.12.015
   Mazzotti E., 2003, J PSYCHOPATHOL, V9, P235
   Mediavilla R, 2021, J AFFECT DISORDERS, V295, P405, DOI 10.1016/j.jad.2021.08.059
   Mediavilla Roberto, 2021, Rev Psiquiatr Salud Ment (Engl Ed), DOI 10.1016/j.rpsm.2021.06.001
   Micah AE, 2021, LANCET, V398, P1317, DOI 10.1016/S0140-6736(21)01258-7
   Ministero della Sanita della Repubblica Italiana, 2019, PIAN SAN NAZ RISP UN
   Negeri ZF, 2021, BMJ-BRIT MED J, V375, DOI 10.1136/bmj.n2183
   OECD & European Observatory on Health Systems Policies, 2019, STAT HLTH EU IT COUN
   Ou MC, 2020, EPIDEMIOL INFECT, V148, DOI 10.1017/S095026882000179X
   Pagella Politica, 2020, SAN IT DAVV UN MOND
   Piccinelli M., 1993, EPIDEMIOL PSICHIAT S, V2, P173, DOI [10.1017/S1121189X00006990, DOI 10.1017/S1121189X00006990]
   Puangsri Pavarud, 2021, Clin Pract Epidemiol Ment Health, V17, P52, DOI 10.2174/1745017902117010052
   Reitsma L, 2021, EUR J PSYCHOTRAUMATO, V12, DOI 10.1080/20008198.2021.1987687
   Rey JJ, 2014, PSYCHOL ASSESSMENT, V26, P1021, DOI 10.1037/a0036468
   Robles R, 2022, INT J ENV RES PUB HE, V19, DOI 10.3390/ijerph19010421
   Rossi R, 2020, JAMA NETW OPEN, V3, DOI 10.1001/jamanetworkopen.2020.10185
   Sabatello M, 2020, AM J BIOETHICS, V20, P187, DOI 10.1080/15265161.2020.1779396
   Sovold LE, 2021, FRONT PUBLIC HEALTH, V9, DOI 10.3389/fpubh.2021.679397
   Stroebe W, 2010, OMEGA-J DEATH DYING, V61, P85, DOI 10.2190/OM.61.2.a
   Tenorio Correia Silva A., 2022, AM J PUBLIC HEALTH, V112, P786, DOI [10.2105/AJPH.2022.306723, DOI 10.2105/AJPH.2022.306723]
   Thornicroft G, 2017, BRIT J PSYCHIAT, V210, P119, DOI 10.1192/bjp.bp.116.188078
   Vizheh M, 2020, J DIABETES METAB DIS, V19, P1967, DOI 10.1007/s40200-020-00643-9
   Zisook S, 2009, WORLD PSYCHIATRY, V8, P67
NR 49
TC 0
Z9 0
U1 0
U2 0
PU FRONTIERS MEDIA SA
PI LAUSANNE
PA AVENUE DU TRIBUNAL FEDERAL 34, LAUSANNE, CH-1015, SWITZERLAND
SN 1664-0640
J9 FRONT PSYCHIATRY
JI Front. Psychiatry
PD JUN 2
PY 2022
VL 13
AR 867080
DI 10.3389/fpsyt.2022.867080
PG 10
WC Psychiatry
WE Science Citation Index Expanded (SCI-EXPANDED); Social Science Citation Index (SSCI)
SC Psychiatry
GA 2K0JA
UT WOS:000816030400001
PM 35722544
OA Green Published, gold
DA 2022-07-18
ER

PT J
AU Gultekin, M
   Ak, S
   Ayhan, A
   Strojna, A
   Pletnev, A
   Fagotti, A
   Perrone, AM
   Erzeneoglu, BE
   Temiz, BE
   Lemley, B
   Soyak, B
   Hughes, C
   Cibula, D
   Haidopoulos, D
   Brennan, D
   Cola, E
   van der Steen-banasik, E
   Urkmez, E
   Akilli, H
   Zapardiel, I
   Toth, I
   Sehouli, J
   Zalewski, K
   Bahremand, K
   Chiva, L
   Mirza, MR
   Papageorgiou, M
   Zoltan, N
   Adamkova, P
   Morice, P
   Garrido-Mallach, S
   Akgor, U
   Theodoulidis, V
   Arik, Z
   Steffensen, KD
   Fotopoulou, C
AF Gultekin, Murat
   Ak, Sertac
   Ayhan, Ali
   Strojna, Aleksandra
   Pletnev, Andrei
   Fagotti, Anna
   Perrone, Anna Myriam
   Erzeneoglu, B. Emre
   Temiz, B. Esat
   Lemley, Birthe
   Soyak, Burcu
   Hughes, Cathy
   Cibula, David
   Haidopoulos, Dimitrios
   Brennan, Donal
   Cola, Edoardo
   van Der Steen-Banasik, Elzbieta
   Urkmez, Esra
   Akilli, Huseyin
   Zapardiel, Ignacio
   Toth, Ico
   Sehouli, Jalid
   Zalewski, Kamil
   Bahremand, Kiarash
   Chiva, Luis
   Mirza, Mansoor Raza
   Papageorgiou, Maria
   Zoltan, Novak
   Adamkova, Petra
   Morice, Philippe
   Garrido-Mallach, Sonia
   Akgor, Utku
   Theodoulidis, Vasilis
   Arik, Zafer
   Steffensen, Karina D.
   Fotopoulou, Christina
TI Perspectives, fears and expectations of patients with gynaecological
   cancers during the COVID-19 pandemic: A Pan-European study of the
   European Network of Gynaecological Cancer Advocacy Groups (ENGAGe)
SO CANCER MEDICINE
LA English
DT Article
DE anxiety; cancer; COVID-19; depression; EU; expectation; gynaecologic
   oncology; patients; perspectives
ID SURGERY
AB Background The impact of the COVID-19 pandemic on European gynaecological cancer patients under active treatment or follow-up has not been documented. We sought to capture the patient perceptions of the COVID-19 implications and the worldwide imposed treatment modifications.
   Methods A patient survey was conducted in 16 European countries, using a new COVID-19-related questionnaire, developed by ENGAGe and the Hospital Anxiety & Depression Scale questionnaire (HADS). The survey was promoted by national patient advocacy groups and charitable organisations.
   Findings We collected 1388 forms; 592 online and 796 hard-copy (May, 2020). We excluded 137 due to missing data. Median patients' age was 55 years (range: 18-89), 54.7% had ovarian cancer and 15.5% were preoperative. Even though 73.2% of patients named cancer as a risk factor for COVID-19, only 17.5% were more afraid of COVID-19 than their cancer condition, with advanced age (>70 years) as the only significant risk factor for that. Overall, 71% were concerned about cancer progression if their treatment/follow-up was cancelled/postponed. Most patients (64%) had their care continued as planned, but 72.3% (n = 892) said that they received no information around overall COVID-19 infection rates of patients and staff, testing or measures taken in their treating hospital. Mean HADS Anxiety and Depression Scores were 8.8 (range: 5.3-12) and 8.1 (range: 3.8-13.4), respectively. Multivariate analysis identified high HADS-depression scores, having experienced modifications of care due to the pandemic and concern about not being able to visit their doctor as independent predictors of patients' anxiety.
   Interpretation Gynaecological cancer patients expressed significant anxiety about progression of their disease due to modifications of care related to the COVID-19 pandemic and wished to pursue their treatment as planned despite the associated risks. Healthcare professionals should take this into consideration when making decisions that impact patients care in times of crisis and to develop initiatives to improve patients' communication and education.
C1 [Gultekin, Murat; Erzeneoglu, B. Emre; Temiz, B. Esat; Soyak, Burcu; Akgor, Utku] Hacettepe Univ, Div Gynaecol Oncol, Dept Obstet & Gynecol, Fac Med, Ankara, Turkey.
   [Gultekin, Murat; Lemley, Birthe; Urkmez, Esra; Toth, Ico; Zalewski, Kamil; Papageorgiou, Maria; Adamkova, Petra; Steffensen, Karina D.] European Network Gynaecol Canc Advocacy Grp ENGAG, European Soc Gynaecol Oncoloy ESGO, Execut Grp, Prague, Czech Republic.
   [Ak, Sertac] Hacettepe Univ, Stress Assesment & Res Ctr STAR, Ankara, Turkey.
   [Ak, Sertac] Hacettepe Univ, Dept Psychiat, Fac Med, Ankara, Turkey.
   [Ayhan, Ali; Akilli, Huseyin] Baskent Univ, Div Gynaecol Oncol, Dept Obstet & Gynecol, Fac Med, Ankara, Turkey.
   [Strojna, Aleksandra] Pomeranian Med Univ, Dept Gynecol Surg & Gynecol Oncol Adults & Adoles, Szczecin, Poland.
   [Pletnev, Andrei] NN Alexandrov Natl Canc Ctr Belarus, Dept Gynecol Oncol, Minsk, BELARUS.
   [Fagotti, Anna; Cola, Edoardo] Univ Cattolica Sacro Cuore, Fdn Policlin A Univ Gemelli IRCCS, Rome, Italy.
   [Perrone, Anna Myriam] Sant Orsola Malpighi Hosp, Bologna, Italy.
   [Lemley, Birthe] KIU Patient Org Women Gynaecol Canc, Copenhagen, Denmark.
   [Hughes, Cathy] Ovacome Ovarian Canc Support Char, London, England.
   [Hughes, Cathy; Fotopoulou, Christina] Imperial Coll London, Dept Gynecol, NHS Trust London, London, England.
   [Cibula, David] Charles Univ Prague, Fac Med 1, Gynecol Oncol Ctr, Dept Obstet & Gynecol, Prague, Czech Republic.
   [Cibula, David] Gen Univ Hosp, Prague, Czech Republic.
   [Haidopoulos, Dimitrios; Theodoulidis, Vasilis] Univ Athens, Alexandra Hosp, Dept Obstet & Gynecol, Athens, Greece.
   [Brennan, Donal] Mater Univ Hosp, Univ Coll Dublin UCD, Catherine McAuley Res Ctr, Dept Gynaecol Oncol,Sch Med, Dublin, Ireland.
   [van Der Steen-Banasik, Elzbieta] Radiotherapy Inst, Arnhem, Netherlands.
   [Urkmez, Esra] Dance Canc Soc, Ankara, Turkey.
   [Zapardiel, Ignacio; Garrido-Mallach, Sonia] La Paz Univ Hosp, IdiPAZ, Gynecol Oncol Unit, Madrid, Spain.
   [Toth, Ico] Mallow Flower Fdn, Budapest, Hungary.
   [Sehouli, Jalid] Charite, Ctr Oncol Surg, Dept Gynecol, Berlin, Germany.
   [Zalewski, Kamil] Hollycross Canc Ctr, Dept Gynecol Oncol, Kielce, Poland.
   [Zalewski, Kamil] Maria Sklodowska Curie Natl Res Inst Oncol, Dept Mol & Translat Oncol, Warsaw, Poland.
   [Zalewski, Kamil] Barts Hlth NHS Trust, Dept Gynaecol Oncol, London, England.
   [Bahremand, Kiarash; Zoltan, Novak] Natl Inst Oncol, Dept Gynaecol, Budapest, Hungary.
   [Chiva, Luis] Clin Univ Navarra, Madrid, Spain.
   [Mirza, Mansoor Raza] Copenhagen Univ Hosp, Finsen Ctr, Dept Oncol, Rigshospitalet, Copenhagen, Denmark.
   [Papageorgiou, Maria] KEFI Canc Soc, Athens, Greece.
   [Adamkova, Petra] Onko Unie Canc Soc, Prague, Czech Republic.
   [Morice, Philippe] Inst Gustave Roussy, Dept Surg, Villejuif, France.
   [Arik, Zafer] Hacettepe Univ, Dept Med Oncol, Fac Med, Ankara, Turkey.
   [Steffensen, Karina D.] Univ Hosp Southern Denmark, Dept Oncol, Lillebaelt Hosp, Vejle, Denmark.
   [Steffensen, Karina D.] Univ Southern Denmark, Dept Reg Hlth Res, Fac Hlth Sci, Odense, Denmark.
   [Steffensen, Karina D.] Univ Hosp Southern Denmark, Ctr Shared Decis Making, Lillebaelt Hosp, Vejle, Denmark.
RP Gultekin, M (通讯作者)，Hacettepe Univ, Fac Med, Dept Obstet & Gynecol, TR-06230 Ankara, Turkey.
EM mrtgultekin@yahoo.com
RI Ayhan, Ali/AAJ-5802-2021; Perrone, Anna Myriam/AAR-9590-2020; Morice,
   Philippe/ABC-3179-2021; AKILLI, HUSEYIN/AAX-3230-2020; Cibula,
   David/F-6900-2017
OI Perrone, Anna Myriam/0000-0003-3140-4772; AKILLI,
   HUSEYIN/0000-0002-5240-8441; Cibula, David/0000-0001-6387-9356; Dahl
   Steffensen, Karina/0000-0002-9217-3907; Brennan,
   Donal/0000-0002-6747-3342
CR Batty GD, 2017, BMJ-BRIT MED J, V356, DOI 10.1136/bmj.j108
   COVIDsurg Collaborative, 2020, LANCET, V396, P27, DOI 10.1016/S0140-6736(20)31182-X
   Desideri I, 2020, GERIATR ONCOL, pS1879
   Fotopoulou C, 2010, INT J GYNECOL CANCER, V20, P34, DOI 10.1111/IGC.0b013e3181c10c04
   Glehen O, 2020, J VISC SURG, V23, pS1878
   Global Cancer Observatory (GCO), CANC TOD
   Liang WH, 2020, LANCET ONCOL, V21, P335, DOI 10.1016/S1470-2045(20)30096-6
   Nepogodiev D, 2021, COLORECTAL DIS, V23, P298, DOI 10.1111/codi.15354
   Ramirez PT, 2020, INT J GYNECOL CANCER, V30, P561, DOI 10.1136/ijgc-2020-001419
   Raymond E, 2020, TARGET ONCOL, V22, P1
   Sankaranarayanan R, 2010, HDB DIS BURDENS QUAL, P803
   Sud A, 2020, ANN ONCOL, V31, P1065, DOI 10.1016/j.annonc.2020.05.009
   Swainston J, 2020, FRONT PSYCHOL, V11, DOI 10.3389/fpsyg.2020.02033
   Vecchione L, 2020, ESMO OPEN, V5, DOI 10.1136/esmoopen-2020-000826
   Wang YM, 2020, J GYNECOL ONCOL, V31, DOI 10.3802/jgo.2020.31.e68
   Xia Y, 2020, LANCET ONCOL, V21, pE180, DOI 10.1016/S1470-2045(20)30150-9
   ZIGMOND AS, 1983, ACTA PSYCHIAT SCAND, V67, P361, DOI 10.1111/j.1600-0447.1983.tb09716.x
NR 17
TC 32
Z9 32
U1 1
U2 10
PU WILEY
PI HOBOKEN
PA 111 RIVER ST, HOBOKEN 07030-5774, NJ USA
SN 2045-7634
J9 CANCER MED-US
JI Cancer Med.
PD JAN
PY 2021
VL 10
IS 1
BP 208
EP 219
DI 10.1002/cam4.3605
EA NOV 2020
PG 12
WC Oncology
WE Science Citation Index Expanded (SCI-EXPANDED)
SC Oncology
GA QB0TG
UT WOS:000590785200001
PM 33205595
OA Green Published
DA 2022-07-18
ER

PT J
AU Melton, CA
   Olusanya, OA
   Ammar, N
   Shaban-Nejad, A
AF Melton, Chad A.
   Olusanya, Olufunto A.
   Ammar, Nariman
   Shaban-Nejad, Arash
TI Public sentiment analysis and topic modeling regarding COVID-19 vaccines
   on the Reddit social media platform: A call to action for strengthening
   vaccine confidence
SO JOURNAL OF INFECTION AND PUBLIC HEALTH
LA English
DT Article
DE Misinformation; COVID-19; Vaccine hesitancy; Sentiment analysis; Topic
   modeling
ID HEALTH
AB Background: The COVID-19 pandemic fueled one of the most rapid vaccine developments in history. However, misinformation spread through online social media often leads to negative vaccine sentiment and hesitancy. Methods: To investigate COVID-19 vaccine-related discussion in social media, we conducted a sentiment analysis and Latent Dirichlet Allocation topic modeling on textual data collected from 13 Reddit commu-nities focusing on the COVID-19 vaccine from Dec 1, 2020, to May 15, 2021. Data were aggregated and analyzed by month to detect changes in any sentiment and latent topics. Results: Polarity analysis suggested these communities expressed more positive sentiment than negative regarding the vaccine-related discussions and has remained static over time. Topic modeling revealed community members mainly focused on side effects rather than outlandish conspiracy theories. Conclusion: Covid-19 vaccine-related content from 13 subreddits show that the sentiments expressed in these communities are overall more positive than negative and have not meaningfully changed since December 2020. Keywords indicating vaccine hesitancy were detected throughout the LDA topic model -ing. Public sentiment and topic modeling analysis regarding vaccines could facilitate the implementation of appropriate messaging, digital interventions, and new policies to promote vaccine confidence. (c) 2021 The Author(s). Published by Elsevier Ltd on behalf of King Saud Bin Abdulaziz University for Health Sciences. This is an open access article under the CC BY license (http://creativecommons.org/ licenses/by/4.0/).
C1 [Melton, Chad A.; Shaban-Nejad, Arash] Univ Tennessee, Bredesen Ctr Interdisciplinary Res & Grad Educ, Knoxville, TN USA.
   [Olusanya, Olufunto A.; Ammar, Nariman; Shaban-Nejad, Arash] Univ Tennessee, Ctr Hlth Sci, Coll Med, Ctr Biomed Informat,Dept Pediat, Memphis, TN 38163 USA.
RP Shaban-Nejad, A (通讯作者)，Univ Tennessee, Ctr Hlth Sci, Coll Med, Ctr Biomed Informat,Dept Pediat, Memphis, TN 38163 USA.
EM ashabann@uthsc.edu
RI Shaban-Nejad, Arash/ABH-1386-2021
OI Olusanya, Olufunto A./0000-0001-6983-2882; Melton,
   Chad/0000-0002-5801-0346; Ammar, Nariman/0000-0002-5363-2541;
   Shaban-Nejad, Arash/0000-0003-2047-4759
CR Aiello AE, 2020, ANNU REV PUBL HEALTH, V41, P101, DOI 10.1146/annurev-publhealth-040119-094402
   Alessa A, 2019, JMIR PUBLIC HLTH SUR, V5, P97, DOI 10.2196/12383
   Ali M., 2020, ARXIV PREPRINT ARXIV
   Aschwanden C, 2020, NATURE, V587, P26, DOI 10.1038/d41586-020-02948-4
   Balmas M, 2014, COMMUN RES, V41, P430, DOI 10.1177/0093650212453600
   Blei DM, 2003, J MACH LEARN RES, V3, P993, DOI 10.1162/jmlr.2003.3.4-5.993
   Bobby Allyn, 2020, NPR
   Brien S, 2013, PROCEEDINGS OF THE 22ND INTERNATIONAL CONFERENCE ON WORLD WIDE WEB (WWW'13 COMPANION), P683
   Cary Funk, 2021, GROWING SHARE AM SAY
   Chang J., 2009, P INT C NEUR INF PRO, P288, DOI [10.5555/2984093.2984126, DOI 10.5555/2984093.2984126]
   Dutt Dubey Akash, 2021, PUBLIC SENTIMENT ANA
   eharek R., 2010, P LREC 2010 WORKSHOP, P45
   Funk C., 2020, INTENT GET COVID 19
   Gbashi S, 2021, JMIR MED INF, V9, DOI 10.2196/22916
   Go A, 2009, SOCIOLOGY MIND, DOI DOI 10.1016/J.SEDGEO.2006.07.004
   Lee K, 2009, GLOB INST, P1
   Liu B, 2011, DATA CENTRIC SYST AP, P459, DOI 10.1007/978-3-642-19460-3_11
   Loria S., 2018, TEXTBLOB DOCUMENTATI, P2
   Mulkan Ritonga, 2021, IOP C SERIES MAT SCI, V1088
   Olusanya Olufunto A, 2021, Front Digit Health, V3, P683161, DOI 10.3389/fdgth.2021.683161
   Praveen SV, 2021, DIABETES METAB SYND, V15, P595, DOI 10.1016/j.dsx.2021.02.031
   Puri N, 2020, HUM VACC IMMUNOTHER, V16, P2586, DOI 10.1080/21645515.2020.1780846
   Raghupathi V, 2020, INT J ENV RES PUB HE, V17, DOI 10.3390/ijerph17103464
   Rutjens BT, 2021, GROUP PROCESS INTERG, V24, P276, DOI 10.1177/1368430220981415
   Sanders Abraham C, 2021, UNMASKING CONVERSATI, P08
   Santovena-Casal Sonia, 2021, DIGITAL CITIZENS FEE
   Shaban-Nejad A, 2020, ARTIF INTELL MED, V103, DOI 10.1016/j.artmed.2020.101793
   Shaban-Nejad A, 2018, NPJ DIGIT MED, V1, DOI 10.1038/s41746-018-0058-9
   Smeaton AF., 2010, PROCEEDING 19 ACM IN, P1833, DOI DOI 10.1145/1871437.1871741
   van der Linden Sander Dixon, 2021, ECLINICALMEDICINE, V33
   Wang H., 2012, P 50 ANN M ASS COMP, P115, DOI [10.5555/2390470, DOI 10.1145/1935826.1935854]
   William Sattelberg, 2019, DEMOGRAPHICS REDDIT
   World Health Organization, 2014, REP SAG WORK GROUP V REP SAG WORK GROUP V
   Wu W., 2021, ARXIV PREPRINT ARXIV
   Yin FL, 2021, J MED INTERNET RES, V23, DOI 10.2196/26089
   Zhang JW, 2021, PREV MED, V145, DOI 10.1016/j.ypmed.2020.106408
NR 36
TC 6
Z9 6
U1 11
U2 13
PU ELSEVIER SCIENCE LONDON
PI LONDON
PA 84 THEOBALDS RD, LONDON WC1X 8RR, ENGLAND
SN 1876-0341
EI 1876-035X
J9 J INFECT PUBLIC HEAL
JI J. Infect. Public Health
PD OCT
PY 2021
VL 14
IS 10
SI SI
BP 1505
EP 1512
DI 10.1016/j.jiph.2021.08.010
EA OCT 2021
PG 8
WC Public, Environmental & Occupational Health; Infectious Diseases
WE Science Citation Index Expanded (SCI-EXPANDED); Social Science Citation Index (SSCI)
SC Public, Environmental & Occupational Health; Infectious Diseases
GA WK5EA
UT WOS:000709747400031
PM 34426095
OA Green Published, Green Submitted, gold
DA 2022-07-18
ER

PT J
AU Nagaraj, MB
   Wick, N
   AbdelFattah, KR
AF Nagaraj, Madhuri B.
   Wick, Neda
   AbdelFattah, Kareem R.
TI Assessing Videoconference Etiquette in Academia: Determining Positive
   and Negative Associations With Online Interactions
SO JOURNAL OF SURGICAL RESEARCH
LA English
DT Article
DE Videoconferencing; Etiquette; COVID-19; Graduate medical education;
   Perceptions
AB Introduction: The lack of guidelines for videoconferencing etiquette elucidated frustrations during the COVID-19 pandemic. The authors aimed to assess the perceptions of faculty educators and residents regarding videoconferencing etiquette.
   Methods: In 2021, a survey assessing perceptions regarding the formality of various meeting types and the importance of various videoconferencing etiquette practices (Likert scale of 1-5) was created and disseminated to all faculty educators and residents at a single institution. Responses of faculty versus residents were analyzed in general and by procedural and mixed/nonprocedural subspecialties.
   Results: The faculty response rate was 53.5% (38/71). The resident response rate was 7.3% (115/1569). A total of 19 departments were represented. Faculty respondents reported having significantly more hours of weekly formal meetings than residents, 4 (3-10) versus 2 (1-4) h (P < 0.05), and no difference in informal meeting hours, with 3 (2-6) versus 3 (1.6-5) h (P =0.210). Faculty and residents concurred on the formality of all meeting types except for didactics, which residents regarded more frequently as informal (80.9% versus 57.9%; P < 0.01). Faculty rated wearing professional attire and keeping one's video on as mattering more, and that videoconferencing from bed was more inappropriate (P < 0.05). Furthermore, faculty and residents in mixed/nonprocedural specialties had more significantly discordant perceptions between them than did those in procedural specialties.
   Conclusions: The data demonstrated that faculty educators and residents have differing perceptions regarding the formality of meeting types and etiquette practices. These should be addressed to prevent future frustrations and improve engagement in ongoing virtual conferencing education.
   (c) 2022 Elsevier Inc. All rights reserved.
C1 [Nagaraj, Madhuri B.; AbdelFattah, Kareem R.] Univ Texas Southwestern, Dept Surg, Dallas, TX USA.
   [Wick, Neda] Univ Texas Southwestern, Dept Pathol, Dallas, TX USA.
   [Nagaraj, Madhuri B.] Univ Texas Southwestern Med Ctr UT Southwestern, Dept Surg, Dallas, TX USA.
RP Nagaraj, MB (通讯作者)，Univ Texas Southwestern, Dept Surg, 5323 Harry Hines Blvd, Dallas, TX 75390 USA.
EM Madhuri.nagaraj@utsouthwestern.edu
OI Wick, Neda/0000-0002-4388-5588
CR [Anonymous], 2020, LEAD EFF VIRT M
   Birden Hudson, 2005, Rural Remote Health, V5, P356
   Comella-Dords S, 2020, REVISITING AGILE TEA
   Gustin TS, 2020, NURS EDUC, V45, P88, DOI 10.1097/NNE.0000000000000680
   Isaacs D, 2012, J PAEDIATR CHILD H, V48, P1, DOI 10.1111/j.1440-1754.2011.02401.x
   Jones RE, 2020, J SURG EDUC, V77, P733, DOI 10.1016/j.jsurg.2020.03.020
   Totman A., 2015, ROADMAP CHOOSING MED
   Wilcha Robyn-Jenia, 2020, JMIR Med Educ, V6, pe20963, DOI 10.2196/20963
NR 8
TC 0
Z9 0
U1 0
U2 0
PU ACADEMIC PRESS INC ELSEVIER SCIENCE
PI SAN DIEGO
PA 525 B ST, STE 1900, SAN DIEGO, CA 92101-4495 USA
SN 0022-4804
EI 1095-8673
J9 J SURG RES
JI J. Surg. Res.
PD JUL
PY 2022
VL 275
BP 129
EP 136
DI 10.1016/j.jss.2022.01.017
PG 8
WC Surgery
WE Science Citation Index Expanded (SCI-EXPANDED)
SC Surgery
GA 0P5TT
UT WOS:000784291400015
PM 35278724
DA 2022-07-18
ER

PT J
AU Frank, M
   Stopenski, S
   Yamamoto, M
   Nahmias, J
   Nguyen, TN
   Smith, RB
   Keshava, HB
AF Frank, Madelyn
   Stopenski, Stephen
   Yamamoto, Maki
   Nahmias, Jeffry
   Nguyen, Ninh T.
   Smith, Brian R.
   Keshava, Hari
TI Dawn of a New Normal: Resident and Faculty Attitudes in Adopting Virtual
   Conferences and Education
SO AMERICAN SURGEON
LA English
DT Article; Early Access
DE resident education; surgical education; virtual platform
ID COVID-19; SURGERY; IMPACT
AB Background The COVID-19 pandemic has dramatically changed education in medical residencies with the need to transition to a virtual format. The objective of this study is to assess the adoption of a virtual format for grand rounds, M&M, and education of the surgical department. Method A 25 question online survey was developed using Qualtrics and distributed to faculty and resident physicians in the Department of Surgery from March to April 2021. Results Fifty four out of 79 potential respondents (68%) completed the survey. Twenty-seven out of 54 (50%) respondents stated they were more likely to be participating in another activity most of the time or always. During to in-person conferences, 20/54 (37%) of participants reported being more distracted by other activities. Forty-two out of 54 (78%) participants strongly agree that virtual conferences are more flexible with their schedule and saves them travel time. All of the faculty want conferences to continue virtually (with or without an in-person component) citing virtual conferences are more flexible with their schedule and saves travel time. However, 4/26 (15%) of residents responded not wanting to continue virtual education citing work distractions and not truly having protected time. Conclusion As the Coronavirus 2019 (COVID-19) pandemic is continuing with new variants, the virtual education and conference format is necessary. There is overwhelming support from both residents and faculty in favor of the virtual conference format due to flexibility, ease, and convenience. However, care must be taken to make sure that resident education time is truly protected.
C1 [Frank, Madelyn] Univ Calif Irvine, Sch Med, Irvine, CA 92717 USA.
   [Stopenski, Stephen; Yamamoto, Maki; Nahmias, Jeffry; Nguyen, Ninh T.; Smith, Brian R.; Keshava, Hari] Univ Calif Irvine, Dept Surg, Orange, CA 92668 USA.
RP Frank, M (通讯作者)，80 Sorenson, Irvine, CA 92602 USA.
EM mifrank@hs.uci.edu
OI Frank, Madelyn/0000-0002-2894-1254
CR Chail Amit, 2020, Ind Psychiatry J, V29, P155, DOI 10.4103/ipj.ipj_122_20
   Cho MJ, 2021, J PLAST RECONSTR AES, V74, P1413, DOI 10.1016/j.bjps.2020.12.099
   Crossman M, 2021, ACAD EMERG MED, V28, P480, DOI 10.1111/acem.14224
   El-Ghandour NMF, 2020, NEUROSURG FOCUS, V49, DOI 10.3171/2020.9.FOCUS20634
   Ellison EC, 2020, J AM COLL SURGEONS, V231, P613, DOI 10.1016/j.jamcollsurg.2020.08.766
   Gao F, 2020, ANN TRANSL MED, V8, DOI 10.21037/atm-20-5051
   Nagaraj MB, 2021, J SURG RES, V267, P366, DOI 10.1016/j.jss.2021.05.009
   Sarabipour S, 2020, ELIFE, V9, DOI 10.7554/eLife.62668
   Sparkes Dominic, 2021, Future Healthc J, V8, pe11, DOI 10.7861/fhj.2020-0180
   Staff AJMC, 2022, TIM COV 19 DEV 2020
   Tuma F, 2021, SURG OPEN SCI, V5, P6, DOI 10.1016/j.sopen.2021.03.001
   Vervoort D, 2021, J THORAC CARDIOV SUR, V161, P748, DOI 10.1016/j.jtcvs.2020.07.094
NR 12
TC 0
Z9 0
U1 1
U2 1
PU SAGE PUBLICATIONS INC
PI THOUSAND OAKS
PA 2455 TELLER RD, THOUSAND OAKS, CA 91320 USA
SN 0003-1348
EI 1555-9823
J9 AM SURGEON
JI Am. Surg.
AR 00031348221102605
DI 10.1177/00031348221102605
EA MAY 2022
PG 6
WC Surgery
WE Science Citation Index Expanded (SCI-EXPANDED)
SC Surgery
GA 1M3CR
UT WOS:000799850900001
PM 35603701
DA 2022-07-18
ER

PT J
AU Mosleh, SM
   Kasasbeha, MA
   Aljawarneh, YM
   Alrimawi, I
   Saifan, AR
AF Mosleh, Sultan M.
   Kasasbeha, Mohammed Ali
   Aljawarneh, Yousef M.
   Alrimawi, Intima
   Saifan, Ahmad Rajeh
TI The impact of online teaching on stress and burnout of academics during
   the transition to remote teaching from home
SO BMC MEDICAL EDUCATION
LA English
DT Article
DE Burnout; Stress; COVID-19; Remote teaching
AB Background The higher education institutions worldwide have been transformed unexpectedly to online teaching. This sudden movement from blended learning or traditional face-to-face teaching has severely disrupted university activities and posed many challenges for teaching staff, who were asked to develop online versions of their courses overnight. This study explores the effect of the current changes in education style and working from home on the stress and burnout levels of teaching staff. Methods This study utilized a cross-sectional design, whereby 278 participants (faculty and course instructors) from 17 campuses of one of the largest colleges in United Arab Emirates completed a web-based survey. Numerous instruments were utilized to obtain the following data: participants demographics; their perceived stress during online teaching; their perception of the impact of teaching from home on their family's daily life, physical health, mental health and ability to cope with stress; burnout level; and their satisfaction with online teaching. Results Around 60% of participants reported moderate stress level during online teaching (moderate stress = 5 to 8) under COVID-19 (M 6.21 +/- 2.26). An independent sample t-test and ANOVA tests revealed that participants with 7-10 years of online teaching experience reported more stress than participants who have 4-6 years online teaching experience (M 7.29, +/- 1.11 Vs. 5.30, +/- 2.69; P = 0.04). Moreover, multiple regression analysis showed that higher stress levels and lower satisfaction with the online teaching experience were associated with more significant personal and working burnout. Married participants with school-age children were at greater risk of personal burnout. Conclusion The transition to remote education imposed mental burdens and stress on faculty members. Supportive professional development strategies to enrich faculty with online teaching skills are urgently required.
C1 [Mosleh, Sultan M.] Mutah Univ, Fac Nursing, Al Karak, Jordan.
   [Mosleh, Sultan M.; Kasasbeha, Mohammed Ali; Aljawarneh, Yousef M.] Higher Coll Technol, Fac Hlth Sci, Hlth Sci Div, Fujairah, U Arab Emirates.
   [Alrimawi, Intima] Georgetown Univ, Dept Profess Nursing Practice, Washington, DC USA.
   [Saifan, Ahmad Rajeh] Appl Sci Private Univ, Nursing Coll, Amman, Jordan.
RP Saifan, AR (通讯作者)，Appl Sci Private Univ, Nursing Coll, Amman, Jordan.
EM saifan50@yahoo.com
OI Alrimawi, Intima/0000-0001-8683-9541
CR Ahmed H, 2020, LANCET INFECT DIS, V20, P777, DOI 10.1016/S1473-3099(20)30226-7
   Al-Salman S, 2021, ONLINE LEARN, V25, P286, DOI 10.24059/olj.v25i1.2470
   Almahasees Z, 2021, FRONT EDUC, V6, DOI 10.3389/feduc.2021.638470
   Andrews-Graham DNA, 2018, ONLINE J DISTANCE LE, V21, pn4
   Garcia-Gonzalez MA, 2020, INT J ENV RES PUB HE, V17, DOI 10.3390/ijerph17082958
   Bao W, 2020, HUM BEHAV EMERG TECH, V2, P113, DOI 10.1002/hbe2.191
   Baras J, 2000, J GEN EDUC, V4, P213
   Batool SB, 2020, J RES, V14, P194
   Bensaid B., 2020, SPRINGER P COMPLEXIT, P137, DOI [10.1007/978-3-030-62066-0_12, DOI 10.1007/978-3-030-62066-0_12]
   Cacha LA., 2019, NEUROQUANTOLOGY, V17, P53, DOI [10.14704/nq.2019.17.7.2562, DOI 10.14704/NQ.2019.17.7.2562, 10.14704/nq.2019.17.07.2562]
   Carr-Chellman A, 2000, BRIT J EDUC TECHNOL, V31, P229, DOI 10.1111/1467-8535.00154
   Cipriano C., 2020, SUPPORTING SCH COMMU
   Code J, 2020, INFORM LEARN SCI, V121, P419, DOI 10.1108/ILS-04-2020-0112
   Cutri RM, 2020, EUR J TEACH EDUC, V43, P523, DOI 10.1080/02619768.2020.1815702
   Espino-Diaz L, 2020, SUSTAINABILITY-BASEL, V12, DOI 10.3390/su12145646
   Gewertz C, 2020, ED WEEK, V39, P1
   Green W, 2020, HIGH EDUC RES DEV, V39, P1309, DOI 10.1080/07294360.2020.1826029
   Haider AS, 2020, DATA BRIEF, V32, DOI 10.1016/j.dib.2020.106104
   Hativa N., 2001, TEACHER THINKING BEL
   Hero C, 2020, COURSE HERO
   Houlden S., 2020, CONVERSATION, V12
   Mosleh S., MENTAL HLTH LEARNING, V1, P1
   Paudel S, KNOWLEDGE ATTITUDE P, V1, P1
   Pickup S, 2020, PSYCHOLOGIST
   Pressley T, 2021, EDUC RESEARCHER, V50, P325, DOI 10.3102/0013189X211004138
   Sahu P, 2020, CUREUS, V12, DOI 10.7759/cureus.7541
   Schaffhauser D, 2020, J TRANSFORMIC ED TEC
   Shen P, 2021, INT ED STUD, V14, P82, DOI [10.5539/ies.v14n3p82, DOI 10.5539/IES.V14N3P82]
   Stricker D, 2011, COMPUT EDUC, V56, P495, DOI 10.1016/j.compedu.2010.09.012
   Un C., 2020, 93 DOCENTES SUFRE DE
   Wasilik O, 2009, INTERNET HIGH EDUC, V12, P173, DOI 10.1016/j.iheduc.2009.05.001
   World Health Organization, B OAOPICODGS
NR 32
TC 0
Z9 0
U1 1
U2 1
PU BMC
PI LONDON
PA CAMPUS, 4 CRINAN ST, LONDON N1 9XW, ENGLAND
EI 1472-6920
J9 BMC MED EDUC
JI BMC Med. Educ.
PD JUN 20
PY 2022
VL 22
IS 1
AR 475
DI 10.1186/s12909-022-03496-3
PG 10
WC Education & Educational Research; Education, Scientific Disciplines
WE Science Citation Index Expanded (SCI-EXPANDED); Social Science Citation Index (SSCI)
SC Education & Educational Research
GA 2G7NU
UT WOS:000813777600004
PM 35725450
OA gold, Green Published
DA 2022-07-18
ER

PT J
AU Lalwani, P
   Salgado, BB
   Pereira , IVP
   Da Silva, DSS
   De Morais, TBD
   Jordao, MF
   Barbosa, ARC
   Cordeiro, IB
   Neto, JND
   De Assuncao, EN
   Dos Santos, RO
   Carvalho, NO
   Sobrinho, WBS
   Da Costa, CF
   De Souza, PE
   De Albuquerque, BC
   Ganoza, CA
   Araujo-Castillo, RV
   Astofi, SA
   Lalwani, JDB
AF Lalwani, Pritesh
   Salgado, Barbara Batista
   Pereira Filho, Ivanildo Vieira
   Sena da Silva, Danielle Severino
   do Nascimento de Morais, Thiago Barros
   Jordao, Maele Ferreira
   Cavalcante Barbosa, Aguyda Rayany
   Cordeiro, Isabelle Bezerra
   de Souza Neto, Julio Nino
   de Assuncao, Enedina Nogueira
   dos Santos, Rafaella Oliveira
   Carvalho, Nani Oliveira
   Salgado Sobrinho, Wlademir Braga
   da Costa, Cristiano Fernandes
   de Souza, Pedro Elias
   de Albuquerque, Bernardino Claudio
   Ganoza, Christian A.
   Araujo-Castillo, Roger, V
   Astofi Filho, Spartaco
   Borges Lalwani, Jaila Dias
CA DETECTCoV-19 Study Team
TI SARS-CoV-2 seroprevalence and associated factors in Manaus, Brazil:
   baseline results from the DETECTCoV-19 cohort study
SO INTERNATIONAL JOURNAL OF INFECTIOUS DISEASES
LA English
DT Article
DE Seroprevalence; Amazon; Epidemiology; Risk factors; SARS-CoV-2; COVID-19
ID COVID-19; IMMUNITY
AB Background: Manaus, located in the Brazilian rainforest, has experienced two health system collapses due to the coronavirus disease 2019 (COVID-19) pandemic. However, little is known about which groups among the general population have been most affected.
   Methods: A convenience sampling strategy via online advertising recruited 3046 adults between 19 August 2020 and 2 October 2020. Sociodemographic characteristics, COVID-19-related symptoms, COVID-19 testing, self-medication and prescribed medications were recorded. Serum anti-severe acute respiratory syndrome coronavirus-2 (SARS-CoV-2) nucleocapsid immunoglobulin G antibodies were measured with an enzyme-linked immunosorbent assay. Prevalence ratios (PR) were obtained using cluster-corrected and adjusted Poisson's regression models.
   Results: A crude positivity rate among asymptomatic and symptomatic individuals was estimated at 29.10%, with maximum possible seroprevalence of 44.82% corrected by test characteristics and an antibody decay rate of 32.31%. Regression models demonstrated a strong association towards marginalized low-income and vulnerable residents with limited access to health care. The presence of a COVID-19 case [PR 1.39, 95% confidence interval (CI) 1.24-1.57] or death (PR 2.14, 95% CI 1.74-2.62) in a household greatly increased the risk of other household members acquiring infection. The seroprevalence of SARS-CoV-2 was higher among those who self-medicated to prevent infection (PR 1.36, 95% CI 1.27-1.46).
   Conclusions: Disproportionate socio-economic disparity was observed among the study participants. The syndemic nature of COVID-19 in the Amazon region needs differential policies and urgent solutions to control the ongoing pandemic. (C) 2021 The Authors. Published by Elsevier Ltd on behalf of International Society for Infectious Diseases.
C1 [Lalwani, Pritesh; Salgado, Barbara Batista; Pereira Filho, Ivanildo Vieira; Sena da Silva, Danielle Severino; do Nascimento de Morais, Thiago Barros; Jordao, Maele Ferreira; Cavalcante Barbosa, Aguyda Rayany; dos Santos, Rafaella Oliveira; Carvalho, Nani Oliveira; Salgado Sobrinho, Wlademir Braga] Fiocruz Amazonia, Inst Leonidas & Maria Deane, Rua Terezina 476, BR-69057070 Manaus, Amazonas, Brazil.
   [Pereira Filho, Ivanildo Vieira; Borges Lalwani, Jaila Dias] Univ Fed Amazonas, Fac Ciencias Farmaceut, Manaus, Amazonas, Brazil.
   [Cavalcante Barbosa, Aguyda Rayany; Cordeiro, Isabelle Bezerra; Astofi Filho, Spartaco] Univ Fed Amazonas, Inst Ciencias Biol, Manaus, Amazonas, Brazil.
   [de Souza Neto, Julio Nino; de Assuncao, Enedina Nogueira; Astofi Filho, Spartaco] Univ Fed Amazonas, Ctr Apoio Multidisciplinar, Manaus, Amazonas, Brazil.
   [da Costa, Cristiano Fernandes] Fundacao Vigilancia Saude Amazonas, Manaus, Amazonas, Brazil.
   [de Souza, Pedro Elias] Univ Fed Amazona, Fac Med, Programa Posgrad Cirurgia, Manaus, Amazonas, Brazil.
   [de Albuquerque, Bernardino Claudio] Univ Fed Amazonas, Fac Med, Manaus, Amazonas, Brazil.
   [Ganoza, Christian A.] Univ Peruana Cayetano Heredia, Inst Med Trop Alexander von Humboldt, Lima, Peru.
   [Araujo-Castillo, Roger, V] Univ Peruana Ciencias Aplicadas, Fac Ciencias Salud, Lima, Peru.
RP Lalwani, P (通讯作者)，Fiocruz Amazonia, Inst Leonidas & Maria Deane, Rua Terezina 476, BR-69057070 Manaus, Amazonas, Brazil.; Lalwani, JDB (通讯作者)，Univ Fed Amazonas, Fac Ciencias Farmaceut FCF, Av Gen Rodrigo Octavio Jordao Ramos 1200, BR-69067005 Manaus, Amazonas, Brazil.
EM pritesh.lalwani@fiocruz.br; jaila@ufam.edu.br
RI Ganoza, Christian A/A-8875-2014; Bezerra Cordeiro, Isabelle/J-3952-2016
OI Ganoza, Christian A/0000-0002-5891-5372; Bezerra Cordeiro,
   Isabelle/0000-0001-5501-2066; Araujo Castillo, Roger
   V/0000-0002-3740-1962
FU Ministry of Education, Brazil; Fundacao de Amparo a Pesquisa do Estado
   do Amazonas (FAPEAM); World Health Organization (WHO) Unity Studies, a
   global sero-epidemiological standardization initiative; WHO by the
   COVID-19 Solidarity Response Fund; German Federal Ministry of Health
   COVID-19 Research and Development; CAPES; FAPEAM
FX JDBL was supported by funds from the Ministry of Education, Brazil. PL
   received funding from the Fundacao de Amparo a Pesquisa do Estado do
   Amazonas (FAPEAM) . JDBL and PL were supported by the World Health
   Organization (WHO) Unity Studies, a global sero-epidemiological
   standardization initiative, with funding to WHO by the COVID-19
   Solidarity Response Fund and the German Federal Ministry of Health
   COVID-19 Research and Development. BBS, IVPF, ARCB and WBSS received
   scholarships from CAPES. DSSS, TBNM and MFF received scholarships from
   FAPEAM.
CR Addetia Amin, 2020, medRxiv, DOI 10.1101/2020.08.13.20173161
   Amanat F, 2020, NAT MED, V26, P1033, DOI [10.1038/s41591-020-0913-5, 10.1101/2020.03.17.20037713]
   Anderson RM, 2020, LANCET, V396, P1614, DOI 10.1016/S0140-6736(20)32318-7
   Aragona M, 2020, PUBLIC HEALTH, V186, P52, DOI 10.1016/j.puhe.2020.06.055
   Aschwanden C, 2020, NATURE, V587, P26, DOI 10.1038/d41586-020-02948-4
   Bambra Clare, 2020, J Epidemiol Community Health, V74, P964, DOI 10.1136/jech-2020-214401
   Bo YC, 2021, INT J INFECT DIS, V102, P247, DOI 10.1016/j.ijid.2020.10.066
   Buss Lewis F, 2021, Science, V371, P288, DOI 10.1126/science.abe9728
   Chia Wan Ni, 2021, Lancet Microbe, V2, pe240, DOI 10.1016/S2666-5247(21)00025-2
   Cota G, 2020, INT J INFECT DIS, V101, P382, DOI 10.1016/j.ijid.2020.10.008
   DEEKS JJ, 2020, COCHRANE DB SYST REV, P6
   Diggle PJ, 2011, EPIDEMIOL RES INT, V2011, P1, DOI 10.1155/2011/608719
   Elmore R, 2020, FRONT PUBLIC HEALTH, V8, DOI 10.3389/fpubh.2020.582205
   Ferrante L, 2020, NAT MED, V26, P1315, DOI 10.1038/s41591-020-1026-x
   Fontanet A, 2020, NAT REV IMMUNOL, V20, P583, DOI 10.1038/s41577-020-00451-5
   Fundacao de Vigilancia em Saude do Amazonas Manaus Amazonas Brazil, 2021, DAD EP FIN AC COMB C
   Giannouchos TV., 2020, EUR RESPIR J, DOI [10.1183/13993003.02144-2020, DOI 10.1183/13993003.02144-2020]
   Hallal PC, 2020, LANCET GLOB HEALTH, V8, pE1390, DOI 10.1016/S2214-109X(20)30387-9
   Horta BL, 2020, REV PANAM SALUD PUBL, V44, P1, DOI 10.26633/RPSP.2020.135
   Hsiang S, 2020, NATURE, V584, P262, DOI [10.1038/s41586-020-2691-0, 10.1038/s41586-020-2404-8]
   Jiang HW, 2020, NAT COMMUN, V11, DOI 10.1038/s41467-020-17488-8
   Kraemer MUG, 2020, SCIENCE, V368, P493, DOI 10.1126/science.abb4218
   Masyeni S, 2021, INT J INFECT DIS, V102, P152, DOI 10.1016/j.ijid.2020.10.043
   McMahan K, 2021, NATURE, V590, DOI 10.1038/s41586-020-03041-6
   Mega ER, 2020, NATURE, V586, P481, DOI 10.1038/d41586-020-02958-2
   Ministerio da Saude, 2021, PAIN CAS DOENC PEL C
   da Silva AAM, 2020, REV SAUDE PUBL, V54, DOI 10.11606/s1518-8787.2020054003278
   Noval MG, 2021, SCI REP-UK, V11, DOI 10.1038/s41598-021-84913-3
   Parks T, 2012, NEW ENGL J MED, V367, P90, DOI [10.1056/NEJMc1202013, 10.1056/NEJMc1204960]
   Petrakis D, 2020, MOL MED REP, V22, P9, DOI 10.3892/mmr.2020.11127
   Poustchi Hossein, 2021, Lancet Infect Dis, V21, P473, DOI 10.1016/S1473-3099(20)30858-6
   Prowse TAA, 2020, INFERRED RESOLUTION
   Stringhini S, 2020, LANCET, V396, P313, DOI 10.1016/S0140-6736(20)31304-0
   Orellana JDY, 2020, CAD SAUDE PUBLICA, V36, DOI [10.1590/0102-311x00120020, 10.1590/0102-311X00120020]
   Yang Y, 2021, EMERG MICROBES INFEC, V10, P905, DOI 10.1080/22221751.2021.1919032
NR 35
TC 6
Z9 6
U1 3
U2 4
PU ELSEVIER SCI LTD
PI OXFORD
PA THE BOULEVARD, LANGFORD LANE, KIDLINGTON, OXFORD OX5 1GB, OXON, ENGLAND
SN 1201-9712
EI 1878-3511
J9 INT J INFECT DIS
JI Int. J. Infect. Dis.
PD SEP
PY 2021
VL 110
BP 141
EP 150
DI 10.1016/j.ijid.2021.07.017
EA AUG 2021
PG 10
WC Infectious Diseases
WE Science Citation Index Expanded (SCI-EXPANDED); Social Science Citation Index (SSCI)
SC Infectious Diseases
GA WC6MO
UT WOS:000704370500022
PM 34273518
OA Green Published
DA 2022-07-18
ER

PT J
AU Liu, J
   Li, BHY
   Chen, QY
   Dang, JX
AF Liu, Ji
   Li, Baihuiyu
   Chen, Qiaoyi
   Dang, Jingxia
TI Student Health Implications of School Closures during the COVID-19
   Pandemic: New Evidence on the Association of e-Learning, Outdoor
   Exercise, and Myopia
SO HEALTHCARE
LA English
DT Article
DE e-learning; youth and children health; visual health; myopia; COVID-19
ID PREVALENCE; RISK; CHILDREN
AB The coronavirus disease 2019 (COVID-19) pandemic forced many education systems to consider alternative remote e-learning modalities, which have consequential behavioral and health implications for youth. In particular, increased e-learning engagement with digital screens and reduction in outdoor activities are two likely channels posing adverse risks for myopia development. This study investigated the association between e-learning screen use, outdoor activity, lighting condition, and myopia development among school-age children in China, during the first wave of the COVID-19 pandemic. Data were collected from 3405 school-age children attending primary, lower-secondary, and upper-secondary schools in China. Univariate parametric and nonparametric tests, and multivariate logistic regression analysis were used. Findings show that each diopter hour increase in daily e-learning screen use is significantly associated with progression of myopia symptoms (OR: 1.074, 95% CI: 1.058-1.089; p < 0.001), whereas engaging in outdoor exercise four to six times per week (OR: 0.745, 95% CI: 0.568-0.977; p = 0.034) and one to three times per week (OR: 0.829, 95% CI: 0.686-0.991; p = 0.048) is associated with a lower likelihood of myopia progression than none at all. In addition, we found that indoor lighting that is either "too dim" (OR: 1.686, 95% CI: 1.226-2.319; p = 0.001) or "too bright" (OR: 1.529, 95% CI: 1.007-2.366; p = 0.036) is significantly associated higher likelihood of myopic symptoms. Findings in this study uncover the less observable vision consequences of the COVID-19 pandemic on youths through digital online learning and highlight the importance of considering appropriate mitigation strategies to deal with this emerging public health challenge.
C1 [Liu, Ji; Li, Baihuiyu] Shaanxi Normal Univ, Fac Educ, Xian 710062, Peoples R China.
   [Chen, Qiaoyi] Xi An Jiao Tong Univ, Sch Basic Med Sci, Xian 710061, Peoples R China.
   [Dang, Jingxia] Xi An Jiao Tong Univ, Affiliated Hosp 1, Xian 710061, Peoples R China.
RP Chen, QY (通讯作者)，Xi An Jiao Tong Univ, Sch Basic Med Sci, Xian 710061, Peoples R China.; Dang, JX (通讯作者)，Xi An Jiao Tong Univ, Affiliated Hosp 1, Xian 710061, Peoples R China.
EM jiliu@snnu.edu.cn; lilyli000627@outlook.com; qychen203@xjtu.edu.cn;
   jxdang2000@126.com
RI Liu, Ji/ABF-6462-2021
OI Liu, Ji/0000-0001-5024-129X; Chen, Qiao Yi/0000-0003-2911-7424
FU National Social Science Foundation of China [CJA200256]; Shaanxi Normal
   University RenCai Faculty Seed Fund [1301031829]
FX This work was supported by the National Social Science Foundation of
   China (CJA200256) and Shaanxi Normal University RenCai Faculty Seed Fund
   (1301031829).
CR Ashby R, 2016, OPTOMETRY VISION SCI, V93, P1052, DOI 10.1097/OPX.0000000000000978
   Ashby R, 2009, INVEST OPHTH VIS SCI, V50, P5348, DOI 10.1167/iovs.09-3419
   CGDEV, 2020, COVID 19 ED POL TRAC
   Chua SYL, 2016, OPHTHAL PHYSL OPT, V36, P388, DOI 10.1111/opo.12305
   Cumberland PM, 2016, JAMA OPHTHALMOL, V134, P794, DOI 10.1001/jamaophthalmol.2016.1275
   Flitcroft DI, 2012, PROG RETIN EYE RES, V31, P622, DOI 10.1016/j.preteyeres.2012.06.004
   Guan HY, 2019, PLOS ONE, V14, DOI 10.1371/journal.pone.0215827
   He MG, 2009, OPTOMETRY VISION SCI, V86, P40, DOI 10.1097/OPX.0b013e3181940719
   Holden BA, 2016, OPHTHALMOLOGY, V123, P1036, DOI 10.1016/j.ophtha.2016.01.006
   Jan Catherine L, 2017, Community Eye Health, V30, P37
   Leo SW, 2011, J AAPOS, V15, P181, DOI 10.1016/j.jaapos.2010.09.020
   Long J, 2017, CLIN EXP OPTOM, V100, P133, DOI 10.1111/cxo.12453
   McFadden P, 2021, INT J ENV RES PUB HE, V18, DOI 10.3390/ijerph18020815
   Morgan IG, 2012, LANCET, V379, P1739, DOI 10.1016/S0140-6736(12)60272-4
   Narimatsu T, 2015, EXP EYE RES, V132, P48, DOI 10.1016/j.exer.2015.01.003
   Navel V, 2020, CLIN EXP OPTOM, V103, P555, DOI 10.1111/cxo.13086
   Saw SM, 2019, INVEST OPHTH VIS SCI, V60, P488, DOI 10.1167/iovs.18-25221
   Saw SM, 2005, OPHTHAL PHYSL OPT, V25, P381, DOI 10.1111/j.1475-1313.2005.00298.x
   Smith EL, 2014, EYE, V28, P180, DOI 10.1038/eye.2013.277
   Smith EL, 2009, VISION RES, V49, P2386, DOI 10.1016/j.visres.2009.07.011
   Talens-Estarelles C, 2020, OPTOMETRY VISION SCI, V97, P1070, DOI 10.1097/OPX.0000000000001616
   Theophanous C, 2018, CLIN OPHTHALMOL, V12, P1581, DOI 10.2147/OPTH.S164641
   Tideman JWL, 2016, JAMA OPHTHALMOL, V134, P1355, DOI 10.1001/jamaophthalmol.2016.4009
   UNESCO, 2020, MAN STUD AR RISK NOT
   Walline JJ, 1996, OPTOMETRY VISION SCI, V73, P376, DOI 10.1097/00006324-199606000-00004
   Wang GH, 2020, LANCET, V395, P945, DOI 10.1016/S0140-6736(20)30547-X
   Wang JX, 2021, JAMA OPHTHALMOL, V139, P293, DOI 10.1001/jamaophthalmol.2020.6239
   Williams R, 2019, SCI REP-UK, V9, DOI 10.1038/s41598-019-43408-y
   Wong CW, 2021, AM J OPHTHALMOL, V223, P333, DOI 10.1016/j.ajo.2020.07.034
   Yang GY, 2020, INT J ENV RES PUB HE, V17, DOI 10.3390/ijerph17031056
NR 30
TC 15
Z9 15
U1 13
U2 25
PU MDPI
PI BASEL
PA ST ALBAN-ANLAGE 66, CH-4052 BASEL, SWITZERLAND
EI 2227-9032
J9 HEALTHCARE-BASEL
JI Healthcare
PD MAY
PY 2021
VL 9
IS 5
AR 500
DI 10.3390/healthcare9050500
PG 9
WC Health Care Sciences & Services; Health Policy & Services
WE Science Citation Index Expanded (SCI-EXPANDED); Social Science Citation Index (SSCI)
SC Health Care Sciences & Services
GA SH1UY
UT WOS:000653921900001
PM 33922486
OA Green Published, gold
DA 2022-07-18
ER

PT J
AU Prakash, A
   Kaur, S
   Kaur, C
   Prabha, PK
   Bhatacharya, A
   Sarma, P
   Medhi, B
AF Prakash, Ajay
   Kaur, Sukhmeet
   Kaur, Charanjeet
   Prabha, Praisy K.
   Bhatacharya, Anusuya
   Sarma, Phulen
   Medhi, Bikash
TI Efficacy and safety of inhaled nitric oxide in the treatment of
   severe/critical COVID-19 patients: A systematic review
SO INDIAN JOURNAL OF PHARMACOLOGY
LA English
DT Review
DE Coronavirus; COVID-19; inhaled nitric oxide; nitric oxide; oxygenation;
   ventilation
ID OXYGENATION
AB OBJECTIVE: Present systematic review aimed to analyze the effect of inhaled nitric oxide (iNO) in the treatment of severe COVID-19 and to compare it to standard of care (SOC), antiviral medications, and other medicines. MATERIALS AND METHODS: Medline (PubMed), Scopus, Embase, Ovid, Web of Science, Science Direct, Wiley Online Library, BioRxiv and MedRxiv, and Cochrane (up to April 20, 2021) were the search databases. Two reviewers (SK and CK) independently selected the electronic published literature that studied the effect of nitric oxide with SOC or control. The clinical and physiological outcomes such as prevention of progressive systemic de-oxygenation/clinical improvement, mortality, duration of mechanical ventilation, improvement in pulmonary arterial pressure, and adverse events were assessed. RESULTS: The 14 retrospective/protective studies randomly assigning 423 patients met the inclusion criteria. Cumulative study of the selected articles showed that iNO has a mild impact on ventilation time or ventilator-free days. iNO has increased the partial pressure of oxygen/fraction of inspired oxygen ratio of fraction of inspired oxygen in a few patients as compared to baseline. However, in most of the studies, it does not have better outcome when compared to the baseline improvement. CONCLUSIONS: In patients with COVID-19 with acute respiratory distress syndrome, nitric oxide is linked to a slight increase in oxygenation but has no effect on mortality.
C1 [Prakash, Ajay; Kaur, Sukhmeet; Kaur, Charanjeet; Prabha, Praisy K.; Sarma, Phulen; Medhi, Bikash] Postgrad Inst Med Educ & Res, Dept Pharmacol, Expt Pharmacol Lab, Chandigarh, India.
   [Bhatacharya, Anusuya] GMCH, Dept Ophthalmol, Chandigarh, India.
RP Medhi, B (通讯作者)，Postgrad Inst Med Educ & Res, Res Block B,4th Floor,Room 4043, Chandigarh 160012, India.
EM drbikashus@yahoo.com
CR Abou-Arab O, 2020, CRIT CARE, V24, DOI 10.1186/s13054-020-03371-x
   Adusumilli NC, 2020, NITRIC OXIDE-BIOL CH, V103, P4, DOI 10.1016/j.niox.2020.07.003
   Albert Martin, 2017, World J Crit Care Med, V6, P74, DOI 10.5492/wjccm.v6.i1.74
   Bagate F, 2020, ANN INTENSIVE CARE, V10, DOI 10.1186/s13613-020-00769-2
   Brunetti I, 2021, CRIT CARE, V25, P1
   Caplan M, 2021, CRIT CARE MED, V49, pE191, DOI 10.1097/CCM.0000000000004711
   Cardinale M, 2020, ANAESTH CRIT CARE PA, V39, P471, DOI 10.1016/j.accpm.2020.05.014
   de Prost, 2020, ANN INTENSIVE CARE, V10, P1
   Edathadathil, 2021, FEASIBILITY TRIAL EV, DOI [10.1101/2021.04.15.21255300, DOI 10.1101/2021.04.15.21255300]
   Fakhr BS, 2020, OBSTET GYNECOL, V136, P1109, DOI 10.1097/AOG.0000000000004128
   Feng WX, 2021, ESC HEART FAIL, V8, P714, DOI 10.1002/ehf2.13023
   Ferrari M, 2020, J CRIT CARE, V60, P159, DOI 10.1016/j.jcrc.2020.08.007
   Helms J, 2020, INTENS CARE MED, V46, P1089, DOI 10.1007/s00134-020-06062-x
   Ignarro LJ, 2020, BRIT J PHARMACOL, V177, P3848, DOI 10.1111/bph.15085
   Kida K, 2014, ANESTHESIOLOGY, V120, P880, DOI 10.1097/ALN.0000000000000149
   Longobardo A, 2021, BRIT J ANAESTH, V126, pE44, DOI 10.1016/j.bja.2020.10.011
   Lotz C, 2021, ACTA ANAESTH SCAND, V65, P629, DOI 10.1111/aas.13757
   Menter T, 2020, HISTOPATHOLOGY, V77, P198, DOI 10.1111/his.14134
   Moher David, 2009, Ann Intern Med, V151, P264, DOI 10.1136/bmj.b2535
   Morgan RW, 2021, RESUSCITATION, V162, P274, DOI 10.1016/j.resuscitation.2021.03.004
   Parikh R, 2020, THER ADV RESPIR DIS, V14, DOI 10.1177/1753466620933510
   Raju R, 2021, FUTUR J PHARM SCI, V7, DOI 10.1186/s43094-021-00217-3
   Ricciardolo FLM, 2021, J BREATH RES, V15, DOI 10.1088/1752-7163/abc302
   Siuba M, 2020, FEASIBILITY NONINVAS, DOI [10.1101/2020.05.17.20082123, DOI 10.1101/2020.05.17.20082123]
   Sokol GM, 2016, SEMIN PERINATOL, V40, P356, DOI 10.1053/j.semperi.2016.05.007
   Tavazzi G, 2020, CRIT CARE, V24, DOI 10.1186/s13054-020-03222-9
   Umakanthan S, 2020, POSTGRAD MED J, V96, P753, DOI 10.1136/postgradmedj-2020-138234
   Yu BL, 2019, BRIT J PHARMACOL, V176, P246, DOI 10.1111/bph.14512
NR 28
TC 5
Z9 5
U1 1
U2 1
PU WOLTERS KLUWER MEDKNOW PUBLICATIONS
PI MUMBAI
PA WOLTERS KLUWER INDIA PVT LTD , A-202, 2ND FLR, QUBE, C T S  NO 1498A-2
   VILLAGE MAROL, ANDHERI EAST, MUMBAI, Maharashtra, INDIA
SN 0253-7613
EI 1998-3751
J9 INDIAN J PHARMACOL
JI Indian J. Pharmacol.
PD MAY-JUN
PY 2021
VL 53
IS 3
BP 236
EP 243
DI 10.4103/ijp.ijp_382_21
PG 8
WC Pharmacology & Pharmacy
WE Science Citation Index Expanded (SCI-EXPANDED)
SC Pharmacology & Pharmacy
GA TB7WH
UT WOS:000668157500010
PM 34169911
DA 2022-07-18
ER

PT J
AU Takahashi, S
   Yamada, S
   Sasaki, S
   Minato, Y
   Takahashi, N
   Kudo, K
   Nohara, M
   Kawachi, I
AF Takahashi, Shuko
   Yamada, Shohei
   Sasaki, Satoshi
   Minato, Yoichi
   Takahashi, Naomi
   Kudo, Keiichiro
   Nohara, Masaru
   Kawachi, Ichiro
TI Increase in people's behavioural risks for contracting COVID-19 during
   the 2021 New Year holiday season: longitudinal survey of the general
   population in Japan
SO BMJ OPEN
LA English
DT Article
DE COVID-19; epidemiology; health policy; risk management; public health
AB Objectives There has been no study in Japan on the predictors of risk for acquiring SARS-CoV-2 infection based on people's behaviour during the COVID-19 pandemic. The aim of this study was to document changes in risk behaviour during the New Year's holiday season in 2021 and to identify factors associated with high-risk behaviour for infection using a quantitative assessment tool. Design A longitudinal survey. Setting Multiphasic health check-ups for the general population in Iwate Prefecture. Participants Serial cross-sectional data were obtained using rapid online surveys of residents in Iwate Prefecture from 4 to 7 December 2020 (baseline survey) and from 5 to 7 February 2021 (follow-up survey). The data in those two surveys were available for a total of 9741 participants. Main outcome measures We estimated each individual's risk of acquiring SARS-CoV-2 infection based on the microCOVID calculator. We defined four trajectories of individual risk behaviours based on the probabilities of remaining at low risk, increasing to high risk, improving to low risk and persistence of high risk. Results Among people in the low-risk group in the first survey, 3.6% increased to high risk, while high risk persisted in 80.0% of people who were in the high-risk group at baseline. While healthcare workers were significantly more likely to be represented in both the increasing risk and persistently high-risk group, workers in the education setting were also associated with persistence of high risk (OR 2.58, 95% CI 1.52 to 4.39; p<0.001). Conclusions In determining countermeasures against COVID-19 (as well as future outbreaks), health officials should take into account population changes in behaviour during large-scale public events.
C1 [Takahashi, Shuko; Yamada, Shohei; Sasaki, Satoshi; Minato, Yoichi; Kudo, Keiichiro; Nohara, Masaru] Iwate Prefectural Govt, Dept Hlth & Welf, Morioka, Iwate, Japan.
   [Takahashi, Shuko] Iwate Med Univ, Div Med Educ, Morioka, Iwate, Japan.
   [Takahashi, Naomi] Iwate Med Univ, Grad Sch Med, Dept Hyg & Prevent Med, Fac Med, Morioka, Iwate, Japan.
   [Kawachi, Ichiro] Harvard Univ TH Chan Sch Publ Hlth, Dept Social & Behav Sci, Boston, MA USA.
RP Takahashi, S (通讯作者)，Iwate Prefectural Govt, Dept Hlth & Welf, Morioka, Iwate, Japan.; Takahashi, S (通讯作者)，Iwate Med Univ, Div Med Educ, Morioka, Iwate, Japan.
EM shutakahashi-iwt@umin.ac.jp
FU JSPS KAKENHI [JP20K18858]
FX The work was supported by JSPS KAKENHI (grant number JP20K18858).
CR An L, 2021, PATIENT EDUC COUNS, V104, P1451, DOI 10.1016/j.pec.2020.11.027
   Centers for Disease Control and Prevention USA, 2020, INF PED HEALTHC PROV
   Chan HF, 2020, SCI REP-UK, V10, DOI 10.1038/s41598-020-76763-2
   Chen XY, 2020, INT J ENV RES PUB HE, V17, DOI [10.3390/ijerph17124437, 10.3390/ijerph17082893]
   Iwate Prefecture J, 2021, INFORM CONFIRMED CAS
   Johns Hopkins University Medicine Coronavirus Resource Center, 2021, SAMTLIGA GODKNDA VAC
   Kurita J., 2021, 2 COVID 19 EMERGENCY, DOI [10.1101/2020.12.29.20248977, DOI 10.1101/2020.12.29.20248977]
   Li SY, 2020, J MED INTERNET RES, V22, DOI 10.2196/19782
   Lietz J, 2016, PLOS ONE, V11, DOI 10.1371/journal.pone.0162061
   Looi MK, 2021, BMJ-BRIT MED J, V372, DOI 10.1136/bmj.n141
   Marinaccio A, 2020, OCCUP ENVIRON MED, V77, P818, DOI 10.1136/oemed-2020-106844
   microCOVID Project, 2020, MICROCOVID PROJ
   Ministry of Health Labour and Welfare Japan, 2021, NUMB POS CAS NOV COR
   Ministry of Health. Labour and welfare Japan, 2021, 22 M COVID 19 ADV BO
   Mitsuru O., NIKKEI ASIA, P2021
   Mutambudzi M, 2021, OCCUP ENVIRON MED, V78, P307, DOI 10.1136/oemed-2020-106731
   Nguyen LH, 2020, LANCET PUBLIC HEALTH, V5, pE475, DOI 10.1016/S2468-2667(20)30164-X
   Pan YX, 2020, SCI REP-UK, V10, DOI 10.1038/s41598-020-77751-2
   Shahnazi H, 2020, INFECT DIS POVERTY, V9, DOI 10.1186/s40249-020-00776-2
   Van Bavel JJ, 2020, NAT HUM BEHAV, V4, P460, DOI 10.1038/s41562-020-0884-z
   Viner RM, 2021, JAMA PEDIATR, V175, P143, DOI 10.1001/jamapediatrics.2020.4573
   Vlachos J, 2021, P NATL ACAD SCI USA, V118, DOI 10.1073/pnas.2020834118
   Yung CF, 2021, CLIN INFECT DIS, V72, P1055, DOI 10.1093/cid/ciaa794
NR 23
TC 0
Z9 0
U1 0
U2 0
PU BMJ PUBLISHING GROUP
PI LONDON
PA BRITISH MED ASSOC HOUSE, TAVISTOCK SQUARE, LONDON WC1H 9JR, ENGLAND
SN 2044-6055
J9 BMJ OPEN
JI BMJ Open
PD FEB
PY 2022
VL 12
IS 2
AR e054770
DI 10.1136/bmjopen-2021-054770
PG 7
WC Medicine, General & Internal
WE Science Citation Index Expanded (SCI-EXPANDED)
SC General & Internal Medicine
GA YX3QQ
UT WOS:000754022100038
PM 35115354
OA Green Published
DA 2022-07-18
ER

PT J
AU Kuratsubo, R
   Kawabata, M
   Nakamura, E
   Yoshimoto, M
   Tsunoda, S
   Takazawa, Y
   Watanabe, H
AF Kuratsubo, Ryota
   Kawabata, Masashi
   Nakamura, Emi
   Yoshimoto, Masumi
   Tsunoda, Satoshi
   Takazawa, Yuji
   Watanabe, Hiroyuki
TI Lifestyle Changes and Baseball Activity among Youth Baseball Players
   before and during the First COVID-19 Pandemic in Japan
SO CHILDREN-BASEL
LA English
DT Article
DE COVID-19; lifestyle changes; adolescents; baseball; exercise; screen
   time
ID ADOLESCENTS; SHOULDER; CHILDREN; SLEEP; ELBOW; TIME; PAIN
AB This cross-sectional study aimed to clarify the changes in lifestyle and baseball activity before and during the COVID-19 pandemic among youth baseball players. Participants were 99 youth baseball players (ages 9.6 +/- 1.5 years, height 137.8 +/- 9.4 cm, weight 35.3 +/- 12.4 kg) in Japan. They completed an online survey between April 6 and 20, 2021, on their demographic characteristics, lifestyle (recreational screen, sleep, and study times), and baseball activity (frequency of team practice time and voluntary exercise-related baseball) at two-time points: before the pandemic (before March 2020) and during the state of emergency declared in Japan (from April to May 2020). The changes in outcomes between the two-time points were evaluated for significance. Recreational screen time and sleeping time during the state of emergency were significantly increased compared to those before the pandemic (p < 0.001). The frequency of team practice time on weekends during the state of emergency was significantly reduced, and voluntary exercise-related baseball was significantly increased compared to that before the pandemic (p < 0.01). We found that the COVID-19 pandemic changed behaviors concerning activities and exercise among youth baseball players and recommended that such behavioral changes be carefully monitored.
C1 [Kuratsubo, Ryota] Kitasato Univ, Kitasato Inst Hosp, Dept Rehabil, Tokyo 1088642, Japan.
   [Kuratsubo, Ryota; Takazawa, Yuji] Juntendo Univ, Dept Sports Med, Grad Sch Med, Tokyo 1138421, Japan.
   [Kawabata, Masashi; Watanabe, Hiroyuki] Kitasato Univ, Sch Allied Hlth Sci, Dept Rehabil, Sagamihara, Kanagawa 2520373, Japan.
   [Nakamura, Emi] Juntendo Univ, Fac Hlth Sci, Dept Phys Therapy, Tokyo 1138421, Japan.
   [Yoshimoto, Masumi] Teikyo Heisei Univ, Fac Hlth & Med Sci, Dept Phys Therapy, Tokyo 1708445, Japan.
   [Tsunoda, Satoshi] Shonan Fujisawa Tokushukai Hosp, Dept Rehabil, Fujisawa, Kanagawa 2510041, Japan.
RP Kawabata, M (通讯作者)，Kitasato Univ, Sch Allied Hlth Sci, Dept Rehabil, Sagamihara, Kanagawa 2520373, Japan.
EM r.kura@kitasato-u.ac.jp; mkawaba@kitasato-u.ac.jp;
   e.nakamura.wu@juntendo.ac.jp; m.yoshimoto@thu.ac.jp;
   tsunoda0707@gmail.com; ytakaza@juntendo.ac.jp; hw@ahs.kitasato-u.ac.jp
OI Kawabata, Masashi/0000-0001-8722-7117
FU Japan Society for the Promotion of Science [JP21K21228]
FX This study was supported by the Japan Society for the Promotion of
   Science Grant-in-Aid for Research Activity Start-up (JSPS KAKENHI, Grant
   Number JP21K21228).
CR Bethlehem J, 2010, INT STAT REV, V78, P161, DOI 10.1111/j.1751-5823.2010.00112.x
   Eime RM, 2013, INT J BEHAV NUTR PHY, V10, DOI 10.1186/1479-5868-10-98
   Ellis HB, 2022, PREV MED REP, V26, DOI 10.1016/j.pmedr.2022.101722
   Eysenbach G, 2004, J MED INTERNET RES, V6, P12, DOI 10.2196/jmir.6.3.e34
   Gagliardi Alexia G, 2020, J Clin Transl Res, V6, P54
   Haapala EA, 2017, J SCI MED SPORT, V20, P583, DOI 10.1016/j.jsams.2016.11.003
   Hale L, 2015, SLEEP MED REV, V21, P50, DOI 10.1016/j.smrv.2014.07.007
   Hirshkowitz M, 2015, SLEEP HEALTH, V1, P233, DOI 10.1016/j.sleh.2015.10.004
   Korczak DJ, 2017, PEDIATRICS, V139, DOI 10.1542/peds.2016-2266
   Kovacs VA, 2022, EUR J SPORT SCI, V22, P1094, DOI 10.1080/17461391.2021.1897166
   Lissak G, 2018, ENVIRON RES, V164, P149, DOI 10.1016/j.envres.2018.01.015
   Lyman S, 2001, MED SCI SPORT EXER, V33, P1803, DOI 10.1097/00005768-200111000-00002
   Matsuura T, 2017, PHYSICIAN SPORTSMED, V45, P140, DOI 10.1080/00913847.2017.1300505
   McGuine TA, 2021, J ATHL TRAINING, V56, P836, DOI [10.4085/1062-6050-0739.20, 10.4085/1062-6050-739-20]
   Milewski MD, 2014, J PEDIATR ORTHOPED, V34, P129, DOI 10.1097/BPO.0000000000000151
   Munasinghe S, 2020, J ADOLESCENT HEALTH, V67, P653, DOI 10.1016/j.jadohealth.2020.08.008
   Paul RW, 2021, ORTHOP J SPORTS MED, V9, DOI 10.1177/23259671211041359
   Pietrobelli A, 2020, OBESITY, V28, P1382, DOI 10.1002/oby.22861
   Platt BN, 2021, ORTHOP J SPORTS MED, V9, DOI 10.1177/2325967121999646
   Schmidt SCE, 2020, SCI REP-UK, V10, DOI 10.1038/s41598-020-78438-4
   Strasburger VC, 2013, PEDIATRICS, V132, P958, DOI 10.1542/peds.2013-2656
   Xiang M, 2020, PROG CARDIOVASC DIS, V63, P531, DOI 10.1016/j.pcad.2020.04.013
   Yamada M, 2020, J NUTR HEALTH AGING, DOI [10.1007/s12603-020-1424-2, 10.1007/s12603-020-1501-6]
NR 23
TC 0
Z9 0
U1 2
U2 2
PU MDPI
PI BASEL
PA ST ALBAN-ANLAGE 66, CH-4052 BASEL, SWITZERLAND
EI 2227-9067
J9 CHILDREN-BASEL
JI Children-Basel
PD MAR
PY 2022
VL 9
IS 3
AR 368
DI 10.3390/children9030368
PG 9
WC Pediatrics
WE Science Citation Index Expanded (SCI-EXPANDED)
SC Pediatrics
GA 0C9RC
UT WOS:000775641200001
PM 35327740
OA Green Published, gold
DA 2022-07-18
ER

PT J
AU Martin, JF
   Arnold, OR
   Linton, A
   Jones, JD
   Garrett, AC
   Mango, DW
   Juarez, KA
   Gloeckner, G
   Magee, C
AF Martin, Jason F.
   Arnold, Olivia R.
   Linton, Andrea
   Jones, Jay D.
   Garrett, Andrew C.
   Mango, Damon W.
   Juarez, Katie A.
   Gloeckner, Gene
   Magee, Christianne
TI How Virtual Animal Anatomy facilitated a successful transition to online
   instruction and supported student learning during the coronavirus
   pandemic
SO ANATOMIA HISTOLOGIA EMBRYOLOGIA
LA English
DT Article; Early Access
DE anatomy; computer-assisted instruction; COVID-19 pandemic; education
ID TEACHING PRACTICES; PERCEPTIONS; KNOWLEDGE; EDUCATION; GROSS
AB Anatomy faculty with cadaver-based laboratory courses were presented with a significant challenge in March 2020 to create equivalent learning experiences without cadaveric access. The undergraduate domestic animal anatomy course at the Colorado State University was halfway into a 16-week semester when COVID-19 lockdown orders and the transition to remote instruction began. The new course curriculum was critically evaluated using student surveys and course outcome data. Most students (92.5%) agreed that the transition to online learning was a success; however, students who valued face-to-face lectures prior to March were less likely to perceive the transition as a success. Qualitative and quantitative analyses of survey results suggest that the resources perceived as most helpful for the transition to online learning were not the same as those that helped facilitate animal anatomy learning. Most students (92.5%) agreed that the Virtual Animal Anatomy (VAA) helped them learn anatomy, and 82.2% indicated that the VAA was a valuable resource following the transition to online learning. Additional resources associated with transition success included course instructors, weekly quizzes, written descriptions of anatomical structures and open laboratory sessions. In contrast, those resources associated with facilitating learning included guided quizzes and asynchronous lecture recordings. These findings suggest that the VAA can support online anatomy learning when used in conjunction with other best practices for online teaching.
C1 [Martin, Jason F.; Arnold, Olivia R.; Linton, Andrea; Garrett, Andrew C.; Mango, Damon W.; Juarez, Katie A.; Magee, Christianne] Colorado State Univ, Coll Vet Med & Biomed Sci, Dept Biomed Sci, Ft Collins, CO 80523 USA.
   [Linton, Andrea; Jones, Jay D.; Garrett, Andrew C.; Mango, Damon W.; Magee, Christianne] Colorado State Univ, Coll Vet Med & Biomed Sci, Virtual Vet Educ Tools, Ft Collins, CO 80523 USA.
   [Gloeckner, Gene] Colorado State Univ, Coll Hlth & Human Sci, Sch Educ, Ft Collins, CO 80523 USA.
RP Magee, C (通讯作者)，Colorado State Univ, Dept Biomed Sci, 200 West Lake St,1680 Campus Delivery, Ft Collins, CO 80523 USA.
EM Christianne.Magee@colostate.edu
OI Magee, Christianne/0000-0002-1658-0404; Linton,
   Andrea/0000-0002-6682-8009
FU U.S. Department of Agriculture's Food and Agricultural Sciences
   [2016-38420-25289]
FX U.S. Department of Agriculture's Food and Agricultural Sciences,
   Grant/Award Number: 2016-38420-25289
CR [Anonymous], 2021, ANAT HISTOL EMBRYOL, V50, P4, DOI 10.1111/ahe.12639
   Armstrong-Mensah E, 2020, FRONT PUBLIC HEALTH, V8, DOI 10.3389/fpubh.2020.576227
   Berry C, 2010, BIOCHEM MOL BIOL EDU, V38, P425, DOI 10.1002/bmb.20434
   College of Veterinary Medicine Biomedical Sciences , 2021, VIRT AN AN VERS 1 4
   Collins J, 2008, BMJ-BRIT MED J, V337, DOI 10.1136/bmj.a1310
   Colorado State University, 2020, STUD COND COD
   Durosaro O, 2008, ANN ACAD MED SINGAP, V37, P998
   Erickson M., 2020, EDUCATORS WILL USE V
   Estai M, 2016, ANN ANAT, V208, P151, DOI 10.1016/j.aanat.2016.02.010
   Evans DJR, 2020, ANAT SCI EDUC, V13, P279, DOI 10.1002/ase.1963
   Garrett A.C., 2019, USE VIRTUAL CANINE A
   Goh P.S., 2020, MEDEDPUBLISH, V9, DOI [10.15694/mep.2020.000049.1, DOI 10.15694/MEP.2020.000049.1]
   Graham C., 2006, HDB BLENDED LEARN GL, P3, DOI [10.2307/4022859, DOI 10.2307/4022859]
   Gummery E, 2018, J VET MED EDUC, V45, P163, DOI 10.3138/jvme.0816-132r1
   Gupta S, 2020, ADV MED EDUC PRACT, V11, P989, DOI 10.2147/AMEP.S267834
   Hwa S.P., 2020, INT J ADV RES ED SOC, V2, P115
   International Committee on Veterinary Gross Anatomical Nomenclature, 2017, NOMINA ANATOMICA VET
   Linton A, 2005, J VET MED EDUC, V32, P249, DOI 10.3138/jvme.32.2.249
   Linton A, 2022, ANAT SCI EDUC, V15, P330, DOI 10.1002/ase.2087
   Magee C., 2015, ASSESSING COURSE QUA
   May SA, 2015, J VET MED EDUC, V42, P332, DOI 10.3138/jvme.0415-063R
   McBride JM, 2018, ANAT SCI EDUC, V11, P7, DOI 10.1002/ase.1760
   Michael K, 2015, J TOMOGRAPHY SIMULAT, V1, P102, DOI [10.4172/jts.100010, DOI 10.4172/JTS.100010, DOI 10.4172/JTS.1000102]
   Moffett J, 2015, MED TEACH, V37, P331, DOI 10.3109/0142159X.2014.943710
   Mohamed R., 2020, INT RES ED, V8, P139, DOI [10.5296/ire.v8i1.16761, DOI 10.5296/IRE.V8I1.16761]
   Morgan G. A., 2012, IBM SPSS INTRO STAT, DOI [10.4324/9780429287657, DOI 10.4324/9780429287657]
   Neel JA, 2010, J VET MED EDUC, V37, P347, DOI 10.3138/jvme.37.4.347
   Onigbinde O. A., 2021, Morphologie, V105, P259, DOI 10.1016/j.morpho.2020.12.004
   Quinn MM, 2018, ANAT SCI EDUC, V11, P358, DOI 10.1002/ase.1748
   Ramnanan CJ, 2017, ADV MED EDUC PRACT, V8, P63, DOI 10.2147/AMEP.S109037
   Ray Sandipan, 2020, J Proteins Proteom, V11, P77, DOI 10.1007/s42485-020-00038-7
   Reeves RE, 2004, CLIN ANAT, V17, P337, DOI 10.1002/ca.10245
   Said JT, 2021, MED SCI EDUC, V31, P805, DOI 10.1007/s40670-020-01186-7
   Shah A., 2020, WALL STR J
   Tam MDBS, 2010, MED TEACH, V32, pE138, DOI 10.3109/01421590903144110
   Tartavulea CV, 2020, AMFITEATRU ECON, V22, P920, DOI 10.24818/EA/2020/55/920
   Turney BW, 2007, ANN ROY COLL SURG, V89, P104, DOI 10.1308/003588407X168244
   U.S. News & World Report, 2019, BEST VET SCH
   United Nations Educational Scientific and Cultural Organization, 2021, ED DISR REC
   Wilson AB, 2021, ANAT SCI EDUC, V14, P432, DOI 10.1002/ase.2013
   Yang CC, 2020, MEDICINE, V99, DOI 10.1097/MD.0000000000023096
   Zargaran A, 2020, ADV MED EDUC PRACT, V11, P259, DOI 10.2147/AMEP.S240150
NR 42
TC 1
Z9 1
U1 1
U2 1
PU WILEY
PI HOBOKEN
PA 111 RIVER ST, HOBOKEN 07030-5774, NJ USA
SN 0340-2096
EI 1439-0264
J9 ANAT HISTOL EMBRYOL
JI Anat. Histol. Embryol.
DI 10.1111/ahe.12799
EA MAR 2022
PG 14
WC Anatomy & Morphology; Veterinary Sciences
WE Science Citation Index Expanded (SCI-EXPANDED)
SC Anatomy & Morphology; Veterinary Sciences
GA ZL5WZ
UT WOS:000763748600001
PM 35243669
DA 2022-07-18
ER

PT J
AU Wong, A
   Vohra, R
   Kopec, K
   Brooke, N
   Stolbach, A
AF Wong, Anselm
   Vohra, Rais
   Kopec, Kathy
   Brooke, Nicholas
   Stolbach, Andrew
TI The Importance of Continuing Medical Education During the COVID-19
   Pandemic: the Global Educational Toxicology Uniting Project (GETUP)
SO JOURNAL OF MEDICAL TOXICOLOGY
LA English
DT Letter
DE Poisoning; Videoconference; Online; Curriculum
C1 [Wong, Anselm] Austin Hosp, Victorian Poisons Informat Ctr, Parkville, Vic, Australia.
   [Wong, Anselm] Austin Hosp, Austin Toxicol Serv, Parkville, Vic, Australia.
   [Wong, Anselm] Univ Melbourne, Parkville, Vic, Australia.
   [Wong, Anselm] Monash Univ, Monash Hlth, Sch Clin Sci, Dept Med, Clayton, Vic, Australia.
   [Vohra, Rais] Univ Calif San Francisco, Fresno Med Ctr, Fresno, CA USA.
   [Kopec, Kathy] Carolinas Med Ctr, Charlotte, NC 28203 USA.
   [Brooke, Nicholas] Publ Hlth England, Chem Environm Effects Ctr Radiat Chem & Environm, Chilton, England.
   [Brooke, Nicholas] Ethiopian Poisons Ctr, Addis Ababa, Ethiopia.
   [Stolbach, Andrew] Johns Hopkins Univ Hosp, Dept Toxicol & Emergency, Baltimore, MD USA.
RP Wong, A (通讯作者)，Austin Hosp, Victorian Poisons Informat Ctr, Parkville, Vic, Australia.; Wong, A (通讯作者)，Austin Hosp, Austin Toxicol Serv, Parkville, Vic, Australia.; Wong, A (通讯作者)，Univ Melbourne, Parkville, Vic, Australia.; Wong, A (通讯作者)，Monash Univ, Monash Hlth, Sch Clin Sci, Dept Med, Clayton, Vic, Australia.
EM anselm.wong@austin.org.au
FU NHMRC [1159907]
FX AW is supported by a NHMRC Research Fellowship ID 1159907.
CR Chang A, 2020, MMWR-MORBID MORTAL W, V69, P496, DOI [10.15585/mmwr.mm6916e1, 10.15585/mmwr.mm6916e1externalicon]
   Kopec KT, 2020, J MED TOXICOL, V16, P255, DOI 10.1007/s13181-019-00745-8
   Neumann NR, 2020, J MED TOXICOL, V16, P245, DOI 10.1007/s13181-020-00778-4
   WHO, 2008, International Health Regulations, V2nd
   Wong A, 2017, CLIN TOXICOL, V55, P981, DOI 10.1080/15563650.2017.1330480
   Wong A, 2015, J MED TOXICOL, V11, P295, DOI 10.1007/s13181-015-0479-7
NR 6
TC 0
Z9 1
U1 1
U2 3
PU SPRINGER
PI NEW YORK
PA ONE NEW YORK PLAZA, SUITE 4600, NEW YORK, NY, UNITED STATES
SN 1556-9039
EI 1937-6995
J9 J MED TOXICOL
JI J. Med. Toxicol.
PD JUL
PY 2020
VL 16
IS 3
SI SI
BP 340
EP 341
DI 10.1007/s13181-020-00788-2
EA JUN 2020
PG 2
WC Toxicology
WE Science Citation Index Expanded (SCI-EXPANDED)
SC Toxicology
GA MC7JB
UT WOS:000537956300001
PM 32500282
OA Green Published, Bronze
DA 2022-07-18
ER

PT J
AU Wang, DF
   Chen, HL
   Zhai, SY
   Zhu, ZY
   Huang, SQ
   Zhou, XZ
   Pan, Y
   Meng, DJ
   Yang, Z
   Zhao, JB
   Fan, F
   Liu, XC
AF Wang, Dongfang
   Chen, Huilin
   Zhai, Shuyi
   Zhu, Zhiyi
   Huang, Shuiqing
   Zhou, Xiuzhu
   Pan, Ye
   Meng, Dongjing
   Yang, Zheng
   Zhao, Jingbo
   Fan, Fang
   Liu, Xianchen
TI Is returning to school during the COVID-19 pandemic stressful? A study
   on immediate mental health status of Chinese college students
SO JOURNAL OF AFFECTIVE DISORDERS
LA English
DT Article
DE Depression; Anxiety; Insomnia; Acute stress; COVID-19; College students
ID GENERALIZED ANXIETY DISORDER; COGNITIVE-BEHAVIORAL THERAPY;
   PSYCHOLOGICAL IMPACT; DEPRESSION; INSOMNIA; PHQ-9
AB Background: As the COVID-19 pandemic has posed substantial impacts on individual?s daily routine and psychological state. For the first time at great scale, Chinese college students had their educational activities moved online in spring 2020. Due to this unexpected isolation and unconventional learning method, their mental health following returning to school is worth investigating. Methods: Between June 1 and June 15, 2020, a total of 8,921 returning college students? mental health status were assessed using instruments designed for psychiatric disorders, namely the 9-Item Patient Heath Questionnaire (PHQ-9), 7-Item Generalized Anxiety Disorder Scale (GAD-7), 6-Item Impact of Event Scale (IES-6), Youth Self Rating Insomnia Scale (YSIS), and self-developed questionnaire. Results: Our results showed that 8.7%, 4.2%, 10.5%, and 6.1% of the participants experienced depression, anxiety, acute stress, and insomnia, respectively, with a total of 19.8% reporting having at least one psychiatric symptom following their return to school. Sophomore and Senior year, and presence of previous psychiatric conditions contribute to the increased occurrence of psychiatric issues. The level of impact by COVID-19 on one?s daily functioning is also positively associated with poor mental health. Conclusions: Our findings suggested no significant increase in the prevalence of psychiatric symptoms, following the first batch of students? return to school. These findings aim to complement the current understanding of the psychiatric impact of COVID-19 on students and assist school principals to plan their return-to-school approaches in a mental-health sensitive way.
C1 [Wang, Dongfang; Zhu, Zhiyi; Huang, Shuiqing; Zhou, Xiuzhu; Pan, Ye; Meng, Dongjing; Yang, Zheng; Fan, Fang] South China Normal Univ, Ctr Studies Psychol Applicat, Sch Psychol, Guangzhou, Peoples R China.
   [Wang, Dongfang; Zhu, Zhiyi; Huang, Shuiqing; Zhou, Xiuzhu; Pan, Ye; Meng, Dongjing; Yang, Zheng; Fan, Fang] South China Normal Univ, Guangdong Key Lab Mental Hlth & Cognit Sci, Guangzhou, Peoples R China.
   [Wang, Dongfang; Zhu, Zhiyi; Huang, Shuiqing; Zhou, Xiuzhu; Pan, Ye; Meng, Dongjing; Yang, Zheng; Fan, Fang] South China Normal Univ, Key Lab Brain Cognit & Educ Sci, Minist Educ, Guangzhou, Peoples R China.
   [Chen, Huilin] Univ Bath, Dept Psychol, Bath, Avon, England.
   [Zhai, Shuyi] McGill Univ, Fac Med, Montreal, PQ, Canada.
   [Zhao, Jingbo] Southern Med Univ, Sch Publ Hlth, Dept Psychol, Guangzhou, Peoples R China.
   [Liu, Xianchen] Univ Penn, Ctr Publ Hlth Initiat, Philadelphia, PA 19104 USA.
RP Fan, F (通讯作者)，South China Normal Univ, Ctr Studies Psychol Applicat, Sch Psychol, Guangzhou, Peoples R China.; Fan, F (通讯作者)，South China Normal Univ, Guangdong Key Lab Mental Hlth & Cognit Sci, Guangzhou, Peoples R China.; Fan, F (通讯作者)，South China Normal Univ, Key Lab Brain Cognit & Educ Sci, Minist Educ, Guangzhou, Peoples R China.; Zhao, JB (通讯作者)，Southern Med Univ, Sch Publ Hlth, Dept Psychol, Guangzhou, Peoples R China.
EM mingtian@smu.edu.cn; fangfan@scnu.edu.cn
OI Zhai, Shuyi/0000-0003-4597-0804
CR Bedford J, 2020, LANCET, V395, P1015, DOI 10.1016/S0140-6736(20)30673-5
   Bo HX, 2021, PSYCHOL MED, V51, P1052, DOI 10.1017/S0033291720000999
   Cao WJ, 2020, PSYCHIAT RES, V287, DOI 10.1016/j.psychres.2020.112934
   Chen SQ, 2020, J PSYCHIATR RES, V131, P244, DOI 10.1016/j.jpsychires.2020.09.020
   Cornine A, 2020, NURS EDUC PERSPECT, V41, P229, DOI 10.1097/01.NEP.0000000000000633
   Ho CSH, 2020, FRONT PSYCHIATRY, V11, DOI 10.3389/fpsyt.2020.00378
   Ho CSH, 2020, ANN ACAD MED SINGAP, V49, P155
   Husain SF, 2021, AUST NZ J PSYCHIAT, V55, P485, DOI 10.1177/0004867420976856
   Husain SF, 2020, SCI REP-UK, V10, DOI 10.1038/s41598-020-66784-2
   Jalloh MF, 2018, BMJ GLOB HEALTH, V3, DOI 10.1136/bmjgh-2017-000471
   Kernan WD, 2019, J PREV INTERV COMMUN, V47, P32, DOI 10.1080/10852352.2018.1547307
   Kroenke K, 2001, J GEN INTERN MED, V16, P606, DOI 10.1046/j.1525-1497.2001.016009606.x
   Lai JB, 2020, JAMA NETW OPEN, V3, DOI 10.1001/jamanetworkopen.2020.3976
   Li DJ, 2020, INT J ENV RES PUB HE, V17, DOI 10.3390/ijerph17124479
   Li YY, 2021, J AFFECT DISORDERS, V281, P597, DOI 10.1016/j.jad.2020.11.109
   Liang SW, 2020, FRONT PSYCHOL, V11, DOI 10.3389/fpsyg.2020.02231
   Liu XC, 2019, SLEEP BIOL RHYTHMS, V17, P339, DOI 10.1007/s41105-019-00222-3
   Lowe B, 2008, MED CARE, V46, P266, DOI 10.1097/MLR.0b013e318160d093
   Low TL, 2021, EUR EAT DISORD REV, V29, P52, DOI 10.1002/erv.2804
   Luo M, 2020, PSYCHIAT RES, V291, DOI 10.1016/j.psychres.2020.113190
   Ma Z, 2020, EPIDEMIOL PSYCH SCI, V29, DOI 10.1017/S2045796020000931
   Manea L, 2012, CAN MED ASSOC J, V184, pE191, DOI 10.1503/cmaj.110829
   Meo SA, 2020, PAK J MED SCI, V36, pS43, DOI 10.12669/pjms.36.COVID19-S4.2809
   Naser AY, 2020, BRAIN BEHAV, V10, DOI 10.1002/brb3.1730
   Peng L, 2012, PSYCHIAT RES, V196, P138, DOI 10.1016/j.psychres.2011.12.006
   Planchuelo-Gomez A, 2020, J AFFECT DISORDERS, V277, P842, DOI 10.1016/j.jad.2020.09.018
   Reynolds DL, 2008, EPIDEMIOL INFECT, V136, P997, DOI 10.1017/S0950268807009156
   Rudenstine S, 2021, J TRAUMA STRESS, V34, P12, DOI 10.1002/jts.22600
   Sahu P, 2020, CUREUS, V12, DOI 10.7759/cureus.7541
   Schwartz K.D., 2020, COVID 19 STUDENT WEL
   Soh HL, 2020, SLEEP MED, V75, P315, DOI 10.1016/j.sleep.2020.08.020
   Son C, 2020, J MED INTERNET RES, V22, DOI 10.2196/21279
   Spitzer RL, 2006, ARCH INTERN MED, V166, P1092, DOI 10.1001/archinte.166.10.1092
   Tan WQ, 2020, BRAIN BEHAV IMMUN, V87, P84, DOI 10.1016/j.bbi.2020.04.055
   Tang B, 2020, INFECT DIS MODEL, V5, P248, DOI 10.1016/j.idm.2020.02.001
   Thoresen S, 2010, SOC PSYCH PSYCH EPID, V45, P405, DOI 10.1007/s00127-009-0073-x
   Wang CY, 2020, FRONT PSYCHIATRY, V11, DOI 10.3389/fpsyt.2020.569981
   Wang CY, 2020, BRAIN BEHAV IMMUN, V87, P40, DOI 10.1016/j.bbi.2020.04.028
   Wang CY, 2020, INT J ENV RES PUB HE, V17, DOI 10.3390/ijerph17051729
   Yao H, 2020, LANCET PSYCHIAT, V7, pE21, DOI 10.1016/S2215-0366(20)30090-0
   Zhang MWB, 2017, TECHNOL HEALTH CARE, V25, P163, DOI 10.3233/THC-161261
   Zhao B, 2020, INT J ENV RES PUB HE, V17, DOI 10.3390/ijerph17186671
   Zhou SJ, 2020, SLEEP MED, V74, P39, DOI 10.1016/j.sleep.2020.06.001
   Zhou SJ, 2020, EUR CHILD ADOLES PSY, V29, P749, DOI 10.1007/s00787-020-01541-4
NR 44
TC 3
Z9 4
U1 9
U2 21
PU ELSEVIER
PI AMSTERDAM
PA RADARWEG 29, 1043 NX AMSTERDAM, NETHERLANDS
SN 0165-0327
EI 1573-2517
J9 J AFFECT DISORDERS
JI J. Affect. Disord.
PD MAY 15
PY 2021
VL 287
BP 261
EP 267
DI 10.1016/j.jad.2021.03.035
EA MAR 2021
PG 7
WC Clinical Neurology; Psychiatry
WE Science Citation Index Expanded (SCI-EXPANDED); Social Science Citation Index (SSCI)
SC Neurosciences & Neurology; Psychiatry
GA RT0TE
UT WOS:000644180100032
PM 33799046
OA Bronze, Green Published
DA 2022-07-18
ER

PT J
AU Osterrieder, A
   Cuman, G
   Pan-Ngum, W
   Cheah, PK
   Cheah, PK
   Peerawaranun, P
   Silan, M
   Orazem, M
   Perkovic, K
   Groselj, U
   Schneiders, ML
   Poomchaichote, T
   Waithira, N
   Supa-at Asarath
   Naemiratch, B
   Ruangkajorn, S
   Skof, L
   Kulpijit, N
   Mackworth-Young, CRS
   Ongkili, D
   Chanviriyavuth, R
   Mukaka, M
   Cheah, PY
AF Osterrieder, Anne
   Cuman, Giulia
   Pan-Ngum, Wirichada
   Cheah, Phaik Kin
   Cheah, Phee-Kheng
   Peerawaranun, Pimnara
   Silan, Margherita
   Orazem, Miha
   Perkovic, Ksenija
   Groselj, Urh
   Schneiders, Mira Leonie
   Poomchaichote, Tassawan
   Waithira, Naomi
   Supa-at Asarath
   Naemiratch, Bhensri
   Ruangkajorn, Supanat
   Skof, Lenart
   Kulpijit, Natinee
   Mackworth-Young, Constance R. S.
   Ongkili, Darlene
   Chanviriyavuth, Rita
   Mukaka, Mavuto
   Cheah, Phaik Yeong
TI Economic and social impacts of COVID-19 and public health measures:
   results from an anonymous online survey in Thailand, Malaysia, the UK,
   Italy and Slovenia
SO BMJ OPEN
LA English
DT Article
DE public health; epidemiology; public health
AB Objectives To understand the impact of COVID-19 and public health measures on different social groups, we conducted a mixed-methods study in five countries ('SEBCOV-social, ethical and behavioural aspects of COVID-19'). Here, we report the results of the online survey. Study design and statistical analysis Overall, 5058 respondents from Thailand, Malaysia, the UK, Italy and Slovenia completed the self-administered survey between May and June 2020. Poststratification weighting was applied, and associations between categorical variables assessed. Frequency counts and percentages were used to summarise categorical data. Associations between categorical variables were assessed using Pearson's chi(2) test. Data were analysed in Stata 15.0 Results Among the five countries, Thai respondents reported having been most, and Slovenian respondents least, affected economically. The following factors were associated with greater negative economic impacts: being 18-24 years or 65 years or older; lower education levels; larger households; having children under 18 in the household and and having flexible/no income. Regarding social impact, respondents expressed most concern about their social life, physical health, mental health and well-being. There were large differences between countries in terms of voluntary behavioural change, and in compliance and agreement with COVID-19 restrictions. Overall, self-reported compliance was higher among respondents who self-reported a high understanding of COVID-19. UK respondents felt able to cope the longest and Thai respondents the shortest with only going out for essential needs or work. Many respondents reported seeing news perceived to be fake, the proportion varying between countries, with education level and self-reported levels of understanding of COVID-19. Conclusions Our data showed that COVID-19 and public health measures have uneven economic and social impacts on people from different countries and social groups. Understanding the factors associated with these impacts can help to inform future public health interventions and mitigate their negative consequences.
C1 [Osterrieder, Anne; Pan-Ngum, Wirichada; Peerawaranun, Pimnara; Schneiders, Mira Leonie; Poomchaichote, Tassawan; Waithira, Naomi; Supa-at Asarath; Naemiratch, Bhensri; Ruangkajorn, Supanat; Kulpijit, Natinee; Chanviriyavuth, Rita; Mukaka, Mavuto; Cheah, Phaik Yeong] Mahidol Univ, Fac Trop Med, Mahidol Oxford Trop Med Res Unit, Bangkok, Thailand.
   [Osterrieder, Anne; Schneiders, Mira Leonie; Waithira, Naomi; Mukaka, Mavuto; Cheah, Phaik Yeong] Univ Oxford, Ctr Trop Med & Global Hlth, Nuffield Dept Med, Oxford, England.
   [Cuman, Giulia] Univ Hosp Padua, Paediat Eth Comm, Padua, Italy.
   [Cuman, Giulia] Univ Hosp Padua, Res Eth Comm, Padua, Italy.
   [Pan-Ngum, Wirichada] Mahidol Univ, Fac Trop Med, Dept Trop Hyg, Bangkok, Thailand.
   [Cheah, Phaik Kin] Univ Tunku Abdul Rahman, Fac Arts & Social Sci, Kampar, Malaysia.
   [Cheah, Phee-Kheng] Minist Hlth, Emergency & Trauma Dept, Sabah Women & Childrens Hosp, Kota Kinabalu, Sabah, Malaysia.
   [Cheah, Phee-Kheng] Loh Guan Lye Specialists Ctr, Emergency Dept, Georgetown, Malaysia.
   [Silan, Margherita] Univ Padua, Dept Stat Sci, Padua, Italy.
   [Orazem, Miha; Groselj, Urh] Univ Ljubljana, Fac Med, Ljubljana, Slovenia.
   [Orazem, Miha] Inst Oncol, Dept Radiat Oncol, Ljubljana, Slovenia.
   [Perkovic, Ksenija] Sci & Res Ctr Koper, Inst Social Studies, Koper, Slovenia.
   [Groselj, Urh] Univ Med Ctr Ljubljana, Univ Childrens Hosp, Dept Endocrinol Diabet & Metab Dis, Ljubljana, Slovenia.
   [Schneiders, Mira Leonie; Cheah, Phaik Yeong] Univ Oxford, Nuffield Dept Populat Hlth, Ethox Ctr, Oxford, England.
   [Skof, Lenart] Sci & Res Ctr Koper, Inst Philosoph Studies, Koper, Slovenia.
   [Mackworth-Young, Constance R. S.] London Sch Hyg & Trop Med, Dept Global Hlth & Dev, London, England.
   [Ongkili, Darlene] Minist Hlth, Queen Elizabeth Hosp, Emergency & Trauma Dept, Kota Kinabalu, Sabah, Malaysia.
RP Cheah, PY (通讯作者)，Mahidol Univ, Fac Trop Med, Mahidol Oxford Trop Med Res Unit, Bangkok, Thailand.; Cheah, PY (通讯作者)，Univ Oxford, Ctr Trop Med & Global Hlth, Nuffield Dept Med, Oxford, England.; Cheah, PY (通讯作者)，Univ Oxford, Nuffield Dept Populat Hlth, Ethox Ctr, Oxford, England.
EM phaikyeong@tropmedres.ac
RI Groselj, Urh/AHD-6396-2022
OI Groselj, Urh/0000-0002-5246-9869; pan-ngum,
   wirichada/0000-0002-9839-5359; Cheah, Phaik Yeong/0000-0001-6327-3266;
   Perkovic, Ksenija/0000-0001-9778-8436; Waithira,
   Naomi/0000-0002-2267-9347; Osterrieder, Anne/0000-0003-3378-4211
FU Wellcome Trust Institutional Translational Partnership Award (iTPA),
   Thailand [210559]; Wellcome Trust Strategic Award [096527]; Wellcome
   Trust [106698, 220221]; European Union [825671]; Slovenian Research
   Agency (Javna agencija za raziskovalno dejavnost RS) [P6-0279]
FX This research was funded by a Wellcome Trust Institutional Translational
   Partnership Award (iTPA), Thailand (210559), and a Wellcome Trust
   Strategic Award (096527). The Mahidol Oxford Tropical Medicine Research
   Unit is funded by the Wellcome Trust (106698 and 220221). This study was
   also supported by the Sonar-Global project which has received funding
   from the European Union Horizon 2020 Research and Innovation Program
   (825671). The research programme in Slovenia is funded by the Slovenian
   Research Agency (Javna agencija za raziskovalno dejavnost RS) (P6-0279).
CR Aledort JE, 2007, BMC PUBLIC HEALTH, V7, DOI 10.1186/1471-2458-7-208
   Alwin R. L., 2020, CORONAVIRUS DEVASTAT
   [Anonymous], 2020, LANCET INFECT DIS, V20, P875, DOI 10.1016/S1473-3099(20)30565-X
   Anu M., 2020, COVID 19 GENDER EQUA
   Azlan AA, 2020, PLOS ONE, V15, DOI 10.1371/journal.pone.0233668
   Biroli P., 2020, FAMILY LIFE LOCKDOWN
   Bonaccorsi G, 2020, P NATL ACAD SCI USA, V117, P15530, DOI 10.1073/pnas.2007658117
   Brooks SK, 2020, LANCET, V395, P912, DOI [10.1016/S0140-6736(20)30460-8, 10.1016/S0140-6736(20)30460-8.]
   Burki T, 2020, LANCET INFECT DIS, V20, P904, DOI 10.1016/S1473-3099(20)30568-5
   Business in the Community, 2020, COVID 19 EC IMP AG W
   Castro FG, 2010, J MIX METHOD RES, V4, P342, DOI 10.1177/1558689810382916
   Centers for Disease Control and Prevention, 2020, NONPH INT NPIS
   Cheah PY., 2019, THAILAND ASIA AFRICA
   Daly M., 2020, OXFORD SUPERTRACKER
   Daoust JF, 2020, PLOS ONE, V15, DOI 10.1371/journal.pone.0235590
   Doung-ngern P, 2020, EMERG INFECT DIS, V26, P2607, DOI 10.3201/eid2611.203003
   Eubank S, 2020, B MATH BIOL, V82, DOI 10.1007/s11538-020-00726-x
   Eurofound, 2020, LIV WORK COVID 19
   Facebook, 2020, BOOST POSTS
   Flaxman S, 2020, NATURE, V584, P257, DOI 10.1038/s41586-020-2405-7
   Geldsetzer P, 2020, J MED INTERNET RES, V22, DOI 10.2196/18790
   Guo GQ, 2020, FRONT CELL DEV BIOL, V8, DOI 10.3389/fcell.2020.00410
   Hale T., 2020, OXFORD COVID 19 GOVT
   Hamadani JD, 2020, LANCET GLOB HEALTH, V8, pE1380, DOI 10.1016/S2214-109X(20)30366-1
   JISC, 2020, ONL SURV FORM BOS
   Koo JR, 2020, LANCET INFECT DIS, V20, P678, DOI 10.1016/S1473-3099(20)30162-6
   Kwok KO, 2020, EMERG INFECT DIS, V26, P1575, DOI 10.3201/eid2607.200500
   Lewnard JA, 2020, LANCET INFECT DIS, V20, P631, DOI 10.1016/S1473-3099(20)30190-0
   Lin YL, 2020, FRONT PUBLIC HEALTH, V8, DOI 10.3389/fpubh.2020.00236
   Lutz W., 2018, DEMOGRAPHIC HUMAN CA
   Martinez Dayna L, 2014, BMC Public Health, V14, P1328, DOI 10.1186/1471-2458-14-1328
   McIvor C., 2020, RISK OLDER WORKERS F
   Meier K, 2020, PLOS ONE, V15, DOI 10.1371/journal.pone.0236917
   Ministry of Public Health, 2020, THAIL EXP COVID 19 R
   Murphy K, 2020, AUST NZ J CRIMINOL, V53, P477, DOI 10.1177/0004865820954484
   National Research Council, 1984, COGNITIVE ASPECTS SU
   Norton Alice, 2020, BMJ Glob Health, V5, DOI 10.1136/bmjgh-2020-003306
   Officer A, 2016, B WORLD HEALTH ORGAN, V94, P710, DOI 10.2471/BLT.16.184960
   Osterrieder A., 2020, ONLINE SURVEY QUESTI
   Our World in Data, 2021, PUBL INF CAMP COVID
   Pan-ngum W., 2020, WELLCOME OPEN RES, V5
   Pierce M, 2020, LANCET PSYCHIAT, V7, P883, DOI 10.1016/S2215-0366(20)30308-4
   Power K., 2020, Sustainability: Science, Practice & Policy, V17, P67, DOI 10.1080/15487733.2020.1776561
   Roy D, 2020, ASIAN J PSYCHIATR, V51, DOI 10.1016/j.ajp.2020.102083
   Seale H, 2020, BMC INFECT DIS, V20, DOI 10.1186/s12879-020-05340-9
   Social Science in Humanitarian Action Platform, QUAR CONT COVID 19
   StataCorp, 2017, STATA STAT SOFTWARE
   Teslya A, 2020, PLOS MED, V17, DOI 10.1371/journal.pmed.1003166
   Van Bavel JJ, 2020, NAT HUM BEHAV, V4, P460, DOI 10.1038/s41562-020-0884-z
   Bezerra ACV, 2020, CIENC SAUDE COLETIVA, V25, P2411, DOI 10.1590/1413-81232020256.1.10792020
   Vaughan E, 2009, AM J PUBLIC HEALTH, V99, pS324, DOI 10.2105/AJPH.2009.162537
   Wang LS, 2020, INT J ANTIMICROB AG, V55, DOI 10.1016/j.ijantimicag.2020.105948
   World Bank Group, 2020, THAILAND EC MONITOR
   World Health Organisation, 2020, COORD GLOB RES ROADM
   World Health Organisation, 2020, WHO COR DIS COVID 19
   World Health Organization, 2019, NONPH PUBL HLTH MEAS
   Worldometer, 2021, COUNTR WORLD POP 202
   Xafis V, 2020, ASIAN BIOETHICS REV, V12, P223, DOI 10.1007/s41649-020-00119-1
   Yan YX, 2020, INT J ENV RES PUB HE, V17, DOI 10.3390/ijerph17072323
   Cuan-Baltazar JY, 2020, JMIR PUBLIC HLTH SUR, V6, P176, DOI 10.2196/18444
   Yusof ANM, 2020, ASIAN BIOETHICS REV, V12, P349, DOI 10.1007/s41649-020-00132-4
   Zhong BL, 2020, INT J BIOL SCI, V16, P1745, DOI 10.7150/ijbs.45221
NR 62
TC 8
Z9 8
U1 0
U2 3
PU BMJ PUBLISHING GROUP
PI LONDON
PA BRITISH MED ASSOC HOUSE, TAVISTOCK SQUARE, LONDON WC1H 9JR, ENGLAND
SN 2044-6055
J9 BMJ OPEN
JI BMJ Open
PY 2021
VL 11
IS 7
AR e046863
DI 10.1136/bmjopen-2020-046863
PG 12
WC Medicine, General & Internal
WE Science Citation Index Expanded (SCI-EXPANDED); Social Science Citation Index (SSCI)
SC General & Internal Medicine
GA UK2UA
UT WOS:000691828900002
PM 34285007
OA Green Published, Green Accepted, gold
DA 2022-07-18
ER

PT J
AU Wang, ZX
   Xiao, J
   Jiang, FG
   Li, JY
   Yi, Y
   Min, WJ
   Tan, A
   Liang, R
   Liu, SY
   Chen, LL
   Wang, PJ
   Xiao, XQ
   Luo, YY
   Qin, XH
   Qi, MS
AF Wang, Zuxing
   Xiao, Jun
   Jiang, Fugui
   Li, Jieying
   Yi, Yang
   Min, Wenjiao
   Tan, Arui
   Liang, Run
   Liu, Shuyun
   Chen, Lili
   Wang, Peijia
   Xiao, Xiaoqiang
   Luo, Yuanyuan
   Qin, Xiaohong
   Qi, Mengsha
TI The willingness of Chinese adults to receive the COVID-19 vaccine and
   its associated factors at the early stage of the vaccination programme:
   a network analysis
SO JOURNAL OF AFFECTIVE DISORDERS
LA English
DT Article
DE COVID-19; Vaccination willingness; Associated factors; Early stage;
   Network analysis
AB Background: The coronavirus disease (COVID-19) pandemic has been a continuous global threat since the first identification of the disease in December 2019. COVID-19 vaccination is a crucial preventive approach that can halt this pandemic. However, many factors affect the willingness of the public to be vaccinated against COVID-19 at the early stage of the vaccination programme. We used network analysis to investigate the interrelation of vaccination willingness and its associated factors.
   Methods: A population-representative sample of 539 Chinese adults completed a battery of online self-assessments, including those on vaccination willingness, health status, attitude towards vaccines, COVID-19 related psychological elements and other variables. Network analysis was performed using the R agrctpli package.
   Results: In total, 445 (82.6%) participants scored high on their willingness to vaccinate. Attitude towards vaccines, the influence of people around an individual and health status were directly significantly related to vaccination willingness. The betweenness of age was the highest and, the emotional states had the strongest centrality.
   Limitations: Network analysis is not sufficient to determine the causal relationships of the links between nodes. In addition, there are other latent essential elements that were not evaluated. Finally, the sample size was relatively small.
   Conclusion: Network analysis showed that attitude toward vaccines and emotional states are the most critical factors affecting vaccination willingness, which indicates that we should pay attention to the impact of the dissemination of Internet information on vaccination willingness and public emotional states during a pandemic which is very important for promoting vaccination programs.
C1 [Wang, Zuxing; Xiao, Jun; Jiang, Fugui; Li, Jieying; Yi, Yang; Min, Wenjiao; Tan, Arui; Liang, Run; Chen, Lili; Wang, Peijia; Xiao, Xiaoqiang; Luo, Yuanyuan; Qin, Xiaohong] Sichuan Acad Med Sci, Sichuan Prov Ctr Mental Hlth, 33,Sect 2,Furong Ave, Chengdu 610072, Peoples R China.
   [Wang, Zuxing; Xiao, Jun; Jiang, Fugui; Li, Jieying; Yi, Yang; Min, Wenjiao; Tan, Arui; Liang, Run; Chen, Lili; Wang, Peijia; Xiao, Xiaoqiang; Luo, Yuanyuan; Qin, Xiaohong] Sichuan Prov Peoples Hosp, 33,Sect 2,Furong Ave, Chengdu 610072, Peoples R China.
   [Wang, Zuxing; Xiao, Jun; Jiang, Fugui; Li, Jieying; Yi, Yang; Min, Wenjiao; Tan, Arui; Liang, Run; Chen, Lili; Wang, Peijia; Xiao, Xiaoqiang; Luo, Yuanyuan; Qin, Xiaohong] Chinese Acad Med Sci, Key Lab Psychosomat Med, Chengdu 610072, Peoples R China.
   [Liu, Shuyun; Qi, Mengsha] Wenjiang Dist Peoples Hosp, Minist Sci & Educ, Chengdu 611130, Peoples R China.
   [Qi, Mengsha] Chengdu Med Coll, Dept Psychol, Chengdu 610500, Peoples R China.
RP Wang, ZX (通讯作者)，Sichuan Acad Med Sci, Sichuan Prov Ctr Mental Hlth, 33,Sect 2,Furong Ave, Chengdu 610072, Peoples R China.; Wang, ZX (通讯作者)，Sichuan Prov Peoples Hosp, 33,Sect 2,Furong Ave, Chengdu 610072, Peoples R China.; Qi, MS (通讯作者)，Wenjiang Dist Peoples Hosp, Minist Sci & Educ, Chengdu 611130, Peoples R China.; Qi, MS (通讯作者)，Chengdu Med Coll, Dept Psychol, Chengdu 610500, Peoples R China.
EM zuxingwang7090@163.com; 1666824742@qq.com
FU Innovation and Entrepreneurship Project of Sichuan Provincial Science
   and Technology Department [2020JDRC0135]; National Key Research and
   Development Plan [2017YFC0113907]; Non-profit Central Research Institute
   Fund of Chinese Academy of Medical Sciences [2019PT310020];
   Establishment, Evaluation System Construction and Promotion of Group
   Model of Psychosomatic Nursing Happiness Perception Training in General
   Hospital [2018ZX04]
FX This study was supported by research grants from the Innovation and
   Entrepreneurship Project of Sichuan Provincial Science and Technology
   Department (Grand code 2020JDRC0135), National Key Research and
   Development Plan (grant number 2017YFC0113907), the Non-profit Central
   Research Institute Fund of Chinese Academy of Medical Sciences
   (2019PT310020) and Establishment, Evaluation System Construction and
   Promotion of Group Model of Psychosomatic Nursing Happiness Perception
   Training in General Hospital (2018ZX04).
CR Abedin M, 2021, PLOS ONE, V16, DOI 10.1371/journal.pone.0250495
   do Nascimento IJB, 2021, BMC INFECT DIS, V21, DOI 10.1186/s12879-021-06214-4
   Borsboom D, 2008, J CLIN PSYCHOL, V64, P1089, DOI 10.1002/jclp.20503
   Boschloo L, 2015, PLOS ONE, V10, DOI 10.1371/journal.pone.0137621
   Chan Denise P C, 2015, Prev Med Rep, V2, P803, DOI 10.1016/j.pmedr.2015.09.002
   Detoc M, 2020, VACCINE, V38, P7002, DOI 10.1016/j.vaccine.2020.09.041
   Epskamp S, 2018, PSYCHOL METHODS, V23, P617, DOI 10.1037/met0000167
   Epskamp S, 2018, BEHAV RES METHODS, V50, P195, DOI 10.3758/s13428-017-0862-1
   Friedman J, 2008, BIOSTATISTICS, V9, P432, DOI 10.1093/biostatistics/kxm045
   Huang CL, 2020, LANCET, V395, P497, DOI 10.1016/S0140-6736(20)30183-5
   Kelly H, 2021, J NEUROIMMUNOL, V356, DOI 10.1016/j.jneuroim.2021.577599
   Kim JH, 2021, NAT MED, V27, P205, DOI 10.1038/s41591-021-01230-y
   Lazarus JV, 2021, NAT MED, V27, P225, DOI 10.1038/s41591-020-1124-9
   Lin YL, 2020, PLOS NEGLECT TROP D, V14, DOI 10.1371/journal.pntd.0008961
   Lurie N, 2020, NEW ENGL J MED, V382, P1969, DOI 10.1056/NEJMp2005630
   Maramattom BV, 2021, ANN NEUROL, V90, P312, DOI 10.1002/ana.26143
   Mason A, 2021, LUPUS, V30, P1541, DOI 10.1177/09612033211024355
   McNeish D, 2018, PSYCHOL METHODS, V23, P412, DOI 10.1037/met0000144
   Opsahl T, 2010, SOC NETWORKS, V32, P245, DOI 10.1016/j.socnet.2010.03.006
   Palacios R, 2020, TRIALS, V21, DOI 10.1186/s13063-020-04775-4
   Palgi Y, 2021, J AFFECT DISORDERS, V287, P352, DOI 10.1016/j.jad.2021.03.064
   Reiter PL, 2020, VACCINE, V38, P6500, DOI 10.1016/j.vaccine.2020.08.043
   Robinson E, 2021, VACCINE, V39, P2024, DOI 10.1016/j.vaccine.2021.02.005
   Roozenbeek J, 2020, ROY SOC OPEN SCI, V7, DOI 10.1098/rsos.201199
   Rutten LJF, 2021, MAYO CLIN PROC, V96, P699, DOI 10.1016/j.mayocp.2020.12.024
   Schwarzinger M, 2021, LANCET PUBLIC HEALTH, V6, pE210, DOI 10.1016/S2468-2667(21)00012-8
   Seale H, 2021, BMC INFECT DIS, V21, DOI 10.1186/s12879-021-05833-1
   Shanafelt T, 2020, JAMA-J AM MED ASSOC, V323, P2133, DOI 10.1001/jama.2020.5893
   Singh AK, 2020, DIABETES METAB SYND, V14, P497, DOI 10.1016/j.dsx.2020.05.004
   Tasnim S., 2020, J PREVENTIVE MED PUB, V53, P171, DOI [10.3961/jpmph.20.094, DOI 10.3961/JPMPH.20.094]
   Taylor S, 2020, J ANXIETY DISORD, V76, DOI 10.1016/j.janxdis.2020.102327
   Thakkar A, 2021, CANCER CELL, V39, P1081, DOI 10.1016/j.ccell.2021.06.002
   Wake AD, 2021, RISK MANAG HEALTHC P, V14, P2609, DOI 10.2147/RMHP.S311074
   Wang JH, 2020, VACCINES-BASEL, V8, DOI 10.3390/vaccines8030482
   Yoda T, 2021, VACCINES-BASEL, V9, DOI 10.3390/vaccines9010048
   Zhu H, 2010, OSTEOPOROSIS INT, V21, P765, DOI 10.1007/s00198-009-1010-2
NR 36
TC 2
Z9 2
U1 6
U2 7
PU ELSEVIER
PI AMSTERDAM
PA RADARWEG 29, 1043 NX AMSTERDAM, NETHERLANDS
SN 0165-0327
EI 1573-2517
J9 J AFFECT DISORDERS
JI J. Affect. Disord.
PD JAN 15
PY 2022
VL 297
BP 301
EP 308
DI 10.1016/j.jad.2021.10.088
PG 8
WC Clinical Neurology; Psychiatry
WE Science Citation Index Expanded (SCI-EXPANDED); Social Science Citation Index (SSCI)
SC Neurosciences & Neurology; Psychiatry
GA 1Z0SV
UT WOS:000808544900014
PM 34715181
OA Green Published, Bronze
DA 2022-07-18
ER

PT J
AU Gan, L
   Chen, Y
   Hu, PP
   Wu, DW
   Zhu, YJ
   Tan, JL
   Li, YF
   Zhang, DM
AF Gan, Lin
   Chen, Yan
   Hu, Peipei
   Wu, Dawei
   Zhu, Yajuan
   Tan, Jinlin
   Li, Yufen
   Zhang, Dingmei
TI Willingness to Receive SARS-CoV-2 Vaccination and Associated Factors
   among Chinese Adults: A Cross Sectional Survey
SO INTERNATIONAL JOURNAL OF ENVIRONMENTAL RESEARCH AND PUBLIC HEALTH
LA English
DT Article
DE COVID-19; SARS-CoV-2 vaccine; vaccination; willingness; China
AB Vaccination is a key strategy to prevent the pandemic caused by the coronavirus disease 2019 (COVID-19). This study aims to investigate the willingness of Chinese adults to be vaccinated against COVID-19 and further explore the factors that may affect their willingness. We used a self-design anonymous questionnaire to conduct an online survey via the Sojump. A total of 1009 valid questionnaires were analyzed. The age of the participants ranged from 18 to 74. Among them, 609 (60.4%, 95%CI: 57.4-63.4%) were willing to receive the severe acute respiratory syndrome coronavirus 2 (SARS-CoV-2) vaccine. Logistic regression analysis results showed that the age of 30-49 (OR = 2.042, 95%CI: 1.098-3.799), universities and colleges education (OR = 1.873, 95% CI = 1.016-3.451), master degree or above education (OR = 1.885, 95%CI = 1.367-2.599), previous influenza vaccination history (OR = 2.176, 95%CI: 1.474-3.211), trust in the effectiveness of the vaccine (OR = 6.419, 95%CI: 3.717-11.086), and close attention to the latest news of the vaccine (OR = 1.601, 95%CI: 1.046-2.449) were facilitative factors that affected their willingness to be vaccinated. More than half of the adults in China would be willing to receive a SARS-CoV-2 vaccine. Middle-aged people with higher education, those who had been vaccinated against influenza, and those who believed that COVID-19 vaccine was effective and paid close attention to it were more willing to be vaccinated. Our findings can provide reference for the implementation of vaccination and the prevention of COVID-19 in China. More studies are needed after the vaccine is launched.
C1 [Gan, Lin; Hu, Peipei; Wu, Dawei; Zhu, Yajuan; Tan, Jinlin; Li, Yufen; Zhang, Dingmei] Sun Yat Sen Univ, Sch Publ Hlth, Dept Epidemiol, Guangzhou 510080, Guangdong, Peoples R China.
   [Chen, Yan] Shaoguan Univ, Coll Med, Shaoguan 512000, Guangdong, Peoples R China.
RP Zhang, DM (通讯作者)，Sun Yat Sen Univ, Sch Publ Hlth, Dept Epidemiol, Guangzhou 510080, Guangdong, Peoples R China.
EM ganlin3@mail2.sysu.edu.cn; vickycc_chen@163.com;
   hupp3@mail2.sysu.edu.cn; wudawei@mail.sysu.edu.cn;
   zhuyj58@mail2.sysu.edu.cn; tanjlin3@mail2.sysu.edu.cn;
   liyf276@mail2.sysu.edu.cn; zhdingm@mail.sysu.edu.cn
OI Hu, Peipei/0000-0003-1255-533X
FU Foshan Scientific and Technological Key Project for COVID-19
   [2020001000430]; Zhuhai Scientific and Technological Key Project for
   COVID-19 [ZH22036302200008PWC]
FX This research was funded by the Foshan Scientific and Technological Key
   Project for COVID-19 [grant numbers 2020001000430]; Zhuhai Scientific
   and Technological Key Project for COVID-19 [grant numbers
   ZH22036302200008PWC]. The funders had no role in study design, data
   collection and analysis, decision to publish, or preparation of the
   manuscript.
CR Ahn DG, 2020, J MICROBIOL BIOTECHN, V30, P313, DOI 10.4014/jmb.2003.03011
   Chang YW, 2019, PUBLIC HEALTH NURS, V36, P284, DOI 10.1111/phn.12600
   Coe PF, 2020, CRIT CARE NURS Q, V43, P451, DOI 10.1097/CNQ.0000000000000329
   Daly Michael, 2020, medRxiv, DOI 10.1101/2020.11.27.20239970
   Goldman RD, 2020, VACCINE, V38, P7668, DOI 10.1016/j.vaccine.2020.09.084
   Gong FH, 2020, FRONT MED-PRC, V14, P220, DOI 10.1007/s11684-020-0755-z
   Guidry JPD, 2021, AM J INFECT CONTROL, V49, P137, DOI 10.1016/j.ajic.2020.11.018
   Haque A, 2020, VACCINES-BASEL, V8, DOI 10.3390/vaccines8040739
   Kreps S, 2020, JAMA NETW OPEN, V3, DOI 10.1001/jamanetworkopen.2020.25594
   Li PB, 2020, HUM VACC IMMUNOTHER, V16, P1078, DOI 10.1080/21645515.2019.1644881
   Peduzzi P, 1996, J CLIN EPIDEMIOL, V49, P1373, DOI 10.1016/S0895-4356(96)00236-3
   Reiter PL, 2020, VACCINE, V38, P6500, DOI 10.1016/j.vaccine.2020.08.043
   Sarasty O, 2020, VACCINE, V38, P8090, DOI 10.1016/j.vaccine.2020.11.013
   Sun SX, 2022, IEEE T FUZZY SYST, V30, P321, DOI [10.1109/TFUZZ.2020.3037959, 10.1101/2020.07.13.20152678]
   Tan BS, 2021, RADIOLOGY, V299, pE193, DOI 10.1148/radiol.2020204267
   Wang C, 2020, LANCET, V395, P470, DOI 10.1016/S0140-6736(20)30185-9
   Wu SC, 2020, BIOTECHNOL J, V15, DOI 10.1002/biot.202000147
   Xu HF, 2019, BMC PUBLIC HEALTH, V19, DOI 10.1186/s12889-019-6944-5
   Yan SJ, 2021, HUM VACC IMMUNOTHER, V17, P1403, DOI 10.1080/21645515.2020.1826250
NR 19
TC 30
Z9 32
U1 2
U2 12
PU MDPI
PI BASEL
PA ST ALBAN-ANLAGE 66, CH-4052 BASEL, SWITZERLAND
EI 1660-4601
J9 INT J ENV RES PUB HE
JI Int. J. Environ. Res. Public Health
PD FEB
PY 2021
VL 18
IS 4
AR 1993
DI 10.3390/ijerph18041993
PG 12
WC Environmental Sciences; Public, Environmental & Occupational Health
WE Science Citation Index Expanded (SCI-EXPANDED); Social Science Citation Index (SSCI)
SC Environmental Sciences & Ecology; Public, Environmental & Occupational
   Health
GA QP0ST
UT WOS:000623548400001
PM 33670821
OA Green Published, gold
DA 2022-07-18
ER

PT J
AU Powell, L
   Lavender, TM
   Reinhard, CL
   Watson, B
AF Powell, Lauren
   Lavender, Tyler M.
   Reinhard, Chelsea L.
   Watson, Brittany
TI Pet Owners' Perceptions of COVID-19, Zoonotic Disease, and Veterinary
   Medicine: The Impact of Demographic Characteristics
SO VETERINARY SCIENCES
LA English
DT Article
DE access to care; COVID-19; one health; human-animal interactions; public
   health; SARS-CoV-2; zoonoses
ID ATTITUDES; ZOONOSES; KNOWLEDGE; HEALTH; TRANSMISSION; PREVENTION;
   INFECTION; RISK
AB This study aimed to investigate the impact of sociodemographic characteristics on pet owners' concern about the transmission of zoonotic disease and SARS-CoV-2, and to describe owners' perceptions of veterinarians and physicians as resources for zoonoses information. Between September and October 2020, 1154 individuals completed an online survey via Qualtrics. Binary logistic regression models were used to examine the associations between owner demographics and perceptions of zoonoses and SARS-CoV-2. Most participants were minimally concerned about their pets contracting or transmitting zoonotic diseases or SARS-CoV-2, although perceptions of risk differed based on age, race, and education. Older participants were typically less concerned about the transmission of zoonotic diseases and SARS-CoV-2. Considering where participants obtained information about zoonoses, pet owners were more likely to contact their veterinarian for advice (43%) than their physician (17%). However, 17% of pet owners struggled to access veterinary care, and 51% said their access to veterinary care had become more difficult during the COVID-19 pandemic. Our findings highlight a need for further education about zoonoses and SARS-CoV-2, and suggest veterinarians may play a key role in these communications. The results also emphasize the need to address access to care issues in veterinary medicine.
C1 [Powell, Lauren; Lavender, Tyler M.; Reinhard, Chelsea L.; Watson, Brittany] Univ Penn, Sch Vet Med, Philadelphia, PA 19104 USA.
RP Powell, L (通讯作者)，Univ Penn, Sch Vet Med, Philadelphia, PA 19104 USA.
EM lrpowell@vet.upenn.edu; tml@vet.upenn.edu; creinh@vet.upenn.edu;
   brittawa@vet.upenn.edu
OI Reinhard, Chelsea/0000-0002-5348-9706; Watson,
   Brittany/0000-0002-7999-6810; Powell, Lauren/0000-0003-3141-5551
FU Penn Vet Rosenthal Shelter Medicine Student Research Fellowship Program;
   Bernice Barbour Foundation; PetSmart Charities Summer Research Program
FX This project was funded by the Penn Vet Rosenthal Shelter Medicine
   Student Research Fellowship Program and PetSmart Charities Summer
   Research Program. The Arnall Family Foundation provided salary support
   for L.P. Salary for C.L.R. was provided by grant funding from the
   Bernice Barbour Foundation. The funders had no role in study design,
   data collection and analysis, decision to publish or preparation of the
   manuscript.
CR Aenishaenslin C, 2015, BMC PUBLIC HEALTH, V15, DOI 10.1186/s12889-015-1539-2
   American Veterinary Medical Association, 1993, AVMA PET OWN DEM SOU
   American Veterinary Medical Association (AVMA), 2021, TEST AN SARS COV 2
   Bienzle D., 2021, EUR C CLIN MIC INF D
   Bingham GM, 2010, PREV VET MED, V93, P211, DOI 10.1016/j.prevetmed.2009.09.019
   Bir C, 2020, ANIMALS-BASEL, V10, DOI 10.3390/ani10030483
   Bosco-Lauth AM, 2020, P NATL ACAD SCI USA, V117, P26382, DOI 10.1073/pnas.2013102117
   Broens E.M., 2021, EUROPEAN C CLIN MICR
   Brown SE, 2002, SOC ANIM, V10, P249, DOI 10.1163/156853002320770065
   de Bruin WB, 2020, J RISK UNCERTAINTY, V61, P177, DOI 10.1007/s11166-020-09336-3
   Calvet GA, 2021, PLOS ONE, V16, DOI 10.1371/journal.pone.0250853
   D'Angelo D, 2021, ANIMALS-BASEL, V11, DOI 10.3390/ani11082335
   Dhama K, 2020, TRAVEL MED INFECT DI, V37, DOI 10.1016/j.tmaid.2020.101830
   Dryhurst S, 2020, J RISK RES, V23, P994, DOI 10.1080/13669877.2020.1758193
   Dubin RJ, 2021, JAVMA-J AM VET MED A, V259, P1140, DOI 10.2460/javma.21.04.0203
   Esch KJ, 2013, CLIN MICROBIOL REV, V26, P58, DOI 10.1128/CMR.00067-12
   Fritz M, 2020, ONE HEALTH-AMSTERDAM, V11, DOI 10.1016/j.onehlt.2020.100192
   Gates MC, 2019, NEW ZEAL VET J, V67, P306, DOI 10.1080/00480169.2019.1645626
   Grant S, 1999, EMERG INFECT DIS, V5, P159, DOI 10.3201/eid0501.990121
   Greger M, 2007, CRIT REV MICROBIOL, V33, P243, DOI 10.1080/10408410701647594
   Halfmann PJ, 2020, NEW ENGL J MED, V383, P592, DOI 10.1056/NEJMc2013400
   Herbert Mrudu, 2012, J Infect Public Health, V5, P374, DOI 10.1016/j.jiph.2012.05.002
   Hill WA, 2012, JAVMA-J AM VET MED A, V240, P1432, DOI 10.2460/javma.240.12.1432
   Hobbs EC, 2021, TRANSBOUND EMERG DIS, V68, P1850, DOI 10.1111/tbed.13885
   Jones JL, 2010, AM J TROP MED HYG, V82, P464, DOI 10.4269/ajtmh.2010.09-0664
   Karesh WB, 2012, LANCET, V380, P1936, DOI 10.1016/S0140-6736(12)61678-X
   Kaspar U, 2018, PLOS ONE, V13, DOI 10.1371/journal.pone.0208364
   Kim YI, 2020, CELL HOST MICROBE, V27, P704, DOI 10.1016/j.chom.2020.03.023
   Kogan LR, 2021, FRONT VET SCI, V8, DOI 10.3389/fvets.2021.678595
   Kogan LR, 2021, FRONT VET SCI, V8, DOI 10.3389/fvets.2021.629121
   Korath ADJ, 2022, ALLERGY, V77, P55, DOI 10.1111/all.14991
   Kutner M, 2006, 2006483 NCES US DEP
   LaVallee E, 2017, J APPL ANIM WELF SCI, V20, P381, DOI 10.1080/10888705.2017.1337515
   Lee JJ, 2020, J MED INTERNET RES, V22, DOI 10.2196/22205
   Lee K, 2009, GLOB INST, P1
   Lem M, 2019, CAN VET J, V60, P891
   Morris A, 2021, FRONT VET SCI, V8, DOI 10.3389/fvets.2021.764753
   Morse SS, 2012, LANCET, V380, P1956, DOI 10.1016/S0140-6736(12)61684-5
   Naeim A, 2021, JMIR PUBLIC HLTH SUR, V7, DOI 10.2196/24277
   Overgaauw PAM, 2020, INT J ENV RES PUB HE, V17, DOI 10.3390/ijerph17113789
   Pang J., 2022, HONG KONG CULL 2000
   Park RM, 2021, VET SCI, V8, DOI 10.3390/vetsci8010007
   Parry NM., 2020, FORENSIC SCI INT REP, V2, P100090, DOI 10.1016/j.fsir.2020.100090
   Powell L, 2022, JAVMA-J AM VET MED A, V260, P931, DOI 10.2460/javma.21.06.0274
   Sheeran P, 2016, SOC PERSONAL PSYCHOL, V10, P503, DOI 10.1111/spc3.12265
   Shi JZ, 2020, SCIENCE, V368, P1016, DOI 10.1126/science.abb7015
   Steele SG, 2015, AUST VET J, V93, P439, DOI 10.1111/avj.12380
   Steele SG, 2021, ZOONOSES PUBLIC HLTH, V68, P88, DOI 10.1111/zph.12799
   Stull JW, 2015, CAN MED ASSOC J, V187, P736, DOI 10.1503/cmaj.141020
   Stull JW, 2012, BMC PUBLIC HEALTH, V12, DOI 10.1186/1471-2458-12-553
   Taylor LH, 2001, PHILOS T R SOC B, V356, P983, DOI 10.1098/rstb.2001.0888
   U.S. Bureau of Labor Statistics, 2020, LAB FORC CHAR RAC ET
   Valencak TG, 2021, GEROSCIENCE, V43, P2305, DOI 10.1007/s11357-021-00444-9
   Verma A, 2021, BMC VET RES, V17, DOI 10.1186/s12917-021-03025-2
   Wiethoelter AK, 2017, PREV VET MED, V140, P67, DOI 10.1016/j.prevetmed.2017.03.003
   Wiltzius A.J., 2018, ACCESS VET CARE BARR
   World Health Organization, IMPR DAT RAB
   World Health Organization, 2020, OPENING REMARKS MEDI
   World Organisation for Animal Health (OIE), COVID 19 EV AN 2022
   Wright JG, 2005, EMERG INFECT DIS, V11, P1235, DOI 10.3201/eid1108.050111
   Wu HR, 2021, ANIMALS-BASEL, V11, DOI 10.3390/ani11082359
   Yanez ND, 2020, BMC PUBLIC HEALTH, V20, DOI 10.1186/s12889-020-09826-8
   Zajacova A, 2018, ANNU REV PUBL HEALTH, V39, P273, DOI 10.1146/annurev-publhealth-031816-044628
   Zhong BL, 2020, INT J BIOL SCI, V16, P1745, DOI 10.7150/ijbs.45221
NR 64
TC 0
Z9 0
U1 3
U2 3
PU MDPI
PI BASEL
PA ST ALBAN-ANLAGE 66, CH-4052 BASEL, SWITZERLAND
EI 2306-7381
J9 VET SCI
JI Vet. Sci.
PD MAY
PY 2022
VL 9
IS 5
AR 195
DI 10.3390/vetsci9050195
PG 18
WC Veterinary Sciences
WE Science Citation Index Expanded (SCI-EXPANDED)
SC Veterinary Sciences
GA 1O9WB
UT WOS:000801671500001
PM 35622723
OA Green Published, gold
DA 2022-07-18
ER

PT J
AU An, TW
   Henry, JK
   Igboechi, O
   Wang, PC
   Yerrapragada, A
   Lin, CA
   Paiement, GD
AF An, Tonya W.
   Henry, Jensen K.
   Igboechi, Oduche
   Wang, Pengcheng
   Yerrapragada, Aditya
   Lin, Carol A.
   Paiement, Guy D.
TI How Are Orthopaedic Surgery Residencies Responding to the COVID-19
   Pandemic? An Assessment of Resident Experiences in Cities of Major Virus
   Outbreak
SO JOURNAL OF THE AMERICAN ACADEMY OF ORTHOPAEDIC SURGEONS
LA English
DT Article
AB Background: In response to COVID-19, American medical centers have enacted elective case restrictions, markedly affecting the training of orthopaedic residents. Residencies must develop new strategies to provide patient care while ensuring the health and continued education of trainees. We aimed to describe the evolving impact of COVID-19 on orthopaedic surgery residents.
   Methods: We surveyed five Accreditation Council for Graduate Medical Education-accredited orthopaedic residency programs within cities highly affected by the COVID-19 pandemic about clinical and curricular changes. An online questionnaire surveyed individual resident experiences related to COVID-19.
   Results: One hundred twenty-one resident survey responses were collected. Sixty-five percent of the respondents have cared for a COVID-19-positive patient. One in three reported being unable to obtain institutionally recommended personal protective equipment during routine clinical work. All programs have discontinued elective orthopaedic cases and restructured resident rotations. Most have shifted schedules to periods of active clinical duty followed by periods of remote work and self-isolation. Didactic education has continued via videoconferencing.
   Discussion: COVID-19 has caused unprecedented changes to orthopaedic training; however, residents remain on the front lines of inpatient care. Exposures to COVID-19 are prevalent and residents have fallen ill. Programs currently use a variety of strategies to provide essential orthopaedic care. We recommend continued prioritization of resident safety and necessary training accommodations.
C1 [An, Tonya W.; Lin, Carol A.; Paiement, Guy D.] Cedars Sinai Med Ctr, Dept Orthopaed Surg, Los Angeles, CA 90048 USA.
   [Henry, Jensen K.] Hosp Special Surg, 535 E 70th St, New York, NY 10021 USA.
   [Igboechi, Oduche] Tulane Univ, Sch Med, Dept Orthopaed Surg, New Orleans, LA 70112 USA.
   [Wang, Pengcheng] Univ Washington, Dept Orthopaed Surg, Seattle, WA 98195 USA.
   [Yerrapragada, Aditya] Univ Calif Los Angeles, Dept Orthopaed Surg, Los Angeles, CA USA.
RP An, TW (通讯作者)，Cedars Sinai Med Ctr, Dept Orthopaed Surg, Los Angeles, CA 90048 USA.
EM tonya.wei.an@gmail.com
CR Accreditation Council for Graduate Medical Education (ACGME), ACGME RESP PAND CRIS
   ACGME, 2020, ACGME STAT EARL GRAD
   ACGME, ACGME RESP COR
   Centers for Medicare & Medicaid Services, NON EL MED SERV TREA
   HSS, HSS SUSP NON ONS CAR
   Johns Hopkins University, COR COVID 19 GLOB CA
   Lauer SA, 2020, ANN INTERN MED, V172, P577, DOI 10.7326/M20-0504
   Liang ZC, 2020, J BONE JOINT SURG, V00, P1
   Nasreddine AY, 2019, J BONE JOINT SURG AM, V101, DOI 10.2106/JBJS.18.00371
   New York State, NOV COR
   NYP, COR COVID 19 WHAT KN
   State of California, N3320 STAT CAL
   Stella JJ, 2018, AM SURGEON, V84, pE40
   Trikha R, 2020, J BONE JOINT SURG AM, V102, DOI 10.2106/JBJS.19.00930
   WHO, WHO DIR GEN OP REM M
   Wu Z, 2020, JAMA-J AM MED ASSOC, V323, P1239, DOI [10.1001/jama.2020.2648, DOI 10.1001/JAMA.2020.2648]
NR 16
TC 25
Z9 25
U1 0
U2 1
PU LIPPINCOTT WILLIAMS & WILKINS
PI PHILADELPHIA
PA TWO COMMERCE SQ, 2001 MARKET ST, PHILADELPHIA, PA 19103 USA
SN 1067-151X
EI 1940-5480
J9 J AM ACAD ORTHOP SUR
JI J. Am. Acad. Orthop. Surg.
PD AUG 1
PY 2020
VL 28
IS 15
BP E679
EP E685
DI 10.5435/JAAOS-D-20-00397
PG 7
WC Orthopedics; Surgery
WE Science Citation Index Expanded (SCI-EXPANDED)
SC Orthopedics; Surgery
GA NA3SQ
UT WOS:000559734500010
PM 32732660
OA Bronze, Green Published
DA 2022-07-18
ER

PT J
AU Zarrouq, B
   Abbas, N
   El Hilaly, J
   El Asri, A
   Abbouyi, S
   Omari, M
   Malki, H
   Bouazza, S
   Moutawakkil, SG
   Halim, K
   Ragala, ME
AF Zarrouq, Btissame
   Abbas, Nivine
   Hilaly, Jaouad El
   Asri, Achraf El
   Abbouyi, Samira
   Omari, Majid
   Malki, Hicham
   Bouazza, Samira
   Moutawakkil, Salma Ghofrane
   Halim, Karima
   Ragala, Mohammed Elamine
TI An investigation of the association between religious coping, fatigue,
   anxiety and depressive symptoms during the COVID-19 pandemic in Morocco:
   a web-based cross-sectional survey
SO BMC PSYCHIATRY
LA English
DT Article
DE Depression; Anxiety; Fatigue; Religious coping; COVID-19; Quarantine;
   Morocco
ID MENTAL-HEALTH; GENERAL-POPULATION; HOSPITAL ANXIETY; CORONAVIRUS
   OUTBREAK; PREVALENCE; VALIDATION; DISORDER; STRESS; SCALE; CHINA
AB Background The Coronavirus Disease 2019 (COVID-19) pandemic has triggered fear and distress among the public, thus potentiating the incidence rate of anxiety and depression. This study aims to investigate the psychological effect of quarantine on persons living in Morocco when the first COVID-19 cases were identified. The associations between anxiety, depression symptoms, and their predictors (sociodemographics, fatigue, and religious coping) were examined. Methods A web-based cross-sectional survey, with a total of 1435 participants (>= 18 years) recruited anonymously, was conducted during the COVID-19 pandemic (from 3 to 30 April 2020). A structured questionnaire was used to assess psychosocial factors, COVID-19 epidemic-related factors, and religious coping. Religious coping, fatigue, and depression, and anxiety were measured by Brief Religious Coping Scale (Brief RCOPE), Chalder Fatigue Scale (CFS), and Hospital Anxiety and Depression Scale (HADS), respectively. A generalized linear model (logistic regression) was used to determine the predictive factors of depression and anxiety. Results The prevalence of anxiety and depression was 43.0% (n = 621) and 53.0% (n = 766), respectively. Both were associated with female gender, household income decline, tracking COVID-19 news, and fear to contract COVID-19 (aOR = 1.36 to 2.85). Additionally, 32.0% (n = 453) and 26.0% (n = 372) reported severe physical fatigue, and mental fatigue, respectively. Both latter factors were significantly and positively associated with depression as well as with anxiety. Depressive and anxious patients used more negative religious coping, while positive religious coping was slightly associated with depression. Conclusion In this online survey of the general population in Morocco, anxiety and depressive symptoms are prevalent during the COVID-19 pandemic. Pandemic and psychosocial factors, such as female gender, income decline, infection fears, massive COVID-19 news exposure, negative religious coping, and fatigue were associated with increased risk of depression and anxiety symptoms. Psychosocial and financial support should be provided to the quarantined population.
C1 [Zarrouq, Btissame; Asri, Achraf El; Abbouyi, Samira; Omari, Majid; Malki, Hicham; Bouazza, Samira; Moutawakkil, Salma Ghofrane] Sidi Mohamed Ben Abdellah Univ, Fac Med & Pharm, Lab Epidemiol & Res Hlth Sci, Fes, Morocco.
   [Zarrouq, Btissame; Abbouyi, Samira; Bouazza, Samira; Moutawakkil, Salma Ghofrane; Ragala, Mohammed Elamine] Sidi Mohamed Ben Abdellah Univ, Dept Biol & Geol, Ecole Normale Super, Teachers Training Coll, Fes, Morocco.
   [Abbas, Nivine] Univ Balamand, Fac Hlth Sci, Publ Hlth Dept, Balamand, El Koura, Lebanon.
   [Hilaly, Jaouad El] Reg Ctr Educ & Training CRMEF Fez, Lab Pedag & Didact Engn Sci & Math, Fes, Morocco.
   [Omari, Majid; Halim, Karima; Ragala, Mohammed Elamine] Sidi Mohamed Ben Abdellah Univ, Fac Sci Dhar El Mahraz, Lab Nat Subst Pharmacol Environm Modeling Hlth &, Fes, Morocco.
   [Halim, Karima] Sidi Mohamed Ben Abdellah Univ, Ecole Normale Super, Teachers Training Coll, Dept Human & Social Sci Educ Sci, Fes, Morocco.
RP Zarrouq, B (通讯作者)，Sidi Mohamed Ben Abdellah Univ, Fac Med & Pharm, Lab Epidemiol & Res Hlth Sci, Fes, Morocco.; Zarrouq, B (通讯作者)，Sidi Mohamed Ben Abdellah Univ, Dept Biol & Geol, Ecole Normale Super, Teachers Training Coll, Fes, Morocco.
EM btissame.zarrouq@usmba.ac.ma
RI HILALY, Jaouad EL/AAB-7834-2021
OI HILALY, Jaouad EL/0000-0002-3137-4975; ZARROUQ,
   Btissame/0000-0002-2996-8459; Ragala, Mohammed El
   Amine/0000-0001-5433-0804; Omari, Majid/0000-0002-7920-430X; Abbas,
   Nivine/0000-0003-2707-1987; ABBOUYI, Samira/0000-0003-1938-0261
CR Abu-Raiya H, 2019, INT J PSYCHOL, V54, P678, DOI 10.1002/ijop.12521
   Abu-Raiya H, 2015, PSYCHOL RELIG SPIRIT, V7, P24, DOI 10.1037/a0037652
   Aflakseir A, 2011, J MUSLIM MENT HEALTH, V6, P44, DOI 10.3998/jmmh.10381607.0006.104
   Al-Hadethe A, 2016, J RELIG HEALTH, V55, P16, DOI 10.1007/s10943-014-9963-7
   [Anonymous], MOROCCO REPORTS 1 CO
   [Anonymous], MOROCCO CORONAVIRUS
   [Anonymous], CONSIDERATIONS QUARA CONSIDERATIONS QUARA
   [Anonymous], CORONAVIRUS UPDATE L
   Bao YP, 2020, LANCET, V395, pE37, DOI 10.1016/S0140-6736(20)30309-3
   Baxter AJ, 2013, PSYCHOL MED, V43, P897, DOI 10.1017/S003329171200147X
   BJELLAND I, 2002, J PSYCHOSOM RES, V0052
   Brooks SK, 2020, LANCET, V395, P912, DOI [10.1016/S0140-6736(20)30460-8, 10.1016/S0140-6736(20)30460-8.]
   CHALDER T, 1993, J PSYCHOSOM RES, V37, P147, DOI 10.1016/0022-3999(93)90081-P
   Chang Jinghui, 2020, Nan Fang Yi Ke Da Xue Xue Bao, V40, P171, DOI 10.12122/j.issn.1673-4254.2020.02.06
   Chen YY, 2006, J RELIG HEALTH, V45, P371, DOI 10.1007/s10943-006-9040-y
   Corfield EC, 2016, COMPR PSYCHIAT, V71, P1, DOI 10.1016/j.comppsych.2016.08.004
   Dong MY, 2020, HEALTH EXPECT, V23, P259, DOI 10.1111/hex.13055
   Elhadi M, 2021, FRONT PSYCHIATRY, V12, DOI 10.3389/fpsyt.2021.632496
   Ettman CK, 2020, JAMA NETW OPEN, V3, DOI 10.1001/jamanetworkopen.2020.19686
   Fardin MA, 2020, ARCH CLIN INFECT DIS, V15, DOI 10.5812/archcid.102779
   Francis B, 2019, INT J ENV RES PUB HE, V16, DOI 10.3390/ijerph16020259
   Galea S, 2020, JAMA INTERN MED, V180, P817, DOI 10.1001/jamainternmed.2020.1562
   Garcia-Moreno C., 2013, GLOBAL REGIONAL ESTI
   Guo Y, 2020, J MED INTERNET RES, V22, DOI 10.2196/20328
   Harrison MO, 2001, INT REV PSYCHIATR, V13, P86, DOI 10.1080/09540260120037317
   Hou FS, 2020, BMC PUBLIC HEALTH, V20, DOI 10.1186/s12889-020-09738-7
   Huang YE, 2020, PSYCHIAT RES, V288, DOI 10.1016/j.psychres.2020.112954
   Idrissi AJ, 2020, SLEEP MED, V74, P248, DOI 10.1016/j.sleep.2020.07.045
   JENKINS RA, 1995, J PSYCHOSOC ONCOL, V13, P51, DOI 10.1300/J077V13N01_04
   Jiang W, 2020, BMC PSYCHIATRY, V20, DOI 10.1186/s12888-020-02966-6
   Johnson RM, 2020, BMJ-BRIT MED J, V370, DOI 10.1136/bmj.m3260
   Kadri Nadia, 2007, Ann Gen Psychiatry, V6, P6
   Kasraoui S., 2019, MOROCCO WORLD NEWS
   Koenig Harold G, 2012, ISRN Psychiatry, V2012, P278730, DOI 10.5402/2012/278730
   KOENIG HG, 1988, GERONTOLOGIST, V28, P303, DOI 10.1093/geront/28.3.303
   Larkin D, 2017, NEUROPHYSIOL CLIN, V47, P123, DOI 10.1016/j.neucli.2017.01.012
   Lim C, 2010, AM SOCIOL REV, V75, P914, DOI 10.1177/0003122410386686
   McIlvenny S, 1999, East Mediterr Health J, V5, P503
   Moris D, 2020, IN VIVO, V34, P1695, DOI 10.21873/invivo.11963
   Moussaoui D., 2007, SANT MENTALE MAROC E, V33, P125, DOI [10.1016/S0013-7006(07)78685-2, DOI 10.1016/S0013-7006(07)78685-2]
   Msherghi A, 2021, FRONT PSYCHOL, V12, DOI 10.3389/fpsyg.2021.605279
   Mukhtar S, 2020, ASIAN J PSYCHIATR, V51, DOI 10.1016/j.ajp.2020.102069
   NAGELKERKE NJD, 1991, BIOMETRIKA, V78, P691, DOI 10.1093/biomet/78.3.691
   Ni MY, 2020, JMIR MENT HEALTH, V7, DOI 10.2196/19009
   Nitschke JP., 2020, RESILIENCE UNCERTAIN
   Ozdin S, 2020, INT J SOC PSYCHIATR, V66, P504, DOI 10.1177/0020764020927051
   Pargament K, 2011, RELIGIONS, V2, P51, DOI 10.3390/rel2010051
   Pargament KI, 1998, J SCI STUD RELIG, V37, P710, DOI 10.2307/1388152
   Pargament KI, 2001, J SCI STUD RELIG, V40, P497, DOI 10.1111/0021-8294.00073
   PARGAMENT KI, 1990, AM J COMMUN PSYCHOL, V18, P793, DOI 10.1007/BF00938065
   Pirutinsky S, 2020, J RELIG HEALTH, V59, P2288, DOI 10.1007/s10943-020-01070-z
   Raj A, 2020, ECLINICALMEDICINE, V26, DOI 10.1016/j.eclinm.2020.100520
   Rees S, 2011, JAMA-J AM MED ASSOC, V306, P513, DOI 10.1001/jama.2011.1098
   Rosmarin D.H., 2020, HDB SPIRITUALITY REL, V2nd
   Sher L, 2020, SLEEP MED, V70, P124, DOI 10.1016/j.sleep.2020.04.019
   Smarr KL, 2011, ARTHRIT CARE RES, V63, pS454, DOI 10.1002/acr.20556
   Terkawi AS, 2017, SAUDI J ANAESTH, V11, pS11, DOI 10.4103/sja.SJA_43_17
   Thibaut Florence, 2020, Front Glob Womens Health, V1, P588372, DOI 10.3389/fgwh.2020.588372
   van der Velden PG, 2020, J AFFECT DISORDERS, V277, P540, DOI 10.1016/j.jad.2020.08.026
   Vora M, 2020, ASIAN J PSYCHIATR, V53, DOI 10.1016/j.ajp.2020.102227
   Wang CM, 2021, BMC PSYCHIATRY, V21, DOI 10.1186/s12888-021-03108-2
   Wang CY, 2020, INT J ENV RES PUB HE, V17, DOI 10.3390/ijerph17051729
   WHO Coronavirus (COVID-19), DASHBOARD
   Xiang YT, 2020, LANCET PSYCHIAT, V7, P228, DOI 10.1016/S2215-0366(20)30046-8
   Xiong JQ, 2020, J AFFECT DISORDERS, V277, P55, DOI 10.1016/j.jad.2020.08.001
   Zhang SX, 2020, PSYCHIAT RES, V288, DOI 10.1016/j.psychres.2020.112958
   ZIGMOND AS, 1983, ACTA PSYCHIAT SCAND, V67, P361, DOI 10.1111/j.1600-0447.1983.tb09716.x
NR 67
TC 2
Z9 2
U1 1
U2 13
PU BMC
PI LONDON
PA CAMPUS, 4 CRINAN ST, LONDON N1 9XW, ENGLAND
EI 1471-244X
J9 BMC PSYCHIATRY
JI BMC Psychiatry
PD MAY 22
PY 2021
VL 21
IS 1
AR 264
DI 10.1186/s12888-021-03271-6
PG 13
WC Psychiatry
WE Science Citation Index Expanded (SCI-EXPANDED); Social Science Citation Index (SSCI)
SC Psychiatry
GA SM6CX
UT WOS:000657692100001
PM 34022849
OA Green Published, gold
DA 2022-07-18
ER

PT J
AU Mojtahedzadeh, N
   Wirth, T
   Nienhaus, A
   Harth, V
   Mache, S
AF Mojtahedzadeh, Natascha
   Wirth, Tanja
   Nienhaus, Albert
   Harth, Volker
   Mache, Stefanie
TI Job Demands, Resources and Strains of Outpatient Caregivers during the
   COVID-19 Pandemic in Germany: A Qualitative Study
SO INTERNATIONAL JOURNAL OF ENVIRONMENTAL RESEARCH AND PUBLIC HEALTH
LA English
DT Article
DE outpatient care; COVID-19; occupational demands; occupational resources;
   strains; health and safety
ID HEALTH-CARE WORKERS; MENTAL-HEALTH; ONLINE SURVEY; EXPERIENCE;
   INTERVIEWS; OUTBREAK; NURSES; STRESS; IMPACT; TIMES
AB The COVID-19 pandemic has affected health professionals in a special way, as they are responsible for the care of vulnerable groups. Little is known about how outpatient caregivers perceive their working conditions during the pandemic in Germany and about the difficulties they face. The aims of this study were (1) to examine specific job demands of outpatient caregivers in regard to the COVID-19 pandemic, (2) to illuminate their job resources they can rely on and (3) to identify potential strain reactions they experience. Fifteen semi-structured telephone interviews were conducted with outpatient caregivers working in Northern Germany in the period May-June 2020. Interviews were analyzed by using qualitative content analysis. Outpatient caregivers experienced daily mask obligation, lack of personal protection equipment (PPE) and stricter hygiene regulations as demanding during the pandemic. They also described a higher workload and emotional demands such as fear of infection or infecting others. They perceived team spirit and communication as important work-related resources. Depressive symptoms and feelings of stress were described as strain reactions. Outpatient care services need to be better prepared for sudden pandemic situations and provide their employees with sufficient PPE and education to reduce pandemic-related job demands leading to negative strain reactions.
C1 [Mojtahedzadeh, Natascha; Wirth, Tanja; Harth, Volker; Mache, Stefanie] Univ Med Ctr Hamburg Eppendorf UKE, Inst Occupat & Maritime Med ZfAM, Seewartenstr 10, D-20459 Hamburg, Germany.
   [Nienhaus, Albert] Inst Statutory Accid Insurance & Prevent Hlth & W, Dept Occupat Med Hazardous Subst & Publ Hlth, Pappelallee 33-35-37, D-22089 Hamburg, Germany.
   [Nienhaus, Albert] Univ Med Ctr Hamburg Eppendorf UKE, Competence Ctr Epidemiol & Hlth Serv Res Healthca, Inst Hlth Serv Res Dermatol & Nursing IVDP, Martinistr 52, D-20246 Hamburg, Germany.
RP Mache, S (通讯作者)，Univ Med Ctr Hamburg Eppendorf UKE, Inst Occupat & Maritime Med ZfAM, Seewartenstr 10, D-20459 Hamburg, Germany.
EM n.mojtahedzadeh@uke.de; t.wirth.ext@uke.de; a.nienhaus@uke.de;
   harth@uke.de; s.mache@uke.de
RI Harth, Volker/AGG-1586-2022
OI Harth, Volker/0000-0003-4308-223X; Mache, Stefanie/0000-0003-4979-0587
FU Institution for Statutory Accident Insurance and Prevention in the
   Health and Welfare Services (BGW)
FX This work was supported by the Institution for Statutory Accident
   Insurance and Prevention in the Health and Welfare Services (BGW), a
   non-profit organization that is part of the national social security
   system based in Hamburg, Germany.
CR Alizadeh A, 2020, BMC PSYCHIATRY, V20, DOI 10.1186/s12888-020-02889-2
   [Anonymous], 2020, HOM CAR PAT COVID 19
   [Anonymous], 2014, QUALITATIVE EXPERTEN
   [Anonymous], 2020, EUR LIV WORK COVID 1
   [Anonymous], BUNDESMINISTERIUM F
   [Anonymous], Robert-Koch-Institut Influenza-Surveillance in Deutschland (Stand 4.10.2021
   [Anonymous], **NON-TRADITIONAL**
   [Anonymous], HEILBERUFE, V72, P6
   [Anonymous], Gesetz uber die Durchfuhrung von Ma&beta;nahmen des Arbeitsschutzes zur Verbesserung der Sicherheit und des Gesundheitsschutzes der Beschaftigten bei der Arbeit (Arbeitsschutzgesetz-ArbSchG) Arbeitsschutzgesetz vom 7. August 1996 (BGBl. I S. 1246), das zuletzt durch Artikel 293 der Verordnung vom 19. Juni 2020 (BGBl. I S. 1328) geandert worden ist
   [Anonymous], 2017, GEF PFLEG UNT INN PF
   Arnetz JE, 2020, J OCCUP ENVIRON MED, V62, P892, DOI 10.1097/JOM.0000000000001999
   Badura B., 2003, BETRIEBLICHE GESUNDH, P13
   Badura B., 2013, SOZIALKAPITAL GRUNDL, V2nd
   Bakker AB., 2007, J MANAGE PSYCHOL, V22, P309, DOI [DOI 10.1108/02683940710733115, 10.1108/02683940710733115]
   Becke G., 2013, 189 U BREM FORSCH NA
   BERGMAN JR, 2011, QUALITATIVE METHODEN, P00013
   Blanco-Donoso LM, 2021, J APPL GERONTOL, V40, P244, DOI 10.1177/0733464820964153
   Bleses P., 2016, ZUSAMMEN ARBEIT GEST, V1st ed., P127
   Bohle F., 2015, INTERAKTIONSARBEIT G
   Bohlken J, 2020, PSYCHIAT PRAX, V47, P190, DOI 10.1055/a-1159-5551
   Bortz J., 2006, FORSCHUNGSMETHODEN E, V4
   Bradtke E., 2020, SACHGEBIET PSYCHE GE
   Bundesministerium fur Gesundheit, 2017, PRAX PFLEGE, P1
   Burisch M, 2014, BURNOUT SYNDROM THEO, V4th Edn
   Busse B., 2018, 3 1 ARBEIT ARBEITISO, V2nd ed.
   Chew NWS, 2020, BRAIN BEHAV IMMUN, V88, P559, DOI 10.1016/j.bbi.2020.04.049
   Chung J P Y, 2020, East Asian Arch Psychiatry, V30, P34, DOI 10.12809/eaap2014
   Dal'Bosco EB, 2020, REV BRAS ENFERM, V73, DOI 10.1590/0034-7167-2020-0434
   Delgado D, 2020, INT J ENV RES PUB HE, V17, DOI 10.3390/ijerph17082798
   Demerouti E, 2019, Z ARBEITSWISSENSCHAF, V73, P119
   Demerouti E., 2012, 100751 DIN EN ISO, P49
   Der Bundesregierung P.I, 2020, TELEFONSCHALTKONFERE
   Dunkel Wolfgang, 1988, SOZ WELT, V39, P66
   Eggert S., 2020, PFLEGENDE ANGEHORIGE
   Fallon A, 2020, QJM-INT J MED, V113, P391, DOI 10.1093/qjmed/hcaa136
   Fischer U.L, 2010, ARBEIT, V19, P239, DOI [10.1515/arbeit-2010-0403, DOI 10.1515/ARBEIT-2010-0403]
   Geyer J., 2020, 38 DIW
   Grabbe Y., 2006, DAK BGW GESUNDHEITSR
   Guest G, 2006, FIELD METHOD, V18, P59, DOI 10.1177/1525822X05279903
   Helfferich Cornelia, 2011, QUALITY QUALITATIVE
   Hennein R, 2020, PLOS ONE, V15, DOI 10.1371/journal.pone.0240646
   Hien W., 2020, CORONA GEFAHRDUNG ER
   Hoge T., 2005, PROBLEME LOSUNGEN PF
   Hou TY, 2020, PLOS ONE, V15, DOI 10.1371/journal.pone.0233831
   Hower KI, 2020, PFLEGE, V33, P207, DOI 10.1024/1012-5302/a000752
   Huang J Z, 2020, Zhonghua Lao Dong Wei Sheng Zhi Ye Bing Za Zhi, V38, P192, DOI 10.3760/cma.j.cn121094-20200219-00063
   Kang LJ, 2020, BRAIN BEHAV IMMUN, V87, P11, DOI 10.1016/j.bbi.2020.03.028
   Kim H, 2020, J KOREAN MED SCI, V35, DOI 10.3346/jkms.2020.35.e255
   Kricheldorff C, 2020, Z GERONTOL GERIATR, V53, P742, DOI 10.1007/s00391-020-01809-z
   Kuckartz U., 2014, MIXED METHODS METHOD, DOI DOI 10.1007/978-3-531-93267-5
   Kuckartz Udo, 2014, QUALITATIVE INHALTSA
   Kumbruck C., 2010, UNSICHTBARE PFLEGEAR
   Lai JB, 2020, JAMA NETW OPEN, V3, DOI 10.1001/jamanetworkopen.2020.3976
   Lauxen O., 2020, PFLEGE, V9, P48, DOI [10.1007/s41906-020-0775-y, DOI 10.1007/S41906-020-0775-Y]
   Li ZY, 2020, BRAIN BEHAV IMMUN, V88, P916, DOI 10.1016/j.bbi.2020.03.007
   Liang YJ, 2020, J PSYCHOSOM RES, V133, DOI 10.1016/j.jpsychores.2020.110102
   Liu Q, 2020, LANCET GLOB HEALTH, V8, pE790, DOI 10.1016/S2214-109X(20)30204-7
   Liu ZJ, 2020, ANN GLOB HEALTH, V86, DOI 10.5334/aogh.3005
   Longhurst R., 2003, KEY METHODS GEOGRAPH, P103
   Lu W, 2020, PSYCHIAT RES, V288, DOI 10.1016/j.psychres.2020.112936
   Martin-Delgado J, 2020, PLOS ONE, V15, DOI 10.1371/journal.pone.0242185
   Martinez-Lopez JA, 2020, J CLIN MED, V9, DOI 10.3390/jcm9093029
   Mayring Philipp, 2000, FORUM QUALITATIVE SO, V1, P1, DOI [10.17169/fqs-1.2.1089, DOI 10.17169/FQS-1.2.1089]
   Mei&beta;ner T, 2020, PFLEGE, V12, P17, DOI [10.1007/s41906-020-0944-z, DOI 10.1007/S41906-020-0944-Z]
   Meyermann A., 2014, HDB METHODEN EMPIRIS, P959
   Misoch S., 2015, QUALITATIVE INTERVIE
   Mo YY, 2020, J NURS MANAGE, V28, P1002, DOI 10.1111/jonm.13014
   Nieder P., 2009, BETRIEBLICHES FEHLZE, V2nd ed.
   Nienhaus A., 2020, ARB SOZ UMWELTMED, V7, P376
   Novick G, 2008, RES NURS HEALTH, V31, P391, DOI 10.1002/nur.20259
   Opdenakker R.J.G, 2006, FORUM QUALITATIVE SO, V7, DOI 10.17169/fqs-7.4.175
   Paffenholz P, 2020, EMERG MICROBES INFEC, V9, P1590, DOI 10.1080/22221751.2020.1785951
   Pan American Health Organization, 2009, PROT MENT HLTH EP, P1
   Preti E, 2020, CURR PSYCHIAT REP, V22, DOI 10.1007/s11920-020-01166-z
   Ramaci T, 2020, SUSTAINABILITY-BASEL, V12, DOI 10.3390/su12093834
   Rheindorf Jessica, 2020, Pflege Z, V73, P50, DOI 10.1007/s41906-020-0761-4
   Richter P, 2011, KLINISCHE PSYCHOLOGI, P337, DOI 10.1007/978-3-642-13018-2_14
   Riedel-Heller SG, 2013, NERVENARZT, V84, P832, DOI 10.1007/s00115-012-3726-z
   Robert Koch-Institut, HINW AMB PFLEG RAHM
   Robert Koch-Institut, SARS COV 2 INF R KOC
   Rohwer E, 2021, ZENTRALBLATT ARB ARB, V71, P38, DOI 10.1007/s40664-020-00404-8
   Rothgang H, 2020, PFLEGE, V33, P265, DOI 10.1024/1012-5302/a000760
   Schablon A, 2018, INT J ENV RES PUB HE, V15, DOI 10.3390/ijerph15061274
   Scholl A., 2015, DIE BEFRAGUNG, V3rd ed.
   Shen X, 2020, CRIT CARE, V24, DOI 10.1186/s13054-020-02926-2
   Statista, ANZ PFLEG AMB PFLEG
   Statistisches Bundesamt (Destatis), 2017, PFLEG PFLEG RAHM PFL
   Statistisches Bundesamt (Destatis), 2019, PFLEG PFLEG RAHM PFL
   Stolle C, 2020, Z GERONTOL GERIATR, V53, P788, DOI 10.1007/s00391-020-01801-7
   Sun NN, 2020, AM J INFECT CONTROL, V48, P592, DOI 10.1016/j.ajic.2020.03.018
   Theobald H., 2018, PFLEGEARBEIT DEUTSCH
   Theobald H, 2013, ARBEITSBEDINGUNGEN A
   van Nes F, 2010, EUR J AGEING, V7, P313, DOI 10.1007/s10433-010-0168-y
   VERBI Software, 2019, MAXQDA 2020
   Wirth T., 2017, ASU ARBEITSMEDIZIN S, V52, P662
   Wolf-Ostermann K, 2020, PFLEGE, V33, P277, DOI 10.1024/1012-5302/a000761
   Xiao H, 2020, MED SCI MONITOR, V26, DOI 10.12659/MSM.923549
   Zerbini Giulia, 2020, Ger Med Sci, V18, pDoc05, DOI 10.3205/000281
   Zhan YF, 2020, FRONT PUBLIC HEALTH, V8, DOI 10.3389/fpubh.2020.579866
   Zhang Y, 2020, ISSUES MENT HEALTH N, V41, P525, DOI 10.1080/01612840.2020.1752865
   Zhao FQ, 2020, INT J NURS STUD, V110, DOI 10.1016/j.ijnurstu.2020.103725
NR 101
TC 11
Z9 12
U1 7
U2 11
PU MDPI
PI BASEL
PA ST ALBAN-ANLAGE 66, CH-4052 BASEL, SWITZERLAND
EI 1660-4601
J9 INT J ENV RES PUB HE
JI Int. J. Environ. Res. Public Health
PD APR
PY 2021
VL 18
IS 7
AR 3684
DI 10.3390/ijerph18073684
PG 26
WC Environmental Sciences; Public, Environmental & Occupational Health
WE Science Citation Index Expanded (SCI-EXPANDED); Social Science Citation Index (SSCI)
SC Environmental Sciences & Ecology; Public, Environmental & Occupational
   Health
GA RK8SF
UT WOS:000638558100001
PM 33916134
OA Green Published, gold
DA 2022-07-18
ER

PT J
AU Oruc, A
   Aktas, N
   Dogan, I
   Akgur, S
   Ocakoglu, G
   Ersoy, A
AF Oruc, Aysegul
   Aktas, Nimet
   Dogan, Ibrahim
   Akgur, Suat
   Ocakoglu, Gokhan
   Ersoy, Alparslan
TI The perspectives of dialysis patients about the Covid-19 pandemic and
   differences between the modalities
SO THERAPEUTIC APHERESIS AND DIALYSIS
LA English
DT Article
DE CKD; Covid-19; dialysis; HD; pandemic; peritoneal dialysis
ID HEMODIALYSIS-PATIENTS; OUTBREAK
AB The novel coronavirus disease was declared as a pandemic and CKD is an important risk factor for morbidity and mortality. Dialysis has additional contributions on transmission risk so prompt preventive strategies were implemented for dialysis patients. We aimed to evaluate pandemic-related perceptions and concerns of dialysis patients and differences between dialysis modalities. An anonymous survey for assessing concerns, knowledge, and attitudes about the pandemic was sent online to a total of 339 patients on maintenance dialysis at four tertiary dialysis centers in Turkey. A total of 309 patients (54.9 +/- 15.1 years, 51.6% females, 55.7% in-center HD, 44.3% peritoneal dialysis) enrolled. The anonymous online survey was conducted at the end of April 2020. HD patients were more concerned about transmission risk (p = 0.002) and risks associated with the dialysis treatment environment and the transport methods (p < 0.001). The total concern score was significantly higher in the HD group (2.60 +/- 0.93 vs. 1.65 +/- 0.54, p < 0.001). The knowledge about the pandemic and prevention methods and the attitudes of prevention were similar between the groups (p = 0.161 and 0.418, respectively). The compliance rate of personal preventive strategies was 98.1%. Considering changing the current dialysis modality due to the pandemic was higher in the HD group (p < 0.001). Although the preventive strategies were performed properly in the HD centers, HD patients were more concerned about the Covid-19 outbreak compared with PD. Our results support home dialysis treatments for modality decisions with patients' positive perspective of PD over HD during the pandemic.
C1 [Oruc, Aysegul; Ersoy, Alparslan] Uludag Univ, Dept Nephrol, Fac Med, TR-16059 Bursa, Turkey.
   [Aktas, Nimet] Bursa Yuksek Ihtisas Educ & Res Hosp, Dept Nephrol, Bursa, Turkey.
   [Dogan, Ibrahim] Hitit Univ, Dept Nephrol, Fac Med, Corum, Turkey.
   [Akgur, Suat] Dumlupinar Univ, Dept Nephrol, Fac Med, Kutahya, Turkey.
   [Ocakoglu, Gokhan] Uludag Univ, Biostat Dept, Fac Med, Bursa, Turkey.
RP Oruc, A (通讯作者)，Uludag Univ, Dept Nephrol, Fac Med, TR-16059 Bursa, Turkey.
EM aysegul@uludag.edu.tr
OI Oruc, Aysegul/0000-0002-0342-9692
CR Alberici F, 2020, KIDNEY INT, V98, P20, DOI 10.1016/j.kint.2020.04.030
   Asicioglu E, 2021, THER APHER DIAL, V25, P709, DOI 10.1111/1744-9987.13613
   Basile C, 2020, NEPHROL DIAL TRANSPL, V35, P737, DOI 10.1093/ndt/gfaa069
   Burgner A, 2020, CLIN J AM SOC NEPHRO, V15, P720, DOI 10.2215/CJN.03750320
   Cucinotta Domenico, 2020, Acta Biomed, V91, P157, DOI 10.23750/abm.v91i1.9397
   Goicoechea M, 2020, KIDNEY INT, V98, P27, DOI 10.1016/j.kint.2020.04.031
   Ikizler TA, 2020, NAT REV NEPHROL, V16, P311, DOI 10.1038/s41581-020-0280-y
   International Society for Peritoneal Dialysis (ISPD), 2021, STRAT REG COVID 19 P
   Jiang HJ, 2021, CLIN J AM SOC NEPHRO, V16, P121, DOI 10.2215/CJN.07200520
   Naicker S, 2020, KIDNEY INT, V97, P824, DOI 10.1016/j.kint.2020.03.001
   Ozturk S, 2020, NEPHROL DIAL TRANSPL, V35, P2083, DOI 10.1093/ndt/gfaa271
   Polanco E, 2021, THER APHER DIAL, V25, P970, DOI 10.1111/1744-9987.13635
   Quintaliani G, 2020, J NEPHROL, V33, P725, DOI 10.1007/s40620-020-00794-1
   Rincon A, 2020, CLIN KIDNEY J, V13, P542, DOI 10.1093/ckj/sfaa119
   Tang H, 2020, AM J KIDNEY DIS, V76, P490, DOI 10.1053/j.ajkd.2020.06.008
   Wu D, 2020, INT J ACCOUNT INF MA, V28, P184, DOI [10.1108/IJAIM-12-2018-0148, 10.1016/j.ijid.2020.03.004]
   Xiong F, 2020, J AM SOC NEPHROL, V31, P1387, DOI 10.1681/ASN.2020030354
   Yeter HH, 2021, SEMIN DIALYSIS, V34, P147, DOI 10.1111/sdi.12940
NR 18
TC 3
Z9 3
U1 5
U2 6
PU WILEY
PI HOBOKEN
PA 111 RIVER ST, HOBOKEN 07030-5774, NJ USA
SN 1744-9979
EI 1744-9987
J9 THER APHER DIAL
JI Ther. Apher. Dial.
PD FEB
PY 2022
VL 26
IS 1
BP 178
EP 184
DI 10.1111/1744-9987.13697
EA JUN 2021
PG 7
WC Hematology; Urology & Nephrology
WE Science Citation Index Expanded (SCI-EXPANDED)
SC Hematology; Urology & Nephrology
GA XY5HA
UT WOS:000662317800001
PM 34105251
OA Green Published, Bronze
DA 2022-07-18
ER

PT J
AU Abdulkareem, AA
   Abdulbaqi, HR
   Alshami, ML
   Al-Rawi, NH
AF Abdulkareem, Ali A.
   Abdulbaqi, Hayder R.
   Alshami, Muhanad L.
   Al-Rawi, Natheer H.
TI Oral health awareness, attitude towards dental treatment, fear of
   infection and economic impact during COVID-19 pandemic in the Middle
   East
SO INTERNATIONAL JOURNAL OF DENTAL HYGIENE
LA English
DT Article
DE attitude to health; COVID-19; dental care; dental health; oral health
ID GENDER-DIFFERENCES; TRANSMISSION; BEHAVIOR; CARE
AB Objectives To assess the impact of COVID-19 on oral hygiene (OH) awareness, attitude towards dental treatment, fear of infection and economic impact in the Middle East.
   Methods This survey was performed by online distribution of questionnaires in three countries in the Middle East (Jordan, Iraq and Egypt). The questionnaire consisted of five sections: the first section was aimed at collecting demographic data and the rest sections used to assess OH awareness, attitude towards dental treatment, degree of fear and economic impact of COVID-19. The answers were either multiple choice, closed-end (Yes or No) or 5-point Likert scale for the last four sections.
   Results A total of 3782 respondents completed the questionnaire. Overall, OH awareness was low (mean +/- SD; 1.84 +/- 1.03), while attitude towards dental treatment (5.04 +/- 1.68) and economic impact (11.29 +/- 4.37) were moderately affected. In addition, fear of infection showed moderately high level (14.04 +/- 4.11). All subgroups of the demographic variables showed significant differences among them in relation to OH awareness and attitude towards dental treatment. The regression model suggested country, gender, age, education level, income level and fear as predictors for OH awareness (R-2 0.036) and attitude towards dental care (R-2 0.141).
   Conclusions The pandemic negatively impacted the level of OH awareness. However, the attitude towards dental treatment was moderately affected. Increasing public fear and compromised economy influenced OH awareness and the attitude towards dental treatment.
C1 [Abdulkareem, Ali A.; Abdulbaqi, Hayder R.] Univ Baghdad, Coll Dent, Dept Periodont, Baghdad, Iraq.
   [Alshami, Muhanad L.] Dijlah Univ Coll, Fac Dent, Baghdad, Iraq.
   [Al-Rawi, Natheer H.] Univ Sharjah, Coll Dent Med, Sharjah, U Arab Emirates.
RP Abdulkareem, AA (通讯作者)，Univ Baghdad, Coll Dent, Dept Periodont, Baghdad, Iraq.
EM ali.abbas@codental.uobaghdad.edu.iq
RI Alshami, Muhanad/AAJ-1884-2021; Abdulkareem, Ali Abbas/Q-4930-2019
OI Alshami, Muhanad/0000-0002-2999-6740; Abdulkareem, Ali
   Abbas/0000-0003-0102-6715
CR Abdulbaqi HR, 2020, CLIN EXP DENT RES, V6, P519, DOI 10.1002/cre2.304
   Ahorsu DK, 2022, INT J MENT HEALTH AD, V20, P1537, DOI 10.1007/s11469-020-00270-8
   Aly MM, 2020, BDJ OPEN, V6, DOI 10.1038/s41405-020-00047-0
   Ather A, 2020, J ENDODONT, V46, P584, DOI 10.1016/j.joen.2020.03.008
   Bai Y, 2020, JAMA-J AM MED ASSOC, V323, P1406, DOI 10.1001/jama.2020.2565
   Breisinger, 2020, COVID 19 EGYPTIAN EC
   Fernandez SC, 2015, J EPIDEMIOL COMMUN H, V69, P880, DOI 10.1136/jech-2014-204493
   Cascella M., 2020, STATPEARLS
   Chu DK, 2020, LANCET, V395, P1973, DOI 10.1016/S0140-6736(20)31142-9
   Coibion O., 2020, COST COVID 19 CRISIS
   Doshi D, 2021, INT J MENT HEALTH AD, V19, P2383, DOI 10.1007/s11469-020-00332-x
   Estrich CG, 2020, J AM DENT ASSOC, V151, P815, DOI 10.1016/j.adaj.2020.09.005
   Froum SH, 2020, INT J PERIODONT REST, V40, P853, DOI 10.11607/prd.5455
   Guay AH, 2019, J AM DENT ASSOC, V150, P287, DOI 10.1016/j.adaj.2018.11.019
   Guo HQ, 2020, J DENT SCI, V15, P564, DOI 10.1016/j.jds.2020.02.002
   Harrel SK, 2004, J AM DENT ASSOC, V135, P429, DOI 10.14219/jada.archive.2004.0207
   Gonzalez-Olmo MJ, 2020, BRAZ ORAL RES, V34, DOI 10.1590/1807-3107bor-2020.vol34.0044
   Lauer SA, 2020, ANN INTERN MED, V172, P577, DOI 10.7326/M20-0504
   Li Q, 2020, NEW ENGL J MED, V382, P1199, DOI 10.1056/NEJMoa2001316
   Lin CY, 2020, SOCIAL HLTH BEHAV, V3, P2, DOI [10.4103/SHB.SHB_11_20, DOI 10.4103/SHB.SHB_11_20]
   Mamai-Homata E, 2016, J INT SOC PREV COMMU, V6, P60, DOI 10.4103/2231-0762.175411
   Marquez-Arrico Cecilia-Fabiana, 2019, J Clin Exp Dent, V11, pe1143, DOI 10.4317/jced.56411
   Migration IOf, 2020, IMP COVID 19 SMALL M
   Nicola M, 2020, INT J SURG, V78, P185, DOI 10.1016/j.ijsu.2020.04.018
   Nyorobi JM, 2018, INT J DENT, V2018, DOI 10.1155/2018/7189402
   Organization WHO, WHO ANN COVID 19 OUT
   Ostberg AL, 1999, ACTA ODONTOL SCAND, V57, P231, DOI 10.1080/000163599428832
   Paital B, 2020, SCI TOTAL ENVIRON, V728, DOI 10.1016/j.scitotenv.2020.138914
   Pappas G, 2009, CLIN MICROBIOL INFEC, V15, P743, DOI 10.1111/j.1469-0691.2009.02947.x
   Person B, 2004, EMERG INFECT DIS, V10, P358, DOI 10.3201/eid1002.030750
   Shereen MA, 2020, J ADV RES, V24, P91, DOI 10.1016/j.jare.2020.03.005
   Solyman M, 2018, BMC ORAL HEALTH, V18, DOI 10.1186/s12903-018-0600-9
   States UitA, 2020, COUNT COST COVID 19
   Taherdoost H, 2017, INT J EC MANAG SYST, V2, P3
   The World Bank, 2017, WV1 WORLD DEV INDICA
   World Health Organization, 2020, CORINTHIANS
   Wu YC, 2020, J CHIN MED ASSOC, V83, P217, DOI 10.1097/JCMA.0000000000000270
   Xu H, 2020, INT J ORAL SCI, V12, DOI [10.1038/s41368-020-0074-x, 10.1038/s41368-020-0074-X]
NR 38
TC 1
Z9 1
U1 1
U2 9
PU WILEY
PI HOBOKEN
PA 111 RIVER ST, HOBOKEN 07030-5774, NJ USA
SN 1601-5029
EI 1601-5037
J9 INT J DENT HYG
JI Int. J. Dent. Hyg.
PD AUG
PY 2021
VL 19
IS 3
BP 295
EP 304
DI 10.1111/idh.12502
EA APR 2021
PG 10
WC Dentistry, Oral Surgery & Medicine
WE Science Citation Index Expanded (SCI-EXPANDED)
SC Dentistry, Oral Surgery & Medicine
GA TK6FN
UT WOS:000637806900001
PM 33797867
OA Green Published, Bronze
DA 2022-07-18
ER

PT J
AU Thomas, HS
   Siki, MA
   Lansing, SS
   Zogg, CK
   Patrick, B
   Towe, CW
   Stein, SL
AF Thomas, Hannah S.
   Siki, Mary A.
   Lansing, Shan S.
   Zogg, Cheryl K.
   Patrick, Bridget
   Towe, Christopher W.
   Stein, Sharon L.
TI Spotlighting Research During COVID-19: Introduction of an International
   Online Multi-Round Research Competition for Trainees
SO AMERICAN SURGEON
LA English
DT Article; Early Access
DE resident education; social and electronic media; surgical education
ID EDUCATION
AB Problem The coronavirus pandemic led to the cancellation of many academic events. While some transitioned to virtual formats, others disappeared, offering fewer opportunities for trainees to share research. Facing this challenge, the Association of Women Surgeons developed a novel approach. Designed to promote greater global inclusion, increase audience engagement and opportunities for networking and feedback from practicing surgeons, they restructured their annual trainee research symposium as a virtual, multi-round competition. Approach Submission to the research competition was open to trainees at any level. The competition comprised four rounds: (1) visual abstracts (all welcomed), (2) three-minute "Quickshot" presentation (32 advance), (3) eight-minute oral presentations (16 advance), and (4) final question-and-answer style defense (final 4 compete). Progression through the first three rounds was determined by public voting. Winners were determined by live voting during the final session. Outcomes A total of 73 visual abstracts were accepted for presentation. Fifty-six percent (n = 41) of first authors were medical students, 36% residents (n = 26), and 7% fellows (n = 6). Five were from international first authors (7%). Abstracts represented research topics including basic science (n = 6, 8%)), clinical outcomes (n = 38, 52%), and education (n = 29, 40%). Social media impressions exceeded a total of 30,000 views. Next Steps This virtual, multi-round research competition served as a blueprint for a novel approach to research dissemination. The format enabled expanded US national and international engagement with trainees in all stages of their career. Future research symposia should consider the impact of popularity bias, timing, and voting strategies during the event planning period to optimize success.
C1 [Thomas, Hannah S.] Univ Edinburgh, Sch Med, Edinburgh, Midlothian, Scotland.
   [Thomas, Hannah S.; Siki, Mary A.; Lansing, Shan S.; Zogg, Cheryl K.; Stein, Sharon L.] Assoc Women Surg, Chicago, IL USA.
   [Siki, Mary A.] Tulane Univ, Sch Med, 1430 Tulane Ave, New Orleans, LA 70112 USA.
   [Lansing, Shan S.] Ohio State Coll Med, Columbus, OH USA.
   [Zogg, Cheryl K.] Yale Sch Med, New Haven, CT USA.
   [Patrick, Bridget; Towe, Christopher W.; Stein, Sharon L.] Case Western Reserve Univ, Dept Surg, Univ Hosp Cleveland, Med Ctr, Cleveland, OH 44106 USA.
RP Stein, SL (通讯作者)，Case Western Reserve Univ, Dept Surg, Univ Hosp Res Surg Outcome & Effectiveness UH RIS, Med Ctr,Univ Hosp Cleveland, 11100 Euclid Ave,LKS 5047, Cleveland, OH 44106 USA.
EM Sharon.stein@uhhospitals.org
OI Thomas, Hannah/0000-0001-8796-5646
CR Antonoff MB, 2021, ANN THORAC SURG, V111, P16, DOI 10.1016/j.athoracsur.2020.10.008
   Guadix SW, 2020, WORLD NEUROSURG, V139, pE836, DOI [10.1016/j.wneu.2020.05.090, 10.1016/J.WNEu.2020.05.090]
   Hansen DS, 2020, TRENDS PARASITOL, V36, P799, DOI 10.1016/j.pt.2020.07.016
   Levine RL, 2020, NAT REV CANCER, V20, P357, DOI 10.1038/s41568-020-0279-5
   Narayana S, 2020, J GEN INTERN MED, V35, P3681, DOI 10.1007/s11606-020-06269-0
   Shah S, 2020, CATHETER CARDIO INTE, V96, P997, DOI 10.1002/ccd.29198
   Speirs V, 2020, BRIT J CANCER, V123, P698, DOI 10.1038/s41416-020-1000-x
   Stephanie H, 2020, J EXP MED, V217, DOI 10.1084/jem.20201467
   Vervoort D., 2020, BRAVE NEW WORLD VIRT
   Vervoort D, 2020, AM J SURG, V220, P1539, DOI 10.1016/j.amjsurg.2020.07.008
   Wijesooriya NR, 2020, PAEDIATR RESPIR REV, V35, P38, DOI 10.1016/j.prrv.2020.06.009
NR 11
TC 0
Z9 0
U1 1
U2 1
PU SAGE PUBLICATIONS INC
PI THOUSAND OAKS
PA 2455 TELLER RD, THOUSAND OAKS, CA 91320 USA
SN 0003-1348
EI 1555-9823
J9 AM SURGEON
JI Am. Surg.
AR 00031348221101474
DI 10.1177/00031348221101474
EA MAY 2022
PG 5
WC Surgery
WE Science Citation Index Expanded (SCI-EXPANDED)
SC Surgery
GA 1K9BE
UT WOS:000798888800001
PM 35574734
OA Green Published
DA 2022-07-18
ER

PT J
AU Mushtaha, E
   Abu Dabous, S
   Alsyouf, I
   Ahmed, A
   Abdraboh, NR
AF Mushtaha, Emad
   Abu Dabous, Saleh
   Alsyouf, Imad
   Ahmed, Amr
   Abdraboh, Naglaa Raafat
TI The challenges and opportunities of online learning and teaching at
   engineering and theoretical colleges during the pandemic
SO AIN SHAMS ENGINEERING JOURNAL
LA English
DT Article
DE E-learning; COVID-19; Distance learning; Technology; UAE
ID STUDENTS; EDUCATION; DISTANCE
AB Education has been one of the major areas disrupted by the COVID-19 pandemic. This study aims to assess the impact of the COVID-19 pandemic on users' (students and faculty members) learning in higher education, examining how engineering students and faculty perceived the abrupt transition in comparison to other colleges. The current research aims to investigate the outcomes of enforcing eLearning to facilitate teaching and learning processes in higher education after this unprecedented pandemic and identify the most significant challenges and opportunities the users face. This study uses a quantitative approach; it included 1713 respondents, 227 full-time faculty members, and 1486 students at the University of Sharjah. The survey analysis indicated general agreement that the most significant advantage of online learning implementation was its flexibility in place and time, with 77.2% of users providing positive feedback. Moreover, the accessibility and effectiveness of the assessment and communication methods used showed a positive trend in the hypotheses, 80.3% of the users. The sudden implementation of eLearning during the COVID-19 pandemic had discouraging implications for users' mental health and socialization, where 55.6% of the sample agreed that they had been affected negatively. 75% of the users prefer a flexible model blending face-to-face and e-learning techniques rather than solely depending on either of them. Therefore, A Hybrid-Flexible (HyFlex) is recommended for the university to apply based on the nature of the courses. (c) 2022 THE AUTHORS. Published by Elsevier BV on behalf of Faculty of Engineering, Ain Shams University This is an open access article under the CC BY license (http://creativecommons.org/licenses/by/4.0/).
C1 [Mushtaha, Emad; Abu Dabous, Saleh; Alsyouf, Imad; Ahmed, Amr] Univ Sharjah, Coll Engn, Dept Architectural Engn Civil & Environm Engn, Ind Engn & Engn Management,Sustainable Engn Asset, Sharjah, U Arab Emirates.
   [Abdraboh, Naglaa Raafat] Dubai Med Coll, Dept Biochem, Dubai, U Arab Emirates.
   [Mushtaha, Emad] Univ Sharjah, Coll Engn, Dept Architectural Engn, Sustainable Engn Asset Management SEAM Res Grp, Sharjah, U Arab Emirates.
   [Abu Dabous, Saleh] Univ Sharjah, Coll Engn, Civil & Environm Engn, Sustainable Engn Asset Management SEAM Res Grp, Sharjah, U Arab Emirates.
   [Alsyouf, Imad] Univ Sharjah, Coll Engn, Dept Ind Engn & Engn Management, Sustainable Engn Asset Management SEAM Res Grp, Sharjah, U Arab Emirates.
   [Ahmed, Amr] Univ Sharjah, Coll Engn, Sustainable Engn Asset Management SEAM Res Grp, Sharjah, U Arab Emirates.
RP Mushtaha, E (通讯作者)，Univ Sharjah, Coll Engn, Dept Architectural Engn, Sustainable Engn Asset Management SEAM Res Grp, Sharjah, U Arab Emirates.
EM emushtaha@sharjah.ac.ae; sabudabous@shar-jah.ac.ae;
   ialsyouf@sharjah.ac.ae; aoda@sharjah.ac.ae; nagla@dmcg.edu
CR Abusaada H, 2022, ARCHNET-IJAR, V16, P172, DOI 10.1108/ARCH-05-2021-0133
   Alhefnawi MAM, 2021, AIN SHAMS ENG J, V12, P3375, DOI 10.1016/j.asej.2021.02.012
   Arias-Arevalo P, 2018, ENVIRON VALUE, V27, P29, DOI 10.3197/096327118X15144698637513
   ARMSTRONG RL, 1987, PERCEPT MOTOR SKILL, V64, P359, DOI 10.2466/pms.1987.64.2.359
   Bagriacik Yilmaz A, 2019, TURK ONLINE J DISTAN, V20, P191
   Bilgic HG, 2020, TURK ONLINE J DISTAN, V21, P143
   Bisciglia M. G., 2002, American Journal of Distance Education, V16, P37, DOI 10.1207/S15389286AJDE1601_4
   Cao WJ, 2020, PSYCHIAT RES, V287, DOI 10.1016/j.psychres.2020.112934
   Cochran W.G., 1963, SAMPLING TECHNIQUES, V2nd, P413
   Creswell J. W., 2012, ED RES PLANNING COND
   Davis R, 2007, DECIS SCI-J INNOV ED, V5, P97, DOI 10.1111/j.1540-4609.2007.00129.x
   Fraser BJ., 2005, INT J EDUC RES, V43, P103, DOI 10.1016/j.ijer.2006.03.001
   Goh P.S., 2020, MEDEDPUBLISH, V9, DOI [10.15694/mep.2020.000049.1, DOI 10.15694/MEP.2020.000049.1]
   Hamidi H, 2018, TELEMAT INFORM, V35, P1053, DOI 10.1016/j.tele.2017.09.016
   Hannay M., 2006, J ONLINE LEARN TEACH, V2, P1
   Hodges DZ, 2020, DEAN PROVOST, V21, P3, DOI [10.1002/dap.30754, DOI 10.1002/DAP.30754]
   Ibrahim AF, 2021, AIN SHAMS ENG J, V12, P2345, DOI 10.1016/j.asej.2020.10.006
   Ice P, 2008, 1 MONDAY, DOI [10.5210/fm.v13i11.2260, DOI 10.5210/FM.V13I11.2260]
   Inman E., 1999, COMMUNITY COLL J RES, V23, P581, DOI [10.1080/106689299264594, DOI 10.1080/106689299264594]
   Messaoudi T, 2015, CHIR MAIN, V34, P109, DOI 10.1016/j.main.2015.02.002
   Mishra Lokanath, 2020, Int J Educ Res Open, V1, P100012, DOI 10.1016/j.ijedro.2020.100012
   Montgomery D. C., 2007, APPL STAT PROBABILIT
   Muller F, 2020, EDUC RES REV-NETH, V29, DOI 10.1016/j.edurev.2019.100304
   Neroni J, 2019, LEARN INDIVID DIFFER, V73, P1, DOI 10.1016/j.lindif.2019.04.007
   Ni AY, 2013, J PUBLIC AFF EDUC, V19, P199, DOI 10.1080/15236803.2013.12001730
   Noori AQ, 2021, HELIYON, V7, DOI 10.1016/j.heliyon.2021.e08113
   Onyema EM, 2019, INT J ED IJE, V2, P1, DOI [10.5121/IJE.2019.1421, DOI 10.5121/IJE.2019.1421]
   Onyema EM., 2020, J ED PRACT, V11, P108
   Picciano AG, 2002, J ASYNCHRONOUS LEARN, V6
   Prickett TW, 2001, TOTAL QUAL MANAGE, V12, P211, DOI 10.1080/09544120120011433
   Purcell LN, 2020, INT J SURG, V79, P56, DOI 10.1016/j.ijsu.2020.05.047
   Richardson JW, 2020, ONLINE LEARN, V24, P67, DOI 10.24059/olj.v24i1.1629
   Richardson Jennifer., 2003, J ASYNCHRONOUS LEARN, V7, P68, DOI [10.24059/olj.v7i1.1864, DOI 10.24059/OLJ.V7I1.1864, 10.24059/OLJ.V7I1.1864, DOI 10.1108/10748120110424816]
   Fontanillas TR, 2016, INT J EDUC TECHNOL H, V13, DOI 10.1186/s41239-016-0019-9
   Ryan C, 1999, TOURISM MANAGE, V20, P107, DOI 10.1016/S0261-5177(98)00096-X
   Shadiev R, 2020, EDUC RES REV-NETH, V31, DOI 10.1016/j.edurev.2020.100338
   Shin TS, 2017, INT J EDUC RES, V82, P184, DOI 10.1016/j.ijer.2017.02.001
   Strang KD, 2009, INT J EDUC RES, V48, P245
   Strong R., 2012, J AGR ED, V53, P98
   Strydom F, 2017, ASSESS EVAL HIGH EDU, V42, P492, DOI 10.1080/02602938.2016.1139097
   Sullivan P, 2002, ENGL SPECIF PURP, V21, P397, DOI 10.1016/S0889-4906(01)00042-4
   Taylor D., 2020, NEW YORK TIMES, V9, P1, DOI 10.15694/mep.2020.000076.1
   Turhan NS., 2020, EDUC RES REV-NETH, V15, P575, DOI DOI 10.5897/ERR2019.3817
   unesco, ADVERSE CONSEQUENCES
   Veletsianos G, 2019, DISTANCE EDUC, V40, P454, DOI 10.1080/01587919.2019.1681893
   Volery T., 2000, INTERNATIONALJOURNAL, V14, P216, DOI [DOI 10.1108/09513540010344731, 10.1108/09513540010344731]
   Welker J., 2005, Journal of Educational Technology Systems, V34, P33, DOI 10.2190/67FX-B7P8-PYUX-TDUP
   Wheatley B., 1995, Journal of Technology Teacher Education, V3, P343
   Yamane T., 1967, STAT INTRO ANAL, V2nd ed.
   Yazici A, 2001, TURKISH ONLINE J DIS, V2, P24
   Yin E, 2022, J HUMAN APPL SOC SCI
   Zhang LF, 2009, LEARN INDIVID DIFFER, V19, P113, DOI 10.1016/j.lindif.2008.01.004
   Zhang L, 2020, EDUC RES REV-NETH, V31, DOI 10.1016/j.edurev.2020.100339
   Zhao WW, 2022, AIN SHAMS ENG J, V13, DOI 10.1016/j.asej.2021.10.025
NR 54
TC 0
Z9 0
U1 2
U2 2
PU ELSEVIER
PI AMSTERDAM
PA RADARWEG 29a, 1043 NX AMSTERDAM, NETHERLANDS
SN 2090-4479
EI 2090-4495
J9 AIN SHAMS ENG J
JI Ain Shams Eng. J.
PD NOV
PY 2022
VL 13
IS 6
AR 101770
DI 10.1016/j.asej.2022.101770
PG 13
WC Engineering, Multidisciplinary
WE Science Citation Index Expanded (SCI-EXPANDED)
SC Engineering
GA 1K8NY
UT WOS:000798853800011
OA hybrid
DA 2022-07-18
ER

PT J
AU Werling, AM
   Walitza, S
   Eliez, S
   Drechsler, R
AF Werling, Anna Maria
   Walitza, Susanne
   Eliez, Stephan
   Drechsler, Renate
TI Impact of the COVID-19 pandemic on mental health and family situation of
   clinically referred children and adolescents in Switzerland: results of
   a survey among mental health care professionals after 1 year of COVID-19
SO JOURNAL OF NEURAL TRANSMISSION
LA English
DT Article
DE COVID-19; Children; Adolescents; Mental disorders; Clinical referral;
   Psychiatry
ID EMERGENCY-DEPARTMENT VISITS; DISORDERS; SYMPTOMS; DISTRESS; LOCKDOWN
AB The aim of this study was to assess the impact of the COVID-19 pandemic on mental well-being of clinically referred children and adolescents and on their families from the perspective of mental health care professionals in Switzerland during the first year of the pandemic. Psychiatrists and psychologists for children and adolescents participated in an anonymous survey conducted online in April/May 2021. The survey was completed by 454 mental health care professionals, most of them working in outpatient clinics for child and adolescent psychiatry or in independent practices. Most participants indicated an important increase of referrals for depression (86.8% of respondents), anxiety disorders (81.5%), crisis interventions (76.2%), psychosomatic disorders (66.1%), suicidality (63.8%), and behavioral addictions, e.g., excessive gaming (64.6%). In contrast, referrals or treatment demands for disorders such as autism spectrum disorder or psychosis showed no substantial change or a slight decrease, respectively. According to 69% of respondents, patients experienced the highest psychological burden in January/February/March 2021. Family problems very frequently reported by mental health professionals were parents' worries about loneliness/isolation of the child (49%), child's education and academic future (33%), increased media use due to missing options of recreational activities (37.6%), as well as multiple stresses of mothers (36.3%). To conclude, the pandemic has substantially changed the pattern of disorders and the number of clinical referrals of children and adolescents with mental health problems, which has serious consequences for the treatment supply in Switzerland.
C1 [Werling, Anna Maria; Walitza, Susanne; Drechsler, Renate] Univ Zurich, Univ Hosp Psychiat Zurich, Dept Child & Adolescent Psychiat & Psychotherapy, Ctr Child & Adolescent Psychiat Res, Eisengasse 16, CH-8008 Zurich, Switzerland.
   [Walitza, Susanne; Eliez, Stephan] Swiss Soc Child & Adolescent Psychiat & Psychothe, Bern, Switzerland.
   [Eliez, Stephan] Univ Geneva, Dept Psychiat, Sch Med, Geneva, Switzerland.
RP Werling, AM (通讯作者)，Univ Zurich, Univ Hosp Psychiat Zurich, Dept Child & Adolescent Psychiat & Psychotherapy, Ctr Child & Adolescent Psychiat Res, Eisengasse 16, CH-8008 Zurich, Switzerland.
EM anna.werling@pukzh.ch; susanne.walitza@pukzh.ch; Stephan.Eliez@unige.ch;
   renate.drechsler@kjpd.uzh.ch
FU University of Zurich
FX Open access funding provided by University of Zurich.
CR Al Omari O, 2021, J AM PSYCHIAT NURSES, DOI 10.1177/10783903211017640
   Alhujaili N, 2021, CUREUS J MED SCIENCE, V13, DOI 10.7759/cureus.20021
   Babore A, 2021, CHILD PSYCHIAT HUM D, DOI 10.1007/s10578-021-01230-6
   Berger Gregor, 2022, Swiss Med Wkly, V152, DOI 10.4414/smw.2022.w30142
   Bhatia R, 2020, CURR OPIN PSYCHIATR, V33, P568, DOI 10.1097/YCO.0000000000000651
   Bobo E, 2020, ENCEPHALE, V46, pS85, DOI 10.1016/j.encep.2020.05.011
   Bruining H, 2021, EUR CHILD ADOLES PSY, V30, P1139, DOI 10.1007/s00787-020-01578-5
   Burnett D, 2021, INT J ENV RES PUB HE, V18, DOI 10.3390/ijerph182111066
   Calvano C, 2021, EUR CHILD ADOLES PSY, DOI 10.1007/s00787-021-01739-0
   Carison A, 2022, EMERG MED AUSTRALAS, V34, P85, DOI 10.1111/1742-6723.13901
   Chadi N, 2021, J ADOLESCENT HEALTH, V69, P847, DOI 10.1016/j.jadohealth.2021.07.036
   Chafouleas SM, 2021, SCHOOL PSYCHOL, V36, P358, DOI 10.1037/spq0000426
   Clemens V, 2021, EUR J PSYCHOTRAUMATO, V12, DOI 10.1080/20008198.2021.1976441
   Cost KT, 2022, EUR CHILD ADOLES PSY, V31, P671, DOI 10.1007/s00787-021-01744-3
   de Miranda DM, 2020, INT J DISAST RISK RE, V51, DOI 10.1016/j.ijdrr.2020.101845
   Deolmi Michela, 2020, Acta Biomed, V91, pe2020149, DOI 10.23750/abm.v91i4.10870
   Dopfner M., 2021, BUNDESGESUNDHEITSBLA, V64, P1522, DOI [10.1007/s00103-021-03455-1, DOI 10.1007/S00103-021-03455-1]
   El-Osta A, 2021, BMJ OPEN, V11, DOI 10.1136/bmjopen-2020-043397
   Enevoldsen KC, 2022, ACTA NEUROPSYCHIATR, DOI 10.1017/neu.2022.2
   European Centre for Disease Prevention and Control, 2020, INCR TRANSM COVID 19
   Giallonardo Martina, 2021, Minerva Pediatr (Torino), DOI 10.23736/S2724-5276.21.06477-6
   Gilsbach S, 2021, FRONT PUBLIC HEALTH, V9, DOI 10.3389/fpubh.2021.679041
   Gul MK, 2021, EURASIAN J MED ONCOL, V5, P20, DOI 10.14744/ejmo.2021.14105
   Halldorsdottir Thorhildur, 2021, JCPP Adv, V1, pe12027, DOI 10.1002/jcv2.12027
   Hawes MT, 2021, PSYCHOL MED, DOI 10.1017/S0033291720005358
   Huebener M, 2021, REV ECON HOUSEHOLD, V19, P91, DOI 10.1007/s11150-020-09529-4
   Jefsen OH, 2021, J CHILD PSYCHOL PSYC, V62, P798, DOI 10.1111/jcpp.13292
   Juli MR, 2021, PSYCHIAT DANUB, V33, pS142
   Karaoulanis Sokratis E, 2021, Psychiatriki, V32, P219, DOI 10.22365/jpsych.2021.027
   Kawabe K, 2020, FRONT PUBLIC HEALTH, V8, DOI 10.3389/fpubh.2020.609347
   Kazi F, 2021, LANCET CHILD ADOLESC, V5, P692, DOI 10.1016/S2352-4642(21)00279-0
   Khan YS, 2022, CLIN CHILD PSYCHOL P, V27, P89, DOI 10.1177/13591045211017606
   Larsen B, 2018, NEUROSCI BIOBEHAV R, V94, P179, DOI 10.1016/j.neubiorev.2018.09.005
   Andres ML, 2022, CHILD YOUTH CARE FOR, DOI 10.1007/s10566-021-09663-9
   Lavenne-Collot N, 2021, Neuropsychiatr Enfance Adolesc, V69, P121, DOI 10.1016/j.neurenf.2021.02.006
   Leeb RT, 2020, MMWR-MORBID MORTAL W, V69, P1675, DOI 10.15585/mmwr.mm6945a3
   Liu SR, 2022, J AFFECT DISORDERS, V299, P246, DOI 10.1016/j.jad.2021.11.030
   Ma L, 2021, J AFFECT DISORDERS, V293, P78, DOI 10.1016/j.jad.2021.06.021
   Masaeli N, 2021, J ADDICT DIS, V39, P468, DOI 10.1080/10550887.2021.1895962
   McLaren HJ, 2020, SOC SCI-BASEL, V9, DOI 10.3390/socsci9050087
   Melegari MG, 2021, PSYCHIAT RES, V296, DOI 10.1016/j.psychres.2020.113692
   Mohler-Kuo M, 2021, INT J ENV RES PUB HE, V18, DOI 10.3390/ijerph18094668
   Montirosso R, 2021, HEALTH PSYCHOL, V40, P428, DOI 10.1037/hea0000966
   Otto AK, 2021, PEDIATRICS, V148, DOI 10.1542/peds.2021-052201
   Panchal U, 2021, EUR CHILD ADOLES PSY, DOI 10.1007/s00787-021-01856-w
   Qin ZG, 2021, JAMA NETW OPEN, V4, DOI 10.1001/jamanetworkopen.2020.35487
   Ravens-Sieberer U, 2022, EUR CHILD ADOLES PSY, V31, P879, DOI 10.1007/s00787-021-01726-5
   Revet A, 2022, EUR CHILD ADOLES PSY, V31, P795, DOI 10.1007/s00787-020-01699-x
   Rodriguez CM, 2021, CHILD MALTREATMENT, V26, P139, DOI 10.1177/1077559520982066
   Rohde C, 2020, ACTA NEUROPSYCHIATR, V32, P274, DOI 10.1017/neu.2020.24
   Samji H, 2022, CHILD ADOL MENT H-UK, V27, P173, DOI 10.1111/camh.12501
   Schwartz MD, 2021, J ADOLESCENT HEALTH, V68, P1022, DOI 10.1016/j.jadohealth.2021.02.014
   Segev A, 2021, SCI REP-UK, V11, DOI 10.1038/s41598-021-00310-w
   Selcuk EB, 2021, INT J CLIN PRACT, V75, DOI 10.1111/ijcp.14880
   Sen LT, 2021, FRONT PSYCHIATRY, V12, DOI 10.3389/fpsyt.2021.739698
   Sher L, 2020, QJM-INT J MED, V113, P707, DOI 10.1093/qjmed/hcaa202
   Singh S, 2020, PSYCHIAT RES, V293, DOI 10.1016/j.psychres.2020.113429
   Sinko L, 2022, J FAM VIOLENCE, V37, P837, DOI 10.1007/s10896-021-00290-5
   Sowmya A V, 2021, Ind Psychiatry J, V30, pS237, DOI 10.4103/0972-6748.328818
   Stocker D, 2021, EINFLUSS COVID 19 PA
   Tanir Y, 2020, PSYCHIAT RES, V293, DOI 10.1016/j.psychres.2020.113363
   Taylor ZE, 2022, J FAM PSYCHOL, V36, P346, DOI 10.1037/fam0000928
   Thompson Elizabeth C, 2021, J Affect Disord Rep, V4, P100100, DOI 10.1016/j.jadr.2021.100100
   Tseng HW, 2021, INT J ENV RES PUB HE, V18, DOI 10.3390/ijerph18189745
   van Loon AWG, 2021, J RES ADOLESCENCE, V31, P531, DOI 10.1111/jora.12651
   Vicari S, 2021, PSYCHIAT DANUB, V33, P33
   Wang LX, 2021, GLOBALIZATION HEALTH, V17, DOI 10.1186/s12992-021-00674-8
   Wang MT, 2022, J CLIN CHILD ADOLESC, DOI 10.1080/15374416.2021.2007487
   Werling AM, PAEDIATRICA, V32, P2732, DOI [10.35190/d2021.2.5, DOI 10.35190/D2021.2.5]
   Werling AM, 2022, INT J ENV RES PUB HE, V19, DOI 10.3390/ijerph19063252
   Werling AM, 2022, J PSYCHIATR RES, V147, P313, DOI 10.1016/j.jpsychires.2022.01.004
   Werling AM, 2021, J NEURAL TRANSM, V128, P1033, DOI 10.1007/s00702-021-02332-0
   Wirkner J, 2021, EUR PSYCHOL, V26, P310, DOI 10.1027/1016-9040/a000465
   Woolford SJ, 2021, JAMA-J AM MED ASSOC, V326, P1434, DOI 10.1001/jama.2021.15036
   Zetterqvist M, 2021, PSYCHIAT RES, V305, DOI 10.1016/j.psychres.2021.114208
NR 75
TC 0
Z9 0
U1 0
U2 0
PU SPRINGER WIEN
PI WIEN
PA SACHSENPLATZ 4-6, PO BOX 89, A-1201 WIEN, AUSTRIA
SN 0300-9564
EI 1435-1463
J9 J NEURAL TRANSM
JI J. Neural Transm.
PD JUN
PY 2022
VL 129
IS 5-6
SI SI
BP 675
EP 688
DI 10.1007/s00702-022-02512-6
EA JUN 2022
PG 14
WC Clinical Neurology; Neurosciences
WE Science Citation Index Expanded (SCI-EXPANDED)
SC Neurosciences & Neurology
GA 2A5VQ
UT WOS:000805121900001
PM 35652976
OA hybrid, Green Published
DA 2022-07-18
ER

PT J
AU Koch, LK
   Correll-Buss, A
   Chang, OH
AF Koch, Lisa K.
   Correll-Buss, Allison
   Chang, Oliver H.
TI Implementation and Effectiveness of a Completely Virtual Pathology
   Rotation for Visiting Medical Students
SO AMERICAN JOURNAL OF CLINICAL PATHOLOGY
LA English
DT Article
DE Medical education; Virtual; Pathology; Laboratory medicine; Away
   rotation; Student
ID EDUCATION
AB Objectives Coronavirus disease 2019 (COVID-19) upended in-person medical education, relocating many activities online. We designed a completely virtual pathology rotation to replace our traditional visiting rotation. Methods The virtual away rotation was listed in the Visiting Student Application Service (VSAS) and advertised on social media as well as various medical student mailing lists. Nine students were selected to participate in three month-long rotations. The virtual curriculum mirrored our typical in-person clerkship with didactic lectures and daily signout but also included activities exclusive to the virtual rotation such as digitally scanned slide trays and small-group problem-based learning. Anonymous surveys were conducted in which both participants and instructors rated their experiences. Results Postrotation feedback was overwhelmingly positive from both participants and instructors. Students considered virtual slide sessions as the most effective teaching tool and did not feel hindered overall by lack of in-person experiences. Volunteer trainee instructors indicated the experience improved their teaching and diagnostic skills and expressed interest in teaching future virtual courses. Conclusions The success of the virtual away rotation raises consideration for applications beyond the pandemic era and may provide a more level playing field for medical students from underrepresented groups.
C1 [Koch, Lisa K.; Correll-Buss, Allison; Chang, Oliver H.] Univ Washington, Med Ctr, Dept Lab Med & Pathol, Seattle, WA 98195 USA.
RP Koch, LK (通讯作者)，Univ Washington, Med Ctr, Dept Lab Med & Pathol, Seattle, WA 98195 USA.
EM lkoch@uw.edu
CR Association of American Medical Colleges, MED STUD AW ROT REM
   Association of American Medical Colleges, IMP GUID MED STUD CL
   Hamnvag HM., 2021, ARCH PATHOL LAB MED
   Lieberman JA, 2021, AM J CLIN PATHOL, V155, P79, DOI [10.1093/AJCP/AQAA152, 10.1093/ajcp/aqaa152]
   Lilley CM, 2021, ACAD PATHOL, V8, DOI 10.1177/23742895211006829
   Mukhopadhyay S, 2021, LAB MED, V52, pE83, DOI 10.1093/labmed/lmaa113
   National Resident Matching Program, PROGR DIR SURV
   Nnodim JO, 1997, CLIN ANAT, V10, P112, DOI 10.1002/(SICI)1098-2353(1997)10:2<112::AID-CA7>3.0.CO;2-X
   Parker EU, 2020, AM J CLIN PATHOL, V154, P585, DOI 10.1093/ajcp/aqaa154
   University of Washington, UW MED LAB MED PATH
   White MJ, 2021, ARCH PATHOL LAB MED, V145, P814, DOI 10.5858/arpa.2020-0652-SA
   Winterton M, 2016, BMC MED EDUC, V16, DOI 10.1186/s12909-016-0805-z
NR 12
TC 3
Z9 3
U1 2
U2 2
PU OXFORD UNIV PRESS INC
PI CARY
PA JOURNALS DEPT, 2001 EVANS RD, CARY, NC 27513 USA
SN 0002-9173
EI 1943-7722
J9 AM J CLIN PATHOL
JI Am. J. Clin. Pathol.
PD MAR 3
PY 2022
VL 157
IS 3
BP 406
EP 412
DI 10.1093/ajcp/aqab140
EA SEP 2021
PG 7
WC Pathology
WE Science Citation Index Expanded (SCI-EXPANDED)
SC Pathology
GA ZL4NN
UT WOS:000763655200011
PM 34528681
OA Green Published
DA 2022-07-18
ER

PT J
AU Cordero, DA
AF Cordero, Dalmacito A., Jr.
TI Rebuilding public trust: a clarified response to COVID-19 vaccine
   hesitancy predicament
SO JOURNAL OF PUBLIC HEALTH
LA English
DT Letter
AB As the world welcomes the availability and distribution of COVID-19 vaccines, coupled with it is the 'hesitant' predicament of some Filipinos to get vaccinated because of the confusing information regarding its efficacy. With this, the government needs to build up public trust to assure a successful vaccination program. A recent study suggested that a more 'localized' public education and role-modeling from public officials and health authorities can help in building public trust. However, this needs a lot of clarification if applied in the current situation where education is fully executed online. The problem now lies in the country's poor internet connectivity which greatly affects the online setup. This study then proposes that a house-to-house massive information campaign by local health care personnel which is led by a medical doctor to ensure a credible explanation of the entire procedure. In the same way, the idea of public officials as role-models seemed to be ineffective since there were already casualties linked to the vaccine. A consistent transparent approach is suggested in lieu of this which can prepare the country for a more defensive strategy to fight the pandemic.
C1 [Cordero, Dalmacito A., Jr.] De La Salle Univ, Theol & Religious Educ Dept, 2401 Taft Ave, Manila, Philippines.
RP Cordero, DA (通讯作者)，De La Salle Univ, Theol & Religious Educ Dept, 2401 Taft Ave, Manila, Philippines.
EM dalmacito.cordero@dlsu.edu.ph
OI Cordero Jr., Dalmacito/0000-0001-8062-1242
CR Hernando-Malipot M., INTERNET CONNECTION
   Lasco G., DOCTORS BARRIOS
   Taraldsen LE, NORWAY RAISES VACCIN
   Tulfo E., SLOW INTERNET PERILS
   Vergara RJD, 2021, J PUBLIC HEALTH-UK, V43, pE291, DOI 10.1093/pubmed/fdaa282
NR 5
TC 13
Z9 13
U1 2
U2 2
PU OXFORD UNIV PRESS
PI OXFORD
PA GREAT CLARENDON ST, OXFORD OX2 6DP, ENGLAND
SN 1741-3842
EI 1741-3850
J9 J PUBLIC HEALTH-UK
JI J. Public Health
PD JUN
PY 2021
VL 43
IS 2
BP E303
EP E304
DI 10.1093/pubmed/fdab020
EA FEB 2021
PG 2
WC Public, Environmental & Occupational Health
WE Science Citation Index Expanded (SCI-EXPANDED); Social Science Citation Index (SSCI)
SC Public, Environmental & Occupational Health
GA YK9TP
UT WOS:000745546500046
PM 33539536
OA Green Published, Bronze
DA 2022-07-18
ER

PT J
AU Zhang, XT
   Liu, J
   Han, N
   Yin, J
AF Zhang, Xiaotong
   Liu, Jue
   Han, Na
   Yin, Jing
TI Social Media Use, Unhealthy Lifestyles, and the Risk of Miscarriage
   Among Pregnant Women During the COVID-19 Pandemic: Prospective
   Observational Study
SO JMIR PUBLIC HEALTH AND SURVEILLANCE
LA English
DT Article
DE COVID-19; social media use; miscarriage; cohort study; pregnancy;
   pregnant women; social media; China; risk; prospective; online health
   information
ID SLEEP QUALITY
AB Background: The COVID-19 pandemic has resulted in changes to normal life and disrupted social and economic function worldwide. However, little is known about the impact of social media use, unhealthy lifestyles, and the risk of miscarriage among pregnant women during the COVID-19 pandemic.
   Objective: This study aims to assess the association between social media use, unhealthy lifestyles, and the risk of miscarriage among pregnant women in the early stage of the COVID-19 pandemic in China.
   Methods: In this prospective cohort study, 456 singleton pregnant women in mainland China were recruited during January and February 2020. Sociodemographic characteristics, history of previous health, social media use, and current lifestyles were collected at baseline, and we followed up about the occurrence of miscarriage. Log-binomial regression models were used to estimate the risk ratios (RRs) of miscarriage for women with different exposures to COVID-19-specific information.
   Results: Among all the 456 pregnant women, there were 82 (18.0%) who did no physical activities, 82 (18.0%) with inadequate dietary diversity, 174 (38.2%) with poor sleep quality, and 54 (11.8%) spending >3 hours on reading COVID-19 news per day. Women with excessive media use (>3 hours) were more likely to be previously pregnant (P=.03), have no physical activity (P=.003), have inadequate dietary diversity (P=.03), and have poor sleep quality (P<.001). The prevalence of miscarriage was 16.0% (n=73; 95% CI 12.6%-19.4%). Compared with women who spent 0.5-2 hours (25/247, 10.1%) on reading COVID-19 news per day, miscarriage prevalence in women who spent <0.5 hours (5/23, 21.7%), 2-3 hours (26/132, 19.7%), and >3 hours (17/54, 31.5%) was higher (P<.001). Miscarriage prevalence was also higher in pregnant women with poor sleep quality (39/174, 22.4% vs 34/282, 12.1%; P=.003) and a high education level (66/368, 17.9% vs 7/88, 8.0%; P=.02). In the multivariable model, poor sleep quality (adjusted RR 2.06, 95% CI 1.24-3.44; P=.006), 2-3 hours of media use daily (adjusted RR 1.74, 95% CI 1.02-2.97; P=.04), and >3 hours of media use daily (adjusted RR 2.56, 95% CI 1.43-4.59; P=.002) were associated with miscarriage. In the sensitivity analysis, results were still stable.
   Conclusions: Pregnant women with excessive media use were more likely to have no physical activity, inadequate dietary diversity, and poor sleep quality. Excessive media use and poor sleep quality were associated with a higher risk of miscarriage. Our findings highlight the importance of healthy lifestyles during the COVID-19 pandemic.
C1 [Zhang, Xiaotong] Macau Univ Sci & Technol, Sch Med, Macau, Peoples R China.
   [Liu, Jue] Peking Univ, Sch Publ Hlth, Dept Epidemiol & Biostat, 38 Xueyuan Rd, Beijing 100191, Peoples R China.
   [Han, Na; Yin, Jing] Maternal & Child Hlth Hosp Tongzhou Dist, Dept Obstet & Gynecol, Beijing, Peoples R China.
RP Liu, J (通讯作者)，Peking Univ, Sch Publ Hlth, Dept Epidemiol & Biostat, 38 Xueyuan Rd, Beijing 100191, Peoples R China.
EM jueliu@bjmu.edu.cn
RI Liu, Jue/AAF-7581-2021
OI Liu, Jue/0000-0002-1938-9365
FU National Natural Science Foundation of China [81703240]; National
   Science and Technology Key Projects on Prevention and Treatment of Major
   Infectious Diseases of China [2020ZX10001002]; National Key Research and
   Development Project of China [2019YFC1710301, 2020YFC0846300]
FX This study was funded by the National Natural Science Foundation of
   China (grant number 81703240), the National Science and Technology Key
   Projects on Prevention and Treatment of Major Infectious Diseases of
   China (grant number 2020ZX10001002), and the National Key Research and
   Development Project of China (grant number 2019YFC1710301;
   2020YFC0846300). We sincerely thank the staff of Tongzhou Maternal and
   Child Health Hospital for their efforts made in data collection.
CR Ali KF, 2020, J MED INTERNET RES, V22, DOI 10.2196/19913
   Anwar A, 2020, CUREUS, V12, DOI 10.7759/cureus.10453
   Atik RB, 2018, HUM REPROD OPEN, V2018, DOI 10.1093/hropen/hoy004
   Berthelot N, 2020, ACTA OBSTET GYN SCAN, V99, P848, DOI 10.1111/aogs.13925
   Buysse D J, 1989, Psychiatry Res, V28, P193
   de La Rochebrochard E, 2002, HUM REPROD, V17, P1649, DOI 10.1093/humrep/17.6.1649
   Du M, 2020, WORLD J DIABETES, V11, P468, DOI 10.4239/wjd.v11.i10.468
   Freeman A, 2021, WOMEN BIRTH, V34, P316, DOI 10.1016/j.wombi.2020.07.012
   Galhardi Cláudia Pereira, 2020, Ciênc. saúde coletiva, V25, P4201, DOI 10.1590/1413-812320202510.2.28922020
   Gao LL, 2020, J REPROD INFANT PSYC, V38, P497, DOI 10.1080/02646838.2019.1652730
   Larsen EC, 2013, BMC MED, V11, DOI 10.1186/1741-7015-11-154
   Li ZJ, 2020, LANCET, V396, P63, DOI 10.1016/S0140-6736(20)31278-2
   Luo LM, 2020, CLIN CARDIOL, V43, P1478, DOI 10.1002/clc.23465
   Nekliudov NA, 2020, J MED INTERNET RES, V22, DOI 10.2196/20955
   Pan YH, 2020, J MED INTERNET RES, V22, DOI 10.2196/22596
   Reed C, 2013, EMERG INFECT DIS, V19, P85, DOI 10.3201/eid1901.120124
   Sedov ID, 2018, SLEEP MED REV, V38, P168, DOI 10.1016/j.smrv.2017.06.005
   Tao LY, 2020, ASIA PAC J CLIN NUTR, V29, P152, DOI 10.6133/apjcn.202003_29(1).0020
   Verity R, 2020, LANCET INFECT DIS, V20, P669, DOI 10.1016/S1473-3099(20)30243-7
   Wan SY, 2020, CHIN SCI B-CHIN, V65, P2334, DOI 10.1360/TB-2020-0413
   World Health Organization, 2020, RED CONS SAL POBL
   Zhang HY, 2020, NANOTECHNOL REV, V9, P28, DOI 10.1515/ntrev-2020-0003
NR 22
TC 4
Z9 4
U1 4
U2 12
PU JMIR PUBLICATIONS, INC
PI TORONTO
PA 130 QUEENS QUAY E, STE 1102, TORONTO, ON M5A 0P6, CANADA
SN 2369-2960
J9 JMIR PUBLIC HLTH SUR
JI JMIR Public Health Surveill.
PD JAN
PY 2021
VL 7
IS 1
BP 131
EP 141
AR e25241
DI 10.2196/25241
PG 11
WC Public, Environmental & Occupational Health
WE Science Citation Index Expanded (SCI-EXPANDED); Social Science Citation Index (SSCI)
SC Public, Environmental & Occupational Health
GA QC9AD
UT WOS:000615122400012
PM 33293263
OA Green Published, gold
DA 2022-07-18
ER

PT J
AU Sutter, EN
   Francis, LS
   Francis, SM
   Lench, DH
   Nemanich, ST
   Krach, LE
   Sukal-Moulton, T
   Gillick, BT
AF Sutter, Ellen N.
   Francis, Linda Smith
   Francis, Sunday M.
   Lench, Daniel H.
   Nemanich, Samuel T.
   Krach, Linda E.
   Sukal-Moulton, Theresa
   Gillick, Bernadette T.
TI Disrupted Access to Therapies and Impact on Well-Being During the
   COVID-19 Pandemic for Children With Motor Impairment and Their
   Caregivers
SO AMERICAN JOURNAL OF PHYSICAL MEDICINE & REHABILITATION
LA English
DT Article
DE Telemedicine; Cerebral Palsy; Rehabilitation; COVID-19
ID CEREBRAL-PALSY; FAMILIES
AB Objectives The aim of this study was to determine the impact of the COVID-19 pandemic on access to rehabilitation therapies and the impact of changes in therapy access on the physical and mental well-being of children with motor impairment and their caregivers. Design Caregivers of children younger than 18 yrs with childhood-onset motor impairment (primarily cerebral palsy) completed an anonymous survey through the online platform REDCap between May 5 and July 13, 2020. Results The survey was completed by 102 participants. Before the pandemic, 92 of 102 children (90%) were receiving one or more therapies; at the time surveyed, 55 children (54%) were receiving any therapies (P < 0.001). More than 40% of the sample reported increased child stress, decreased physical activity, and/or decline in mobility/movement. Participants who reported a decrease in number of therapies at the time surveyed more frequently reported lower satisfaction with treatment delivery (P < 0.001), a decline in child's mobility (P = 0.001), and increased caregiver stress (P = 0.004). Five qualitative themes were identified from open-ended question responses related to therapies and well-being. Conclusions Access to pediatric rehabilitation therapies was disrupted during COVID-19. Disrupted access may be related to impact on physical and mental health. With the expansion of telehealth, caregiver and child feedback should be incorporated to optimize benefit.
C1 [Sutter, Ellen N.; Lench, Daniel H.; Krach, Linda E.; Gillick, Bernadette T.] Univ Minnesota, Dept Rehabil Med, Minneapolis, MN USA.
   [Francis, Linda Smith] Univ Rochester, Warner Sch Educ, New York, NY USA.
   [Francis, Sunday M.] Univ Minnesota, Dept Psychiat & Behav Sci, Minneapolis, MN USA.
   [Nemanich, Samuel T.] Marquette Univ, Dept Occupat Therapy, Milwaukee, WI 53233 USA.
   [Krach, Linda E.] Gillette Childrens Specialty Healthcare, St Paul, MN USA.
   [Sukal-Moulton, Theresa] Northwestern Univ, Dept Phys Therapy & Human Movement Sci, Chicago, IL 60611 USA.
   [Gillick, Bernadette T.] Med Univ South Carolina, Dept Neurol, Charleston, SC 29425 USA.
   [Gillick, Bernadette T.] Univ Wisconsin Madison, Dept Pediat, Madison, WI USA.
RP Sutter, EN (通讯作者)，MMC 388,420 Delaware St SE, Minneapolis, MN 55455 USA.
RI Nemanich, Samuel/AAK-8775-2020
OI Nemanich, Samuel/0000-0001-6093-7266; Francis, S/0000-0003-4369-0331
FU University of Minnesota Gillick Lab; Promotion of Doctoral Studies-Level
   I Scholarship from the Foundation for Physical Therapy Research
FX This study was funded by the University of Minnesota Gillick Lab. This
   work was supported in part by a Promotion of Doctoral Studies-Level I
   Scholarship from the Foundation for Physical Therapy Research.
CR Badawy SM, 2020, JMIR PEDIATR PARENT, V3, DOI 10.2196/20049
   Bertamino M, 2020, EUR J PHYS REHAB MED, V56, P692, DOI 10.23736/S1973-9087.20.06407-2
   Brandenburg JE, 2020, J PEDIATR REHAB MED, V13, P425, DOI 10.3233/PRM-200789
   Braun V., 2012, APA HDB RES METHODS, P57, DOI DOI 10.1037/13620-004
   Camden C, 2021, PHYS OCCUP THER PEDI, V41, P1, DOI 10.1080/01942638.2020.1825032
   Chambers HG, 2015, PHYS MED REH CLIN N, V26, P1, DOI 10.1016/j.pmr.2014.09.004
   Creswell J. W., 2017, DESIGNING CONDUCTING
   Davis E, 2010, CHILD CARE HLTH DEV, V36, P63, DOI 10.1111/j.1365-2214.2009.00989.x
   Dickinson H., CHILDREN YOUNG PEOPL
   Downs J, 2018, DEV MED CHILD NEUROL, V60, P30, DOI 10.1111/dmcn.13555
   European Academy of Childhood Disability, 2020, EACD COVID 19 SURV I
   Fegert JM, 2020, CHILD ADOL PSYCH MEN, V14, DOI 10.1186/s13034-020-00329-3
   Ghebreyesus TA., WHO DIRECTOR GEN OP
   Graham HK, 2016, NAT REV DIS PRIMERS, V2, DOI 10.1038/nrdp.2015.82
   Harris PA, 2009, J BIOMED INFORM, V42, P377, DOI 10.1016/j.jbi.2008.08.010
   Hemphill NM, 2020, CAN J CARDIOL, V36, P1130, DOI 10.1016/j.cjca.2020.04.038
   Hong YR, 2020, JMIR PUBLIC HLTH SUR, V6, P168, DOI 10.2196/18961
   Leocani L, 2020, EUR J NEUROL, V27, pE50, DOI 10.1111/ene.14320
   Lowes L, 2016, J PEDIATR REHAB MED, V9, P65, DOI 10.3233/PRM-160362
   Mann DM, 2020, J AM MED INFORM ASSN, V27, P1132, DOI 10.1093/jamia/ocaa072
   National Academy for State Health Policy, 2020, CHART EACH STATES CO
   Novak I, 2020, CURR NEUROL NEUROSCI, V20, DOI 10.1007/s11910-020-1022-z
   Park CL, 2020, J GEN INTERN MED, V35, P2296, DOI 10.1007/s11606-020-05898-9
   Bettger JP, 2020, BMJ GLOB HEALTH, V5, DOI 10.1136/bmjgh-2020-002670
   Romanick-Schmiedl S, 2020, NAT REV DIS PRIMERS, V6, DOI 10.1038/s41572-020-0185-x
   Russell BS, 2020, CHILD PSYCHIAT HUM D, V51, P671, DOI 10.1007/s10578-020-01037-x
   Schiariti V, 2020, DEV MED CHILD NEUROL, V62, P661, DOI 10.1111/dmcn.14526
   Sholas MG, 2020, J PEDIATR REHAB MED, V13, P339, DOI 10.3233/PRM-200722
   Sienko S, 2020, DEV MED CHILD NEUROL, V62, P1005, DOI 10.1111/dmcn.14590
   Whitney DG, 2019, DEV MED CHILD NEUROL, V61, P579, DOI 10.1111/dmcn.14083
NR 30
TC 4
Z9 4
U1 3
U2 11
PU LIPPINCOTT WILLIAMS & WILKINS
PI PHILADELPHIA
PA TWO COMMERCE SQ, 2001 MARKET ST, PHILADELPHIA, PA 19103 USA
SN 0894-9115
EI 1537-7385
J9 AM J PHYS MED REHAB
JI Am. J. Phys. Med. Rehabil.
PD SEP
PY 2021
VL 100
IS 9
BP 821
EP 830
DI 10.1097/PHM.0000000000001818
PG 10
WC Rehabilitation; Sport Sciences
WE Science Citation Index Expanded (SCI-EXPANDED); Social Science Citation Index (SSCI)
SC Rehabilitation; Sport Sciences
GA UC0GH
UT WOS:000686213400011
PM 34091465
OA Bronze, Green Published
DA 2022-07-18
ER

PT J
AU Manikam, L
   Allaham, S
   Zakieh, O
   Karim, YB
   Demel, IC
   Ali, S
   Wilson, E
   Oulton, K
   Morris, C
   Tann, C
   Kuper, H
   Batura, N
   Llewellyn, C
   Hayward, A
   Gilmour, J
   Martin, KW
   Irish, C
   Edwards, C
   Lakhanpaul, M
   Heys, M
AF Manikam, Logan
   Allaham, Shereen
   Zakieh, Omar
   Bou Karim, Yasmin
   Demel, Isabel-Catherine
   Ali, Sayeeda
   Wilson, Emma
   Oulton, Kate
   Morris, Christopher
   Tann, Cally
   Kuper, Hannah
   Batura, Neha
   Llewellyn, Clare
   Hayward, Andrew
   Gilmour, Jenny
   Webb Martin, Kelley
   Irish, Carol
   Edwards, Chanel
   Lakhanpaul, Monica
   Heys, Michelle
TI Online community engagement in response to COVID-19 pandemic
SO HEALTH EXPECTATIONS
LA English
DT Letter
DE children; community engagement; community&#8208; based intervention;
   infant; online interventions
C1 [Manikam, Logan; Allaham, Shereen; Hayward, Andrew] UCL, Dept Epidemiol & Publ Hlth, Inst Epidemiol & Hlth Care, 1-19 Torrington Pl, London WC1E 7HB, England.
   [Manikam, Logan; Allaham, Shereen; Zakieh, Omar; Bou Karim, Yasmin; Demel, Isabel-Catherine] Aceso Global Hlth Consultants Ltd, London, England.
   [Zakieh, Omar] Imperial Coll London, Dept Med, London, England.
   [Demel, Isabel-Catherine] Kings Coll London, Dept Life Sci & Med, GKT Sch Med Educ, London, England.
   [Bou Karim, Yasmin; Ali, Sayeeda; Wilson, Emma; Lakhanpaul, Monica; Heys, Michelle] UCL Great Ormond St Inst Child Hlth, Populat Policy & Practice, London, England.
   [Oulton, Kate] Great Ormond St Hosp Sick Children, London, England.
   [Morris, Christopher] Univ Exeter, Med Sch, Exeter, Devon, England.
   [Tann, Cally] London Sch Hyg & Trop Med, Dept Infect Dis Epidemiol, London, England.
   [Kuper, Hannah] London Sch Hyg & Trop Med, Int Ctr Evidence Disabil, London, England.
   [Batura, Neha] UCL, Inst Global Hlth, London, England.
   [Llewellyn, Clare] UCL IEHC, Dept Behav Sci & Hlth, London, England.
   [Gilmour, Jenny] Mile End Hosp, Tower Hamlets GP Care Grp, London, England.
   [Webb Martin, Kelley; Irish, Carol; Edwards, Chanel] London Borough Newham, Childrens Hlth 019 Serv, London, England.
   [Lakhanpaul, Monica] Whittington Hlth NHS Trust, London, England.
   [Heys, Michelle] East London NHS Fdn Trust, Specialist Children & Young Peoples Serv, London, England.
RP Manikam, L (通讯作者)，UCL, Dept Epidemiol & Publ Hlth, Inst Epidemiol & Hlth Care, 1-19 Torrington Pl, London WC1E 7HB, England.
EM Logan.manikam.10@ucl.ac.uk; cally.tann@lshtm.ac.uk
OI Manikam, Logan/0000-0001-5288-3325; Allaham,
   Shereen/0000-0003-0275-3228; Lakhanpaul, Monica/0000-0002-9855-2043;
   Morris, Christopher/0000-0002-9916-507X
FU MRC [MR/S004971/1] Funding Source: UKRI
CR [Anonymous], 2019, NUTR EARL OPT NUTR N
   Heys M, 2018, BMJ GLOB HEALTH, V3, DOI 10.1136/bmjgh-2018-001024
   Hick S., 1997, J PROGR HUMAN SERVIC, V8, P63
   ICfEi D, 2011, GETT KNOW CER PALS W
   Lakhanpaul Monica, 2020, BMJ Open, V10, pe035347, DOI 10.1136/bmjopen-2019-035347
   Lupton D., 2020, DOING FIELDWORK PAND
   Marcolino MS, 2018, JMIR MHEALTH UHEALTH, V6, DOI 10.2196/mhealth.8873
   Marston H, 2020, COVID 19 VS SOCIAL I
   Nampijja M, 2019, BMJ OPEN, V9, DOI 10.1136/bmjopen-2019-032705corr1
   NHS, 2019, NHS LONG TERM PLAN
   Prost A, 2013, LANCET, V381, P1736, DOI 10.1016/S0140-6736(13)60685-6
   Salmons J., 2016, DOING QUALITATIVE RE
   Timmermans S, 2020, ANNU REV SOCIOL, V46, P583, DOI 10.1146/annurev-soc-121919-054802
   Tuttas CA, 2015, QUAL HEALTH RES, V25, P122, DOI 10.1177/1049732314549602
   UK Government, DEP HLTH SOC CAR COR
   WHO, 2018, WHO REC FAC PART LEA
   Zuurmond M, 2018, PLOS ONE, V13, DOI 10.1371/journal.pone.0202096
NR 17
TC 0
Z9 0
U1 3
U2 7
PU WILEY
PI HOBOKEN
PA 111 RIVER ST, HOBOKEN 07030-5774, NJ USA
SN 1369-6513
EI 1369-7625
J9 HEALTH EXPECT
JI Health Expect.
PD APR
PY 2021
VL 24
IS 2
BP 728
EP 730
DI 10.1111/hex.13194
EA JAN 2021
PG 3
WC Health Care Sciences & Services; Health Policy & Services; Public,
   Environmental & Occupational Health
WE Science Citation Index Expanded (SCI-EXPANDED); Social Science Citation Index (SSCI)
SC Health Care Sciences & Services; Public, Environmental & Occupational
   Health
GA RT4MK
UT WOS:000611396800001
PM 33493360
OA Green Published
DA 2022-07-18
ER

PT J
AU Tzerefos, C
   Meling, TR
   Lafuente, J
   Fountas, KN
   Brotis, AG
   Demetriades, AK
AF Tzerefos, Christos
   Meling, Torstein R.
   Lafuente, Jesus
   Fountas, Kostas N.
   Brotis, Alexandros G.
   Demetriades, Andreas K.
TI The Impact of the Coronavirus Pandemic on European Neurosurgery Trainees
SO WORLD NEUROSURGERY
LA English
DT Article
DE COVID-19; Education; Neurosurgery; Online education; Survey; Training;
   Webinars
ID COVID-19; EDUCATION
AB BACKGROUND: The severe acute respiratory syndrome coronavirus 2 (SARS-CoV-2) pandemic has placed tremen-dous strain on the national health care systems throughout Europe. As a result, there has been a significant influence on residents' education. We surveyed European neurosur-gery residents to estimate the magnitude of the pandemic's impact on neurosurgical training.
   METHODS: An anonymous, voluntary, 44-question, web -based survey was administered to European neurosur-gical residents from November 2, 2020, to January 15, 2021, by e-mail invitation. Close-ended, multiple-choice ques-tions were used to examine the perspectives of neurosur-gical trainees of different training programs in Europe regarding the pandemic's impact on education, as well as to evaluate the online webinars as a sufficient alternative educational tool, and their future role.
   RESULTS: The total number of participants was 134 from 22 European countries. Nearly 88.8 % of respondents re -ported that the pandemic had a negative influence on their education. A statically significant decrease in surgical exposure, outpatient clinic involvement, and working hours was observed (P < 0.05). Webinars, although widely disseminated, were not considered as a sufficient training alternative.
   CONCLUSIONS: The SARS-CoV-2 pandemic had a significant impact on neurosurgical training. During the last year, with the outbreak of the pandemic, formal training education was heavily compromised. Online webinars do not seem to be a sufficient alternative, and some trainees estimate that a whole year of training has been compro-mised. Our current data have to be cautiously considered for possibly reorganizing the whole training experience. The pandemic may well function as a stimulus for opti-mizing neurosurgical training.
C1 [Tzerefos, Christos; Fountas, Kostas N.; Brotis, Alexandros G.] Univ Thessaly, Fac Med, Dept Neurosurg, Larisa, Greece.
   [Meling, Torstein R.] Geneva Univ Hosp, Dept Clin Neurosci, Div Neurosurg, Geneva, Switzerland.
   [Meling, Torstein R.] Univ Geneva, Fac Med, Geneva, Switzerland.
   [Lafuente, Jesus] Hosp del Mar, Spine Ctr, Barcelona, Spain.
   [Demetriades, Andreas K.] Royal Infirm Edinburgh NHS Trust, Dept Neurosurg, Edinburgh, Midlothian, Scotland.
   [Demetriades, Andreas K.] Leiden Univ, Dept Neurosurg, Leiden, Netherlands.
RP Demetriades, AK (通讯作者)，Royal Infirm Edinburgh NHS Trust, Dept Neurosurg, Edinburgh, Midlothian, Scotland.; Demetriades, AK (通讯作者)，Leiden Univ, Dept Neurosurg, Leiden, Netherlands.
EM andreas.demetriades@gmail.com
RI DEMETRIADES, Andreas K/P-5806-2019; Meling, Torstein/Q-2568-2019
OI DEMETRIADES, Andreas K/0000-0002-2004-9448; Meling,
   Torstein/0000-0001-6595-0873; Tzerefos, Christos/0000-0003-2433-6855
CR Arnaout O, 2020, NEUROSURGERY, V87, pE173, DOI 10.1093/neuros/nyaa146
   Bambakidis NC, 2020, J NEUROSURG, V133, P10, DOI 10.3171/2020.3.JNS20965
   Bernucci C, 2020, WORLD NEUROSURG, V137, P465, DOI 10.1016/j.wneu.2020.03.179
   Bray DP, 2020, NEUROSURGERY, V87, pE189, DOI 10.1093/neuros/nyaa164
   Caridi JM, 2020, NEUROSURGERY, V87, pE248, DOI 10.1093/neuros/nyaa205
   Carter BS, 2020, J NEUROSURG, V133, P8, DOI 10.3171/2020.4.JNS201013
   Cheserem JB, 2021, WORLD NEUROSURG, V147, pE8, DOI 10.1016/j.wneu.2020.11.008
   Choi BD, 2020, J NEUROSURG, V133, P16, DOI 10.3171/2020.4.JNS201028
   Clark VE, 2020, J NEUROSURG, V133, P12, DOI 10.3171/2020.4.JNS201034
   Clifton W, 2020, CUREUS, V12, DOI 10.7759/cureus.7738
   De la Cerda-Vargas MF, 2021, WORLD NEUROSURG, V150, pE182, DOI 10.1016/j.wneu.2021.02.137
   Eichberg DG, 2020, NEUROSURGERY, V87, pE63, DOI 10.1093/neuros/nyaa118
   Hanrahan JG, 2020, WORLD NEUROSURG, V141, pE1017, DOI 10.1016/j.wneu.2020.06.167
   IBM Corp, 2011, REL 2011 IBM SPSS ST
   Joseph FJ, 2020, ACTA NEUROCHIR, V162, P2313, DOI 10.1007/s00701-020-04522-3
   Kelley K, 2003, INT J QUAL HEALTH C, V15, P261, DOI 10.1093/intqhc/mzg031
   Khosravi MH, 2020, WORLD NEUROSURG, V139, P376, DOI 10.1016/j.wneu.2020.05.058
   Pelargos PE, 2020, WORLD NEUROSURG, V140, pE381, DOI 10.1016/j.wneu.2020.05.263
   R CT, 2020, R LANG ENV STAT COMP
   Rajan S, 2021, J NEUROSURG ANESTH, V33, P82, DOI 10.1097/ANA.0000000000000738
   Ramos O, 2020, N AM SPINE SOC J NAS, V1, DOI [10.1016/j.xnsj.2020.100006, DOI 10.1016/J.XNSJ.2020.100006]
   Ryan JR, 2016, WORLD NEUROSURG, V88, P175, DOI 10.1016/j.wneu.2015.12.102
   Sahin B, 2021, WORLD NEUROSURG, V151, pE857, DOI 10.1016/j.wneu.2021.04.137
   Schwartz Andrew M, 2020, JB JS Open Access, V5, pe0045, DOI 10.2106/JBJS.OA.20.00045
   Somma Teresa, 2021, J Neurosurg Sci, DOI 10.23736/S0390-5616.21.05330-3
   Vargas MI, 2020, AM J NEURORADIOL, V41, pE35, DOI 10.3174/ajnr.A6562
   Wittayanakorn N, 2020, WORLD NEUROSURG, V144, pE164, DOI 10.1016/j.wneu.2020.08.073
   Zoia C, 2020, ACTA NEUROCHIR, V162, P1789, DOI 10.1007/s00701-020-04460-0
NR 28
TC 0
Z9 0
U1 3
U2 3
PU ELSEVIER SCIENCE INC
PI NEW YORK
PA STE 800, 230 PARK AVE, NEW YORK, NY 10169 USA
SN 1878-8750
EI 1878-8769
J9 WORLD NEUROSURG
JI World Neurosurg.
PD OCT
PY 2021
VL 154
BP E283
EP E291
DI 10.1016/j.wneu.2021.07.019
EA SEP 2021
PG 9
WC Clinical Neurology; Surgery
WE Science Citation Index Expanded (SCI-EXPANDED)
SC Neurosciences & Neurology; Surgery
GA WD5UD
UT WOS:000705004400015
PM 34252632
OA Green Published, hybrid
DA 2022-07-18
ER

PT J
AU Sadarangani, KP
   De Roia, GF
   Lobo, P
   Chavez, R
   Meyer, J
   Cristi-Montero, C
   Martinez-Gomez, D
   Ferrari, G
   Schuch, FB
   Gil-Salmeron, A
   Solmi, M
   Veronese, N
   Alzahrani, H
   Grabovac, I
   Caperchione, CM
   Tully, MA
   Smith, L
AF Sadarangani, Kabir P.
   De Roia, Gabriela F.
   Lobo, Pablo
   Chavez, Robinson
   Meyer, Jacob
   Cristi-Montero, Carlos
   Martinez-Gomez, David
   Ferrari, Gerson
   Schuch, Felipe B.
   Gil-Salmeron, Alejandro
   Solmi, Marco
   Veronese, Nicola
   Alzahrani, Hosam
   Grabovac, Igor
   Caperchione, Cristina M.
   Tully, Mark A.
   Smith, Lee
TI Changes in Sitting Time, Screen Exposure and Physical Activity during
   COVID-19 Lockdown in South American Adults: A Cross-Sectional Study
SO INTERNATIONAL JOURNAL OF ENVIRONMENTAL RESEARCH AND PUBLIC HEALTH
LA English
DT Article
DE COVID-19; exercise; sedentary behavior; screen time; public health;
   health behavior
ID ALL-CAUSE MORTALITY; LIFE-STYLE; SEDENTARY BEHAVIOR; GUIDELINES;
   DISEASE; BURDEN
AB The worldwide prevalence of insufficient physical activity (PA) and prolonged sedentary behavior (SB) were high before the coronavirus (COVID-19) pandemic. Measures that were taken by governments (such as home confinement) to control the spread of COVID-19 may have affected levels of PA and SB. This cross-sectional study among South American adults during the first months of COVID-19 aims to (i) compare sitting time (ST), screen exposure, moderate PA (MPA), vigorous PA (VPA), and moderate-to-vigorous PA (MVPA) before and during lockdown to sociodemographic correlates and (ii) to assess the impact of lockdown on combinations of groups reporting meeting/not-meeting PA recommendations and engaging/not-engaging excessive ST (>= 7 h/day). Bivariate associations, effect sizes, and multivariable linear regressions were used. Adults from Argentina (n = 575) and Chile (n = 730) completed an online survey with questions regarding demographics, lifestyle factors, and chronic diseases. Mean reductions of 42.7 and 22.0 min./day were shown in MPA and VPA, respectively; while increases of 212.4 and 164.3 min./day were observed in screen and ST, respectively. Those who met PA recommendations and spent <7 h/day of ST experienced greatest changes, reporting greater than 3 h/day higher ST and more than 1.5 h/day lower MVPA. Findings from the present study suggest that efforts to promote PA to South American adults during and after COVID-19 restrictions are needed.
C1 [Sadarangani, Kabir P.] Univ Diego Portales, Fac Salud & Odontol, Escuela Kinesiol, Santiago 8370179, Chile.
   [Sadarangani, Kabir P.] Univ Autonoma Chile, Dept Kinesiol, Santiago 7500912, Chile.
   [De Roia, Gabriela F.; Lobo, Pablo] Univ Flores UFLO, Lab Estudios Act Fis LEAF, RA-1406 Buenos Aires, DF, Argentina.
   [Chavez, Robinson] Univ Andres Bello, Inst Salud Publ Andres Bello, Santiago 8370149, Chile.
   [Meyer, Jacob] Iowa State Univ, Dept Kinesiol, Ames, IA 50011 USA.
   [Cristi-Montero, Carlos] Pontificia Univ Catolica Valparaiso, IRyS Grp, Phys Educ Sch, Valparaiso 2530388, Chile.
   [Martinez-Gomez, David] Univ Autonoma Madrid, Dept Prevent Med & Publ Hlth, Madrid 28049, Spain.
   [Martinez-Gomez, David] IdiPaz, Madrid 28049, Spain.
   [Martinez-Gomez, David] Consortium Biomed Res Epidemiol & Publ Hlth CIBER, Madrid 28029, Spain.
   [Martinez-Gomez, David] Campus Excelencia Int UAM CSIC, IMDEA Food Inst, Madrid 28049, Spain.
   [Ferrari, Gerson] Univ Santiago Chile USACH, Escuela Ciencias Act Fis Deporte & Salud, Santiago 7500618, Chile.
   [Schuch, Felipe B.] Univ Fed Santa Maria, Dept Sports Methods & Tech, BR-97105900 Santa Maria, RS, Brazil.
   [Gil-Salmeron, Alejandro] Int Fdn Integrated Care IFIC, Annex Off, Oxford OX2 6UD, England.
   [Solmi, Marco] Univ Padua, Dept Neurosci, Padua Neurosci Ctr, I-35122 Padua, Italy.
   [Veronese, Nicola] Univ Padua, Geriatr Sect, Dept Med DIMED, I-35122 Padua, Italy.
   [Veronese, Nicola] Inst Clin Res & Educ Med IREM, I-35122 Padua, Italy.
   [Alzahrani, Hosam] Taif Univ, Dept Phys Therapy, Coll Appl Med Sci, At Taif 21944, Saudi Arabia.
   [Grabovac, Igor] Med Univ Vienna, Dept Social & Prevent Med, Ctr Publ Hlth, A-1090 Vienna, Austria.
   [Caperchione, Cristina M.] Univ Technol Sydney, Human Performance Res Ctr, Sch Sport Exercise & Rehabil, Sydney, NSW 2007, Australia.
   [Tully, Mark A.] Ulster Univ, Sch Hlth Sci, Inst Mental Hlth Sci, Newtownabbey BT37 0QB, North Ireland.
   [Smith, Lee] Anglia Ruskin Univ, Cambridge Ctr Sport & Exercise Sci, Cambridge CB1 1PT, England.
RP Sadarangani, KP (通讯作者)，Univ Diego Portales, Fac Salud & Odontol, Escuela Kinesiol, Santiago 8370179, Chile.; Sadarangani, KP (通讯作者)，Univ Autonoma Chile, Dept Kinesiol, Santiago 7500912, Chile.
EM kabir.sadarangani@gmail.com; gabriela.deroia@uflouniversidad.edu.ar;
   pablo.lobo@uflouniversidad.edu.ar; robinsonchavez@gmail.com;
   jdmeyer3@iastate.edu; carlos.cristi.montero@gmail.com;
   d.martinez@uam.es; gerson.demoraes@usach.cl; felipe.schuch@ufsm.br;
   alejandro.gil.salmeron@uv.es; marco.solmi83@gmail.com;
   ilmannato@gmail.com; halzahrani@tu.edu.sa;
   igor.grabovac@meduniwien.ac.at; Cristina.Caperchione@uts.edu.au;
   m.tully@ulster.ac.uk; Lee.Smith@aru.ac.uk
RI Ferrari, Gerson/ABG-6635-2021; Veronese, Nicola/K-4343-2018; Alzahrani,
   Hosam/T-4108-2019; Solmi, Marco/K-3906-2018; Tully, Mark/AAB-2939-2019;
   Schuch, Felipe/AAF-5028-2019; Grabovac, Igor/F-9210-2017
OI Ferrari, Gerson/0000-0003-3177-6576; Veronese,
   Nicola/0000-0002-9328-289X; Alzahrani, Hosam/0000-0002-4383-115X; Solmi,
   Marco/0000-0003-4877-7233; Tully, Mark/0000-0001-9710-4014; Schuch,
   Felipe/0000-0002-5190-4515; Grabovac, Igor/0000-0001-9605-1467; Smith,
   Lee/0000-0002-5340-9833; sadarangani, kabir/0000-0002-3757-3799;
   Cristi-Montero, Carlos/0000-0002-9940-507X; Lobo,
   Pablo/0000-0002-5969-943X; Gil-Salmeron, Alejandro/0000-0003-3172-8486
FU Taif University Researchers Supporting Project, Taif University, Taif,
   Saudi Arabia [TURSP-2020/238]
FX The authors gratefully acknowledge those who participated in this study.
   HA acknowledges Taif University Researchers Supporting Project number
   (TURSP-2020/238), Taif University, Taif, Saudi Arabia.
CR Ammar Achraf, 2020, Nutrients, V12, P1583, DOI 10.3390/nu12061583
   [Anonymous], 2009, GLOBAL HEALTH RISKS: MORTALITY AND BURDEN OF DISEASE ATTRIBUTABLE TO SELECTED MAJOR RISKS, P1
   [Anonymous], Presidencia de la Nacion Decreto 297/2020
   Bull F., 2017, CARDIOVASCULAR RESP
   Bull FC, 2020, BRIT J SPORT MED, V54, P1451, DOI 10.1136/bjsports-2020-102955
   Bull FC, 2009, J PHYS ACT HEALTH, V6, P790, DOI 10.1123/jpah.6.6.790
   Cancello R, 2020, INT J ENV RES PUB HE, V17, DOI 10.3390/ijerph17176287
   Carter SJ, 2020, OBESITY, V28, P1176, DOI 10.1002/oby.22838
   Castaneda-Babarro A, 2020, INT J ENV RES PUB HE, V17, DOI 10.3390/ijerph17186878
   Clarke AE, 2021, INT J BEHAV NUTR PHY, V18, DOI 10.1186/s12966-021-01092-0
   Cohen J., 1977, STAT POWER ANAL BEHA, DOI [10.1016/C2013-0-10517-X, DOI 10.1016/C2013-0-10517-X]
   da Silveira MP, 2021, CLIN EXP MED, V21, P15, DOI 10.1007/s10238-020-00650-3
   De Vos Jonas, 2020, Transp Res Interdiscip Perspect, V5, P100121, DOI 10.1016/j.trip.2020.100121
   Ding D, 2016, LANCET, V388, P1311, DOI 10.1016/S0140-6736(16)30383-X
   Dunton GF, 2020, PREV MED REP, V20, DOI 10.1016/j.pmedr.2020.101241
   Ekelund U, 2019, BMJ-BRIT MED J, V366, DOI 10.1136/bmj.l4570
   Ekelund U, 2016, LANCET, V388, P1302, DOI 10.1016/S0140-6736(16)30370-1
   Forouzanfar MH, 2016, LANCET, V388, P1659, DOI 10.1016/S0140-6736(16)31679-8
   Guthold R, 2018, LANCET GLOB HEALTH, V6, pE1077, DOI [10.1016/s2214-109x(18)30357-7, 10.1016/S2214-109X(18)30357-7]
   Hall G, 2021, PROG CARDIOVASC DIS, V64, P108, DOI 10.1016/j.pcad.2020.04.005
   Hamer M, 2020, BRAIN BEHAV IMMUN, V87, P184, DOI 10.1016/j.bbi.2020.05.059
   He M, 2021, DISASTER MED PUBLIC, V15, pE23, DOI 10.1017/dmp.2020.237
   Heron L, 2019, J EPIDEMIOL COMMUN H, V73, P625, DOI 10.1136/jech-2018-211758
   International Society of Physical Activity and Health Global Observatory for Physical Activity, CHILE
   Janssen X, 2020, INT J ENV RES PUB HE, V17, DOI 10.3390/ijerph17249362
   Katzmarzyk PT, 2019, MED SCI SPORT EXER, V51, P1227, DOI 10.1249/MSS.0000000000001935
   Knell G, 2020, INT J ENV RES PUB HE, V17, DOI 10.3390/ijerph17176268
   Ku PW, 2018, BMC MED, V16, DOI 10.1186/s12916-018-1062-2
   Lee IM, 2012, LANCET, V380, P219, DOI 10.1016/S0140-6736(12)61031-9
   Lopez-Sanchez GF, 2021, EUR J PUBLIC HEALTH, V31, P161, DOI 10.1093/eurpub/ckaa159
   Margozzini P, 2018, 5 C CHIL SAL PUBL 7, V19
   Meyer J, 2020, PREV MED REP, V20, DOI 10.1016/j.pmedr.2020.101256
   Ministerio de Salud, DECR 104 2020
   Ministerio de Salud y Desarrollo Social, 2019, 4 ENC NAC FACT RIESG
   Stockwell S, 2021, BMJ OPEN SPORT EXERC, V7, DOI 10.1136/bmjsem-2020-000960
   World Health Organization, 2018, CYCL STRAT ACT PLAN
   World Health Organization, 2009, GLOB PHYS ACT QUEST
   World Health Organization, STAY PHYS ACT SELF Q
   Zbinden-Foncea H, 2020, OBESITY, V28, P1378, DOI 10.1002/oby.22849
NR 39
TC 3
Z9 3
U1 4
U2 8
PU MDPI
PI BASEL
PA ST ALBAN-ANLAGE 66, CH-4052 BASEL, SWITZERLAND
EI 1660-4601
J9 INT J ENV RES PUB HE
JI Int. J. Environ. Res. Public Health
PD MAY
PY 2021
VL 18
IS 10
AR 5239
DI 10.3390/ijerph18105239
PG 12
WC Environmental Sciences; Public, Environmental & Occupational Health
WE Science Citation Index Expanded (SCI-EXPANDED); Social Science Citation Index (SSCI)
SC Environmental Sciences & Ecology; Public, Environmental & Occupational
   Health
GA SI5XT
UT WOS:000654900300001
PM 34069124
OA Green Published, Green Accepted, Green Submitted, gold
DA 2022-07-18
ER

PT J
AU Rydstrom, LL
   Angstrom-Brannstrom, C
   Blake, L
   Brayl, L
   Carter, B
   Forsner, M
   Matsson, J
   Nilsson, S
   Nolbris, MJ
   Kirton, J
   Kull, I
   Protheroe, J
   Rullander, AC
   Saron, H
   Olinder, AL
AF Rydstrom, Lise-Lott
   Angstrom-Brannstrom, Charlotte
   Blake, Lucy
   Brayl, Lucy
   Carter, Bernie
   Forsner, Maria
   Matsson, Janet
   Nilsson, Stefan
   Nolbris, Margaretha Jenholt
   Kirton, Jennifer
   Kull, Inger
   Protheroe, Joanne
   Rullander, Anna-Clara
   Saron, Holly
   Olinder, Anna Lindholm
TI How children in Sweden accessed and perceived information during the
   first phase of the Covid-19 pandemic
SO SCANDINAVIAN JOURNAL OF PUBLIC HEALTH
LA English
DT Article
DE Children 7-12 years; survey; drawings; information; Covid-19; outbreak
   phase; health literacy
ID EXPERIENCES
AB Aim: To describe how children in Sweden accessed and perceived information about SARS-CoV2 and Covid-19 during the first phase of the outbreak. Methods: This study is a substudy of an international cross-sectional online mixed methods survey examining elements of children's health literacy in relation to Covid-19. The survey included multiple-choice questions, open-ended questions and drawings and collected information from 50 Swedish children (7-12 years). Data were analysed concurrently on a descriptive level using statistics and content analysis. Quantitative and qualitative data, including the drawings, were considered equally important and resulted in six categories, illuminating how children accessed and perceived information about the pandemic. Results: The survey showed that children accessed information mainly from school but also from TV. They preferred information from reliable sources. Children reported the information they accessed as easy to understand and it prompted them to ask new questions. They reported they knew a lot about the pandemic, for example, the potential danger to themselves and others and how to act to protect themselves and others. They perceived the pandemic as an intrusion on their lives. Conclusions: This study indicates that Swedish children between 7 and 12 years old were well informed about SARS-CoV2 and Covid-19 during the first phase of the pandemic. School was shown to be an important source of information. The children could explain how to act to protect themselves and others from becoming infected by the virus.
C1 [Rydstrom, Lise-Lott] Karolinska Inst, Dept Neurobiol, Care Sci & Soc, Alfred Nobels Alle 23, S-14183 Stockholm, Sweden.
   [Angstrom-Brannstrom, Charlotte; Forsner, Maria; Rullander, Anna-Clara] Umea Univ, Dept Nursing, Umea, Sweden.
   [Angstrom-Brannstrom, Charlotte] Uppsala Univ, Dept Womens & Childrens Hlth, Uppsala, Sweden.
   [Blake, Lucy; Carter, Bernie] Univ West England UWE, Dept Social Sci, Bristol, Avon, England.
   [Brayl, Lucy; Kirton, Jennifer; Saron, Holly] Edge Hill Univ, Fac Hlth Social Care & Med, Ormskirk, England.
   [Forsner, Maria] Karolinska Inst, Dept Biosci & Nutr, Stockholm, Sweden.
   [Matsson, Janet] Swedish Red Cross Univ Coll, Dept Hlth Sciense, Huddinge, Sweden.
   [Matsson, Janet] Karolinska Inst, Dept Learning Informat Management & Eth LIME, Stockholm, Sweden.
   [Nilsson, Stefan; Nolbris, Margaretha Jenholt] Univ Gothenburg, Ctr Person Centred Care, Gothenburg, Sweden.
   [Nilsson, Stefan; Nolbris, Margaretha Jenholt] Univ Gothenburg, Sahlgrenska Akad Hlth & Care Sci, Gothenburg, Sweden.
   [Nilsson, Stefan; Nolbris, Margaretha Jenholt] Queen Silvia Childrens Hosp, Gothenburg, Sweden.
   [Kull, Inger; Olinder, Anna Lindholm] Karolinska Inst, Dept Clin Sci & Educ, Sodersjukhuset, Stockholm, Sweden.
   [Kull, Inger; Olinder, Anna Lindholm] Soder Sjukhuset, Sachs Children & Youth Hosp, Stockholm, Sweden.
   [Protheroe, Joanne] Keele Univ, FRCGP Keele Med Sch, Keele, Staffs, England.
RP Rydstrom, LL (通讯作者)，Karolinska Inst, Dept Neurobiol, Care Sci & Soc, Alfred Nobels Alle 23, S-14183 Stockholm, Sweden.
EM lise-lott.rydstrom@ki.se
RI Carter, Bernie/AAG-7946-2022; Carter, Bernie/AER-9898-2022; Mattsson,
   Janet/C-7023-2014
OI Carter, Bernie/0000-0001-5226-9878; Carter, Bernie/0000-0001-5226-9878;
   Bray, Lucy/0000-0001-8414-3233; Saron, Holly/0000-0001-7563-3409;
   Mattsson, Janet/0000-0002-4091-3432
CR Akyempong K., 2020, INT J ENV RES PUB HE, V17, P5757
   Bray L, 2021, PLOS ONE, V16, DOI 10.1371/journal.pone.0246405
   Carney Terri, 2003, J Child Health Care, V7, P27, DOI 10.1177/1367493503007001674
   Carter B, 2013, RES NURS HEALTH, V36, P95, DOI 10.1002/nur.21517
   Creswell J. W., 2011, DESIGNING CONDUCTING
   Driessnack Martha, 2005, J Pediatr Nurs, V20, P415, DOI 10.1016/j.pedn.2005.03.011
   Elo S, 2008, J ADV NURS, V62, P107, DOI 10.1111/j.1365-2648.2007.04569.x
   Fegert JM, 2020, CHILD ADOL PSYCH MEN, V14, DOI 10.1186/s13034-020-00329-3
   Fretian A, 2020, INT J ENV RES PUB HE, V17, DOI 10.3390/ijerph17051720
   de Avila MAG, 2020, INT J ENV RES PUB HE, V17, DOI 10.3390/ijerph17165757
   Jiao WY, 2020, J PEDIATR-US, V221, P264, DOI 10.1016/j.jpeds.2020.03.013
   Ludvigsson JF, 2020, ACTA PAEDIATR, V109, P2459, DOI 10.1111/apa.15582
   Malchiodi C.A., 1998, UNDERSTANDING CHILDR
   Paakkari L, 2020, INT J ENV RES PUB HE, V17, DOI 10.3390/ijerph17103543
   Paakkari O, 2016, SCAND J PUBLIC HEALT, V44, P751, DOI 10.1177/1403494816669639
   Pelander T, 2010, SCAND J CARING SCI, V24, P726, DOI 10.1111/j.1471-6712.2010.00770.x
   Phelps C, 2020, PSYCHOL TRAUMA-US, V12, pS73, DOI 10.1037/tra0000861
   Public Health Agency of Sweden, PUBL HLTH AG SWED WO
   Swedish National Agency of Education, 2018, CURR COMP SCH PRESCH
   UNICEF, 1989, CONV RIGHTS CHILD
   UNICEF, 2020, COVID 19 CHILDR
   United Nations Children's Fund (UNICEF), 2020, TALK YOUR CHILD COR
   Velardo S, 2017, J CHILD HEALTH CARE, V21, P5, DOI 10.1177/1367493516643423
   Vessey JA, 2020, J PEDIATR NURS, V52, DOI 10.1016/j.pedn.2020.03.014
   WHO, 2016, SHANGH DECL PROM HLT
NR 25
TC 1
Z9 1
U1 0
U2 2
PU SAGE PUBLICATIONS LTD
PI LONDON
PA 1 OLIVERS YARD, 55 CITY ROAD, LONDON EC1Y 1SP, ENGLAND
SN 1403-4948
EI 1651-1905
J9 SCAND J PUBLIC HEALT
JI Scand. J. Public Health
PD FEB
PY 2022
VL 50
IS 1
SI SI
BP 144
EP 151
AR 14034948211051884
DI 10.1177/14034948211051884
EA NOV 2021
PG 8
WC Public, Environmental & Occupational Health
WE Science Citation Index Expanded (SCI-EXPANDED); Social Science Citation Index (SSCI)
SC Public, Environmental & Occupational Health
GA YR0PS
UT WOS:000715963500001
PM 34736348
OA hybrid, Green Published, Green Submitted, Green Accepted
DA 2022-07-18
ER

PT J
AU Martin-Delgado, L
   Goni-Fuste, B
   Monforte-Royo, C
   Juan, MAD
   Fuster, P
AF Martin-Delgado, Leandra
   Goni-Fuste, Blanca
   Monforte-Royo, Cristina
   Juan, M. Angeles de
   Fuster, Pilar
TI A teaching role practicum during the COVID-19 for final year nursing
   students in Spain: A qualitative study
SO JOURNAL OF PROFESSIONAL NURSING
LA English
DT Article
DE COVID-19; Nursing students; Clinical practice; Nursing curricula;
   Teaching role; Reflective journals; Qualitative analysis
ID IMPACT
AB Background: Due to the COVID-19 pandemic, suspension of face-to-face learning and clinical placements for nursing students in Spain led us to expand and adapt clinical training to a teaching role. Final-year nursing students conducted an online clinical training focused on developing their health education competence.Purpose: The aim of this study was to explore the experiences of final-year nursing students who completed their clinical training in a teaching role practicum during the pandemic outbreak (March-June 2020). Method: A qualitative content analysis of reflective journals from eighteen final-year nursing students was conducted.Findings: Three themes were revealed: 1) An array of emotions due to not being able to complete their final clinical placement and deciding not to join the nursing workforce; 2) Perceived benefits of a teaching role such as being able to help, contributing to knowledge, acquiring competence, and learning support and companionship; and 3) Recognizing the teaching role as fundamental to the nursing profession and becoming aware of the importance of scientific evidence in clinical practice.Discussion: Nursing students appreciated how teaching and health education are an integral part of the nurse's role. A teaching role allowed final-year students to acquire competence in a key nursing role during the pandemic outbreak providing a good practice for nursing education.
C1 [Martin-Delgado, Leandra; Goni-Fuste, Blanca; Monforte-Royo, Cristina; Juan, M. Angeles de; Fuster, Pilar] Univ Int Catalunya, Sch Med & Hlth Sci, Nursing Dept, Sant Cugat Del Valles, Barcelona, Spain.
   [Monforte-Royo, Cristina] Univ Int Catalunya, Sch Med & Hlth Sci, Dept Nursing, Josep Trueta S-N, Sant Cugat Del Valles 08195, Barcelona, Spain.
RP Monforte-Royo, C (通讯作者)，Univ Int Catalunya, Sch Med & Hlth Sci, Dept Nursing, Josep Trueta S-N, Sant Cugat Del Valles 08195, Barcelona, Spain.
EM cmonforte@uic.es
OI de Juan Pardo, M. Angeles/0000-0002-3698-0106; Goni-Fuste,
   Blanca/0000-0002-1475-4466; Martin-Ferreres/0000-0002-3578-8315
CR Allande-Cuss R, 2020, J NURS EDUC, V59, P709, DOI 10.3928/01484834-20201118-10
   [Anonymous], 2013, DIRECTIVE 2013 55 EU, P1
   Association of Deans of Spanish Colleges of Nursing, 2020, 8 CNDE ASS DEANS SPA
   Canadian Association of Schools of Nursing (CASN), 2020, NURS ED COVID 19 PAN
   Cervera-Gasch A, 2020, NURS EDUC TODAY, V92, DOI 10.1016/j.nedt.2020.104473
   Collado-Boira EJ, 2020, NURS EDUC TODAY, V92, DOI 10.1016/j.nedt.2020.104504
   Dewart G, 2020, NURS EDUC TODAY, V92, DOI 10.1016/j.nedt.2020.104471
   Dhama K, 2020, CLIN MICROBIOL REV, V33, DOI 10.1128/CMR.00028-20
   Docking Philip, 2003, Contemp Nurse, V15, P5
   European Commission, 2020, OFFICIAL J EUROPEAN, P1
   Goni-Fuste B, 2021, J PROF NURS, V37, P53, DOI 10.1016/j.profnurs.2020.12.004
   Hayter M, 2020, J CLIN NURS, V29, P3115, DOI 10.1111/jocn.15317
   International Council of Nurses, 2002, DEF NURS
   Jackson D, 2020, J CLIN NURS, V29, P2041, DOI 10.1111/jocn.15257
   Kajander-Unkuri S, 2021, NURS OPEN, V8, P1048, DOI 10.1002/nop2.712
   Labrague LJ, 2019, NURS FORUM, V54, P238, DOI 10.1111/nuf.12323
   Lee K, 2009, GLOB INST, P1
   Lincoln Y.S., 1985, NATURALISTIC INQUIRY
   Liu Ying-Mei, 2020, Hu Li Za Zhi, V67, P25, DOI 10.6224/JN.202012_67(6).05
   Martin-Delgado L, 2021, J PROF NURS, V37, P588, DOI 10.1016/j.profnurs.2021.02.008
   McKenna L, 2018, NURSE EDUC PRACT, V32, P9, DOI 10.1016/j.nepr.2018.06.010
   Monforte-Royo C, 2020, NURS EDUC TODAY, V94, DOI 10.1016/j.nedt.2020.104536
   O'Flynn-Magee K, 2021, TEACH LEARN NURS, V16, P3, DOI 10.1016/j.teln.2020.07.007
   Qi M., 2018, BIOMEDICAL RES INDIA, V29, P300, DOI [10.4066/biomedicalresearch.29-17-2377, DOI 10.4066/BIOMEDICALRESEARCH.29-17-2377]
   Spurlock D, 2020, J NURS EDUC, V59, P303, DOI 10.3928/01484834-20200520-01
   Swift A, 2020, J CLIN NURS, V29, P3111, DOI 10.1111/jocn.15298
NR 26
TC 0
Z9 0
U1 0
U2 0
PU W B SAUNDERS CO-ELSEVIER INC
PI PHILADELPHIA
PA 1600 JOHN F KENNEDY BOULEVARD, STE 1800, PHILADELPHIA, PA 19103-2899 USA
SN 8755-7223
EI 1532-8481
J9 J PROF NURS
JI J. Prof. Nurs.
PD SEP-OCT
PY 2022
VL 42
BP 51
EP 57
DI 10.1016/j.profnurs.2022.06.005
PG 7
WC Nursing
WE Science Citation Index Expanded (SCI-EXPANDED); Social Science Citation Index (SSCI)
SC Nursing
GA 2E6UB
UT WOS:000812361300007
OA Green Published
DA 2022-07-18
ER

PT J
AU Chiu, TF
   Chu, DC
   Huang, SJ
   Chang, MJ
   Liu, YN
   Lee, JJ
AF Chiu, Ting-Fang
   Chu, Dachen
   Huang, Sheng-Jean
   Chang, Mengju
   Liu, Yining
   Lee, Jason Jiunshiou
TI Facing the Coronavirus Pandemic: An Integrated Continuing Education
   Program in Taiwan
SO INTERNATIONAL JOURNAL OF ENVIRONMENTAL RESEARCH AND PUBLIC HEALTH
LA English
DT Article
DE integrated continuing education model; continuing education; COVID-19;
   healthcare workers; health knowledge; knowledge gaps; online learning;
   local language
AB This study aimed to identify knowledge gaps regarding coronavirus disease 2019 (COVID-19) and develop an integrated educational program for healthcare workers. First, we designed and validated ten multiple-choice questions to identify knowledge gaps among healthcare workers. Within one month of the online test and curriculum offering, 5533 staff had completed the test, with a completion rate of 84.97%. There were 2618 healthcare workers who answered the pre-test 100% correctly. Those who did not answer the pre-test 100% correctly took multiple tests after learning through the online teaching materials. Eventually, 5214 staff passed the test (pre-test or post-test with 100% correct answers). The result showed that all staff had a low correct rate for personal protective equipment (PPE) use recommendations. The Infection Control Center conducted training sessions for hospital staff on how to wear protective clothing. Information on the selection and use of PPE for infection prevention was provided, and participants were allowed time to practice and familiarize themselves with the correct way to wear PPE. Moreover, the Department of Education and Research continued updating the online learning materials based on the most important updated peer-reviewed published articles. The attending teaching physicians helped to search, translate, and take notes on articles in the local language (traditional Chinese) for other colleagues to read easily. We expect to increase learning opportunities for healthcare workers, even during uncertain times such as the current coronavirus pandemic through (1) the hospital-wide course announcements, (2) the continuous placement of test questions and learning files on the digital learning platform, (3) the placement of journal highlights in cloud folders, and (4) the use of the digital learning platform on mobile phones accessible outside the hospital.
C1 [Chiu, Ting-Fang] Taipei City Hosp, Zhongxiao Branch, Dept Pediat, Taipei 115, Taiwan.
   [Chiu, Ting-Fang; Chu, Dachen; Huang, Sheng-Jean; Lee, Jason Jiunshiou] Univ Taipei, Dept Hlth & Welf, Taipei 100, Taiwan.
   [Chiu, Ting-Fang; Chu, Dachen; Chang, Mengju; Liu, Yining; Lee, Jason Jiunshiou] Taipei City Hosp, Dept Educ & Res, Taipei 106, Taiwan.
   [Chu, Dachen; Lee, Jason Jiunshiou] Natl Yang Ming Chiao Tung Univ, Inst Publ Hlth, Taipei 112, Taiwan.
   [Chu, Dachen] Taipei City Hosp, Dept Neurosurg, Taipei 103, Taiwan.
   [Huang, Sheng-Jean] Taipei City Hosp, Superintendent Off, Taipei 103, Taiwan.
   [Huang, Sheng-Jean] Natl Taiwan Univ Hosp, Dept Surg, Taipei 100, Taiwan.
   [Lee, Jason Jiunshiou] Taipei City Hosp, Yangming Branch, Dept Family Med, Taipei 111, Taiwan.
RP Lee, JJ (通讯作者)，Univ Taipei, Dept Hlth & Welf, Taipei 100, Taiwan.; Lee, JJ (通讯作者)，Taipei City Hosp, Dept Educ & Res, Taipei 106, Taiwan.; Lee, JJ (通讯作者)，Natl Yang Ming Chiao Tung Univ, Inst Publ Hlth, Taipei 112, Taiwan.; Lee, JJ (通讯作者)，Taipei City Hosp, Yangming Branch, Dept Family Med, Taipei 111, Taiwan.
EM dai38@tpech.gov.tw; dad57@tpech.gov.tw; daw15@tpech.gov.tw;
   z0755@tpech.gov.tw; z0858@tpech.gov.tw; dak50@tpech.gov.tw
OI Lee, Jason Jiunshiou/0000-0003-3638-8492
CR Al-Balas M., 2020, BMC MED EDUC, V20, P1
   Berhanu N, 2016, ETHIOP J HEALTH SCI, V26, P415, DOI 10.4314/ejhs.v26i5.3
   Bryce Elizabeth, 2008, Can J Infect Control, V23, ppassim
   Chen KT, 2005, INT J INFECT DIS, V9, P77, DOI 10.1016/j.ijid.2004.04.015
   Cheng HY, 2020, J FORMOS MED ASSOC, V119, P771, DOI 10.1016/j.jfma.2020.03.007
   Cohen ML, 2000, NATURE, V406, P762, DOI 10.1038/35021206
   Colombi A.G., 2017, IAFOR J ED, V5, P67, DOI [10.22492/ije.5.3.03, DOI 10.22492/IJE.5.3.03]
   Control C.F.D, 2020, PREV REC GUID EXT US
   Dhawan Shivangi, 2020, Journal of Educational Technology Systems, V49, P5, DOI 10.1177/0047239520934018
   Fisher EM, 2014, J OCCUP ENVIRON HYG, V11, pD115, DOI 10.1080/15459624.2014.902954
   Hines L, 2014, AM J INFECT CONTROL, V42, P240, DOI 10.1016/j.ajic.2013.09.013
   Hsieh YH, 2005, EMERG INFECT DIS, V11, P278, DOI 10.3201/eid1102.040190
   Kitto S, 2020, J CONTIN EDUC HEALTH, V40, P73, DOI 10.1097/CEH.0000000000000298
   Li L, 2020, LANCET RESP MED, V8, pE23, DOI 10.1016/S2213-2600(20)30125-9
   Lin C, 2020, EMERG INFECT DIS, V26, P1506, DOI 10.3201/eid2607.200574
   McBride WJH, 2010, AUST NZ J PUBL HEAL, V34, P5, DOI 10.1111/j.1753-6405.2010.00466.x
   Naser WN, 2018, BMC EMERG MED, V18, DOI 10.1186/s12873-018-0174-5
   Ndu AC, 2017, MALAWI MED J, V29, P294, DOI 10.4314/mmj.v29i4.3
   Parboosingh J, 2000, MED EDUC, V34, P421
   Su T, 2013, PLOS ONE, V8, DOI 10.1371/journal.pone.0067041
   Su VYF, 2020, TRAVEL MED INFECT DI, V38, DOI 10.1016/j.tmaid.2020.101780
   Wang CJ, 2020, JAMA-J AM MED ASSOC, V323, P1341, DOI 10.1001/jama.2020.3151
   WHO, 2016, AMBIENT AIR POLLUTIO
   World Health Organization, 2018, DIS BURD CAUS AG SEX
   World Health Organization (WHO), 2020, WHO OFF UPD COR DIS
   Wu YC, 2020, J CHIN MED ASSOC, V83, P217, DOI 10.1097/JCMA.0000000000000270
   Yen MY, 2014, J HOSP INFECT, V87, P185, DOI 10.1016/j.jhin.2014.05.005
NR 27
TC 1
Z9 1
U1 2
U2 2
PU MDPI
PI BASEL
PA ST ALBAN-ANLAGE 66, CH-4052 BASEL, SWITZERLAND
EI 1660-4601
J9 INT J ENV RES PUB HE
JI Int. J. Environ. Res. Public Health
PD MAR
PY 2021
VL 18
IS 5
AR 2417
DI 10.3390/ijerph18052417
PG 11
WC Environmental Sciences; Public, Environmental & Occupational Health
WE Science Citation Index Expanded (SCI-EXPANDED); Social Science Citation Index (SSCI)
SC Environmental Sciences & Ecology; Public, Environmental & Occupational
   Health
GA QV7DG
UT WOS:000628126700001
PM 33801232
OA gold, Green Published
DA 2022-07-18
ER

PT J
AU Iwanaga, J
   Kamura, Y
   Nishimura, Y
   Terada, S
   Kishimoto, N
   Tanaka, T
   Tubbs, RS
AF Iwanaga, Joe
   Kamura, Yasuhiko
   Nishimura, Yuu
   Terada, Satoshi
   Kishimoto, Naotaka
   Tanaka, Tsuyoshi
   Tubbs, R. Shane
TI A new option for education during surgical procedures and related
   clinical anatomy in a virtual reality workspace
SO CLINICAL ANATOMY
LA English
DT Article
DE anatomy; augmented reality; clinical anatomy; COVID-19; dentistry;
   education; online; surgery; three dimension; virtual reality
AB The COVID-19 pandemic and mandatory social distancing has brought challenges to anatomy educators who generally need in-person classes. The purpose of this study is to share the experience of a distant online lecture on a surgical procedure and related anatomy in a three-dimensional (3D) virtual reality (VR) workspace and to compare it with reported teaching methods, that is, an in-person class and a Zoom online class. The lecture was delivered by three authors of this article in a VR workspace that enables people to meet through VR. The lectures were about combinations of dental surgical procedures and related clinical anatomy. Physically, the attendees could have been located anywhere in the world, so lecturers joined from the United States and the attendees were all from Japan. VR environment and its flexibility enabled attendees to join the lecture actively, helping them to gain understanding of the surgical procedure and anatomy more efficiently. The use of VR technology with a live communication tool demonstrated in this study has several advantages over previous education methods, although there are still technical issues or disadvantages that need to be addressed. Development of the technology and app/software is required so that more data can be processed at higher speed. Use of VR technology with a live communication tool could be an alternative teaching method. Its overall advantages are a closer look at the slides/monitor and concurrent observation of the multiple assets in various directions by multiple attendees. These advantages cannot be achieved by any other teaching method without VR assets with the workspace provided by Spatial. Even during the mandatory social distancing due to the COVID-19 pandemic, this could enable us to foster 3D understanding of surgery and related anatomy. Further study is now needed to evaluate the effectiveness of this newly proposed teaching method by comparing it with traditional in-person and online classes with a live communication tool.
C1 [Iwanaga, Joe; Tubbs, R. Shane] Tulane Univ, Tulane Ctr Clin Neurosci, Dept Neurosurg, Sch Med, 131 S Robertson St,Suite 1300, New Orleans, LA 70112 USA.
   [Iwanaga, Joe; Tubbs, R. Shane] Tulane Univ, Tulane Ctr Clin Neurosci, Dept Neurol, Sch Med, New Orleans, LA 70112 USA.
   [Iwanaga, Joe] Kurume Univ, Dent & Oral Med Ctr, Sch Med, Fukuoka, Japan.
   [Iwanaga, Joe] Kurume Univ, Dept Anat, Div Gross & Clin Anat, Sch Med, Fukuoka, Japan.
   [Kamura, Yasuhiko] Sigma Dent Specialists, Coppell, TX USA.
   [Nishimura, Yuu] Nishimura Dent Clin, Yokoshibahikari Machi, Chiba, Japan.
   [Nishimura, Yuu; Terada, Satoshi] Mishima Gen Hosp, Japan Community Hlth Care Org JCHO, Mishima, Shizuoka, Japan.
   [Terada, Satoshi] OCD Co Ltd, Tokyo, Japan.
   [Kishimoto, Naotaka] Niigata Univ, Fac Dent, Div Dent Anesthesiol, Niigata, Japan.
   [Kishimoto, Naotaka] Niigata Univ, Grad Sch Med & Dent Sci, Niigata, Japan.
   [Tanaka, Tsuyoshi] Univ Florida, Dept Periodontol, Coll Dent, Gainesville, FL USA.
   [Tubbs, R. Shane] Tulane Univ, Dept Struct & Cellular Biol, Sch Med, New Orleans, LA 70112 USA.
   [Tubbs, R. Shane] Ochsner Hlth Syst, Dept Neurosurg, New Orleans, LA USA.
   [Tubbs, R. Shane] Ochsner Hlth Syst, Ochsner Neurosci Inst, New Orleans, LA USA.
   [Tubbs, R. Shane] St Georges Univ, Dept Anat Sci, St Georges, Grenada.
RP Iwanaga, J (通讯作者)，Tulane Univ, Tulane Ctr Clin Neurosci, Dept Neurosurg, Sch Med, 131 S Robertson St,Suite 1300, New Orleans, LA 70112 USA.
EM iwanagajoeca@gmail.com
RI Iwanaga, Joe/ABC-7040-2021
OI Iwanaga, Joe/0000-0002-8502-7952
CR He X., 2020, CLIN DIABETES ENDOCR, V6, P25, DOI [10.1186/s40842-020-00108-1, DOI 10.1186/S40842-020-00108-1]
   Henderson Daisy, 2020, Future Healthc J, V7, pe67, DOI 10.7861/fhj.2020-0071
   Higgins R, 2021, RADIOGRAPHY, V27, P539, DOI 10.1016/j.radi.2020.11.014
   Iannessi A, 2018, INSIGHTS IMAGING, V9, P599, DOI 10.1007/s13244-018-0620-7
   Iwanaga J, 2021, J DENT EDUC, V85, P985, DOI 10.1002/jdd.12335
   Iwanaga J, 2021, CLIN ANAT, V34, P108, DOI 10.1002/ca.23655
   Nishimura Y., 2021, CLIN ANAT, P1
   Petrovski Goran, 2021, J Diabetes Sci Technol, V15, P1394, DOI 10.1177/1932296820950753
   Rucker J, 2020, MED SCI EDUC, V30, P1359, DOI 10.1007/s40670-020-01113-w
   Wainman B, 2021, ANAT SCI EDUC, V14, P788, DOI 10.1002/ase.2035
   Yoshida S, 2020, INT J UROL, V27, P471, DOI 10.1111/iju.14204
   Yoshida S, 2019, INT J UROL, V26, P681, DOI 10.1111/iju.13954
NR 12
TC 13
Z9 13
U1 4
U2 25
PU WILEY
PI HOBOKEN
PA 111 RIVER ST, HOBOKEN 07030-5774, NJ USA
SN 0897-3806
EI 1098-2353
J9 CLIN ANAT
JI Clin. Anat.
PD APR
PY 2021
VL 34
IS 3
BP 496
EP 503
DI 10.1002/ca.23724
EA FEB 2021
PG 8
WC Anatomy & Morphology
WE Science Citation Index Expanded (SCI-EXPANDED)
SC Anatomy & Morphology
GA QR4OM
UT WOS:000614864300001
PM 33502787
DA 2022-07-18
ER

PT J
AU Meo, SA
   Alqahtani, SA
   Aljedaie, GM
   Binmeather, FS
   AlRasheed, RA
   Albarrak, RM
AF Meo, Sultan Ayoub
   Alqahtani, Sara A.
   Aljedaie, Ghada M.
   Binmeather, Fatimah S.
   AlRasheed, Renad A.
   Albarrak, Raghad M.
TI Face Masks Use and Its Role in Restraining the Spread of COVID-19
   Pandemic in Saudi Arabia: Knowledge, Attitude, and Practices Based
   Cross-Sectional Study
SO FRONTIERS IN PUBLIC HEALTH
LA English
DT Article
DE face mask; SARS-CoV-2; COVID-19; knowledge; attitude; practice; Saudi
   Arabia
AB Face masks (FM) play a role in limiting the spread of viral infections; despite this, their role is influenced by the population's adherence to wearing the FM. However, the impact on the effectiveness of the FM is variable in various communities. This study aimed to investigate the knowledge, attitude, and practices toward FM use during COVID-19 in Saudi Arabia. This observational "cross-sectional questionnaire-based study was conducted in the Department of Physiology, College of Medicine, King Saud University, Riyadh, Saudi Arabia." The data was collected using an online questionnaire survey from September 8-21, 2021, during the COVID-19 pandemic. The questionnaire was distributed via social media platforms to assess knowledge, attitude, and practices using single choice questions and a five-point Likert scale. Among 1,356, respondents' the rate was 678 (50%), 207 (30.5%) were males and 471 (69.5%) females. Among the participants, Saudi citizens were (649; 95.7%), with University education (502; 74%) and were mostly (368; 54.3%) between 16 and 24 years of age. The participants (384; 56.6%, p < 0.001) had good knowledge about face masks, and more than half of the respondents, 531 (78.3%) (p < 0.001), showed a positive attitude. Most of the respondents (477, 70.2%) believed that everyone could use the face mask to minimize the spread of the disease; however (111; 16.4%) reported that they would not wear a face mask if the government did not recommend wearing it in public places during the COVID-19 pandemic. Saudi citizens have above-average knowledge and optimistic attitudes toward using face masks during the COVID-19 pandemic. The community is convinced about the face masks and believes that face masks play a predominant role in limiting the spread of SARS-CoV-2.
C1 [Meo, Sultan Ayoub; Alqahtani, Sara A.; Aljedaie, Ghada M.; Binmeather, Fatimah S.; AlRasheed, Renad A.; Albarrak, Raghad M.] King Saud Univ, Coll Med, Dept Physiol, Riyadh, Saudi Arabia.
RP Meo, SA (通讯作者)，King Saud Univ, Coll Med, Dept Physiol, Riyadh, Saudi Arabia.
EM smeo@ksu.edu.sa
FU King Saud University, Riyadh, Saudi Arabia [RSP-2021/47]
FX We thank the Researchers supporting project number (RSP-2021/47), King
   Saud University, Riyadh, Saudi Arabia.
CR Akhilesh Agrawal, 2021, The Open Public Health Journal, V14, P128, DOI 10.2174/1874944502114010128
   Al Naam YA, 2021, PLOS ONE, V16, DOI 10.1371/journal.pone.0247313
   Alremeithi HM, 2021, FRONT PUBLIC HEALTH, V9, DOI 10.3389/fpubh.2021.687628
   Chiu NC, 2020, J MED INTERNET RES, V22, DOI 10.2196/21257
   Deng W, 2020, NAT COMMUN, V11, DOI 10.1038/s41467-020-18149-6
   Duong MC, 2021, J COMMUN HEALTH, V46, P975, DOI 10.1007/s10900-021-00981-6
   Feng S, 2020, LANCET RESP MED, V8, P434, DOI 10.1016/S2213-2600(20)30134-X
   Gu JY, 2020, GASTROENTEROLOGY, V158, P1518, DOI 10.1053/j.gastro.2020.02.054
   Larebo YM, 2021, PLOS ONE, V16, DOI 10.1371/journal.pone.0257609
   Li T, 2020, PLOS ONE, V15, DOI 10.1371/journal.pone.0237691
   Lyu W, 2020, HEALTH AFFAIR, V39, P1419, DOI 10.1377/hlthaff.2020.00818
   MacIntyre CR, 2020, INT J NURS STUD, V108, DOI 10.1016/j.ijnurstu.2020.103629
   Meo SA, 2021, INT J ENV RES PUB HE, V18, DOI 10.3390/ijerph18157810
   Meo SA, 2021, SCI TOTAL ENVIRON, V795, DOI 10.1016/j.scitotenv.2021.148764
   Meo SA, 2021, INT J ENV RES PUB HE, V18, DOI 10.3390/ijerph18115727
   Meo SA, 2021, J KING SAUD UNIV SCI, V33, DOI 10.1016/j.jksus.2021.101373
   Meo Sultan Ayoub, 2020, J Diabetes Sci Technol, V14, P758, DOI 10.1177/1932296820930068
   Meyerowitz EA, 2021, ANN INTERN MED, V174, P69, DOI 10.7326/M20-5008
   Mitze T, 2020, P NATL ACAD SCI USA, V117, P32293, DOI 10.1073/pnas.2015954117
   Sikakulya FK, 2021, PLOS ONE, V16, DOI 10.1371/journal.pone.0248706
   Sugimura M, 2021, INT J ENV RES PUB HE, V18, DOI 10.3390/ijerph18179131
   van der Sande M, 2008, PLOS ONE, V3, DOI 10.1371/journal.pone.0002618
   Wang WL, 2020, JAMA-J AM MED ASSOC, V323, P1843, DOI 10.1001/jama.2020.3786
   World Health Organization (WHO), 2020, COR DIS COVID 19 WEE
NR 24
TC 2
Z9 2
U1 2
U2 2
PU FRONTIERS MEDIA SA
PI LAUSANNE
PA AVENUE DU TRIBUNAL FEDERAL 34, LAUSANNE, CH-1015, SWITZERLAND
EI 2296-2565
J9 FRONT PUBLIC HEALTH
JI Front. Public Health
PD JAN 24
PY 2022
VL 9
AR 818520
DI 10.3389/fpubh.2021.818520
PG 8
WC Public, Environmental & Occupational Health
WE Science Citation Index Expanded (SCI-EXPANDED); Social Science Citation Index (SSCI)
SC Public, Environmental & Occupational Health
GA YU2EP
UT WOS:000751860900001
PM 35141197
OA Green Published, gold
DA 2022-07-18
ER

PT J
AU Shapiro, O
   Gannot, RN
   Green, G
   Zigdon, A
   Zwilling, M
   Giladi, A
   Ben-Meir, L
   Adilson, M
   Barak, S
   Harel-Fisch, Y
   Tesler, R
AF Shapiro, Orit
   Gannot, Rachel Nissanholtz
   Green, Gizell
   Zigdon, Avi
   Zwilling, Moti
   Giladi, Ariela
   Ben-Meir, Lilach
   Adilson, Marques
   Barak, Sharon
   Harel-Fisch, Yossi
   Tesler, Riki
TI Risk Behaviors, Family Support, and Emotional Health among Adolescents
   during the COVID-19 Pandemic in Israel
SO INTERNATIONAL JOURNAL OF ENVIRONMENTAL RESEARCH AND PUBLIC HEALTH
LA English
DT Article
DE risk behaviors; family support; adolescents; COVID-19
ID SUBSTANCE USE; PHYSICAL-ACTIVITY; COMPLAINTS; AFFLUENCE; CHILDREN;
   DISABILITIES; GENDER
AB We investigated the prevalence of risk behaviors among Israeli adolescents (tobacco smoking, alcohol consumption, drug use) during the COVID-19 pandemic. Associations between different risk behaviors were examined and so was whether specific characteristics could predict risk behaviors in adolescents. The study consisted of 1020 Israeli adolescents aged 15-18. Study subjects completed an online survey between the first and second lockdowns in Israel (April 2020 to September 2020). Participants reported the frequency at which they engaged in four different risky behaviors: general risky behavior, tobacco smoking, alcohol consumption (binge drinking), and cannabis use. The most prevalent risky behavior in the sample was binge drinking (33.8%). The four measured risky behaviors were significantly correlated. Among participants who had previously engaged in a risky behavior assessed, most did not change the behavior frequency during the pandemic. All independent variables (sociodemographic characteristics, family support, and emotional, health excluding friends' support, physical activity volume, and coronavirus restrictions) were significantly different between participants engaging vs. not engaging in risky behaviors. Our findings suggest that family support is one of the most influential factors in preventing risky behavior during the pandemic, and they emphasize the importance of family-based interventions with children and adolescents from elementary to high school.
C1 [Shapiro, Orit; Gannot, Rachel Nissanholtz; Zigdon, Avi; Tesler, Riki] Ariel Univ, Fac Hlth Sci, Dept Hlth Syst Management, IL-40700 Ariel, Israel.
   [Green, Gizell] Ariel Univ, Fac Hlth Sci, Dept Nursing, IL-40700 Ariel, Israel.
   [Zwilling, Moti] Ariel Univ, Dept Econ & Business Adm, IL-40700 Ariel, Israel.
   [Giladi, Ariela; Ben-Meir, Lilach; Harel-Fisch, Yossi] Bar Ilan Univ, Sch Educ, IL-52900 Ramat Gan, Israel.
   [Adilson, Marques] Univ Lisboan, Fac Motricidade Humana, CIPER, P-1649004 Lisbon, Portugal.
   [Barak, Sharon] Ben Gurion Univ Negev, Fac Hlth Sci, Program Gerontol, IL-8410501 Beer Sheva, Israel.
   [Barak, Sharon] Kaye Acad Coll Educ, Phys Educ Dept, IL-8414201 Beer Sheva, Israel.
   [Barak, Sharon] Edmond & Lily Safra Childrens Hosp, Chaim Sheba Med Ctr, Dept Pediat Rehabil, IL-5290002 Ramat Gan, Israel.
RP Tesler, R (通讯作者)，Ariel Univ, Fac Hlth Sci, Dept Hlth Syst Management, IL-40700 Ariel, Israel.
EM oritshapiro100@gmail.com; rachelng@ariel.ac.il;
   ggrin@campus.haifa.ac.il; aviz@ariel.ac.il; motizw@gmail.com;
   arielagiladi@gmail.com; lilach.benmeir@gmail.com; adncmpt@gmail.com;
   sharoni.baraki@gmail.com; harelyossi@gmail.com; riki.tesler@gmail.com
RI Nissanholtz - Gannot, Rachel/GLU-0927-2022; Zwilling,
   Moti/AAD-3965-2020; Marques, Adilson/K-4529-2014; Zigdon,
   Avi/O-6951-2018
OI Zwilling, Moti/0000-0001-7628-8889; Marques,
   Adilson/0000-0001-9850-7771; Zigdon, Avi/0000-0003-1849-7206; Tesler,
   Riki/0000-0001-6070-6193; Ben-Meir, Lilach/0000-0001-5818-201X;
   Harel-Fisch, Yossi/0000-0003-4413-6471; NISSANHOLTZ-GANNOT,
   RACHEL/0000-0003-4014-2874; Giladi, Ariela/0000-0001-8470-4061
CR Alvarez-Garcia D, 2019, FRONT PSYCHOL, V10, DOI 10.3389/fpsyg.2019.01159
   [Anonymous], 2020, MENTAL SOCIAL WELL B
   Ashraf M.U., 2019, PAK J SOC SCI, V39, P639
   Azevedo JP, 2021, WORLD BANK RES OBSER, V36, P1, DOI 10.1093/wbro/lkab003
   Barrera M, 2001, J EARLY ADOLESCENCE, V21, P133, DOI 10.1177/0272431601021002001
   Baumrind D., 1991, J EARLY ADOLESC, V11, P56, DOI [DOI 10.1177/0272431691111004, 10.1177/0272431691111004]
   Becona E, 2012, DRUG-EDUC PREV POLIC, V19, P1, DOI 10.3109/09687637.2011.631060
   Bi SS, 2021, J YOUTH ADOLESCENCE, V50, P1384, DOI 10.1007/s10964-021-01441-z
   Bodas M, 2020, HEALTH AFFAIR, V39, P936, DOI 10.1377/hlthaff.2020.00382
   Bodas M, 2017, DISASTER MED PUBLIC, V11, P451, DOI 10.1017/dmp.2016.163
   Bonny-Noach H, 2021, ISR J HEALTH POLICY, V10, DOI 10.1186/s13584-021-00484-8
   Boyce W, 2006, SOC INDIC RES, V78, P473, DOI 10.1007/s11205-005-1607-6
   Bronfenbrenner U, 2000, SOC DEV, V9, P115, DOI 10.1111/1467-9507.00114
   Castaneda-Babarro A, 2020, INT J ENV RES PUB HE, V17, DOI 10.3390/ijerph17186878
   Chadi N, 2019, JAMA PEDIATR, V173, DOI 10.1001/jamapediatrics.2019.2574
   Charrier L, 2014, BIOMED RES INT, V2014, DOI 10.1155/2014/287139
   Chodkiewicz J, 2020, INT J ENV RES PUB HE, V17, DOI 10.3390/ijerph17134677
   Clay JM, 2020, LANCET PUBLIC HEALTH, V5, pE259, DOI 10.1016/S2468-2667(20)30088-8
   Currie C, 2008, SOC SCI MED, V66, P1429, DOI 10.1016/j.socscimed.2007.11.024
   de Figueiredo CS, 2021, PROG NEURO-PSYCHOPH, V106, DOI 10.1016/j.pnpbp.2020.110171
   Dumas TM, 2020, J ADOLESCENT HEALTH, V67, P354, DOI 10.1016/j.jadohealth.2020.06.018
   DuRant RH, 1999, ARCH PEDIAT ADOL MED, V153, P286
   Ellis WE, 2020, CAN J BEHAV SCI, V52, P177, DOI 10.1037/cbs0000215
   Gaiha SM, 2020, J ADOLESCENT HEALTH, V67, P519, DOI 10.1016/j.jadohealth.2020.07.002
   Grigsby TJ, 2022, J SUBST USE, V27, P56, DOI 10.1080/14659891.2021.1892221
   Hanson MD, 2007, J BEHAV MED, V30, P263, DOI 10.1007/s10865-007-9098-3
   Haugland S, 2001, EUR J PUBLIC HEALTH, V11, P4, DOI 10.1093/eurpub/11.1.4
   Hetland J, 2002, SCAND J PUBLIC HEALT, V30, P223, DOI 10.1080/140349402320290953
   Hutzler Y, 2021, INT J ADOLESC YOUTH, V26, P110, DOI 10.1080/02673843.2021.1875852
   Inchley J., 2020, INT REPORT
   Kapetanovic S., 2021, ADOLESCENTS, V1, P10
   Keles B, 2020, INT J ADOLESC YOUTH, V25, P79, DOI 10.1080/02673843.2019.1590851
   Kumpfer KL, 2018, J CHILD ADOLES SUBST, V27, P174, DOI 10.1080/1067828X.2018.1443048
   Kumpfer KL, 2003, AM PSYCHOL, V58, P457, DOI 10.1037/0003-066X.58.6-7.457
   Kuntsche E, 2011, ARCH PEDIAT ADOL MED, V165, P152, DOI 10.1001/archpediatrics.2010.191
   Kurtzman ET, 2022, SUBST USE MISUSE, V57, P273, DOI 10.1080/10826084.2021.2002905
   Mak HW, 2019, SUBST USE MISUSE, V54, P724, DOI 10.1080/10826084.2018.1536718
   Manzar MD, 2021, J CHILD ADOL PS NURS, V34, P139, DOI 10.1111/jcap.12313
   McGuine TA, 2021, J ATHL TRAINING, V56, P11, DOI 10.4085/1062-6050-0478.20
   Meherali S, 2021, INT J ENV RES PUB HE, V18, DOI 10.3390/ijerph18073432
   Mehra VM, 2019, BMC PUBLIC HEALTH, V19, DOI 10.1186/s12889-019-7546-y
   Mihic J, 2022, INT J ENV RES PUB HE, V19, DOI 10.3390/ijerph19031630
   Ng CG, 2010, ASIAN J PSYCHIATR, V3, P3, DOI 10.1016/j.ajp.2009.12.001
   Ng K, 2016, J PHYS ACT HEALTH, V13, P816, DOI 10.1123/jpah.2015-0539
   O'Grady NP, 2002, CLIN INFECT DIS, V35, P1281, DOI 10.1086/344188
   Rabinowicz S, 2020, CURR INFECT DIS REP, V22, DOI 10.1007/s11908-020-00739-6
   Ravens-Sieberer U, 2008, EUR J PUBLIC HEALTH, V18, P294, DOI 10.1093/eurpub/ckn001
   Shoshani A, 2021, PSYCHOL TRAUMA-US, DOI 10.1037/tra0001188
   Singh V., 2021, J PSYCHOL BEHAV STUD, V1, P41, DOI [10.32996/jpbs.2021.1.1.6, DOI 10.32996/JPBS.2021.1.1.6]
   Sznitman SR, 2015, J STUD ALCOHOL DRUGS, V76, P181, DOI 10.15288/jsad.2015.76.181
   Tesler R, 2022, HEALTHCARE-BASEL, V10, DOI 10.3390/healthcare10020268
   Tesler R, 2018, INT J ENV RES PUB HE, V15, DOI 10.3390/ijerph15102134
   Uddin R, 2020, PREV MED, V131, DOI 10.1016/j.ypmed.2019.105955
   Van Ryzin MJ, 2012, ADDICT BEHAV, V37, P1314, DOI 10.1016/j.addbeh.2012.06.020
   Walker M, 2019, DEV NEUROREHABIL, V22, P359, DOI 10.1080/17518423.2018.1523241
   Walsh SD, 2013, PLOS ONE, V8, DOI 10.1371/journal.pone.0056403
   Wexler M., 1991, AM PSYCHOL, V46, P165, DOI [10.1037/0003-066X.46.2.165.a, DOI 10.1037/0003-066X.46.2.165.A]
   Wills TA, 2004, PSYCHOL ADDICT BEHAV, V18, P122, DOI 10.1037/0893-164X.18.2.122
   Zaborskis A, 2021, PUBLIC HEALTH NUTR, V24, P2521, DOI 10.1017/S1368980020003584
NR 59
TC 0
Z9 0
U1 6
U2 6
PU MDPI
PI BASEL
PA ST ALBAN-ANLAGE 66, CH-4052 BASEL, SWITZERLAND
EI 1660-4601
J9 INT J ENV RES PUB HE
JI Int. J. Environ. Res. Public Health
PD APR
PY 2022
VL 19
IS 7
AR 3850
DI 10.3390/ijerph19073850
PG 13
WC Environmental Sciences; Public, Environmental & Occupational Health
WE Science Citation Index Expanded (SCI-EXPANDED); Social Science Citation Index (SSCI)
SC Environmental Sciences & Ecology; Public, Environmental & Occupational
   Health
GA 0K3JJ
UT WOS:000780686900001
PM 35409535
OA Green Published, gold
DA 2022-07-18
ER

PT J
AU Yuksel, D
   McKee, GB
   Perrin, PB
   Alzueta, E
   Caffarra, S
   Ramos-Usuga, D
   Arango-Lasprilla, JC
   Baker, FC
AF Yuksel, Dilara
   McKee, Grace B.
   Perrin, Paul B.
   Alzueta, Elisabet
   Caffarra, Sendy
   Ramos-Usuga, Daniela
   Carlos Arango-Lasprilla, Juan
   Baker, Fiona C.
TI Sleeping when the world locks down: Correlates of sleep health during
   the COVID-19 pandemic across 59 countries
SO SLEEP HEALTH
LA English
DT Article
DE COVID-19; Sleep health; Mood; Sleep disturbances; Social isolation;
   Psychological distress
ID DURATION; ANXIETY; ADULTS; DISTURBANCES; METAANALYSIS; DEPRESSION
AB Objectives: COVID-19 escalated into a global pandemic affecting countries around the world. As communities shut down to reduce disease spread, all aspects of life have been altered, including sleep. This study investigated changes in sleep patterns and correlates of sleep health in a global sample and examined relationships between sleep health and psychological distress.
   Design: Cross-sectional.
   Settings: Online survey distributed between April 19 and May 3, 2020.
   Participants: Total 6882 participants (18-94 years) across 59 countries.
   Measurements: Sleep health (RU-SATED), demographics, pandemic-related factors, mood.
   Results: More than half the sample shifted their sleep toward later bed-and wake-times, and more than a third reported increased sleep disturbances during the pandemic. Older age, being partnered, and living in a higher income country were associated with better sleep health, while a stricter level of quarantine and pandemic-related factors (being laid off from job, financial strain, or difficulties transitioning to working from home) were associated with poorer sleep health. Domestic conflict was the strongest correlate of poorer sleep health. Poorer sleep health was strongly associated with greater depression and anxiety symptoms. Participants from Latin America reported the lowest sleep health scores.
   Conclusions: COVID-19-associated factors have impacted sleep health on a global level. While our data are correlational, sleep health is strongly linked with mental health and could play a protective role against developing mental distress during pandemic-related isolation. Sleep health should be incorporated into public health messages aimed at helping people cope with the effects of a pandemic to maintain optimal mental and physical health. (C) 2020 National Sleep Foundation. Published by Elsevier Inc. All rights reserved.
C1 [Yuksel, Dilara; Alzueta, Elisabet; Baker, Fiona C.] SRI Int, Ctr Hlth Sci, 333 Ravenswood Ave, Menlo Pk, CA 94025 USA.
   [McKee, Grace B.] Cent Virginia VA Hlth Care Syst, Adv Fellowship Program Mental Illness Res & Treat, Midatlantic Mental Illness Res Educ & Clin Ctr MI, Richmond, VA USA.
   [McKee, Grace B.; Perrin, Paul B.] Virginia Commonwealth Univ, Dept Psychol, Box 2018, Richmond, VA 23284 USA.
   [Perrin, Paul B.] Cent Virginia VA Hlth Care Syst, Richmond, VA USA.
   [Alzueta, Elisabet] Autonomous Univ Madrid, Biol & Hlth Psychol Dept, Madrid, Spain.
   [Caffarra, Sendy] Stanford Univ, Grad Sch Educ, Stanford, CA 94305 USA.
   [Caffarra, Sendy] Basque Ctr Cognit Brain & Language, Donostia San Sebastian, Spain.
   [Ramos-Usuga, Daniela] Univ Basque Country, Biomed Res Doctorate Program, Leioa, Spain.
   [Ramos-Usuga, Daniela; Carlos Arango-Lasprilla, Juan] Biocruces Bizkaia Hlth Res Inst, Baracaldo, Spain.
   [Carlos Arango-Lasprilla, Juan] Basque Fdn Sci, Ikerbasque, Bilbao, Spain.
   [Carlos Arango-Lasprilla, Juan] Univ Basque Country, Dept Cell Biol & Histol, Leioa, Spain.
   [Baker, Fiona C.] Univ Witwatersrand, Sch Physiol, Johannesburg, South Africa.
RP Yuksel, D (通讯作者)，SRI Int, Ctr Hlth Sci, 333 Ravenswood Ave, Menlo Pk, CA 94025 USA.
EM dilara.yuksel@sri.com
RI Perrin, Paul/L-5373-2015
OI Perrin, Paul/0000-0003-2070-215X; McKee, Grace/0000-0001-5823-203X;
   Yuksel, Dilara/0000-0002-9573-8993
FU Basque Government [PRE_2019_1_0164]; Department of Veterans Affairs
   Office of Academic Affiliations Advanced Fellowship Programin Mental
   Illness Research and Treatment; Medical Research Service of the Veterans
   Affairs Central Virginia Health Care System; Department of Veterans
   Affairs Mid Atlantic Mental Illness Research, Education, and Clinical
   Center (MIRECC); European Commission
   [H2020-MSCAIF-2018-837228-ENGRAVING]
FX Ramos-Usuga was supported by a predoctoral fellowship from the Basque
   Government (PRE_2019_1_0164).; McKee was supported by the Department of
   Veterans Affairs Office of Academic Affiliations Advanced Fellowship
   Programin Mental Illness Research and Treatment, the Medical Research
   Service of the Veterans Affairs Central Virginia Health Care System, and
   the Department of Veterans Affairs Mid Atlantic Mental Illness Research,
   Education, and Clinical Center (MIRECC).; Caffarra was funded by the
   European Commission (H2020-MSCAIF-2018-837228-ENGRAVING).
CR Ailshire JA, 2012, J HEALTH SOC BEHAV, V53, P248, DOI 10.1177/0022146512446642
   Altena E, 2020, J SLEEP RES, V29, DOI 10.1111/jsr.13052
   Alzueta E, 2021, J CLIN PSYCHOL, V77, P556, DOI 10.1002/jclp.23082
   [Anonymous], 2020, INT J ENV RES PUBLIC, DOI DOI 10.3390/IJERPH17124479
   Armitage R, 2020, LANCET PUBLIC HEALTH, V5, pE256, DOI 10.1016/S2468-2667(20)30061-X
   Baltar F, 2012, INTERNET RES, V22, P57, DOI 10.1108/10662241211199960
   Besedovsky L, 2019, PHYSIOL REV, V99, P1325, DOI 10.1152/physrev.00010.2018
   Blanco M, 2004, REV NEUROLOGIA, V39, P115, DOI 10.33588/rn.3902.2003649
   Blume C, 2019, SOMNOLOGIE, V23, P147, DOI 10.1007/s11818-019-00215-x
   Brindle RC, 2019, SLEEP, P42
   Buysse DJ, 2014, SLEEP, V37, P9, DOI 10.5665/sleep.3298
   Cappuccio FP, 2010, SLEEP, V33, P585, DOI 10.1093/sleep/33.5.585
   Casagrande M, 2020, SLEEP MED, V75, P12, DOI 10.1016/j.sleep.2020.05.011
   Cellini N, 2020, J SLEEP RES, V29, DOI 10.1111/jsr.13074
   Chaput JP, 2019, SLEEP MED, V56, P4, DOI 10.1016/j.sleep.2018.06.009
   Dalmases M, 2019, SCI REP-UK, V9, DOI 10.1038/s41598-019-43873-5
   Dalmases M, 2018, PLOS ONE, V13, DOI 10.1371/journal.pone.0194495
   Gangwisch JE, 2006, HYPERTENSION, V47, P833, DOI 10.1161/01.HYP.0000217362.34748.e0
   Grandner MA, 2011, J PUBLIC HEALTH-HEID, V19, P463, DOI 10.1007/s10389-011-0398-2
   Grasso D.J., 2020, EPIDEMIC PANDEMIC IM
   Gualano MR, 2020, INT J ENV RES PUB HE, V17, DOI 10.3390/ijerph17134779
   Gupta R, 2020, INDIAN J PSYCHIAT, V62, P370, DOI 10.4103/psychiatry.IndianJPsychiatry_523_20
   Hall M, 2008, BIOL PSYCHOL, V77, P217, DOI 10.1016/j.biopsycho.2007.10.012
   Huang YE, 2020, PSYCHIAT RES, V288, DOI 10.1016/j.psychres.2020.112954
   Jahrami H, 2021, SLEEP BREATH, V25, P503, DOI 10.1007/s11325-020-02135-9
   Meky, 2020, SLEEP QUALITY MENTAL, DOI [10.1101/2020.07.08.20148171, DOI 10.1101/2020.07.08.20148171]
   Morin CM, 2006, SLEEP MED CLIN, V1, P375, DOI 10.1016/j.jsmc.2006.06.008
   Nicholson K, 2020, SLEEP MED, V75, P156, DOI 10.1016/j.sleep.2020.07.002
   Osman A, 2012, J CLIN PSYCHOL, V68, P1322, DOI 10.1002/jclp.21908
   Pinto J, 2020, SLEEP MED, V74, P81, DOI 10.1016/j.sleep.2020.07.012
   Rajkumar RP, 2020, ASIAN J PSYCHIATR, V52, DOI 10.1016/j.ajp.2020.102066
   Ravyts SG, 2021, BEHAV SLEEP MED, V19, P48, DOI 10.1080/15402002.2019.1701474
   Sher L, 2020, SLEEP MED, V70, P124, DOI 10.1016/j.sleep.2020.04.019
   Spitzer RL, 2006, ARCH INTERN MED, V166, P1092, DOI 10.1001/archinte.166.10.1092
   SUN L, 2020, PREVALENCE RISK FACT
   Torre-Bouscoulet L, 2008, J CLIN SLEEP MED, V4, P579
   Triantafillou S, 2019, JMIR MENT HEALTH, V6, DOI 10.2196/12613
   von Ruesten A, 2012, PLOS ONE, V7, DOI 10.1371/journal.pone.0030972
   Wang WP, 2020, FRONT MICROBIOL, V11, DOI 10.3389/fmicb.2020.00799
   Xiao H, 2020, MED SCI MONITOR, V26, DOI 10.12659/MSM.923549
   Zhai L, 2015, DEPRESS ANXIETY, V32, P664, DOI 10.1002/da.22386
NR 41
TC 38
Z9 38
U1 14
U2 30
PU ELSEVIER
PI AMSTERDAM
PA RADARWEG 29, 1043 NX AMSTERDAM, NETHERLANDS
SN 2352-7218
EI 2352-7226
J9 SLEEP HEALTH
JI Sleep Health
PD APR
PY 2021
VL 7
IS 2
BP 134
EP 142
DI 10.1016/j.sleh.2020.12.008
EA APR 2021
PG 9
WC Clinical Neurology
WE Science Citation Index Expanded (SCI-EXPANDED); Social Science Citation Index (SSCI)
SC Neurosciences & Neurology
GA RS1GC
UT WOS:000643531700003
PM 33509687
OA Bronze, Green Submitted, Green Published
DA 2022-07-18
ER

PT J
AU Alshutwi, S
   Alsharif, F
   Shibily, F
   Almutairi, M
   Almotairy, MM
   Algabbashi, M
AF Alshutwi, Sitah
   Alsharif, Fatmah
   Shibily, Faygah
   Wedad M., Almutairi
   Almotairy, Monir M.
   Algabbashi, Maram
TI Maintaining Clinical Training Continuity during COVID-19 Pandemic:
   Nursing Students' Perceptions about Simulation-Based Learning
SO INTERNATIONAL JOURNAL OF ENVIRONMENTAL RESEARCH AND PUBLIC HEALTH
LA English
DT Article
DE simulation-based learning; coronavirus diseases; nursing education
ID NURSES; CONFIDENCE; EDUCATION; FIDELITY; SKILLS
AB Background: Simulation-based learning (SBL) in nursing education is an innovative pedagogical approach that has significantly improved nursing education. Adopting SBL provides a controlled environment for meeting educational objectives without the risk of harm to real patients. Given that social distancing is required during the coronavirus disease (COVID-19) pandemic, SBL is a suitable alternative to clinical training for nursing students to learn and acquire the required clinical competencies. The study aimed to describe the effectiveness of SBL as a complete substitute for clinical experience from the perspective of students. This cross-sectional descriptive survey investigated students' perceptions regarding the description of the effectiveness of SBL in four nursing colleges at four different universities across the Kingdom of Saudi Arabia. Settings: Four nursing colleges at four different universities across the Kingdom of Saudi Arabia. Participants included nursing students who attended simulation sessions. Data were collected by distributing a self-administrated online questionnaire, the Modified Simulation Effectiveness Tool (SET-M), which is a 19-item. Results: Approximately two-thirds of the participants were in their third (30.4%) and fourth (44.5%) academic year. The highest student presentation was for Site 1 (39.5%) and Site 2 (32.5%). Significant differences existed in all domains according to sex and university (p <= 0.001). There was a significant difference in relation to the level of agreement for pre-briefing, scenario, and debriefing domains (<0.001). Conclusions: SBL is a valuable teaching strategy that enhances nursing students' self-awareness, self-confidence, clinical performance, and efficiency in performing procedures with considerable gender variation. Female students had more positive perceptions toward simulation effectiveness.
C1 [Alshutwi, Sitah] King Saud bin Abdulaziz Univ Hlth Sci, Coll Nursing, Riyadh 11481, Saudi Arabia.
   [Alshutwi, Sitah] King Abdullah Int Med Res Ctr KAIMRC, Riyadh 14611, Saudi Arabia.
   [Alsharif, Fatmah] King Abdulaziz Univ, Med Surg Nursing Dept, Jeddah 21589, Saudi Arabia.
   [Shibily, Faygah] King Abdulaziz Univ, Crit Care Nursing Dept, Jeddah 21589, Saudi Arabia.
   [Wedad M., Almutairi] King Abdulaziz Univ, Matern & Pediat Nursing Dept, Jeddah 21589, Saudi Arabia.
   [Almotairy, Monir M.] King Saud Univ, Coll Nursing, Nursing Adm & Educ Dept, Nursing Adm, Riyadh 12372, Saudi Arabia.
   [Algabbashi, Maram] Umm Alqura Univ, Coll Nursing, Nursing Sci & Res Dept, Mecca 24232, Saudi Arabia.
RP Alshutwi, S (通讯作者)，King Saud bin Abdulaziz Univ Hlth Sci, Coll Nursing, Riyadh 11481, Saudi Arabia.; Alshutwi, S (通讯作者)，King Abdullah Int Med Res Ctr KAIMRC, Riyadh 14611, Saudi Arabia.
EM shutwis@ksau-hs.edu.sa; falsharif@kau.edu.sa; fshibily@kau.edu.sa;
   walmutairi@kau.edu.sa; malmotairy@ksu.edu.sa; mtghabbashi@uqu.edu.sa
RI Almotairy, Monir/AFQ-2297-2022
OI Almotairy, Monir/0000-0001-9770-6744; Alsharif,
   Fatmah/0000-0002-4695-346X
FU King Abdullah International Medical Research Center (KAIMRC), Riyadh ,
   Saudi Arabia
FX The study was funded by King Abdullah International Medical Research
   Center (KAIMRC), Riyadh 11481, Saudi Arabia.
CR Al-Hajri A, 2021, J ED PRACT, V12, P105, DOI [10.7176/jep/12-9-11, DOI 10.7176/JEP/12-9-11]
   Alamrani MH, 2018, J NURS RES, V26, P152, DOI 10.1097/jnr.0000000000000231
   Ali AA, 2018, CLIN SIMUL NURS, V16, P15, DOI 10.1016/j.ecns.2017.09.009
   Ali MD, 2021, INT J HLTH SCI RES, V11, P44
   Arslan FT, 2018, CLIN SIMUL NURS, V16, P62, DOI 10.1016/j.ecns.2017.10.012
   Baddar F., 2019, CLIN MED RES, V8, P69, DOI [10.11648/j.cmr.20190804.11, DOI 10.11648/J.CMR.20190804.11]
   Blevins Sonya, 2014, Medsurg Nurs, V23, P120
   Presado MHCV, 2018, CIENC SAUDE COLETIVA, V23, P51, DOI 10.1590/1413-81232018231.23072017
   Cook DA, 2011, JAMA-J AM MED ASSOC, V306, P978, DOI 10.1001/jama.2011.1234
   Craig SJ, 2021, NURS EDUC TODAY, V96, DOI 10.1016/j.nedt.2020.104605
   Drake H, 2020, SIMUL HEALTHC, V15, P427, DOI 10.1097/SIH.0000000000000515
   El-gebaly S.M., 2021, INT J NOV RES HEALTH, V8, P520
   Evans E., 2015, YOLK HIGH ED ACAD, V1, P5
   Gillan PC, 2014, NURS EDUC TODAY, V34, P766, DOI 10.1016/j.nedt.2013.10.005
   Goris S., 2014, D ZCE U HLTH SCI I J, V4, P25
   Haukedal TA, 2018, NURS RES PRACT, V2018, DOI 10.1155/2018/7437386
   Hayden JK, 2014, J NURS REGUL, V5, pS3
   Hegland PA, 2017, NURS EDUC TODAY, V54, P6, DOI 10.1016/j.nedt.2017.04.004
   Herlihy K, 2020, TEACH LEARN NURS, V15, P181, DOI 10.1016/j.teln.2020.03.001
   Hoffmann Rosemary L, 2007, Simul Healthc, V2, P110, DOI 10.1097/SIH.0b013e318033abb5
   Horsley TL, 2015, CLIN SIMUL NURS, V11, P4, DOI 10.1016/j.ecns.2014.09.012
   Hsieh Hsin-Yu, 2020, Hu Li Za Zhi, V67, P96, DOI 10.6224/JN.202006_67(3).13
   Hung CC, 2021, NURS EDUC TODAY, V97, DOI 10.1016/j.nedt.2020.104725
   Joseph N, 2015, ANN MED HEALTH SCI R, V5, P247, DOI 10.4103/2141-9248.160186
   Kaddoura MA, 2010, J CONTIN EDUC NURS, V41, P506, DOI 10.3928/00220124-20100701-02
   Kapucu S., 2017, INT J CARING SCI, V10, P1069
   Karadag A, 2012, PROCD SOC BEHV, V47, P781, DOI 10.1016/j.sbspro.2012.06.734
   Katz GB, 2010, SIMUL HEALTHC, V5, P46, DOI 10.1097/SIH.0b013e3181ba1f46
   Kelly MA, 2014, NURS EDUC TODAY, V34, P724, DOI 10.1016/j.nedt.2013.08.014
   Kim J, 2016, BMC MED EDUC, V16, DOI 10.1186/s12909-016-0672-7
   Kirkman Tera R, 2013, Int J Nurs Educ Scholarsh, V10, DOI 10.1515/ijnes-2012-0009
   Laschinger S, 2008, INT J EVID-BASED HEA, V6, P278, DOI [10.1111/j.1744-1609.2008.00108.x, 10.1111/j.1479-6988.2008.00108.x]
   Lee Ji-young, 2020, The International Journal of Advanced Culture Technology, V8, P44
   Leighton K, 2015, NURS EDUC PERSPECT, V36, P317, DOI 10.5480/15-1671
   Levett-Jones Tracy, 2014, Nurse Educ Today, V34, pe58, DOI 10.1016/j.nedt.2013.09.020
   Maran NJ, 2003, MED EDUC, V37, P22, DOI 10.1046/j.1365-2923.37.s1.9.x
   Mohamed SA, 2019, OPEN J NURSING, V9, P855
   National Council of State Boards of Nursing Inc, 2009, NCSBN REPORT FINDING
   National Council of State Boards of Nursing (NCSBN), SIMULATION STUDY 202
   Nestel D, 2015, SIMULATED PATIENT METHODOLOGY: THEORY, EVIDENCE AND PRACTICE, P7
   Pai D., 2018, INT J ADV MED HLTH R, V5, P3, DOI [10.4103/IJAMR.IJAMR_63_17, DOI 10.4103/IJAMR.IJAMR_63_17]
   Parker F, 2011, CLIN SIMUL NURS, V7, pE175, DOI DOI 10.1016/J.ECNS.2010.02.001
   Pilcher J, 2012, NEONATAL NETW, V31, P281, DOI 10.1891/0730-0832.31.5.281
   Albagawi BS, 2021, NURS FORUM, V56, P587, DOI 10.1111/nuf.12591
   Saied H., 2017, J ED PRACT, V8, P95
   Sarfati L, 2019, J EVAL CLIN PRACT, V25, P11, DOI 10.1111/jep.12883
   Shaban I, 2019, INT J AFR NURS SCI, V11, DOI [10.1016/j.ijans.2019.100172, DOI 10.1016/J.IJANS.2019.100172]
   Sofer D, 2018, AM J NURS, V118, P17, DOI 10.1097/01.NAJ.0000532063.79102.19
   Stewart P, 2018, NURS EDUC, V43, P219, DOI 10.1097/NNE.0000000000000474
   World Health Organization, 2009, NURSING MIDWIFERY HU, P3
   Zakari N.M.A., 2017, INT J NURS ED, V9, P75, DOI [10.5958/0974-9357.2017.00040.X, DOI 10.5958/0974-9357.2017.00040.X]
NR 51
TC 0
Z9 0
U1 6
U2 6
PU MDPI
PI BASEL
PA ST ALBAN-ANLAGE 66, CH-4052 BASEL, SWITZERLAND
EI 1660-4601
J9 INT J ENV RES PUB HE
JI Int. J. Environ. Res. Public Health
PD FEB
PY 2022
VL 19
IS 4
AR 2180
DI 10.3390/ijerph19042180
PG 11
WC Environmental Sciences; Public, Environmental & Occupational Health
WE Science Citation Index Expanded (SCI-EXPANDED); Social Science Citation Index (SSCI)
SC Environmental Sciences & Ecology; Public, Environmental & Occupational
   Health
GA ZK6IH
UT WOS:000763090000001
PM 35206368
OA Green Published, gold
DA 2022-07-18
ER

PT J
AU Omil-Lima, D
   Fernstrum, A
   Gupta, K
   Jella, T
   Muncey, W
   Mishra, K
   Bukavina, L
   Scarberry, K
   DeLong, J
   Nikolavsky, D
   Gupta, S
AF Omil-Lima, Danly
   Fernstrum, Austin
   Gupta, Karishma
   Jella, Tarun
   Muncey, Wade
   Mishra, Kirtishri
   Bukavina, Laura
   Scarberry, Kyle
   DeLong, Jessica
   Nikolavsky, Dmitriy
   Gupta, Shubham
TI Urologic Education in the Era of COVID-19: Results From a Webinar-Based
   Reconstructive Urology Lecture Series
SO UROLOGY
LA English
DT Article
AB OBJECTIVE To determine the response to a virtual educational curriculum in reconstructive urology presented during the COVID-19 pandemic. To assess learner satisfaction with the format and content of the curriculum, including relevance to learners' education and practice.
   MATERIALS AND METHODS A webinar curriculum of fundamental reconstructive urology topics was developed through the Society of Genitourinary Reconstructive Surgeons and partnering institutions. Expert-led sessions were broadcasted. Registered participants were asked to complete a survey regarding the curriculum. Responses were used to assess the quality of the curriculum format and content, as well as participants' practice demographics.
   RESULTS Our survey yielded a response rate of 34%. Survey responses showed >50% of practices offer reconstructive urologic services, with 37% offered by providers without formal fellowship training. A difference in self-reported baseline knowledge was seen amongst junior residents and attendings (P <.05). Regardless of level of training, all participants rated the topics presented as relevant to their education/practice (median response = 5/5). Responders also indicated that the curriculum supplemented their knowledge in reconstructive urology (median response = 5/5). The webinar format and overall satisfaction with the curriculum was highly rated (median response = 5/5). Participants also stated they were likely to recommend the series to others.
   CONCLUSION We demonstrate success of an online curriculum in reconstructive urology. Given >50% of practices surveyed offer reconstruction, we believe the curriculum's educational benefits (increasing access and collaboration while minimizing the risk of in-person contact) will continue beyond the COVID-19 pandemic and that this will remain a relevant educational platform for urologists moving forward. (C) 2021 Elsevier Inc.
C1 Univ Hosp Cleveland, Med Ctr, Urol Inst, Cleveland, OH 44106 USA.
   Case Western Reserve Univ, Sch Med, Cleveland, OH USA.
   Eastern Virginia Med Sch, Dept Urol, Norfolk, VA 23501 USA.
   SUNY Upstate Med Univ, Dept Urol, Syracuse, NY 13210 USA.
RP Gupta, S (通讯作者)，Case Western Reserve Univ, Univ Hosp Cleveland, Sch Med, Reconstruct Urol,Med Ctr,Urol Inst, 11100 Euclid Ave, Cleveland, OH 44106 USA.
EM Shubham.Gupta@UHhospitals.org
OI Gupta, Karishma/0000-0002-1501-032X
CR Almarzooq ZI, 2020, J AM COLL CARDIOL, V75, P2635, DOI 10.1016/j.jacc.2020.04.015
   Baruch Y, 2008, HUM RELAT, V61, P1139, DOI 10.1177/0018726708094863
   Blanco-Colino R, 2020, ANN SURG, V272, pE24, DOI 10.1097/SLA.0000000000003929
   Buxton E, 2012, J CONTIN HIGH EDUC, V60, P12, DOI 10.1080/07377363.2012.649125
   Chick RC, 2020, J SURG EDUC, V77, P729, DOI 10.1016/j.jsurg.2020.03.018
   Crawshaw BP, 2016, DIS COLON RECTUM, V59, P28
   Dedeilia A, 2020, IN VIVO, V34, P1603, DOI 10.21873/invivo.11950
   Diokno AC, 2020, INT UROL NEPHROL, V52, P1195, DOI 10.1007/s11255-020-02511-0
[truncated: 2,998,787 more chars]
