# Supplementary material for: The impact of COVID-19 on online medical education: a knowledge graph analysis based on co-term analysis
Source: BMC Med Educ. 2023 Apr 1;23:203. doi: 10.1186/s12909-023-04193-5 (PMC10067015; doi:10.1186/s12909-023-04193-5)
Supplement: Supplementary file 1 — Additional file 1. [file 12909_2023_4193_MOESM1_ESM.zip › wos/savedrecs (6).txt]

FN Clarivate Analytics Web of Science
VR 1.0
PT J
AU Nobels, A
   Migchels, C
   Seker, A
   So, C
   Trancik, P
   Zaja, N
   Stercu, G
AF Nobels, A.
   Migchels, C.
   Seker, A.
   So, C.
   Trancik, P.
   Zaja, N.
   Stercu, G.
TI COVID-19 and psychiatric training: Results from the efpt country surveys
SO EUROPEAN PSYCHIATRY
LA English
DT Meeting Abstract
DE online training; Education; psychotherapy; pandemic
C1 [Nobels, A.] Ghent Univ Hosp, Psychiat & Med Psychol, Ghent, Belgium.
   [Nobels, A.] Univ Ghent, Int Ctr Reprod Hlth, Ghent, Belgium.
   [Nobels, A.; Migchels, C.; Seker, A.; So, C.; Trancik, P.; Zaja, N.; Stercu, G.] European Federat Psychiat Trainees, Efpt, Brussels, Belgium.
   [Migchels, C.] KULeuven, Univ Psychiat Ctr, Kortenberg, Belgium.
   [Seker, A.] Erciyes Univ Hosp, Child & Adolescent Psychiat, Kayseri, Turkey.
   [So, C.] Univ Tours, Fac Med, Tours, France.
   [Trancik, P.] Psychiat Hosp Bohnice, Gen Adult Psychiat, Prague, Czech Republic.
   [Trancik, P.] Charles Univ Prague, Fac Med 3, Prague, Czech Republic.
   [Trancik, P.] Natl Inst Mental Hlth, Nimh, Klecany, Czech Republic.
   [Zaja, N.] Vrapce Psychiat Hosp, Psychiat, Zagreb, Croatia.
   [Stercu, G.] Prof Dr Alexandru Obregia Clin Hosp Psychiat, Gen Adult Psychiat, Bucharest, Romania.
NR 0
TC 0
Z9 0
U1 0
U2 0
PU CAMBRIDGE UNIV PRESS
PI CAMBRIDGE
PA EDINBURGH BLDG, SHAFTESBURY RD, CB2 8RU CAMBRIDGE, ENGLAND
SN 0924-9338
EI 1778-3585
J9 EUR PSYCHIAT
JI Eur. Psychiat.
PD APR
PY 2021
VL 64
SU 1
SI SI
MA S0157
BP S41
EP S41
DI 10.1192/j.eurpsy.2021.138
PG 1
WC Psychiatry
WE Science Citation Index Expanded (SCI-EXPANDED); Social Science Citation Index (SSCI)
SC Psychiatry
GA UM9TB
UT WOS:000693665700105
OA gold
DA 2022-07-18
ER

PT J
AU Schweiker, SS
   Levonis, SM
AF Schweiker, Stephanie S.
   Levonis, Stephan M.
TI Insights Gained While Teaching First Semester Chemistry in the Time of
   COVID-19 at Bond University in Australia
SO JOURNAL OF CHEMICAL EDUCATION
LA English
DT Article
DE History/Philosophy; Computer-Based Learning; Distance Learning/Self
   Instruction; Internet/Web-Based Learning; Multimedia-Based Learning;
   Testing/Assessment; High School/Introductory Chemistry; First-Year
   Undergraduate/General; Second-Year Undergraduate
AB The COVID-19 lockdown in Australia forced Bond University to transition from their normal face-to-face delivery mode to a remote delivery mode during the first trimester of 2020. In this communication, we discuss the experiences in transitioning to an online teaching model, and we discuss the challenges faced and the outcomes achieved. We reflect on lessons learned and how Bond University is emerging with a new normal learning and teaching model.
C1 [Schweiker, Stephanie S.; Levonis, Stephan M.] Bond Univ, Fac Hlth Sci & Med, Med Chem Grp, Robina, Qld 4229, Australia.
RP Schweiker, SS (通讯作者)，Bond Univ, Fac Hlth Sci & Med, Med Chem Grp, Robina, Qld 4229, Australia.
EM sschweik@bond.edu.au
RI Levonis, Stephan/ABF-4000-2020
OI Levonis, Stephan/0000-0002-6538-7459; Schweiker,
   Stephanie/0000-0002-0978-2569
CR Dunstan K., 2020, TRANSFORMING HIGHER
   Dziuban C, 2018, INT J EDUC TECHNOL H, V15, DOI 10.1186/s41239-017-0087-5
   Gorgi K., 2020, TIMES HIGHER ED, V2020
   Graham CR, 2013, INTERNET HIGH EDUC, V18, P4, DOI 10.1016/j.iheduc.2012.09.003
   Honeycutt B., 2016, 101 UNPLUGGED FLIPPE
   Laal M, 2012, PROCD SOC BEHV, V31, P486, DOI 10.1016/j.sbspro.2011.12.091
   O'Flaherty J, 2015, INTERNET HIGH EDUC, V25, P85, DOI 10.1016/j.iheduc.2015.02.002
   Oliver B., 2015, J TEACHING LEARNING, V6, P56
   Potgieter M., 2019, RES PRACTICE CHEM ED, P89, DOI DOI 10.1007/978-981-13-6998-8_6
   Reid SA, 2016, CHEM EDUC RES PRACT, V17, P914, DOI 10.1039/c6rp00129g
   Schweiker SS, 2020, FUTURE MED CHEM, V12, P1289, DOI 10.4155/fmc-2020-0103
   Smith JD, 2013, CHEM EDUC RES PRACT, V14, P607, DOI 10.1039/c3rp00083d
   Twigg C. A., 2003, EDUCAUSE REV, V38, P28
   World Health Organization, 2020, 51 WHO
   Xu D, 2014, J HIGH EDUC, V85, P633, DOI 10.1353/jhe.2014.0028
NR 15
TC 4
Z9 4
U1 0
U2 1
PU AMER CHEMICAL SOC
PI WASHINGTON
PA 1155 16TH ST, NW, WASHINGTON, DC 20036 USA
SN 0021-9584
EI 1938-1328
J9 J CHEM EDUC
JI J. Chem. Educ.
PD SEP 8
PY 2020
VL 97
IS 9
BP 2863
EP 2865
DI 10.1021/acs.jchemed.0c00621
PG 3
WC Chemistry, Multidisciplinary; Education, Scientific Disciplines
WE Science Citation Index Expanded (SCI-EXPANDED)
SC Chemistry; Education & Educational Research
GA NP2MX
UT WOS:000570016400072
OA Green Published
DA 2022-07-18
ER

PT J
AU Arafat, SMY
   Kar, SK
   Menon, V
   Alradie-Mohamed, A
   Mukherjee, S
   Kaliamoorthy, C
   Kabir, R
AF Arafat, S. M. Yasir
   Kar, Sujita Kumar
   Menon, Vikas
   Alradie-Mohamed, Angi
   Mukherjee, Srijeeta
   Kaliamoorthy, Charanya
   Kabir, Russell
TI Responsible Factors of Panic Buying: An Observation From Online Media
   Reports
SO FRONTIERS IN PUBLIC HEALTH
LA English
DT Article
DE panic buying; media report analysis; content analysis; COVID-19;
   pandemic
AB Background: Panic buying is an erratic human behavior that has been reported irregularly and episodically. There is a dearth of studies exploring the identifiable factors accounting for it. We aimed to identify the factors responsible for panic buying extracted from online media reports.
   Methods: We scrutinized the media reports published in English discussing the different aspects of panic buying. We collected data until May 30, 2020, and searched the possible mentioned reasons responsible for panic buying.
   Results: We analyzed a total of 784 media reports. The majority of the reports were found in Bing (18%), Ecosia (12.6%), Google (26.4%), and Yahoo (12.5%). Panic buying was reported in 93 countries. Among the 784 responses, a total of 171 reports did not explain the responsible factors of panic buying. Therefore, we analyzed the remaining 613 reports to identify the same. A sense of scarcity was reportedly found as the important factor in about 75% of the reports followed by increased demand (66.07%), the importance of the product (45.02%), anticipation of price hike (23.33%), and due to COVID-19 and its related factors (13.21%). Other reported factors were a rumor, psychological factors (safety-seeking behavior, uncertainty, anxiety reduction, and taking control), social learning, lack of trust, government action, and past experience.
   Conclusions: The study revealed the responsible factors of panic buying extracted from media reports. Further, studies involving the individuals indulging in panic buying behavior are warranted to replicate the findings.
C1 [Arafat, S. M. Yasir] Enam Med Coll & Hosp, Dept Psychiat, Dhaka, Bangladesh.
   [Kar, Sujita Kumar] King Georges Med Univ, Dept Psychiat, Lucknow, Uttar Pradesh, India.
   [Menon, Vikas; Kaliamoorthy, Charanya] Jawaharlal Inst Postgrad Med Educ & Res, Dept Psychiat, Pondicherry, India.
   [Alradie-Mohamed, Angi; Kabir, Russell] Anglia Ruskin Univ, Fac Hlth Educ Med & Social Care, Sch Allied Hlth, Chelmsford, Essex, England.
   [Mukherjee, Srijeeta] Maharaja Krushna Chandra Gajapati Med Coll, Dept Psychiat, Brahmapur, India.
RP Arafat, SMY (通讯作者)，Enam Med Coll & Hosp, Dept Psychiat, Dhaka, Bangladesh.
EM arafatdmc62@gmail.com
RI Kar, Sujita Kumar/R-3249-2019; Arafat, S M Yasir/P-9260-2015; Menon,
   Vikas/F-3100-2012; Kabir, Russell/H-9715-2019
OI Kar, Sujita Kumar/0000-0003-1107-3021; Arafat, S M
   Yasir/0000-0003-0521-5708; Kabir, Russell/0000-0001-9257-2775;
   Mukherjee, Srijeeta/0000-0002-5372-0445; Alradie-Mohamed,
   Angi/0000-0001-9079-8850
CR Ahmad AR, 2020, J MED INTERNET RES, V22, DOI 10.2196/19556
   Arafat SMY, 2021, INT J SOC PSYCHIATR, V67, P520, DOI 10.1177/0020764020962539
   Arafat S M Yasir, 2020, Neurol Psychiatry Brain Res, V37, P100, DOI 10.1016/j.npbr.2020.07.002
   Arafat SMY, 2020, PSYCHIAT RES, V289, DOI 10.1016/j.psychres.2020.113061
   ARAFAT SMY, 2020, INT J MENT HEAL 0521
   Bonneux L, 2006, BMJ-BRIT MED J, V332, P786, DOI 10.1136/bmj.332.7544.786
   Chen Y., 2020, J SAFETY SCI RESILIE, V1, P57, DOI [10.1016/j.jnlssr.2020.06.003, DOI 10.1016/J.JNLSSR.2020.06.003]
   Harmon D, 2015, PLOS ONE, V10, DOI 10.1371/journal.pone.0131871
   Hossain M.S., 2020, J BIOMED ANAL, V3, P1, DOI [10.30577/jba.v3i2.40, DOI 10.30577/JBA.V3I2.40]
   Sim K, 2020, PSYCHIAT RES, V288, DOI 10.1016/j.psychres.2020.113015
   Singh C., 2020, STUD INDIAN PLACE NA, V40, P44
   Tsao YC, 2019, IND MARKET MANAG, V77, P209, DOI 10.1016/j.indmarman.2018.09.004
   Yasir Arafat S.M., 2020, GLOB PSYCHIAT, V3, P249, DOI [10.2478/gp-2020-0022, DOI 10.2478/gp-2020-0022, DOI 10.2478/GP-2020-0022]
   YUEN KF, 2020, INT J ENV RES PUB HE, V0017
NR 14
TC 23
Z9 23
U1 10
U2 27
PU FRONTIERS MEDIA SA
PI LAUSANNE
PA AVENUE DU TRIBUNAL FEDERAL 34, LAUSANNE, CH-1015, SWITZERLAND
EI 2296-2565
J9 FRONT PUBLIC HEALTH
JI Front. Public Health
PD NOV 5
PY 2020
VL 8
AR 603894
DI 10.3389/fpubh.2020.603894
PG 6
WC Public, Environmental & Occupational Health
WE Science Citation Index Expanded (SCI-EXPANDED); Social Science Citation Index (SSCI)
SC Public, Environmental & Occupational Health
GA OU5VD
UT WOS:000591595500001
PM 33224924
OA Green Published, gold, Green Accepted
DA 2022-07-18
ER

PT J
AU Sinha, V
   Malik, M
   Nugent, N
   Drake, P
   Cavale, N
AF Sinha, Vikram
   Malik, Mohsan
   Nugent, Nora
   Drake, Paul
   Cavale, Naveen
TI The Role of Virtual Consultations in Plastic Surgery During COVID-19
   Lockdown
SO AESTHETIC PLASTIC SURGERY
LA English
DT Article
DE Plastic surgery; Telemedicine; Virtual consultation; Patient safety;
   Technology
AB Background COVID-19 has led to government enforced 'lockdown' in the UK severely limiting face-to-face patient interaction. Virtual consultations present a means for continued patient access to health care. Our aim was to evaluate the use of virtual consultations (VCons) during lockdown and their possible role in the future.
   Methods An anonymous survey was disseminated to UK and European plastic surgeons via social media, email sharing and via the European Association of Societies of Aesthetic Plastic Surgery newsletter. Uptake of VCons, modality, effectiveness, safety and future utility were assessed.
   Results Forty-three senior plastic surgeons responded to the survey. The majority of the respondents (97.7%) reported using VCons during COVID-19 lockdown, of which 74.4% had no prior experience. Two-thirds of surgeons utilised commercial platforms such as Zoom, FaceTime and Skype, 38.1% of respondents did not know about or were unsure about adequate encryption for health care use, and just under a half (47.6%) reported they were unaware of or lacking GDPR compliance. Most (97.6%) say they are likely to use virtual consultations after lockdown.
   Conclusion Virtual consultations have had a crucial role in patient care during UK lockdown. It is clear that they will serve as an adjunct to face-to-face consultation in the future. Further regulation is required to ensure platforms offer adequate safety and security measures and are compliant with relevant data protection laws.
   Level of Evidence IV This journal requires that authors assign a level of evidence to each article. For a full description of these Evidence-Based Medicine ratings, please refer to the Table of Contents or the online Instructions to Authors www.springer.com/00266.
C1 [Sinha, Vikram] Kings Coll London, Sch Med Educ, London SE1 1UL, England.
   [Malik, Mohsan] Moorfields Eye Hosp, Dept Ophthalmol, London, England.
   [Nugent, Nora; Drake, Paul] Queen Victoria Hosp, Plast Surg, E Grinstead, England.
   [Cavale, Naveen] Kings Coll Hosp London, Dept Surg, London, England.
RP Sinha, V (通讯作者)，Kings Coll London, Sch Med Educ, London SE1 1UL, England.
EM vikramsinha@icloud.com
RI Nugent, Nora/X-4235-2019; Drake, Paul John Henry/AGZ-0988-2022
OI Drake, Paul John Henry/0000-0002-8217-245X; sinha,
   vikram/0000-0002-2954-3952
CR Armstrong A, 2020, J PLAST RECONSTR AES, V73, P1174, DOI 10.1016/j.bjps.2020.03.027
   Greenhalgh T, 2016, BMJ OPEN, V6, DOI 10.1136/bmjopen-2015-009388
   Iacobucci G, 2020, BRIT MED J PUBLISHIN
   Kang S, 2020, EYE, V34, P1193, DOI 10.1038/s41433-020-0953-6
   Kjaer Niels Kristian, 2002, Ugeskr Laeger, V164, P5262
   Krout RE, 2010, MUSIC THER PERSPECT, V28, P79, DOI 10.1093/mtp/28.1.79
   Phillips M, 2018, HUM GENET, V137, P575, DOI 10.1007/s00439-018-1919-7
   Pignatti M, 2020, J PLAST RECONSTR AES, V73, P1348, DOI 10.1016/j.bjps.2020.05.002
   SENIE RT, 1981, AM J PUBLIC HEALTH, V71, P583, DOI 10.2105/AJPH.71.6.583
   Union TMD, 2020, COND REM CONS
   Wootton R, 2001, BRIT MED J, V323, P557, DOI 10.1136/bmj.323.7312.557
NR 11
TC 8
Z9 8
U1 0
U2 1
PU SPRINGER
PI NEW YORK
PA ONE NEW YORK PLAZA, SUITE 4600, NEW YORK, NY, UNITED STATES
SN 0364-216X
EI 1432-5241
J9 AESTHET PLAST SURG
JI Aesthet. Plast. Surg.
PD APR
PY 2021
VL 45
IS 2
BP 777
EP 783
DI 10.1007/s00266-020-01932-7
EA AUG 2020
PG 7
WC Surgery
WE Science Citation Index Expanded (SCI-EXPANDED)
SC Surgery
GA RG8HR
UT WOS:000564513000002
PM 32869133
OA Green Published, hybrid
DA 2022-07-18
ER

PT J
AU Lai, AYK
   Sit, SMM
   Lai, TTK
   Wang, MP
   Kong, CHM
   Cheuk, JYY
   Feng, YB
   Ip, MSM
   Lam, TH
AF Lai, Agnes Yuen-kwan
   Sit, Shirley Man-man
   Lai, Theresa Tze-kwan
   Wang, Man-ping
   Kong, Cecilia Hoi-mei
   Cheuk, Jessica Yuet-ying
   Feng, Yibin
   Ip, Mary Sau-man
   Lam, Tai-hing
TI Facemask Wearing Among Chinese International Students From Hong Kong
   Studying in United Kingdom Universities During COVID-19: A Mixed Method
   Study
SO FRONTIERS IN PSYCHIATRY
LA English
DT Article
DE facemask; international students; University students; stress; mental
   health; Hong Kong; United Kingdom; prejudiced attitudes
ID COMMUNITY; EPIDEMIC; GENDER
AB Background: The mental health of international students studying abroad has been neglected during the COVID-19 pandemic. Objective: This mixed-method study examined perceived public attitudes, personal beliefs, practice and stress toward facemask wearing as a preventive measure against COVID-19 among international University students from Hong Kong studying in the United Kingdom (UK) in the early stage (January-March 2020) of the pandemic. Methods: Our study included 2 parts: (i) an exponential, non-discriminative snowball sampling strategy was used to recruit 91 Chinese students studying in the UK to complete an online questionnaire survey, and (ii) online Zoom focus group interviews were conducted with 16 students who completed the online survey to gain an in-depth understanding of their experiences and coping methods during the pandemic. Results: Of the 91 students, 92.3% reported the UK public did not view facemask wearing as a preventive measure. 98.9% believed facemask wearing was an effective preventive measure, but 56% wore facemasks more than half of the time when out in public. 50.5% had internal conflicts of stress both when wearing and not wearing facemasks, which was more common in females than males [(62.5 vs. 31.5%), P = 0.004, Relative Risk (RR): 1.99 (1.17, 3.38)]. 61.5% reported public prejudiced attitudes against facemask wearing, also more common in females than males (71.4 vs. 45.7%), P = 0.02, RR: 1.56 (1.05, 2.32). The qualitative findings corroborated with the quantitative findings and reported that peer and family support were important for them to face such difficulties, and positive thinking and adaptability were effective methods on stress management. Conclusions: Since the outbreak of COVID-19, Chinese international students have been faced with a difficult, confusing, and sensitive situation. Owing to the ongoing pandemic, rising xenophobia and racist behaviors and the resumption of students' studies studies in the U.K., support from global communities are needed in their pursuit of quality education overseas. Our findings have significant implications on the proactive roles that governments should have, and the need for clear and accurate public health messaging to change public attitudes and mitigate prejudice. Academic institutions and mental health professionals need to proactively provide additional support to Chinese international students.
C1 [Lai, Agnes Yuen-kwan; Wang, Man-ping; Kong, Cecilia Hoi-mei; Cheuk, Jessica Yuet-ying] Univ Hong Kong, Sch Nursing, Hong Kong, Peoples R China.
   [Sit, Shirley Man-man; Lam, Tai-hing] Univ Hong Kong, Sch Publ Hlth, Hong Kong, Peoples R China.
   [Lai, Theresa Tze-kwan] Caritas Inst Higher Educ, Sch Hlth Sci, Hong Kong, Peoples R China.
   [Feng, Yibin] Univ Hong Kong, Sch Chinese Med, Hong Kong, Peoples R China.
   [Ip, Mary Sau-man] Univ Hong Kong, Dept Med, Hong Kong, Peoples R China.
RP Lai, AYK (通讯作者)，Univ Hong Kong, Sch Nursing, Hong Kong, Peoples R China.
EM agneslai@hku.hk
OI Sit, Shirley/0000-0002-8429-707X; LAI, Agnes Yuen
   Kwan/0000-0002-7321-2632
FU Sir Robert Kotewall Professorship in Public Health Fund
FX Sir Robert Kotewall Professorship in Public Health Fund.
CR American Psychological Association Stress in America, STRESS GEND
   Campbell L, 2020, GUARDIAN
   Cheng KK, 2022, LANCET, V399, pE39, DOI 10.1016/S0140-6736(20)30918-1
   Cheng VCC, 2020, J INFECTION, V81, P107, DOI 10.1016/j.jinf.2020.04.024
   Coughlan S., 2020, BBC NEWS
   Cowling BJ, 2020, LANCET PUBLIC HEALTH, V5, pE279, DOI 10.1016/S2468-2667(20)30090-6
   Creswell J. W., 2017, DESIGNING CONDUCTING
   Dantzer R, 2012, BIOL PSYCHIAT, V71, P4, DOI 10.1016/j.biopsych.2011.10.025
   Devakumar D, 2020, LANCET, V395, P1194, DOI 10.1016/S0140-6736(20)30792-3
   Feng S, 2020, LANCET RESP MED, V8, P434, DOI 10.1016/S2213-2600(20)30134-X
   Galante J, 2018, LANCET PUBLIC HEALTH, V3, pE72, DOI 10.1016/S2468-2667(17)30231-1
   Huang JJ, 2020, J VASC INTERV RADIOL, V31, P1187, DOI 10.1016/j.jvir.2020.04.020
   Jackson LA, 2001, SEX ROLES, V44, P363, DOI 10.1023/A:1010937901821
   Kirchherr J, 2018, PLOS ONE, V13, DOI 10.1371/journal.pone.0201710
   Lai AYK, 2020, FRONT PSYCHIATRY, V11, DOI 10.3389/fpsyt.2020.584240
   Leung CC, 2020, LANCET, V395, P945, DOI 10.1016/S0140-6736(20)30520-1
   Liu NQ, 2020, PSYCHIAT RES, V287, DOI 10.1016/j.psychres.2020.112921
   MacIntyre CR, 2020, INT J NURS STUD, V108, DOI 10.1016/j.ijnurstu.2020.103629
   Morse J., 1995, QUALITATIVE RES METH
   Ng E, 2020, AM J TROP MED HYG, V102, P1158, DOI 10.4269/ajtmh.20-0285
   Pascoe MC, 2020, INT J ADOLESC YOUTH, V25, P104, DOI 10.1080/02673843.2019.1596823
   Picheta R., 2020, CNN NEWS
   Rieger M.O., 2020, SOC HLTH BEHAV, V3, P50, DOI [10.4103/shb.Shb_23_20, DOI 10.4103/SHB.SHB_23_20, 10.4103/SHB.SHB_23_20]
   Rieger MO., 2020, EC B ACCESS EC, V41, P662
   Sax LJ, 2003, RES HIGH EDUC, V44, P409, DOI 10.1023/A:1024232915870
   Smith G., 2008, DOES GENDER INFLUENC
   Spagnolo PA, 2020, ANN INTERN MED, V173, P385, DOI 10.7326/M20-1941
   The UNESCO International Institute for Higher Education in Latin America and the Caribbean (IESALC), COR COV 19 HIGH ED I
   Weale S., 2020, GUARDIAN
   Zannettou S., 2020, ARXIV PREPRINT ARXIV
   Zhai YS, 2020, LANCET PSYCHIAT, V7, pE22, DOI 10.1016/S2215-0366(20)30089-4
NR 31
TC 3
Z9 3
U1 6
U2 21
PU FRONTIERS MEDIA SA
PI LAUSANNE
PA AVENUE DU TRIBUNAL FEDERAL 34, LAUSANNE, CH-1015, SWITZERLAND
SN 1664-0640
J9 FRONT PSYCHIATRY
JI Front. Psychiatry
PD JUN 16
PY 2021
VL 12
AR 673531
DI 10.3389/fpsyt.2021.673531
PG 9
WC Psychiatry
WE Science Citation Index Expanded (SCI-EXPANDED); Social Science Citation Index (SSCI)
SC Psychiatry
GA TB7HD
UT WOS:000668114800001
PM 34220582
OA gold, Green Published
DA 2022-07-18
ER

PT J
AU Tsai, JY
   Phua, J
   Pan, SY
   Yang, CC
AF Tsai, Jiun-Yi
   Phua, Joe
   Pan, Shuya
   Yang, Chia-Chen
TI Intergroup Contact, COVID-19 News Consumption, and the Moderating Role
   of Digital Media Trust on Prejudice Toward Asians in the United States:
   Cross-Sectional Study
SO JOURNAL OF MEDICAL INTERNET RESEARCH
LA English
DT Article
DE COVID-19; prejudice; news exposure; news trust; infodemic; media bias;
   racism; social media use; intergroup contact; regression; moderation
   analysis; cross-sectional survey
ID BEHAVIORAL IMMUNE-SYSTEM; PERCEPTIONS; PERSONALITY; ATTITUDES; EPIDEMIC;
   EXPOSURE; TESTS; RISK
AB Background: The perceived threat of a contagious virus may lead people to be distrustful of immigrants and out-groups. Since the COVID-19 outbreak, the salient politicized discourses of blaming Chinese people for spreading the virus have fueled over 2000 reports of anti-Asian racial incidents and hate crimes in the United States.
   Objective: The study aims to investigate the relationships between news consumption, trust, intergroup contact, and prejudicial attitudes toward Asians and Asian Americans residing in the United States during the COVID-19 pandemic. We compare how traditional news, social media use, and biased news exposure cultivate racial attitudes, and the moderating role of media use and trust on prejudice against Asians is examined.
   Methods: A cross-sectional study was completed in May 2020. A total of 430 US adults (mean age 36.75, SD 11.49 years; n=258, 60% male) participated in an online survey through Amazon's Mechanical Turk platform. Respondents answered questions related to traditional news exposure, social media use, perceived trust, and their top three news channels for staying informed about the novel coronavirus. In addition, intergroup contact and racial attitudes toward Asians were assessed. We performed hierarchical regression analyses to test the associations. Moderation effects were estimated using simple slopes testing with a 95% bootstrap confidence interval approach.
   Results: Participants who identified as conservatives (beta=.08, P=.02), had a personal infection history (beta=.10, P=.004), and interacted with Asian people frequently in their daily lives (beta=.46, P<.001) reported more negative attitudes toward Asians after controlling for sociodemographic variables. Relying more on traditional news media (beta=.08, P=.04) and higher levels of trust in social media (beta=.13, P=.007) were positively associated with prejudice against Asians. In contrast, consuming news from left-leaning outlets (beta=-.15, P=.001) and neutral outlets (beta=-.13, P=.003) was linked to less prejudicial attitudes toward Asians. Among those who had high trust in social media, exposure had a negative relationship with prejudice. At high levels of trust in digital websites and apps, frequent use was related to less unfavorable attitudes toward Asians.
   Conclusions: Experiencing racial prejudice among the Asian population during a challenging pandemic can cause poor psychological outcomes and exacerbate health disparities. The results suggest that conservative ideology, personal infection history, frequency of intergroup contact, traditional news exposure, and trust in social media emerge as positive predictors of prejudice against Asians and Asian Americans, whereas people who get COVID-19 news from left-leaning and balanced outlets show less prejudice. For those who have more trust in social media and digital news, frequent use of these two sources is associated with lower levels of prejudice. Our findings highlight the need to reshape traditional news discourses and use social media and mobile news apps to develop credible messages for combating racial prejudice against Asians.
C1 [Tsai, Jiun-Yi] No Arizona Univ, Sch Commun, Flagstaff, AZ 86011 USA.
   [Phua, Joe] Univ Georgia, Grady Coll Journalism & Mass Commun, Athens, GA 30602 USA.
   [Pan, Shuya] Renmin Univ China, Sch Journalism & Commun, 59 Zhongguancun St, Beijing 100872, Peoples R China.
   [Yang, Chia-Chen] Oklahoma State Univ, Sch Educ Fdn Leadership & Aviat, Stillwater, OK 74078 USA.
RP Pan, SY (通讯作者)，Renmin Univ China, Sch Journalism & Commun, 59 Zhongguancun St, Beijing 100872, Peoples R China.
EM shuya@ruc.edu.cn
OI Yang, Chia-chen/0000-0002-8207-5211; Phua, Joe/0000-0001-5883-089X;
   Tsai, Jiun-Yi/0000-0001-7333-2821
FU fundamental research funds for the Central Universities; Renmin
   University of China [18XNB006]
FX This project is supported by the fundamental research funds for the
   Central Universities and the research funds of Renmin University of
   China (Project Number: 18XNB006).
CR Abd-Alrazaq A, 2020, J MED INTERNET RES, V22, DOI 10.2196/19016
   Ackerman JM, 2018, SOC PERSONAL PSYCHOL, V12, DOI 10.1111/spc3.12371
   Allport Gordon W., 1954, NATURE PREJUDICE
   Bermejo F, 2020, MEDIA CLOUD     0403
   Boas T.C., 2018, POLIT SCI RES METH, V8, P232
   Budhwani H, 2020, J MED INTERNET RES, V22, DOI 10.2196/19301
   Christenson D.P., 2013, POLITICAL METHODOLOG, V20, P27
   Cohen J., 1977, STAT POWER ANAL BEHA, DOI [10.1016/C2013-0-10517-X, DOI 10.1016/C2013-0-10517-X]
   Croucher SM, 2020, FRONT COMMUN, V5, DOI 10.3389/fcomm.2020.00039
   De Coninck D, 2020, PUBLIC HEALTH, V183, P65, DOI 10.1016/j.puhe.2020.05.011
   de Zuniga HG, 2017, J COMPUT-MEDIAT COMM, V22, P105, DOI 10.1111/jcc4.12185
   Dhanani LY, 2020, INT J PUBLIC HEALTH, V65, P747, DOI 10.1007/s00038-020-01440-0
   Dixon TL, 2013, MEDIA EFFECTS MEDIA, P272
   Dixon TL, 2008, J COMMUN, V58, P321, DOI 10.1111/j.1460-2466.2008.00387.x
   Dovidio JF, 2017, GROUP PROCESS INTERG, V20, P606, DOI 10.1177/1368430217712052
   Eichelberger L, 2007, SOC SCI MED, V65, P1284, DOI 10.1016/j.socscimed.2007.04.022
   Faul F, 2009, BEHAV RES METHODS, V41, P1149, DOI 10.3758/BRM.41.4.1149
   Garfin DR, 2020, HEALTH PSYCHOL, V39, P355, DOI 10.1037/hea0000875
   Gollust SE, 2020, J HEALTH POLIT POLIC, V45, P967, DOI 10.1215/03616878-8641506
   Hart PS, 2020, SCI COMMUN, V42, P679, DOI 10.1177/1075547020950735
   Hauser DJ, 2016, BEHAV RES METHODS, V48, P400, DOI 10.3758/s13428-015-0578-z
   Huang JY, 2011, PSYCHOL SCI, V22, P1550, DOI 10.1177/0956797611417261
   Jurkowitz M., 2020, US MEDIA POLARIZATIO
   Kim HS, 2016, PSYCHOL SCI, V27, P935, DOI 10.1177/0956797616642596
   Korol L, 2018, ASIAN AM J PSYCHOL, V9, P200, DOI 10.1037/aap0000107
   Lee SWS, 2020, FRONT PSYCHOL, V11, DOI 10.3389/fpsyg.2020.01392
   Levay KE, 2016, SAGE OPEN, V6, DOI 10.1177/2158244016636433
   Li Y, 2020, AM J PUBLIC HEALTH, V110, P956, DOI 10.2105/AJPH.2020.305698
   Liu BF, 2016, COMMUN RES, V43, P626, DOI 10.1177/0093650214565917
   Liu Y, 2020, AM J PREV MED, V59, P481, DOI 10.1016/j.amepre.2020.06.007
   Liu Y, 2017, MULTIVAR BEHAV RES, V52, P445, DOI 10.1080/00273171.2017.1309261
   M?ller K., 2019, SSRN J, DOI [10.2139/ssrn.3149103, DOI 10.2139/SSRN.3149103]
   Mortensen CR, 2010, PSYCHOL SCI, V21, P440, DOI 10.1177/0956797610361706
   Motta M, 2020, CAN J POLIT SCI, V53, P335, DOI 10.1017/S0008423920000396
   Neuberg SL, 2016, CURR OPIN PSYCHOL, V7, P1, DOI 10.1016/j.copsyc.2015.06.004
   Newman N., 2020, REUTERS I DIGITAL NE
   Park S, 2019, PUBLIC RELAT REV, V45, DOI 10.1016/j.pubrev.2019.05.015
   Pettigrew TF, 2006, J PERS SOC PSYCHOL, V90, P751, DOI 10.1037/0022-3514.90.5.751
   Prati G, 2016, RISK ANAL, V36, P2000, DOI 10.1111/risa.12537
   Preacher KJ, 2007, MULTIVAR BEHAV RES, V42, P185, DOI 10.1080/00273170701341316
   Ramasubramanian S, 2017, HOWARD J COMMUN, V28, P36, DOI 10.1080/10646175.2016.1235519
   Reny TT, 2022, POLIT GROUPS IDENTIT, V10, P209, DOI 10.1080/21565503.2020.1769693
   Ruiz N.G., 2020, MANY BLACK ASIAN AME
   Schaller M, 2011, CURR DIR PSYCHOL SCI, V20, P99, DOI 10.1177/0963721411402596
   Schaller M, 2011, PHILOS T R SOC B, V366, P3418, DOI 10.1098/rstb.2011.0029
   Schemer C, 2020, MASS COMMUN SOC, V23, P230, DOI 10.1080/15205436.2019.1692037
   Shearer E., 2020, LOCAL NEWS IS PLAYIN
   SOROKOWSKI P, 2020, SUSTAINABILITY, V12, P67045, DOI DOI 10.1177/0956797610361706
   Stechemesser A, 2020, ECLINICALMEDICINE, V23, DOI 10.1016/j.eclinm.2020.100372
   Stromback J., 2020, ANN INT COMMUNICATIO, P1
   Sykes GB, 2020, BISCUIT, COOKIE AND CRACKER PROCESS AND RECIPES, P151, DOI 10.1016/B978-0-12-820598-3.00006-8
   Talaska CA, 2008, SOC JUSTICE RES, V21, P263, DOI 10.1007/s11211-008-0071-2
   Tsfati Y, 2014, COMMUN RES, V41, P760, DOI 10.1177/0093650213485972
   Vachuska K., 2020, SOCARXIV, DOI [10.31235/osf.io/bgpk3, DOI 10.31235/OSF.IO/BGPK3]
   Vaes J, 2015, PSICOLOG SOC, V10, P141, DOI 10.1482/80762
   Vannette DL, 2019, PALGRAVE HDB SURVEY
   Wojcieszak M, 2016, J COMMUN, V66, P1032, DOI 10.1111/jcom.12266
   Yang J., 2020, CNN
   Yoo W, 2020, J RISK RES, V23, P912, DOI 10.1080/13669877.2019.1569105
   Zagefka H, 2017, INT J PSYCHOL, V52, P308, DOI 10.1002/ijop.12229
NR 60
TC 6
Z9 7
U1 13
U2 47
PU JMIR PUBLICATIONS, INC
PI TORONTO
PA 130 QUEENS QUAY E, STE 1102, TORONTO, ON M5A 0P6, CANADA
SN 1438-8871
J9 J MED INTERNET RES
JI J. Med. Internet Res.
PD SEP 25
PY 2020
VL 22
IS 9
AR e22767
DI 10.2196/22767
PG 15
WC Health Care Sciences & Services; Medical Informatics
WE Science Citation Index Expanded (SCI-EXPANDED); Social Science Citation Index (SSCI)
SC Health Care Sciences & Services; Medical Informatics
GA PF8WG
UT WOS:000599327200010
PM 32924948
OA Green Published, gold
DA 2022-07-18
ER

PT J
AU Munshi, F
   Alsughayyer, A
   Alhaidar, S
   Alarfaj, M
AF Munshi, Fadi
   Alsughayyer, Arwa
   Alhaidar, Sami
   Alarfaj, Majd
TI An online clinical examination for fellowship certification during the
   COVID-19 pandemic
SO MEDICAL EDUCATION
LA English
DT Editorial Material
C1 [Alsughayyer, Arwa] Saudi Commiss Hlth Specialties, Dept Knowledge Assessment, 6591 Samhah St, Riyadh 12511, Saudi Arabia.
RP Alsughayyer, A (通讯作者)，Saudi Commiss Hlth Specialties, Dept Knowledge Assessment, 6591 Samhah St, Riyadh 12511, Saudi Arabia.
EM arwa.sughayyer@gmail.com
OI Alsughayyer, Arwa/0000-0002-9424-1352
NR 0
TC 7
Z9 6
U1 1
U2 6
PU WILEY
PI HOBOKEN
PA 111 RIVER ST, HOBOKEN 07030-5774, NJ USA
SN 0308-0110
EI 1365-2923
J9 MED EDUC
JI Med. Educ.
PD OCT
PY 2020
VL 54
IS 10
BP 954
EP 955
DI 10.1111/medu.14267
EA JUL 2020
PG 2
WC Education, Scientific Disciplines; Health Care Sciences & Services
WE Science Citation Index Expanded (SCI-EXPANDED)
SC Education & Educational Research; Health Care Sciences & Services
GA NT2ZT
UT WOS:000546182200001
PM 32501565
OA Green Published
DA 2022-07-18
ER

PT J
AU Leszczak, J
   Czenczek-Lewandowska, E
   Wyszynska, J
   Weres, A
   Lewandowski, B
   Baran, J
AF Leszczak, Justyna
   Czenczek-Lewandowska, Ewelina
   Wyszynska, Justyna
   Weres, Aneta
   Lewandowski, Bogumil
   Baran, Joanna
TI Consumption of selected food products by adults representing various
   body mass categories, during Covid-19 lockdown in Poland
SO EUROPEAN JOURNAL OF CLINICAL NUTRITION
LA English
DT Article; Early Access
ID RISK-FACTOR; OBESITY
AB OBJECTIVES: The study aimed to assess consumption of selected food products by adults with a range of body mass before and during the outbreak of the Covid-19 pandemic as well as identify factors impacting the consumption of selected foods.
   METHODS: The study was conducted in a group of 690 subjects during the most severe lockdown due to Covid-19 in Poland ((x) over bar = 23 years of age). The dietary assessment was carried out by means of an online survey based on the Food Frequency Questionnaire (FFQ-6). The respondents were asked to provide two answers to each question, one covering a 7-day period before the lockdown and one related to a 7-day period during the lockdown.
   RESULTS: During lockdown in the study group there was increase in consumption of sweets and snacks (p = 0.010), grain products (p = 0.050), fat (p = 0.007) as well as alcohol (p < 0.001). During the lockdown respondents with normal BMI increased consumption of sweets and snacks (p = 0.011), dairy products and eggs (p = 0.034), grain products (p = 0.029) and alcohol (p = 0.00). The group of overweight respondents was found to consume significantly more alcohol (p = 0.022), while those with obesity tended to consume more meat (p = 0.002), fish (p < 0.001) and lower amounts of dairy products (p = 0.003). The factors which affected intake of selected food products include age, smoking, place of residence, obesity and education.
   CONCLUSIONS: Covid-19 pandemic is significantly related to the change in the frequency of intake of selected products by all adults, irrespective of their BMI. The adverse changes were particularly observed in respondents with overweight and obesity.
C1 [Leszczak, Justyna; Czenczek-Lewandowska, Ewelina; Wyszynska, Justyna; Weres, Aneta; Baran, Joanna] Univ Rzeszow, Med Coll, Inst Hlth Sci, Al Rejtana 16 C, PL-35959 Rzeszow, Poland.
   [Leszczak, Justyna; Czenczek-Lewandowska, Ewelina; Wyszynska, Justyna; Weres, Aneta; Lewandowski, Bogumil; Baran, Joanna] Nat & Med Ctr Innovat Res, Ul Litawora 2, PL-35310 Rzeszow, Poland.
   [Lewandowski, Bogumil] Univ Rzeszow, Med Coll, Inst Med, Al Rejtana 16 C, PL-35959 Rzeszow, Poland.
RP Leszczak, J (通讯作者)，Univ Rzeszow, Med Coll, Inst Hlth Sci, Al Rejtana 16 C, PL-35959 Rzeszow, Poland.; Leszczak, J (通讯作者)，Nat & Med Ctr Innovat Res, Ul Litawora 2, PL-35310 Rzeszow, Poland.
EM leszczakjustyna.ur@gmail.com
CR Abbas Ahmed M, 2020, Obes Med, V19, P100254, DOI 10.1016/j.obmed.2020.100254
   Alhusseini N, 2020, J PUBLIC HEALTH RES, V9, P354, DOI 10.4081/jphr.2020.1868
   Almandoz JP, 2020, CLIN OBES, V10, DOI 10.1111/cob.12386
   Ammar Achraf, 2020, Nutrients, V12, P1583, DOI 10.3390/nu12061583
   [Anonymous], 2019, J Am Assoc Nurse Pract, V31, P511, DOI 10.1097/JXX.0000000000000318
   Avgerinos KI, 2019, METABOLISM, V92, P121, DOI 10.1016/j.metabol.2018.11.001
   Bailey RR, 2022, TOP STROKE REHABIL, V29, P156, DOI 10.1080/10749357.2021.1904537
   Balani R, 2019, J AM ASSOC NURSE PRA, V31, P502, DOI 10.1097/JXX.0000000000000169
   Blaszczyk-Bebenek E, 2020, NUTRIENTS, V12, DOI 10.3390/nu12103084
   Ismail LC, 2020, NUTRIENTS, V12, DOI 10.3390/nu12113314
   Chernenko A, 2019, BMC PUBLIC HEALTH, V19, DOI 10.1186/s12889-019-6391-3
   Coulthard H, 2021, APPETITE, V161, DOI 10.1016/j.appet.2020.105082
   Di Renzo L, 2020, NUTRIENTS, V12, DOI 10.3390/nu12072152
   Di Renzo L, 2020, J TRANSL MED, V18, DOI 10.1186/s12967-020-02399-5
   Dietz W, 2020, OBESITY, V28, P1005, DOI 10.1002/oby.22818
   Droit-Volet S, 2020, PLOS ONE, V15, DOI 10.1371/journal.pone.0236465
   Ferrante G, 2020, EPIDEMIOL PREV, V44, P353, DOI 10.19191/EP20.5-6.S2.137
   Hauner H, 2005, P NUTR SOC, V64, P163, DOI 10.1079/PNS2005428
   Hussain A, 2020, OBES RES CLIN PRACT, V14, P295, DOI 10.1016/j.orcp.2020.07.002
   Izzo L, 2021, NUTRIENTS, V13, DOI 10.3390/nu13041197
   Jontez NB, 2021, NUTRIENTS, V13, DOI 10.3390/nu13041082
   Kaya S, 2021, PUBLIC HEALTH NUTR, V24, P282, DOI 10.1017/S1368980020003845
   Knell G, 2020, INT J ENV RES PUB HE, V17, DOI 10.3390/ijerph17176268
   Kwok S, 2020, CLIN OBES, V10, DOI 10.1111/cob.12403
   Landaeta-Diaz L, 2021, APPETITE, V164, DOI 10.1016/j.appet.2021.105259
   Li XL, 2021, INT J ENV RES PUB HE, V18, DOI 10.3390/ijerph181910552
   Martinez-de-Quel O, 2021, APPETITE, V158, DOI 10.1016/j.appet.2020.105019
   Matrone A, 2020, CURR OPIN ENDOCRINOL, V27, P358, DOI 10.1097/MED.0000000000000556
   Moynihan AB, 2015, FRONT PSYCHOL, V6, DOI 10.3389/fpsyg.2015.00369
   Muscogiuri G, 2020, EUR J CLIN NUTR, V74, P850, DOI 10.1038/s41430-020-0635-2
   Palaiodimos L, 2020, METABOLISM, V108, DOI 10.1016/j.metabol.2020.154262
   Pellegrini M, 2020, NUTRIENTS, V12, DOI 10.3390/nu12072016
   Poelman Maartje P, 2021, Appetite, V157, P105002, DOI 10.1016/j.appet.2020.105002
   Navarro-Cruz AR, 2021, NUTRIENTS, V13, DOI 10.3390/nu13093213
   Robinson E, 2021, APPETITE, V156, DOI 10.1016/j.appet.2020.104853
   Shekar M., 2020, OBESITY HLTH EC CONS, DOI [10.1596/978-1-4648-1491-4, DOI 10.1596/978-1-4648-1491-4]
   Sidor A, 2020, NUTRIENTS, V12, DOI 10.3390/nu12061657
   Wadolowska L., 2005, Bromatologia i Chemia Toksykologiczna, V38, P27
   Yang J, 2021, J MED VIROL, V93, P257, DOI 10.1002/jmv.26237
   Zabetakis I, 2020, NUTRIENTS, V12, DOI 10.3390/nu12051466
NR 40
TC 0
Z9 0
U1 5
U2 5
PU SPRINGERNATURE
PI LONDON
PA CAMPUS, 4 CRINAN ST, LONDON, N1 9XW, ENGLAND
SN 0954-3007
EI 1476-5640
J9 EUR J CLIN NUTR
JI Eur. J. Clin. Nutr.
DI 10.1038/s41430-022-01089-3
EA FEB 2022
PG 7
WC Nutrition & Dietetics
WE Science Citation Index Expanded (SCI-EXPANDED)
SC Nutrition & Dietetics
GA ZF1DG
UT WOS:000759313900002
PM 35194195
OA Bronze, Green Published
DA 2022-07-18
ER

PT J
AU Muresan, IC
   Harun, R
   Andreica, I
   Chiciudean, GO
   Kovacs, E
   Oroian, CF
   Brata, AM
   Dumitras, DE
AF Muresan, Iulia C.
   Harun, Rezhen
   Andreica, Ileana
   Chiciudean, Gabriela O.
   Kovacs, Eniko
   Oroian, Camelia F.
   Monica Brata, Anca
   Dumitras, Diana E.
TI Household Attitudes and Behavior towards the Food Waste Generation
   before and during the COVID-19 Pandemic in Romania
SO AGRONOMY-BASEL
LA English
DT Article
DE food management behavior; food consumption; food waste; consumer
   behavior
ID CONSUMER; BARRIERS; DRIVERS; OPPORTUNITIES; DETERMINANTS; QUANTITIES;
   MANAGEMENT; FRAMEWORK; PRODUCTS; PURCHASE
AB Food waste represents an important aspect with social, economic, and environmental implications. As previous studies underlined, the COVID-19 pandemic led to changes in the food consumption patterns among consumers. The aim of the study was to investigate the main changes in household food waste management during the COVID-19 pandemic in Romania compared with the period before the COVID-19 pandemic. Factors affecting food waste were also analyzed. Data were collected among Romanian households using an online administrated questionnaire. The 784 usable questionnaires were analyzed using descriptive statistics and Cluster analysis. Consumers' food shopping habits have become more sustainable during the pandemic, with a positive impact on waste management. The amount of the food losses decreased, people found ways to valorize the food scraps. The Cluster analysis of 25 food waste behavior factors lead to a 3 clusters solution: "wasters" (n = 264), "careless consumers" (n = 227), "careful consumers" (n = 359). While the "wasters" group was represented by consumers who chose to plan the shopping and the menu for the next period, were represented mainly by males with a lower level of education, the "careless consumers" did not choose to plan before going shopping, they discharge lower quantities of food compared with the first group. The "careful consumers" proved to be the most organized one, being preoccupied about the menu planning and reuse of leftovers. People became more conscious about their shopping habits; however, not all groups greatly improved their habits. The results indicate that more actions are needed to increase the awareness at the household level regarding food waste management and sustainable consumption during changing times.
C1 [Muresan, Iulia C.; Andreica, Ileana; Chiciudean, Gabriela O.; Kovacs, Eniko; Oroian, Camelia F.; Dumitras, Diana E.] Univ Agr Sci & Vet Med Cluj Napoca, Dept Econ Sci, 3-5 Manastur St, Cluj Napoca 400372, Romania.
   [Harun, Rezhen] Univ Sulaimani, Coll Agr Sci Engn, Dept Agribusiness & Rural Dev, Sulaimani 5100, Iraq.
   [Kovacs, Eniko] Res Inst Analyt Instrumentat Subsidiary, Natl Inst Res & Dev Optoelect Bucharest INOE 2000, 67 Donath St, Cluj Napoca 400293, Romania.
   [Monica Brata, Anca] Univ Oradea, Fac Environm Protect, Dept Engn Food Prod, 26 Gen Magheru St, Oradea 410087, Romania.
RP Oroian, CF (通讯作者)，Univ Agr Sci & Vet Med Cluj Napoca, Dept Econ Sci, 3-5 Manastur St, Cluj Napoca 400372, Romania.; Brata, AM (通讯作者)，Univ Oradea, Fac Environm Protect, Dept Engn Food Prod, 26 Gen Magheru St, Oradea 410087, Romania.
EM iulia.muresan@usamvcluj.ro; rezhen.rashid@univsul.edu.iq;
   iandreica@usamycluj.ro; gabriela.chiciudean@usamvduj.ro;
   eniko.kovacs@icia.ro; camelia.oroian@usamycluj.ro; abrata@uoradea.ro;
   ddumitras@usamycluj.ro
RI Brata, Anca Monica/ABE-5665-2021; dumitras, diana/AAH-2013-2019; Kovacs,
   Eniko/B-2270-2019
OI Brata, Anca Monica/0000-0002-7665-3185; dumitras,
   diana/0000-0003-3652-2671; Ileana, Andreica/0000-0002-8906-3328; Kovacs,
   Eniko/0000-0003-1970-0923; Muresan, Iulia/0000-0002-5678-0048; Rashid,
   Rezhen/0000-0003-0212-0455
CR Abdelradi F, 2018, WASTE MANAGE, V71, P485, DOI 10.1016/j.wasman.2017.10.001
   Abeliotis K, 2014, WASTE MANAGE RES, V32, P237, DOI 10.1177/0734242X14521681
   Amicarelli V, 2021, FOOD SECUR, V13, P25, DOI 10.1007/s12571-020-01121-z
   Ampolu S., 2020, UNDERGRAD SCH SHOWC, V2, P1
   Amuakwa-Mensah Franklin, 2022, Socioecon Plann Sci, V82, P101181, DOI 10.1016/j.seps.2021.101181
   Ananda J, 2021, J CLEAN PROD, V306, DOI 10.1016/j.jclepro.2021.127280
   [Anonymous], 2020, DECREE ROMANIAN GOVT
   [Anonymous], 2015, UN SUST DEV GOAL 8 P
   [Anonymous], 2013, FOOD WASTAGE FOOTPRI
   Arous S. A., 2017, AGROFOR International Journal, V2, P55
   Aschemann-Witzel J, 2017, APPETITE, V116, P246, DOI 10.1016/j.appet.2017.05.013
   Attiq S, 2021, FOOD QUAL PREFER, V94, DOI 10.1016/j.foodqual.2021.104300
   Babbitt CW, 2021, SUSTAIN PROD CONSUMP, V28, P315, DOI 10.1016/j.spc.2021.04.012
   Baroni L, 2007, EUR J CLIN NUTR, V61, P279, DOI 10.1038/sj.ejcn.1602522
   Bell DR, 2011, J MARKETING, V75, P31, DOI 10.1509/jmkg.75.1.31
   Ben Hassen T, 2021, APPETITE, V165, DOI 10.1016/j.appet.2021.105309
   Berjan S, 2022, ENVIRON SCI POLLUT R, V29, P11130, DOI 10.1007/s11356-021-16485-8
   Bilska B, 2020, SUSTAINABILITY-BASEL, V12, DOI 10.3390/su12010304
   Bilska B, 2020, FOODS, V9, DOI 10.3390/foods9040379
   Bogevska Zvezda, 2022, Socioecon Plann Sci, V82, P101150, DOI 10.1016/j.seps.2021.101150
   Borau S, 2021, PSYCHOL MARKET, V38, P266, DOI 10.1002/mar.21321
   Bravi L, 2020, RESOUR CONSERV RECY, V153, DOI 10.1016/j.resconrec.2019.104586
   Bravi L, 2019, SUSTAINABILITY-BASEL, V11, DOI 10.3390/su11041110
   Canali M, 2017, SUSTAINABILITY-BASEL, V9, DOI 10.3390/su9010037
   Cantaragiu R, 2019, STUD U VASILE GOL EC, V29, P41, DOI 10.2478/sues-2019-0017
   Conrad Z, 2018, PLOS ONE, V13, DOI 10.1371/journal.pone.0195405
   Cronje N, 2018, J CONSUM SCI, V46, P1
   D'Amato D, 2017, J CLEAN PROD, V168, P716, DOI 10.1016/j.jclepro.2017.09.053
   Di Renzo L, 2020, J TRANSL MED, V18, DOI 10.1186/s12967-020-02399-5
   Djekic I, 2019, J CLEAN PROD, V229, P44, DOI 10.1016/j.jclepro.2019.04.400
   Dobernig K, 2019, INT J CONSUM STUD, V43, P480, DOI 10.1111/ijcs.12527
   DOORN J.V., 2016, J ASS CONSUMER RES, V1, P53
   dos Santos RM, 2013, IND CROP PROD, V50, P707, DOI 10.1016/j.indcrop.2013.08.049
   Edjabou ME, 2016, WASTE MANAGE, V52, P256, DOI 10.1016/j.wasman.2016.03.032
   Elmenofi G. A. G., 2015, Sixth International Scientific Agricultural Symposium "Agrosym 2015", Jahorina, Bosnia and Herzegovina, October 15-18, 2015. Book of Proceedings, P1298
   Evans D, 2011, CRIT PUBLIC HEALTH, V21, P429, DOI 10.1080/09581596.2011.608797
   Fanelli R. M., 2016, Rivista di Economia Agraria, V71, P111
   Faour-Klingbeil D, 2021, FOOD CONTROL, V125, DOI 10.1016/j.foodcont.2021.107934
   Farr-Wharton G, 2014, J CONSUM BEHAV, V13, P393, DOI 10.1002/cb.1488
   Finn SM, 2014, ZYGON, V49, P992, DOI 10.1111/zygo.12131
   Flanagan A, 2021, J ENVIRON MANAGE, V284, DOI 10.1016/j.jenvman.2021.112046
   Food and Agriculture Organization of the United Nations, 2014, REDUCING FOOD LOSS W
   Food and Agriculture Organization of the United Nations, 2015, REG OV FOOD INS NEAR
   Foresight, 2011, LOND GOV OFF SCI, V1, P2
   Gaiani S, 2018, WASTE MANAGE, V72, P17, DOI 10.1016/j.wasman.2017.11.012
   Garnett T, 2011, FOOD POLICY, V36, pS23, DOI 10.1016/j.foodpol.2010.10.010
   Garrone P, 2014, FOOD POLICY, V46, P129, DOI 10.1016/j.foodpol.2014.03.014
   Gerritsen S, 2021, J ROY SOC NEW ZEAL, V51, pS4, DOI 10.1080/03036758.2020.1841010
   Giacalone D, 2020, FRONT NUTR, V7, DOI 10.3389/fnut.2020.592112
   Giordano C, 2019, INT J CONSUM STUD, V43, P199, DOI 10.1111/ijcs.12499
   Glanz R., 2009, P SARD 12 INT WAST M
   Gobbo JP, 2014, QUIM NOVA, V37, P1058, DOI 10.5935/0100-4042.20140175
   Graham-Rowe E, 2014, RESOUR CONSERV RECY, V84, P15, DOI 10.1016/j.resconrec.2013.12.005
   Grasso AC, 2019, SUSTAINABILITY-BASEL, V11, DOI 10.3390/su11123244
   Gustavsson J., 2011, Global food losses and food waste: extent, causes and prevention
   Hanssen OJ, 2016, RESOUR CONSERV RECY, V109, P146, DOI 10.1016/j.resconrec.2016.03.010
   Harris B., 2000, 254A U KANS I PUBL P
   Hebrok M, 2017, J CLEAN PROD, V151, P380, DOI 10.1016/j.jclepro.2017.03.069
   Heng Y, 2022, INT FOOD AGRIBUS MAN, V25, P197, DOI 10.22434/IFAMR2020.0198
   Ilakovac B, 2020, WASTE MANAGE, V102, P231, DOI 10.1016/j.wasman.2019.10.042
   Janssens K, 2019, FOODS, V8, DOI 10.3390/foods8100428
   Jeswani HK, 2021, SUSTAIN PROD CONSUMP, V26, P532, DOI 10.1016/j.spc.2020.12.021
   Jorissen J, 2015, SUSTAINABILITY-BASEL, V7, P2695, DOI 10.3390/su7032695
   Jribi S, 2020, ENVIRON DEV SUSTAIN, V22, P3939, DOI 10.1007/s10668-020-00740-y
   Karunasena GG, 2021, RESOUR CONSERV RECY, V175, DOI 10.1016/j.resconrec.2021.105890
   Katajajuuri JM, 2014, J CLEAN PROD, V73, P322, DOI 10.1016/j.jclepro.2013.12.057
   Kaufland, RETAIL AGREEMENT WAS
   Kim J, 2020, J CLEAN PROD, V243, DOI 10.1016/j.jclepro.2019.118608
   Koivupuro HK, 2012, INT J CONSUM STUD, V36, P183, DOI 10.1111/j.1470-6431.2011.01080.x
   Krisjanti M.N., 2020, MEDIA EKON MANAJ, V35, P92, DOI [10.24856/mem.v35i1.1251, DOI 10.24856/MEM.V35I1.1251]
   Laroche M, 2001, J CONSUM MARK, V18, P503, DOI 10.1108/EUM0000000006155
   Lee KCL, 2018, J CLEAN PROD, V172, P325, DOI 10.1016/j.jclepro.2017.10.085
   Lehberger M, 2021, APPETITE, V161, DOI 10.1016/j.appet.2021.105118
   Lins M, 2021, FOODS, V10, DOI 10.3390/foods10061175
   Lyndhurst B, 2007, FOOD BEHAV CONSUMER
   Mallinson LJ, 2016, APPETITE, V103, P17, DOI 10.1016/j.appet.2016.03.017
   Marinescu V, 2018, FORUM ON STUDIES OF SOCIETY, 2ND EDITION, P225
   Marinkovic V, 2021, BRIT FOOD J, V123, P3970, DOI 10.1108/BFJ-11-2020-1072
   Cequea MM, 2021, SUSTAINABILITY-BASEL, V13, DOI 10.3390/su13147583
   Mattar L, 2018, J CLEAN PROD, V198, P1219, DOI 10.1016/j.jclepro.2018.07.085
   Mena C, 2014, INT J PROD ECON, V152, P144, DOI 10.1016/j.ijpe.2014.03.012
   Mills S, 2017, APPETITE, V111, P116, DOI 10.1016/j.appet.2016.12.022
   Mills SDH, 2020, NUTRIENTS, V12, DOI 10.3390/nu12010198
   Molina-Montes E, 2021, FOOD QUAL PREFER, V93, DOI 10.1016/j.foodqual.2021.104231
   Mondejar-Jimenez JA, 2016, J CLEAN PROD, V138, P8, DOI 10.1016/j.jclepro.2016.06.018
   Nabi N, 2021, J CONSUM BEHAV, V20, P1523, DOI 10.1002/cb.1963
   Neff RA, 2015, PLOS ONE, V10, DOI 10.1371/journal.pone.0127881
   Omar NA, 2021, J RETAIL CONSUM SERV, V62, DOI 10.1016/j.jretconser.2021.102600
   Papargyropoulou E, 2016, WASTE MANAGE, V49, P326, DOI 10.1016/j.wasman.2016.01.017
   Papargyropoulou E, 2014, J CLEAN PROD, V76, P106, DOI 10.1016/j.jclepro.2014.04.020
   Peano C, 2019, SUSTAINABILITY-BASEL, V11, DOI 10.3390/su11215955
   Pearson D, 2013, LOCALE, P118
   Pfeifer D, 2021, FRONT NUTR, V8, DOI 10.3389/fnut.2021.617721
   Pleissner D, 2018, CURR OPIN GREEN SUST, V13, P39, DOI 10.1016/j.cogsc.2018.03.014
   Pocol CB, 2020, SUSTAINABILITY-BASEL, V12, DOI 10.3390/su12229708
   Ponis ST, 2017, J CLEAN PROD, V149, P1268, DOI 10.1016/j.jclepro.2017.02.165
   Porpino G, 2015, INT J CONSUM STUD, V39, P619, DOI 10.1111/ijcs.12207
   Principato Ludovica, 2022, Socioecon Plann Sci, V82, P100953, DOI 10.1016/j.seps.2020.100953
   Principato L, 2015, BRIT FOOD J, V117, P731, DOI 10.1108/BFJ-10-2013-0314
   Qian K, 2020, SUSTAINABILITY-BASEL, V12, DOI 10.3390/su12239942
   Quested T., 2009, HOUEHOLD FOOD DRINK
   Quested TE, 2013, RESOUR CONSERV RECY, V79, P43, DOI 10.1016/j.resconrec.2013.04.011
   Quested TE, 2011, NUTR BULL, V36, P460, DOI 10.1111/j.1467-3010.2011.01924.x
   ReFED, 2016, ROADM RED US FOOD WA
   Rohm H, 2017, FOODS, V6, DOI 10.3390/foods6120104
   Romanian Ministry of Internal Affairs, MIL ORD NO 3 24 03 2
   Romanian Ministry of Internal Affairs, 2020, DEC NO 24 14 05 2020
   Romaniei Guvernul, HOTARAREA 51 2019
   Salimifard Khodakaram, 2014, International Journal of Advanced Operations Management, V6, P27, DOI 10.1504/IJAOM.2014.059623
   Samuels M.L., 2012, STAT LIFE SCI
   Sassi K., 2016, AGROFOR International Journal, V1, P172
   Scacchi A, 2021, FOODS, V10, DOI 10.3390/foods10020306
   Schmitt VGH, 2021, SUSTAINABILITY-BASEL, V13, DOI 10.3390/su13073702
   Schneider F., 2008, WASTING FOOD INSISTE, P1
   Schneider F., 2009, P 12 INT WAST MAN LA
   Scholz R., 2000, INT J LIFE CYCLE ASS, V5, P134, DOI [10.1007/BF02978609, DOI 10.1007/BF02978609]
   Secondi L, 2015, FOOD POLICY, V56, P25, DOI 10.1016/j.foodpol.2015.07.007
   Setti M, 2016, BRIT FOOD J, V118, P1731, DOI 10.1108/BFJ-11-2015-0427
   Sidor A, 2020, NUTRIENTS, V12, DOI 10.3390/nu12061657
   Silvennoinen K., 2012, P 4 INT S EN BIOM WA
   Silvennoinen K, 2014, BRIT FOOD J, V116, P1058, DOI 10.1108/BFJ-12-2012-0311
   Smetana S, 2017, BIORESOURCE TECHNOL, V245, P162, DOI 10.1016/j.biortech.2017.08.113
   Stancu V, 2016, APPETITE, V96, P7, DOI 10.1016/j.appet.2015.08.025
   Stangherlin ID, 2018, BRIT FOOD J, V120, P2364, DOI 10.1108/BFJ-12-2017-0726
   Staniewska, 2016, J AGRIBUS RURAL DEV, V10, P175, DOI [10.17306/JARD.2016.20, DOI 10.17306/JARD.2016.20]
   Stefan V, 2013, FOOD QUAL PREFER, V28, P375, DOI 10.1016/j.foodqual.2012.11.001
   Szabo-Bodi B, 2018, BRIT FOOD J, V120, P625, DOI 10.1108/BFJ-04-2017-0255
   Thyberg KL, 2016, RESOUR CONSERV RECY, V106, P110, DOI 10.1016/j.resconrec.2015.11.016
   Tucker CA, 2016, LOCAL ENVIRON, V21, P682, DOI 10.1080/13549839.2015.1015972
   Tung T, 2017, SUSTAINABILITY-BASEL, V9, DOI 10.3390/su9111977
   Van Boxstael S, 2014, FOOD CONTROL, V37, P85, DOI 10.1016/j.foodcont.2013.08.043
   van Dooren C, 2019, WASTE MANAGE, V94, P153, DOI 10.1016/j.wasman.2019.05.025
   Verain MCD, 2015, APPETITE, V91, P375, DOI 10.1016/j.appet.2015.04.055
   Vidal-Mones B, 2021, SUSTAINABILITY-BASEL, V13, DOI 10.3390/su13063381
   Visschers VHM, 2016, J ENVIRON PSYCHOL, V45, P66, DOI 10.1016/j.jenvp.2015.11.007
   von Massow M, 2019, FRONT NUTR, V6, DOI 10.3389/fnut.2019.00143
   Wakefield A, 2020, J CLEAN PROD, V275, DOI 10.1016/j.jclepro.2020.122803
   Wang HH, 2020, J INTEGR AGR, V19, P2916, DOI 10.1016/S2095-3119(20)63448-7
   Watson M, 2012, SOCIOL REV, V60, P102, DOI 10.1111/1467-954X.12040
   Welch D, 2021, J CONSUM CULT, V21, P236, DOI 10.1177/1469540518773801
   Wilson NLW, 2017, FOOD QUAL PREFER, V55, P35, DOI 10.1016/j.foodqual.2016.08.004
   Winter M, 2013, INT J PHYS DISTR LOG, V43, P18, DOI 10.1108/09600031311293237
   Wolfson JA, 2015, PUBLIC HEALTH NUTR, V18, P1397, DOI 10.1017/S1368980014001943
   WRAP, 2008, FOOD WE WAST STUD AN
   Yetkin Ozbuk Raife Meltem, 2022, Socioecon Plann Sci, V82, P101094, DOI 10.1016/j.seps.2021.101094
   Yildirim H., 2016, J FOOD NUTR RES, V4, P483, DOI [10.12691/jfnr-4-8-1, DOI 10.12691/JFNR-4-8-1]
   Zhang H, 2018, WASTE MANAGE, V78, P426, DOI 10.1016/j.wasman.2018.06.010
NR 147
TC 0
Z9 0
U1 4
U2 4
PU MDPI
PI BASEL
PA ST ALBAN-ANLAGE 66, CH-4052 BASEL, SWITZERLAND
EI 2073-4395
J9 AGRONOMY-BASEL
JI Agronomy-Basel
PD MAR
PY 2022
VL 12
IS 3
AR 746
DI 10.3390/agronomy12030746
PG 24
WC Agronomy; Plant Sciences
WE Science Citation Index Expanded (SCI-EXPANDED); Social Science Citation Index (SSCI)
SC Agriculture; Plant Sciences
GA 0E8NR
UT WOS:000776931800001
OA gold
DA 2022-07-18
ER

PT J
AU Skoda, EM
   Spura, A
   De Bock, F
   Schweda, A
   Dorrie, N
   Fink, M
   Musche, V
   Weismuller, B
   Benecke, A
   Kohler, H
   Junne, F
   Graf, J
   Bauerle, A
   Teufel, M
AF Skoda, Eva-Maria
   Spura, Anke
   De Bock, Freia
   Schweda, Adam
   Doerrie, Nora
   Fink, Madeleine
   Musche, Venja
   Weismuller, Benjamin
   Benecke, Anke
   Kohler, Hannah
   Junne, Florian
   Graf, Johanna
   Baeuerle, Alexander
   Teufel, Martin
TI Change in psychological burden during the COVID-19 pandemic in Germany:
   fears, individual behavior, and the relevance of information and trust
   in governmental institutions
SO BUNDESGESUNDHEITSBLATT-GESUNDHEITSFORSCHUNG-GESUNDHEITSSCHUTZ
LA German
DT Article
DE SARS-CoV-2; Generalized anxiety; Depression; Psychological distress;
   Pandemic phases
ID DISORDER SCREENER GAD-7; MENTAL-HEALTH-CARE; GENERAL-POPULATION;
   INITIAL-STAGE; DEPRESSION; EPIDEMIC
AB Background The potential impact of the COVID-19 pandemic on mental health was evident early on. The extent of the effects, especially cumulative over the long period of the pandemic, has not yet been fully investigated for Germany. Objectives The aim of the study was to determine psychological burden as well as COVID-19-related experience and behavior patterns and to show how they changed during the different phases of the pandemic in Germany. Materials and methods The Germany-wide online-based cross-sectional study (03/10-07/27/2020) included 22,961 people (convenience sample). Generalized anxiety (GAD-7), depression (PHQ-2), and psychological distress (DT) were collected, as well as COVID-19-related experiences and behavior patterns: COVID-19-related fear, trust in governmental actions, subjective level of information, adherent safety behavior, and personal risk assessment for infection/severe course of illness. The pandemic was retrospectively divided into five phases (initial, crisis, lockdown, reorientation, and new normality). Results Compared to pre-COVID-19 reference values, GAD-7, PHQ-2, and DT levels were significantly elevated and persistent throughout the different phases of the pandemic. COVID-19-related fear, information level, trust, safety behavior, and the risk assessment for infection/severe course of illness showed, after initial strong increase, a strong decrease to partly below the initial value. Exceptions were constant risk assessments of having a severe course of illness or dying of it. Conclusions The increased levels of psychological burden, which have persisted throughout all phases of the pandemic, illustrate the need for sustainable support services. Declining values over the duration of the pandemic in terms of trust in governmental actions and the feeling of being well informed underline the need for more targeted education.
C1 [Skoda, Eva-Maria; Schweda, Adam; Doerrie, Nora; Fink, Madeleine; Musche, Venja; Weismuller, Benjamin; Benecke, Anke; Kohler, Hannah; Baeuerle, Alexander; Teufel, Martin] Univ Duisburg Essen, LVR Klinikum Essen, Klin Psychosomat Med & Psychotherapie, Virchowstr 174, D-45147 Essen, Germany.
   [Spura, Anke; De Bock, Freia] Bundeszent Gesundheitliche Aufklarung BZgA, Cologne, Germany.
   [Junne, Florian; Graf, Johanna] Univ Tubingen, Med Univ Klin, Abt Psychosomat Med & Psychotherapie, Tubingen, Germany.
RP Skoda, EM (通讯作者)，Univ Duisburg Essen, LVR Klinikum Essen, Klin Psychosomat Med & Psychotherapie, Virchowstr 174, D-45147 Essen, Germany.
EM eva-maria.skoda@uni-due.de
OI Musche, Venja/0000-0003-1121-6897
FU Projekt DEAL
FX Open Access funding enabled and organized by Projekt DEAL.
CR [Anonymous], 2020, LANCET INFECT DIS, V20, P875, DOI 10.1016/S1473-3099(20)30565-X
   [Anonymous], 2020, ERGEBNISSE WIEDERHOL
   *ARB INF ARB REF I, 2017, NAT PAND TEIL 1 STRU, DOI DOI 10.17886/RKIPUBL-2017-005
   Bauerle A, 2020, BMJ OPEN, V10, DOI 10.1136/bmjopen-2020-039646
   Bauerle A, 2020, J PUBLIC HEALTH-UK, V42, P672, DOI 10.1093/pubmed/fdaa106
   Bauerle A, 2020, J PUBLIC HEALTH-UK, V42, P647, DOI 10.1093/pubmed/fdaa058
   Bauerle A, 2020, J PUBLIC HEALTH-UK, V42, P649, DOI 10.1093/pubmed/fdaa053
   Bendau A, 2021, BRAIN BEHAV, V11, DOI 10.1002/brb3.1964
   Bendau A, 2021, EUR ARCH PSY CLIN N, V271, P283, DOI 10.1007/s00406-020-01171-6
   Benecke AV, 2020, J PRIM CARE COMMUNIT, V11, DOI 10.1177/2150132720943328
   *BUND ARB, 2020, ARB JUL 2020 KEIN WE
   Chevance A, 2020, ENCEPHALE, V46, P193, DOI 10.1016/j.encep.2020.04.005
   Depoux A, 2020, J TRAVEL MED, V27, DOI 10.1093/jtm/taaa031
   European Centre for Disease Prevention and Control, 2020, COVID 19 DASHB
   Garfin DR, 2020, HEALTH PSYCHOL, V39, P355, DOI 10.1037/hea0000875
   GOERSCH H, 2020, AKKON HOCHSCHULE HUM
   Gonzalez-Sanguino C, 2020, BRAIN BEHAV IMMUN, V87, P172, DOI 10.1016/j.bbi.2020.05.040
   Hinz A, 2019, QUAL LIFE RES, V28, P277, DOI 10.1007/s11136-018-2014-1
   Hinz A, 2017, J AFFECT DISORDERS, V210, P338, DOI 10.1016/j.jad.2016.12.012
   Huang YE, 2020, PSYCHIAT RES, V288, DOI 10.1016/j.psychres.2020.112954
   Kang LJ, 2020, BRAIN BEHAV IMMUN, V87, P11, DOI 10.1016/j.bbi.2020.03.028
   Liao QY, 2014, BMC INFECT DIS, V14, DOI 10.1186/1471-2334-14-169
   Lowe B, 2008, MED CARE, V46, P266, DOI 10.1097/MLR.0b013e318160d093
   Lowe B, 2005, J PSYCHOSOM RES, V58, P163, DOI 10.1016/j.jpsychores.2004.09.006
   Mazza C, 2020, INT J ENV RES PUB HE, V17, DOI 10.3390/ijerph17093165
   McElreath R., 2020, STAT RETHINKING, DOI 10.1201/9780429029608
   Musche V, 2020, FRONT PSYCHOL, V11, DOI 10.3389/fpsyg.2020.01984
   Nussbaumer-Streit B, 2020, COCHRANE DB SYST REV, DOI 10.1002/14651858.CD013574
   Okan O, 2020, INT J ENV RES PUB HE, V17, DOI 10.3390/ijerph17155503
   Petzold MB, 2020, BRAIN BEHAV, V10, DOI 10.1002/brb3.1745
   Rajkumar RP, 2020, ASIAN J PSYCHIATR, V52, DOI 10.1016/j.ajp.2020.102066
   Robert Koch Institute, 2020, ERG ZUM NAT PAND COV
   Robert Koch Institute, 2020, AKT LAG SIT RKI COVI
   Schmidt AF, 2018, J CLIN EPIDEMIOL, V98, P146, DOI 10.1016/j.jclinepi.2017.12.006
   Seale H, 2020, PLOS ONE, V15, DOI 10.1371/journal.pone.0235112
   Sibley CG, 2020, AM PSYCHOL, V75, P618, DOI 10.1037/amp0000662
   Skoda EM, 2020, J PUBLIC HEALTH-UK, V42, P688, DOI 10.1093/pubmed/fdaa124
   Spangenberg L, 2012, Z PSYCHOSOM MED PSYC, V58, P3, DOI 10.13109/zptm.2012.58.1.3
   Stang A, 2020, DTSCH ARZTEBL INT, V117, P329, DOI 10.3238/arztebl.2020.0329
   *STAT BUND, 2020, VOLKSW GES BRUTT BIP
   *TAG, 2020, KONJ DEUTSCH WIRTS B
   Tan BYQ, 2020, ANN INTERN MED, V173, P317, DOI 10.7326/M20-1083
   Teufel M, 2020, J PUBLIC HEALTH-UK, V42, P644, DOI 10.1093/pubmed/fdaa060
   Wang CY, 2020, BRAIN BEHAV IMMUN, V87, P40, DOI 10.1016/j.bbi.2020.04.028
   Wang CY, 2020, INT J ENV RES PUB HE, V17, DOI 10.3390/ijerph17051729
   WHO, 2021, OUTBR BRIEF 89 COR D
   WHO, 2020, SUBST INV NEED AV ME
   World Health Organization, 2020, LANCET
   Xiang YT, 2020, LANCET PSYCHIAT, V7, P228, DOI 10.1016/S2215-0366(20)30046-8
   Yao H, 2020, BRAIN BEHAV IMMUN, V87, P167, DOI 10.1016/j.bbi.2020.05.031
   Zhu N, 2020, NEW ENGL J MED, V382, P727, DOI 10.1056/NEJMoa2001017
NR 51
TC 11
Z9 11
U1 1
U2 7
PU SPRINGER
PI NEW YORK
PA ONE NEW YORK PLAZA, SUITE 4600, NEW YORK, NY, UNITED STATES
SN 1436-9990
EI 1437-1588
J9 BUNDESGESUNDHEITSBLA
JI Bundesgesundheitsblatt-Gesund.
PD MAR
PY 2021
VL 64
IS 3
SI SI
BP 322
EP 333
DI 10.1007/s00103-021-03278-0
EA JAN 2021
PG 12
WC Public, Environmental & Occupational Health
WE Science Citation Index Expanded (SCI-EXPANDED)
SC Public, Environmental & Occupational Health
GA QR9KK
UT WOS:000610035500001
PM 33481055
OA Green Published, hybrid
DA 2022-07-18
ER

PT J
AU Millar, EB
   Singhal, D
   Vijayaraghavan, P
   Seshadri, S
   Smith, E
   Dixon, P
   Humble, S
   Rodgers, J
   Sharma, AN
AF Millar, Evelyn Barron
   Singhal, Divya
   Vijayaraghavan, Padmanabhan
   Seshadri, Shekhar
   Smith, Eleanor
   Dixon, Pauline
   Humble, Steve
   Rodgers, Jacqui
   Sharma, Aditya Narain
TI Health anxiety, coping mechanisms and COVID 19: An Indian community
   sample at week 1 of lockdown
SO PLOS ONE
LA English
DT Article
ID ACUTE RESPIRATORY SYNDROME; OF-FIT INDEXES; SOCIAL MEDIA; UNCERTAINTY;
   INTOLERANCE; LOCUS; IMPACT; POPULATION; RESILIENCE; APPRAISALS
AB It is critical to gain an understanding of the impact of the COVID 19 pandemic and the associated lockdown restrictions on the psychological, social and behavioural functioning of the general public, in order to inform public health promotion and future health service resource allocation. This cross-sectional study, completed during week 1 of lockdown in India, reports on data from 234 participants using an online survey. Data regarding health anxiety, coping mechanisms and locus of control was collected. Structural equation modelling was used to assess the relationship between locus of control, coping mechanisms, health anxiety and age. Age related differences in both locus of control and coping strategies were found. Younger people experienced more health-related anxiety and were more likely to engage with social media as a coping mechanism. Mindfulness-based strategies may reduce health anxiety by increasing tolerance of uncertainty experienced during the COVID 19 pandemic.
C1 [Millar, Evelyn Barron; Rodgers, Jacqui] Newcastle Univ, Fac Med Sci, Populat Hlth Sci Inst, Newcastle Upon Tyne, Tyne & Wear, England.
   [Singhal, Divya; Vijayaraghavan, Padmanabhan] Goa Inst Management, Sanquelim, Goa, India.
   [Seshadri, Shekhar] Natl Inst Mental Hlth & Neurosci, Bengaluru, India.
   [Smith, Eleanor; Sharma, Aditya Narain] Newcastle Univ, Fac Med Sci, Translat & Clin Res Inst, Newcastle Upon Tyne, Tyne & Wear, England.
   [Smith, Eleanor; Sharma, Aditya Narain] Cumbria Northumberland Tyne & Wear NHS Fdn Trust, Newcastle Upon Tyne, Tyne & Wear, England.
   [Dixon, Pauline; Humble, Steve] Newcastle Univ, Fac Humanities & Social Sci, Sch Educ Commun & Language Sci, Newcastle Upon Tyne, Tyne & Wear, England.
RP Sharma, AN (通讯作者)，Newcastle Univ, Fac Med Sci, Translat & Clin Res Inst, Newcastle Upon Tyne, Tyne & Wear, England.; Sharma, AN (通讯作者)，Cumbria Northumberland Tyne & Wear NHS Fdn Trust, Newcastle Upon Tyne, Tyne & Wear, England.
EM aditya.sharma@ncl.ac.uk
OI Sharma, Aditya Narain/0000-0003-4632-4521
CR Abramowitz JS, 2007, BEHAV THER, V38, P86, DOI 10.1016/j.beth.2006.05.001
   Abramowitz JS, 2007, COGNITIVE THER RES, V31, P871, DOI 10.1007/s10608-006-9058-1
   Abramowitz JS, 2007, BEHAV RES THER, V45, P413, DOI 10.1016/j.brat.2006.04.005
   Abramowitz JS, 2002, MAYO CLIN PROC, V77, P1323, DOI 10.4065/77.12.1323
   Balinska Marta, 2009, PLoS Curr, V1, pRRN1037
   BENTLER PM, 1990, PSYCHOL BULL, V107, P238, DOI 10.1037/0033-2909.88.3.588
   Billings A G, 1981, J Behav Med, V4, P139, DOI 10.1007/BF00844267
   Blendon RJ, 2004, CLIN INFECT DIS, V38, P925, DOI 10.1086/382355
   Brown TA, 2006, CONFIRMATORY FACTOR
   Byrne B.M., 2016, STRUCTURAL EQUATION, V2nd ed.
   Charles ST., 2001, J CLIN GEROPSYCHOLOG, V7, P319, DOI DOI 10.1023/A:1011352326374
   Chen FF, 2007, STRUCT EQU MODELING, V14, P464, DOI 10.1080/10705510701301834
   Cheung GW, 2002, STRUCT EQU MODELING, V9, P233, DOI 10.1207/S15328007SEM0902_5
   Creed F, 2004, J PSYCHOSOM RES, V56, P391, DOI 10.1016/S0022-3999(03)00622-6
   Cudeck R., 1992, SOCIOL METHOD RES, V21, P230
   Dugas MJ, 1997, COGNITIVE THER RES, V21, P593, DOI 10.1023/A:1021890322153
   Eilenberg T, 2017, BEHAV RES THER, V92, P24, DOI 10.1016/j.brat.2017.01.009
   Fergus TA, 2011, COGNITIVE THER RES, V35, P560, DOI 10.1007/s10608-011-9392-9
   FOLKMAN S, 1986, J PERS SOC PSYCHOL, V50, P571, DOI 10.1037/0022-3514.50.3.571
   Gao JL, 2020, PLOS ONE, V15, DOI 10.1371/journal.pone.0231924
   George D., 2003, SPSS WINDOWS STEP ST
   Gerolimatos LA, 2012, AGING MENT HEALTH, V16, P975, DOI 10.1080/13607863.2012.688192
   Gregorich SE, 2006, MED CARE, V44, pS78, DOI 10.1097/01.mlr.0000245454.12228.8f
   HECKHAUSEN J, 1995, PSYCHOL REV, V102, P284, DOI 10.1037/0033-295X.102.2.284
   Hlremath P, 2020, ASIAN J PSYCHIATR, V51, DOI 10.1016/j.ajp.2020.102088
   Holmes EA, 2020, LANCET PSYCHIAT, V7, P547, DOI 10.1016/S2215-0366(20)30168-1
   Hong S, 2006, RISK ANAL, V26, P1247, DOI 10.1111/j.1539-6924.2006.00812.x
   Hu LT, 1999, STRUCT EQU MODELING, V6, P1, DOI 10.1080/10705519909540118
   Humble S, 2020, QUANTITATIVE ANAL QU
   Jungmann SM, 2020, J ANXIETY DISORD, V73, DOI 10.1016/j.janxdis.2020.102239
   Kline R. B., 2016, PRINCIPLES PRACTICE
   Kline RB., 2016, PRINCIPLES PRACTICE, V4th ed.
   Kraemer KM, 2016, MINDFULNESS, V7, P859, DOI 10.1007/s12671-016-0524-x
   Lazarus R.S., 1987, EUROPEAN J PERSONALI, V1, P141, DOI [https://doi.org/10.1002/per.2410010304, DOI 10.1002/PER.2410010304, 10.1002/per.2410010304]
   Leung GM, 2004, INFECT CONT HOSP EP, V25, P1033, DOI 10.1086/502340
   Mertens G, 2020, J ANXIETY DISORD, V74, DOI 10.1016/j.janxdis.2020.102258
   Moghanibashi-Mansourieh A, 2020, ASIAN J PSYCHIATR, V51, DOI 10.1016/j.ajp.2020.102076
   Murthy R Srinivasa, 2014, Ind Psychiatry J, V23, P86, DOI 10.4103/0972-6748.151668
   MURTHY RS, 1990, INT J MENT HEALTH, V19, P30, DOI 10.1080/00207411.1990.11449160
   Murthy RS, 2003, ECON POLIT WEEKLY, V38, P1074
   Ng R, 2012, CHILD YOUTH CARE FOR, V41, P529, DOI 10.1007/s10566-012-9182-x
   O'Bryan EM, 2018, ANXIETY STRESS COPIN, V31, P702, DOI 10.1080/10615806.2018.1521515
   Olatunji BO, 2011, BEHAV RES THER, V49, P719, DOI 10.1016/j.brat.2011.07.008
   Ozdin S, 2020, INT J SOC PSYCHIATR, V66, P504, DOI 10.1177/0020764020927051
   Parrott R, 2018, OXFORD ENCY HLTH RIS
   Person B, 2004, EMERG INFECT DIS, V10, P358, DOI 10.3201/eid1002.030750
   Rettie H, 2021, AM PSYCHOL, V76, P427, DOI 10.1037/amp0000710
   Roohafza HR, 2014, J RES MED SCI, V19, P944
   Rosen NO, 2007, PSYCHOL HEALTH, V22, P413, DOI 10.1080/14768320600941038
   Rosling L, 2003, BRIT MED J, V326, P416, DOI 10.1136/bmj.326.7386.416
   ROTTER JB, 1966, PSYCHOL MONOGR, V80, P1, DOI 10.1037/h0092976
   Rutkowski L, 2014, EDUC PSYCHOL MEAS, V74, P31, DOI 10.1177/0013164413498257
   RYCKMAN RM, 1975, PSYCHOL REP, V36, P655, DOI 10.2466/pr0.1975.36.2.655
   Salkovskis PM, 2003, J ABNORM PSYCHOL, V112, P709, DOI 10.1037/0021-843X.112.4.709
   SALKOVSKIS PM, 1991, BEHAV PSYCHOTHER, V19, P6, DOI 10.1017/S0141347300011472
   Senler B, 2016, AUST J EDUC, V60, P26, DOI 10.1177/0004944116629807
   Sharif SP, 2017, EUR J ONCOL NURS, V27, P28, DOI 10.1016/j.ejon.2017.01.005
   Sharma M, 2017, AM J INFECT CONTROL, V45, P301, DOI 10.1016/j.ajic.2016.08.022
   Shultz JM, 2016, CURR PSYCHIAT REP, V18, DOI 10.1007/s11920-016-0741-y
   Subramanian T, 2009, AIDS CARE, V21, P473, DOI 10.1080/09540120802283469
   Taha S, 2014, BRIT J HEALTH PSYCH, V19, P592, DOI 10.1111/bjhp.12058
   Walker B, 2006, ECOL SOC, V11
   WALLSTON KA, 1978, HEALTH EDUC QUART, V6, P160, DOI 10.1177/109019817800600107
   Waszak PM, 2018, HEALTH POLICY TECHN, V7, P115, DOI 10.1016/j.hlpt.2018.03.002
   World Health Organisation, 2010, MHGAP INTERVENTION G
   Xiong JQ, 2020, J AFFECT DISORDERS, V277, P55, DOI 10.1016/j.jad.2020.08.001
   Yasin A. S., 2010, INT J BUS SOC SCI, V1, P110
   Yeh MY, 2008, PSYCHIAT CLIN NEUROS, V62, P533, DOI 10.1111/j.1440-1819.2008.01846.x
NR 68
TC 4
Z9 4
U1 0
U2 9
PU PUBLIC LIBRARY SCIENCE
PI SAN FRANCISCO
PA 1160 BATTERY STREET, STE 100, SAN FRANCISCO, CA 94111 USA
SN 1932-6203
J9 PLOS ONE
JI PLoS One
PD APR 21
PY 2021
VL 16
IS 4
AR e0250336
DI 10.1371/journal.pone.0250336
PG 14
WC Multidisciplinary Sciences
WE Science Citation Index Expanded (SCI-EXPANDED); Social Science Citation Index (SSCI)
SC Science & Technology - Other Topics
GA RT0BF
UT WOS:000644133400058
PM 33882109
OA Green Published, gold
DA 2022-07-18
ER

PT J
AU Malboeuf-Hurtubise, C
   Leger-Goodes, T
   Mageau, GA
   Joussemet, M
   Herba, C
   Chadi, N
   Lefrancois, D
   Camden, C
   Bussieres, EL
   Taylor, G
   Ethier, MA
   Gagnon, M
AF Malboeuf-Hurtubise, Catherine
   Leger-Goodes, Terra
   Mageau, Genevieve A.
   Joussemet, Mireille
   Herba, Catherine
   Chadi, Nicholas
   Lefrancois, David
   Camden, Chantal
   Bussieres, Eve-Line
   Taylor, Genevieve
   Ethier, Marc-Andre
   Gagnon, Mathieu
TI Philosophy for children and mindfulness during COVID-19: Results from a
   randomized cluster trial and impact on mental health in elementary
   school students
SO PROGRESS IN NEURO-PSYCHOPHARMACOLOGY & BIOLOGICAL PSYCHIATRY
LA English
DT Article
AB Background: Preliminary evidence suggests that the COVID-19 pandemic has had a negative impact on children's mental health. Given these problems can have significant impacts throughout the lifespan, preventing the negative repercussions of COVID-19 on children's mental health is essential. Philosophy for children (P4C) and mindfulness-based interventions (MBIs) show promise in this regard.
   Objective: The goal of the present study was to compare the impact of online MBI and P4C interventions on mental health, within the context of the COVID-19 pandemic. We used a randomized cluster trial to assess and compare the impact of both interventions on elementary school students' (N = 37) anxiety and inattention symptoms as well as on their basic psychological need satisfaction (BPN).
   Results: ANCOVAs revealed a significant effect of the P4C intervention on mental health difficulties, controlling for baseline levels. Participants in the P4C group showed lower scores on the measured symptoms at post-test than participants in the MBI group. Significant effects of the MBI on levels of BPN were also found. Participants in the MBI intervention reported greater BPN satisfaction at post-test than participants in the P4C intervention.
   Conclusion: Results from this study suggest that, in the current context of the COVID-19 pandemic, a P4C intervention centered around COVID-19 related themes may be helpful to reduce mental health difficulties, that a MBI may be useful to satisfy BPN, and that both interventions were easy to offer online to elementary school students. Future work including a larger sample size and follow-up measures is warranted.
   Public significance: Practice: Philosophy for children (P4C) and mindfulness-based interventions (MBIs) can be used to foster mental health in elementary school students, in the current COVID-19 context.
   Policy: As we do not anticipate that facilitators will be allowed in schools during the 2020-2021 school year and that children will, most likely, be attending school in the current COVID-19 context, policymakers who want to implement psychological support measures in elementary schools should consider an online modality, which has shown in this study to work well, be feasible, and yield positive results on youth mental health.
C1 [Malboeuf-Hurtubise, Catherine] Bishops Univ, Dept Psychol, 2600 Coll St, Sherbrooke, PQ J1M 1Z7, Canada.
   [Leger-Goodes, Terra] Univ Sherbrooke, Fac Med & Hlth Sci, Sherbrooke, PQ, Canada.
   [Mageau, Genevieve A.; Joussemet, Mireille] Univ Montreal, Dept Psychol, Montreal, PQ, Canada.
   [Herba, Catherine] Univ Quebec Montreal, Dept Psychol, Montreal, PQ, Canada.
   [Chadi, Nicholas] St Justine Univ Hosp Ctr, Dept Paediat, Montreal, PQ, Canada.
   [Lefrancois, David] Univ Quebec Outaouais, Dept Educ Sci, Gatineau, PQ, Canada.
   [Camden, Chantal] Univ Sherbrooke, Sch Rehabil Sci, Sherbrooke, PQ, Canada.
   [Bussieres, Eve-Line] Univ Quebec Trois Rivieres, Dept Psychol, Trois Rivieres, PQ, Canada.
   [Taylor, Genevieve] Univ Quebec Montreal, Dept Educ & Pedag, Montreal, PQ, Canada.
   [Ethier, Marc-Andre] Univ Montreal, Dept Didact, Montreal, PQ, Canada.
   [Gagnon, Mathieu] Univ Sherbrooke, Dept Educ Presch & Primary Sch Teaching, Sherbrooke, PQ, Canada.
RP Malboeuf-Hurtubise, C (通讯作者)，Bishops Univ, Dept Psychol, 2600 Coll St, Sherbrooke, PQ J1M 1Z7, Canada.
EM catherine.malboeuf-hurtubise@ubishops.ca
FU Bishop's University support to new faculty fund; Social Sciences and
   Humanities Research Council of Canada
FX This research was funded through grants received by Bishop's University
   support to new faculty fund, as well as by the Social Sciences and
   Humanities Research Council of Canada to CMH. Funding agencies played no
   role in the design, administration or interpretation of research data
   for this study.
CR Britton WB, 2014, J SCHOOL PSYCHOL, V52, P263, DOI 10.1016/j.jsp.2014.03.002
   Brown KW., 2015, HDB MINDFULNESS THEO
   Carsley D, 2018, MINDFULNESS, V9, P693, DOI 10.1007/s12671-017-0839-2
   Cassidy C, 2018, EMOT BEHAV DIFFIC, V23, P81, DOI 10.1080/13632752.2017.1388654
   Deci EL, 2008, CAN PSYCHOL, V49, P14, DOI 10.1037/0708-5591.49.1.14
   Duclos A, 2012, PHILOS ENFANTS COMME
   Espinosa FD, 2020, BEHAV ANAL PRACT, V13, P550, DOI 10.1007/s40617-020-00438-7
   Gagnon M, 2007, PENSER ENSEMBLE ECOL
   Galea S, 2020, JAMA INTERN MED, V180, P817, DOI 10.1001/jamainternmed.2020.1562
   Golberstein E, 2020, JAMA PEDIATR, V174, P819, DOI 10.1001/jamapediatrics.2020.1456
   Heron G, 2018, EMOT BEHAV DIFFIC, V23, P254, DOI 10.1080/13632752.2018.1461469
   Jiao WY, 2020, J PEDIATR-US, V221, P264, DOI 10.1016/j.jpeds.2020.03.013
   Lacourse E., 2018, FRONT ED, V3, DOI [10.3389/feduc.2018.00066(2018-September-03)., DOI 10.3389/FEDUC.2018.00066(2018-SEPTEMBER-03)]
   Lacourse E., 2016, MISSION M EDITION EV
   Lefrancois D., 2006, ANAL TEACH, V26, P21
   Levesque C, 2007, MOTIV EMOTION, V31, P284, DOI 10.1007/s11031-007-9075-8
   Liu JJ, 2020, LANCET CHILD ADOLESC, V4, P347, DOI 10.1016/S2352-4642(20)30096-1
   Malboeuf-Hurtubise C., SPIRALE, V62, P123
   Malboeuf-Hurtubise C, 2017, INT J DISABILITY DEV
   Malboeuf-Hurtubise C, 2019, FRONT PSYCHOL, V10, DOI 10.3389/fpsyg.2019.02715
   Malboeuf-Hurtubise C, 2017, J EVID-BASED INTEGR, V22, P473, DOI 10.1177/2156587216683886
   Niemiec CP, 2009, THEORY RES EDUC, V7, P133, DOI 10.1177/1477878509104318
   Pisano L., 2020, PsyArXiv [Preprint], DOI [10.31234/osf.io/stwbn, DOI 10.31234/OSF.IO/STWBN]
   Polanczyk GV, 2015, J CHILD PSYCHOL PSYC, V56, P345, DOI 10.1111/jcpp.12381
   Reynolds CR, 2015, BASC 3 BEHAV EMOTION
   Ryan RM, 2000, AM PSYCHOL, V55, P68, DOI 10.1037/0003-066X.55.1.68
   Savard A., 2013, MOTIV EMOTION, P1
   Swain J, 2013, CLIN PSYCHOL REV, V33, P965, DOI 10.1016/j.cpr.2013.07.002
   Taylor G., 2019, 7 INT SELF DET THEOR
   Taylor G, 2014, CONTEMP EDUC PSYCHOL, V39, P342, DOI 10.1016/j.cedpsych.2014.08.002
   Topping KJ, 2007, BRIT J EDUC PSYCHOL, V77, P271, DOI 10.1348/000709906X105328
   Van Breukelen GJP, 2006, J CLIN EPIDEMIOL, V59, P920, DOI 10.1016/j.jclinepi.2006.02.007
   Vansieleghem N, 2014, EDUC PHILOS THEORY, V46, P1300, DOI 10.1080/00131857.2013.771442
   Vansieleghem N, 2011, J PHILOS EDUC, V45, P171, DOI 10.1111/j.1467-9752.2011.00801.x
   Wang GH, 2020, LANCET, V395, P945, DOI 10.1016/S0140-6736(20)30547-X
   Zenner C, 2014, FRONT PSYCHOL, V5, DOI 10.3389/fpsyg.2014.00603
   Zinn J.K, 1994, HYPERION, P78
NR 37
TC 11
Z9 11
U1 9
U2 47
PU PERGAMON-ELSEVIER SCIENCE LTD
PI OXFORD
PA THE BOULEVARD, LANGFORD LANE, KIDLINGTON, OXFORD OX5 1GB, ENGLAND
SN 0278-5846
EI 1878-4216
J9 PROG NEURO-PSYCHOPH
JI Prog. Neuro-Psychopharmacol. Biol. Psychiatry
PD APR 20
PY 2021
VL 107
AR 110260
DI 10.1016/j.pnpbp.2021.110260
EA JAN 2021
PG 6
WC Clinical Neurology; Neurosciences; Pharmacology & Pharmacy; Psychiatry
WE Science Citation Index Expanded (SCI-EXPANDED); Social Science Citation Index (SSCI)
SC Neurosciences & Neurology; Pharmacology & Pharmacy; Psychiatry
GA QG0MO
UT WOS:000617280700022
PM 33493652
OA Bronze, Green Published
DA 2022-07-18
ER

PT J
AU Hou, HJ
   Li, Y
   Zhang, PH
   Wu, J
   Shi, L
   Xu, J
   Diao, J
   Wang, YD
   Yang, HY
AF Hou, Hongjie
   Li, Yang
   Zhang, Peihua
   Wu, Jian
   Shi, Li
   Xu, Jie
   Diao, Jie
   Wang, Yadong
   Yang, Haiyan
TI Smoking Is Independently Associated With an Increased Risk for COVID-19
   Mortality: A Systematic Review and Meta-analysis Based on Adjusted
   Effect Estimates
SO NICOTINE & TOBACCO RESEARCH
LA English
DT Review
AB Introduction: Smoking can cause mucociliary clearing dysfunction and poor pulmonary immunity, leading to more severe infection. We performed this study to explore the association between smoking and mortality of coronavirus disease 2019 (COVID-19) patients utilizing a quantitative meta-analysis on the basis of adjusted effect estimates.
   Aims and Methods: We conducted a systematic search of the online databases including PubMed, Web of Science, Scopus, and Embase. Only articles reporting adjusted effect estimates on the association between smoking and the risk of mortality among COVID-19 patients in English were included. Newcastle-Ottawa scale was fitted to assess the risk of bias. A random-effects model was applied to calculate the pooled effect with the corresponding 95% confidence interval (CI).
   Results: A total of 73 articles with 863 313 COVID-19 patients were included in this meta-analysis. Our results indicated that smoking was significantly associated with an increased risk for death in patients with COVID-19 (pooled relative risk = 1.19, 95% CI = 1.12-1.27). Sensitivity analysis indicated that our results were stable and robust.
   Conclusions: Smoking was independently associated with an increased risk for mortality in COVID19 patients.
C1 [Hou, Hongjie; Li, Yang; Zhang, Peihua; Wu, Jian; Shi, Li; Xu, Jie; Yang, Haiyan] Zhengzhou Univ, Sch Publ Hlth, Dept Epidemiol, 100 Sci Ave, Zhengzhou 450001, Peoples R China.
   [Diao, Jie] Univ Glasgow, James Watt Sch Engn, Glasgow, Lanark, Scotland.
   [Wang, Yadong] Henan Ctr Dis Control & Prevent, Dept Toxicol, Zhengzhou, Peoples R China.
RP Yang, HY (通讯作者)，Zhengzhou Univ, Sch Publ Hlth, Dept Epidemiol, 100 Sci Ave, Zhengzhou 450001, Peoples R China.
EM yhy@zzu.edu.cn
FU National Natural Science Foundation of China [81973105]; Key Scientific
   Research Project of Henan Institution of Higher Education [21A330008];
   Joint Construction Project of Henan Medical Science and Technology
   Research Plan [LHGJ20190679]
FX This study was funded by the National Natural Science Foundation of
   China (81973105), Key Scientific Research Project of Henan Institution
   of Higher Education (21A330008), and Joint Construction Project of Henan
   Medical Science and Technology Research Plan (LHGJ20190679). The funders
   have no role in data analysis, manuscript preparation, and decision to
   manuscript submission.
CR Chinnadurai R, 2020, BMC GERIATR, V20, DOI 10.1186/s12877-020-01803-5
   Farsalinos K, 2020, THER ADV CHRONIC DIS, V11, DOI 10.1177/2040622320935765
   Grundy EJ, 2020, TOB INDUC DIS, V18, DOI 10.18332/tid/124788
   Gulsen A, 2020, PULM MED, V2020, DOI 10.1155/2020/7590207
   Guo FR, 2020, TOB INDUC DIS, V18, DOI 10.18332/tid/121915
   Karanasos A, 2020, NICOTINE TOB RES, V22, P1657, DOI 10.1093/ntr/ntaa107
   Liang X, 2020, J INFECTION, V81, pE44, DOI 10.1016/j.jinf.2020.06.060
   Parra-Bracamonte GM, 2020, ANN EPIDEMIOL, V52, P93, DOI 10.1016/j.annepidem.2020.08.005
   Mesas AE, 2020, PLOS ONE, V15, DOI 10.1371/journal.pone.0241742
   Nasiri MJ, 2020, FRONT MED-LAUSANNE, V7, DOI 10.3389/fmed.2020.00459
   Patanavanich Roengrudee, 2020, medRxiv, DOI 10.1101/2020.09.22.20199802
   Reddy RK, 2021, J MED VIROL, V93, P1045, DOI 10.1002/jmv.26389
   Salah HM, 2020, CUREUS J MED SCIENCE, V12, DOI 10.7759/cureus.10837
   Simons D, 2021, ADDICTION, V116, P1319, DOI 10.1111/add.15276
   Tajlil A, 2020, J CARDIOVASC THORAC, V12, P136, DOI 10.34172/jcvtr.2020.22
   Talavera B, 2020, J NEUROL SCI, V419, DOI 10.1016/j.jns.2020.117163
   van Zyl-Smit RN, 2020, LANCET RESP MED, V8, P664, DOI 10.1016/S2213-2600(20)30239-3
   Xu J, 2020, J STROKE CEREBROVASC, V29, DOI 10.1016/j.jstrokecerebrovasdis.2020.105283
NR 18
TC 8
Z9 8
U1 0
U2 0
PU OXFORD UNIV PRESS
PI OXFORD
PA GREAT CLARENDON ST, OXFORD OX2 6DP, ENGLAND
SN 1462-2203
EI 1469-994X
J9 NICOTINE TOB RES
JI Nicotine Tob. Res.
PD NOV
PY 2021
VL 23
IS 11
BP 1947
EP 1951
DI 10.1093/ntr/ntab112
EA MAY 2021
PG 5
WC Substance Abuse; Public, Environmental & Occupational Health
WE Science Citation Index Expanded (SCI-EXPANDED); Social Science Citation Index (SSCI)
SC Substance Abuse; Public, Environmental & Occupational Health
GA XP1CF
UT WOS:000730610200021
PM 34049390
OA Bronze, Green Published
DA 2022-07-18
ER

PT J
AU Lee, DJ
   So, WY
   Lee, SM
AF Lee, Dae-Jung
   So, Wi-Young
   Lee, Seung-Man
TI The Relationship between Korean Adolescents' Sports Participation,
   Internal Health Locus of Control, and Wellness during COVID-19
SO INTERNATIONAL JOURNAL OF ENVIRONMENTAL RESEARCH AND PUBLIC HEALTH
LA English
DT Article
DE adolescent; internal health locus of control; sports participation;
   structural equation modeling; wellness
ID PHYSICAL-ACTIVITY; BEHAVIOR; FITNESS; STRESS
AB This study was aimed at providing practical information to improve Korean adolescents' wellness by empirically identifying its correlation with sports participation and having an internal health locus of control (IHLC) during the COVID-19 pandemic. This study comprised both a pilot test and a main study. We recruited 844 Korean adolescents as subjects in January 2021 to participate in an online self-reported survey. The reliability and validity of the scales used (sports participation, IHLC, and wellness) were verified through a pilot test. In the main study, we verified the differences between all variables according to adolescents' demographic characteristics and the structural relationship of sports participation, IHLC, and wellness. Sports participation had a positive effect on IHLC (p < 0.001) and wellness (p < 0.001). Additionally, IHLC had a positive effect on wellness (p < 0.001). In juvenile educational institutions, there is a need to develop strategies to increase wellness, sports participation, and IHLC among adolescent students, which can improve their wellness in the context of the COVID-19 pandemic.
C1 [Lee, Dae-Jung] Jeonbuk Natl Univ, Dept Phys Educ, Jeollabuk Do 54896, South Korea.
   [So, Wi-Young] Korea Natl Univ Transportat, Coll Humanities & Arts, Sports Med Major, Chungju Si 27469, South Korea.
   [Lee, Seung-Man] Korea Univ, Coll Educ, Dept Phys Educ, Seoul 02841, South Korea.
RP Lee, SM (通讯作者)，Korea Univ, Coll Educ, Dept Phys Educ, Seoul 02841, South Korea.
EM dleownd23@hanmail.net; wowso@ut.ac.kr; lsm14pe@korea.ac.kr
OI So, Wi-Young/0000-0002-9322-5852
CR ADAME DD, 1990, PERCEPT MOTOR SKILL, V70, P1347
   Akbar L, 2020, INT J ENV RES PUB HE, V17, DOI 10.3390/ijerph17218275
   Annesi James J, 2019, Perm J, V23, P18, DOI 10.7812/TPP/18-128
   Anspaugh D.A., 1994, WELLNESS CONSEPTS AP
   Bennett BL, 2017, PSYCHOL HEALTH MED, V22, P1224, DOI 10.1080/13548506.2017.1317354
   Brooks SK, 2020, LANCET, V395, P912, DOI [10.1016/S0140-6736(20)30460-8, 10.1016/S0140-6736(20)30460-8.]
   Corder Kirsten, 2016, Prev Med Rep, V4, P17, DOI 10.1016/j.pmedr.2016.05.006
   Crothers LM, 2010, INT REV EDUC, V56, P651, DOI 10.1007/s11159-010-9176-6
   Dunn H.L., 1977, HIGH LEVEL WELLNESS
   Eime RM, 2013, INT J BEHAV NUTR PHY, V10, DOI 10.1186/1479-5868-10-135
   Ertan G. A., 2020, ASIAN J ED TRAINING, V6, P297, DOI [10.20448/journal.522.2020.62.29:.303, DOI 10.20448/JOURNAL.522.2020.62.297.303]
   Fuzeki E, 2020, J OCCUP MED TOXICOL, V15, DOI 10.1186/s12995-020-00278-9
   Fuzeki E, 2018, INT J ENV RES PUB HE, V15, DOI 10.3390/ijerph15051042
   Groffik D, 2020, BMC PUBLIC HEALTH, V20, DOI 10.1186/s12889-020-08711-8
   Hammami A, 2022, MANAG SPORT LEIS, V27, P20, DOI 10.1080/23750472.2020.1757494
   Helmer Stefanie M, 2012, BMC Res Notes, V5, P703, DOI 10.1186/1756-0500-5-703
   Hoyle, 1995, STRUCTURAL EQUATION, DOI DOI 10.1016/J.STUEDUC.2012.09.001
   Huang HC, 2019, INT J ENV RES PUB HE, V16, DOI 10.3390/ijerph16101841
   Hui SSC, 2014, PLOS ONE, V9, DOI 10.1371/journal.pone.0115098
   Janssen I, 2010, INT J BEHAV NUTR PHY, V7, DOI 10.1186/1479-5868-7-40
   Kassianos Angelos P, 2016, Health Psychol Open, V3, p2055102916676211, DOI 10.1177/2055102916676211
   Kline RB., 2011, METHODOLOGY SOCIAL S, P562, DOI 10.4135/9781446268261
   Knowles G, 2017, SOC PSYCH PSYCH EPID, V52, P803, DOI 10.1007/s00127-017-1399-4
   Kudlacek M, 2016, INT J ENV RES PUB HE, V13, DOI 10.3390/ijerph13030308
   Lee SM, 2020, INT J ENV RES PUB HE, V17, DOI 10.3390/ijerph17186744
   Lian TC, 2016, PLOS ONE, V11, DOI 10.1371/journal.pone.0157730
   Marr J, 2015, AM J HEALTH EDUC, V46, P122, DOI 10.1080/19325037.2015.1023477
   Maugeri G, 2020, HELIYON, V6, DOI 10.1016/j.heliyon.2020.e04315
   Mercer DA, 2018, J CARDIOPULM REHABIL, V38, P394, DOI 10.1097/HCR.0000000000000350
   Moshki M, 2010, IRAN J PUBLIC HEALTH, V39, P70
   Nearchou F, 2020, INT J ENV RES PUB HE, V17, DOI 10.3390/ijerph17228479
   Nieman DC, 2019, J SPORT HEALTH SCI, V8, P201, DOI 10.1016/j.jshs.2018.09.009
   NovysedluYkovuY M., 2016, PROMOTION HLTH EVALU
   O'Connor RC, 2021, BRIT J PSYCHIAT, V218, P326, DOI 10.1192/bjp.2020.212
   O'Connor RC, 2018, BJPSYCH OPEN, V4, P142, DOI 10.1192/bjo.2018.14
   Ohuruogu D., 2016, J ED PRACT, V7, P123
   Olagoke AA, 2021, J RELIG HEALTH, V60, P65, DOI 10.1007/s10943-020-01090-9
   Onagbiye SO, 2020, AFR J PRIM HEALTH CA, V12, DOI 10.4102/phcfm.v12i1.2453
   Owen N, 2010, MAYO CLIN PROC, V85, P1138, DOI 10.4065/mcp.2010.0444
   PARK SU, 2020, THE J, V16, DOI DOI 10.15586/JOMH.V16I1.163
   Qi ML, 2020, INT J ENV RES PUB HE, V17, DOI 10.3390/ijerph17186494
   Sharif SP, 2020, HEALTH PROMOT PERSPE, V10, P220, DOI 10.34172/hpp.2020.35
   Shull ER, 2020, J SCI MED SPORT, V23, P385, DOI 10.1016/j.jsams.2019.10.017
   Snedden TR, 2019, AM J HEALTH PROMOT, V33, P675, DOI 10.1177/0890117118817715
   Snyder E.E., 1983, SOCIAL ASPECT SPORT, V2nd
   Steptoe A, 2001, BRIT J PSYCHOL, V92, P659, DOI 10.1348/000712601162400
   Street RL, 2009, PATIENT EDUC COUNS, V74, P295, DOI 10.1016/j.pec.2008.11.015
   SZLYK HS, 2020, THE J, V67, P161, DOI DOI 10.1016/J.JADOHEALTH.2020.05.046
   TAYLOR SE, 1982, PERS SOC PSYCHOL B, V8, P549, DOI 10.1177/0146167282083024
   Towers A. J., 2005, INT J MENS HLTH, V4, P13
   WALLSTON KA, 1978, HEALTH EDUC QUART, V6, P160, DOI 10.1177/109019817800600107
   World Health Organization, 2020, WHO CORONAVIRUS DIS
   World Health Organization, 1992, BAS DOC
   Xia YW, 2020, J AFFECT DISORDERS, V267, P9, DOI 10.1016/j.jad.2020.02.016
NR 54
TC 5
Z9 5
U1 2
U2 5
PU MDPI
PI BASEL
PA ST ALBAN-ANLAGE 66, CH-4052 BASEL, SWITZERLAND
EI 1660-4601
J9 INT J ENV RES PUB HE
JI Int. J. Environ. Res. Public Health
PD MAR
PY 2021
VL 18
IS 6
AR 2950
DI 10.3390/ijerph18062950
PG 13
WC Environmental Sciences; Public, Environmental & Occupational Health
WE Science Citation Index Expanded (SCI-EXPANDED); Social Science Citation Index (SSCI)
SC Environmental Sciences & Ecology; Public, Environmental & Occupational
   Health
GA RL8SD
UT WOS:000639234700001
PM 33805732
OA gold, Green Published
DA 2022-07-18
ER

PT J
AU Wicks, SK
   Kumar, PR
   Kumar, RV
   Arthur-Quarm, S
   Gavalas, M
AF Wicks, Saskia K.
   Kumar, Prakrit Raj
   Kumar, Ranya Vardini
   Arthur-Quarm, Stella
   Gavalas, Manolis
TI Anaesthetic National Teaching Programme for Students (ANTPS)
SO POSTGRADUATE MEDICAL JOURNAL
LA English
DT Article; Early Access
DE MEDICAL EDUCATION & TRAINING; EDUCATION AND TRAINING; ANAESTHETICS;
   SURGERY
ID STRUCTURED CLINICAL EXAMINATION; ADVANCED LIFE-SUPPORT;
   MEDICAL-EDUCATION; UNDERGRADUATE ANESTHESIA; CRITICAL-CARE; LIVE
   LECTURE; 2 FORMS; SKILLS; TEACHERS; VIDEO
AB The COVID-19 pandemic has significantly undermined undergraduate anaesthetic teaching in spite of the vital role of the specialty against the pandemic. Anaesthetic National Teaching Programme for Students (ANTPS) was designed to meet the evolving needs of undergraduates and tomorrow's doctor by standardising anaesthetic training, preparing for final exams and equipping competencies vital for doctors of all grades and specialties. Our Royal College of Surgeons England-accredited University-College-Hospital-affiliated programme consisted of six-biweekly sessions were delivered online by anaesthetic trainees. Prerandomised and postrandomised session-specific multiple-choice questions (MCQs) assessed students' improvement in knowledge. Anonymous feedback forms were provided to students after each session and 2 months following the programme. 3743 student feedback forms (92.2% of attendees) across 35 medical-schools were recorded. There was a mean improvement in test score (0.94 +/- 1.27, p<0.001). 313 students completed all six sessions. Based on 5-point Likert scale, students who completed the programme showed an improvement in their confidence in knowledge and skills to face common foundation challenges (1.59 +/- 1.12, p<0.001) and thus felt better prepared for life as junior doctors (1.60 +/- 1.14, p<0.001). With an increase in confidence in students to pass their MCQs, Observed Structured Clinical Examinations and case-based discussion assessments, 3525 students stated they would recommend ANTPS to other students. Unprecedented COVID-19 factors impacting training, positive student feedback and extensive recruitment, demonstrate that our programme is an indispensable learning resource which standardises anaesthetic undergraduate education nationally, prepares undergraduates for their anaesthetic and perioperative exams and lays strong foundations for implementation of clinical skills required by all doctors, to optimise training and patient care.
C1 [Wicks, Saskia K.] Royal Free London NHS Fdn Trust, London, England.
   [Kumar, Prakrit Raj] NHS Fdn Trust, Lister Hopsital East & North Hertfordshire, Stevenage, Herts, England.
   [Kumar, Ranya Vardini] Univ Cambridge, Sch Clin Med, Cambridge, England.
   [Arthur-Quarm, Stella] Great Western Hosp NHS Fdn Trust, Swindon, Wilts, England.
   [Gavalas, Manolis] Univ Coll London Hosp NHS Fdn Trust, London, England.
RP Wicks, SK (通讯作者)，NHS Fdn Trust, Royal Free London, Barnet Hosp, London, England.
EM saskia.wicks1@nhs.net
OI , Saskia/0000-0003-1797-6686; Kumar, Ranya/0000-0003-3418-7232; Kumar,
   Prakrit/0000-0001-6350-7237
CR Abi-Rafeh Jad, 2020, Can Med Educ J, V11, pe118, DOI 10.36834/cmej.70242
   Ahmed H, 2020, LANCET INFECT DIS, V20, P777, DOI 10.1016/S1473-3099(20)30226-7
   Barnsley L, 2004, MED EDUC, V38, P358, DOI 10.1046/j.1365-2923.2004.01773.x
   Bevan J, 2019, BMC MED EDUC, V19, DOI 10.1186/s12909-019-1571-5
   Brennan L., 2018, 35 RED LION SQUARE
   Brockfeld Thomas, 2018, Med Educ Online, V23, P1555434, DOI 10.1080/10872981.2018.1555434
   Bulte C, 2007, MED TEACH, V29, P583, DOI 10.1080/01421590701583824
   Calhoun KE, 2020, AM J SURG, V220, P44, DOI 10.1016/j.amjsurg.2020.04.024
   Centre MRCMRS, 2017, IS MY STUD RES
   Cheung V, 1999, ANAESTHESIA, V54, P4, DOI 10.1046/j.1365-2044.1999.00640.x
   Chisnall B, 2015, INT J MED EDUC, V6, P76, DOI 10.5116/ijme.5572.a534
   Cook DA, 2008, PERSPECT BIOL MED, V51, P5, DOI 10.1353/pbm.2008.0007
   Croghan SM, 2019, INT J MED EDUC, V10, P75, DOI 10.5116/ijme.5ca7.afd1
   Cumberworth J, 2020, CLIN TEACH, V17, P122, DOI 10.1111/tct.12983
   de Menezes S, 2016, INT J MED EDUC, V7, P160, DOI 10.5116/ijme.5738.3c28
   de Visser H, 2011, MED J AUSTRALIA, V194, pS38
   Dhawan Shivangi, 2020, Journal of Educational Technology Systems, V49, P5, DOI 10.1177/0047239520934018
   Dost S, 2020, BMJ OPEN, V10, DOI 10.1136/bmjopen-2020-042378
   Evans DJR, 2009, ANAT SCI EDUC, V2, P227, DOI 10.1002/ase.110
   Frith ASCSSS, 2018, MEDEDPUBLISH, V7
   General Medical Council, 2015, STAT MED ED PRACT UK
   General Medical Council, 2015, REPORT NO 978 0 9014
   Gibson KR, 2014, BRIT J CLIN PHARMACO, V77, P122, DOI 10.1111/bcp.12147
   GMC, 2015, REPORT NO 978 0 9014
   GMC, 2015, OUTCOMES PROVISIONAL
   GMC, 2015, PROM EXC STAND MED E
   Gormley Gerry, 2011, Ulster Med J, V80, P127
   Gottlieb Z, 2017, CLIN TEACH, V14, P164, DOI 10.1111/tct.12540
   GOULD TH, 1994, ANAESTHESIA, V49, P807
   Guldal D, 2005, TEACH LEARN MED, V17, P21, DOI 10.1207/s15328015tlm1701_5
   Hall S, 2014, ANAT SCI EDUC, V7, P242, DOI 10.1002/ase.1419
   Hamlin C, 2017, CAN J ANESTH, V64, P16, DOI 10.1007/s12630-016-0761-4
   HARMER M, 1994, ANAESTHESIA, V49, P749
   Harrison GA, 1999, ANAESTH INTENS CARE, V27, P53, DOI 10.1177/0310057X9902700111
   Holt M., 2001, ANAESTHETIC CURRICUL
   Islam M, 2020, SUSTAINABILITY-BASEL, V12, DOI 10.3390/su12198149
   Johansson E, 2018, ANAT SCI EDUC, V11, P403, DOI 10.1002/ase.1775
   Kalwitzki M, 2011, J DENT EDUC, V75, P1084
   Kay D, 2019, ADV PHYSIOL EDUC, V43, P408, DOI 10.1152/advan.00033.2019
   Krishnan A, 2021, BRIT J ANAESTH, V126, pE68, DOI 10.1016/j.bja.2020.11.013
   Kumar PR, 2021, POSTGRAD MED J, V97, P749, DOI 10.1136/postgradmedj-2020-138822
   Kumar PR, 2021, POSTGRAD MED J, DOI 10.1136/postgradmedj-2021-140230
   Kumar PR, 2021, POSTGRAD MED J, V97, P571, DOI 10.1136/postgradmedj-2020-138426
   Kursumovic E, 2021, ANAESTHESIA, V76, P1167, DOI 10.1111/anae.15512
   Liddell MJ, 2002, MED EDUC, V36, P1035, DOI 10.1046/j.1365-2923.2002.01306.x
   Lockspeiser TM, 2008, ADV HEALTH SCI EDUC, V13, P361, DOI 10.1007/s10459-006-9049-8
   Majumder MAA, 2019, ADV MED EDUC PRACT, V10, P387, DOI 10.2147/AMEP.S197275
   McCoy L, 2016, J AM OSTEOPATH ASSOC, V116, P22, DOI 10.7556/jaoa.2016.003
   Mian A, 2020, BMC MED, V18, DOI 10.1186/s12916-020-01577-y
   Moercke AM, 2002, MED EDUC, V36, P472, DOI 10.1046/j.1365-2923.2002.01208.x
   Morgan PJ, 2003, ANESTH ANALG, V97, P1690, DOI 10.1213/01.ANE.0000086893.39567.D0
   Musbahi A, 2019, MED EDUC ONLINE, V24, DOI 10.1080/10872981.2019.1583969
   O'Leary FM, 2010, EMERG MED AUSTRALAS, V22, P324, DOI 10.1111/j.1742-6723.2010.01302.x
   Orientale E, 2008, FAM MED, V40, P471
   PAEGLE RD, 1980, MED EDUC, V14, P387, DOI 10.1111/j.1365-2923.1980.tb02389.x
   Perkins GD, 2012, ANN INTERN MED, V157, P19, DOI 10.7326/0003-4819-157-1-201207030-00005
   Petrarca CA, 2018, EYE, V32, P1498, DOI 10.1038/s41433-018-0096-1
   Ramlogan S, 2014, EUR J DENT EDUC, V18, P31, DOI 10.1111/eje.12053
   RCS, 2015, NAT UND CURR SURG, P35
   RCSEng, 2015, NAT UND CURR SURG, P35
   Regmi K, 2020, BMC MED EDUC, V20, DOI 10.1186/s12909-020-02007-6
   Rego P, 2009, MED TEACH, V31, pE586, DOI 10.3109/01421590903193588
   Roberts V, 2020, MED EDUC ONLINE, V25, DOI 10.1080/10872981.2020.1772014
   Rohan D, 2009, MED TEACH, V31, pE1, DOI 10.1080/01421590802334291
   Ruiz JG, 2006, ACAD MED, V81, P207, DOI 10.1097/00001888-200603000-00002
   Rutledge C, 2018, ACAD MED, V93, P1014, DOI 10.1097/ACM.0000000000002183
   Sadler J., 2017, SCI SKILLS SAFETY FR
   Sahu PK, 2019, J EDUC HEALTH PROMOT, V8, DOI 10.4103/jehp.jehp_354_18
   Sandhu P, 2020, MED EDUC ONLINE, V25, DOI 10.1080/10872981.2020.1764740
   Sani I, 2020, ANN MED SURG, V58, P117, DOI 10.1016/j.amsu.2020.08.045
   Schreiber BE, 2010, BMC MED EDUC, V10, DOI 10.1186/1472-6920-10-68
   Schuster-Bruce J, 2020, MED SCI EDUC, V30, P689, DOI 10.1007/s40670-020-00965-6
   Shen J, 2003, CRIT CARE MED, V31, P293, DOI 10.1097/00003246-200301000-00047
   Sidhu NS, 2015, ANAESTH INTENS CARE, V43, P740, DOI 10.1177/0310057X1504300612
   Smith AF, 2018, BRIT J ANAESTH, V121, P993, DOI 10.1016/j.bja.2018.06.002
   Smith A, 2019, MED TEACH, V41, P340, DOI 10.1080/0142159X.2018.1472373
   Sneyd JR., 2020, BRIT J ANAESTH
   Soar J, 2010, RESUSCITATION, V81, pE288, DOI 10.1016/j.resuscitation.2010.08.030
   Solomon David J, 2004, BMC Med Educ, V4, P27, DOI 10.1186/1472-6920-4-27
   Sonagara VJ, 2018, ADV MED EDUC PRACT, V9, P63, DOI 10.2147/AMEP.S153240
   Spickard A, 2002, J GEN INTERN MED, V17, P540, DOI 10.1046/j.1525-1497.2002.10731.x
   Tayler N, 2015, MED EDUC ONLINE, V20, DOI 10.3402/meo.v20.27921
   Ten Cate O, 2007, MED TEACH, V29, P591, DOI 10.1080/01421590701606799
   Thomas JS., 2012, INT J COLLABORATIVE, V4
   Thorne CJ, 2015, RESUSCITATION, V90, P79, DOI 10.1016/j.resuscitation.2015.02.026
   Turner G, 2005, BRIT J ANAESTH, V95, P332, DOI 10.1093/bja/aei191
   Uma BR, 2013, J CLIN DIAGN RES, V7, P2898, DOI 10.7860/JCDR/2013/7084.3788
   Verma Rajan, 2015, Anesth Essays Res, V9, P293, DOI 10.4103/0259-1162.159775
   Vogel D, 2016, GMS J MED EDU, V33, DOI 10.3205/zma001063
   Wass CT, 2003, J CLIN ANESTH, V15, P289, DOI 10.1016/s0952-8180(03)00087-4
   Wilkinson DJ, 1999, BMJ-BRIT MED J, V318, pS2, DOI [10.1136/bmj.318.7187.2, DOI 10.1136/BMJ.318.7187.2]
   Wise Jacqui, 2019, BMJ, V366, pl4751, DOI 10.1136/bmj.l4751
   Yang H, 2001, CAN J ANAESTH, V48, P115, DOI 10.1007/BF03019722
   Yang MP, 2020, BRIT J ANAESTH, V124, P666, DOI 10.1016/j.bja.2020.03.022
   Young I, 2014, CLIN TEACH, V11, P214, DOI 10.1111/tct.12112
   Zimmermann C, 2016, J MUS EDUC, V41, P116, DOI 10.1080/10598650.2016.1163189
NR 96
TC 0
Z9 0
U1 3
U2 3
PU BMJ PUBLISHING GROUP
PI LONDON
PA BRITISH MED ASSOC HOUSE, TAVISTOCK SQUARE, LONDON WC1H 9JR, ENGLAND
SN 0032-5473
EI 1469-0756
J9 POSTGRAD MED J
JI Postgrad. Med. J.
DI 10.1136/postgradmedj-2021-141353
EA MAY 2022
PG 9
WC Medicine, General & Internal
WE Science Citation Index Expanded (SCI-EXPANDED)
SC General & Internal Medicine
GA 1B2GN
UT WOS:000792259300001
PM 35512985
DA 2022-07-18
ER

PT J
AU Wang, ZX
   Chen, LL
   Xiao, J
   Jiang, FG
   Min, WJ
   Liu, SY
   Wang, YQ
   Qi, MS
AF Wang, Zuxing
   Chen, Lili
   Xiao, Jun
   Jiang, Fugui
   Min, Wenjiao
   Liu, Shuyun
   Wang, Yunqiong
   Qi, Mengsha
TI Subjective health status: an easily available, independent, robust and
   significant predictive factor at the prometaphase of vaccination
   programs for the vaccination behavior of Chinese adults
SO BMC PSYCHIATRY
LA English
DT Article
DE COVID-19; Vaccination behavior; Vaccination rate; Subjective health
   status; Related factors
ID COVID-19 VACCINE; INFLUENZA VACCINATION; ACCEPTANCE
AB Background The World Health Organization (WHO) proposed COVID-19 vaccination as an emergent and important method to end the COVID-19 pandemic. Since China started vaccination programs in December 2020, vaccination has spread to provinces and municipalities nationwide. Previous research has focused on people's vaccination willingness and its influencing factors but has not examined vaccination behavior. We examine the effectiveness of psychosocial factors in predicting vaccination behavior. Methods A cross-sectional online survey was performed among Chinese adults on 8 May and 4 June 2021. The statistical analysis of the data included univariate analysis, receiver operator characteristics (ROC) analysis and ordinal multiclassification logistic regression model analysis. Results Of the 1300 respondents, 761 (58.5%) were vaccinated. Univariate analysis showed that a high education level and good subjective health status were protective factors for vaccination behavior, while suffering from chronic diseases was a risk factor. ROC analysis showed that subjective health status (AUC = 0.625, 95% CI: 0.594-0.656, P < 0.001) was the best predictor of vaccination behavior. Logistic regression analysis with subjective health status as a dependent variable indicated that older age, female sex, depression, neurasthenia, obsession, hypochondriasis and chronic disease were significant risk factors, while positive coping tendencies were a significant protective factor. Conclusion Our study found a simple and effective marker, subjective health status, that can predict vaccination behavior. This finding can guide future epidemic prevention work.
C1 [Wang, Zuxing; Chen, Lili; Xiao, Jun; Jiang, Fugui; Min, Wenjiao; Wang, Yunqiong] Sichuan Acad Med Sci & Sichuan Prov Peoples Hosp, Sichuan Prov Ctr Mental Hlth, Chengdu 610072, Peoples R China.
   [Wang, Zuxing; Chen, Lili; Xiao, Jun; Jiang, Fugui; Min, Wenjiao; Wang, Yunqiong] Chinese Acad Med Sci, Key Lab Psychosomat Med, Chengdu 610072, Peoples R China.
   [Liu, Shuyun; Qi, Mengsha] Peoples Hosp Wenjiang Chengdu, 86 Kangtai Rd, Chengdu 611135, Peoples R China.
RP Wang, ZX (通讯作者)，Sichuan Acad Med Sci & Sichuan Prov Peoples Hosp, Sichuan Prov Ctr Mental Hlth, Chengdu 610072, Peoples R China.; Wang, ZX (通讯作者)，Chinese Acad Med Sci, Key Lab Psychosomat Med, Chengdu 610072, Peoples R China.; Qi, MS (通讯作者)，Peoples Hosp Wenjiang Chengdu, 86 Kangtai Rd, Chengdu 611135, Peoples R China.
EM zuxingwang7090@163.com; 1666824742@qq.com
FU Innovation and Entrepreneurship Project of Sichuan Provincial Science
   and Technology department [2020JDRC0135]; National Key Research and
   Development Plan [2017YFC0113907]; Non-profit Central Research Institute
   Fund of Chinese Academy of Medical Sciences [2019PT310020, 2018ZX04]
FX This study was supported by research grants from the Innovation and
   Entrepreneurship Project of Sichuan Provincial Science and Technology
   department (Grand code 2020JDRC0135), National Key Research and
   Development Plan (grant number 2017YFC0113907), the Non-profit Central
   Research Institute Fund of Chinese Academy of Medical Sciences
   (2019PT310020) and Establishment, evaluation system construction and
   promotion of group model of psychosomatic nursing happiness perception
   training in general hospital (2018ZX04).
CR Abedin M, 2021, PLOS ONE, V16, DOI 10.1371/journal.pone.0250495
   Al-Mohaithef M, 2020, J MULTIDISCIP HEALTH, V13, P1657, DOI 10.2147/JMDH.S276771
   Ataguba JE, 2020, APPL HEALTH ECON HEA, V18, P325, DOI 10.1007/s40258-020-00580-x
   Babicki M, 2021, VACCINES-BASEL, V9, DOI 10.3390/vaccines9050503
   de Abreu DCC, 2021, WOMEN HEALTH, V61, P372, DOI 10.1080/03630242.2021.1896628
   Chan WL, 2021, VACCINES-BASEL, V9, DOI 10.3390/vaccines9070792
   China NHCotPRo, 2021, COVID 19 VACC
   Chow SKY, 2018, BMC NURS, V17, DOI 10.1186/s12912-018-0322-y
   Dai C, 2022, DIGEST DIS SCI, V67, P3468, DOI 10.1007/s10620-021-07169-x
   Dai W J, 2016, Zhonghua Liu Xing Bing Xue Za Zhi, V37, P214, DOI 10.3760/cma.j.issn.0254-6450.2016.02.013
   Ehde DM, 2021, MULT SCLER RELAT DIS, V49, DOI 10.1016/j.msard.2021.102788
   Fan J, 2020, VACCINE, V38, P2503, DOI 10.1016/j.vaccine.2020.01.093
   Machida M, 2021, VACCINES-BASEL, V9, DOI 10.3390/vaccines9030210
   McNeish D, 2018, PSYCHOL METHODS, V23, P412, DOI 10.1037/met0000144
   Meng ZG, 2021, RISK MANAG HEALTHC P, V14, P4649, DOI 10.2147/RMHP.S338701
   Nguyen KH, 2021, AM J TRANSPLANT, V21, P1650, DOI 10.1111/ajt.16560
   Organization WH, 2021, AM J TRANSPLANT, V21, P1650, DOI [10.1111/ajt.16560, DOI 10.1111/AJT.16560]
   Palgi Y, 2021, J AFFECT DISORDERS, V287, P352, DOI 10.1016/j.jad.2021.03.064
   Pasanen TP, 2021, BMC PUBLIC HEALTH, V21, DOI 10.1186/s12889-021-11396-2
   Qi MS, 2020, PLOS ONE, V15, DOI 10.1371/journal.pone.0239697
   Quittkat HL, 2019, FRONT PSYCHIATRY, V10, DOI 10.3389/fpsyt.2019.00864
   Seale H, 2021, BMC INFECT DIS, V21, DOI 10.1186/s12879-021-05833-1
   Serrazina F, 2021, MULT SCLER RELAT DIS, V51, DOI 10.1016/j.msard.2021.102880
   Taylor S, 2020, J ANXIETY DISORD, V76, DOI 10.1016/j.janxdis.2020.102327
   Thapa SB, 2020, ACTA OBSTET GYN SCAN, V99, P817, DOI 10.1111/aogs.13894
   Uhr L, 2022, MULT SCLER J, V28, P1072, DOI 10.1177/13524585211030647
   Urrunaga-Pastor D, 2021, TRAVEL MED INFECT DI, V41, DOI 10.1016/j.tmaid.2021.102059
   Verma AK, 2021, NEW ENGL J MED, V385, P1332, DOI 10.1056/NEJMc2109975
   Wake AD, 2021, RISK MANAG HEALTHC P, V14, P2609, DOI 10.2147/RMHP.S311074
   Wan EYF, 2022, LANCET INFECT DIS, V22, P64, DOI 10.1016/S1473-3099(21)00451-5
   Wang KL, 2020, VACCINE, V38, P7049, DOI 10.1016/j.vaccine.2020.09.021
   Wang L, 2019, IRAN J PUBLIC HEALTH, V48, P95, DOI 10.18502/ijph.v48i1.787
   Wang ZX, 2022, J AFFECT DISORDERS, V297, P301, DOI 10.1016/j.jad.2021.10.088
   Wong MCS, 2021, VACCINE, V39, P1148, DOI 10.1016/j.vaccine.2020.12.083
   Xia YH, 2021, MEDICINE, V100, DOI 10.1097/MD.0000000000024140
   Yoda T, 2021, VACCINES-BASEL, V9, DOI 10.3390/vaccines9010048
   Zhao AR, 2022, VACCINE, V40, P325, DOI 10.1016/j.vaccine.2021.11.064
   Zurcher K, 2021, BMJ OPEN, V11, DOI 10.1136/bmjopen-2020-041354
NR 38
TC 0
Z9 0
U1 2
U2 2
PU BMC
PI LONDON
PA CAMPUS, 4 CRINAN ST, LONDON N1 9XW, ENGLAND
EI 1471-244X
J9 BMC PSYCHIATRY
JI BMC Psychiatry
PD MAR 14
PY 2022
VL 22
IS 1
AR 180
DI 10.1186/s12888-022-03830-5
PG 10
WC Psychiatry
WE Science Citation Index Expanded (SCI-EXPANDED)
SC Psychiatry
GA ZT0EM
UT WOS:000768830400002
PM 35287644
OA Green Published, gold, Green Submitted
DA 2022-07-18
ER

PT J
AU Zhang, JW
   Lyu, SJ
   Yin, HC
   Ma, J
   Chen, ZH
   Cui, MZ
   Wei, QY
   Yuan, W
   Li, YM
AF Zhang, Jianwei
   Lyu, Shaojun
   Yin, Hengchan
   Ma, Jing
   Chen, Zaihao
   Cui, Meize
   Wei, Qiuyang
   Yuan, Wen
   Li, Yameng
TI Investigation of the quality of life of patients with coronary heart
   disease during COVID-19 and analysis of influencing factors
SO PSYCHOLOGY HEALTH & MEDICINE
LA English
DT Article
ID TAI CHI; OUTBREAK
AB At present, coronavirus disease 2019 (COVID-19) has become a global public health emergency, bringing a great threat to human health. This study aims to evaluate and analyze the factors that influence the quality of life (QOL) of patients with coronary heart disease (CHD) during COVID-19 to provide a realistic basis for improving their QOL. A total of 70 patients with CHD were selected through convenience sampling from three heart rehabilitation centers. The cross-sectional survey of the study cases were carried out using an online survey platform. All of the participants completed a general situation questionnaire, and QOL was assessed through the 36-item Short Form Health Survey. Results showed that the overall QOL of patients with CHD during COVID-19 was poor, having an average score of 65.99 +/- 10.97. Moreover, multivariate linear regression analysis showed that worry about COVID-19 (P < 0.05) and different exercise intervention types (P < 0.05) were the main factors affecting the QOL of patients. On the one hand, positive measures should be taken to provide psychological counseling to ease their sense of concern. On the other hand, engaging in exercise is more important for these patients to improve physical function, particularly Tai Chi exercises.
C1 [Zhang, Jianwei; Lyu, Shaojun; Yin, Hengchan] Beijing Normal Univ, Coll Phys Educ & Sports, Beijing 100875, Peoples R China.
   [Ma, Jing] Chinese Peoples Liberat Army Gen Hosp, Med Ctr 1, Dept Cardiol, Beijing, Peoples R China.
   [Chen, Zaihao; Cui, Meize; Wei, Qiuyang; Li, Yameng] Beijing Normal Univ, Coll Phys Educ & Sports, Beijing, Peoples R China.
   [Yuan, Wen] Beijing Sports Univ, Coll Wushu, Beijing, Peoples R China.
RP Zhang, JW (通讯作者)，Beijing Normal Univ, Coll Phys Educ & Sports, Beijing 100875, Peoples R China.
EM 13161615533@163.com
OI wei, zhang/0000-0001-9604-0960
FU National Key R&D Program of China [2018YFC2000600]
FX This work is financially supported by the National Key R&D Program of
   China (2018YFC2000600).
CR Avila A, 2020, EUR J PREV CARDIOL, V27, P367, DOI 10.1177/2047487319892201
   Bi YF, 2018, MEDICINE, V97, DOI 10.1097/MD.0000000000012097
   Cristina, DIETARY RECOMMENDATI, DOI [10.5772/intechopen.71391, DOI 10.5772/INTECHOPEN.71391]
   Guo JB, 2016, CLIN REHABIL, V30, P750, DOI 10.1177/0269215515604903
   Huang YE, 2021, PSYCHOL HEALTH MED, V26, P23, DOI 10.1080/13548506.2020.1754438
   Jia XF, 2018, MEDICINE, V97, DOI 10.1097/MD.0000000000012024
   Lei MK, 2020, PSYCHOL TRAUMA-US, V12, pS35, DOI 10.1037/tra0000633
   Li JZ, 2020, VIRUS RES, V286, DOI 10.1016/j.virusres.2020.198043
   Li Y, 2019, FRONT PHYSIOL, V10, DOI 10.3389/fphys.2019.00587
   Lins Liliane, 2016, SAGE Open Med, V4, p2050312116671725
   Liu S., 2012, CHINESE EXPERT CONSE
   Lu RJ, 2020, LANCET, V395, P565, DOI 10.1016/S0140-6736(20)30251-8
   Meng S., 2007, PULMONARY REHABILITA
   Misra DP, 2020, CLIN RHEUMATOL, V39, P2055, DOI 10.1007/s10067-020-05073-9
   Nery RM, 2015, AM HEART J, V169, P854, DOI 10.1016/j.ahj.2015.01.017
   Paules CI, 2020, JAMA-J AM MED ASSOC, V323, P707, DOI 10.1001/jama.2020.0757
   Ratarasarn K, 2020, CURR OPIN PULM MED, V26, P186, DOI 10.1097/MCP.0000000000000654
   Sato S, 2010, INT HEART J, V51, P238, DOI 10.1536/ihj.51.238
   Song C, 2014, J INTERN MED, V275, P631, DOI 10.1111/joim.12177
   Taylor-Piliae RE, 2012, EUR J CARDIOVASC NUR, V11, P34, DOI 10.1016/j.ejcnurse.2010.11.001
   The Office of the National Health Commission the People's Republic of China and the Office of the National Administration of Traditional Chinese Medicine, 2020, GUID REH CHIN MED RE
   Walther A, 2018, COMPLEMENT THER MED, V36, P68, DOI 10.1016/j.ctim.2017.11.021
   Ware JE., 1994, SF 36 PHYS MENTAL HL
   World Health Organization (WHO), 2020, COR DIS COVID 19 WEE
   Xiang YT, 2020, LANCET PSYCHIAT, V7, P228, DOI 10.1016/S2215-0366(20)30046-8
   Yokota Y, 2019, CIRCULATION, V140
NR 26
TC 0
Z9 0
U1 5
U2 9
PU ROUTLEDGE JOURNALS, TAYLOR & FRANCIS LTD
PI ABINGDON
PA 2-4 PARK SQUARE, MILTON PARK, ABINGDON OX14 4RN, OXON, ENGLAND
SN 1354-8506
EI 1465-3966
J9 PSYCHOL HEALTH MED
JI Psychol. Health Med.
PD FEB 7
PY 2022
VL 27
IS 2
BP 409
EP 420
DI 10.1080/13548506.2021.1930074
EA MAY 2021
PG 12
WC Public, Environmental & Occupational Health
WE Science Citation Index Expanded (SCI-EXPANDED); Social Science Citation Index (SSCI)
SC Public, Environmental & Occupational Health
GA ZO2OZ
UT WOS:000653554900001
PM 34030533
OA hybrid
DA 2022-07-18
ER

PT J
AU Keegan, DA
   Bannister, SL
AF Keegan, David A.
   Bannister, Susan L.
TI More than moving online: Implications of the COVID-19 pandemic on
   curriculum development
SO MEDICAL EDUCATION
LA English
DT Editorial Material
C1 [Keegan, David A.] Univ Calgary, Cumming Sch Med, Family Med, G21,3330 Hosp Dr NW, Calgary, AB T2N 4N1, Canada.
   [Keegan, David A.] Univ Calgary, Cumming Sch Med, Fac Dev & Performance, Calgary, AB, Canada.
   [Bannister, Susan L.] Univ Calgary, Cumming Sch Med, Paediat, Calgary, AB, Canada.
RP Keegan, DA (通讯作者)，Univ Calgary, Cumming Sch Med, Family Med, G21,3330 Hosp Dr NW, Calgary, AB T2N 4N1, Canada.; Keegan, DA (通讯作者)，Univ Calgary, Cumming Sch Med, Fac Dev & Performance, Calgary, AB, Canada.
EM dkeegan@ucalgary.ca
OI Keegan, David/0000-0002-9892-2710
CR [Anonymous], DISR ALL FORMS RAC P
   Barnes JH, 2020, MED EDUC, V54, P956, DOI 10.1111/medu.14260
   Bruno CJ, 2016, SEMIN PERINATOL, V40, P473, DOI 10.1053/j.semperi.2016.08.008
   Keegan DA, 2020, MED EDUC, V54, P766, DOI 10.1111/medu.14220
   Kohlert S, 2012, EDUC RES INT, V2012, DOI 10.1155/2012/671383
   Maini A, 2020, BMC MED EDUC, V20, DOI 10.1186/s12909-020-02096-3
   Merali Z, 2020, MED EDUC, V54, P958, DOI 10.1111/medu.14213
   Reimschisel T, 2017, MED TEACH, V39, P1227, DOI 10.1080/0142159X.2017.1340636
NR 8
TC 8
Z9 8
U1 0
U2 2
PU WILEY
PI HOBOKEN
PA 111 RIVER ST, HOBOKEN 07030-5774, NJ USA
SN 0308-0110
EI 1365-2923
J9 MED EDUC
JI Med. Educ.
PD JAN
PY 2021
VL 55
IS 1
BP 101
EP 103
DI 10.1111/medu.14389
EA NOV 2020
PG 3
WC Education, Scientific Disciplines; Health Care Sciences & Services
WE Science Citation Index Expanded (SCI-EXPANDED)
SC Education & Educational Research; Health Care Sciences & Services
GA PH6XI
UT WOS:000585690200001
PM 33034072
OA Green Published
DA 2022-07-18
ER

PT J
AU Newcomb, AB
   Duval, M
   Bachman, SL
   Mohess, D
   Dort, J
   Kapadia, MR
AF Newcomb, Anna B.
   Duval, Margaret
   Bachman, Sharon L.
   Mohess, Denise
   Dort, Jonathan
   Kapadia, Muneera R.
TI Building Rapport and Earning the Surgical Patient's Trust in the Era of
   Social Distancing: Teaching Patient-Centered Communication During Video
   Conference Encounters to Medical Students
SO JOURNAL OF SURGICAL EDUCATION
LA English
DT Article
DE communication education; virtual education; patient-centered
   communication; video conference encounters; medical education
ID SKILLS
AB BACKGROUND: Effective physician communication improves care, and many medical schools and residency programs have adopted communication focused curricula. The COVID-19 pandemic has shifted the doctor-patient communication paradigm with the rapid adoption of video-based medical appointments by the majority of the medical community. The pandemic has also necessitated a sweeping move to online learning, including teaching and facilitating the practice of communication skills remotely. We aimed to identify effective techniques for surgeons to build relationships during a video consult, and to design and pilot a class that increased student skill in communicating during a video consult.
   METHODS: Fourth-year medical students matched into a surgical internship attended a 2-hour class virtually. The class provided suggestions for building rapport and earning trust with patients and families by video, role play sessions with a simulated patient, and group debriefing and feedback. A group debriefing generated lessons learned and best practices for telemedicine communication in surgery.
   RESULTS: Students felt the class introduced new skills and reinforced current ones; most reported higher self-confidence in target communication skills following the module. Students were particularly appreciative of opportunity for direct observation of skills and immediate faculty feedback, noting that the intimate setting was unique and valuable.
   Several elements of virtual communications required increased focus to communicate empathy and concern. Proper lighting and positioning relative to the camera were particularly important and body movement required "narration" to minimize misinterpretation. A patient's distress was more difficult to interpret; asking direct questions was recommended to understand the patient's emotional state.
   CONCLUSIONS: There is a need to teach video-conference communication skills to enable surgical teams to build rapport in this distinct form of consultation. Our training plan appears effective at engaging learners and improving skills and confidence, and identifies areas of focus when teaching virtual communication skills. ((C) 2020 Association of Program Directors in Surgery. Published by Elsevier Inc. All rights reserved.)
C1 [Newcomb, Anna B.] Inova Fairfax Med Campus, Div Trauma Acute Care Surg, Falls Church, VA USA.
   [Duval, Margaret] George Washington Sch Med & Hlth Sci, Washington, DC USA.
   [Bachman, Sharon L.; Dort, Jonathan] Inova Fairfax Med Campus, Dept Surg, Falls Church, VA USA.
   [Mohess, Denise] Inova Fairfax Med Campus, Dept Med, Falls Church, VA USA.
   [Kapadia, Muneera R.] Univ N Carolina, Dept Surg, Chapel Hill, NC USA.
RP Newcomb, AB (通讯作者)，Inova Fairfax Med Campus, 3300 Gallows Rd, Falls Church, VA 22042 USA.
EM anna.newcomb@inova.org
CR Almathami HKY, 2020, J MED INTERNET RES, V22, DOI 10.2196/16407
   [Anonymous], 2019, FUNCT STRUCT MED SCH
   Batalden P, 2002, HEALTH AFFAIR, V21, P103, DOI 10.1377/hlthaff.21.5.103
   Burdick A E, 1996, Ostomy Wound Manage, V42, P26
   Chick RC, 2020, J SURG EDUC, V77, P729, DOI 10.1016/j.jsurg.2020.03.018
   Choules AP, 2007, POSTGRAD MED J, V83, P212, DOI 10.1136/pgmj.2006.054189
   Cruz M, 2004, TELEMED J E-HEALTH, V10, P392, DOI 10.1089/1530562042003685
   Ferrel MN, 2020, CUREUS, V12, DOI 10.7759/cureus.7492
   Foley & Lardner LLP, 2017, TEL DIG HLTH SURV
   Gunter RL, 2016, J AM COLL SURGEONS, V222, P915, DOI 10.1016/j.jamcollsurg.2016.01.062
   Ha JF, 2010, OCHSNER J, V10, P38
   Holmboe E. S., MILESTONES GUIDEBOOK
   Hwa K, 2013, JAMA SURG, V148, P823, DOI 10.1001/jamasurg.2013.2672
   KAPLAN SH, 1989, MED CARE, V27, pS110, DOI 10.1097/00005650-198903001-00010
   Kyaw BM, 2019, J MED INTERNET RES, V21, DOI 10.2196/12967
   Makoul G, 2007, PATIENT EDUC COUNS, V67, P333, DOI 10.1016/j.pec.2007.05.005
   McLafferty RB, 2006, SURGERY, V140, P616, DOI 10.1016/j.surg.2006.06.021
   Rockwell KL, 2020, AM J MANAGED CARE, V26
   Smith S, 2007, EVAL HEALTH PROF, V30, P3, DOI 10.1177/0163278706297333
   Stewart M A, 1979, J R Coll Gen Pract, V29, P77
   Terry C, 2016, AM J PHARM EDUC, V80, DOI 10.5688/ajpe80458
   Warshaw R., 2018, AAMC NEWS
   Wiljer D, 2019, BMJ OPEN, V9, DOI 10.1136/bmjopen-2018-026338
NR 23
TC 14
Z9 13
U1 8
U2 25
PU ELSEVIER SCIENCE INC
PI NEW YORK
PA STE 800, 230 PARK AVE, NEW YORK, NY 10169 USA
SN 1931-7204
EI 1878-7452
J9 J SURG EDUC
JI J. Surg. Educ.
PD JAN-FEB
PY 2021
VL 78
IS 1
BP 336
EP 341
DI 10.1016/j.jsurg.2020.06.018
PG 6
WC Education, Scientific Disciplines; Surgery
WE Science Citation Index Expanded (SCI-EXPANDED); Social Science Citation Index (SSCI)
SC Education & Educational Research; Surgery
GA PN6VU
UT WOS:000604615400040
PM 32709566
OA Green Published, Bronze
DA 2022-07-18
ER

PT J
AU Mause, L
   Hoffmann, J
   Ohnhauser, T
   Gunkel, S
   Stocker, A
   Scholten, N
AF Mause, Laura
   Hoffmann, Jan
   Ohnhauser, Tim
   Gunkel, Sophie
   Stoecker, Arno
   Scholten, Nadine
TI Work climate in pandemic times: which burdens do German physicians in
   primary care report?
SO FAMILY PRACTICE
LA English
DT Article
DE COVID-19; cross-sectional studies; general practitioners; pandemics;
   patient care team; primary healthcare
ID COVID-19; IMPACT; EXPERIENCE
AB Background: In Germany, general practitioners (GPs) provide basic and primary care in the ambulatory sector and refer patients to other specialists when necessary. Often, GPs present the first point of contact for patients in the German healthcare system. During the COVID-19 pandemic, GPs and other medical specialists in the ambulatory setting suddenly were confronted with unprecedented challenges.
   Objective: To answer the following research questions: How did COVID-19-related challenges affect the work climate? Do physicians with deteriorated work climate simultaneously report a worsened provision of patient care? Which challenges were the most burdening?
   Methods: In the course of the project COVID-GAMS more than 18 000 physicians of various specialties had been invited to a quantitative cross-sectional online survey (in Summer 2020). Analyses were conducted separately for the groups of GPs and other medical specialists. Group differences were analysed statistically and burdening factors were identified.
   Results: 1703 participants were included in the analysis. 22.2% of GPs (other medical specialists: 19.9%) stated, their work climate had deteriorated. Physicians with a deteriorated work climate showed a tendency towards poorer personal provision of patient care (M = 3.75, SD = 0.98 versus M = 3.93, SD = 0.99) compared to unchanged or improved work climate. The lack of protective material in March/April 2020, changes in practice management and possible economic impacts on the practice were the most burdening factors reported by GPs.
   Conclusion: GPs who reported a negative impact on the work climate in the course of the first pandemic lockdown also tend to see own deficits in the provision of patient care.
C1 [Mause, Laura] Univ Cologne, Univ Hosp Cologne, Fac Human Sci, Inst Med Sociol Hlth Serv Res & Rehabil Sci IMVR, Eupener Str 129, D-50933 Cologne, Germany.
   [Mause, Laura] Univ Cologne, Univ Hosp Cologne, Fac Med, Eupener Str 129, D-50933 Cologne, Germany.
RP Mause, L (通讯作者)，Univ Cologne, Univ Hosp Cologne, Fac Human Sci, Inst Med Sociol Hlth Serv Res & Rehabil Sci IMVR, Eupener Str 129, D-50933 Cologne, Germany.; Mause, L (通讯作者)，Univ Cologne, Univ Hosp Cologne, Fac Med, Eupener Str 129, D-50933 Cologne, Germany.
EM laura.mause@uk-koeln.de
OI Scholten, Nadine/0000-0002-7793-7745; Ohnhaeuser,
   Tim/0000-0002-7606-9763; Hoffmann, Jan/0000-0003-4154-9270; Mause,
   Laura/0000-0002-7124-7882; Stocker, Arno/0000-0002-7685-2731; Hoffmann,
   Jan/0000-0001-5358-6525
FU Bundesministerium fur Bildung und Forschung [01KI2099]
FX COVID-GAMS is funded by Bundesministerium fur Bildung und Forschung
   (grant no. 01KI2099).
CR Bohlken J, 2020, PSYCHIAT PRAX, V47, P214, DOI 10.1055/a-1159-5575
   Caricati L, 2014, J NURS MANAGE, V22, P984, DOI 10.1111/jonm.12079
   Carifio J., 2007, J SOCIAL SCI, V3, P106, DOI [DOI 10.3844/JSSP.2007.106.116, 10.3844/jssp.2007.106.116]
   Chudasama YV, 2020, DIABETES METAB SYND, V14, P965, DOI 10.1016/j.dsx.2020.06.042
   Denning M, 2021, PLOS ONE, V16, DOI 10.1371/journal.pone.0238666
   Einstein AJ, 2021, J AM COLL CARDIOL, V77, P173, DOI 10.1016/j.jacc.2020.10.054
   German Federal Registry of Physicians, ANZ ARZT PSYCH NACH
   German Medical Association, 2020, ARZT ZUM
   Hann M, 2007, FAM PRACT, V24, P323, DOI 10.1093/fampra/cmm020
   Hardt W., 2020, DTSCH DERMATOLOG, V68, P266
   Jensen HK, 2010, J EPIDEMIOL COMMUN H, V64, P796, DOI 10.1136/jech.2008.083980
   Klarissa S, 2020, SWISS MED WKLY, V150, DOI 10.4414/smw.2020.20175
   Lai JB, 2020, JAMA NETW OPEN, V3, DOI 10.1001/jamanetworkopen.2020.3976
   Lavoie-Tremblay M, 2010, HEALTH CARE MANAG, V29, P293, DOI 10.1097/HCM.0b013e3181fa022e
   Liu Q, 2020, LANCET GLOB HEALTH, V8, pE790, DOI 10.1016/S2214-109X(20)30204-7
   Lubranska A, 2011, MED PR, V62, P623
   Mangiapane S, 2020, TABELLARISCHER TREND
   Mehrotra A, 2020, IMPACT COVID 19 PAND, DOI [10.26099/2v5t-9y63, DOI 10.26099/2V5T-9Y63]
   Meyer L, 2020, EUR GERIATR MED, V11, P499, DOI 10.1007/s41999-020-00311-4
   Muehlensiepen F, 2021, J MED INTERNET RES, V23, DOI 10.2196/23742
   Paffenholz P, 2020, EMERG MICROBES INFEC, V9, P1590, DOI 10.1080/22221751.2020.1785951
   Shaheen AM, 2019, J NURS MANAGE, V27, P1747, DOI 10.1111/jonm.12869
   Styra R, 2008, J PSYCHOSOM RES, V64, P177, DOI 10.1016/j.jpsychores.2007.07.015
   Sun NN, 2020, AM J INFECT CONTROL, V48, P592, DOI 10.1016/j.ajic.2020.03.018
   Verhoeven V, 2020, BMJ OPEN, V10, DOI 10.1136/bmjopen-2020-039674
   Wang R, 2020, INT J ENV RES PUB HE, V17, DOI 10.3390/ijerph17176182
   Wong JSH, 2020, J BONE JOINT SURG AM, V102, DOI 10.2106/JBJS.20.00775
   Zhang H, 2020, FRONT PEDIATR, V8, DOI 10.3389/fped.2020.585629
NR 28
TC 0
Z9 0
U1 0
U2 0
PU OXFORD UNIV PRESS
PI OXFORD
PA GREAT CLARENDON ST, OXFORD OX2 6DP, ENGLAND
SN 0263-2136
EI 1460-2229
J9 FAM PRACT
JI Fam. Pr.
PD FEB
PY 2022
VL 39
IS 1
BP 46
EP 51
DI 10.1093/fampra/cmab085
PG 6
WC Primary Health Care; Medicine, General & Internal
WE Science Citation Index Expanded (SCI-EXPANDED)
SC General & Internal Medicine
GA 2A7FC
UT WOS:000809662300008
PM 34448474
OA Green Published, Bronze
DA 2022-07-18
ER

PT J
AU Behne, A
   Kruger, N
   Beinke, JH
   Teuteberg, F
AF Behne, Alina
   Krueger, Nicolai
   Beinke, Jan Heinrich
   Teuteberg, Frank
TI Learnings from the design and acceptance of the German COVID-19 tracing
   app for IS-driven crisis management: a design science research
SO BMC MEDICAL INFORMATICS AND DECISION MAKING
LA English
DT Article
DE Crisis management; Corona-Warn-App; Tracing apps; Design science; User
   experience design; Prototype
AB Background This article investigates the research problem of digital solutions to overcome the pandemic, more closely examining the limited effectiveness and scope of the governmental COVID-19 tracing apps, using the German COVID-19 tracing app (Corona-Warn-App) as an example. A well-designed and effective instrument in the technological toolbox is of utmost importance to overcome the pandemic. Method A multi-methodological design science research approach was applied. In three development and evaluation cycles, we presented, prototyped, and tested user-centered ideas of functional and design improvement. The applied procedure contains (1) a survey featuring 1993 participants from Germany for evaluating the current app, (2) a gathering of recommendations from epidemiologists and from a focus group discussion with IT and health experts identifying relevant functional requirements, and (3) an online survey combined with testing our prototype with 53 participants to evaluate the enhanced tracing app. Results This contribution presents 14 identified issues of the German COVID-19 tracing app, six meta-requirements, and three design principles for COVID-19 tracing apps and future pandemic apps (e.g., more user involvement and transparency). Using an interactive prototype, this study presents an extended pandemic app, containing 13 potential front-end (i.e., information on the regional infection situation, education and health literacy, crowd and event notification) and six potential back-end functional requirements (i.e., ongoing modification of risk score calculation, indoor versus outdoor). In addition, a user story approach for the COVID-19 tracing app was derived from the findings, supporting a holistic development approach. Conclusion Throughout this study, practical relevant findings can be directly transferred to the German and other international COVID-19 tracing applications. Moreover, we apply our findings to crisis management theory-particularly pandemic-related apps-and derive interdisciplinary learnings. It might be recommendable for the involved decision-makers and stakeholders to forego classic application management and switch to using an agile setup, which allows for a more flexible reaction to upcoming changes. It is even more important for governments to have a well-established, flexible, design-oriented process for creating and adapting technology to handle a crisis, as this pandemic will not be the last one.
C1 [Behne, Alina; Krueger, Nicolai; Teuteberg, Frank] Osnabruck Univ, Inst Accounting & Informat Syst, Kathar Inenstr 1, D-49074 Osnabruck, Germany.
   [Beinke, Jan Heinrich] German Res Ctr Artificial Intelligence, Smart Enterprise Engn, Parkstr 40-42, D-49080 Osnabruck, Germany.
RP Behne, A (通讯作者)，Osnabruck Univ, Inst Accounting & Informat Syst, Kathar Inenstr 1, D-49074 Osnabruck, Germany.
EM alina.behne@uni-osnabrueck.de
FU Federal Ministry of Food and Agriculture (BMEL) [2818LD021]; Projekt
   DEAL
FX Open Access funding enabled and organized by Projekt DEAL. This
   contribution was prepared within the research project Apotheke 2.0
   (Grant #2818LD021), which is supported by funds of the Federal Ministry
   of Food and Agriculture (BMEL) based on a decision of the Parliament of
   the Federal Republic of Germany via the Federal Office for Agriculture
   and Food (BLE) under the rural development program. The funding bodies
   played no roles in the design of the study and collection, analysis, and
   interpretation of data and in writing the manuscript.
CR Ahmad F, 2020, IEEE INTERNET THINGS
   Baier L, ARXIV201203728
   BBC, 2020, SWEDENSS SCH ARE ADA
   Becker S, 2020, ACCEPTANCE CORONA AP
   Bohme M., 2020, GITHUB
   Cho H., 2020, ARXIV PREPRINT ARXIV
   CONWAY ME, 1968, DATAMATION, V14, P28
   CWA-Kennzahlen, 2020, KENNZ COR WARN APP E KENNZ COR WARN APP E
   DAVIS FD, 1989, MIS QUART, V13, P319, DOI 10.2307/249008
   Dehmel S, 2020, POLICY BRIEF
   Dix A, 2020, DATENSCHUTZ DATENSIC, V44, P779, DOI [10.1007/s11623-020-1366-1, DOI 10.1007/S11623-020-1366-1]
   dpa, 2020, NEU FUNKT FDP FORD W NEU FUNKT FDP FORD W
   Elkhodr M, 2021, J MED INTERNET RES, V23, DOI 10.2196/23467
   Glaser J., 2010, EXPERT INTERVIEWS QU, DOI [10.1007/978-3-531-91538-8, DOI 10.1007/978-3-531-91538-8]
   Gregor S, 2013, MIS QUART, V37, P337, DOI 10.25300/MISQ/2013/37.2.01
   Hadrich F., 2021, DIGITAL RESPONSES CO
   Hair JF, 2014, EUR BUS REV, V26, P106, DOI 10.1108/EBR-10-2013-0128
   Hevner AR, 2004, MIS QUART, V28, P75, DOI 10.2307/25148625
   Hovestadt C., 2021, DIGITAL RESPONSES CO
   Hovestadt C., 2021, DIGITAL RESPONSES CO, V2021
   Jahnel T., 2020, DATENSCHUTZ DATENSIC, V44, P786, DOI [10.1007/s11623-020-1367-0, DOI 10.1007/S11623-020-1367-0]
   Kammueller F, 2020, MODELING ANAL CORONA
   Kaufhold MA, 2020, EUR C INF SYST EUR C INF SYST, P1
   Kipnis A., 2020, CORONA NEWS
   Kock N, 2017, WARPPLS USER MANUAL
   Kover C, 2020, KONTAKTVERFOLGUNG WE
   Kriehn L., 2021, DIGITAL RESPONSES CO
   Krippendorff K, 2004, HUM COMMUN RES, V30, P411, DOI 10.1093/hcr/30.3.411
   Kruger N, INT J TECHNOL HUM IN
   Lasarov W., 2020, HMD PRAXIS WIRTSCHAF, P1
   Lauterbach K, 2020, CORONAVIRUS EINDAMMU
   Leith DJ, ARXIV200608543 ARXIV200608543
   Leopoldina, 2020, 7 AD HOC STELL 08 DE 7 AD HOC STELL 08 DE
   Likert R., 1932, ARCH PSYCHOL
   Luecks W, 2020, GITHUB GITHUB
   Milsom L, 2020, OSFHOME
   Morley J, 2020, NATURE, V582, P29, DOI 10.1038/d41586-020-01578-0
   Munzert S, 2021, NAT HUM BEHAV, V5, P247, DOI 10.1038/s41562-020-01044-x
   Peffers K, 2007, J MANAGE INFORM SYST, V24, P45, DOI 10.2753/MIS0742-1222240302
   Pritlove T, 2020, LNP, V363
   Pritlove T, 2020, UKW038 CORONA WEEKLY
   Probert W, 2020, GITHUB GITHUB
   Rashied Hussein M., 2020, ARXIV200713182
   Recker J, EUR J INF SYST
   RKI, 2020, KENNZ COR WARN APP KENNZ COR WARN APP
   RKI, 2020, COR SARS COV2 ERF SA COR SARS COV2 ERF SA
   RKI. RKI-Fachworterbuch, 2015, INF INF INF INF
   Scheuer S., 2020, ZAHNLOSER TIGER FALS
   Schrepp M, 2017, INT J INTERACT MULTI, V4, P103, DOI 10.9781/ijimai.2017.09.001
   Simko L., 2020, COVID 19 CONTACT TRA
   Stadler T, 2021, ARXIV210311958 ARXIV210311958
   Stroscher JP., 2020, DATENSCHUTZ DATENSIC, V44, P501, DOI [10.1007/s11623-020-1314-0, DOI 10.1007/S11623-020-1314-0]
   Thomas O, 2020, BUS INFORM SYST ENG+, V62, P385, DOI 10.1007/s12599-020-00657-w
   Trang S, 2020, EUR J INFORM SYST, V29, P415, DOI 10.1080/0960085X.2020.1784046
   Troncoso C., 2020, ARXIV PREPRINT ARXIV
   Venable J, 2016, EUR J INFORM SYST, V25, P77, DOI 10.1057/ejis.2014.36
   Whitelaw S, 2020, LANCET DIGIT HEALTH, V2, pE435, DOI 10.1016/S2589-7500(20)30142-4
   Wolf S, 2020, GITHUB GITHUB
NR 58
TC 4
Z9 4
U1 6
U2 9
PU BMC
PI LONDON
PA CAMPUS, 4 CRINAN ST, LONDON N1 9XW, ENGLAND
EI 1472-6947
J9 BMC MED INFORM DECIS
JI BMC Med. Inform. Decis. Mak.
PD AUG 9
PY 2021
VL 21
IS 1
AR 238
DI 10.1186/s12911-021-01579-7
PG 22
WC Medical Informatics
WE Science Citation Index Expanded (SCI-EXPANDED); Social Science Citation Index (SSCI)
SC Medical Informatics
GA UA3UF
UT WOS:000685086200001
PM 34372840
OA gold, Green Published
DA 2022-07-18
ER

PT J
AU Dagne, H
   Atnafu, A
   Alemu, K
   Azale, T
   Yitayih, S
   Dagnew, B
   Maru Alemayehu, A
   Andualem, Z
   Mequanent Sisay, M
   Tadesse, D
   Hailu Chekol, S
   Mengistu Mamo, E
   Simegn, W
AF Dagne, Henok
   Atnafu, Asmamaw
   Alemu, Kassahun
   Azale, Telake
   Yitayih, Sewbesew
   Dagnew, Baye
   Maru Alemayehu, Abiy
   Andualem, Zewudu
   Mequanent Sisay, Malede
   Tadesse, Demewoz
   Hailu Chekol, Soliyana
   Mengistu Mamo, Eyerusalem
   Simegn, Wudneh
TI Anxiety and associated factors among Ethiopian health professionals at
   early stage of COVID-19 pandemic in Ethiopia
SO PLOS ONE
LA English
DT Article
ID CARE WORKERS; DISORDERS; PREVALENCE; COMORBIDITY; DEPRESSION;
   PREDICTORS; SEVERITY; STRESS
AB Introduction In late 2019, a new coronavirus disease known as COVID-19 (novel coronavirus disease 2019) was identified. As there is no any drug to treat this pandemic, the healthcare professionals are disproportionately at higher risk. The mental health outcome is expected to be high. Anxiety is expected to have a significant impact on health professionals, especially among those who work without adequate resources for self-protection.
   Objectives The objectives of this research was to assess self-reported anxiety symptoms and associated factors among Ethiopian healthcare professionals in the early stages of the pandemic.
   Methods We have conducted an online cross-sectional study to collect information from healthcare professionals in Ethiopia during the early stage of the outbreak from April 7, 2020 to May 19, 2020. GAD-7 was used for measurement of anxiety. We have used a cut of point of 10 and above to report anxiety symptoms. We have used Google Forms for online data collection and SPSS-22 for analysis. To determine associated factors for anxiety, a binary logistic regression model was used. Variables with p-value < 0.2 during the bivariable binary logistic regression were exported for further analysis in the multivariable binary logistic regression. Finally, variables with p-value <0.05 were considered as significantly associated with the outcomes.
   Results Three hundred and eighty-eight healthcare professionals filled the online questionnaire; Majority (71.1%) were males. Significant number of respondents (78.9%) reported lack of adequate personal protective equipment (PPE) at the work place. The prevalence of anxiety was 26.8%. Being female (AOR: 1.88; 95% C.I:1.11, 3.19), visiting/treating 30-150 patients per day (AOR: 3.44; 95% C.I:1.51, 7.84), those employed at private healthcare institutions (AOR: 2.40; 95% C.I:1.17, 4.90), who do not believe that COVID-19 is preventable (AOR: 2.04; 95% C.I:1.04, 4.03) and those who reported lack of PPE (AOR: 1.98; 95% C.I:1.04, 3.79) were more likely to be anxious.
   Conclusions The anxiety prevalence among healthcare professionals in Ethiopia during early stage of COVID-19 pandemic was high. This study shows that lack of preventive equipment, being female, contact with many patients, low self-efficacy and working in private health facilities were risk factors for anxiety. Anxiety prevention among health professionals during COVID-19 pandemic requires a holistic approach including provision of sufficient PPE, improving self-efficacy and addressing problems both at public and private institutions and focusing more on female health professionals.
C1 [Dagne, Henok; Andualem, Zewudu] Univ Gondar, Inst Publ Hlth, Dept Environm & Occupat Hlth & Safety, Coll Med & Hlth Sci, Gondar, Ethiopia.
   [Atnafu, Asmamaw] Univ Gondar, Inst Publ Hlth, Dept Hlth Syst & Policy, Coll Med & Hlth Sci, Gondar, Ethiopia.
   [Alemu, Kassahun; Mequanent Sisay, Malede] Univ Gondar, Dept Epidemiol & Biostat, Coll Med & Hlth Sci, Inst Publ Hlth, Gondar, Ethiopia.
   [Azale, Telake] Univ Gondar, Dept Hlth Educ & Behav Sci, Coll Med & Hlth Sci, Gondar, Ethiopia.
   [Yitayih, Sewbesew; Dagnew, Baye] Univ Gondar, Sch Med, Dept Psychiat, Coll Med & Hlth Sci, Gondar, Ethiopia.
   [Maru Alemayehu, Abiy] Univ Gondar, Sch Med, Dept Optometry, Coll Med & Hlth Sci, Gondar, Ethiopia.
   [Tadesse, Demewoz] Ethiopian Natl Blood Bank Serv, Addis Ababa, Ethiopia.
   [Hailu Chekol, Soliyana; Mengistu Mamo, Eyerusalem] Ghandi Mem Hosp, Addis Ababa, Ethiopia.
   [Simegn, Wudneh] Univ Gondar, Sch Pharm, Dept Pharmaceut, Gondar, Ethiopia.
RP Dagne, H (通讯作者)，Univ Gondar, Inst Publ Hlth, Dept Environm & Occupat Hlth & Safety, Coll Med & Hlth Sci, Gondar, Ethiopia.
EM enoch2313@gmail.com
RI Dagnew, Baye/AAS-3964-2021; Dagnew, Baye/AAL-9572-2020
OI Dagnew, Baye/0000-0002-2397-5930; Dagnew, Baye/0000-0002-2397-5930;
   Andualem, Zewudu/0000-0002-4731-1696; Sisay, Malede
   Mequanent/0000-0002-8546-0959
CR Adhikari SP, 2020, INFECT DIS POVERTY, V9, DOI 10.1186/s40249-020-00646-x
   Ahmed MZ, 2020, ASIAN J PSYCHIATR, V51, DOI 10.1016/j.ajp.2020.102092
   Amstadter AB, 2016, SOC PSYCH PSYCH EPID, V51, P669, DOI 10.1007/s00127-015-1163-6
   Arafa A, 2021, J AFFECT DISORDERS, V278, P365, DOI 10.1016/j.jad.2020.09.080
   Bahrami F, 2011, IRAN J PSYCHIATRY BE, V5, P83
   Barzilay R, 2020, TRANSL PSYCHIAT, V10, DOI 10.1038/s41398-020-00982-4
   Bigalke JA, 2020, BIOL SEX DIFFER, V11, DOI 10.1186/s13293-020-00333-4
   Burkova VN, 2021, SUSTAINABILITY-BASEL, V13, DOI 10.3390/su13074017
   Cai HZ, 2020, MED SCI MONITOR, V26, DOI 10.12659/MSM.924171
   Chen J, 2021, SOC PSYCH PSYCH EPID, V56, P47, DOI 10.1007/s00127-020-01954-1
   Choi EPH, 2020, INT J ENV RES PUB HE, V17, DOI 10.3390/ijerph17103740
   da Silva Neto Raimundo Monteiro, 2021, Prog Neuropsychopharmacol Biol Psychiatry, V104, P110062, DOI 10.1016/j.pnpbp.2020.110062
   Demyttenaere K, 2004, JAMA-J AM MED ASSOC, V291, P2581, DOI 10.1001/jama.291.21.2581
   Deng YY, 2021, ASIAN J PSYCHIATR, V56, DOI 10.1016/j.ajp.2021.102547
   Domschke K, 2013, MOD TR PHARMACOPSYCH, V29, P24, DOI 10.1159/000351932
   Du J, 2020, GEN HOSP PSYCHIAT, V67, P144, DOI 10.1016/j.genhosppsych.2020.03.011
   Elhadi M, 2020, J PSYCHOSOM RES, V137, DOI 10.1016/j.jpsychores.2020.110221
   Felmingham K, 2010, J ABNORM PSYCHOL, V119, P241, DOI 10.1037/a0017551
   Gao WJ, 2020, J AFFECT DISORDERS, V263, P292, DOI 10.1016/j.jad.2019.11.121
   Gilmour Heather, 2007, Health Rep, V18, P9
   Guo J., 2020, J PRACT MED
   Guo XJ, 2016, SCI REP-UK, V6, DOI 10.1038/srep28033
   Gupta AK, 2020, ASIAN J PSYCHIATR, V54, DOI 10.1016/j.ajp.2020.102260
   Huang YE, 2020, PSYCHIAT RES, V288, DOI 10.1016/j.psychres.2020.112954
   Kessler RC, 2005, ARCH GEN PSYCHIAT, V62, P593, DOI 10.1001/archpsyc.62.6.593
   Kroenke K, 2007, ANN INTERN MED, V146, P317, DOI 10.7326/0003-4819-146-5-200703060-00004
   Lai JB, 2020, JAMA NETW OPEN, V3, DOI 10.1001/jamanetworkopen.2020.3976
   Lauer SA, 2020, ANN INTERN MED, V172, P577, DOI 10.7326/M20-0504
   Liu C-Y., 2020, EPIDEMIOL INFECT, DOI [10.2139/ssrn.3548781, DOI 10.1017/S0950268820001107]
   Liu Y, 2021, J AFFECT DISORDERS, V278, P144, DOI 10.1016/j.jad.2020.09.004
   Lowe B, 2008, MED CARE, V46, P266, DOI 10.1097/MLR.0b013e318160d093
   Luo TD, 2020, CHIN IND HYG OCCUP D, V38, P192, DOI 10.3760/cma.j.cn121094-20200219-00063
   Malesza M, 2021, PERS INDIV DIFFER, V170, DOI 10.1016/j.paid.2020.110419
   Mallet J, 2021, PROG NEURO-PSYCHOPH, V106, DOI 10.1016/j.pnpbp.2020.110070
   Marvaldi M, 2021, NEUROSCI BIOBEHAV R, V126, P252, DOI 10.1016/j.neubiorev.2021.03.024
   McLean CP, 2011, J PSYCHIATR RES, V45, P1027, DOI 10.1016/j.jpsychires.2011.03.006
   Monterrosa-Castro A, 2020, J INVEST MED, V68, P1228, DOI 10.1136/jim-2020-001456
   Morens DM, 2013, PLOS PATHOG, V9, DOI 10.1371/journal.ppat.1003467
   Nayak BS, 2021, BMJ OPEN, V11, DOI 10.1136/bmjopen-2020-044397
   Pappa S, 2020, BRAIN BEHAV IMMUN, V88, P901, DOI [10.1016/j.bbi.2020.05.026, 10.1016/j.bbi.2020.11.023]
   Parkerson HA, 2015, J ANXIETY DISORD, V31, P38, DOI 10.1016/j.janxdis.2015.01.005
   Pigott TA., 2003, PSYCHIAT CLIN N AM, DOI [10.1016/s0193-953x%2803%2900040-6, DOI 10.1016/S0193-953X%2803%2900040-6]
   Plummer F, 2016, GEN HOSP PSYCHIAT, V39, P24, DOI 10.1016/j.genhosppsych.2015.11.005
   Qiu JY, 2020, GEN PSYCHIAT, V33, DOI 10.1136/gpsych-2020-100213
   Rossi R, 2020, JAMA NETW OPEN, V3, DOI 10.1001/jamanetworkopen.2020.10185
   Sahebi A, 2021, PROG NEURO-PSYCHOPH, V107, DOI 10.1016/j.pnpbp.2021.110247
   Sahin MK, 2020, J COMMUN HEALTH, V45, P1168, DOI 10.1007/s10900-020-00921-w
   Sareen J, 2013, DEPRESS ANXIETY, V30, P321, DOI 10.1002/da.22077
   Senga M, 2016, CLIN INFECT DIS, V63, P454, DOI 10.1093/cid/ciw327
   Simonetti V, 2021, J CLIN NURS, V30, P1360, DOI 10.1111/jocn.15685
   Spitzer RL, 2006, ARCH INTERN MED, V166, P1092, DOI 10.1001/archinte.166.10.1092
   Tambs K, 2012, ACTA PSYCHIAT SCAND, V125, P203, DOI 10.1111/j.1600-0447.2011.01799.x
   van Veen JF, 2009, INT J PSYCHIAT MED, V39, P283, DOI 10.2190/PM.39.3.e
   Wang YC, 2020, PROCEEDINGS OF INTERNATIONAL CONFERENCE ON HIGH PERFORMANCE COMPUTING IN ASIA-PACIFIC REGION (HPC ASIA 2021), P1, DOI 10.1145/3432261.3432262
   Wilson W, 2020, INDIAN J PSYCHOL MED, V42, P353, DOI 10.1177/0253717620933992
   World Health Organization, NOV COR 2019 NCOV SI
   Xiao X, 2020, J AFFECT DISORDERS, V274, P405, DOI 10.1016/j.jad.2020.05.081
   Zhang CX, 2020, FRONT PSYCHIATRY, V11, DOI 10.3389/fpsyt.2020.00306
   Zheng RH, 2021, COMPR PSYCHIAT, V104, DOI 10.1016/j.comppsych.2020.152217
NR 59
TC 3
Z9 3
U1 1
U2 6
PU PUBLIC LIBRARY SCIENCE
PI SAN FRANCISCO
PA 1160 BATTERY STREET, STE 100, SAN FRANCISCO, CA 94111 USA
SN 1932-6203
J9 PLOS ONE
JI PLoS One
PD JUN 8
PY 2021
VL 16
IS 6
AR e0252664
DI 10.1371/journal.pone.0252664
PG 11
WC Multidisciplinary Sciences
WE Science Citation Index Expanded (SCI-EXPANDED); Social Science Citation Index (SSCI)
SC Science & Technology - Other Topics
GA SW6RP
UT WOS:000664641500021
PM 34101757
OA Green Published, gold
DA 2022-07-18
ER

PT J
AU Ellen, C
   Patricia, D
   Miet, D
   Peter, V
   Patrick, C
   Robby, D
   Kristine, O
   Maria, RB
   Arnaud, S
   Antonio, MBJ
   Judit, FSA
   Laura, VM
   Dominique, VD
AF Ellen, Cruyt
   Patricia, De Vriendt
   Miet, De Letter
   Peter, Vlerick
   Patrick, Calders
   Robby, De Pauw
   Kristine, Oostra
   Maria, Rodriguez-Bailon
   Arnaud, Szmalec
   Antonio, Merchan-Baeza Jose
   Judit, Fernandez-Solano Ana
   Laura, Vidana-Moya
   de Velde Dominique, Van
TI Meaningful activities during COVID-19 lockdown and association with
   mental health in Belgian adults
SO BMC PUBLIC HEALTH
LA English
DT Article
DE Corona; General health; Meaningful activities; Occupations; Resilience;
   Well-being
ID OCCUPATIONAL ENGAGEMENT; PEOPLE
AB BackgroundThe spread of COVID-19 has affected people's daily lives, and the lockdown may have led to a disruption of daily activities and a decrease of people's mental health.AimTo identify correlates of adults' mental health during the COVID-19 lockdown in Belgium and to assess the role of meaningful activities in particular.MethodsA cross-sectional web survey for assessing mental health (General Health Questionnaire), resilience (Connor-Davidson Resilience Scale), meaning in activities (Engagement in Meaningful Activities Survey), and demographics was conducted during the first Belgian lockdown between April 24 and May 4, 2020. The lockdown consisted of closing schools, non-essential shops, and recreational settings, employees worked from home or were technically unemployed, and it was forbidden to undertake social activities. Every adult who had access to the internet and lived in Belgium could participate in the survey; respondents were recruited online through social media and e-mails. Hierarchical linear regression was used to identify key correlates.ResultsParticipants (N=1781) reported low mental health (M=14.85/36). In total, 42.4% of the variance in mental health could be explained by variables such as gender, having children, living space, marital status, health condition, and resilience (beta=-.33). Loss of meaningful activities was strongly related to mental health (beta=-.36) and explained 9% incremental variance (R-2 change=.092, p<.001) above control variables.ConclusionsThe extent of performing meaningful activities during the COVID-19 lockdown in Belgium was positively related to adults' mental health. Insights from this study can be taken into account during future lockdown measures in case of pandemics.
C1 [Ellen, Cruyt; Patricia, De Vriendt; Miet, De Letter; Patrick, Calders; Robby, De Pauw; Kristine, Oostra; de Velde Dominique, Van] Univ Ghent, Fac Med & Hlth Sci, Dept Rehabil Sci Occupat Therapy Physiotherapy &, Corneel Heymanslaan 10,B3,Entrance 46, B-9000 Ghent, Belgium.
   [Patricia, De Vriendt] Artevelde Univ Coll, Dept Occupat Therapy, Ghent, Belgium.
   [Patricia, De Vriendt] Vrije Univ Brussel, Mental Hlth Res Grp, Frailty Ageing Res Grp, Brussels, Belgium.
   [Peter, Vlerick] Univ Ghent, Fac Psychol & Educ Sci, Dept Work Org & Soc, Ghent, Belgium.
   [Maria, Rodriguez-Bailon] Univ Malaga, Dept Physiotherapy Occupat Therapy, Malaga, Spain.
   [Arnaud, Szmalec] Catholic Univ Louvain, Psychol Sci Res Inst, Louvain La Neuve, Belgium.
   [Arnaud, Szmalec] Univ Ghent, Dept Expt Psychol, Ghent, Belgium.
   [Antonio, Merchan-Baeza Jose] Univ Vic Cent Univ Catalonia UVIC UCC, Fac Hlth Sci & Welf, Res Grp Methodol Methods Models & Outcomes Hlth &, Vic 08500, Spain.
   [Judit, Fernandez-Solano Ana] Catholic Univ Murcia, Dept Occupat Therapy, Sch Hlth Sci, Murcia, Spain.
   [Laura, Vidana-Moya] Univ Autonoma Barcelona, Res Grp GrEUIT, Escola Univ Infermeria & Terapia Ocupac Terrassa, Terrassa, Spain.
RP Dominique, VD (通讯作者)，Univ Ghent, Fac Med & Hlth Sci, Dept Rehabil Sci Occupat Therapy Physiotherapy &, Corneel Heymanslaan 10,B3,Entrance 46, B-9000 Ghent, Belgium.
EM Dominique.vandevelde@ugent.be
RI Rodriguez-Bailon, Maria/H-1018-2018
CR ALLSOPP K, 2019, OTJR-OCCUP PART HEAL, V366, P4828, DOI DOI 10.1136/BMJ.L4828
   [Anonymous], OCC THER COVID 19 PA
   [Anonymous], FACTORS INFLUENCING, DOI [10.1101/2020.05.03.20081380, DOI 10.1101/2020.05.03.20081380]
   [Anonymous], J COMMUNITY PSYCHOL, DOI [10.1002/jcop.21908, DOI 10.1002/JCOP.21908]
   [Anonymous], CORONA PUSHES WOMEN
   ANTUNEZ J, 2015, PSYCHIAT CLIN NEUROS, V32, P524, DOI DOI 10.3109/07420528.2015.1008700
   Barton J, 2010, ENVIRON SCI TECHNOL, V44, P3947, DOI 10.1021/es903183r
   BARZILAY R, 2020, ASIAN J PSYCHIATR, V10, P1, DOI DOI 10.1038/S41398-020-00982-4
   Baumeister R.F., 1991, MEANINGS LIFE
   BEJERHOLM U, 2006, SCAND J OCCUP THER, V60, P200, DOI DOI 10.1080/08039480600636239
   Bejerholm U, 2014, SCAND J OCCUP THER, V21, P277, DOI 10.3109/11038128.2014.889745
   Bejerholm U, 2010, SCAND J OCCUP THER, V17, P244, DOI 10.3109/11038120903254323
   BENEDEK M, 2020, PSYCHIAT RES, V54, P610, DOI DOI 10.1002/JOCB.396
   Bjorkedal STB, 2016, SCAND J OCCUP THER, V23, P97, DOI 10.3109/11038128.2015.1082624
   Bjorkedal STB, 2020, TRIALS, V21, DOI 10.1186/s13063-020-04722-3
   Bond AJ, 2021, LEISURE SCI, V43, P70, DOI 10.1080/01490400.2020.1773985
   BRATMAN G, 2012, ENVIRON SCI TECHNOL, V1249, P118, DOI DOI 10.1111/J.1749-6632.2011.06400.X
   Brooks Samantha K, 2020, Lancet, V395, P912, DOI 10.1016/S0140-6736(20)30460-8
   CAMPBELLSILLS L, 2007, EUR J PSYCHOTRAUMATO, V20, P1019, DOI DOI 10.1002/JTS.20271
   Cao WJ, 2020, PSYCHIAT RES, V287, DOI 10.1016/j.psychres.2020.112934
   Chan KW, 2020, AM J CHINESE MED, V48, P737, DOI 10.1142/S0192415X20500378
   Chen PJ, 2020, J SPORT HEALTH SCI, V9, P103, DOI 10.1016/j.jshs.2020.02.001
   CHEN S, 2020, J CREATIVE BEHAV, V12, pS51, DOI DOI 10.1037/TRA0000685
   Christiansen C., 2009, INTRO OCCUPATION ART, V2nd
   CLARK F, 1997, APPL RES QUAL LIFE, V278, P1321, DOI DOI 10.1001/JAMA.1997.03550160041036
   CONNOR K, 2003, PSYCHOL MED, V18, P76, DOI DOI 10.1002/DA.10113
   COX D, 2017, PREV MED, V67, P147
   CRAIG H, 1983, ANN BEHAV MED, V8, P397, DOI DOI 10.1111/J.1365-2648.1983.TB00463.X
   Daly Michael, 2020, Psychol Med, P1, DOI 10.1017/S0033291720004432
   DAVYDOV D, 2010, PERS INDIV DIFFER, V30, P479, DOI DOI 10.1016/J.CPR.2010.03.003
   De Cocker K, 2021, EUR J PUBLIC HEALTH, V31, P151, DOI 10.1093/eurpub/ckaa144
   Demont-Heinrich C., 2009, HEALTH, V800, P886
   EAKMAN A, 2011, ANN INTERN MED, V31, P23
   EAKMAN A, 2010, SPINAL CORD, V30, P111
   Eakman Aaron M, 2012, Am J Occup Ther, V66, pe20, DOI 10.5014/ajot.2012.001867
   Evans GW, 2002, J ENVIRON PSYCHOL, V22, P221, DOI 10.1006/jevp.2002.0256
   Fontanesi L, 2020, PSYCHOL TRAUMA-US, V12, pS79, DOI 10.1037/tra0000672
   Goldberg B., 2002, OCCUP THER MENT HEAL, V18, P17, DOI [DOI 10.1300/J004V18N02_, 10.1300/J004v18n02_03, DOI 10.1300/J004V18N02_03]
   GOLDBERG D, 1997, OTJR-OCCUP PART HEAL, V27, P191, DOI DOI 10.1017/S0033291796004242
   Guo Y, 2020, J MED INTERNET RES, V22, DOI 10.2196/20328
   Hammell KW., 2020, ENGAGEMENT LIVING CR
   Hansmann Ralf, 2007, Urban Forestry & Urban Greening, V6, P213, DOI 10.1016/j.ufug.2007.08.004
   Haug N, 2020, NAT HUM BEHAV, V4, DOI 10.1038/s41562-020-01009-0
   Hocking C., 2020, NZ J OCCUP THER, V67, P5
   Holmes EA, 2020, LANCET PSYCHIAT, V7, P547, DOI 10.1016/S2215-0366(20)30168-1
   HOLTLUNSTAD J, 2008, J HEALTH SOC BEHAV, V35, P239, DOI DOI 10.1007/S12160-008-9018-Y
   Hooyberg A, 2020, ENVIRON RES, V184, DOI 10.1016/j.envres.2020.109225
   Hu TQ, 2015, PERS INDIV DIFFER, V76, P18, DOI 10.1016/j.paid.2014.11.039
   Huang YE, 2020, PSYCHIAT RES, V288, DOI 10.1016/j.psychres.2020.112954
   Islam MS, 2020, J AFFECT DISORDERS, V276, P30, DOI 10.1016/j.jad.2020.06.049
   Karwowski M, 2021, FRONT PSYCHOL, V12, DOI 10.3389/fpsyg.2021.600076
   Khademian F, 2021, BMC PUBLIC HEALTH, V21, DOI 10.1186/s12889-021-10329-3
   Khan KS, 2022, INT J MENT HEALTH AD, V20, P380, DOI 10.1007/s11469-020-00367-0
   KINGSTON T, 2018, PREV MED, V24, P633, DOI DOI 10.1111/CNS.12836
   KONDO N, 2008, J SPORT HEALTH SCI, V46, P457, DOI DOI 10.1016/J.YPMED.2007.12.007
   KUIPER H, 2019, CHRONOBIOL INT, V57, P360, DOI DOI 10.1038/S41393-019-0240-1
   Lachance EL, 2021, LEISURE SCI, V43, P104, DOI 10.1080/01490400.2020.1773990
   LEE C, 2020, PSYCHIAT RES, V67, P714, DOI DOI 10.1016/J.JADOHEALTH.2020.08.009
   Lexen A, 2018, SCAND J OCCUP THER, V25, P172, DOI 10.1080/11038128.2017.1290135
   LI L, 2020, BMJ-BRIT MED J, V291, P13267, DOI DOI 10.1016/J.PSYCHRES.2020.113267
   MAHASE E, 2020, ARAB J CHEM, V368, P408, DOI DOI 10.1136/BMJ.M408
   McGinty EE, 2020, JAMA-J AM MED ASSOC, V324, P93, DOI 10.1001/jama.2020.9740
   McNeill LH, 2012, PREV CHRONIC DIS, V9, DOI 10.5888/pcd9.110086
   National Center for Health Statistics, 2020, MENT HLTH HOUSH PULS
   Nishiura H, 2020, J CLIN MED, V9, DOI 10.3390/jcm9020330
   NOTARIOPACHECO B, 2011, J TRAUMA STRESS, V9, P63, DOI DOI 10.1186/1477-7525-9-63
   Paluska SA, 2000, SPORTS MED, V29, P167, DOI 10.2165/00007256-200029030-00003
   PARR H, 2007, BIOSCIENCE, V25, P537, DOI DOI 10.1068/D67J
   Patrick SW, 2020, PEDIATRICS, V146, DOI 10.1542/peds.2020-016824
   PETRUSEVICIENE D, 2018, CNS NEUROSCI THER, V2018, P98697, DOI DOI 10.1155/2018/6798697
   Pieraccini M, 2020, LEGAL PERSPECTIVES ON SUSTAINABILITY, P1, DOI 10.1016/S2215-0366(20)30308-4
   Podsakoff PM, 2003, J APPL PSYCHOL, V88, P879, DOI 10.1037/0021-9010.88.5.879
   Poppelmonde J., 2 WAVE MENTALLY WEIG
   Preti E, 2020, CURR PSYCHIAT REP, V22, DOI 10.1007/s11920-020-01166-z
   Rebeiro-Gruhl, 2005, BRIT J OCCUPATIONAL, V68, P467, DOI [10.1177/030802260506801005, DOI 10.1177/030802260506801005]
   Reker G. T., 1988, EMERGING THEORIES AG, P214
   ROEPKE A, 2014, NORD J PSYCHIAT, V9, P1055, DOI DOI 10.1007/S11482-013-9288-9
   Sciensano, COR NUMB MAPS 2020
   SHARP E, 2007, CLIN PSYCHOL REV, V30, P251, DOI DOI 10.1016/J.ADOLESCENCE.2006.02.006
   Shigemura J, 2020, PSYCHIAT CLIN NEUROS, V74, P281, DOI 10.1111/pcn.12988
   Silva CA, 2020, CLINICS, V75, DOI 10.6061/clinics/2020/e1931
   Singer B, 1998, ROLE PURPOSE LIFE PE
   SMITH N, 2018, JAMA-J AM MED ASSOC, V38, P2218, DOI DOI 10.1017/S0144686X17000678
   SOLOMOU I, 2020, PSYCHIAT CLIN NEUROS, V17, P4924, DOI DOI 10.3390/IJERPH17144924
   SOUTHWICK S, 2014, DEPRESS ANXIETY, V5, P25338, DOI DOI 10.3402/EJPT.V5.25338
   SPOORTHY M, 2020, CURR PSYCHIAT REP, V51, P102, DOI DOI 10.1016/J.AJP.2020.102119
   STEPHENS T, 1988, SPORTS MED, V17, P35, DOI DOI 10.1016/0091-7435(88)90070-9
   SUMMERSGABR N, 2020, BRIT J PSYCHIAT, V12, pS222, DOI DOI 10.1037/TRA0000871
   Townsend E., 2007, ADV OCCUPATIONAL THE
   Uecker JE, 2012, J HEALTH SOC BEHAV, V53, P67, DOI 10.1177/0022146511419206
   von Elm E, 2007, PREV MED, V45, P247, DOI [10.1016/S0140-6736(07)61602-X, 10.1016/j.jclinepi.2007.11.008, 10.1371/journal.pmed.0040297, 10.1371/journal.pmed.0040296, 10.2471/BLT.07.045120]
   WAGMAN P, 2012, PSYCHOL TRAUMA-US, V19, P322, DOI DOI 10.3109/11038128.2011.596219
   Wang CY, 2020, INT J ENV RES PUB HE, V17, DOI 10.3390/ijerph17072459
   WANG L, 2010, HEALTH QUAL LIFE OUT, V64, P499, DOI DOI 10.1111/J.1440-1819.2010.02130.X
   Weich S, 2002, BRIT J PSYCHIAT, V180, P428, DOI 10.1192/bjp.180.5.428
   Whiteford, 2020, CONNECTIONS, V17, P13
   Whiteford G., 2000, BRIT J OCCUP THER, V63, P200, DOI 10.1177/030802260006300503
   Wilcock AA., 1998, BRIT J OCCUP THER, V61, P75, DOI [10.1177/030802269806100206, DOI 10.1177/030802269806100206]
   Williams R, 2020, LANCET PUBLIC HEALTH, V5, pE543, DOI 10.1016/S2468-2667(20)30201-2
   World Health Organization, 2005, CONS DOC EP SEV AC R
   World Health Organization, 2020, COVID 19 STRESS ANXI
   World Health Organization, 2001, INT CLASS FUNCT DIS
   Wu Mengting, 2020, Gen Psychiatr, V33, pe100250, DOI 10.1136/gpsych-2020-100250
   Yerxa E J, 1990, Occup Ther Health Care, V6, P1, DOI 10.1080/J003v06n04_04
   Zaka A., 2020, COVID 19 PANDEMIC WA
   ZIFAR A, 2020, TRANSL PSYCHIAT, V51, P1990, DOI DOI 10.1016/J.AJP.2020.101990
NR 106
TC 0
Z9 0
U1 3
U2 16
PU BMC
PI LONDON
PA CAMPUS, 4 CRINAN ST, LONDON N1 9XW, ENGLAND
EI 1471-2458
J9 BMC PUBLIC HEALTH
JI BMC Public Health
PD MAR 30
PY 2021
VL 21
IS 1
AR 622
DI 10.1186/s12889-021-10673-4
PG 15
WC Public, Environmental & Occupational Health
WE Science Citation Index Expanded (SCI-EXPANDED); Social Science Citation Index (SSCI)
SC Public, Environmental & Occupational Health
GA RH5OA
UT WOS:000636266600002
OA Green Published, gold
DA 2022-07-18
ER

PT J
AU Almulhim, B
   Alassaf, A
   Alghamdi, S
   Alroomy, R
   Aldhuwayhi, S
   Aljabr, A
   Mallineni, SK
AF Almulhim, Basim
   Alassaf, Abdullah
   Alghamdi, Sara
   Alroomy, Riyadh
   Aldhuwayhi, Sami
   Aljabr, Abdullah
   Mallineni, Sreekanth Kumar
TI Dentistry Amidst the COVID-19 Pandemic: Knowledge, Attitude, and
   Practices Among the Saudi Arabian Dental Students
SO FRONTIERS IN MEDICINE
LA English
DT Article
DE coronavirus; dentistry; dental students; practice; Saudi Arabia
ID PROFESSIONALS; PRECAUTIONS; AWARENESS
AB Background: The recent pandemic outbreak has created a huge impact on dentistry. Dental students and dental professionals are at a higher risk because dental practice comprises close communication and widespread exposure to blood, saliva, and other body fluids. It is imperative to evaluate the knowledge and perceptions regarding Coronavirus (COVID-19) among budding dentists.
   Aim: To assess the knowledge, attitude, and practices of dental students regarding dental practices during COVID-19.
   Materials and methods: A cross-sectional questionnaire-based study was conducted among undergraduate students in Riyadh, Saudi Arabia. An online questionnaire consisting of demographic, knowledge, and attitude-based questions were circulated among the study population, and the responses for the knowledge and attitude were scored. Their mean scores were then calculated. Chi-square test and nonparametric tests were computed using SPSS version 21 software, and p-values < 0.05 were considered statistically significant.
   Results: 388 undergraduate dental students have participated in the study from Saudi Arabia. 68% of the respondents believed that they had sufficient knowledge regarding COVID-19. The mean score for knowledge was 5.84 out of 7. Females (6.24) scored statistically significantly higher than males (5.55, p < = 0.001). The mean attitude score was 6.34 out of 9. 93% were using PPE models, while 95% maintained social distancing. Out of all the participating dental students, only 16% were willing to treat patients during the pandemic, and 28% did not want to treat patients, 28% preferred teledentistry. The majority (44%) of dental undergraduates were willing to handle only emergency cases.
   Conclusion: Accurate knowledge and attitude regarding COVID-19 and diversified opinion on preventive practices during the pandemic period among budding dental professionals evident from Saudi Arabia. Mixed opinions were witnessed among them in seeking help from professional societies. The majority of dental undergraduates were willing to handle only emergency cases.
C1 [Almulhim, Basim; Alassaf, Abdullah; Alghamdi, Sara; Mallineni, Sreekanth Kumar] Majmaah Univ, Dept Prevent Dent Sci, Coll Dent, Al Majmaah, Saudi Arabia.
   [Alroomy, Riyadh] Majmaah Univ, Dept Restorat Dent Sci, Coll Dent, Al Majmaah, Saudi Arabia.
   [Aldhuwayhi, Sami] Majmaah Univ, Dept Prosthodont, Coll Dent, Al Majmaah, Saudi Arabia.
   [Aljabr, Abdullah] Majmaah Univ, Dept Med Educ, Coll Dent, Al Majmaah, Saudi Arabia.
RP Mallineni, SK (通讯作者)，Majmaah Univ, Dept Prevent Dent Sci, Coll Dent, Al Majmaah, Saudi Arabia.
EM s.mallineni@mu.edu.sa
RI almulhim, basim/AAN-3255-2021; mallineni, Sreekanth Kumar/AAO-7342-2020;
   Mallineni, Sreekanth Kumar/G-9689-2012; Alroomy, Riyadh/AFU-3349-2022
OI mallineni, Sreekanth Kumar/0000-0002-9432-2590; Mallineni, Sreekanth
   Kumar/0000-0002-9432-2590; Alroomy, Riyadh/0000-0002-1117-1855
FU Deanship of Scientific Research at Majmaah University [R-2021-55]
FX The authors would like to thank all the participants involve d in the
   study. The author would like to thank the Deanship of Scientific
   Research at Majmaah University for supporting this work under project
   number No. R-2021-55.
CR Al Jasser R, 2020, J MULTIDISCIP HEALTH, V13, P1317, DOI [10.2147/JMADH.S267956, 10.2147/JMDH.S267956]
   Althomairy SA, 2018, J INT SOC PREV COMMU, V8, P137, DOI [10.4103/jispcd.jispcd_9_18, 10.4103/jispcd.JISPCD_9_18]
   [Anonymous], 2002, Bull World Health Organ, V80, P983
   Arab News, 2020, ARAB NEWS
   Arora S, 2020, J MULTIDISCIP HEALTH, V13, P841, DOI 10.2147/JMDH.S268891
   Bhumireddy J, 2021, ENVIRON SCI POLLUT R, V28, P1275, DOI 10.1007/s11356-020-10983-x
   Estai M, 2017, J TELEMED TELECARE, V23, P44, DOI 10.1177/1357633X15621847
   Guo HQ, 2020, J DENT SCI, V15, P564, DOI 10.1016/j.jds.2020.02.002
   Hilton, 2020, AL ARABIYA ENGLISH
   IBM Corporation., 2012, IBM SPSS STAT WIND V
   Jampani ND, 2011, J INT SOC PREV COMMU, V1, P37, DOI 10.4103/2231-0762.97695
   Karia Rutu, 2020, SN Compr Clin Med, V2, P1798, DOI 10.1007/s42399-020-00498-4
   Khurshid Z, 2021, ADV CLIN CHEM, V100, P205, DOI 10.1016/bs.acc.2020.04.005
   Khurshid Z, 2020, INT J ENV RES PUB HE, V17, DOI 10.3390/ijerph17072225
   Kochlamazashvili M, 2018, J INFECT DEV COUNTR, V12, P864, DOI 10.3855/jidc.9911
   Mallineni SK, 2021, CHILD YOUTH SERV REV, V120, DOI 10.1016/j.childyouth.2020.105734
   McEachan R, 2016, ANN BEHAV MED, V50, P592, DOI 10.1007/s12160-016-9798-4
   Meng L, 2020, J DENT RES, V99, P481, DOI 10.1177/0022034520914246
   Peng X, 2020, INT J ORAL SCI, V12, DOI 10.1038/s41368-020-0075-9
   Petcu R, 2017, INT J TECHNOL ASSESS, V33, P147, DOI 10.1017/S0266462317000319
   Quadri MFA, 2020, J INFECT PUBLIC HEAL, V13, P856, DOI 10.1016/j.jiph.2020.05.010
   Rabbani U, 2021, J EPIDEMIOL GLOB HEA, V11, P60, DOI 10.2991/jegh.k.200819.002
   Sa Y, 2021, J PROSTHET DENT, V126, P41, DOI 10.1016/j.prosdent.2020.06.004
   Sabino-Silva R, 2020, CLIN ORAL INVEST, V24, P1619, DOI 10.1007/s00784-020-03248-x
   Seneviratne CJ, 2020, FRONT MED-LAUSANNE, V7, DOI 10.3389/fmed.2020.00566
   Sezgin GP, 2021, BRAZ ORAL RES, V34, DOI 10.1590/1807-3107bor-2020.vol34.0112
   Smales FC, 2003, BRIT DENT J, V195, P557, DOI 10.1038/sj.bdj.4810723
   Srivastava KC, 2020, J INT MED RES, V48, DOI 10.1177/0300060520977593
   Turkistani KA, 2020, J INT SOC PREV COMMU, V10, P540, DOI [10.4103/jispcd.JISPCD_295_20, 10.4103/jispcd.JISPCD_295_2]
   von Elm E, 2007, PREV MED, V45, P247, DOI [10.1016/S0140-6736(07)61602-X, 10.1016/j.jclinepi.2007.11.008, 10.1371/journal.pmed.0040297, 10.1371/journal.pmed.0040296, 10.2471/BLT.07.045120]
   Wang C, 2020, LANCET, V395, P470, DOI 10.1016/S0140-6736(20)30185-9
   Wang DW, 2020, J COASTAL RES, P1, DOI [10.2112/JCR-SI109-001.1, 10.1001/jama.2020.1585]
NR 32
TC 8
Z9 8
U1 2
U2 4
PU FRONTIERS MEDIA SA
PI LAUSANNE
PA AVENUE DU TRIBUNAL FEDERAL 34, LAUSANNE, CH-1015, SWITZERLAND
EI 2296-858X
J9 FRONT MED-LAUSANNE
JI Front. Med.
PD APR 7
PY 2021
VL 8
AR 654524
DI 10.3389/fmed.2021.654524
PG 7
WC Medicine, General & Internal
WE Science Citation Index Expanded (SCI-EXPANDED)
SC General & Internal Medicine
GA RP2RE
UT WOS:000641580400001
PM 33898488
OA Green Published, gold
DA 2022-07-18
ER

PT J
AU Varadarajan, J
   Brown, AM
   Chalkley, R
AF Varadarajan, Janani
   Brown, Abigail M.
   Chalkley, Roger
TI Biomedical graduate student experiences during the COVID-19 university
   closure
SO PLOS ONE
LA English
DT Article
ID TIME MANAGEMENT; UNITED-STATES; MENTAL-HEALTH; OUTBREAK; STRESS
AB COVID-19-associated university closures moved classes online and interrupted ongoing research in universities throughout the US. In Vanderbilt University, first year biomedical sciences PhD students were in the middle of their spring semester coursework and in the process of identifying a thesis research lab, while senior students who had already completed the first year were at various stages of their graduate training and were working on their thesis research projects. To learn how the university closure and resulting interruptions impacted our students' learning and well-being, we administered two surveys, one to the first year students and the other to the senior students. Our main findings show that the university closure negatively impacted the overall psychological health of about one-third of the survey respondents, time management was the aspect of remote learning that caused the highest stress for close to 50% of the students, and interaction with their peers and in-person discussions were the aspects of on-campus learning that students missed the most during the remote learning period. Additionally, survey responses also show that students experienced positive outcomes as a result of remote learning that included spending increased time on additional learning interests, with family, on self-care, and for dissertation or manuscript writing. Though a variety of supportive resources are already available to students in our institution, results from our survey suggest enhancing these measures and identifying new ones targeted to addressing the academic and emotional needs of PhD students would be beneficial. Such support measures may be appropriate for students in other institutions as well.
C1 [Varadarajan, Janani; Brown, Abigail M.; Chalkley, Roger] Vanderbilt Univ, Sch Med, Off Biomed Res Educ & Training, Nashville, TN 37212 USA.
RP Chalkley, R (通讯作者)，Vanderbilt Univ, Sch Med, Off Biomed Res Educ & Training, Nashville, TN 37212 USA.
EM roger.g.chalkley@vanderbilt.edu
OI Brown, Abigail/0000-0001-9504-3465
CR Adams RV, 2019, SAGE OPEN, V9, DOI 10.1177/2158244018824506
   [Anonymous], 2018, NAT CELL BIOL, V20, P363, DOI 10.1038/s41556-018-0085-4
   [Anonymous], 2020, RETURN CAMPUS MESSAG
   [Anonymous], 2011, STRESS REL AM GRAD S
   Berkeley Graduate Division, 2020, GRAD STUD COVID 19 S
   Czeisler ME, 2020, MMWR-MORBID MORTAL W, V69, P1049, DOI [10.1101/2020.04.22.20076141v1, 10.15585/mmwr.mm6932a1]
   Eleftheriades Renee, 2020, F1000Res, V9, P104, DOI 10.12688/f1000research.21066.1
   Elmer T, 2020, PLOS ONE, V15, DOI 10.1371/journal.pone.0236337
   Evans TM, 2018, NAT BIOTECHNOL, V36, P282, DOI 10.1038/nbt.4089
   Ferrel MN, 2020, CUREUS, V12, DOI 10.7759/cureus.7492
   Flowers A., 2020, WASH POST
   Furlong K, 2020, COMMUNITY MESSAGES
   Hafner A, 2015, EUR J PSYCHOL EDUC, V30, P81, DOI 10.1007/s10212-014-0229-2
   Hafner A, 2014, EDUC PSYCHOL-UK, V34, P403, DOI 10.1080/01443410.2013.785065
   Huckins JF, 2020, J MED INTERNET RES, V22, DOI 10.2196/20185
   Jernigan DB, 2020, MMWR-MORBID MORTAL W, V69, P216, DOI 10.15585/mmwr.mm6908e1
   Kearns H., 2007, HIGH EDUC RES DEV, V26, P235, DOI [DOI 10.1080/07294360701310839, 10.1080/07294360701310839]
   Levecque K, 2017, RES POLICY, V46, P868, DOI 10.1016/j.respol.2017.02.008
   MACAN TH, 1990, J EDUC PSYCHOL, V82, P760, DOI 10.1037/0022-0663.82.4.760
   McKean M., 2000, AM J HLTH STUDIES, V16, P41, DOI DOI 10.4236/CE.2015.61007
   Nagy GA, 2019, CBE-LIFE SCI EDUC, V18, DOI 10.1187/cbe.18-09-0198
   Nashville COVID-19 Response, 2020, SAF HOM ORD
   Smith E., 2015, TUCSON NATL ASS GRAD
   Soria K.M., 2020, OBSTACLES REMOTE LEA
   University of California Berkeley Graduate Assembly, 2014, GRAD STUD HAPP WELL
   Woolston C., 2017, NATURE, V550, P549, DOI [10.1038/nj7677-549a, DOI 10.1038/NJ7677-549A]
   Woolston C, 2020, NATURE, V585, P147, DOI 10.1038/d41586-020-02439-6
   Woolston C, 2019, NATURE, V575, P403, DOI 10.1038/d41586-019-03459-7
   Xin MQ, 2020, AM PSYCHOL, V75, P607, DOI 10.1037/amp0000692
NR 29
TC 4
Z9 4
U1 6
U2 8
PU PUBLIC LIBRARY SCIENCE
PI SAN FRANCISCO
PA 1160 BATTERY STREET, STE 100, SAN FRANCISCO, CA 94111 USA
SN 1932-6203
J9 PLOS ONE
JI PLoS One
PD SEP 16
PY 2021
VL 16
IS 9
AR e0256687
DI 10.1371/journal.pone.0256687
PG 14
WC Multidisciplinary Sciences
WE Science Citation Index Expanded (SCI-EXPANDED); Social Science Citation Index (SSCI)
SC Science & Technology - Other Topics
GA WG5YY
UT WOS:000707071500017
PM 34529681
OA Green Published, gold
DA 2022-07-18
ER

PT J
AU Hamdan, A
   Ghanim, M
   Mosleh, R
AF Hamdan, Anas
   Ghanim, Mustafa
   Mosleh, Rami
TI COVID-19 confinement and related well being measurement using the EQ-5D
   questionnaire: A survey among the Palestinian population
SO INTERNATIONAL JOURNAL OF CLINICAL PRACTICE
LA English
DT Article; Early Access
ID QUALITY-OF-LIFE; ARABIC VERSION; RELIABILITY; VALIDITY; VALIDATION
AB Purpose This study aims to assess the effect of the COVID-19 confinement on the population wellbeing using the EQ-5D questionnaire. Methods After receiving the written permission from the EuroQol Research Foundation, an online-based survey was prepared and a total of 1380 participants were recruited via social media. The relationships of all the factors were studied as well as the scores of the EQ-5D including EQ-5D Index, Visual Analogue Scale (VAS), and each of the EQ-5D dimension. Linear regression for the Index and VAS and Logistic regression model was used to examine each dimension. Results The median EQ-5D Index and VAS scores were 0.65 (0.5-0.75) and 80 (60-90), respectively. The most frequently reported problem was anxiety/depression (67.3%), followed by usual activities (48.6%). The statistical analysis showed that factors significantly associated with more reported problems in at least one EQ-5D dimension (P < .05) were: females, ageing, being unmarried, low income, school studies, living in refugee camps, and villages, unemployment, having chronic diseases or pain, and obesity. It is important to note that participants who responded in November showed more problems compared with December 2020. On the other hand, more problems were reported by participants who were infected, had known affected persons, had no enough information, perceived negative effect of confinement, and indicated having a high infection chance (P < .05). Conclusions This work provides important evidence on the health status and wellbeing during the COVID-19 confinement in a sample of the Palestinian population, affecting almost all the aspects of the health state and wellbeing. This effect could be minimised by improving the COVID-19 preventive education and monitoring that can play an important role in all health and life aspects among the Palestinian population in facing this pandemic.
C1 [Hamdan, Anas] An Najah Natl Univ, Fac Med & Hlth Sci, Dept Allied & Appl Med Sci, POB 7, Nablus, Palestine.
   [Ghanim, Mustafa] An Najah Natl Univ, Fac Med & Hlth Sci, Dept Biomed Sci, Nablus, Palestine.
   [Mosleh, Rami] An Najah Natl Univ, Fac Med & Hlth Sci, Dept Pharm, Nablus, Palestine.
RP Hamdan, A (通讯作者)，An Najah Natl Univ, Fac Med & Hlth Sci, Dept Allied & Appl Med Sci, POB 7, Nablus, Palestine.
EM a.hamdan@najah.edu
OI Mosleh, Rami/0000-0001-6810-8390; Hamdan, Anas/0000-0002-1511-2916
CR Aburuz S, 2009, ANN SAUDI MED, V29, P304, DOI 10.4103/0256-4947.55313
   Alefishat E, 2020, INT J CLIN PRACT, V74, DOI 10.1111/ijcp.13532
   Algarni FS, 2020, INT J ENV RES PUB HE, V17, DOI 10.3390/ijerph17145168
   Azizi A, 2020, DATA BRIEF, V32, DOI 10.1016/j.dib.2020.106239
   Bekairy Abdulkareem M, 2018, Int J Health Sci (Qassim), V12, P16
   Fahoum Khalid, 2019, Med Confl Surviv, V35, P265, DOI 10.1080/13623699.2019.1666520
   Ghandour R, 2020, ANN GLOB HEALTH, V86, DOI 10.5334/aogh.3007
   Herdman M, 2011, QUAL LIFE RES, V20, P1727, DOI 10.1007/s11136-011-9903-x
   Herdman M, 2003, MEASUREMENT AND VALUATION OF HEALTH STATUS USING EQ-5D: A EUROPEAN PERSPECTIVE, P183
   Husky MM, 2020, COMPR PSYCHIAT, V102, DOI 10.1016/j.comppsych.2020.152191
   Jelsma J, 2004, DISABIL REHABIL, V26, P103, DOI 10.1080/09638280310001629705
   JHU, 2021, COVID 19 MAP JOHNS H
   Khatib ST, 2018, BMC NEPHROL, V19, DOI 10.1186/s12882-018-0849-x
   Khoudri Ibtissam, 2012, BMC Res Notes, V5, P56, DOI 10.1186/1756-0500-5-56
   Kim MH, 2005, QUAL LIFE RES, V14, P1401, DOI 10.1007/s11136-004-5681-z
   Lu HZ, 2020, BIOSCI TRENDS, V14, P69, DOI 10.5582/bst.2020.01020
   Luo N, 2003, QUAL LIFE RES, V12, P87, DOI 10.1023/A:1022063721237
   Nejjari Chakib, 2014, BMC Res Notes, V7, P228, DOI 10.1186/1756-0500-7-228
   Ozamiz-Etxebarria N, 2020, CAD SAUDE PUBLICA, V36, DOI [10.1590/0102-311X00054020, 10.1590/0102-311x00054020]
   Papadimitropoulos Emmanuel A, 2015, Value Health Reg Issues, V7, P34, DOI 10.1016/j.vhri.2015.07.002
   Pillaiyar T, 2020, DRUG DISCOV TODAY, V25, P668, DOI 10.1016/j.drudis.2020.01.015
   Ping WW, 2020, PLOS ONE, V15, DOI 10.1371/journal.pone.0234850
   Revzin MV, 2020, RADIOGRAPHICS, V40, P1574, DOI 10.1148/rg.2020200149
   Sheahan TP, 2020, NAT COMMUN, V11, DOI 10.1038/s41467-019-13940-6
   Shi L, 2020, JAMA NETW OPEN, V3, DOI 10.1001/jamanetworkopen.2020.14053
   WAFA, 2020, BREAK PRES ABB DECL BREAK PRES ABB DECL
   Wang CY, 2020, INT J ENV RES PUB HE, V17, DOI 10.3390/ijerph17051729
   Xu XW, 2020, BMJ-BRIT MED J, V368, DOI [10.1136/bmj.m606, 10.1136/bmj.m792]
   Zhang YF, 2020, INT J ENV RES PUB HE, V17, DOI 10.3390/ijerph17072381
NR 29
TC 1
Z9 1
U1 3
U2 5
PU WILEY
PI HOBOKEN
PA 111 RIVER ST, HOBOKEN 07030-5774, NJ USA
SN 1368-5031
EI 1742-1241
J9 INT J CLIN PRACT
JI Int. J. Clin. Pract.
AR e14621
DI 10.1111/ijcp.14621
EA JUL 2021
PG 19
WC Medicine, General & Internal; Pharmacology & Pharmacy
WE Science Citation Index Expanded (SCI-EXPANDED)
SC General & Internal Medicine; Pharmacology & Pharmacy
GA TI5WO
UT WOS:000672874400001
PM 34240509
OA Green Published, Bronze
DA 2022-07-18
ER

PT J
AU Pun, BT
   Badenes, R
   La Calle, GH
   Orun, OM
   Chen, WC
   Raman, R
   Simpson, BGK
   Wilson-Linville, S
   Olmedillo, BH
   de la Cueva, AV
   van der Jagt, M
   Casado, RN
   Sanz, PL
   Orhun, G
   Gomez, CF
   Vazquez, KN
   Otero, PP
   Taccone, FS
   Curto, EG
   Caricato, A
   Woien, H
   Lacave, G
   O'Neal, HR
   Peterson, SJ
   Brummel, NE
   Girard, TD
   Ely, EW
   Pandharipande, PP
AF Pun, Brenda T.
   Badenes, Rafael
   Heras La Calle, Gabriel
   Orun, Onur M.
   Chen, Wencong
   Raman, Rameela
   Simpson, Beata-Gabriela K.
   Wilson-Linville, Stephanie
   Hinojal Olmedillo, Borja
   Vallejo de la Cueva, Ana
   van der Jagt, Mathieu
   Navarro Casado, Rosalia
   Leal Sanz, Pilar
   Orhun, Gunseli
   Ferrer Gomez, Carolina
   Nunez Vazquez, Karla
   Pineiro Otero, Patricia
   Taccone, Fabio Silvio
   Gallego Curto, Elena
   Caricato, Anselmo
   Woien, Hilde
   Lacave, Guillaume
   O'Neal, Hollis R., Jr.
   Peterson, Sarah J.
   Brummel, Nathan E.
   Girard, Timothy D.
   Ely, E. Wesley
   Pandharipande, Pratik P.
CA COVID-19 Intensive Care Int Study
TI Prevalence and risk factors for delirium in critically ill patients with
   COVID-19 (COVID-D): a multicentre cohort study
SO LANCET RESPIRATORY MEDICINE
LA English
DT Article
ID INTENSIVE-CARE-UNIT; MECHANICALLY VENTILATED PATIENTS; CLINICAL-PRACTICE
   GUIDELINES; CRITICAL ILLNESS; TASK-FORCE; SEDATION; ICU; SURVIVORS;
   OUTCOMES; EPIDEMIOLOGY
AB Background To date, 750 000 patients with COVID-19 worldwide have required mechanical ventilation and thus are at high risk of acute brain dysfunction (coma and delirium). We aimed to investigate the prevalence of delirium and coma, and risk factors for delirium in critically ill patients with COVID-19, to aid the development of strategies to mitigate delirium and associated sequelae.
   Methods This multicentre cohort study included 69 adult intensive care units (ICUs), across 14 countries. We included all patients (aged >= 18 years) admitted to participating ICUs with severe acute respiratory syndrome coronavirus 2 infection before April 28, 2020. Patients who were moribund or had life-support measures withdrawn within 24 h of ICU admission, prisoners, patients with pre-existing mental illness, neurodegenerative disorders, congenital or acquired brain damage, hepatic coma, drug overdose, suicide attempt, or those who were blind or deaf were excluded. We collected de-identified data from electronic health records on patient demographics, delirium and coma assessments, and management strategies for a 21-day period. Additional data on ventilator support, ICU length of stay, and vital status was collected for a 28-day period. The primary outcome was to determine the prevalence of delirium and coma and to investigate any associated risk factors associated with development of delirium the next day. We also investigated predictors of number of days alive without delirium or coma. These outcomes were investigated using multivariable regression.
   Findings Between Jan 20 and April 28, 2020, 4530 patients with COVID-19 were admitted to 69 ICUs, of whom 2088 patients were included in the study cohort. The median age of patients was 64 years (IQR 54 to 71) with a median Simplified Acute Physiology Score (SAPS) II of 40.0 (30.0 to 53.0). 1397 (66.9%) of 2088 patients were invasively mechanically ventilated on the day of ICU admission and 1827 (87.5%) were invasively mechanical ventilated at some point during hospitalisation. Infusion with sedatives while on mechanical ventilation was common: 1337 (64.0%) of 2088 patients were given benzodiazepines for a median of 7.0 days (4.0 to 12.0) and 1481 (70.9%) were given propofol for a median of 7.0 days (4.0 to 11.0). Median Richmond Agitation-Sedation Scale score while on invasive mechanical ventilation was -4 (-5 to -3). 1704 (81.6%) of 2088 patients were comatose for a median of 10.0 days (6.0 to 15.0) and 1147 (54.9%) were delirious for a median of 3.0 days (2.0 to 6.0). Mechanical ventilation, use of restraints, and benzodiazepine, opioid, and vasopressor infusions, and antipsychotics were each associated with a higher risk of delirium the next day (all p=0.04), whereas family visitation (in person or virtual) was associated with a lower risk of delirium (p<0.0001). During the 21-day study period, patients were alive without delirium or coma for a median of 5.0 days (0.0 to 14.0). At baseline, older age, higher SAPS II scores, male sex, smoking or alcohol abuse, use of vasopressors on day 1, and invasive mechanical ventilation on day 1 were independently associated with fewer days alive and free of delirium and coma (all p<0.01). 601 (28.8%) of 2088 patients died within 28 days of admission, with most of those deaths occurring in the ICU.
   Interpretation Acute brain dysfunction was highly prevalent and prolonged in critically ill patients with COVID-19. Benzodiazepine use and lack of family visitation were identified as modifiable risk factors for delirium, and thus these data present an opportunity to reduce acute brain dysfunction in patients with COVID-19.
C1 [Pun, Brenda T.; Orun, Onur M.; Chen, Wencong; Raman, Rameela; Simpson, Beata-Gabriela K.; Wilson-Linville, Stephanie; Brummel, Nathan E.; Girard, Timothy D.; Ely, E. Wesley; Pandharipande, Pratik P.] Vanderbilt Univ, Med Ctr, Crit Illness Brain Dysfunct & Survivorship Ctr, Nashville, TN USA.
   [Raman, Rameela; Ely, E. Wesley; Pandharipande, Pratik P.] Vanderbilt Univ, Med Ctr, Ctr Hlth Serv Res, Nashville, TN USA.
   [Pandharipande, Pratik P.] Vanderbilt Univ, Med Ctr, Dept Anesthesiol, Div Anesthesiol, Nashville, TN USA.
   [Pun, Brenda T.; Simpson, Beata-Gabriela K.; Wilson-Linville, Stephanie; Ely, E. Wesley] Vanderbilt Univ, Med Ctr, Dept Med, Div Allergy Pulm & Crit Care Med, Nashville, TN USA.
   [Orun, Onur M.; Chen, Wencong; Raman, Rameela] Vanderbilt Univ, Med Ctr, Dept Biostat, Nashville, TN USA.
   [Ely, E. Wesley] Vet Affairs Tennessee Valley Healthcare Syst, Geriatr Res Educ & Clin Ctr, Nashville, TN USA.
   [Badenes, Rafael] Hosp Clin Univ Valencia, Dept Anesthesiol & Surg Trauma Intens Care, Valencia, Spain.
   [Badenes, Rafael] Univ Valencia, Dept Surg, Valencia 46010, Spain.
   [Badenes, Rafael] INCLIVA Hlth Res Inst, Valencia, Spain.
   [Heras La Calle, Gabriel] Hosp Comarcal Santa Ana, Proyecto HU CI, Motril, Spain.
   [Heras La Calle, Gabriel] Univ Francisco Vitoria, Madrid, Spain.
   [Hinojal Olmedillo, Borja] Hosp Univ Raman y Cajal, Dept Anesthesiol & Surg Crit Care, Madrid, Spain.
   [Vallejo de la Cueva, Ana] Hosp Univ Alava, Dept Intens Care, Vitoria, Spain.
   [van der Jagt, Mathieu] Erasmus MC Univ Med Ctr, Dept Intens Care Adults, Rotterdam, Netherlands.
   [Navarro Casado, Rosalia] Hosp Univ 12 Octubre, Dept Anesthesiol & Surg Crit Care, Madrid, Spain.
   [Leal Sanz, Pilar] Complejo Hosp Toledo Virgen Salud Hosp, Dept Intens Care, Toledo, Spain.
   [Orhun, Gunseli] Istanbul Univ, Fac Med, Dept Anesthesiol & Intens Care, Istanbul, Turkey.
   [Ferrer Gomez, Carolina] Consorcio Hosp Gen Univ, Dept Anesthesiol & Crit Care, Barcelona, Spain.
   [Nunez Vazquez, Karla] Hosp Barcelona, Dept Intens Care, Barcelona, Spain.
   [Pineiro Otero, Patricia] Hosp Univ Gregorio Maranon, Dept Anesthesiol & Intens Care Med, Madrid, Spain.
   [Taccone, Fabio Silvio] Hop Erasme, Dept Intens Care, Brussels, Belgium.
   [Gallego Curto, Elena] Hosp Univ San Pedro de Alcantara, Dept Intens Care, Caceres, Spain.
   [Caricato, Anselmo] Univ Cattolica Sacro Cuore, Fdn Policlin Univ Agostino Gemelli IRCCS, Neuro Intens Care Unit, Rome, Italy.
   [Woien, Hilde] Oslo Univ Hosp, Div Emergencies & Crit Care, Oslo, Norway.
   [Lacave, Guillaume] Ctr Hosp Versailles, Med Surg Intens Care Unit, Le Chesnay, France.
   [O'Neal, Hollis R., Jr.] Our Lady Lake Reg Med Ctr, Pulm & Crit Care Med, Baton Rouge, LA USA.
   [Peterson, Sarah J.] Rush Univ, Med Ctr, Dept Clin Nutr, Chicago, IL 60612 USA.
   [Peterson, Sarah J.] Rush Univ, Med Ctr, Dept Pulm & Crit Care Med, Chicago, IL 60612 USA.
   [Brummel, Nathan E.] Ohio State Univ, Dept Internal Med, Wexner Med Ctr, Div Pulm Crit Care & Sleep Med, Columbus, OH 43210 USA.
   [Girard, Timothy D.] Univ Pittsburgh, Sch Med, Dept Crit Care Med, Clin Res Invest & Syst Modeling Acute Illness Ctr, Pittsburgh, PA USA.
RP Badenes, R (通讯作者)，Univ Valencia, Dept Surg, Valencia 46010, Spain.
EM brenda.pun@vumc.org; rafaelbadenes@gmail.com
RI Galarza, Laura/ABB-2294-2020; Navarra Ventura, Guillem/AAG-7689-2022;
   Navarra Ventura, Guillem/AFL-7746-2022; Zaragoza, Rafael/ABI-3840-2020;
   bogossian, elisa/AAY-9516-2021; Chen, Wencong/ABC-7907-2021; Erik,
   Roman-Pognuz/AAB-2476-2022; Elhadi, Muhammed/AAU-5641-2020; Peluso,
   Lorenzo/AAC-5224-2019; , SLC/H-8204-2016; González-Seguel,
   Felipe/AAD-2340-2020; Garutti, Ignacio/H-9035-2017; van der Jagt,
   Mathieu/G-1905-2017; SERVILLO, Giuseppe/M-9132-2016
OI Galarza, Laura/0000-0002-4658-748X; Zaragoza,
   Rafael/0000-0002-6593-5486; Erik, Roman-Pognuz/0000-0002-0859-3424;
   Elhadi, Muhammed/0000-0001-6406-4212; Peluso,
   Lorenzo/0000-0001-6885-5353; González-Seguel,
   Felipe/0000-0001-9099-2389; Zellweger, Nuria
   Manuela/0000-0002-3202-2365; Tanzarella, Eloisa
   Sofia/0000-0001-7188-8842; Romero-Garcia, Nekane/0000-0001-7914-7635;
   MARTIN CEREZUELA, MARIA/0000-0002-8929-1654; Girard,
   Timothy/0000-0002-9833-4871; PINEIRO OTERO,
   PATRICIA/0000-0003-0223-2262; Suarez de la Rica,
   Alejandro/0000-0003-1139-8547; Garutti, Ignacio/0000-0001-8284-2903;
   Navarra Ventura, Guillem/0000-0001-9839-7357; Noto,
   Alberto/0000-0002-1490-9317; Gouvea Bogossian,
   Elisa/0000-0002-2062-465X; van der Jagt, Mathieu/0000-0003-2566-8325;
   Battaglini, Denise/0000-0002-6895-6442; Murcia-Gubianas,
   Cristina/0000-0003-4250-9596; Ben Saida, Imen/0000-0001-8698-9339;
   CABALLERO, JESUS/0000-0001-9005-9687; SERVILLO,
   Giuseppe/0000-0002-4618-3434; Woien, Hilde/0000-0002-0723-4112; Kenes,
   Michael/0000-0002-8165-2021; Valente, Miguel/0000-0002-2083-0680;
   Morillas, Jordi/0000-0003-0437-1848; Badenes,
   Rafael/0000-0001-7017-0150; RASULO, Francesco
   Antonio/0000-0002-7187-5168
FU National Institutes of Health [TR000445, HL135144]; National Heart Lung
   and Blood Institute [R01HL14678-01]; National Institute on Aging of the
   National Institutes of Health [K76AG054864]; National Institute on Aging
   [1R01AG058639-02A1, 3R01AG058639-02S1]; Veteran's Administration;
   National Institute of Health [AG061161, AG058639, AG054259, GM120484]
FX We used REDCap, a secure online database, supported in part by the
   National Institutes of Health (TR000445). BTP is supported in part by
   National Heart Lung and Blood Institute (R01HL14678-01). NEB is
   supported by the National Institute on Aging of the National Institutes
   of Health (K76AG054864). TDG received support from the National
   Institutes of Health (HL135144). EWE is currently receiving grant
   funding from National Institute on Aging (1R01AG058639-02A1 and
   3R01AG058639-02S1) and the Veteran's Administration. PPP is supported by
   the National Institute of Health (AG061161, AG058639, AG054259 and
   GM120484). The authors would like to thank all study centres and staff
   who participated, and also acknowledge the efforts of the nurses,
   trainees, ancillary staff, and physicians at participating sites who
   have worked selflessly to care for patients during the COVID-19
   pandemic.
CR [Anonymous], SPRINGER SER STAT
   Baig AM, 2020, ACS CHEM NEUROSCI, V11, P995, DOI 10.1021/acschemneuro.0c00122
   Barnes-Daly MA, 2018, WORLDV EVID-BASED NU, V15, P206, DOI 10.1111/wvn.12290
   Barnes-Daly MA, 2017, CRIT CARE MED, V45, P171, DOI 10.1097/CCM.0000000000002149
   Bergeron N, 2001, INTENS CARE MED, V27, P859, DOI 10.1007/s001340100909
   Cummings MJ, 2020, LANCET, V395, P1763, DOI 10.1016/S0140-6736(20)31189-2
   Davidson JE, 2007, CRIT CARE MED, V35, P605, DOI 10.1097/01.CCM.0000254067.14607.EB
   Devlin JW, 2018, CRIT CARE MED, V46, P1532, DOI 10.1097/CCM.0000000000003259
   Elliott D, 2014, CRIT CARE MED, V42, P2518, DOI 10.1097/CCM.0000000000000525
   Ellul MA, 2020, LANCET NEUROL, V19, P767, DOI 10.1016/S1474-4422(20)30221-0
   Ely EW, 2003, JAMA-J AM MED ASSOC, V289, P2983, DOI 10.1001/jama.289.22.2983
   Ely EW, 2001, JAMA-J AM MED ASSOC, V286, P2703, DOI 10.1001/jama.286.21.2703
   Ely EW, 2004, JAMA-J AM MED ASSOC, V291, P1753, DOI 10.1001/jama.291.14.1753
   Fan E, 2020, LANCET RESP MED, V8, P816, DOI 10.1016/S2213-2600(20)30304-0
   Garcez FB, 2020, J AM GERIATR SOC, V68, P2440, DOI 10.1111/jgs.16803
   Girard TD, 2018, NEW ENGL J MED, V379, P2506, DOI 10.1056/NEJMoa1808217
   Girard TD, 2008, LANCET, V371, P126, DOI 10.1016/S0140-6736(08)60105-1
   Haenggi M, 2013, INTENS CARE MED, V39, P2171, DOI 10.1007/s00134-013-3034-5
   Hanidziar D, 2020, ANESTH ANALG, V131, pE40, DOI 10.1213/ANE.0000000000004887
   Harris PA, 2009, J BIOMED INFORM, V42, P377, DOI 10.1016/j.jbi.2008.08.010
   Helms J, 2020, CRIT CARE, V24, DOI 10.1186/s13054-020-03200-1
   Huang CL, 2020, LANCET, V395, P497, DOI 10.1016/S0140-6736(20)30183-5
   Jackson JC, 2014, LANCET RESP MED, V2, P369, DOI 10.1016/S2213-2600(14)70051-7
   Kanberg N, 2020, NEUROLOGY, V95, pE1754, DOI 10.1212/WNL.0000000000010111
   Kapp CM, 2020, ANESTH ANALG, V131, pE198, DOI 10.1213/ANE.0000000000005131
   Kleinpell R, 2018, J CRIT CARE, V48, P251, DOI 10.1016/j.jcrc.2018.09.006
   Kotfis K, 2020, CRIT CARE, V24, DOI 10.1186/s13054-020-02882-x
   Li YC, 2020, J MED VIROL, V92, P552, DOI 10.1002/jmv.25728
   Liu Q, 2017, STAT MED, V36, P4316, DOI 10.1002/sim.7433
   Mao L, 2020, JAMA NEUROL, V77, P683, DOI 10.1001/jamaneurol.2020.1127
   Marini JJ, 2020, JAMA-J AM MED ASSOC, V323, P2329, DOI 10.1001/jama.2020.6825
   Marra A, 2018, CRIT CARE MED, V46, P1393, DOI 10.1097/CCM.0000000000003218
   Needham DM, 2012, CRIT CARE MED, V40, P502, DOI 10.1097/CCM.0b013e318232da75
   Norman BC, 2016, CRIT CARE MED, V44, P2003, DOI 10.1097/CCM.0000000000001849
   Pandharipande P, 2006, ANESTHESIOLOGY, V104, P21, DOI 10.1097/00000542-200601000-00005
   Pandharipande PP, 2013, NEW ENGL J MED, V369, P1306, DOI 10.1056/NEJMoa1301372
   Patel SB, 2014, AM J RESP CRIT CARE, V189, P658, DOI 10.1164/rccm.201310-1815OC
   Peterson JF, 2006, J AM GERIATR SOC, V54, P479, DOI 10.1111/j.1532-5415.2005.00621.x
   Pun BT, 2019, CRIT CARE MED, V47, P3, DOI 10.1097/CCM.0000000000003482
   Riker RR, 1999, CRIT CARE MED, V27, P1325, DOI 10.1097/00003246-199907000-00022
   Solomon IH, 2020, NEW ENGL J MED, V383, P989, DOI 10.1056/NEJMc2019373
   TEASDALE G, 1974, LANCET, V2, P81
   Ticinesi A, 2020, AGING CLIN EXP RES, V32, P2159, DOI 10.1007/s40520-020-01699-6
   von Elm E, 2014, INT J SURG, V12, P1495, DOI 10.1016/j.ijsu.2014.07.013
   WHITE H, 1980, ECONOMETRICA, V48, P817, DOI 10.2307/1912934
   World Health Organization, 2020, COR DIS COVID 2019 S, DOI DOI 10.18772/26180197.2020.V2NSIAMR
   Yang XB, 2020, LANCET RESP MED, V8, P475, DOI 10.1016/S2213-2600(20)30079-5
   Zhu N, 2020, NEW ENGL J MED, V382, P727, DOI 10.1056/NEJMoa2001017
NR 48
TC 122
Z9 124
U1 13
U2 41
PU ELSEVIER SCI LTD
PI OXFORD
PA THE BOULEVARD, LANGFORD LANE, KIDLINGTON, OXFORD OX5 1GB, OXON, ENGLAND
SN 2213-2600
J9 LANCET RESP MED
JI Lancet Resp. Med.
PD MAR
PY 2021
VL 9
IS 3
BP 239
EP 250
DI 10.1016/S2213-2600(20)30552-X
EA MAR 2021
PG 12
WC Critical Care Medicine; Respiratory System
WE Science Citation Index Expanded (SCI-EXPANDED); Social Science Citation Index (SSCI)
SC General & Internal Medicine; Respiratory System
GA RA4NE
UT WOS:000631393700026
PM 33428871
OA Green Submitted, Green Published
DA 2022-07-18
ER

PT J
AU Nearing, KA
   Lum, HD
   Dang, S
   Powers, B
   McLaren, J
   Gately, M
   Hung, W
   Moo, L
AF Nearing, Kathryn A.
   Lum, Hillary D.
   Dang, Stuti
   Powers, Becky
   McLaren, Jaye
   Gately, Megan
   Hung, William
   Moo, Lauren
TI National Geriatric Network Rapidly Addresses Trainee Telehealth Needs in
   Response toCOVID-19
SO JOURNAL OF THE AMERICAN GERIATRICS SOCIETY
LA English
DT Article
DE COVID-19; telehealth; video-to-home visits; training; GRECC
ID EDUCATION
AB BACKGROUND/OBJECTIVES Coronavirus disease 2019 (COVID-19) has pushed many geriatric healthcare providers to attempt video visits for the first time. Although the Veterans Health Administration (VA) is a pioneer in telemedicine, rapid shifts to nearly exclusive use of telehealth for healthcare delivery and changes regarding trainee engagement in telehealth served as the impetus for rapidly assessing telehealth training needs. DESIGN National needs assessment (online survey) of associated health trainees and medical fellows affiliated with Geriatric Research Education and Clinical Centers (GRECCs). SETTING National GRECC network -- 20 VA centers of excellence focused on supporting Veterans as they age. Each GRECC is affiliated with a school of medicine at a major university. PARTICIPANTS Trainees (n = 89) representing 12 disciplines. RESULTS Two-thirds of participants had received some telehealth training. However, most had never done a video-to-home visit, and, regardless of telehealth experience, they reported low confidence. Based on open-ended questions exploring training needs, educational resources were rapidly developed and disseminated. INTERVENTION Within 1 week of the assessment, a nuts-and-bolts guide regarding remote access, technology requirements, video-conferencing platforms, and managing emergencies was sent to the national network of GRECC associate directors for education for dissemination among discipline-specific training directors at their sites. This resource was subsequently submitted to the national VA COVID Strong Practices SharePoint site. An interdisciplinary team of geriatric specialists with extensive video-to-home experience also organized a national webinar that peaked at just over 700 participants. GRECC Connect, a network of geriatric specialty teams funded to improve care access for rural older veterans using telehealth and associated health training programs at each GRECC facilitated rapid development and dissemination of both resources. CONCLUSION We quickly identified and responded to telehealth training needs of geriatrics trainees to optimize care for rural older adults as part of a rapid response to COVID-19. Although the webinar and nuts-and-bolts resources were developed within the VA context, they have demonstrated high demand and broader applicability. Results should continue to inform curriculum development efforts to address telehealth training gaps within and outside the VA.
C1 [Nearing, Kathryn A.; Lum, Hillary D.] Eastern Colorado VA Geriatr Res Educ & Clin Ctr, Aurora, CO USA.
   [Nearing, Kathryn A.; Lum, Hillary D.] Univ Colorado, Div Geriatr Med, Anschutz Med Campus, Aurora, CO 80045 USA.
   [Dang, Stuti] Miami Vet Affairs Healthcare Syst, Miami, FL USA.
   [Dang, Stuti] Univ Miami, Miller Sch Med, Dept Med, Div Geriatr & Palliat Med, Miami, FL 33136 USA.
   [Dang, Stuti] Miami Vet Affairs Healthcare Syst Geriatr Res Edu, Miami, FL USA.
   [Powers, Becky] Univ Texas Hlth Sci Ctr San Antonio, San Antonio, TX 78229 USA.
   [Powers, Becky] South Texas Vet Healthcare Syst Geriatr Res Educ, San Antonio, TX USA.
   [McLaren, Jaye; Gately, Megan; Moo, Lauren] Bedford VA Med Ctr, Div New England Geriatr Res Educ & Clin Ctr, Bedford, MA USA.
   [Hung, William] James J Peters VA Med Ctr, Bronx Geriatr Res Educ & Clin Ctr, New York, NY USA.
   [Hung, William] Icahn Sch Med Mt Sinai, New York, NY 10029 USA.
   [Moo, Lauren] Harvard Med Sch, Boston, MA 02115 USA.
RP Nearing, KA (通讯作者)，Univ Colorado, Sch Med, Dept Med, Div Geriatr Med, Anschutz Med Campus,Mail Stop B179,Acad Off One, Aurora, CO 80045 USA.
EM kathryn.nearing@cuanschutz.edu
OI Powers, Becky/0000-0003-1573-8481
FU U.S. Department of Veterans Affairs Office of Rural Health to the
   Geriatric Research Education and Clinical Center Connect (GRECC Connect)
   national dissemination project; U.S. Department of Veterans Affairs
   Office of Geriatrics and Extended Care
FX This manuscript was supported with funding provided by the U.S.
   Department of Veterans Affairs Office of Rural Health to the Geriatric
   Research Education and Clinical Center Connect (GRECC Connect) national
   dissemination project. Funding was also provided by the U.S. Department
   of Veterans Affairs Office of Geriatrics and Extended Care to support
   the national network of GRECCs, centers of excellence dedicated to
   supporting veterans as they age.
CR Cowper Ripley DC, 2015, VETERAN POPULATION E
   Hung WW, 2014, GERONTOL GERIATR EDU, V35, P23, DOI 10.1080/02701960.2013.870902
   Levy C., 2020, PUBLIC POLICY AGING, V30, P12, DOI [DOI 10.1093/PPAR/PRZ030, 10.1093/ppar/prz030]
   Peterson LE, 2011, J AM GERIATR SOC, V59, P699, DOI 10.1111/j.1532-5415.2011.03335.x
   Pimentel Camilla B, 2019, Fed Pract, V36, P464
   Supiano MA, 2012, J AM GERIATR SOC, V60, P1347, DOI 10.1111/j.1532-5415.2012.04004.x
   U.S. Department of Veterans Affairs, ELD WORKF ALL ISS BR
   U.S. Department of Veterans Affairs, FY 19 GRECC AGGR ANN
   U.S. Department of Veterans Affairs, OFF AC AFF AC YEAR 1
   U.S. Department of Veterans Affairs, VHA HDB, P20420
   United States Department of Veterans Affairs, RUR VET
NR 11
TC 11
Z9 11
U1 1
U2 6
PU WILEY
PI HOBOKEN
PA 111 RIVER ST, HOBOKEN 07030-5774, NJ USA
SN 0002-8614
EI 1532-5415
J9 J AM GERIATR SOC
JI J. Am. Geriatr. Soc.
PD SEP
PY 2020
VL 68
IS 9
BP 1907
EP 1912
DI 10.1111/jgs.16704
EA AUG 2020
PG 6
WC Geriatrics & Gerontology; Gerontology
WE Science Citation Index Expanded (SCI-EXPANDED); Social Science Citation Index (SSCI)
SC Geriatrics & Gerontology
GA NP1HY
UT WOS:000554682600001
PM 32639578
OA Green Published
DA 2022-07-18
ER

PT J
AU Barbieri, V
   Wiedermann, CJ
   Kaman, A
   Erhart, M
   Piccoliori, G
   Plagg, B
   Mahlknecht, A
   Ausserhofer, D
   Engl, A
   Ravens-Sieberer, U
AF Barbieri, Verena
   Wiedermann, Christian Josef
   Kaman, Anne
   Erhart, Michael
   Piccoliori, Giuliano
   Plagg, Barbara
   Mahlknecht, Angelika
   Ausserhofer, Dietmar
   Engl, Adolf
   Ravens-Sieberer, Ulrike
TI Quality of Life and Mental Health in Children and Adolescents after the
   First Year of the COVID-19 Pandemic: A Large Population-Based Survey in
   South Tyrol, Italy
SO INTERNATIONAL JOURNAL OF ENVIRONMENTAL RESEARCH AND PUBLIC HEALTH
LA English
DT Article
DE COVID-19; mental health; quality of life; anxiety; depression; children
   and adolescents
ID PSYCHOMETRIC PROPERTIES; DIFFICULTIES QUESTIONNAIRE; GERMAN VERSION;
   DEPRESSION; LOCKDOWN; DISORDERS; STRENGTHS; NORTHERN; ANXIETY; IMPACT
AB Background: Methodological heterogeneity of studies and geographical variation limit conclusions about the impact of the COVID-19 pandemic on the mental health of youth. This study aimed to explore the health-related quality of life and mental health of children and adolescents in the second year of the pandemic in South Tyrol, Italy. Methods: An online survey representative for the age and gender of the children and adolescents in South Tyrol was conducted among 5159 families with children and adolescents aged 7-19 years, between 28 May and 16 June 2021. The survey collecting parental ratings and self-rated questionnaires from children and adolescents aged 11-19 years included instruments to measure health-related quality of life (KIDSCREEN-10), mental health problems (SDQ), anxiety (SCARED), and depression (CES-DC). The results were compared with data from corresponding studies conducted in Germany. Results: Decreased health-related quality of life and increased conduct problems, peer-related mental health problems, anxiety, and depressive and psychosomatic symptoms in children and adolescents observed in the second year of the pandemic in Germany were confirmed in the second year in South Tyrol. Children and adolescents with low socioeconomic status, a migration background, and limited living space were significantly affected. Female sex and older age were associated with increased psychosocial problems and a positive family climate supported the mental health of children and adolescents during the pandemic. Conclusions: Confirmation of findings of decreased health-related quality of life and increased emotional problems after the first year of the pandemic supports the ongoing call for low-threshold health promotion, prevention, and early intervention programs to support children and adolescents who have been severely affected by the pandemic.
C1 [Barbieri, Verena; Wiedermann, Christian Josef; Piccoliori, Giuliano; Plagg, Barbara; Mahlknecht, Angelika; Ausserhofer, Dietmar; Engl, Adolf] Claudiana Coll Hlth Profess, Inst Gen Practice & Publ Hlth, I-39100 Bolzano, Italy.
   [Wiedermann, Christian Josef] Univ Hlth Sci, Dept Publ Hlth, Med Informat & Technol, Med Decis Making & Hlth Technol Assessment, A-6060 Hall In Tirol, Austria.
   [Kaman, Anne; Erhart, Michael; Ravens-Sieberer, Ulrike] Univ Med Ctr Hamburg Eppendorf, Dept Child & Adolescent Psychiat Psychotherapy &, D-20251 Hamburg, Germany.
   [Erhart, Michael] Alice Salomon Univ Appl Sci, D-12627 Berlin, Germany.
   [Erhart, Michael] Apollon Univ Appl Sci, Dept Hlth Management, D-28359 Bremen, Germany.
   [Plagg, Barbara] Free Univ Bolzano, Fac Educ, I-39100 Bolzano, Italy.
RP Barbieri, V (通讯作者)，Claudiana Coll Hlth Profess, Inst Gen Practice & Publ Hlth, I-39100 Bolzano, Italy.
EM verena.barbieri@am-mg.daudiana.bz.it;
   christian.wiedermann@am-mg.claudiana.bz.it; anne.kaman@uke.de;
   erhart@ash-berlin.eu; giuliano.piccoliori@am-mg.daudiana.bz.it;
   barbara.plagg@am-mg.claudiana.bz.it;
   angelika.mahlknecht@am-mg.claudiana.bz.it;
   dietmar.ausserhofer@claudiana.bz.it; adolf.engl@am-mg.claudiana.bz.it;
   ravens-sieberer@uke.de
OI Wiedermann, Christian/0000-0002-4639-8195
CR Amerio A, 2021, J AFFECT DISORDERS, V292, P398, DOI 10.1016/j.jad.2021.05.117
   Amerio A, 2020, INT J ENV RES PUB HE, V17, DOI 10.3390/ijerph17165973
   Autonome Provinz Bozen Sudtirol, 2022, BILD ZAHL SCHULJ 202
   Babore A, 2021, CHILD PSYCHIAT HUM D, DOI 10.1007/s10578-021-01230-6
   Barkmann C, 2008, EUR CHILD ADOLES PSY, V17, P116, DOI 10.1007/s00787-008-1013-0
   Birmaher B, 1999, J AM ACAD CHILD PSY, V38, P1230, DOI 10.1097/00004583-199910000-00011
   Bisegger C., 2005, KIDSCREEN FRAGEBOGEN
   Bonati M, 2021, BMC PSYCHIATRY, V21, DOI 10.1186/s12888-020-03027-8
   Bornstein MH, 2001, J FAM PSYCHOL, V15, P663, DOI 10.1037//1893.3200.15.4.663
   Brauns H, 2003, ADV CROSS NATL COMP, P221, DOI DOI 10.1007/978-1-4419-9186-7_11
   Burnett D, 2021, INT J ENV RES PUB HE, V18, DOI 10.3390/ijerph182111066
   Bussieres EL, 2021, FRONT PSYCHIATRY, V12, DOI 10.3389/fpsyt.2021.691659
   Cellini N, 2021, SLEEP MED, V77, P112, DOI 10.1016/j.sleep.2020.11.027
   Cellini N, 2021, J PEDIATR PSYCHOL, V46, P153, DOI 10.1093/jpepsy/jsab003
   Chen ST, 2020, GLOBALIZATION HEALTH, V16, DOI 10.1186/s12992-020-00627-7
   Cohen J., 1988, STAT POWER ANAL BEHA
   Crocetti E, 2009, J ANXIETY DISORD, V23, P824, DOI 10.1016/j.janxdis.2009.04.003
   Cusinato M, 2020, INT J ENV RES PUB HE, V17, DOI 10.3390/ijerph17228297
   D'Argenio P., 2013, NOT 1 SUPER SANIT, V26, P1
   Daniunaite I, 2021, CHILD ADOL PSYCH MEN, V15, DOI 10.1186/s13034-021-00397-z
   Davico C, 2021, FRONT PSYCHIATRY, V12, DOI 10.3389/fpsyt.2021.572997
   Di Giorgio E, 2021, EUR CHILD ADOLES PSY, V30, P1401, DOI 10.1007/s00787-020-01631-3
   Dondi A, 2021, ITAL J PEDIATR, V47, DOI 10.1186/s13052-021-01083-8
   Esposito S, 2021, FRONT PEDIATR, V8, DOI 10.3389/fped.2020.628072
   Essau CA, 2012, INT J METH PSYCH RES, V21, P232, DOI 10.1002/mpr.1364
   FAVA GA, 1983, J CLIN PSYCHOL, V39, P249, DOI 10.1002/1097-4679(198303)39:2<249::AID-JCLP2270390218>3.0.CO;2-Y
   Foley S, 2021, INT J ENV RES PUB HE, V18, DOI 10.3390/ijerph182111136
   Forte A, 2021, INT J ENV RES PUB HE, V18, DOI 10.3390/ijerph18147638
   Gandini S, 2021, LANCET REG HEALTH-EU, V5, DOI 10.1016/j.lanepe.2021.100092
   Goodman R, 1997, J CHILD PSYCHOL PSYC, V38, P581, DOI 10.1111/j.1469-7610.1997.tb01545.x
   Goodman R, 2001, J AM ACAD CHILD PSY, V40, P1337, DOI 10.1097/00004583-200111000-00015
   Haugland S, 2001, EUR J PUBLIC HEALTH, V11, P4, DOI 10.1093/eurpub/11.1.4
   Konig W, 1988, COMP ANAL DEV STRUCT
   Krause KR, 2021, LANCET PSYCHIAT, V8, P76, DOI 10.1016/S2215-0366(20)30356-4
   Kroenke K, 2003, MED CARE, V41, P1284, DOI 10.1097/01.MLR.0000093487.78664.3C
   Liang ZQ, 2021, INT J ENV RES PUB HE, V18, DOI 10.3390/ijerph18158074
   Lopez-Bueno R, 2020, FRONT PEDIATR, V8, DOI 10.3389/fped.2020.00573
   Lucchini M, 2021, PLOS ONE, V16, DOI 10.1371/journal.pone.0259989
   Maggio MG, 2021, INT J ENV RES PUB HE, V18, DOI 10.3390/ijerph182312641
   Marchetti D, 2020, J PEDIATR PSYCHOL, V45, P1114, DOI 10.1093/jpepsy/jsaa093
   Marchi J, 2021, FRONT PSYCHIATRY, V12, DOI 10.3389/fpsyt.2021.711791
   Marzilli E, 2021, INT J ENV RES PUB HE, V18, DOI 10.3390/ijerph182111450
   Mazza C, 2020, INT J ENV RES PUB HE, V17, DOI 10.3390/ijerph17176236
   Panda PK, 2021, J TROP PEDIATRICS, V67, DOI 10.1093/tropej/fmaa122
   Papetti L, 2020, CEPHALALGIA, V40, P1459, DOI 10.1177/0333102420965139
   Paterson DC, 2021, J SPORT HEALTH SCI, V10, P675, DOI 10.1016/j.jshs.2021.07.001
   Plagg B, 2021, INT J ENV RES PUB HE, V18, DOI 10.3390/ijerph182111174
   provinz, AUTONOME PROVINZ BOZ
   provinz, AUTONOMOUS PROVINCE
   Racine N, 2021, JAMA PEDIATR, V175, P1142, DOI 10.1001/jamapediatrics.2021.2482
   Ravens-Sieberer U., 2022, CHILD ADOLESCENT MEN
   Ravens-Sieberer U, 2022, EUR CHILD ADOLES PSY, V31, P879, DOI 10.1007/s00787-021-01726-5
   Ravens-Sieberer U, 2015, EUR CHILD ADOLES PSY, V24, P651, DOI 10.1007/s00787-014-0638-4
   Ravens-Sieberer U, 2014, QUAL LIFE RES, V23, P791, DOI 10.1007/s11136-013-0428-3
   Rogers JP, 2021, EPIDEMIOL PSYCH SCI, V30, DOI 10.1017/S2045796021000214
   Schuler M, 2018, J AFFECT DISORDERS, V232, P268, DOI 10.1016/j.jad.2018.02.037
   Solmi M, 2022, J AFFECT DISORDERS, V299, P367, DOI 10.1016/j.jad.2021.09.090
   Solmi M, 2022, J CHILD PSYCHOL PSYC, V63, P122, DOI 10.1111/jcpp.13478
   Stavridou A, 2020, PSYCHIAT CLIN NEUROS, V74, P615, DOI 10.1111/pcn.13134
   Villani L, 2021, GLOBALIZATION HEALTH, V17, DOI 10.1186/s12992-021-00680-w
   Viner RM., 2021, IMPACTS SCH CLOSURES, DOI [DOI 10.1101/2021.02.10.21251526, 10.1101/2021.02.10.21251526]
   Weitkamp Katharina, 2010, Child Adolesc Psychiatry Ment Health, V4, P19, DOI 10.1186/1753-2000-4-19
   Zhang YY, 2021, FRONT PUBLIC HEALTH, V9, DOI 10.3389/fpubh.2021.697642
NR 63
TC 0
Z9 0
U1 5
U2 5
PU MDPI
PI BASEL
PA ST ALBAN-ANLAGE 66, CH-4052 BASEL, SWITZERLAND
EI 1660-4601
J9 INT J ENV RES PUB HE
JI Int. J. Environ. Res. Public Health
PD MAY
PY 2022
VL 19
IS 9
AR 5220
DI 10.3390/ijerph19095220
PG 18
WC Environmental Sciences; Public, Environmental & Occupational Health
WE Science Citation Index Expanded (SCI-EXPANDED); Social Science Citation Index (SSCI)
SC Environmental Sciences & Ecology; Public, Environmental & Occupational
   Health
GA 1L4WR
UT WOS:000799291000001
PM 35564614
OA Green Published, gold
DA 2022-07-18
ER

PT J
AU Urbieta, DA
   Akin, JL
   Hamilton, WM
   Brock, WW
   Yablonsky, AM
AF Urbieta, Dehussa A.
   Akin, Jennifer L.
   Hamilton, Wendy M.
   Brock, Whitney W.
   Yablonsky, Abigail Marter
TI We're Stronger Together: A Collaboration to Support Military Families
   During the COVID-19 Pandemic
SO MILITARY MEDICINE
LA English
DT Article
ID MENTAL-HEALTH; PHYSICAL-ACTIVITY; SPIRITUALITY; NETWORKS; CHILDREN
AB Introduction
   The COVID-19 pandemic has created challenges for every segment of the U.S. population, including military personnel and their families. The TriService Nursing Research Program's Military Family Research Interest Group (FIG) formed a collaboration with Blue Star Families, a civilian non-profit organization, to identify potential issues faced by military families during the pandemic.
   Data Collection Methods
   The Pain Points Poll was introduced online by Blue Star Families, and findings were aggregated weekly between March 18 and May 26, 2020. Volunteer poll respondents were mainly recruited through social media outreach. FIG-informed questions were incorporated in week 4 of polling and focused on workplace environment, financial health, social support, physical and mental health, child behavior, utilization of family care plans, and general well-being. Data were collected to gain real-time insights into the major challenges posed by the pandemic. Findings from FIG-informed questions were collaboratively reviewed and analyzed by FIG and BSF teams. Data-driven recommendations were made to stakeholders to improve processes and reprioritize investments for services that aim to alleviate the impact of COVID-19 on military families.
   Findings
   A total of 2,895 military family units (i.e., service members and spouses) responded to the poll, a majority of which (88%) represented active duty family units. Although the majority of families (range: 59%-69%) noted no impact to their finances, approximately one in five families endorsed dipping into their savings during the pandemic. A majority of respondents (69.5%) reported taking active measures to support their mental health, endorsing various strategies. Among parents of special needs children, 45% of active duty families and 60% of single-parent service members reported the inability to maintain continued services for their children. A majority of parents with school-aged children (65%) reported child behavioral changes due to their child's inability to socialize with peers. Among military service members, 41% were concerned about obtaining fair performance evaluations during the crisis.
   Conclusions
   The COVID-19 pandemic produced significant challenges for military families. Collaboration between military and civilian partners can inform policies and appropriate strategies to mitigate the impact of COVID-19 for military families. The findings presented here provide insight into areas where military families can be supported for optimal outcomes during unprecedented times.
C1 [Urbieta, Dehussa A.; Brock, Whitney W.; Yablonsky, Abigail Marter] Navy Med Readiness & Training Command San Diego, Directorate Profess Educ, San Diego, CA 92134 USA.
   [Akin, Jennifer L.] Appl Res Team, Blue Star Families, Encinitas, CA 92023 USA.
   [Hamilton, Wendy M.] Evans Community Army Hosp, Dept Inpatient Serv, Ft Carson, CO 80913 USA.
RP Urbieta, DA (通讯作者)，Navy Med Readiness & Training Command San Diego, Directorate Profess Educ, San Diego, CA 92134 USA.
FU Booz Allen Hamilton Funding Source: Medline; United Services Automobile
   Association Funding Source: Medline
CR Albrycht S, 2020, MILITARY TIMES 0423
   Ammar Achraf, 2020, Nutrients, V12, P1583, DOI 10.3390/nu12061583
   [Anonymous], 2020, COVID 19 MILITARY SU
   [Anonymous], 2020, COVID 19 MILITARY SU
   [Anonymous], 2020, NAVY ADM MESSAGE 193
   APTEKAR L, 1990, INT J MENT HEALTH, V19, P77, DOI 10.1080/00207411.1990.11449164
   Berdahl JL, 2013, J SOC ISSUES, V69, P341, DOI 10.1111/josi.12018
   Biddle SJH, 2019, PSYCHOL SPORT EXERC, V42, P146, DOI 10.1016/j.psychsport.2018.08.011
   Blue Star Families, 2019 MIL FAM LIF SUR
   Brown DR, 2013, J SPIRITUAL MENT HE, V15, P107, DOI 10.1080/19349637.2013.776442
   COVID-19 Military Support Initiative, 2020, COVID 19 MILITARY SU
   COVID-19 Military Support Initiative, 2020, PAIN POINTS POLL QUA
   Department of Defense, 2004, DIR 1308 1 DOD PHYS
   Fullana MA, 2020, J AFFECT DISORDERS, V275, P80, DOI 10.1016/j.jad.2020.06.027
   Grey I, 2020, PSYCHIAT RES, V293, DOI 10.1016/j.psychres.2020.113452
   Huebner CR, 2019, PEDIATRICS, V143, DOI 10.1542/peds.2018-3258
   Idoiaga N, 2020, FRONT PSYCHOL, V11, DOI 10.3389/fpsyg.2020.01952
   Institute of Medicine, 2013, RET HOM IRAQ AFGH AS, V257
   Jiao WY, 2020, J PEDIATR-US, V221, P264, DOI 10.1016/j.jpeds.2020.03.013
   Jowers K., MILITARY TIMES
   Loades ME, 2020, J AM ACAD CHILD PSY, V59, P1218, DOI 10.1016/j.jaac.2020.05.009
   Matthews T, 2015, J AM ACAD CHILD PSY, V54, P225, DOI 10.1016/j.jaac.2014.12.008
   McArthur M, 2017, CHILD FAM SOC WORK, V22, P638, DOI 10.1111/cfs.12278
   Park CL, 2020, J GEN INTERN MED, V35, P2296, DOI 10.1007/s11606-020-05898-9
   Parker K, 2015, DESPITE PROGR WOMEN
   Roth-Douquet K, 2020, MILITARY TIMES 0625
   Ruiz-Roso MB, 2020, NUTRIENTS, V12, DOI 10.3390/nu12082289
   Schrag A, 2014, CHILD ADOLESC SOC WO, V31, P315, DOI 10.1007/s10560-013-0324-2
   Secretary of Defense, 2020, DEP DEF TRAV RESTR D
   Secretary of Defense, 2020, DEP DEF GUID US CLOT
   Sharma V, 2017, J AFFECT DISORDERS, V217, P197, DOI 10.1016/j.jad.2017.03.071
   Sonderskov KM, 2020, ACTA NEUROPSYCHIATR, V32, P277, DOI 10.1017/neu.2020.26
   Stickley A, 2016, BMC PSYCHIATRY, V16, DOI 10.1186/s12888-016-0829-2
   Swysgood C., 2020, NAVY ISSUES GUIDANCE
   Tyson P, 2010, J MENT HEALTH, V19, P492, DOI 10.3109/09638230902968308
   White RL, 2017, AM J PREV MED, V52, P653, DOI 10.1016/j.amepre.2016.12.008
   Yablonsky AM, 2019, J AM ASSOC NURSE PRA, V31, P551, DOI 10.1097/JXX.0000000000000285
   Yang HY, 2020, PSYCHIAT RES, V289, DOI 10.1016/j.psychres.2020.113045
NR 38
TC 0
Z9 0
U1 2
U2 3
PU OXFORD UNIV PRESS
PI OXFORD
PA GREAT CLARENDON ST, OXFORD OX2 6DP, ENGLAND
SN 0026-4075
EI 1930-613X
J9 MIL MED
JI Milit. Med.
PD SEP-OCT
PY 2021
VL 186
SU 2
BP 23
EP 34
DI 10.1093/milmed/usab213
PG 12
WC Medicine, General & Internal
WE Science Citation Index Expanded (SCI-EXPANDED); Social Science Citation Index (SSCI)
SC General & Internal Medicine
GA UQ7QV
UT WOS:000696256300005
PM 34469531
OA hybrid
DA 2022-07-18
ER

PT J
AU Hamdy, H
   Sreedharan, J
   Rotgans, JI
   Zary, N
   Bahous, SA
   Venkatramana, M
   Elzayat, EA
   Lamba, P
   Sebastian, SK
   Momen, NKA
AF Hamdy, Hossam
   Sreedharan, Jayadevan
   Rotgans, Jerome, I
   Zary, Nabil
   Bahous, Sola Aoun
   Venkatramana, Manda
   Elzayat, Elsayed AbdelFattah
   Lamba, Pankaj
   Sebastian, Suraj K.
   Momen, Noha Kamal Abdel
TI Virtual Clinical Encounter Examination (VICEE): A novel approach for
   assessing medical students' non-psychomotor clinical competency
SO MEDICAL TEACHER
LA English
DT Article
DE VICEE; VPL; distance assessment; clinical competency
ID HIGH-FIDELITY; SIMULATOR
AB Introduction The Corona Virus Disease-19 (COVID-19) pandemic disrupted medical education across the world. Online teaching has grown rapidly under lockdown. Yet the online approach for assessment presents a number of challenges, particularly when evaluating clinical competencies. The aim of this study was to investigate the feasibility, acceptability, reliability and validity of an online Virtual Clinical Encounter Examination (VICEE) to assess non-psychomotor competencies (non-procedure or manual skills) of medical students. Method Sixty-one final year medical students took the VICEE as part of the final summative examination. A panel of faculty experts developed the exam cases and competencies. They administered the test online via real-time interaction with artificial intelligence (AI) based virtual patients, along with faculty and IT support. Results Student and faculty surveys demonstrated satisfaction with the experience. Confirmatory factor analysis supported convergent validity of VICEE with Direct Observation Clinical Encounter Examination (DOCEE), a previously validated clinical examination. The observed sensitivity was 81.8%, specificity 64.1% and likelihood ratio 12.6, supporting the ability of VICEE to diagnose 'clinical incompetence' among students. Conclusion Our results suggest that online AI-based virtual patient high fidelity simulation may be used as an alternative tool to assess some aspects of non-psychometric competencies.
C1 [Hamdy, Hossam; Sreedharan, Jayadevan; Venkatramana, Manda; Elzayat, Elsayed AbdelFattah; Lamba, Pankaj; Sebastian, Suraj K.; Momen, Noha Kamal Abdel] Gulf Med Univ, Coll Med, Ajman, U Arab Emirates.
   [Rotgans, Jerome, I] Nanyang Technol Univ, Lee Kong Chian Sch Med, Singapore, Singapore.
   [Zary, Nabil] Mohammed Bin Rashid Univ Med & Hlth Sci, Inst Excellence Hlth Profess Educ, Dubai, U Arab Emirates.
   [Bahous, Sola Aoun] Lebanese Amer Univ, Sch Med, Byblos, Lebanon.
RP Hamdy, H (通讯作者)，Gulf Med Univ, Ajman, U Arab Emirates.
EM Hossam.hamdy@gmu.ac.ae
RI Bahous, Sola Aoun/M-7136-2017; Hamdy, Hossam/AAC-2285-2019; Sreedharan,
   Jayadevan/A-9734-2015
OI Bahous, Sola Aoun/0000-0002-7159-7559; Hamdy,
   Hossam/0000-0001-6096-6139; Sreedharan, Jayadevan/0000-0001-5350-2408;
   Lamba, Pankaj/0000-0002-2460-463X; Zary, Nabil/0000-0001-8999-6999;
   Sebastian, Suraj/0000-0002-0249-0475
CR Byrne M.B, 2010, STRUCTURAL EQUATION, V2
   Cook DA, 2008, JAMA-J AM MED ASSOC, V300, P1181, DOI 10.1001/jama.300.10.1181
   De Ponti R, 2020, BMC MED EDUC, V20, DOI 10.1186/s12909-020-02245-8
   De Ponti R, 2011, J AM COLL CARDIOL, V58, P359, DOI 10.1016/j.jacc.2011.02.063
   Ellaway R., 2006, ARCHITECTURAL MODEL
   Forsberg E, 2011, NURS EDUC TODAY, V31, P757, DOI 10.1016/j.nedt.2010.11.015
   Gunning WT, 2012, MED TEACH, V34, pE222, DOI 10.3109/0142159X.2012.642830
   Hamdy H, 2003, MED EDUC, V37, P205, DOI 10.1046/j.1365-2923.2003.01438.x
   Hamdy H, 2017, MED EDUC, V51, P557, DOI 10.1111/medu.13293
   Hancock GregoryR., 2001, STRUCTURAL EQUATION, V1, P195
   Hu LT, 1999, STRUCT EQU MODELING, V6, P1, DOI 10.1080/10705519909540118
   Kleinert R, 2015, J MED INTERNET RES, V17, DOI 10.2196/jmir.5035
   Kline R. B., 2016, PRINCIPLES PRACTICE
   Kolb AY, 2017, ELTHE J ENGAGED EDUC, V1, P7, DOI DOI 10.5465/AMLE.2005.17268566
   Kononowicz AA, 2019, J MED INTERNET RES, V21, DOI 10.2196/14676
   Mahendran, 2019, MOMENTS RUPTURE IMPO, P45
   Massoth C, 2019, BMC MED EDUC, V19, DOI 10.1186/s12909-019-1464-7
   Norcini JJ, 2003, ANN INTERN MED, V138, P476, DOI 10.7326/0003-4819-138-6-200303180-00012
   Pei LS, 2019, MED EDUC ONLINE, V24, DOI 10.1080/10872981.2019.1666538
   Rossi L, 2018, PACE, V41, P1461, DOI 10.1111/pace.13508
   Rotgans JI, 2014, LEARN INSTR, V32, P37, DOI 10.1016/j.learninstruc.2014.01.002
   Ruiz JG, 2006, ACAD MED, V81, P207, DOI 10.1097/00001888-200603000-00002
   Schuwirth LWT, 2020, ADV HEALTH SCI EDUC, V25, P1045, DOI 10.1007/s10459-020-10003-0
   Sijtsma K, 2009, PSYCHOMETRIKA, V74, P107, DOI 10.1007/s11336-008-9101-0
   Thomas D, 2020, PHARM EDUC, V20, P196, DOI 10.46542/pe.2020.202.196204
   Ullah W, 2017, SIMUL HEALTHC, V12, P41, DOI 10.1097/SIH.0000000000000197
NR 26
TC 1
Z9 1
U1 3
U2 12
PU TAYLOR & FRANCIS LTD
PI ABINGDON
PA 2-4 PARK SQUARE, MILTON PARK, ABINGDON OR14 4RN, OXON, ENGLAND
SN 0142-159X
EI 1466-187X
J9 MED TEACH
JI Med. Teach.
PD OCT 3
PY 2021
VL 43
IS 10
BP 1203
EP 1209
DI 10.1080/0142159X.2021.1935828
EA JUN 2021
PG 7
WC Education, Scientific Disciplines; Health Care Sciences & Services
WE Science Citation Index Expanded (SCI-EXPANDED)
SC Education & Educational Research; Health Care Sciences & Services
GA WL2SC
UT WOS:000662100400001
PM 34130589
DA 2022-07-18
ER

PT J
AU Lin, W
   Wu, B
   Chen, B
   Lai, GY
   Huang, SB
   Li, SL
   Liu, KF
   Zhong, CY
   Huang, WK
   Yuan, SX
   Wang, YY
AF Lin, Wei
   Wu, Bo
   Chen, Bin
   Lai, Guiying
   Huang, Shengbin
   Li, Shaoli
   Liu, Kefu
   Zhong, Chuyan
   Huang, Weikang
   Yuan, Shixin
   Wang, Yueyun
TI Sleep Conditions Associate with Anxiety and Depression Symptoms among
   Pregnant Women during the Epidemic of COVID-19 in Shenzhen
SO JOURNAL OF AFFECTIVE DISORDERS
LA English
DT Article
DE Sleep; Anxiety; Depression; Coronavirus Disease 2019; Pregnant women
ID PSYCHOLOGICAL RESPONSES; OUTBREAK; DURATION; QUALITY; STRESS;
   METAANALYSIS; EXPERIENCE; DISORDERS; MOOD
AB Background: Pregnant women often encounter psychiatric symptoms and declined sleep quality as pregnancy proceeds. The associations between sleep conditions and anxious and depressive symptoms among pregnant women remained to be investigated, particularly during the epidemic of COVID-19.
   Methods: An online cross-sectional survey on pregnant women was conducted at the time period of fast increasing cases of COVID-19 in Shenzhen. The Self-Rating Anxiety Scale (SAS) and the Patient Health Questionnaire (PHQ-9) were applied to detect anxious and depressive symptoms. Multivariable logistic regressions models were established to explore the associations of sleep conditions with psychological symptoms.
   Results: In total, 751 pregnant women were enrolled, with a mean age of 30.51 years (Standard deviation: 4.28). Overall, 82.7% of the respondents considered low risk of being infected by COVID-19. The prevalence of anxiety and depression symptoms during the epidemic of COVID-19 among pregnant women were 13.4% and 35.4%, respectively, but most of which were mild. Variables referred to poor sleep conditions were strongly associated with anxious and depressive symptoms, including random or late time of going to bed, difficulty in falling sleep, short sleep duration, and ordinary or poor subjective sleep quality.
   Limitations: Non-random sample restricted generalization of our findings to the whole population of pregnant women.
   Conclusions: Our research revealed a notable proportion of the pregnant women who exhibited mild anxiety and depression symptoms during the epidemic of COVID-19 in Shenzhen. Targeted interventions in improving sleep conditions might help alleviate gestational anxious and depressive symptoms.
C1 [Lin, Wei; Wu, Bo; Chen, Bin; Lai, Guiying; Zhong, Chuyan; Huang, Weikang; Wang, Yueyun] Southern Med Univ, Affiliated Shenzhen Matern & Child Healthcare Hos, Dept Healthcare, 3012 Fuqiang Rd, Shenzhen 518028, Peoples R China.
   [Huang, Shengbin] Zhenzhou Univ, Sch Publ Hlth, Dept Epidemiol & Hlth Stat, Zhengzhou 450001, Peoples R China.
   [Li, Shaoli; Liu, Kefu] Southern Med Univ, Affiliated Shenzhen Matern & Child Healthcare Hos, Dept Hlth Educ, Shenzhen 518048, Peoples R China.
   [Yuan, Shixin; Wang, Yueyun] Southern Med Univ, Affiliated Shenzhen Matern & Child Healthcare Hos, Res Inst Matern & Child Healthcare, Shenzhen 518048, Peoples R China.
RP Wang, YY (通讯作者)，Southern Med Univ, Affiliated Shenzhen Matern & Child Healthcare Hos, Dept Healthcare, 3012 Fuqiang Rd, Shenzhen 518028, Peoples R China.
EM wangyueyun@126.com
FU Shenzhen Science and Technology Innovation Committee
   [JCYJ20170307091451207]; Sanming Project of Medicine in Shenzhen
   [SZSM201612042]
FX This research received support from the Shenzhen Science and Technology
   Innovation Committee (Grant number: JCYJ20170307091451207), and the
   Sanming Project of Medicine in Shenzhen (Grant number: SZSM201612042).
   The funder did not involve in any part of the study process, from design
   to submit the article for publication.
CR [Anonymous], 2020, SCI CHINA LIFE SCI, DOI DOI 10.1080/22221751.2020.1729071
   Baglioni C, 2016, PSYCHOL BULL, V142, P969, DOI 10.1037/bul0000053
   Bai Y, 2020, JAMA
   Balbo M, 2010, INT J ENDOCRINOL, V2010, DOI 10.1155/2010/759234
   Bei B, 2015, SLEEP MED CLIN, V10, P25, DOI 10.1016/j.jsmc.2014.11.011
   Chen HJ, 2020, LANCET, V395, P809, DOI 10.1016/S0140-6736(20)30360-3
   Chen YP, 2018, SLEEP MED, V44, P67, DOI 10.1016/j.sleep.2017.11.1131
   Cheng C, 2005, J PERS, V73, P261, DOI 10.1111/j.1467-6494.2004.00310.x
   Chew NWS, 2020, BRAIN BEHAV IMMUN, V88, P559, DOI 10.1016/j.bbi.2020.04.049
   Fang Y., 2020, J MED VIROL
   Meireles JFF, 2017, PSYCHOL HEALTH, V32, P798, DOI 10.1080/08870446.2017.1307369
   Glover V, 2014, BEST PRACT RES CL OB, V28, P25, DOI 10.1016/j.bpobgyn.2013.08.017
   Gonzalez-Mesa E, 2019, J PERINAT MED, V47, P689, DOI 10.1515/jpm-2019-0214
   Hall BJ, 2018, TRANSCULT PSYCHIATRY, V55, P733, DOI 10.1177/1363461518778670
   Hao FY, 2020, BRAIN BEHAV IMMUN, V87, P100, DOI 10.1016/j.bbi.2020.04.069
   Hernandez-Reif M, 2018, J AFFECT DISORDERS, V229, P532, DOI 10.1016/j.jad.2017.12.108
   Ho CSH, 2020, ANN ACAD MED SINGAP, V49, P155
   Jackson ML, 2014, ARCH WOMEN MENT HLTH, V17, P189, DOI 10.1007/s00737-014-0417-8
   Jagannath A, 2017, HUM MOL GENET, V26, pR128, DOI 10.1093/hmg/ddx240
   Jiang F, 2020, J GEN INTERN MED, V35, P1545, DOI 10.1007/s11606-020-05762-w
   Kang YT, 2016, INT J ENV RES PUB HE, V13, DOI 10.3390/ijerph13050468
   Lee DTS, 2006, J PSYCHOSOM RES, V61, P707, DOI 10.1016/j.jpsychores.2006.08.005
   Lee TMC, 2006, AGING MENT HEALTH, V10, P303, DOI 10.1080/13607860600638545
   Li FD, 2019, J AFFECT DISORDERS, V246, P174, DOI 10.1016/j.jad.2018.12.031
   Li GP, 2016, SLEEP MED, V25, P8, DOI 10.1016/j.sleep.2016.02.015
   Li JY, 2020, MICROBES INFECT, V22, P80, DOI 10.1016/j.micinf.2020.02.002
   Liao ML, 2020, J AFFECT DISORDERS, V264, P115, DOI 10.1016/j.jad.2019.11.148
   Linton N.M., 2020, J CLIN MED, V9
   Lu SR, 2018, SOC PSYCH PSYCH EPID, V53, P1051, DOI 10.1007/s00127-018-1568-0
   Ma XM, 2019, J AFFECT DISORDERS, V250, P57, DOI 10.1016/j.jad.2019.02.058
   Oh N, 2017, ASIAN NURS RES, V11, P230, DOI 10.1016/j.anr.2017.08.005
   Park SC, 2020, ADV EXP MED BIOL, V1191, P187, DOI 10.1007/978-981-32-9705-0_12
   Paules C.I., 2020, JAMA
   Pines A, 2017, CLIMACTERIC, V20, P528, DOI 10.1080/13697137.2017.1335702
   Polo-Kantola P, 2017, ACTA OBSTET GYN SCAN, V96, P198, DOI 10.1111/aogs.13056
   Rumble ME, 2015, PSYCHIAT CLIN N AM, V38, P743, DOI 10.1016/j.psc.2015.07.006
   Tan BYQ, 2020, ANN INTERN MED, V173, P317, DOI 10.7326/M20-1083
   Tan WQ, 2020, BRAIN BEHAV IMMUN, V87, P84, DOI 10.1016/j.bbi.2020.04.055
   Velavan TP, 2020, TROP MED INT HEALTH, V25, P278, DOI 10.1111/tmi.13383
   Wang C., 2020, INT J ENV RES PUBLIC, V17
   Wang CY, 2020, BRAIN BEHAV IMMUN, V87, P40, DOI 10.1016/j.bbi.2020.04.028
   Xu X., 2017, INT J ENV RES PUBLIC
   Yoo SS, 2007, CURR BIOL, V17, pR877, DOI 10.1016/j.cub.2007.08.007
   Yu YX, 2017, ARCH WOMEN MENT HLTH, V20, P695, DOI 10.1007/s00737-017-0754-5
   Zhai L, 2015, DEPRESS ANXIETY, V32, P664, DOI 10.1002/da.22386
   Zhang X, 2020, J AFFECT DISORDERS, V266, P182, DOI 10.1016/j.jad.2020.01.119
   Zhang YD, 2018, J REPROD INFANT PSYC, V36, P519, DOI 10.1080/02646838.2018.1492098
   Zhong QY, 2015, J CLIN SLEEP MED, V11, P869, DOI 10.5664/jcsm.4936
   Zhou XH, 2014, PLOS ONE, V9, DOI 10.1371/journal.pone.0099692
   Zhu N, 2020, NEW ENGL J MED, V382, P727, DOI 10.1056/NEJMoa2001017
NR 50
TC 12
Z9 12
U1 3
U2 22
PU ELSEVIER
PI AMSTERDAM
PA RADARWEG 29, 1043 NX AMSTERDAM, NETHERLANDS
SN 0165-0327
EI 1573-2517
J9 J AFFECT DISORDERS
JI J. Affect. Disord.
PD FEB 15
PY 2021
VL 281
BP 567
EP 573
DI 10.1016/j.jad.2020.11.114
EA JAN 2021
PG 7
WC Clinical Neurology; Psychiatry
WE Science Citation Index Expanded (SCI-EXPANDED); Social Science Citation Index (SSCI)
SC Neurosciences & Neurology; Psychiatry
GA PZ1UT
UT WOS:000612525800023
PM 33261931
OA Green Published, Bronze
DA 2022-07-18
ER

PT J
AU Bielik, V
   Grendar, M
   Kolisek, M
AF Bielik, Viktor
   Grendar, Marian
   Kolisek, Martin
TI A Possible Preventive Role of Physically Active Lifestyle during the
   SARS-CoV-2 Pandemic; Might Regular Cold-Water Swimming and Exercise
   Reduce the Symptom Severity of COVID-19?
SO INTERNATIONAL JOURNAL OF ENVIRONMENTAL RESEARCH AND PUBLIC HEALTH
LA English
DT Article
DE cold-water swimming; acute respiratory infection; athletes; physical
   activity; BMI
ID PROTECTION; RECOVERY; BENEFITS; OBESITY
AB The objective of this study was to investigate the incidence and course of COVID-19 and the risk of an upper respiratory tract infection in a group of people with physically active lifestyles. Data were collected anonymously using an online survey platform during December 2020. The age of participants ranged from 18 to 65 years. Out of 2343 participants, 11.5% overcame COVID-19 infection. Relative to the control group (CTRL), physically active, cold-water swimmers (PACW) did not exhibit a lower risk of incidence for COVID-19 (RR 1.074, CI 95% (0.710-1.625). However, PACW had a higher chance of having an asymptomatic course of COVID-19 (RR 2.321, CI 95% (0.836-6.442); p < 0.05) and a higher chance of only having an acute respiratory infection once or less per year than CTRL (RR 1.923, CI 95% (1.1641-2.253); p < 0.01). Furthermore, PACW exhibited a lower incidence of acute respiratory infection occurring more than twice per year (RR 0.258, CI 95% (0.138-0.483); p < 0.01). Cold-water swimming and physical activity may not lessen the risk of COVID-19 in recreational athletes. However, a physically active lifestyle might have a positive effect on the rate of incidence of acute respiratory infection and on the severity of COVID-19 symptoms.
C1 [Bielik, Viktor] Comenius Univ, Fac Phys Educ & Sport, Dept Biol & Med Sci, Bratislava 81469, Slovakia.
   [Grendar, Marian; Kolisek, Martin] Comenius Univ, Jessenius Fac Med Martin, Biomed Ctr Martin, Martin 03601, Slovakia.
RP Bielik, V (通讯作者)，Comenius Univ, Fac Phys Educ & Sport, Dept Biol & Med Sci, Bratislava 81469, Slovakia.
EM viktor.bielik@uniba.sk; Marian.Grendar@uniba.sk; martin.kolisek@uniba.sk
RI Bielik, Viktor/AAT-6668-2021
OI Bielik, Viktor/0000-0001-9525-4983
FU European Regional Development Fund; Ministry of Education, Science,
   Research and Sport of the Slovak Republic [VEGA 1/0260/21];  [ITMS:
   313011AUA4]
FX This publication has been produced with the support of the Integrated
   Infrastructure Operational Program for the project: New possibilities
   for laboratory diagnostics and massive screening of SARS-Cov-2 and
   identification of mechanisms of virus behavior in human body, ITMS:
   313011AUA4, co-financed by the European Regional Development Fund. Our
   study was also supported by funding from The Ministry of Education,
   Science, Research and Sport of the Slovak Republic (grant No. VEGA
   1/0260/21).
CR [Anonymous], MINISTRY HLTH SLOVAK
   [Anonymous], FAST UNIFIED RANDOM
   [Anonymous], MINISTRY INTERIOR SL
   [Anonymous], MINISTRY INTERIOR SL
   Bentlage E, 2020, INT J ENV RES PUB HE, V17, DOI 10.3390/ijerph17176265
   Brandt C, 2010, J BIOMED BIOTECHNOL, DOI 10.1155/2010/520258
   Brawner CA, 2021, MAYO CLIN PROC, V96, P32, DOI 10.1016/j.mayocp.2020.10.003
   Checinska-Maciejewska Z, 2017, J PHYSIOL PHARMACOL, V68, P887
   Chen K, 2017, SCI TRANSL MED, V9, DOI 10.1126/scitranslmed.aao6298
   Colaianni G, 2017, ANN NY ACAD SCI, V1402, P5, DOI 10.1111/nyas.13345
   Craig CL, 2003, MED SCI SPORT EXER, V35, P1381, DOI 10.1249/01.MSS.0000078924.61453.FB
   da Silva JT, 2020, J PHYSIOL BIOCHEM, V76, P663, DOI 10.1007/s13105-020-00771-z
   de Frel DL, 2020, FRONT NUTR, V7, DOI 10.3389/fnut.2020.597600
   de Oliveira M, 2020, MOL CELL ENDOCRINOL, V515, DOI 10.1016/j.mce.2020.110917
   Dwyer MJ, 2020, SCAND J MED SCI SPOR, V30, P1291, DOI 10.1111/sms.13710
   Ehrlinger J.
   Eklund A.
   Elias GP, 2013, INT J SPORT PHYSIOL, V8, P243, DOI 10.1123/ijspp.8.3.243
   Filgueira TO, 2021, FRONT IMMUNOL, V12, DOI 10.3389/fimmu.2021.587146
   Gentil P, 2020, BIOMED RES INT, V2020, DOI 10.1155/2020/3292916
   Gibas-Dorna M, 2016, J AGING PHYS ACTIV, V24, P547, DOI 10.1123/japa.2015-0222
   Hamer M, 2020, BRAIN BEHAV IMMUN, V87, P184, DOI 10.1016/j.bbi.2020.05.059
   Hills Andrew P, 2015, Adv Food Nutr Res, V75, P77, DOI 10.1016/bs.afnr.2015.06.001
   Ho FK, 2020, BMJ OPEN, V10, DOI 10.1136/bmjopen-2020-040402
   Junker D, 2020, OBESITY FACTS, V13, P331, DOI 10.1159/000507294
   Khan M, 2015, BBA-MOL CELL RES, V1853, P2822, DOI 10.1016/j.bbamcr.2014.12.040
   Knechtle B, 2020, INT J ENV RES PUB HE, V17, DOI 10.3390/ijerph17238984
   Kovanicova Z, 2020, ENDOCRINOLOGY, V161, DOI 10.1210/endocr/bqaa051
   Kunutsor SK, 2021, EUR J CLIN INVEST, V51, DOI 10.1111/eci.13490
   Laurens C, 2020, FRONT PHYSIOL, V11, DOI 10.3389/fphys.2020.00091
   Liepinsh E, 2020, PHYSIOL REP, V8, DOI 10.14814/phy2.14489
   Manolis AS, 2019, CURR SPORT MED REP, V18, P401, DOI 10.1249/JSR.0000000000000653
   McNeill B, 2020, FRONT ENDOCRINOL, V11, DOI 10.3389/fendo.2020.571659
   Monlun M, 2017, J MOL BIOL, V429, P1, DOI 10.1016/j.jmb.2016.10.028
   Motta-Santos D, 2020, OBESITY, V28, P1786, DOI 10.1002/oby.22949
   Nunn AVW, 2020, IMMUN AGEING, V17, DOI 10.1186/s12979-020-00204-x
   Nyenhuis SM, 2020, J ALLER CL IMM-PRACT, V8, P2152, DOI 10.1016/j.jaip.2020.04.039
   Poppendieck W, 2013, INT J SPORT PHYSIOL, V8, P227, DOI 10.1123/ijspp.8.3.227
   R Core Team, 2018, R LANG ENV STAT COMP
   Rodriguez A, 2017, ACTA PHYSIOL, V219, P362, DOI 10.1111/apha.12686
   Sallis R, 2021, BRIT J SPORT MED, V55, P1099, DOI 10.1136/bjsports-2021-104080
   Sanchis-Gomar F, 2020, MAYO CLIN PROC, V95, P1445, DOI 10.1016/j.mayocp.2020.05.006
   Sharma A, 2020, MAYO CLIN PROC, V95, P2040, DOI 10.1016/j.mayocp.2020.06.046
   Siems WG, 1999, QJM-MON J ASSOC PHYS, V92, P193, DOI 10.1093/qjmed/92.4.193
   Skopich Y, 2019, MOSCOW TIMES 1211
   Stefan N, 2020, NAT REV ENDOCRINOL, V16, P341, DOI 10.1038/s41574-020-0364-6
   Thomaz Priscilla Marcondelli Dias, 2013, Rev. bras. epidemiol., V16, P157, DOI 10.1590/S1415-790X2013000100015
   Wang MZ, 2020, FRONT PHYSIOL, V11, DOI 10.3389/fphys.2020.572718
   Warburton DER, 2006, CAN MED ASSOC J, V174, P801, DOI 10.1503/cmaj.051351
   Weir CB, 2021, STATPEARLS
   Zbinden-Foncea H, 2020, OBESITY, V28, P1378, DOI 10.1002/oby.22849
   ZENNER RJ, 1980, LANCET, V1, P120
NR 52
TC 0
Z9 0
U1 2
U2 9
PU MDPI
PI BASEL
PA ST ALBAN-ANLAGE 66, CH-4052 BASEL, SWITZERLAND
EI 1660-4601
J9 INT J ENV RES PUB HE
JI Int. J. Environ. Res. Public Health
PD JUL
PY 2021
VL 18
IS 13
AR 7158
DI 10.3390/ijerph18137158
PG 11
WC Environmental Sciences; Public, Environmental & Occupational Health
WE Science Citation Index Expanded (SCI-EXPANDED); Social Science Citation Index (SSCI)
SC Environmental Sciences & Ecology; Public, Environmental & Occupational
   Health
GA TG1PN
UT WOS:000671183300001
PM 34281096
OA Green Published, gold
DA 2022-07-18
ER

PT J
AU Li, QS
   Zhang, MY
   Chen, HB
   Wu, F
   Xian, JX
   Zheng, LT
   Liang, MY
   Cao, H
   Zhou, XF
   Gu, ZH
   Lin, QH
   Chen, Q
AF Li, Qiushuang
   Zhang, Minyi
   Chen, Hongbiao
   Wu, Fei
   Xian, Juxian
   Zheng, Liting
   Liang, Minyi
   Cao, He
   Zhou, Xiaofeng
   Gu, Zihao
   Lin, Qihui
   Chen, Qing
TI Influenza Vaccination Coverage among Older Adults with Hypertension in
   Shenzhen, China: A Cross-Sectional Survey during the COVID-19 Pandemic
SO VACCINES
LA English
DT Article
DE older adults; hypertension; influenza vaccination coverage; COVID-19
ID PNEUMOCOCCAL VACCINATION; ELDERLY PERSONS; SOUTH-AFRICA; POPULATION;
   KNOWLEDGE; ATTITUDES; COUNTRIES; WORKERS
AB Background: Older individuals with hypertension are at a high risk of being infected with influenza. However, there have been few studies investigating the influenza vaccination status among older people with hypertension. The present work aimed to estimate the vaccination coverage and determine the predictors of seasonal influenza vaccinations among hypertensive patients aged over 60 years in Shenzhen, China. Method: The study used data from an online cross-sectional survey that was conducted in Shenzhen City, China, in October 2020. Frequencies and proportions of all the variables including sociodemographic characteristics and health-related information were described and tabulated based on the influenza vaccination status. Bivariate and multivariable logistic regression analyses were used to identify independent predictors associated with the influenza vaccination. Results: A total of 5216 older people with hypertension aged above 60 years were recruited. Overall, only 4.7% had received an influenza vaccine in the latest influenza season. Using the action toward being vaccinated as the primary outcome, the multivariable regression analysis showed that participants aged over 80 years (aOR 2.957, 95% CI: 1.784-4.900), obtaining higher education levels (aOR 1.424, 95% CI: 1.060-1.914 for high school, aOR 1.681, 95% CI: 1.066-2.650 for college or above), living with a partner (aOR 1.432, 95% CI: 1.068-1.920), using a family doctor (aOR 2.275, 95% CI: 1.744-2.968), and taking a physical examination 1-2 and & GE;3 times each year (aOR 2.107, 95% CI: 1.601-2.772 and aOR 2.118, 95% CI: 1.083-4.143, respectively) were more likely to be vaccinated. In contrast, smokers had less likelihood of having the influenza vaccination than non-smokers (aOR 1.829, 95% CI: 1.208-2.767). Conclusions: The coverage rate of influenza vaccinations is far away from optimistic among older adults with hypertension. Additional works should be undertaken immediately to improve the influenza vaccination status.
C1 [Li, Qiushuang; Zhang, Minyi; Wu, Fei; Xian, Juxian; Zheng, Liting; Liang, Minyi; Chen, Qing] Southern Med Univ, Sch Publ Hlth, Dept Epidemiol, Guangdong Prov Key Lab Trop Dis Res, Guangzhou 510515, Peoples R China.
   [Chen, Hongbiao; Cao, He; Zhou, Xiaofeng; Gu, Zihao; Lin, Qihui] Longhua Ctr Dis Control & Prevent, Longhua Key Discipline Publ Hlth Prevent & Contro, Dept Epidemiol & Infect Dis Control, Shenzhen 518109, Peoples R China.
RP Chen, Q (通讯作者)，Southern Med Univ, Sch Publ Hlth, Dept Epidemiol, Guangdong Prov Key Lab Trop Dis Res, Guangzhou 510515, Peoples R China.; Lin, QH (通讯作者)，Longhua Ctr Dis Control & Prevent, Longhua Key Discipline Publ Hlth Prevent & Contro, Dept Epidemiol & Infect Dis Control, Shenzhen 518109, Peoples R China.
EM qiushuang@smu.edu.cn; myalison@smu.edu.cn; gesila2021@163.com;
   wudiedie1996@smu.edu.cn; juxian123@smu.edu.cn; 3160090116@smu.edu.cn;
   lmy1065516308@smu.edu.cn; luojingwei001@163.com; ct502528528@163.com;
   13711762051@163.com; lhjkzx@szlhq.gov.cn; qingchen@smu.edu.cn
OI Chen, Qing/0000-0002-2474-6697; Zhang, Minyi/0000-0003-0059-2440
FU Science and Technology Innovation Funding Project of Shenzhen Longhua
   [2020206]; Key Discipline of Control and Prevention of Infectious
   Diseases and Public Health of Shenzhen Longhua
FX FundingThis research was funded by the Science and Technology Innovation
   Funding Project of Shenzhen Longhua (grant number 2020206) and the Key
   Discipline of Control and Prevention of Infectious Diseases and Public
   Health of Shenzhen Longhua.
CR Amato M, 2020, VACCINES-BASEL, V8, DOI 10.3390/vaccines8030535
   [Anonymous], 2016, CANADIAN IMMUNIZATIO
   [Anonymous], 2019, SCI DAILY
   BARKER WH, 1980, JAMA-J AM MED ASSOC, V244, P2547, DOI 10.1001/jama.244.22.2547
   Byeon KH, 2018, EPIDEMIOL HEALTH, V40, DOI 10.4178/epih.e2018034
   Centers for Disease Control and Prevention (CDC), 2003, MMWR MORB MORTAL WKL
   Centers for Disease Control and Prevention (CDC), 2003, MMWR MORB MORTAL WKL, V52, P987
   Centers for Disease Control Prevention (CDC), PEOPL HIGH RISK FLU
   Chen Qiong, 2020, Aging Med (Milton), V3, P1, DOI 10.1002/agm2.12102
   Clar C, 2015, COCHRANE DB SYST REV, DOI 10.1002/14651858.CD005050.pub3
   Bacurau AGD, 2020, SAO PAULO MED J, V138, P322, DOI [10.1590/1516-3180.2020.0042.r1.15052020, 10.1590/1516-3180.2020.0042.R1.15052020]
   Dube Eve, 2010, BMC Res Notes, V3, P102, DOI 10.1186/1756-0500-3-102
   Ge Nan, 2018, Chinese Journal of Clinical Healthcare, V21, P296
   GROSS PA, 1995, ANN INTERN MED, V123, P518, DOI 10.7326/0003-4819-123-7-199510010-00008
   Jimenez-Garcia R, 2007, J INFECTION, V54, P65, DOI 10.1016/j.jinf.2005.11.020
   Kamal Khalid M, 2003, J Am Pharm Assoc (2003), V43, P403, DOI 10.1331/154434503321831120
   Kroneman M, 2006, VACCINE, V24, P622, DOI 10.1016/j.vaccine.2005.08.040
   Kwon DS, 2016, BMJ OPEN, V6, DOI 10.1136/bmjopen-2016-012618
   Lee KC, 2015, PLOS ONE, V10, DOI 10.1371/journal.pone.0117305
   Li L, 2019, LANCET PUBLIC HEALTH, V4, pE473, DOI 10.1016/S2468-2667(19)30163-X
   de Andres A, 2007, EUR J PUBLIC HEALTH, V17, P272, DOI 10.1093/eurpub/ckl242
   Ma Y, 2018, HUM VACC IMMUNOTHER, V14, P1283, DOI 10.1080/21645515.2017.1423157
   McAnerney JM, 2015, INFLUENZA OTHER RESP, V9, P143, DOI 10.1111/irv.12305
   National Immunization Advisory Committee (NIAC) Technical Working Group (TWG) Influenza Vaccination TWG, 2020, ZHONGHUA LIU XING BI, V41, P1555
   Nitsch-Osuch A, 2015, ADV EXP MED BIOL, V857, P39, DOI 10.1007/5584_2015_120
   Olsen SJ, 2020, MMWR-MORBID MORTAL W, V69, P1305, DOI 10.15585/mmwr.mm6937a6
   Ott JJ, 2013, HUM VACC IMMUNOTHER, V9, P1500, DOI 10.4161/hv.24704
   Palache A, 2015, VACCINE, V33, P5598, DOI 10.1016/j.vaccine.2015.08.082
   Pfeil A, 2010, BMC PUBLIC HEALTH, V10, DOI 10.1186/1471-2458-10-402
   Ricco Matteo, 2019, Acta Biomed, V90, P439, DOI 10.23750/abm.v90i4.7631
   Schoefer Y, 2007, J INFECTION, V55, P347, DOI 10.1016/j.jinf.2007.06.002
   Shono A, 2015, BMC INFECT DIS, V15, DOI 10.1186/s12879-015-0821-3
   Sintes X, 2011, EPIDEMIOL INFECT, V139, P666, DOI 10.1017/S0950268810001846
   Song Y, 2017, VACCINE, V35, P4060, DOI 10.1016/j.vaccine.2017.06.054
   Wang Q, 2018, VACCINE, V36, P7262, DOI 10.1016/j.vaccine.2018.10.045
   Wang YH, 2020, BMC PUBLIC HEALTH, V20, DOI 10.1186/s12889-020-8388-3
   Wong KK, 2016, INFLUENZA OTHER RESP, V10, P421, DOI 10.1111/irv.12388
   World Health Organization, 2018, INFL SEAS 2019, P17
   Yan Z, 2018, AM J HYPERTENS, V31, P486, DOI 10.1093/ajh/hpx222
   Yap J, 2010, BMC PUBLIC HEALTH, V10, DOI 10.1186/1471-2458-10-442
   Ye CC, 2018, HUM VACC IMMUNOTHER, V14, P2715, DOI 10.1080/21645515.2018.1491246
   Zhang MY, 2021, VACCINES-BASEL, V9, DOI 10.3390/vaccines9030212
   Zhou L, 2013, PLOS ONE, V8, DOI 10.1371/journal.pone.0073724
NR 43
TC 0
Z9 0
U1 4
U2 11
PU MDPI
PI BASEL
PA ST ALBAN-ANLAGE 66, CH-4052 BASEL, SWITZERLAND
EI 2076-393X
J9 VACCINES-BASEL
JI Vaccines
PD OCT
PY 2021
VL 9
IS 10
AR 1105
DI 10.3390/vaccines9101105
PG 10
WC Immunology; Medicine, Research & Experimental
WE Science Citation Index Expanded (SCI-EXPANDED)
SC Immunology; Research & Experimental Medicine
GA WN5PE
UT WOS:000711818600001
PM 34696213
OA Green Published, gold
DA 2022-07-18
ER

PT J
AU Alfawaz, H
   Amer, OE
   Aljumah, AA
   Aldisi, DA
   Enani, MA
   Aljohani, NJ
   Alotaibi, NH
   Alshingetti, N
   Alomar, SY
   Khattak, MNK
   Sabico, S
   Al-Daghri, NM
AF Alfawaz, Hanan
   Amer, Osama E.
   Aljumah, Abdulaziz A.
   Aldisi, Dara A.
   Enani, Mushira A.
   Aljohani, Naji J.
   Alotaibi, Naif H.
   Alshingetti, Naemah
   Alomar, Suliman Y.
   Khattak, Malak Nawaz Khan
   Sabico, Shaun
   Al-Daghri, Nasser M.
TI Effects of home quarantine during COVID-19 lockdown on physical activity
   and dietary habits of adults in Saudi Arabia
SO SCIENTIFIC REPORTS
LA English
DT Article
AB Public health endorsements during the present COVID-19 pandemic has led the governments of largely affected countries to imply policies that restrict social mobility to slow COVID-19 spread. The study aimed to explore the effects of COVID-19 home quarantine on lifestyle and health behavior of Saudi residents. An online survey in Saudi Arabia was launched from May 11 to June 6, 2020. The survey was designed by multidisciplinary scientists and academics uploaded and shared through the Google platform in Arabic and English languages. Questions presented related to responses "before" and "during" COVID-19 home quarantine. A total of 1965 respondents participated and were included in the analysis [921 (47.0%) males and 1044 (53.0%) females]. Non-Saudis were more likely to increase their physical activity during quarantine [odds ratio (95% confidence interval 1.41 (1.11-1.79); p<0.005]. Prevalence of participants walking daily for more than 4 times per week significantly decreased during pandemic (before vs during, 30.5% vs 29.1%) which was in parallel to the significant increase in the prevalence of participants who did not perform daily walking during the quarantine (21% vs 22.9%; p<0.001). The prevalence of participants who often consume snacks between meals increased during quarantine (27.4% vs 29.4%, p<0.001), while the prevalence of participants who never consumed fresh fruits and vegetables significantly increased during home quarantine (2.4% vs 3.7%; p=0.019). The lockdown imposed in Saudi Arabia modestly but significantly impacted physical activity and dietary behaviors of several citizens and residents in an unhealthy way. Interventions to alleviate these acute adverse lifestyle behaviors during pandemic should be formulated.
C1 [Alfawaz, Hanan; Amer, Osama E.; Aljohani, Naji J.; Khattak, Malak Nawaz Khan; Sabico, Shaun; Al-Daghri, Nasser M.] King Saud Univ, Dept Biochem, Coll Sci, Chair Biomarkers Chron Dis, POB 2455, Riyadh 11451, Saudi Arabia.
   [Alfawaz, Hanan] King Saud Univ, Dept Food Sci & Nutr, Coll Food Sci & Agr, Riyadh 11495, Saudi Arabia.
   [Aljumah, Abdulaziz A.] Almaarefa Univ, Coll Med Med Student, Riyadh 11597, Saudi Arabia.
   [Aldisi, Dara A.] King Saud Univ, Dept Community Hlth Sci, Coll Appl Med Sci, Riyadh 11451, Saudi Arabia.
   [Enani, Mushira A.] King Fahad Med City, Med Specialties Dept, Riyadh 59046, Saudi Arabia.
   [Aljohani, Naji J.] King Fahad Med City, Dept Med, Obes Endocrine & Metab Ctr, Riyadh, Saudi Arabia.
   [Alotaibi, Naif H.] King Saud Univ, Dept Med, Coll Med, Riyadh, Saudi Arabia.
   [Alshingetti, Naemah] King Salman Bin Abdulaziz Hosp, Obstet & Gynaecol Dept, Riyadh 11564, Saudi Arabia.
   [Alomar, Suliman Y.] King Saud Univ, Dept Zool, Coll Sci, Doping Res Chair, Riyadh 11495, Saudi Arabia.
RP Al-Daghri, NM (通讯作者)，King Saud Univ, Dept Biochem, Coll Sci, Chair Biomarkers Chron Dis, POB 2455, Riyadh 11451, Saudi Arabia.
EM ndaghri@ksu.edu.sa
RI Al-Daghri, Nasser/A-8360-2011; Sabico, Shaun/C-9086-2011; Al-Daghri,
   Nasser/G-7736-2011
OI Al-Daghri, Nasser/0000-0001-5472-1725; Sabico,
   Shaun/0000-0002-5248-2350; Al-Daghri, Nasser/0000-0001-5472-1725
FU Deputyship for Research and Innovation, Ministry of Education in Saudi
   Arabia [IFKSURG-2020-102]
FX This study is supported by the Deputyship for Research and Innovation,
   Ministry of Education in Saudi Arabia, for funding this research work
   through project number IFKSURG-2020-102.
CR Al-Hazzaa HM, 2018, INT J HEALTH SCI-IJH, V12, P50
   Alfawaz H, 2021, INT J ENV RES PUB HE, V18, DOI 10.3390/ijerph18041653
   Alfawaz HA, 2021, J KING SAUD UNIV SCI, V33, DOI 10.1016/j.jksus.2020.101262
   Alguwaihes AM, 2020, CARDIOVASC DIABETOL, V19, DOI 10.1186/s12933-020-01184-4
   Ammar A, 2020, EFFECTS COVID 19 HOM, DOI [10.1101/2020.05.05.20091066, DOI 10.1101/2020.05.05.20091066]
   AMMAR A, 2020, NUTRIENTS, V12, DOI DOI 10.3390/NU12061583
   Arries EJ, 2013, J FORENSIC NURS, V9, P52, DOI 10.1097/JFN.0b013e31827a59ef
   BDA, EAT WELL COR COVID 1
   Belavy DL, 2013, PLOS ONE, V8, DOI 10.1371/journal.pone.0060090
   Biswas A, 2015, ANN INTERN MED, V162, P123, DOI 10.7326/M14-1651
   Booth FW, 2012, COMPR PHYSIOL, V2, P1143, DOI 10.1002/cphy.c110025
   Bracale R, 2020, NUTR METAB CARDIOVAS, V30, P1423, DOI 10.1016/j.numecd.2020.05.027
   Centola D, 2013, CIRCULATION, V127, P2135, DOI 10.1161/CIRCULATIONAHA.112.101816
   De Oliveira Neto L, 2020, REV BRAS FISIOTER, V19, P9, DOI [10.33233/rbfe.v19i2.4006, DOI 10.33233/RBFE.V19I2.4006]
   Dong ES, 2020, LANCET INFECT DIS, V20, P533, DOI 10.1016/S1473-3099(20)30120-1
   Fitbit Inc., IMP COR GLOB ACT
   Gardner B, HABIT FORMATION BEHA
   Grippo AJ, 2007, BIOL PSYCHIAT, V62, P1162, DOI 10.1016/j.biopsych.2007.04.011
   Guthold R, 2018, LANCET GLOB HEALTH, V6, pE1077, DOI [10.1016/s2214-109x(18)30357-7, 10.1016/S2214-109X(18)30357-7]
   Hossain MM, 2020, EPIDEMIOL HEALTH, V42, DOI 10.4178/epih.e2020038
   Johnson RK, 2009, CIRCULATION, V120, P1011, DOI 10.1161/CIRCULATIONAHA.109.192627
   Joy L., 2020, STAYING ACTIVE COVID, DOI [10.1038/s41598-021-85330-2, DOI 10.1038/S41598-021-85330-2]
   Laitinen J, 2002, PREV MED, V34, P29, DOI 10.1006/pmed.2001.0948
   Loucks EB, 2006, AM J CARDIOL, V97, P1010, DOI 10.1016/j.amjcard.2005.10.043
   Mattioli AV, 2020, NUTR METAB CARDIOVAS, V30, P1409, DOI 10.1016/j.numecd.2020.05.020
   Mattioli AV, 2020, AM J LIFESTYLE MED, V14, P240, DOI 10.1177/1559827620918808
   Narici M, 2021, EUR J SPORT SCI, V21, P614, DOI 10.1080/17461391.2020.1761076
   Patterson R, 2018, EUR J EPIDEMIOL, V33, P811, DOI 10.1007/s10654-018-0380-1
   Sanchis-Gomar F, 2015, CANCER PREV RES, V8, P105, DOI 10.1158/1940-6207.CAPR-14-0320
   Schiffman SS, 2000, NUTRITION, V16, P886, DOI 10.1016/S0899-9007(00)00403-2
   Sheshah E, 2021, DIABETES RES CLIN PR, V172, DOI 10.1016/j.diabres.2020.108538
   Torres SJ, 2007, NUTRITION, V23, P887, DOI 10.1016/j.nut.2007.08.008
   Vreman RA, 2017, BMJ OPEN, V7, DOI 10.1136/bmjopen-2016-013543
   World Health Organization, 2020, FOOD NUTR SELF QUAR
   World Health Organization, PHYS ACTIVITY ADULTS
   Zhang Jingwen, 2016, Prev Med Rep, V4, P453, DOI 10.1016/j.pmedr.2016.08.008
NR 36
TC 21
Z9 22
U1 2
U2 7
PU NATURE RESEARCH
PI BERLIN
PA HEIDELBERGER PLATZ 3, BERLIN, 14197, GERMANY
SN 2045-2322
J9 SCI REP-UK
JI Sci Rep
PD MAR 15
PY 2021
VL 11
IS 1
AR 5904
DI 10.1038/s41598-021-85330-2
PG 7
WC Multidisciplinary Sciences
WE Science Citation Index Expanded (SCI-EXPANDED)
SC Science & Technology - Other Topics
GA QZ1SR
UT WOS:000630515200009
PM 33723358
OA gold, Green Published
DA 2022-07-18
ER

PT J
AU Skandalakis, GP
   Noussios, G
   Paraskevas, G
   Salmas, M
   Katsourakis, A
   Chytas, D
AF Skandalakis, Georgios P.
   Noussios, George
   Paraskevas, Georgios
   Salmas, Marios
   Katsourakis, Anastasios
   Chytas, Dimitrios
TI Letter to the Editor Regarding "Online Neuroanatomy Education and Its
   Role During the Coronavirus Disease 2019 (COVID-19) Lockdown"
SO WORLD NEUROSURGERY
LA English
DT Letter
C1 [Skandalakis, Georgios P.] Natl & Kapodistrian Univ Athens, Evangelismos Gen Hosp, Dept Neurosurg 1, Athens, Greece.
   [Salmas, Marios] Natl & Kapodistrian Univ Athens, Sch Med, Dept Anat, Athens, Greece.
   [Noussios, George] Aristotle Univ Thessaloniki, Fac Hlth Sci, Sch Med, Dept Phys Educ & Sports Sci Serres, Thessaloniki, Greece.
   [Paraskevas, Georgios] Aristotle Univ Thessaloniki, Fac Hlth Sci, Sch Med, Dept Anat & Surg Anat, Thessaloniki, Greece.
   [Katsourakis, Anastasios] Agios Dimitrios Hosp, Surg, Thessaloniki, Greece.
   [Chytas, Dimitrios] Univ Peloponnese, Sch Physiotherapy, Dept Anat, Sparta, Greece.
RP Chytas, D (通讯作者)，Univ Peloponnese, Sch Physiotherapy, Dept Anat, Sparta, Greece.
EM dimitrioschytas@gmail.com
CR Allen LK, 2016, ANAT SCI EDUC, V9, P431, DOI 10.1002/ase.1604
   Chytas D, 2019, ANN ANAT, V221, P165, DOI 10.1016/j.aanat.2018.10.004
   Hall S, 2020, WORLD NEUROSURG, V139, P628, DOI [10.1016/j.wneu.2020.05.001, 10.1016/J.WNEU.2020.05.001]
   Shao XF, 2020, BMC MED EDUC, V20, DOI 10.1186/s12909-019-1911-5
NR 4
TC 0
Z9 0
U1 0
U2 0
PU ELSEVIER SCIENCE INC
PI NEW YORK
PA STE 800, 230 PARK AVE, NEW YORK, NY 10169 USA
SN 1878-8750
EI 1878-8769
J9 WORLD NEUROSURG
JI World Neurosurg.
PD AUG
PY 2021
VL 152
BP 238
EP 238
DI 10.1016/j.wneu.2021.04.110
EA JUL 2021
PG 1
WC Clinical Neurology; Surgery
WE Science Citation Index Expanded (SCI-EXPANDED)
SC Neurosciences & Neurology; Surgery
GA TS2TD
UT WOS:000679507400020
PM 34340285
DA 2022-07-18
ER

PT J
AU Leighton, M
AF Leighton, Maria
TI The importance of having faculty readiness and technology to transition
   to a hybrid or a fully online anatomical education in Medical Schools
   during Covid-19 Pandemic
SO FASEB JOURNAL
LA English
DT Meeting Abstract
CT Experimental Biology Meeting
CY APR 27-30, 2021
CL ELECTR NETWORK
NR 0
TC 0
Z9 0
U1 0
U2 0
PU WILEY
PI HOBOKEN
PA 111 RIVER ST, HOBOKEN 07030-5774, NJ USA
SN 0892-6638
EI 1530-6860
J9 FASEB J
JI Faseb J.
PD MAY
PY 2021
VL 35
SU 1
SI SI
DI 10.1096/fasebj.2021.35.S1.04736
PG 2
WC Biochemistry & Molecular Biology; Biology; Cell Biology
WE Science Citation Index Expanded (SCI-EXPANDED); Conference Proceedings Citation Index - Science (CPCI-S)
SC Biochemistry & Molecular Biology; Life Sciences & Biomedicine - Other
   Topics; Cell Biology
GA TE3CZ
UT WOS:000669893105033
OA Green Accepted
DA 2022-07-18
ER

PT J
AU Shah, MW
   Ahmad, T
   Khan, M
   Muhammad, S
   Sun, GJ
AF Shah, Muhammad Waseem
   Ahmad, Tauseef
   Khan, Muhammad
   Muhammad, Shafi
   Sun, Guiju
TI Global research on vitamin D and coronavirus disease 2019: A
   bibliometric and visualized study
SO MEDICINE
LA English
DT Review
DE bibliometric analysis; COVID-19; Vitamin D; Web of Science
ID COVID-19; SCIENCE; RISK
AB Background and aim: Vitamin D play a substantial role in immune function, but little is known about its prevention in coronavirus disease 2019 (COVID-19). A detail bibliometric analysis of the published scientific literature indexed in Web of Science on vitamin D as a therapeutic option for the COVID-19 patients' treatment is lacking. Thus, the current study was conducted to determine the key bibliometric indices and plot the global research on vitamin D and COVID-19. Methods: The Web of Science Core Collection database was utilized to retrieve publications on vitamin D and COVID-19. A Boolean search strategy was applied and the obtained data were exported to Microsoft Excel to generate relevant graphs. Furthermore, VOSviewer software version 1.6.17 for Windows was used to generate co-authorship countries, bibliographic coupling sources and co-occurrence keyword network visualization mapping. In addition, RStudio and Bibliometric online tool were used to generate WordCloud and thematic map, and intercountries relation map, respectively. Results: A total of 818 publications on vitamin D and COVID-19 were included in the final analysis. These publications were cited 10,713 times, with an H-index of 50. The number of publications and citations score from 2020 to November 2021 increased from 317 (2423 citations) to 501 (8290 citations). Delanghe JR and Speeckaert MM were the most prolific authors with 13 publications each. The most productive journal was Nutrients (n = 63). The most studied research area is nutrition dietetics. The most widely used author keywords were COVID-19 (n = 444), Vitamin D (n = 312), and SARS-CoV-2 (n = 190). The National Institute of Health and US Department of Health and Human Services were the leading funding agencies. Harvard University was the most active institution with 25 publications. The United States of America was the highly contributing and influential country in terms of publications (n = 203) and total link strength (n = 185). Conclusion: It was concluded that an increasing trend in the number of publications on vitamin D and COVID-19 has been observed. Significantly, the majority of the research has been conducted in developed countries. Most importantly, over the time, the direction of research has been changed and the recent trend topics are vitamin D deficiency, risk and infection, and vitamin D supplementation based on KeyWords Plus. The use of vitamin D supplement is one of the promising therapeutic options for COVID-19 treatment. Therefore, the current study not only highlight the global research trends but also provide standard bibliographic information for future studies.
C1 [Shah, Muhammad Waseem; Sun, Guiju] Southeast Univ, Key Lab Environm Med & Engn, Minist Educ, Nanjing, Peoples R China.
   [Shah, Muhammad Waseem; Sun, Guiju] Southeast Univ, Sch Publ Hlth, Dept Nutr & Food Hyg, Nanjing, Peoples R China.
   [Ahmad, Tauseef] Southeast Univ, Sch Publ Hlth, Dept Epidemiol & Hlth Stat, Nanjing, Peoples R China.
   [Khan, Muhammad] Hazara Univ, Dept Biotechnol & Genet Engn, Ctr Human Genet, Mansehra, Khyber Pakhtunkhwa, Pakistan.
   [Muhammad, Shafi] COMSATS Univ Islamabad, Dept Biosci, Tarlai Kalan, Islamabad, Pakistan.
RP Sun, GJ (通讯作者)，Southeast Univ, Sch Publ Hlth, Dept Nutr & Food Hyg, Nanjing 210096, Peoples R China.
EM shah.mw87@yahoo.com; tahmad@seu.edu.cn; muhammadkhan@hu.edu.pk;
   biologist157@gmail.com; gjsun@seu.edu.cn
CR Ahmad Tauseef, 2021, Front Pediatr, V9, P762531, DOI 10.3389/fped.2021.762531
   Ahmad T, 2021, HUM VACC IMMUNOTHER, V17, P3221, DOI 10.1080/21645515.2021.1914804
   Ahmad T, 2021, HUM VACC IMMUNOTHER, V17, P3169, DOI 10.1080/21645515.2021.1910000
   Ahmad T, 2021, HUM VACC IMMUNOTHER, V17, P2367, DOI 10.1080/21645515.2021.1886806
   Annweiler C, 2020, J STEROID BIOCHEM, V204, DOI 10.1016/j.jsbmb.2020.105771
   Barassi A, 2004, CLIN CHEM, V50, P1878, DOI 10.1373/clinchem.2004.037275
   Benskin LL, 2020, FRONT PUBLIC HEALTH, V8, DOI 10.3389/fpubh.2020.00513
   Bergman P, 2012, BMJ OPEN, V2, DOI 10.1136/bmjopen-2012-001663
   Birkle C, 2020, QUANT SCI STUD, V1, P363, DOI 10.1162/qss_a_00018
   Bridwell Rachel, 2020, Am J Emerg Med, V38, DOI 10.1016/j.ajem.2020.05.024
   Cecez-Kecmanovic D., 2013, RES METHODS INFORM S, P113
   Ciotti M, 2020, CHEMOTHERAPY, V64, P215, DOI 10.1159/000507423
   Cobo MJ, 2011, J AM SOC INF SCI TEC, V62, P1382, DOI 10.1002/asi.21525
   Daneshkhah A, 2020, AGING CLIN EXP RES, V32, P2141, DOI 10.1007/s40520-020-01677-y
   De Smet D., 2020, INFECT DIS EXCEPT HI
   Durieux V, 2010, RADIOLOGY, V255, P342, DOI 10.1148/radiol.09090626
   Ellegaard O, 2015, SCIENTOMETRICS, V105, P1809, DOI 10.1007/s11192-015-1645-z
   Fidan C, 2020, MED HYPOTHESES, V142, DOI 10.1016/j.mehy.2020.109828
   Gavriatopoulou M, 2020, CLIN EXP MED, V20, P493, DOI 10.1007/s10238-020-00648-x
   Ghasemian R, 2021, INT J CLIN PRACT, V75, DOI 10.1111/ijcp.14675
   Glaser J, 2018, MINERVA, V56, P1, DOI 10.1007/s11024-018-9344-6
   Gombart AF, 2005, FASEB J, V19, P1067, DOI 10.1096/fj.04-3284com
   Grant WB, 2020, NUTRIENTS, V12, DOI 10.3390/nu12040988
   Greiller CL, 2015, NUTRIENTS, V7, P4240, DOI 10.3390/nu7064240
   Gutierrez-Salcedo M, 2018, APPL INTELL, V48, P1275, DOI 10.1007/s10489-017-1105-y
   Hicks D, 2013, HANDBOOK ON THE THEORY AND PRACTICE OF PROGRAM EVALUATION, P323
   Huang DZ, 2020, ANN TRANSL MED, V8, DOI 10.21037/atm-20-2124
   Ilie PC, 2020, AGING CLIN EXP RES, V32, P1195, DOI 10.1007/s40520-020-01570-8
   Joshi S, 2021, INT J INFECT DIS, V102, P501, DOI 10.1016/j.ijid.2020.10.069
   Katz JM, 2020, STROKE, V51, pE227, DOI 10.1161/STROKEAHA.120.031265
   Kozlov IA., 2020, MESSENGER ANESTHESIO, V17, P14
   Kunutsor SK, 2020, ANN MED, V52, P345, DOI 10.1080/07853890.2020.1790643
   Lau FH., 2020, MEDRXIV, DOI [https://doi.org/10.1101/2020.04.24.20075838v1, DOI 10.1101/2020.04.24.20075838, 10.1101/2020.04.24.20075838]
   Maeda K, 2003, J GASTROENTEROL, V38, P816, DOI 10.1007/s00535-003-1153-4
   Meltzer DO, 2020, JAMA NETW OPEN, V3, DOI 10.1001/jamanetworkopen.2020.19722
   Meltzer David O, 2020, medRxiv, DOI 10.1101/2020.05.08.20095893
   Mitchell F, 2020, LANCET DIABETES ENDO, V8, P570, DOI 10.1016/S2213-8587(20)30183-2
   Moed HF, 2009, ARCH IMMUNOL THER EX, V57, P13, DOI 10.1007/s00005-009-0001-5
   Munshi R, 2021, J MED VIROL, V93, P733, DOI 10.1002/jmv.26360
   Nafade V, 2018, PLOS ONE, V13, DOI 10.1371/journal.pone.0199706
   Nasir S, 2015, INT J PHARMACOL, V11, P766, DOI 10.3923/ijp.2015.766.772
   Potere N, 2020, CRIT CARE, V24, DOI 10.1186/s13054-020-03022-1
   Ren JL, 2020, PHARMACOL RES, V155, DOI 10.1016/j.phrs.2020.104743
   Ross AC, 2011, DIETARY REFERENCE INTAKES FOR CALCIUM AND VITAMIN D, P35
   Sahu K, 2020, J FAM MED PRIM CARE, V9, P2149, DOI 10.4103/jfmpc.jfmpc_728_20
   Science M, 2013, CLIN INFECT DIS, V57, P392, DOI 10.1093/cid/cit289
   Shah SM, 2021, PSYCHOTHER PSYCHOSOM, V90, P425, DOI 10.1159/000516185
   Shen CG, 2020, JAMA-J AM MED ASSOC, V323, P1582, DOI 10.1001/jama.2020.4783
   Shi JY, 2021, BMC MED INFORM DECIS, V21, DOI 10.1186/s12911-021-01470-5
   Tan WJ, 2020, CHINA CDC WEEKLY, V2, P61
   Terpos E, 2020, AM J HEMATOL, V95, P834, DOI 10.1002/ajh.25829
   Trasino SE, 2020, CLIN EXP PHARMACOL P, V47, P1765, DOI 10.1111/1440-1681.13354
   van Eck NJ, 2010, SCIENTOMETRICS, V84, P523, DOI 10.1007/s11192-009-0146-3
   Wang TT, 2010, J BIOL CHEM, V285, P2237, DOI 10.1074/jbc.C109.071225
   Watkins J, 2020, BMJ-BRIT MED J, V368, DOI 10.1136/bmj.m810
   Zacharias H, 2021, AUTOIMMUN REV, V20, DOI 10.1016/j.autrev.2021.102883
   Zhang R, 2020, LIFE SCI, V250, DOI 10.1016/j.lfs.2020.117583
   Zhang WC, 2019, J ORTHOP SURG RES, V14, DOI 10.1186/s13018-019-1476-3
   Zhou Q, 2020, FRONT IMMUNOL, V11, DOI 10.3389/fimmu.2020.01061
   Zhu N, 2020, NEW ENGL J MED, V382, P727, DOI 10.1056/NEJMoa2001017
NR 60
TC 0
Z9 0
U1 0
U2 0
PU LIPPINCOTT WILLIAMS & WILKINS
PI PHILADELPHIA
PA TWO COMMERCE SQ, 2001 MARKET ST, PHILADELPHIA, PA 19103 USA
SN 0025-7974
EI 1536-5964
J9 MEDICINE
JI Medicine (Baltimore)
PD JUL 8
PY 2022
VL 101
IS 27
AR e29768
DI 10.1097/MD.0000000000029768
PG 10
WC Medicine, General & Internal
WE Science Citation Index Expanded (SCI-EXPANDED)
SC General & Internal Medicine
GA 2S8MX
UT WOS:000822042900069
PM 35801745
OA gold, Green Published
DA 2022-07-18
ER

PT J
AU Lopez-Sanchez, GF
   Lopez-Bueno, R
   Gil-Salmeron, A
   Zauder, R
   Skalska, M
   Jastrzebska, J
   Jastrzebski, Z
   Schuch, FB
   Grabovac, I
   Tully, MA
   Smith, L
AF Lopez-Sanchez, Guillermo F.
   Lopez-Bueno, Ruben
   Gil-Salmeron, Alejandro
   Zauder, Roksana
   Skalska, Maria
   Jastrzebska, Joanna
   Jastrzebski, Zbigniew
   Schuch, Felipe B.
   Grabovac, Igor
   Tully, Mark A.
   Smith, Lee
TI Comparison of physical activity levels in Spanish adults with chronic
   conditions before and during COVID-19 quarantine
SO EUROPEAN JOURNAL OF PUBLIC HEALTH
LA English
DT Article
AB Background: This is the first study analyzing levels of physical activity in a sample of quarantined adults with chronic conditions. The aim of this study was to compare moderate- and vigorous-intensity physical activity levels in Spanish adults with chronic conditions before and during coronavirus disease 2019 (COVID-19) quarantine. Methods: A cross-sectional online survey was administered during the COVID-19 quarantine in Spain. A total of 163 participants with chronic conditions (113 females and 47 males; age range 18-64 years) completed the survey. A total of 26 chronic conditions were included. Participants self-reported average minutes/day of moderate and vigorous physical activity before and during quarantine. Differences in moderate- and vigorous-intensity physical activity levels before and during COVID-19 quarantine (overall, by gender, by age, by number of chronic conditions and by each chronic condition) were assessed by Wilcoxon-signed rank test. Results: During COVID-19 quarantine, there was a significant decrease of moderate-intensity physical activity in Spanish people with chronic conditions (in both males and females, in those aged 18-24, 25-34, 35-44 and 55-64 years, in those with multimorbidity, in those with one/two chronic condition/s, and in those diagnosed with asthma/hypercholesterolaemia/chronic skin disease/haemorrhoids). Also, there was a significant decrease of vigorous-intensity physical activity in Spanish males with chronic conditions and in those with multimorbidity. Conclusions: These results should be considered to develop effective strategies of physical activity promotion targeting these specific groups when new quarantine or restriction measures are implemented, in order to avoid new significant decreases of physical activity in these vulnerable populations.
C1 [Lopez-Sanchez, Guillermo F.] Univ Murcia, Fac Sport Sci, Murcia 30720, Spain.
   [Lopez-Bueno, Ruben] Univ Zaragoza, Dept Phys Med & Nursing, Zaragoza 50009, Spain.
   [Gil-Salmeron, Alejandro] Univ Valencia, Polibienestar Res Inst, Carrer Serpis 29, Valencia 46022, Spain.
   [Zauder, Roksana] Univ Lodz, Fac Philol, Lodz, Poland.
   [Skalska, Maria] Univ Clin Ctr Gdansk, Dept Pediat Diabetol & Endocrinol, PL-80210 Gdansk, Poland.
   [Jastrzebska, Joanna] Gdansk Med Univ, Dept Pediat Diabetol & Endocrinol, PL-80210 Gdansk, Poland.
   [Jastrzebski, Zbigniew] Gdansk Univ Phys Educ & Sport, Dept Hlth Promot, PL-80336 Gdansk, Poland.
   [Schuch, Felipe B.] Univ Fed Santa Maria, Dept Sports Methods & Tech, Santa Maria, RS, Brazil.
   [Grabovac, Igor] Med Univ Vienna, Ctr Publ Hlth, Dept Social & Prevent Med, Vienna, Austria.
   [Tully, Mark A.] Ulster Univ, Sch Hlth Sci, Inst Mental Hlth Sci, Belfast, Antrim, North Ireland.
   [Smith, Lee] Anglia Ruskin Univ, Cambridge Ctr Sport & Exercise Sci, Cambridge CB1 1PT, England.
RP Lopez-Bueno, R (通讯作者)，Univ Zaragoza, Dept Phys Med & Nursing, Zaragoza 50009, Spain.; Gil-Salmeron, A (通讯作者)，Univ Valencia, Polibienestar Res Inst, Carrer Serpis 29, Valencia 46022, Spain.; Lopez-Sanchez, GF (通讯作者)，Univ Murcia, Fac Sport Sci, C Argentina S-N,Campus San Javier, Santiago De La Ribera Sa 30720, Spain.
EM gfls@um.es; rlopezbu@unizar.es; alejandro.gil.salmeron@uv.es
RI Schuch, Felipe/AAF-5028-2019; Sánchez, Guillermo Felipe
   López/K-8703-2015; Zauder, Roksana/AAD-9448-2021; Tully,
   Mark/AAB-2939-2019; Grabovac, Igor/F-9210-2017
OI Schuch, Felipe/0000-0002-5190-4515; Sánchez, Guillermo Felipe
   López/0000-0002-9897-5273; Zauder, Roksana/0000-0002-1664-5992; Tully,
   Mark/0000-0001-9710-4014; Gil-Salmeron, Alejandro/0000-0003-3172-8486;
   Grabovac, Igor/0000-0001-9605-1467; Lopez-Bueno,
   Ruben/0000-0002-7865-3429
CR Barker J., 2019, INT J EPIDEMIOL, V48, P1167, DOI DOI 10.1093/ije/dyy294
   Barton J, 2010, ENVIRON SCI TECHNOL, V44, P3947, DOI 10.1021/es903183r
   Boutevillain L, 2017, PLOS ONE, V12, DOI 10.1371/journal.pone.0179826
   Davies KAB, 2018, DIABETOLOGIA, V61, P1282, DOI 10.1007/s00125-018-4603-5
   Chen PJ, 2020, J SPORT HEALTH SCI, V9, P103, DOI 10.1016/j.jshs.2020.02.001
   Cohen J., 1977, STAT POWER ANAL BEHA, DOI [10.1016/C2013-0-10517-X, DOI 10.1016/C2013-0-10517-X]
   Gonza CM, 2020, ATENA J PUBLIC HLTH, V2, P1
   Hamburg NM, 2007, ARTERIOSCL THROM VAS, V27, P2650, DOI 10.1161/ATVBAHA.107.153288
   Hammig O, 2019, PLOS ONE, V14, DOI 10.1371/journal.pone.0219663
   Heymann DL, 2020, LANCET, V395, P542, DOI 10.1016/S0140-6736(20)30374-3
   Jimenez-Pavon D, 2020, PROG CARDIOVASC DIS, V63, P386, DOI 10.1016/j.pcad.2020.03.009
   Jordan RE, 2020, BMJ-BRIT MED J, V368, DOI 10.1136/bmj.m1198
   Leigh-Hunt N, 2017, PUBLIC HEALTH, V152, P157, DOI 10.1016/j.puhe.2017.07.035
   Lopez-Bueno R, 2020, FRONT PSYCHOL, V11, DOI 10.3389/fpsyg.2020.01426
   Ministerio de Sanidad Consumo y Bienestar Social., 2020, ENF NUEV COR COVID 1
   Ministerio de Sanidad Consumo y Bienestar Social & Instituto Nacional de Estadistica, SPAN NAT HLTH SURV 2
   Mulligan HF, 2012, ADAPT PHYS ACT Q, V29, P243, DOI 10.1123/apaq.29.3.243
   Nieman DC, 2020, J SPORT HEALTH SCI, V9, P293, DOI 10.1016/j.jshs.2020.05.001
   Nosova EV, 2014, J SURG RES, V190, P672, DOI 10.1016/j.jss.2014.02.001
   Rosenthal R., 1994, HDB RES SYNTHESIS, P231, DOI DOI 10.7758/9781610441377.20
   Sallis JF, 2020, J SPORT HEALTH SCI, V9, P328, DOI 10.1016/j.jshs.2020.05.005
   Sawatzky R, 2007, HEALTH QUAL LIFE OUT, V5, DOI 10.1186/1477-7525-5-68
   Schrempft S, 2019, BMC PUBLIC HEALTH, V19, DOI 10.1186/s12889-019-6424-y
   Schuch Felipe B, 2020, Psychiatry Res, V292, P113339, DOI 10.1016/j.psychres.2020.113339
   Smith GL, 2017, INT J BEHAV NUTR PHY, V14, DOI 10.1186/s12966-017-0509-8
   STEWART AL, 1994, J CLIN EPIDEMIOL, V47, P719, DOI 10.1016/0895-4356(94)90169-4
   Vancampfort D, 2017, INT J BEHAV NUTR PHY, V14, DOI 10.1186/s12966-017-0463-5
   Vandenbroucke JP, 2007, EPIDEMIOLOGY, V18, P805, DOI [10.1371/journal.pmed.0040297, 10.1097/EDE.0b013e3181577511]
   WHO, 2010, GLOB REC PHYS ACT HL
   WHO, 2018, GLOB PHYS ACT QUEST
   Wikipedia, 2020, CUAR ESP
   Wilder-Smith A, 2020, J TRAVEL MED, V27, DOI 10.1093/jtm/taaa020
   World Health Organization, 2020, 138 WHO
   World Health Organization, 2020, COVID 19 WEEKLY SURV
   Yu B, 2020, PSYCHOSOM MED, V82, P208, DOI 10.1097/PSY.0000000000000777
NR 35
TC 36
Z9 37
U1 4
U2 11
PU OXFORD UNIV PRESS
PI OXFORD
PA GREAT CLARENDON ST, OXFORD OX2 6DP, ENGLAND
SN 1101-1262
EI 1464-360X
J9 EUR J PUBLIC HEALTH
JI Eur. J. Public Health
PD FEB
PY 2021
VL 31
IS 1
BP 161
EP 166
DI 10.1093/eurpub/ckaa159
PG 7
WC Public, Environmental & Occupational Health
WE Science Citation Index Expanded (SCI-EXPANDED); Social Science Citation Index (SSCI)
SC Public, Environmental & Occupational Health
GA QX3IM
UT WOS:000629239600032
PM 32761181
OA Green Accepted, Green Published, Green Submitted, Bronze
DA 2022-07-18
ER

PT J
AU Fond-Harmant, L
   Kane, H
   Baumgart, JG
   Rusch, E
   Breton, H
   el-Hageid, W
   Deloyer, J
   Lebas, MC
   Marazziti, D
   Thome, J
   Denis, F
AF Fond-Harmant, Laurence
   Kane, Helene
   Baumgart, Jade Gourret
   Rusch, Emmanuel
   Breton, Herve
   el-Hageid, Wissam
   Deloyer, Jocelyn
   Lebas, Marie-Clotide
   Marazziti, Donatella
   Thome, Johannes
   Denis, Frederic
TI International professional practices in mental health, organization of
   psychiatric care, and COVID-19: A survey protocol
SO PLOS ONE
LA English
DT Article
ID PSYCHOLOGICAL IMPACT; HOSPITAL EMPLOYEES; WORKERS; NURSES; CHINA; RISK
AB Objective
   Our project aims to provide:
   1. an overview of the impact of the COVID-19 pandemic on the field of mental health professionals in 23 countries;
   2. a model of recommendations for good practice and proposals for methods and digital tools to improve the well-being at work of mental health professionals and the quality of services offered during crisis and post-crisis periods;
   3. an in-depth ethics review of the assessment of the use of numerical tools for psychiatry professionals and patient support, including teleconsulting.
   Methods
   This is a large international survey conducted among 2,000 mental health professionals in 23 countries over a 12-month period. This survey will be based on 30 individual interviews and 20 focus group sessions, and a digital questionnaire will be sent online to 2,000 professionals based on the criteria of gender, age, professional experience, psychiatric specialty, context of work in psychiatry, and geographical location. Regarding the development of telepsychiatry during the COVID-19 pandemic, a pilot study on the use of digital tools will be carried out on 100 clients of psychiatry professionals in France and Belgium.
   Discussion-conclusion
   This study will contribute to the co-construction of an international organization and monitoring system that takes into account psychiatric health professionals as major resources to fight against the COVID-19 pandemic and to develop efficient processes for preparing and anticipating crises by reducing psychosocial risks as much as possible. This project also aims to design tools for remote medicine and to develop the use of numerical tools for monitoring and supporting professionals and helping professionals to build the conditions for satisfactory operational work during crises and post-crisis situations, using adapted organizational methods. Our ongoing research should support professionals in the search for existing concrete solutions to cope with emergency work situations while maintaining an optimal quality of life.
C1 [Fond-Harmant, Laurence] Univ Sorbonne Paris Nord, Lab Educ & Prat Sante, Agence Cooperat Sci Europe Afrique Luxembourg, Paris, France.
   [Fond-Harmant, Laurence] Univ Sorbonne Paris Nord, Lab Educ & Prat Sante, LEPS, Paris, France.
   [Kane, Helene; Baumgart, Jade Gourret; Rusch, Emmanuel; Breton, Herve; Denis, Frederic] Univ Tours, Fac Med, Educ, Eth,Sante,EA 75 05, Tours, France.
   [el-Hageid, Wissam] CHRU Tours, INSERM, Ctr Invest Clin, CIC 1415, Tours, France.
   [Deloyer, Jocelyn] Ctr Neuro Psychiat St Martin, Dave Namur, Belgium.
   [Lebas, Marie-Clotide] Haute Ecole Prov Namur, Dept Sci Sante Publ & Motricite, Namur, Belgium.
   [Marazziti, Donatella] Unicamillus Univ Rome, Univ Pisa, Sect Psychiat, Dept Expt & Clin Med, Lucca, Italy.
   [Marazziti, Donatella] Brain Res Fdn, Lucca, Italy.
   [Thome, Johannes] Univ Rostock, Dept Psychiat, Rostock, Germany.
RP Denis, F (通讯作者)，Univ Tours, Fac Med, Educ, Eth,Sante,EA 75 05, Tours, France.
EM frederic.denis@chu-tours.fr
OI EL-HAGE, WISSAM/0000-0003-3877-0855; Breton, Herve/0000-0003-3536-566X
FU National Research Agency (Agence National de la Recherche); Region
   Centre Val de Loire, France
FX This trial is funded by the National Research Agency (Agence National de
   la Recherche) and the Region Centre Val de Loire, France). The funders
   had and will not have a role in study design, data collection and
   analysis, decision to publish, or preparation of the manuscript.
CR Cullen W, 2020, QJM-INT J MED, V113, P311, DOI 10.1093/qjmed/hcaa110
   Dong ES, 2020, LANCET INFECT DIS, V20, P533, DOI 10.1016/S1473-3099(20)30120-1
   Eurostat, PHYS MED SPEC
   Eurostat, INF NUMB HOSP BEDS P
   Fond-Harmant L, 2017, URGENCE CRISES SANIT
   Fond-Harmant L, 2017, EMPLOYMENT TRAINING
   Honneth A, 2021, LEONS MORALES TIREES
   Janeway David, 2020, J Radiol Nurs, V39, P176, DOI 10.1016/j.jradnu.2020.06.004
   Kelly BD, 2020, IRISH J PSYCHOL MED, V37, P269, DOI 10.1017/ipm.2020.25
   Lu YC, 2006, PSYCHOTHER PSYCHOSOM, V75, P370, DOI 10.1159/000095443
   Marshall B, 2013, J COMPUT INFORM SYST, V54, P11, DOI 10.1080/08874417.2013.11645667
   Maunder RG, 2004, PSYCHOSOM MED, V66, P938, DOI 10.1097/01.psy.0000145673.84698.18
   Styra R, 2008, J PSYCHOSOM RES, V64, P177, DOI 10.1016/j.jpsychores.2007.07.015
   Su TP, 2007, J PSYCHIATR RES, V41, P119, DOI 10.1016/j.jpsychires.2005.12.006
   Thome J, 2021, WORLD J BIOL PSYCHIA, V22, P516, DOI 10.1080/15622975.2020.1844290
   Viswanathan R, 2020, PSYCHOSOMATICS, V61, P538, DOI 10.1016/j.psym.2020.06.014
   Wu P, 2008, ALCOHOL ALCOHOLISM, V43, P706, DOI 10.1093/alcalc/agn073
   Wu P, 2009, CAN J PSYCHIAT, V54, P302, DOI 10.1177/070674370905400504
   Yang XB, 2020, LANCET RESP MED, V8, P475, DOI 10.1016/S2213-2600(20)30079-5
   Yang Y, 2020, LANCET PSYCHIAT, V7, pE19, DOI 10.1016/S2215-0366(20)30079-1
   Zhang M, 2020, J MED INTERNET RES, V22, DOI 10.2196/19706
NR 21
TC 1
Z9 1
U1 2
U2 2
PU PUBLIC LIBRARY SCIENCE
PI SAN FRANCISCO
PA 1160 BATTERY STREET, STE 100, SAN FRANCISCO, CA 94111 USA
SN 1932-6203
J9 PLOS ONE
JI PLoS One
PD DEC 28
PY 2021
VL 16
IS 12
AR e0261818
DI 10.1371/journal.pone.0261818
PG 10
WC Multidisciplinary Sciences
WE Science Citation Index Expanded (SCI-EXPANDED)
SC Science & Technology - Other Topics
GA ZW9UF
UT WOS:000771548500025
PM 34962945
OA gold, Green Published
DA 2022-07-18
ER

PT J
AU Almohammed, OA
   Alotaibi, LH
   Ibn Malik, SA
AF Almohammed, Omar A.
   Alotaibi, Lama H.
   Ibn Malik, Shatha A.
TI Student and educator perspectives on virtual institutional introductory
   pharmacy practice experience (IPPE)
SO BMC MEDICAL EDUCATION
LA English
DT Article
DE Experiential education; Pharmacy education; Pharmacy practice; COVID-19;
   Virtual training; Online learning
AB Background The COVID-19 pandemic has required governments around the world to suspend face-to-face learning for school and university students. Colleges of pharmacy are faced with the challenge of training students in hospitals that are under considerable pressure at this time. The government of Saudi Arabia has moved all classes and training online to limit the spread of the virus. This study describes the experience of the Introductory and Advanced Pharmacy Practice Experience (IPPE and APPE) students and preceptors engaged in the virtual IPPE training. Methods A cross-sectional study was conducted to describe and appraise the implemented virtual IPPE training from the experiences of IPPE and APPE students, and their preceptor. The IPPE students described their experiences in close-ended questionnaires, while APPE students in open-ended questionnaires, and the preceptor described the experiences in narrative. The study focused on highlighting the advantages, opportunities, challenges, and shortcomings of the virtual training. Results Two preceptors and seven APPE students participated in the preparation and administration of the virtual training. The IPPE students' experiences, based on 87 respondents, were mostly positive. Although IPPE students enjoyed the time flexibility that allowed the learning of new skills and reflection on previous experiences, 15% experienced difficulty finding quiet places with a reliable internet connection or had difficulty working on team-based activities. Moreover, some were anxious about the lack of adequate patient-care experience. On the other hand, the APPE students found the experience enriching as they gained experience and understanding of academic workflow, gained skills, and overcame the challenges they faced during this virtual training experience. Conclusions Future training programs should be organized to overcome the challenges and to maximize the benefits of training experiences. Schools of pharmacy may benefit from the training materials constructed, prepared, and administered by APPE students to improve IPPE students' learning experiences and outcomes.
C1 [Almohammed, Omar A.; Alotaibi, Lama H.; Ibn Malik, Shatha A.] King Saud Univ, Coll Pharm, Dept Clin Pharm, POB 2457, Riyadh 11451, Saudi Arabia.
RP Almohammed, OA (通讯作者)，King Saud Univ, Coll Pharm, Dept Clin Pharm, POB 2457, Riyadh 11451, Saudi Arabia.
EM oalmohammed@ksu.edu.sa
RI Almohammed, Omar A/AAR-6553-2020
OI Almohammed, Omar A/0000-0002-3792-4106
FU King Saud University, Riyadh, Saudi Arabia [RSP-2020/77]
FX The author (OAA) received a fund from the Researcher Supporting Project
   number (RSP-2020/77), King Saud University, Riyadh, Saudi Arabia, to
   support the publication of this article. The funding agency had no role
   in designing the study, conducting the analysis, interpreting the data
   or writing the manuscript.
CR Aljadhey H, 2017, SAUDI PHARM J, V25, P88, DOI 10.1016/j.jsps.2016.02.001
   Aljadhey H, 2012, AM J PHARM EDUC, V76, DOI 10.5688/ajpe7610205
   Alqurshi A, 2020, SAUDI PHARM J, V28, P1075, DOI 10.1016/j.jsps.2020.07.008
   Aruru M, 2021, RES SOC ADMIN PHARM, V17, P1967, DOI 10.1016/j.sapharm.2020.04.002
   Chakraborty I, 2020, SCI TOTAL ENVIRON, V728, DOI 10.1016/j.scitotenv.2020.138882
   Ferrer-Torregrosa J, 2016, BMC MED EDUC, V16, DOI 10.1186/s12909-016-0757-3
   Fuller KA, 2020, AM J PHARM EDUC, V84, P692, DOI 10.5688/ajpe8149
   Hsieh YH, 2011, BMC INFECT DIS, V11, DOI 10.1186/1471-2334-11-332
   Khalil R, 2020, BMC MED EDUC, V20, DOI 10.1186/s12909-020-02208-z
   Maxwell WD, 2018, CURR PHARM TEACH LEA, V10, P736, DOI 10.1016/j.cptl.2018.03.013
   Ministry of Education (Saudi Arabia), 2020, MIN ED ANN MOV ALL E
   Nicola M, 2020, INT J SURG, V77, P206, DOI 10.1016/j.ijsu.2020.04.001
   Sinclair VG, 2004, ASSESSMENT, V11, P94, DOI 10.1177/1073191103258144
   Taubenberger JK, 2006, EMERG INFECT DIS, V12, P15, DOI 10.3201/eid1209.05-0979
   Thompson M., 2020, RECOMMENDATIONS PART
   UNESCO, 2022, ED DISR REC
   Verawardina U, 2020, TALENT DEV EXCELL, V12
   WHO, 2020, WHO DIRECTOR GEN OPE
   Winship JM, 2020, J INTERPROF CARE, V34, P702, DOI 10.1080/13561820.2020.1807921
   Wong E.T.T., 2004, SOCIAL COGNITIVE IMP, P185
NR 20
TC 1
Z9 1
U1 2
U2 6
PU BMC
PI LONDON
PA CAMPUS, 4 CRINAN ST, LONDON N1 9XW, ENGLAND
EI 1472-6920
J9 BMC MED EDUC
JI BMC Med. Educ.
PD MAY 4
PY 2021
VL 21
IS 1
AR 257
DI 10.1186/s12909-021-02698-5
PG 12
WC Education & Educational Research; Education, Scientific Disciplines
WE Science Citation Index Expanded (SCI-EXPANDED); Social Science Citation Index (SSCI)
SC Education & Educational Research
GA SK3WU
UT WOS:000656150500002
PM 33947366
OA gold, Green Published
DA 2022-07-18
ER

PT J
AU Guignard, R
   Andler, R
   Quatremere, G
   Pasquereau, A
   du Roscoat, E
   Arwidson, P
   Berlin, I
   Viet, NT
AF Guignard, Romain
   Andler, Raphael
   Quatremere, Guillemette
   Pasquereau, Anne
   du Roscoat, Enguerrand
   Arwidson, Pierre
   Berlin, Ivan
   Viet Nguyen-Thanh
TI Changes in smoking and alcohol consumption during COVID-19-related
   lockdown: a cross-sectional study in France
SO EUROPEAN JOURNAL OF PUBLIC HEALTH
LA English
DT Article
ID CIGARETTE-SMOKING; DEPRESSION; COMORBIDITY; BEHAVIORS; ANXIETY
AB Background: In many countries, lockdown measures were implemented to curb the COVID-19 pandemic. This situation may have an impact on mental health, tobacco smoking and alcohol consumption. The aim of this research report is therefore to describe changes in tobacco and alcohol consumption in the general French population during the first 2 weeks of lockdown and identify any associated factors. Methods: Self-reported changes in smoking and alcohol consumption following the lockdown implemented in France on 17 March 2020 were collected from 2003 respondents aged 18 years and older in an online cross-sectional survey carried out from 30 March to 1 April 2020. Anxiety and depression levels were assessed using the Hospital Anxiety and Depression Scale. Results: Among current smokers, 26.7% reported an increase in their tobacco consumption since lockdown and 18.6% reported a decrease, while it remained stable for 54.7%. The increase in tobacco consumption was associated with an age of 18-34 years, a high level of education, and anxiety. Among alcohol drinkers, 10.7% reported an increase in their alcohol consumption since lockdown and 24.4% reported a decrease, while it remained stable for 64.8%. The increase in alcohol consumption was associated with an age of 18-49 years, living in cities of more than 100 000 inhabitants, a high socio-professional category, and a depressive mood. Conclusions: The national lockdown implemented in France during the COVID-19 pandemic influenced tobacco and alcohol consumption in different ways according to sociodemographic group and mental health.
C1 [Guignard, Romain; Andler, Raphael; Quatremere, Guillemette; Pasquereau, Anne; du Roscoat, Enguerrand; Arwidson, Pierre; Viet Nguyen-Thanh] Natl Publ Hlth Agcy, Dept Prevent & Hlth Promot, Sante Publ France, 12 Rue Val dOsne, F-94415 St Maurice, France.
   [du Roscoat, Enguerrand] Univ Paris Ouest Nanterre La Def, Lab Parisien Psychol Sociale LAPPS, Nanterre, France.
   [Berlin, Ivan] Sorbonne Univ, Dept Pharmacol, Hop Pitie Salpetriere, Paris, France.
   [Berlin, Ivan] Ctr Univ Med Gen & Sante Publ, Lausanne, Switzerland.
RP Guignard, R (通讯作者)，Natl Publ Hlth Agcy, Dept Prevent & Hlth Promot, Sante Publ France, 12 Rue Val dOsne, F-94415 St Maurice, France.
EM romain.guignard@santepubliquefrance.fr
OI Guignard, Romain/0000-0002-9630-2083; Berlin, Ivan/0000-0002-5928-5616
FU Sante' publique France; National Public Health Agency
FX This study was funded by Sante ' publique France, the National Public
   Health Agency.
CR Ahmed MZ, 2020, ASIAN J PSYCHIATR, V51, DOI 10.1016/j.ajp.2020.102092
   Alqahtani JS, 2020, PLOS ONE, V15, DOI 10.1371/journal.pone.0233147
   Andler Raphael, 2019, Rev Prat, V69, P886
   Arwidson P, 2014, B EPIDEMIOL HEBD, V2020, P273
   Boden JM, 2011, ADDICTION, V106, P906, DOI 10.1111/j.1360-0443.2010.03351.x
   Bor J, 2013, ALCOHOL ALCOHOLISM, V48, P343, DOI 10.1093/alcalc/agt002
   Brooks SK, 2020, LANCET, V395, P912, DOI [10.1016/S0140-6736(20)30460-8, 10.1016/S0140-6736(20)30460-8.]
   Bush K, 1998, ARCH INTERN MED, V158, P1789, DOI 10.1001/archinte.158.16.1789
   de Lusignan S, 2020, LANCET INFECT DIS, V20, P1034, DOI 10.1016/S1473-3099(20)30371-6
   Fluharty M, 2017, NICOTINE TOB RES, V19, P3, DOI 10.1093/ntr/ntw140
   Garufi G, 2020, EUR J INTERN MED, V77, P121, DOI 10.1016/j.ejim.2020.04.042
   Gorman E, 2017, ADDICTION, V112, P1270, DOI 10.1111/add.13797
   Gray L, 2012, LANCET, V380, pS42
   Henke RM, 2016, AM J HEALTH PROMOT, V30, P604, DOI 10.4278/ajhp.141027-QUAN-544
   Husky MM, 2015, ADDICT BEHAV, V45, P45, DOI 10.1016/j.addbeh.2015.01.011
   Institut national de la statistique et des etudes economiques, 2017, IND PEUPL LOG
   Institut national de la statistique et des etudes economiques, 2019, REC 2016 RES TERR BA
   Klemperer EM, 2020, NICOTINE TOB RES, V22, P1662, DOI 10.1093/ntr/ntaa072
   Mathew AR, 2017, ADDICTION, V112, P401, DOI 10.1111/add.13604
   Mucci N, 2016, NEUROPSYCH DIS TREAT, V12, P983, DOI 10.2147/NDT.S98525
   Patanavanich R, 2020, NICOTINE TOB RES, V22, P1653, DOI 10.1093/ntr/ntaa082
   Qiu JY, 2020, GEN PSYCHIAT, V33, DOI 10.1136/gpsych-2020-100213
   Richardson S, 2019, ADDICT BEHAV, V90, P14, DOI 10.1016/j.addbeh.2018.10.011
   Salisbury-Afshar EM, 2020, AM J PREV MED, V58, P892, DOI 10.1016/j.amepre.2020.04.002
   Sanchez TH, 2020, AIDS BEHAV, V24, P2024, DOI 10.1007/s10461-020-02894-2
   Schuckit MA, 2006, ADDICTION, V101, P76, DOI 10.1111/j.1360-0443.2006.01592.x
   Sidor A, 2020, NUTRIENTS, V12, DOI 10.3390/nu12061657
   Smith PH, 2020, TOB CONTROL, V29, P29, DOI 10.1136/tobaccocontrol-2018-054268
   Spijkerman R, 2009, ADDICTION, V104, P1641, DOI 10.1111/j.1360-0443.2009.02642.x
   Stanaway JD, 2018, LANCET, V392, P1923, DOI [10.1016/S0140-6736(18)32225-6, 10.1016/s0140-6736(18)32225-6]
   Stanton R, 2020, INT J ENV RES PUB HE, V17, DOI 10.3390/ijerph17114065
   Stuckler D, 2009, LANCET, V374, P315, DOI 10.1016/S0140-6736(09)61124-7
   van Dorn A, 2020, LANCET, V395, P1243, DOI 10.1016/S0140-6736(20)30893-X
   Vardavas CI, 2020, TOB INDUC DIS, V18, DOI 10.18332/tid/119324
   Zheng ZH, 2020, J INFECTION, V81, pE16, DOI 10.1016/j.jinf.2020.04.021
   ZIGMOND AS, 1983, ACTA PSYCHIAT SCAND, V67, P361, DOI 10.1111/j.1600-0447.1983.tb09716.x
NR 36
TC 23
Z9 23
U1 3
U2 3
PU OXFORD UNIV PRESS
PI OXFORD
PA GREAT CLARENDON ST, OXFORD OX2 6DP, ENGLAND
SN 1101-1262
EI 1464-360X
J9 EUR J PUBLIC HEALTH
JI Eur. J. Public Health
PD OCT
PY 2021
VL 31
IS 5
BP 1076
EP 1083
DI 10.1093/eurpub/ckab054
EA APR 2021
PG 8
WC Public, Environmental & Occupational Health
WE Science Citation Index Expanded (SCI-EXPANDED); Social Science Citation Index (SSCI)
SC Public, Environmental & Occupational Health
GA YF5IX
UT WOS:000741841100029
PM 33826721
OA Bronze, Green Published
DA 2022-07-18
ER

PT J
AU Akbari, HA
   Yoosefi, M
   Pourabbas, M
   Weiss, K
   Knechtle, B
   Vancini, RL
   Trakada, G
   Ben Saad, H
   Lavie, CJ
   Ghram, A
AF Akbari, Hesam Addin
   Yoosefi, Mohammad
   Pourabbas, Maryam
   Weiss, Katja
   Knechtle, Beat
   Vancini, Rodrigo Luiz
   Trakada, Georgia
   Ben Saad, Helmi
   Lavie, Carl J.
   Ghram, Amine
TI Association of Ramadan Participation with Psychological Parameters: A
   Cross-Sectional Study during the COVID-19 Pandemic in Iran
SO JOURNAL OF CLINICAL MEDICINE
LA English
DT Article
DE exercise training; feasting; holy month; lockdown; mental health;
   SARS-CoV-2; sleep-quality
ID SLEEP QUALITY INDEX; PHYSICAL-ACTIVITY; MENTAL-HEALTH; DISEASE; IMPACT;
   TIME; RESTRICTION; BEHAVIOR; MODEL
AB COVID-19 restrictions are associated with poor physical-activity (PA). Less is known about the relationship between the combination of these restrictions with Ramadan intermittent fasting (RIF), PA, mental health, and sleep-quality. The present study aimed to evaluate whether COVID-19 restrictions and RIF during the fourth wave of the COVID-19 pandemic in Iran are associated with poor PA, anxiety, well-being, and sleep-quality outcomes. A total of 510 individuals participated in an online questionnaire that was disseminated to adults (>= 18 years) residing in Iran from 13 May 2021 to 16 May 2021 (similar to 3 days), just after the end of Ramadan 2021. PA behavior (Godin-Shephard Leisure-Time Exercise Questionnaire), anxiety (General Anxiety Disorder-7), well-being (Mental Health Continuum-Short Form), and sleep-quality (Pittsburgh Sleep Quality Index). Of 510 individuals included in the study (331 female (64.9%); mean +/- SD, 31 +/- 12 years), 172 (33.7%) reported less PA during the Ramadan 2021. PA was associated with better well-being and sleep-quality outcomes. Regardless of PA, participants who fasted for all of Ramadan had less anxiety and better well-being outcomes than those who fasted part of Ramadan or did not fast at all. However, the fasting part of Ramadan decreased the sleep-quality of active participants. The Ramadan 2021 was associated with poor PA, well-being, and sleep-quality of Iranians. However, PA was associated with better well-being and sleep-quality outcomes, and those who fasted all Ramadan had better anxiety and well-being outcomes. Therefore, PA during Ramadan might be an essential and scalable mental health resilience builder during COVID-19 restrictions which should be encouraged.
C1 [Akbari, Hesam Addin; Yoosefi, Mohammad; Pourabbas, Maryam; Ghram, Amine] Univ Tehran, Fac Phys Educ & Sport Sci, Dept Exercise Physiol, Tehran 1415563117, Iran.
   [Weiss, Katja; Knechtle, Beat] Medbase St Gallen Vadianpl, CH-9100 St Gallen, Switzerland.
   [Knechtle, Beat] Univ Zurich, Inst Primary Care, CH-8091 Zurich, Switzerland.
   [Vancini, Rodrigo Luiz] Univ Fed Espirito Santo, Ctr Phys Educ & Sports, BR-29075910 Vitoria, ES, Brazil.
   [Trakada, Georgia] Natl & Kapodistrian Univ Athens, Sch Med, Dept Clin Therapeut, Athens 11528, Greece.
   [Ben Saad, Helmi] Univ Sousse, Hosp Farhat HACHED Sousse, Fac Med Sousse, Res Lab Heart Failure LR12SP09, Sousse 4054, Tunisia.
   [Lavie, Carl J.; Ghram, Amine] Hlth Living Pandem Event Protect HL PIVOT Network, Chicago, IL 60612 USA.
   [Lavie, Carl J.] Univ Queensland, Ochsner Clin Sch, John Ochsner Heart & Vasc Inst, Dept Cardiovasc Dis,Sch Med, New Orleans, LA 70121 USA.
RP Ghram, A (通讯作者)，Univ Tehran, Fac Phys Educ & Sport Sci, Dept Exercise Physiol, Tehran 1415563117, Iran.; Ghram, A (通讯作者)，Hlth Living Pandem Event Protect HL PIVOT Network, Chicago, IL 60612 USA.
EM hesameakbary@ut.ac.ir; mohammad.yoosefi@ut.ac.ir;
   pourabbas.maryam@yahoo.com; katja@weiss.co.com;
   beat.knechtle@hispeed.ch; rodrigoluizvancini@gmail.com;
   gtrakada@hotmail.com; helmi.bensaad@rns.tn; clavie@ochsner.org;
   ghram.amine@homail.fr
RI SAAD, Helmi BEN/C-8263-2018; Vancini, Rodrigo Luiz/F-1012-2016
OI SAAD, Helmi BEN/0000-0002-7477-2965; akbari, hesam
   addin/0000-0003-4417-0151; Pourabbas, Maryam/0000-0003-1704-9698; Weiss,
   Katja/0000-0003-1247-6754; Vancini, Rodrigo Luiz/0000-0003-1981-1092;
   Knechtle, Beat/0000-0002-2412-9103; Trakada, Georgia/0000-0003-0037-1269
CR Ahmed GK, 2021, EGYPT J NEUROL PSYCH, V57, DOI 10.1186/s41983-021-00280-w
   Akbari HA, 2021, EUR REV MED PHARMACO, V25, P7847, DOI 10.26355/eurrev_202112_27632
   Akbari HA, 2021, BIOL SPORT, V38, P729, DOI 10.5114/biolsport.2021.108300
   Akbari M, 2021, CLIN PSYCHOL PSYCHOT, V28, P1416, DOI 10.1002/cpp.2685
   Albrecht JN, 2022, JAMA NETW OPEN, V5, DOI 10.1001/jamanetworkopen.2021.42100
   Alghamdi AS, 2020, DIABETES THER, V11, P1331, DOI 10.1007/s13300-020-00825-x
   Almeneessier AS, 2018, NAT SCI SLEEP, V10, P439, DOI 10.2147/NSS.S165637
   Amireault S, 2015, PERCEPT MOTOR SKILL, V120, P604, DOI 10.2466/03.27.PMS.120v19x7
   BaHammam, 2004, SLEEP BIOL RHYTHMS, V2, P135, DOI [10.1111/j.1479-8425.2004.00135.x, DOI 10.1111/J.1479-8425.2004.00135.X]
   Bahammam A, 2006, INT J CLIN PRACT, V60, P1631, DOI 10.1111/j.1742-1241.2005.00811.x
   Baker R, 2010, PUBLIC OPIN QUART, V74, P711, DOI 10.1093/poq/nfq048
   Bayani AA, 2020, J RELIG HEALTH, V59, P3270, DOI 10.1007/s10943-018-00740-3
   Berthelot E, 2021, NUTRIENTS, V13, DOI 10.3390/nu13113947
   Brooks SK, 2020, LANCET, V395, P912, DOI [10.1016/S0140-6736(20)30460-8, 10.1016/S0140-6736(20)30460-8.]
   Bull FC, 2020, BRIT J SPORT MED, V54, P1451, DOI 10.1136/bjsports-2020-102955
   BUYSSE DJ, 1989, PSYCHIAT RES, V28, P193, DOI 10.1016/0165-1781(89)90047-4
   Charan J, 2013, INDIAN J PSYCHOL MED, V35, P121, DOI 10.4103/0253-7176.116232
   Chehri A, 2020, SLEEP SCI, V13, P119, DOI 10.5935/1984-0063.20190134
   Chen PJ, 2020, J SPORT HEALTH SCI, V9, P103, DOI 10.1016/j.jshs.2020.02.001
   Cheval B, 2021, J SPORT SCI, V39, P699, DOI 10.1080/02640414.2020.1841396
   Davis CS, 2016, EUR J CLIN NUTR, V70, P292, DOI 10.1038/ejcn.2015.195
   Dubey S, 2020, DIABETES METAB SYND, V14, P779, DOI 10.1016/j.dsx.2020.05.035
   Ekelund U, 2016, LANCET, V388, P1302, DOI 10.1016/S0140-6736(16)30370-1
   Faris MAE, 2020, SLEEP BREATH, V24, P771, DOI 10.1007/s11325-019-01986-1
   Faris MAIE, 2020, BRIT J NUTR, V123, P1, DOI 10.1017/S000711451900254X
   Farmanbar R, 2013, HEALTH EDUC J, V72, P56, DOI 10.1177/0017896911430549
   Farooq A, 2021, BMC PUBLIC HEALTH, V21, DOI 10.1186/s12889-021-11961-9
   Fu WN, 2020, TRANSL PSYCHIAT, V10, DOI 10.1038/s41398-020-00913-3
   Ghram A, 2022, POSTGRAD MED, V134, P143, DOI 10.1080/00325481.2022.2035589
   Ghram A, 2021, AM J MED, V134, P1189, DOI 10.1016/j.amjmed.2021.04.035
   Ghram A, 2021, PROG CARDIOVASC DIS, V67, P33, DOI 10.1016/j.pcad.2021.03.001
   Ghram A, 2021, FRONT PSYCHOL, V12, DOI 10.3389/fpsyg.2021.618585
   Ghram A, 2021, POSTGRAD MED, V133, P469, DOI 10.1080/00325481.2020.1860394
   Guo Y, 2020, J MED INTERNET RES, V22, DOI 10.2196/20328
   Haddad M., 2021, MENTAL HLTH EFFECTS, P215
   Hall G, 2021, PROG CARDIOVASC DIS, V64, P108, DOI 10.1016/j.pcad.2020.04.005
   Heidari M, 2021, PREHOSPITAL DISASTER, V36, P659, DOI 10.1017/S1049023X21000777
   Zijoud SRH, 2020, DISASTER MED PUBLIC, V14, pE7, DOI 10.1017/dmp.2020.117
   Jimenez-Pavon D, 2020, PROG CARDIOVASC DIS, V63, P386, DOI 10.1016/j.pcad.2020.03.009
   Kalam F, 2019, OBES SCI PRACT, V5, P531, DOI 10.1002/osp4.367
   Keyes CLM, 2005, J CONSULT CLIN PSYCH, V73, P539, DOI 10.1037/0022-006X.73.3.539
   Laddu R, 2021, PROG CARDIOVASC DIS, V64, P102, DOI 10.1016/j.pcad.2020.04.006
   Lauwers M, 2022, INT J MOL SCI, V23, DOI 10.3390/ijms23020720
   Lavie CJ, 2021, MAYO CLIN PROC, V96, P7, DOI 10.1016/j.mayocp.2020.11.013
   Lee IM, 2012, LANCET, V380, P219, DOI 10.1016/S0140-6736(12)61031-9
   Leiper JB, 2003, EUR J CLIN NUTR, V57, pS30, DOI 10.1038/sj.ejcn.1601899
   Lessan N, 2019, NUTRIENTS, V11, DOI 10.3390/nu11051192
   Lesser IA, 2020, INT J ENV RES PUB HE, V17, DOI 10.3390/ijerph17113899
   Lipert A, 2021, INT J ENV RES PUB HE, V18, DOI 10.3390/ijerph18136890
   Lopez-Leon S, 2021, SCI REP-UK, V11, DOI [10.1038/s41598-021-95565-8, 10.1101/2021.01.27.21250617]
   Morin CM, 2020, CAN J PUBLIC HEALTH, V111, P654, DOI 10.17269/s41997-020-00382-7
   Omani-Samani R, 2018, MIDDLE EAST FERTIL S, V23, P446, DOI 10.1016/j.mefs.2018.01.013
   Rafiey H, 2017, INT J MENT HEALTH, V46, P243, DOI 10.1080/00207411.2017.1308295
   Raveendran AV, 2021, DIABETES METAB SYND, V15, P869, DOI 10.1016/j.dsx.2021.04.007
   Roky R, 2001, J SLEEP RES, V10, P319, DOI 10.1046/j.1365-2869.2001.00269.x
   Salim I, 2013, CURR MED RES OPIN, V29, P343, DOI 10.1185/03007995.2013.774270
   Sallis R, 2021, BRIT J SPORT MED, V55, P1099, DOI 10.1136/bjsports-2021-104080
   Santabarbara J, 2021, PROG NEURO-PSYCHOPH, V109, DOI 10.1016/j.pnpbp.2020.110207
   Sattar N, 2021, CURR OBES REP, V10, P282, DOI 10.1007/s13679-021-00448-8
   Schoofs MCA, 2022, BMC PUBLIC HEALTH, V22, DOI 10.1186/s12889-022-12560-y
   Tinsley GM, 2017, EUR J SPORT SCI, V17, P200, DOI 10.1080/17461391.2016.1223173
   Trabelsi K, 2022, J SLEEP RES, V31, DOI 10.1111/jsr.13503
   Trabelsi Khaled, 2019, Tunis Med, V97, P1077
   Warburton DER, 2010, INT J BEHAV NUTR PHY, V7, DOI 10.1186/1479-5868-7-39
   Wolf S, 2021, SPORTS MED, V51, P1771, DOI 10.1007/s40279-021-01468-z
NR 65
TC 0
Z9 0
U1 0
U2 0
PU MDPI
PI BASEL
PA ST ALBAN-ANLAGE 66, CH-4052 BASEL, SWITZERLAND
EI 2077-0383
J9 J CLIN MED
JI J. Clin. Med.
PD MAY
PY 2022
VL 11
IS 9
AR 2346
DI 10.3390/jcm11092346
PG 13
WC Medicine, General & Internal
WE Science Citation Index Expanded (SCI-EXPANDED)
SC General & Internal Medicine
GA 1O2YZ
UT WOS:000801205800001
PM 35566470
OA gold, Green Published
DA 2022-07-18
ER

PT J
AU Lopez-Bueno, R
   Calatayud, J
   Andersen, LL
   Balsalobre-Fernandez, C
   Casana, J
   Casajus, JA
   Smith, L
   Lopez-Sanchez, GF
AF Lopez-Bueno, Ruben
   Calatayud, Joaquin
   Andersen, Lars L.
   Balsalobre-Fernandez, Carlos
   Casana, Jose
   Casajus, Jose A.
   Smith, Lee
   Lopez-Sanchez, Guillermo F.
TI Immediate Impact of the COVID-19 Confinement on Physical Activity Levels
   in Spanish Adults
SO SUSTAINABILITY
LA English
DT Article
DE physical exercise; lockdown; health-risk behaviors; isolation
ID SOCIAL-ISOLATION; IMMUNE FUNCTION; EXERCISE; ANXIETY; TIME
AB Enacted measures to control the spread of COVID-19 disease such as compulsory confinement may influence health behaviors. The present study investigated changes in physical activity (PA) levels during the first days of confinement. Using an online survey, the Spanish population (n = 2042, 54% women, age 35.9 (SD 13.6) years) replied to questions concerning sociodemographic characteristics as well as PA behavior before and during the first week of enacted isolation. Physical activity vital sign (PAVS) short form was used to estimate weekly minutes of PA before and during the isolation period. Statistical analysis used the following tests: Mc Nemar Chi-squared tests, independent and paired samplest-test, and effect size (Cohen's d). During the first week of confinement, participants reduced their weekly PA levels by 20% (similar to 45.2 weekly minutes (95% CI: 37.4-53.0)). This led to a decrease from 60.6% to 48.9% (difference: 11.7%) (p< 0.0001) in the number of participants meeting the recommended World Health Organization (WHO) PA levels. Subgroups including men, participants aged 43 or over, and those not holding a university degree had the greatest reductions in both weekly minutes of PA and adherence to guidelines. The PA levels of the Spanish population generally declined during the first days of COVID-19 confinement.
C1 [Lopez-Bueno, Ruben] Univ Zaragoza, Dept Phys Med & Nursing, Zaragoza 50009, Spain.
   [Lopez-Bueno, Ruben; Calatayud, Joaquin; Andersen, Lars L.] Natl Res Ctr Working Environm, DK-2100 Copenhagen, Denmark.
   [Calatayud, Joaquin; Casana, Jose] Univ Valencia, Dept Physiotherapy, Exercise Intervent Hlth Res Grp EXINH RG, Valencia 46010, Spain.
   [Balsalobre-Fernandez, Carlos] Autonomous Univ Madrid, Dept Phys Educ Sports & Human Motric, Appl Biomech & Sports Technol Res Grp, Madrid 28049, Spain.
   [Casajus, Jose A.] Univ Zaragoza, Fac Hlth Sci, Zaragoza 50009, Spain.
   [Smith, Lee] Anglia Ruskin Univ, Cambridge Ctr Sport & Exercise Sci, Cambridge CB1 1PT, England.
   [Lopez-Sanchez, Guillermo F.] Univ Murcia, Fac Sport Sci, Murcia 30720, Spain.
RP Lopez-Bueno, R (通讯作者)，Univ Zaragoza, Dept Phys Med & Nursing, Zaragoza 50009, Spain.; Lopez-Bueno, R (通讯作者)，Natl Res Ctr Working Environm, DK-2100 Copenhagen, Denmark.; Lopez-Sanchez, GF (通讯作者)，Univ Murcia, Fac Sport Sci, Murcia 30720, Spain.
EM rlopezbu@unizar.es; joaquin.calatayud@uv.es; lla@nfa.dk;
   carlos.balsalobre@icloud.com; jose.casana@uv.es; joseant@unizar.es;
   Lee.Smith@anglia.ac.uk; gfls@um.es
RI Granell, Jose Casaña/Q-5451-2019; Granell, Jose Casaña/L-8345-2014;
   López, Rubén/AAH-5907-2021; Sánchez, Guillermo Felipe López/K-8703-2015
OI Granell, Jose Casaña/0000-0003-4391-960X; Sánchez, Guillermo Felipe
   López/0000-0002-9897-5273; Smith, Lee/0000-0002-5340-9833; Lopez-Bueno,
   Ruben/0000-0002-7865-3429; Andersen, Lars L./0000-0003-2777-8085;
   Balsalobre-Fernandez, Carlos/0000-0002-8329-1581
CR Ali SM, 2006, SCAND J PUBLIC HEALT, V34, P209, DOI 10.1080/14034940500307515
   AMMAR A, 2020, NUTRIENTS, V12, DOI DOI 10.3390/NU12061583
   Baik I, 2000, ARCH INTERN MED, V160, P3082, DOI 10.1001/archinte.160.20.3082
   Barton J, 2010, ENVIRON SCI TECHNOL, V44, P3947, DOI 10.1021/es903183r
   Calati R, 2019, J AFFECT DISORDERS, V245, P653, DOI 10.1016/j.jad.2018.11.022
   Cao C, 2020, SCAND J MED SCI SPOR, V30, P92, DOI 10.1111/sms.13559
   Chekroud SR, 2018, LANCET PSYCHIAT, V5, P739, DOI 10.1016/S2215-0366(18)30227-X
   Eigenschenk B, 2019, INT J ENV RES PUB HE, V16, DOI 10.3390/ijerph16060937
   European Commission, 2018, SPEC EUR 472 REP SPO
   Fernandez-Navarro P, 2018, PLOS ONE, V13, DOI 10.1371/journal.pone.0191542
   Fleming KM, 2020, COMPLEMENT THER MED, V49, DOI 10.1016/j.ctim.2020.102313
   Gal R, 2018, SPORTS MED-OPEN, V4, DOI 10.1186/s40798-018-0157-9
   Gleeson M, 2007, J APPL PHYSIOL, V103, P693, DOI 10.1152/japplphysiol.00008.2007
   Greenwood JLJ, 2010, J PHYS ACT HEALTH, V7, P571, DOI 10.1123/jpah.7.5.571
   Hamer M, 2019, PREV MED, V123, P65, DOI 10.1016/j.ypmed.2019.03.002
   Hammig O, 2019, PLOS ONE, V14, DOI 10.1371/journal.pone.0219663
   Kandola A, 2019, NEUROSCI BIOBEHAV R, V107, P525, DOI 10.1016/j.neubiorev.2019.09.040
   Leigh-Hunt N, 2017, PUBLIC HEALTH, V152, P157, DOI 10.1016/j.puhe.2017.07.035
   Lesser IA, 2020, INT J ENV RES PUB HE, V17, DOI 10.3390/ijerph17113899
   Lopez-Bueno R, 2020, FRONT PSYCHOL, V11, DOI 10.3389/fpsyg.2020.01426
   Lopez-Sanchez GF, 2020, OPHTHAL EPIDEMIOL, V27, P272, DOI 10.1080/09286586.2020.1730911
   Makinen TE, 2012, SCAND J MED SCI SPOR, V22, P439, DOI 10.1111/j.1600-0838.2010.01234.x
   Martinsen EW, 2008, NORD J PSYCHIAT, V62, P25, DOI 10.1080/08039480802315640
   Mayo Clinic, COR DIS 2019 COVID 1
   Mazzeo RS, 2005, EXERC IMMUNOL REV, V11, P6
   Milanovic Z, 2013, CLIN INTERV AGING, V8, DOI 10.2147/CIA.S44112
   Ministerio de Sanidad Consumo y Bienestar Social., 2020, ENF NUEV COR COVID 1
   MORGAN WP, 1979, PSYCHIAT ANN, V9, P36
   Nieman DC, 2019, J SPORT HEALTH SCI, V8, P201, DOI 10.1016/j.jshs.2018.09.009
   Peluso Marco Aurélio Monteiro, 2005, Clinics, V60, P61, DOI 10.1590/S1807-59322005000100012
   Peters EM, 1997, INT J SPORTS MED, V18, pS69, DOI 10.1055/s-2007-972702
   Santini ZI, 2020, LANCET PUBLIC HEALTH, V5, pE62, DOI 10.1016/S2468-2667(19)30230-0
   Schaefer L, 2014, J PEDIATR-US, V165, P516, DOI 10.1016/j.jpeds.2014.05.029
   Schrempft S, 2019, BMC PUBLIC HEALTH, V19, DOI 10.1186/s12889-019-6424-y
   Seifert A, 2017, DIGIT HEALTH, V3, DOI 10.1177/2055207617740088
   Shephard RJ, 1999, PHYSICIAN SPORTSMED, V27, P47, DOI 10.3810/psm.1999.06.873
   Smith GL, 2017, INT J BEHAV NUTR PHY, V14, DOI 10.1186/s12966-017-0509-8
   Szabo Attila, 2003, J Sports Sci Med, V2, P77
   Lima CKT, 2020, PSYCHIAT RES, V287, DOI 10.1016/j.psychres.2020.112915
   Vandenbroucke JP, 2007, EPIDEMIOLOGY, V18, P805, DOI [10.1371/journal.pmed.0040297, 10.1097/EDE.0b013e3181577511]
   Vider J, 2001, Pathophysiology, V7, P263
   Wetmore CM, 2006, NUTR DIS PREV, V5, P157
   WHO, 2014, GLOB REC PHYS ACT HL
   WHO, 2020, 51 WHO
   Woods JA, 2002, ANN NY ACAD SCI, V959, P117, DOI 10.1111/j.1749-6632.2002.tb02088.x
   Woods JA, 1999, MED SCI SPORT EXER, V31, P57, DOI 10.1097/00005768-199901000-00011
   World Health Organization, 2020, 69 WHO, P69
   Yu B, 2020, PSYCHOSOM MED, V82, P208, DOI 10.1097/PSY.0000000000000777
NR 48
TC 61
Z9 62
U1 1
U2 7
PU MDPI
PI BASEL
PA ST ALBAN-ANLAGE 66, CH-4052 BASEL, SWITZERLAND
EI 2071-1050
J9 SUSTAINABILITY-BASEL
JI Sustainability
PD JUL
PY 2020
VL 12
IS 14
AR 5708
DI 10.3390/su12145708
PG 10
WC Green & Sustainable Science & Technology; Environmental Sciences;
   Environmental Studies
WE Science Citation Index Expanded (SCI-EXPANDED); Social Science Citation Index (SSCI)
SC Science & Technology - Other Topics; Environmental Sciences & Ecology
GA MU8DQ
UT WOS:000555898300001
OA gold, Green Published, Green Accepted
DA 2022-07-18
ER

PT J
AU Arafat, SMY
   Alradie-Mohamed, A
   Kar, SK
   Sharma, P
   Kabir, R
AF Arafat, S. M. Yasir
   Alradie-Mohamed, Angi
   Kar, Sujita Kumar
   Sharma, Pawan
   Kabir, Russell
TI COVID-19 online surveys need to follow standards and guidelines: Comment
   on "does COVID-19 pandemic affect sexual behavior? A cross-sectional,
   cross-national online survey" and "binge watching behavior during COVID
   19 pandemic: A cross-sectional, cross-national online survey"- authors'
   reply
SO PSYCHIATRY RESEARCH
LA English
DT Letter
C1 [Arafat, S. M. Yasir] Enam Med Coll & Hosp, Dept Psychiat, Dhaka 1340, Bangladesh.
   [Alradie-Mohamed, Angi; Kabir, Russell] Anglia Ruskin Univ, Sch Allied Hlth, Fac Hlth Educ Med & Social Care, Chelmsford, Essex, England.
   [Kar, Sujita Kumar] King Georges Med Univ, Dept Psychiat, Lucknow 226003, Uttar Pradesh, India.
   [Sharma, Pawan] Patan Acad Hlth Sci, Sch Med, Dept Psychiat, Lalitpur, Nepal.
RP Arafat, SMY (通讯作者)，Enam Med Coll & Hosp, Dept Psychiat, Dhaka 1340, Bangladesh.
EM arafatdmc62@gmail.com
RI Sharma, Pawan/K-7519-2019; Kar, Sujita Kumar/R-3249-2019; Kabir,
   Russell/H-9715-2019; Mohamed, Angi Alradie/ABC-9921-2020; Arafat, S M
   Yasir/P-9260-2015
OI Sharma, Pawan/0000-0003-4983-7568; Kar, Sujita
   Kumar/0000-0003-1107-3021; Kabir, Russell/0000-0001-9257-2775; Mohamed,
   Angi Alradie/0000-0001-9079-8850; Arafat, S M Yasir/0000-0003-0521-5708
CR Arafat S, 2016, J BEHAV HLTH, V5, P129, DOI 10.5455/jbh.20160615121755
   Arafat SMY, 2020, PSYCHIAT RES, V289, DOI 10.1016/j.psychres.2020.113050
   De Sousa A, 2020, ASIAN J PSYCHIATR, V51, DOI 10.1016/j.ajp.2020.102128
   Dixit A, 2020, PSYCHIAT RES, V289, DOI 10.1016/j.psychres.2020.113089
   Sharma R, 2020, PSYCHIAT RES, V290, DOI 10.1016/j.psychres.2020.113173
NR 5
TC 2
Z9 2
U1 0
U2 11
PU ELSEVIER IRELAND LTD
PI CLARE
PA ELSEVIER HOUSE, BROOKVALE PLAZA, EAST PARK SHANNON, CO, CLARE, 00000,
   IRELAND
SN 0165-1781
J9 PSYCHIAT RES
JI Psychiatry Res.
PD SEP
PY 2020
VL 291
AR 113211
DI 10.1016/j.psychres.2020.113211
PG 2
WC Psychiatry
WE Science Citation Index Expanded (SCI-EXPANDED); Social Science Citation Index (SSCI)
SC Psychiatry
GA NK6UY
UT WOS:000566871300022
PM 32535513
OA Green Published, Bronze, Green Accepted
DA 2022-07-18
ER

PT J
AU Boyer, TJ
   Mitchell, SA
AF Boyer, Tanna J.
   Mitchell, Sally A.
TI Robust Scholarly Activity from a New Online Elective in Anesthesia
   Medical Education Research: A Response to the UME Call for Virtual
   Learning Opportunities During Covid-19 Pandemic
SO ANESTHESIA AND ANALGESIA
LA English
DT Meeting Abstract
C1 [Boyer, Tanna J.] IU Hlth, Zionsville, IN USA.
   [Mitchell, Sally A.] Indiana Univ Sch Med, Indianapolis, IN USA.
NR 0
TC 0
Z9 0
U1 0
U2 0
PU LIPPINCOTT WILLIAMS & WILKINS
PI PHILADELPHIA
PA TWO COMMERCE SQ, 2001 MARKET ST, PHILADELPHIA, PA 19103 USA
SN 0003-2999
J9 ANESTH ANALG
JI Anesth. Analg.
PD MAY
PY 2021
VL 132
IS 5S_SUPPL
SU 1
MA 22
BP 445
EP 446
PG 2
WC Anesthesiology
WE Science Citation Index Expanded (SCI-EXPANDED)
SC Anesthesiology
GA YV1XU
UT WOS:000752526600193
DA 2022-07-18
ER

PT J
AU Ammar, A
   Trabelsi, K
   Brach, M
   Chtourou, H
   Boukhris, O
   Masmoudi, L
   Bouaziz, B
   Bentlage, E
   How, D
   Ahmed, M
   Mueller, P
   Mueller, N
   Hammouda, O
   Paineiras-Domingos, LL
   Braakman-jansen, A
   Wrede, C
   Bastoni, S
   Pernambuco, CS
   Mataruna, L
   Taheri, M
   Irandoust, K
   Khacharem, A
   Bragazzi, NL
   Strahler, J
   Adrian, J
   Andreeva, A
   Glenn, JM
   Bott, NT
   Gargouri, F
   Chaari, L
   Batatia, H
   Khoshnami, SC
   Samara, E
   Zisi, V
   Sankar, P
   Ahmed, WN
   Ali, GM
   Abdelkarim, O
   Jarraya, M
   El Abed, K
   Moalla, W
   Romdhani, M
   Aloui, A
   Souissi, N
   Van Gemert-Pijnen, L
   Riemann, BL
   Riemann, L
   Delhey, J
   Gomez-Raja, J
   Epstein, M
   Sanderman, R
   Schulz, S
   Jerg, A
   Al-Horani, R
   Mansi, T
   Jmail, M
   Barbosa, F
   Ferreira-Santos, F
   Simunic, B
   Pisot, R
   Pisot, S
   Gaggioli, A
   Zmijewski, P
   Bailey, SJ
   Steinacker, J
   Chamari, K
   Driss, T
   Hoekelmann, A
AF Ammar, Achraf
   Trabelsi, Khaled
   Brach, Michael
   Chtourou, Hamdi
   Boukhris, Omar
   Masmoudi, Liwa
   Bouaziz, Bassem
   Bentlage, Ellen
   How, Daniella
   Ahmed, Mona
   Mueller, Patrick
   Mueller, Notger
   Hammouda, Omar
   Paineiras-Domingos, Laisa Liane
   Braakman-jansen, Annemarie
   Wrede, Christian
   Bastoni, Sophia
   Pernambuco, Carlos Soares
   Mataruna, Leonardo
   Taheri, Morteza
   Irandoust, Khadijeh
   Khacharem, Aimen
   Bragazzi, Nicola L.
   Strahler, Jana
   Adrian, Jad
   Andreeva, Albina
   Glenn, Jordan M.
   Bott, Nicholas T.
   Gargouri, Faiez
   Chaari, Lotfi
   Batatia, Hadj
   Khoshnami, Samira C.
   Samara, Evangelia
   Zisi, Vasiliki
   Sankar, Parasanth
   Ahmed, Waseem N.
   Ali, Gamal Mohamed
   Abdelkarim, Osama
   Jarraya, Mohamed
   El Abed, Kais
   Moalla, Wassim
   Romdhani, Mohamed
   Aloui, Asma
   Souissi, Nizar
   Van Gemert-Pijnen, Lisette
   Riemann, Bryan L.
   Riemann, Laurel
   Delhey, Jan
   Gomez-Raja, Jonathan
   Epstein, Monique
   Sanderman, Robbert
   Schulz, Sebastian
   Jerg, Achim
   Al-Horani, Ramzi
   Mansi, Taysir
   Jmail, Mohamed
   Barbosa, Fernando
   Ferreira-Santos, Fernando
   Simunic, Bostjan
   Pisot, Rado
   Pisot, Sasa
   Gaggioli, Andrea
   Zmijewski, Piotr
   Bailey, Stephen J.
   Steinacker, Jurgen
   Chamari, Karim
   Driss, Tarak
   Hoekelmann, Anita
TI Effects of home confinement on mental health and lifestyle behaviours
   during the COVID-19 outbreak: insights from the ECLB-COVID19 multicentre
   study
SO BIOLOGY OF SPORT
LA English
DT Article
DE Public health; Pandemic; Mental wellbeing; Depression; Satisfaction;
   Behaviours
ID QUESTIONNAIRE; DEPRESSION; QUARANTINE
AB Although recognised as effective measures to curb the spread of the COVID-19 outbreak, social distancing and self-isolation have been suggested to generate a burden throughout the population. To provide scientific data to help identify risk factors for the psychosocial strain during the COVID-19 outbreak, an international cross-disciplinary online survey was circulated in April 2020. This report outlines the mental, emotional and behavioural consequences of COVID-19 home confinement. The ECLB-COVID19 electronic survey was designed by a steering group of multidisciplinary scientists, following a structured review of the literature. The survey was uploaded and shared on the Google online survey platform and was promoted by thirty-five research organizations from Europe, North Africa, Western Asia and the Americas. Questions were presented in a differential format with questions related to responses "before" and "during" the confinement period. 1047 replies (54% women) from Western Asia (36%), North Africa (40%), Europe (21%) and other continents (3%) were analysed. The COVID-19 home confinement evoked a negative effect on mental wellbeing and emotional status (P < 0.001; 0.43 <= d <= 0.65) with a greater proportion of individuals experiencing psychosocial and emotional disorders (+10% to +16.5%). These psychosocial tolls were associated with unhealthy lifestyle behaviours with a greater proportion of individuals experiencing (i) physical (+15.2%) and social (+71.2%) inactivity, (ii) poor sleep quality (+12.8%), (iii) unhealthy diet behaviours (+10%), and (iv) unemployment ( 6%). Conversely, participants demonstrated a greater use (+15%) of technology during the confinement period. These findings elucidate the risk of psychosocial strain during the COVID-19 home confinement period and provide a clear remit for the urgent implementation of technology-based intervention to foster an Active and Healthy Confinement Lifestyle AHCL).
C1 [Ammar, Achraf; Hoekelmann, Anita] Otto von Guericke Univ, Inst Sport Sci, D-39106 Magdeburg, Germany.
   [Ammar, Achraf; Hammouda, Omar] Univ Sfax, Fac Med, Res Lab, LR12ES17,Mol Bases Human Pathol, Sfax, Tunisia.
   [Trabelsi, Khaled; Chtourou, Hamdi; Boukhris, Omar; Masmoudi, Liwa; Hammouda, Omar; Jarraya, Mohamed; El Abed, Kais; Moalla, Wassim] Univ Sfax, High Inst Sport & Phys Educ Sfax, Sfax, Tunisia.
   [Trabelsi, Khaled] Univ Sfax, Res Lab Educ Motric Sport & Hlth, LR19JS01, EM2S, Sfax, Tunisia.
   [Brach, Michael; Bentlage, Ellen; How, Daniella; Ahmed, Mona] Univ Munster, Inst Sport & Exercise Sci, Munster, Germany.
   [Chtourou, Hamdi; Boukhris, Omar; Romdhani, Mohamed; Aloui, Asma; Souissi, Nizar] Natl Observ Sport, UR18JS01, Phys Act Sport & Hlth, Tunis, Tunisia.
   [Bouaziz, Bassem; Gargouri, Faiez] Univ Sfax, Higher Inst Comp Sci & Multimedia Sfax, Sfax 3000, Tunisia.
   [Mueller, Patrick; Mueller, Notger] German Ctr Neurodegenerat Dis DZNE, Res Grp Neuroprotect, Magdeburg, Germany.
   [Mueller, Patrick; Mueller, Notger] Otto von Guericke Univ, Med Fac, Dept Neurol, Magdeburg, Germany.
   [Paineiras-Domingos, Laisa Liane] Univ Estado Rio de Janeiro, Rio De Janeiro, Brazil.
   [Paineiras-Domingos, Laisa Liane] Fac Bezerra de Araujo, Rio De Janeiro, Brazil.
   [Braakman-jansen, Annemarie; Wrede, Christian; Bastoni, Sophia; Van Gemert-Pijnen, Lisette] Univ Twente, Dept Psychol Hlth & Technol, Enschede, Netherlands.
   [Bastoni, Sophia] Univ Cattolica Sacro Cuore, Dept Psychol, Milan, Italy.
   [Pernambuco, Carlos Soares] Estacio de Sa Univ, Lab Fisiol Exercicio, Rio De Janeiro, Brazil.
   [Mataruna, Leonardo] Canadian Univ Dubai, Fac Management, Dept Sport Management, Dubai, U Arab Emirates.
   [Taheri, Morteza; Irandoust, Khadijeh] Imam Khomeini Int Univ, Fac Social Sci, Qazvin, Iran.
   [Khacharem, Aimen] UVHC, DeVisu, Valenciennes, France.
   [Khacharem, Aimen] Univ Paris Est Creteil Val de Marne, LIRTES EA 7313, Creteil, France.
   [Bragazzi, Nicola L.] Univ Genoa, Postgrad Sch Publ Hlth, Dept Hlth Sci, Genoa, Italy.
   [Bragazzi, Nicola L.] York Univ, Dept Math & Stat, Lab Ind & Appl Math, Toronto, ON M3J 1P3, Canada.
   [Strahler, Jana] Univ Giessen, Dept Psychol & Sport Sci, Giessen, Germany.
   [Adrian, Jad] Natl Sports Inst Malaysia, Sports Performance Div, Kuala Lumpur, Malaysia.
   [Andreeva, Albina] Moscow Ctr Adv Sport Technol, Dept Sports Biomech, Moscow 129272, Russia.
   [Glenn, Jordan M.] Univ Arkansas, Dept Hlth Human Performance & Recreat, Exercise Sci Res Ctr, Fayetteville, AR 72701 USA.
   [Bott, Nicholas T.] Stanford Univ, Sch Med, Dept Med, Clin Excellence Res Ctr, Stanford, CA USA.
   [Chaari, Lotfi; Batatia, Hadj] Univ Toulouse, Comp Sci Dept, IRIT INP ENSEEIHT, Toulouse, France.
   [Khoshnami, Samira C.] Paris Nanterre Univ, UFR STAPS, UPL, Nanterre, France.
   [Samara, Evangelia] Onassis Cardiac Surg Ctr, Athens, Greece.
   [Zisi, Vasiliki] Univ Thessaly, Dept Phys Educ & Sports Sci, Volos, Greece.
   [Sankar, Parasanth] MGM Muthoot Hosp Pathanamthitta, Internal Med & Diabet, Pathanamthitta 689645, Kerala, India.
   [Ahmed, Waseem N.] CRAFT Hosp & Res Ctr, Family Phys, Kodungallur, Kerala, India.
   [Ali, Gamal Mohamed; Abdelkarim, Osama] Assiut Univ, Fac Phys Educ, Assiut, Egypt.
   [Abdelkarim, Osama] Karlsruher Inst Technol, Inst Sports & Sports Sci, Karlsruher, Germany.
   [Riemann, Bryan L.] Georgia Southern Univ, Dept Hlth Sci & Kinesiol, Statesboro, GA USA.
   [Riemann, Laurel] PharmIAD Inc, Savannah, GA USA.
   [Delhey, Jan] Otto von Guericke Univ, Inst Social Sci, D-39106 Magdeburg, Germany.
   [Gomez-Raja, Jonathan] Govt Extremadura, Dept Hlth & Social Serv, FundeSalud, Merida, Spain.
   [Epstein, Monique] E Senior Assoc, Paris, France.
   [Sanderman, Robbert] Univ Groningen, Univ Med Ctr Groningen, Dept Hlth Psychol, Groningen, Netherlands.
   [Schulz, Sebastian; Jerg, Achim; Steinacker, Jurgen] Ulm Univ Hosp, Sports & Rehabil Med, Leimgrubenweg, Germany.
   [Al-Horani, Ramzi] Yarmouk Univ, Dept Exercise Sci, Irbid, Jordan.
   [Mansi, Taysir] Univ Jordan, Fac Phys Educ, Amman, Jordan.
   [Jmail, Mohamed] Digital Res Ctr Sfax, Sfax, Tunisia.
   [Barbosa, Fernando] Univ Porto, Fac Psychol & Educ Sci, Lab Neuropsychophysiol, Porto, Portugal.
   [Ferreira-Santos, Fernando] Univ Rio Lisboa, ISCTE Inst, Av Forcas Armadas, Lisbon, Portugal.
   [Simunic, Bostjan; Pisot, Rado; Pisot, Sasa] Sci & Res Ctr Koper, Inst Kinesiol Res, Garibaldijeva 1, Koper, Slovenia.
   [Gaggioli, Andrea] Catholic Univ Sacred Heart UNICATT, Milan, Italy.
   [Zmijewski, Piotr] Natl Res Inst, Inst Sport, PL-01982 Warsaw, Poland.
   [Bailey, Stephen J.] Loughborough Univ, Sch Sport Exercise & Hlth Sci, Loughborough E11 3TU, Leics, England.
   [Chamari, Karim] Qatar Orthopaed & Sports Med Hosp, ASPETAR, Doha, Tunisia.
   [Chamari, Karim] Manouba Univ, ISSEP Ksar Said, CNMSS, Lab Sport Performance Optimizat, Manouba, Tunisia.
   [Driss, Tarak] Paris Nanterre Univ, Interdisciplinary Lab Neurosci Physiol & Psychol, UFR STAPS, UPL, F-92000 Nanterre, France.
RP Ammar, A (通讯作者)，Otto von Guericke Univ, Inst Sport Sci, D-39106 Magdeburg, Germany.; Ammar, A (通讯作者)，Univ Sfax, Fac Med, Res Lab, LR12ES17,Mol Bases Human Pathol, Sfax, Tunisia.
EM achraf1.ammar@ovgu.de
RI Taheri, Morteza/N-5170-2016; WASHIF, Jad Adrian/AAH-4912-2021;
   PERNAMBUCO, CARLOS SOARES/Q-2785-2019; Mataruna-Dos-Santos, Leonardo
   Jose/N-4919-2018; Ferreira-Santos, Fernando/L-5994-2013; Barbosa,
   Fernando/L-3836-2014; Zisi, Vasiliki Z/AAP-3091-2021; Steinacker,
   Juergen M. M/E-6876-2015; Paineiras-Domingos, Laisa Liane/J-1696-2019;
   Trabelsi, Khaled/ABG-2717-2020; CHAMARI, Karim/AAJ-7938-2021; DRISS,
   Tarak/AAR-2823-2020; Samara, Evangelia/AAH-2735-2020; BOUAZIZ,
   Bassem/AAM-2832-2020; Zmijewski, Piotr/AAC-7022-2020; Sankar,
   Prasanth/AAY-1007-2021; irandoust, khadijeh/ABH-3519-2021; Masmoudi,
   Liwa/ABE-4769-2021; Strahler, Jana/AAS-8205-2020; Brach,
   Michael/A-4573-2010; Gomez-Raja, Jonathan/H-9249-2016; How (she/her),
   Daniella/AAF-8766-2021; Romdhani, Mohamed/ABH-7773-2020; HAMMOUDA,
   Omar/AGE-5171-2022; Achraf, Ammar/B-8455-2018; Bragazzi,
   Nicola/G-1672-2011
OI Taheri, Morteza/0000-0001-8031-3792; WASHIF, Jad
   Adrian/0000-0001-8543-4489; Mataruna-Dos-Santos, Leonardo
   Jose/0000-0001-9456-5974; Ferreira-Santos, Fernando/0000-0002-2656-5291;
   Barbosa, Fernando/0000-0002-3310-5613; Zisi, Vasiliki
   Z/0000-0001-9013-9863; Steinacker, Juergen M. M/0000-0001-8901-9450;
   Paineiras-Domingos, Laisa Liane/0000-0003-3451-5056; Trabelsi,
   Khaled/0000-0003-2623-9557; CHAMARI, Karim/0000-0001-9178-7678; DRISS,
   Tarak/0000-0001-6109-7393; Samara, Evangelia/0000-0001-9641-7342;
   BOUAZIZ, Bassem/0000-0002-3692-9482; Zmijewski,
   Piotr/0000-0002-5570-9573; Sankar, Prasanth/0000-0002-9186-8790;
   Strahler, Jana/0000-0002-0077-508X; Brach, Michael/0000-0001-6676-9742;
   Gomez-Raja, Jonathan/0000-0003-2926-8169; Romdhani,
   Mohamed/0000-0002-1715-1863; HAMMOUDA, Omar/0000-0002-5002-687X;
   Al-horani, Ramzi/0000-0002-6915-816X; Schulz,
   Sebastian/0000-0002-2137-3274; Achraf, Ammar/0000-0003-0347-8053;
   Gargouri, Faiez/0000-0003-2575-8654; Bragazzi,
   Nicola/0000-0001-8409-868X; Wrede, Christian/0000-0002-5748-7089;
   Pernambuco, Carlos Soares/0000-0003-2915-6669; Mueller,
   Notger/0000-0002-5483-6423; Bastoni, Sofia/0000-0001-5002-7998; Pisot,
   Sasa/0000-0002-7597-8105; How, Daniella/0000-0001-6996-8931; Masmoudi,
   Liwa/0000-0002-9628-1585; Simunic, Bostjan/0000-0003-1565-7833; Mansi,
   Taiysir/0000-0001-7560-9855
CR Alack K., 2019, IMMUNOLOGY, V70, P250, DOI [10.5960/dzsm.2019.391, DOI 10.5960/DZSM.2019.391]
   Ammar A, 2020, EFFECTS COVID 19 HOM, DOI [10.1101/2020.05.05.20091066, DOI 10.1101/2020.05.05.20091066]
   Ammar A, 2020, EMOTIONAL CONSEQUENC, DOI [DOI 10.1101/2020.05.05.20091058, 10.1101/2020.05.05.20091058]
   Ammar A., 2020, NUTRIENTS, V12
   Ammar Achraf, 2020, Nutrients, V12, P1583, DOI 10.3390/nu12061583
   Angold A, 1995, INT J METHOD PSYCH, V5, P237
   Brooks SK, 2020, LANCET, V395, P912, DOI [10.1016/S0140-6736(20)30460-8, 10.1016/S0140-6736(20)30460-8.]
   Buysse D J, 1989, Psychiatry Res, V28, P193
   Cohen J., 1988, EFFECT SIZE STAT POW, P77, DOI DOI 10.1001/JAMAPSYCHIATRY.2013.504
   Collins J, 2012, COUNS PSYCHOTHER RES, V12, P84, DOI 10.1080/14733145.2011.638080
   COSTELLO EJ, 1988, J AM ACAD CHILD PSY, V27, P726, DOI 10.1097/00004583-198811000-00011
   Craig CL, 2003, MED SCI SPORT EXER, V35, P1381, DOI 10.1249/01.MSS.0000078924.61453.FB
   Densley K, 2013, QUAL LIFE RES, V22, P1987, DOI 10.1007/s11136-013-0354-4
   EDCD, 2020, SIT UPD WORLDW
   Fat LN, 2017, QUAL LIFE RES, V26, P1129, DOI 10.1007/s11136-016-1454-8
   Galea S, 2020, JAMA INTERN MED, V180, P817, DOI 10.1001/jamainternmed.2020.1562
   Gammon John, 2018, Br J Nurs, V27, P88, DOI 10.12968/bjon.2018.27.2.88
   Hawryluck L, 2004, EMERG INFECT DIS, V10, P1206, DOI 10.3201/eid1007.030703
   Hossain MM, 2020, MENTAL HLTH OUTCOMES
   Lee PH, 2011, INT J BEHAV NUTR PHY, V8, DOI 10.1186/1479-5868-8-115
   Mahase E, 2020, BMJ-BRIT MED J, V369, DOI 10.1136/bmj.m1515
   Maheswaran H, 2012, HEALTH QUAL LIFE OUT, V10, DOI 10.1186/1477-7525-10-156
   Purssell E, 2020, BMJ OPEN, V10, DOI 10.1136/bmjopen-2019-030371
   Qiu JY, 2020, GEN PSYCHIAT, V33, DOI 10.1136/gpsych-2020-100213
   Reynolds DL, 2008, EPIDEMIOL INFECT, V136, P997, DOI 10.1017/S0950268807009156
   Sharma A, 2020, J HOSP INFECT, V105, P35, DOI 10.1016/j.jhin.2020.02.004
   Thabrew H, 2018, INT J METH PSYCH RES, V27, DOI 10.1002/mpr.1610
   Usher K, 2020, INT J MENT HEALTH NU, V29, P315, DOI 10.1111/inm.12726
   Wang CY, 2020, INT J ENV RES PUB HE, V17, DOI 10.3390/ijerph17051729
   World Health Organization, 2020, NAM COR DIS COVID 19
   World Health Organization, MENT HLTH PSYCH CONS
   Yousfi N, 2020, BIOL SPORT, V37, P211, DOI 10.5114/biolsport.2020.95125
NR 32
TC 121
Z9 121
U1 14
U2 73
PU TERMEDIA PUBLISHING HOUSE LTD
PI POZNAN
PA KLEEBERGA ST 2, POZNAN, 61-615, POLAND
SN 0860-021X
EI 2083-1862
J9 BIOL SPORT
JI Biol. Sport
PY 2021
VL 38
IS 1
BP 9
EP 21
DI 10.5114/biolsport.2020.96857
PG 13
WC Sport Sciences
WE Science Citation Index Expanded (SCI-EXPANDED); Social Science Citation Index (SSCI)
SC Sport Sciences
GA PG9RA
UT WOS:000600062300002
PM 33795912
DA 2022-07-18
ER

PT J
AU Faulkner, J
   O'Brien, WJ
   McGrane, B
   Wadsworth, D
   Batten, J
   Askew, CD
   Badenhorst, C
   Byrd, E
   Coulter, M
   Draper, N
   Elliot, C
   Fryer, S
   Hamlin, MJ
   Jakeman, J
   Mackintosh, KA
   McNarry, MA
   Mitchelmore, A
   Murphy, J
   Ryan-Stewart, H
   Saynor, Z
   Schaumberg, M
   Stone, K
   Stoner, L
   Stuart, B
   Lambrick, D
AF Faulkner, James
   O'Brien, Wendy J.
   McGrane, Bronagh
   Wadsworth, Daniel
   Batten, John
   Askew, Christopher D.
   Badenhorst, Claire
   Byrd, Erin
   Coulter, Maura
   Draper, Nick
   Elliot, Catherine
   Fryer, Simon
   Hamlin, Michael J.
   Jakeman, John
   Mackintosh, Kelly A.
   McNarry, Melitta A.
   Mitchelmore, Andrew
   Murphy, John
   Ryan-Stewart, Helen
   Saynor, Zoe
   Schaumberg, Mia
   Stone, Keeron
   Stoner, Lee
   Stuart, Beth
   Lambrick, Danielle
TI Physical activity, mental health and well-being of adults during initial
   COVID-19 containment strategies: A multi-country cross-sectional
   analysis
SO JOURNAL OF SCIENCE AND MEDICINE IN SPORT
LA English
DT Article
DE Coronavirus disease; pandemic; lifestyle behavior change; exercise;
   depression; sedentary time
ID SEDENTARY BEHAVIOR
AB Objectives: To assess physical activity (PA), mental health and well-being of adults in the United Kingdom (UK), Ireland, New Zealand and Australia during the initial stages of National governments' Coronavirus disease (COVID-19) containment responses.
   Design: Observational, cross-sectional.
   Methods: An online survey was disseminated to adults (n = 8,425; 44.5 +/- 14.8y) residing in the UK, Ireland, New Zealand and Australia within the first 2-6 weeks of government-mandated COVID-19 restrictions.
   Main outcome measures included: Stages of Change scale for exercise behaviour change; International Physical Activity Questionnaire (short-form); World Health Organisation-5 Well-being Index; and the Depression Anxiety and Stress Scale-9.
   Results: Participants who reported a negative change in exercise behaviour from before initial COVID-19 restrictions to during the initial COVID-19 restrictions demonstrated poorer mental health and well-being compared to those demonstrating either a positive-or no change in their exercise behaviour (p < 0.001). Whilst women reported more positive changes in exercise behaviour, young people (18-29y) reported more negative changes (both p < 0.001). Individuals who had more positive exercise behaviours reported better mental health and well-being (p < 0.001). Although there were no differences in PA between countries, individuals in New Zealand reported better mental health and well-being (p < 0.001).
   Conclusion: The initial COVID-19 restrictions have differentially impacted upon PA habits of individuals based upon their age and sex, and therefore have important implications for international policy and guideline recommendations. Public health interventions that encourage PA should target specific groups (e.g., men, young adults) who are most vulnerable to the negative effects of physical distancing and/or self-isolation. (C) 2020 Sports Medicine Australia. Published by Elsevier Ltd. All rights reserved.
C1 [Faulkner, James; Batten, John; Ryan-Stewart, Helen] Univ Winchester, Sch Sport Hlth & Community, Winchester, Hants, England.
   [O'Brien, Wendy J.; Badenhorst, Claire] Massey Univ, Sch Sport Exercise & Nutr, Palmerston North, New Zealand.
   [McGrane, Bronagh; Coulter, Maura; Murphy, John] Dublin City Univ, Sch Arts Educ & Movement, Dublin, Ireland.
   [Wadsworth, Daniel] Univ Sunshine Coast, Sch Nursing, Midwifery & Paramed, Sippy Downs, Qld, Australia.
   [Askew, Christopher D.; Schaumberg, Mia] Univ Sunshine Coast, Sch Hlth & Sports Sci, Sippy Downs, Qld, Australia.
   [Wadsworth, Daniel; Askew, Christopher D.; Schaumberg, Mia] Sunshine Coast Hosp & Hlth Serv, Sunshine Coast Hlth Inst, Sunshine Coast, Qld, Australia.
   [Byrd, Erin; Jakeman, John; Mitchelmore, Andrew] Oxford Brookes Univ, Dept Sport Hlth Sci & Social Work, Oxford, England.
   [Draper, Nick] Univ Canterbury, Sch Hlth Sci, Christchurch, New Zealand.
   [Elliot, Catherine; Hamlin, Michael J.] Lincoln Univ, Dept Tourism Sport & Soc, Lincoln, New Zealand.
   [Fryer, Simon; Stone, Keeron] Univ Gloucestershire, Sch Sport & Exercise, Cheltenham, Glos, England.
   [Mackintosh, Kelly A.; McNarry, Melitta A.] Swansea Univ, Sch Sport & Exercise Sci, Swansea, W Glam, Wales.
   [Saynor, Zoe] Univ Portsmouth, Sch Sport Hlth & Exercise Sci, Phys Act Hlth & Rehabil Themat Res Grp, Portsmouth, Hants, England.
   [Schaumberg, Mia] Univ Queensland, Sch Human Movement & Nutr Sci, Brisbane, Qld, Australia.
   [Stoner, Lee] Univ N Carolina, Dept Exercise & Sport Sci, Chapel Hill, NC 27515 USA.
   [Stuart, Beth] Univ Southampton, Fac Med, Southampton Clin Trials Unit, Southampton, Hants, England.
   [Lambrick, Danielle] Univ Southampton, Hlth & Life Sci, Southampton, Hants, England.
RP Faulkner, J (通讯作者)，Univ Winchester, Sch Sport Hlth & Community, Winchester, Hants, England.
EM James.Faulkner@winchester.ac.uk
RI Batten, John/ABD-7384-2021; O'Brien, Wendy/AAE-8391-2022; Stoner,
   Lee/C-8504-2011; Badenhorst, Claire/AAS-7194-2021; Mitchelmore,
   Andrew/AAV-9328-2021; Elliot, Catherine/V-4449-2017
OI O'Brien, Wendy/0000-0002-9123-3111; Stoner, Lee/0000-0002-0682-2270;
   Badenhorst, Claire/0000-0002-8434-9730; Wadsworth,
   Daniel/0000-0003-1015-1120; Lambrick, Danielle/0000-0002-0325-6015;
   Stone, Keeron/0000-0001-6572-7874; Faulkner, James/0000-0002-3704-6737;
   Stuart, Beth/0000-0001-5432-7437; Byrd, Erin/0000-0001-5706-1558;
   Batten, John/0000-0001-7499-7817; Saynor, Zoe/0000-0003-0674-8477;
   Elliot, Catherine/0000-0001-5594-4699; Mitchelmore, Dr
   Andrew/0000-0002-1493-9735
FU Institute for Life Sciences, and Higher Education Innovation Fund,
   University of Southampton, UK
FX Research and statistical funding support was provided by the Institute
   for Life Sciences, and Higher Education Innovation Fund, University of
   Southampton, UK.
CR Ainsworth BE, 2011, MED SCI SPORT EXER, V43, P1575, DOI 10.1249/MSS.0b013e31821ece12
   Ammar Achraf, 2020, Nutrients, V12, P1583, DOI 10.3390/nu12061583
   Bech P, 2007, NORD J PSYCHIAT, V61, P4, DOI 10.1080/08039480601151238
   BIENER L, 1991, HEALTH PSYCHOL, V10, P360, DOI 10.1037/0278-6133.10.5.360
   Craig CL, 2003, MED SCI SPORT EXER, V35, P1381, DOI 10.1249/01.MSS.0000078924.61453.FB
   Edwards ES, 2016, CLIN MED INSIGHTS-WO, V9, P47, DOI 10.4137/CMWH.S34668
   International Physical Activity Questionnaire Group, 2005, GUID DAT PROC AN INT
   McDowell CP, 2019, AM J PREV MED, V57, P545, DOI 10.1016/j.amepre.2019.05.012
   Meyer J, 2020, INT J ENV RES PUB HE, V17, DOI 10.3390/ijerph17186469
   Ministry of Health, ANN DAT EXPL 2018 19
   Narici M, 2021, EUR J SPORT SCI, V21, P614, DOI 10.1080/17461391.2020.1761076
   NHS Digital, 2016, HLTH SURV ENGL
   NHS Digital (Great Britain, STAT OBESITY PHYS AC
   Nieman DC, 2020, J SPORT HEALTH SCI, V9, P293, DOI 10.1016/j.jshs.2020.05.001
   Ong JL, 2021, SLEEP, V44, DOI 10.1093/sleep/zsaa179
   Piercy KL, 2018, JAMA-J AM MED ASSOC, V320, P2020, DOI 10.1001/jama.2018.14854
   Sallis JF, 2020, J SPORT HEALTH SCI, V9, P328, DOI 10.1016/j.jshs.2020.05.005
   Schuch FB, 2018, AM J PSYCHIAT, V175, P631, DOI 10.1176/appi.ajp.2018.17111194
   Stamatakis E, 2019, BRIT J SPORT MED, V53, P1137, DOI 10.1136/bjsports-2018-100397
   Teychenne M, 2020, MENT HEALTH PHYS ACT, V18, DOI 10.1016/j.mhpa.2019.100315
   Tison GH, 2020, ANN INTERN MED, V173, P767, DOI 10.7326/M20-2665
   Topp CW, 2015, PSYCHOTHER PSYCHOSOM, V84, DOI 10.1159/000376585
   Tremblay MS, 2017, INT J BEHAV NUTR PHY, V14, DOI 10.1186/s12966-017-0525-8
   von Elm E, 2007, PREV MED, V45, P247, DOI [10.1016/S0140-6736(07)61602-X, 10.1016/j.jclinepi.2007.11.008, 10.1371/journal.pmed.0040297, 10.1371/journal.pmed.0040296, 10.2471/BLT.07.045120]
   Webb Hooper M, 2020, JAMA-J AM MED ASSOC, V323, P2466, DOI 10.1001/jama.2020.8598
   Woods Jeffrey A, 2020, Sports Med Health Sci, V2, P55, DOI 10.1016/j.smhs.2020.05.006
   World Health Organisation, PHYS ACTIVITY
   World Health Organization (WHO), 2017, OTHER COMMON MENTAL
   Yusoff MSB., 2013, INT MED J, V20, P295
NR 29
TC 67
Z9 69
U1 17
U2 98
PU ELSEVIER SCI LTD
PI OXFORD
PA THE BOULEVARD, LANGFORD LANE, KIDLINGTON, OXFORD OX5 1GB, OXON, ENGLAND
SN 1440-2440
EI 1878-1861
J9 J SCI MED SPORT
JI J. Sci. Med. Sport
PD APR
PY 2021
VL 24
IS 4
BP 320
EP 326
DI 10.1016/j.jsams.2020.11.016
EA FEB 2021
PG 7
WC Sport Sciences
WE Science Citation Index Expanded (SCI-EXPANDED); Social Science Citation Index (SSCI)
SC Sport Sciences
GA QL3QL
UT WOS:000620994500002
PM 33341382
OA Green Accepted, Green Published, Green Submitted, hybrid
DA 2022-07-18
ER

PT J
AU Wang, CY
   Pan, RY
   Wan, XY
   Tan, YL
   Xu, LK
   Ho, CS
   Ho, RC
AF Wang, Cuiyan
   Pan, Riyu
   Wan, Xiaoyang
   Tan, Yilin
   Xu, Linkang
   Ho, Cyrus S.
   Ho, Roger C.
TI Immediate Psychological Responses and Associated Factors during the
   Initial Stage of the 2019 Coronavirus Disease (COVID-19) Epidemic among
   the General Population in China
SO INTERNATIONAL JOURNAL OF ENVIRONMENTAL RESEARCH AND PUBLIC HEALTH
LA English
DT Article
DE anxiety; coronavirus; depression; epidemic; knowledge; precaution;
   psychological impact; respiratory symptoms; stress
ID HEALTH-CARE; EBOLA OUTBREAK; IMPACT; COMMUNITY; METHODOLOGY
AB Background: The 2019 coronavirus disease (COVID-19) epidemic is a public health emergency of international concern and poses a challenge to psychological resilience. Research data are needed to develop evidence-driven strategies to reduce adverse psychological impacts and psychiatric symptoms during the epidemic. The aim of this study was to survey the general public in China to better understand their levels of psychological impact, anxiety, depression, and stress during the initial stage of the COVID-19 outbreak. The data will be used for future reference. Methods: From 31 January to 2 February 2020, we conducted an online survey using snowball sampling techniques. The online survey collected information on demographic data, physical symptoms in the past 14 days, contact history with COVID-19, knowledge and concerns about COVID-19, precautionary measures against COVID-19, and additional information required with respect to COVID-19. Psychological impact was assessed by the Impact of Event Scale-Revised (IES-R), and mental health status was assessed by the Depression, Anxiety and Stress Scale (DASS-21). Results: This study included 1210 respondents from 194 cities in China. In total, 53.8% of respondents rated the psychological impact of the outbreak as moderate or severe; 16.5% reported moderate to severe depressive symptoms; 28.8% reported moderate to severe anxiety symptoms; and 8.1% reported moderate to severe stress levels. Most respondents spent 20-24 h per day at home (84.7%); were worried about their family members contracting COVID-19 (75.2%); and were satisfied with the amount of health information available (75.1%). Female gender, student status, specific physical symptoms (e.g., myalgia, dizziness, coryza), and poor self-rated health status were significantly associated with a greater psychological impact of the outbreak and higher levels of stress, anxiety, and depression (p < 0.05). Specific up-to-date and accurate health information (e.g., treatment, local outbreak situation) and particular precautionary measures (e.g., hand hygiene, wearing a mask) were associated with a lower psychological impact of the outbreak and lower levels of stress, anxiety, and depression (p < 0.05). Conclusions: During the initial phase of the COVID-19 outbreak in China, more than half of the respondents rated the psychological impact as moderate-to-severe, and about one-third reported moderate-to-severe anxiety. Our findings identify factors associated with a lower level of psychological impact and better mental health status that can be used to formulate psychological interventions to improve the mental health of vulnerable groups during the COVID-19 epidemic.
C1 [Wang, Cuiyan; Pan, Riyu; Wan, Xiaoyang; Tan, Yilin; Xu, Linkang; Ho, Roger C.] Huaibei Normal Univ, Inst Cognit Neurosci, Fac Educ, Huaibei 235000, Peoples R China.
   [Ho, Cyrus S.] Natl Univ Hlth Syst, Dept Psychol Med, Kent Ridge 119228, Singapore.
   [Ho, Cyrus S.; Ho, Roger C.] Natl Univ Singapore, Yong Loo Lin Sch Med, Dept Psychol Med, Kent Ridge 119228, Singapore.
   [Ho, Roger C.] Natl Univ Singapore, Inst Hlth Innovat & Technol iHealthtech, Kent Ridge 119228, Singapore.
RP Ho, RC (通讯作者)，Huaibei Normal Univ, Inst Cognit Neurosci, Fac Educ, Huaibei 235000, Peoples R China.; Ho, RC (通讯作者)，Natl Univ Singapore, Yong Loo Lin Sch Med, Dept Psychol Med, Kent Ridge 119228, Singapore.; Ho, RC (通讯作者)，Natl Univ Singapore, Inst Hlth Innovat & Technol iHealthtech, Kent Ridge 119228, Singapore.
EM wcy@chnu.edu.cn; riyu0402@chnu.edu.cn; wming624@sina.com;
   977367tan@sina.com; lgb@chnu.edu.cn; su_hui_ho@nuhs.edu.sg;
   pcmrhcm@nus.edu.sg
RI Ho, Roger/ABD-8859-2021; , Polly/AAX-2742-2020; Ho, Cyrus
   SH/AAN-9344-2020; Ho, Roger C./ABD-9061-2021
OI Ho, Cyrus SH/0000-0002-7092-9566; Ho, Roger C./0000-0001-9629-4493
CR [Anonymous], 2020, NOV COR 2019 NCOV AD
   [Anonymous], [No title captured]
   Cao Z., 2020, medRxiv [preprint]., DOI 10.1101/2020.01.27.20018952
   Chen N., 2020, LANCET, V395, P507, DOI [10.1016/S0140-6736(20)30211-7, DOI 10.1016/S0140-6736(20)30211-7]
   Creamer M, 2003, BEHAV RES THER, V41, P1489, DOI 10.1016/j.brat.2003.07.010
   Fielding R., 2009, Hong Kong Medical Journal, V15, P17
   Hall RCW, 2008, GEN HOSP PSYCHIAT, V30, P446, DOI 10.1016/j.genhosppsych.2008.05.003
   Hawryluck L, 2004, EMERG INFECT DIS, V10, P1206, DOI 10.3201/eid1007.030703
   Ho CSH, 2019, INT J ENV RES PUB HE, V16, DOI 10.3390/ijerph16010163
   Ho RC, 2014, BMC PSYCHIATRY, V14, DOI 10.1186/1471-244X-14-81
   Holshue ML, 2020, NEW ENGL J MED, V382, P929, DOI 10.1056/NEJMoa2001191
   Horton R, 2020, LANCET, V395, P400, DOI 10.1016/S0140-6736(20)30299-3
   Huang CL, 2020, LANCET, V395, P497, DOI 10.1016/S0140-6736(20)30183-5
   Leung GM, 2003, J EPIDEMIOL COMMUN H, V57, P857, DOI 10.1136/jech.57.11.857
   Lim GY, 2018, SCI REP-UK, V8, DOI 10.1038/s41598-018-21243-x
   Lu RJ, 2020, LANCET, V395, P565, DOI 10.1016/S0140-6736(20)30251-8
   Mahase E, 2020, BMJ-BRIT MED J, V368, DOI 10.1136/bmj.m408
   McAlonan GM, 2007, CAN J PSYCHIAT, V52, P241, DOI 10.1177/070674370705200406
   Nishiura H, 2020, J CLIN MED, V9, DOI 10.3390/jcm9020419
   Nishiura H, 2020, J CLIN MED, V9, DOI 10.3390/jcm9020330
   Patel A, 2020, MMWR-MORBID MORTAL W, V69, P140, DOI 10.15585/mmwr.mm6905e1
   Paules CI, 2020, JAMA-J AM MED ASSOC, V323, P707, DOI 10.1001/jama.2020.0757
   Quek TC, 2018, INT J ENV RES PUB HE, V15, DOI 10.3390/ijerph15071410
   Rothe C, 2020, NEW ENGL J MED, V382, P970, DOI 10.1056/NEJMc2001468
   Rubin GJ, 2010, HEALTH TECHNOL ASSES, V14, P183, DOI 10.3310/hta14340-03
   Rubin GJ, 2020, BMJ-BRIT MED J, V368, DOI 10.1136/bmj.m313
   Ryu S, 2020, EPIDEMIOL HEALTH, V42, DOI 10.4178/epih.e2020006
   Shen L, 2020, J MED ECON, V23, P456, DOI 10.1080/13696998.2020.1717500
   Sim K, 2010, J PSYCHOSOM RES, V68, P195, DOI 10.1016/j.jpsychores.2009.04.004
   Do TTT, 2018, BMC PUBLIC HEALTH, V18, DOI 10.1186/s12889-018-5641-0
   Le TA, 2019, SUBST ABUSE TREAT PR, V14, DOI 10.1186/s13011-019-0223-4
   Van Bortel T, 2016, B WORLD HEALTH ORGAN, V94, P210, DOI 10.2471/BLT.15.158543
   Wang C, 2020, LANCET, V395, P470, DOI 10.1016/S0140-6736(20)30185-9
   Xiang YT, 2020, LANCET PSYCHIAT, V7, P228, DOI 10.1016/S2215-0366(20)30046-8
   Zhang MWB, 2014, TECHNOL HEALTH CARE, V22, P847, DOI 10.3233/THC-140861
   Zhang MWB, 2014, TECHNOL HEALTH CARE, V22, P547, DOI 10.3233/THC-140819
   Zhang MWB, 2014, JMIR MHEALTH UHEALTH, V2, DOI 10.2196/mhealth.2827
NR 37
TC 2767
Z9 2793
U1 164
U2 671
PU MDPI
PI BASEL
PA ST ALBAN-ANLAGE 66, CH-4052 BASEL, SWITZERLAND
EI 1660-4601
J9 INT J ENV RES PUB HE
JI Int. J. Environ. Res. Public Health
PD MAR
PY 2020
VL 17
IS 5
AR 1729
DI 10.3390/ijerph17051729
PG 25
WC Environmental Sciences; Public, Environmental & Occupational Health
WE Science Citation Index Expanded (SCI-EXPANDED); Social Science Citation Index (SSCI)
SC Environmental Sciences & Ecology; Public, Environmental & Occupational
   Health
GA KY2GJ
UT WOS:000522389200269
OA gold, Green Published
DA 2022-07-18
ER

PT J
AU Uche, EO
   Sundblom, J
   Iloabachie, I
   Ozoh, II
   Alalade, A
   Revesz, D
   Sandvik, U
   Olsson, M
   Mezue, WC
   Tisell, M
   Ryttlefors, M
AF Uche, Enoch Ogbonnaya
   Sundblom, Jimmy
   Iloabachie, Izuchukwu
   Ozoh, Ignatius I.
   Alalade, Andrew
   Revesz, David
   Sandvik, Ulrika
   Olsson, Martin
   Mezue, Wilfred C.
   Tisell, Magnus
   Ryttlefors, Mats
TI Pilot application of Lecture-Panel-Discussion Model (LPDM) in global
   collaborative neurosurgical education: a novel training paradigm
   innovated by the Swedish African Neurosurgery Collaboration
SO ACTA NEUROCHIRURGICA
LA English
DT Article
DE Andragogy; Global surgery; Lecture-Panel-Discussion Model; Neurosurgical
   education; Pedagogy
ID COVID-19; IMPACT
AB Background Disruptions in global surgery educational routines by the COVID-19 pandemic have elicited demands for alternative formats for rendering qualitative neurosurgical education. This study presents application of a novel model of online neurosurgical course, the Lecture-Panel-Discussion Model (LPDM). Methods This is a cross-sectional survey of participants who attended the Swedish African Neurosurgery Collaboration (SANC)-100A course. Participants evaluated the course through an online self-administered questionnaire using a 5-point Likert scale ranging from very poor-1, poor-2, average (fair)-3, good-4, to excellent-5. SANC-100A comprises a tripod of Lectures, Panel review, and interactive case Discussion. This model (LPDM) was innovated by SANC and applied at the Enugu International Neurosurgery course in February 2021. Results There were 71 attendees, 19 were course faculty, while 52 were participants. Thirty-five attended from Nigeria, 11 from Sweden, 3 from Malawi, 2 from Senegal, and 1 from the UK. Among 44 participants who completed the questionnaire, there were 9 fellows and 35 residents. The overall median course Likert rating was 4.65 +/- 0.1. The median overall rating for course events was similar between day 1 (Likert score = 4.45) and day 2 (Likert score = 4.55), U = 55, Z score = 1.10, P = 0.27. The median rating for lectures was 4.50 +/- 0.2 and varied from 4.40 on day 1 to 4.55 on day 2. The median rating for panel review was 4.60 +/- 0.1 and varied from 4.55 on day 1 to 4.65 on day 2. Interactive case discussions were rated 4.80 on both course days. There was a significant variability in the rating profiles of the course tripod: U = 24.5, P = 0.03. Fifty-one (98%) participants believe LPDM was COVID-19-compliant, while 90% believe the course was beneficial to training and practice. Conclusion Initial application of LPDM is rewarded with both high acceptance and high rating among participants.
C1 [Uche, Enoch Ogbonnaya; Iloabachie, Izuchukwu; Mezue, Wilfred C.] Univ Nigeria, Dept Surg, Neurosurg Unit, Coll Med, Ituku Ozalla, Enugu, Nigeria.
   [Uche, Enoch Ogbonnaya; Iloabachie, Izuchukwu; Mezue, Wilfred C.] Univ Nigeria, Teaching Hosp, Ituku Ozalla, Enugu, Nigeria.
   [Sundblom, Jimmy; Revesz, David; Ryttlefors, Mats] Uppsala Univ Hosp, Dept Neurosurg, Uppsala, Sweden.
   [Ozoh, Ignatius I.] ESUTH Med Sch, Dept Surg, Neurosurg Unit, Enugu, Nigeria.
   [Alalade, Andrew] Lancashire Teaching Hosp NHS Fdn Trust, Dept Neurosurg, Preston, Lancs, England.
   [Sandvik, Ulrika; Olsson, Martin] Karolinska Inst, Dept Neurosurg, Stockholm, Sweden.
   [Tisell, Magnus] Sahlgrens Univ Hosp, Dept Neurosurg, Gothenburg, Sweden.
RP Uche, EO (通讯作者)，Univ Nigeria, Dept Surg, Neurosurg Unit, Coll Med, Ituku Ozalla, Enugu, Nigeria.; Uche, EO (通讯作者)，Univ Nigeria, Teaching Hosp, Ituku Ozalla, Enugu, Nigeria.
EM enoch.uche@unn.edu.ng
CR Abdous M, 2010, COMPUT EDUC, V55, P733, DOI 10.1016/j.compedu.2010.03.006
   Affouneh S., 2020, INTERDISCIPLINARY J, V11, P1, DOI DOI 10.30476/IJVLMS.2020.86120.1033
   Alkhatib, 2009, EUR J OPEN DIST E LE, pn2
   [Anonymous], 2020, APPL ED THEOR NEUR R
   Bong CL, 2020, ANESTH ANALG, V131, P86, DOI 10.1213/ANE.0000000000004846
   Boon, 2013, P AUSTR ASS RES ED C, DOI [10.13140/2.1.5030.5923, DOI 10.13140/2.1.5030.5923]
   Burchiel Kim J, 2016, Neurosurgery, V63 Suppl 1, P88, DOI 10.1227/NEU.0000000000001304
   Carey K., 2020, NEW YORK TIMES
   Cenzato M, 2020, J NEUROSURG, V133, P33, DOI 10.3171/2020.3.JNS20960
   Chojak M., 2018, INT J ED PEDAGOGICAL, V12, P1084, DOI 10.5281/zenodo.1474341
   Deora H, 2020, WORLD NEUROSURG, V142, pE396, DOI 10.1016/j.wneu.2020.07.038
   Dhawan Shivangi, 2020, Journal of Educational Technology Systems, V49, P5, DOI 10.1177/0047239520934018
   Furlong J., 2013, TIMES HIGHER ED
   Geake J, 2003, WESTMINSTER STUDIES, V26, P7, DOI DOI 10.1080/0140672030260102
   Guadix SW, 2020, WORLD NEUROSURG, V139, pE836, DOI [10.1016/j.wneu.2020.05.090, 10.1016/J.WNEu.2020.05.090]
   Haji FA, 2021, CAN J NEUROL SCI, V48, P152, DOI 10.1017/cjn.2020.234
   Kanmounye US, 2021, FRONT SURG, V8, DOI 10.3389/fsurg.2021.647279
   Khalafallah AM, 2020, WORLD NEUROSURG, V139, pE877, DOI 10.1016/j.wneu.2020.05.167
   Khalil R, 2020, BMC MED EDUC, V20, DOI 10.1186/s12909-020-02208-z
   Park KB, 2020, NEUROSPINE, V17, P348, DOI 10.14245/ns.2040246.123
   Pelargos PE, 2020, WORLD NEUROSURG, V140, pE381, DOI 10.1016/j.wneu.2020.05.263
   Soffer T, 2018, J COMPUT ASSIST LEAR, V34, P534, DOI 10.1111/jcal.12258
   Thango N, 2021, YOUNG AFRICAN NEUROS
   Wittayanakorn N, 2020, WORLD NEUROSURG, V144, pE164, DOI 10.1016/j.wneu.2020.08.073
NR 24
TC 0
Z9 0
U1 0
U2 0
PU SPRINGER WIEN
PI WIEN
PA SACHSENPLATZ 4-6, PO BOX 89, A-1201 WIEN, AUSTRIA
SN 0001-6268
EI 0942-0940
J9 ACTA NEUROCHIR
JI Acta Neurochir.
PD APR
PY 2022
VL 164
IS 4
BP 967
EP 972
DI 10.1007/s00701-021-05071-z
EA JAN 2022
PG 6
WC Clinical Neurology; Surgery
WE Science Citation Index Expanded (SCI-EXPANDED)
SC Neurosciences & Neurology; Surgery
GA 0E1RD
UT WOS:000744771500001
PM 35059854
OA Green Published, Bronze
DA 2022-07-18
ER

PT J
AU Kovacs, VA
   Starc, G
   Brandes, M
   Kaj, M
   Blagus, R
   Leskosek, B
   Suesse, T
   Dinya, E
   Guinhouya, BC
   Zito, V
   Rocha, PM
   Gonzalez, BP
   Kontsevaya, A
   Brzezinski, M
   Bidiugan, R
   Kiraly, A
   Csanyi, T
   Okely, AD
AF Kovacs, Viktoria A.
   Starc, Gregor
   Brandes, Mirko
   Kaj, Monika
   Blagus, Rok
   Leskosek, Bojan
   Suesse, Thomas
   Dinya, Elek
   Guinhouya, Benjamin C.
   Zito, Viviana
   Rocha, Paulo M.
   Gonzalez, Benito Perez
   Kontsevaya, Anna
   Brzezinski, Michal
   Bidiugan, Radu
   Kiraly, Anita
   Csanyi, Tamas
   Okely, Anthony D.
TI Physical activity, screen time and the COVID-19 school closures in
   Europe - An observational study in 10 countries
SO EUROPEAN JOURNAL OF SPORT SCIENCE
LA English
DT Article
DE Adolescents; children; coronavirus-19; sedentary behaviour
AB To date, few data on how the COVID-19 pandemic and restrictions affected children's physical activity in Europe have been published. This study examined the prevalence and correlates of physical activity and screen time from a large sample of European children during the COVID-19 pandemic to inform strategies and provide adequate mitigation measures. An online survey was conducted using convenience sampling from 15 May to 22 June, 2020. Parents were eligible if they resided in one of the survey countries and their children aged 6-18 years. 8395 children were included (median age [IQR], 13 [10-15] years; 47% boys; 57.6% urban residents; 15.5% in self-isolation). Approximately two-thirds followed structured routines (66.4% [95%CI, 65.4-67.4]), and more than half were active during online P.E. (56.6% [95%CI, 55.5-57.6]). 19.0% (95%CI, 18.2-19.9) met the WHO Global physical activity recommendation. Total screen time in excess of 2 h/day was highly prevalent (weekdays: 69.5% [95%CI, 68.5-70.5]; weekend: 63.8% [95%CI, 62.7-64.8]). Playing outdoors more than 2 h/day, following a daily routine and being active in online P.E. increased the odds of healthy levels of physical activity and screen time, particularly in mildly affected countries. In severely affected countries, online P.E. contributed most to meet screen time recommendation, whereas outdoor play was most important for adequate physical activity. Promoting safe and responsible outdoor activities, safeguarding P.E. lessons during distance learning and setting pre-planned, consistent daily routines are important in helping children maintain healthy active lifestyle in pandemic situation. These factors should be prioritised by policymakers, schools and parents.
C1 [Kovacs, Viktoria A.; Kaj, Monika; Csanyi, Tamas] Hungarian Sch Sport Federat, Munkacsy M U 17, H-1063 Budapest, Hungary.
   [Starc, Gregor; Leskosek, Bojan] Univ Ljubljana, Fac Sport, Ljubljana, Slovenia.
   [Brandes, Mirko] BIPS GmbH, Leibniz Inst Prevent Res & Epidemiol, Bremen, Germany.
   [Blagus, Rok] Univ Ljubljana, Med Fac, Inst Biostat & Med Informat, Ljubljana, Slovenia.
   [Suesse, Thomas] Univ Wollongong, Sch Math & Appl Stat, Keiraville, Australia.
   [Dinya, Elek] Semmelweis Univ, Inst Digital Hlth Sci, Budapest, Hungary.
   [Guinhouya, Benjamin C.] Univ Lille, ILIS, ULR 2694, METRICS Evaluat Technol Sante & Prat Med, Lille, France.
   [Zito, Viviana] Confederat Italian Assoc Phys Educ Teachers, Venice, Italy.
   [Rocha, Paulo M.] Portuguese Inst Sport & Youth, Lisbon, Portugal.
   [Gonzalez, Benito Perez] Univ Int Rioja, Logrono, Spain.
   [Kontsevaya, Anna] Natl Med Res Ctr Therapy & Prevent Med, Moscow, Russia.
   [Brzezinski, Michal] Med Univ Gdansk, Dept Paediat Gastroenterol Allergol & Paediat Nut, Gdansk, Poland.
   [Bidiugan, Radu] Natl Inst Sport Res, Bucharest, Romania.
   [Kiraly, Anita] Univ Pecs, Doctoral Sch Hlth Sci, Pecs, Hungary.
   [Csanyi, Tamas] Eotvos Lorand Univ, Dept Phys Educ, Budapest, Hungary.
   [Okely, Anthony D.] Univ Wollongong, Early Start & Illawarra Hlth & Med Res Inst, Keiraville, Australia.
RP Kovacs, VA (通讯作者)，Hungarian Sch Sport Federat, Munkacsy M U 17, H-1063 Budapest, Hungary.
EM kovacs.viktoria.anna@mdsz.hu
RI Okely, Anthony D/R-1679-2018; Manuel Rocha, Paulo/AAE-7124-2022; Kovács,
   Viktória/AAO-7386-2021; Pérez-González, Benito/AAF-7128-2021
OI Okely, Anthony D/0000-0002-1626-8170; Pérez-González,
   Benito/0000-0002-6191-2885; Kovacs, Viktoria Anna/0000-0003-0741-7880;
   Brzezinski, Michal/0000-0002-3426-507X
FU Slovenian Research Agency [P5-0142]
FX We thank the children and parents who generously volunteered and
   participated in this survey. We are also grateful for the participating
   institutes for supporting the field work in the countries. In
   particular, we thank the Belgium partners around Herman Van Driessche,
   for their efforts in distributing the questionnaire, and we regret that
   we had to exclude the Belgium data from the final analysis. We
   gratefully acknowledge the technical help of Dr. Joao Breda and Stephen
   Whiting from the WHO European Office for Prevention and Control of
   Noncommunicable Diseases in setting up the survey team. The study was
   co-funded by the Slovenian Research Agency within the research program
   Bio-psycho-social context of kinesiology (P5-0142).
CR American Academy of Pediatrics, 2007, IMP FAM ROUT 2007
   Bialek S, 2020, MMWR-MORBID MORTAL W, V69, P422, DOI 10.15585/mmwr.mm6914e4
   Brazendale K, 2017, INT J BEHAV NUTR PHY, V14, DOI 10.1186/s12966-017-0555-2
   Bull Fiona C, 2020, Br J Sports Med, V54, P1451, DOI 10.1136/bjsports-2020-102955
   Capel S., 2019, DEBATES PHYS ED
   Children's Commissioner, 2020, LOCKD HAS AFF CHILDR
   COVID WA., 2020, WHO ANNOUNCES COVID
   Dayton JD, 2021, PEDIATR CARDIOL, V42, P554, DOI 10.1007/s00246-020-02513-w
   Dunton GF, 2020, BMC PUBLIC HEALTH, V20, DOI 10.1186/s12889-020-09429-3
   Ekelund U, 2011, BRIT J SPORT MED, V45, P859, DOI 10.1136/bjsports-2011-090190
   European Centre for Disease Prevention and Control, 2020, COVID 19 COR DAT
   Fairclough SJ, 2015, J SCI MED SPORT, V18, P444, DOI 10.1016/j.jsams.2014.06.005
   Gotzinger F, 2020, LANCET CHILD ADOLESC, V4, P653, DOI 10.1016/S2352-4642(20)30177-2
   Guerrero MD, 2020, J SPORT HEALTH SCI, V9, P313, DOI 10.1016/j.jshs.2020.06.005
   Guthold R, 2020, LANCET CHILD ADOLESC, V4, P23, DOI 10.1016/S2352-4642(19)30323-2
   Hall G, 2021, PROG CARDIOVASC DIS, V64, P108, DOI 10.1016/j.pcad.2020.04.005
   Inchley J., 2020, INT REPORT
   Kokkonen J, 2019, EUR PHYS EDUC REV, V25, P796, DOI 10.1177/1356336X18775009
   Kowalski KC., 2004, COLL KINESIOLOGY U S
   Loades ME, 2020, J AM ACAD CHILD PSY, V59, P1218, DOI 10.1016/j.jaac.2020.05.009
   Loyen A, 2016, INT J BEHAV NUTR PHY, V13, DOI [10.1186/s12966-016-0395-5, 10.1186/s12966-016-0397-3]
   McCormack LA, 2016, J ACAD NUTR DIET, V116, P467, DOI 10.1016/j.jand.2015.10.024
   Meyer U, 2013, SCAND J MED SCI SPOR, V23, P600, DOI 10.1111/j.1600-0838.2011.01425.x
   Moore SA, 2020, INT J BEHAV NUTR PHY, V17, DOI 10.1186/s12966-020-00987-8
   Nevill M.E., 2005, J PHYS ACT HEALTH, V2, DOI [DOI 10.1123/JPAH.2.4.423, 10.1123/jpah.2.4.423]
   Okely AD, 2017, BMC PUBLIC HEALTH, V17, DOI 10.1186/s12889-017-4867-6
   Pietrobelli A, 2020, OBESITY, V28, P1382, DOI 10.1002/oby.22861
   Rundle AG, 2020, OBESITY, V28, P1008, DOI 10.1002/oby.22813
   Scott JJ, 2015, J PAEDIATR CHILD H, V51, P787, DOI 10.1111/jpc.12836
   Task Force on Sudden Infant Death Syndrome, 2016, PEDIATRICS, V138, pe2016, DOI DOI 10.1542/peds.2016-2592
   Tremblay MS, 2016, APPL PHYSIOL NUTR ME, V41, pS311, DOI [10.1139/apnm-2016-0151, 10.1139/apnm-2016-0203]
   Tremblay MS, 2011, INT J BEHAV NUTR PHY, V8, DOI 10.1186/1479-5868-8-98
   Troiano RP, 2008, MED SCI SPORT EXER, V40, P181, DOI 10.1249/mss.0b013e31815a51b3
   United Nations, 2020, POL BRIEF IMP COVID
   Weaver RG, 2020, INT J BEHAV NUTR PHY, V17, DOI 10.1186/s12966-020-01052-0
   Xiang M, 2020, PROG CARDIOVASC DIS, V63, P531, DOI 10.1016/j.pcad.2020.04.013
NR 36
TC 33
Z9 34
U1 10
U2 22
PU TAYLOR & FRANCIS LTD
PI ABINGDON
PA 2-4 PARK SQUARE, MILTON PARK, ABINGDON OR14 4RN, OXON, ENGLAND
SN 1746-1391
EI 1536-7290
J9 EUR J SPORT SCI
JI Eur. J. Sport Sci.
PD JUL 3
PY 2022
VL 22
IS 7
BP 1094
EP 1103
DI 10.1080/17461391.2021.1897166
EA MAR 2021
PG 10
WC Sport Sciences
WE Science Citation Index Expanded (SCI-EXPANDED)
SC Sport Sciences
GA 2H0JH
UT WOS:000634626700001
PM 33641633
OA hybrid
DA 2022-07-18
ER

PT J
AU Farber, CM
   Lemos, M
   Yekta-Michael, SS
AF Faerber, Christoph Maria
   Lemos, Martin
   Yekta-Michael, Sareh Said
TI Effect of an endodontic e-learning application on students' performance
   during their first root canal treatment on real patients: a pilot study
SO BMC MEDICAL EDUCATION
LA English
DT Article
DE Artificial teeth; Blended learning; COVID-19; E-learning; Endodontic
   teaching
ID FLIPPED CLASSROOM; DENTAL STUDENTS; EDUCATION; EXPERIENCE; QUALITY;
   STRESS; GUIDELINES; CURRICULUM; INNOVATION; CLERKSHIP
AB Background E-learning has found its way into dental teaching in general and endodontic teaching in particular. The present study aimed to implement a newly developed multimedia learning application and assess its effect on students' first root canal treatment on real patients. With the COVID-19 outbreak, the application's performance was investigated during the pandemic. Methods A total of 138 students in the initial clinical endodontic course participated in this study. The control group (n = 49) followed the traditional curriculum, including practice on artificial teeth and face-to-face teaching events. In addition to the traditional curriculum, test group 1 (n = 54) had access to an endodontic e-learning application containing videos demonstrating artificial teeth and patient cases. With the COVID-19 outbreak, test group 2 (n = 35) had no face-to-face teaching; however, endodontic patient treatments were included. The quality of students' first root canal treatment on real patients was compared using performance and radiographic assessment items. Statistical analysis was done using Kruskal-Wallis and chi-squared tests. Test groups received a questionnaire to assess the learning application. Test group 2 also completed a COVID-19-specific survey to measure students' perceptions of how the pandemic affected their endodontic education. Results The results of endodontic treatments were significantly better for test group 1 (P < 0.001) and 2 (P < 0.001) than for the control group. Likewise, there were significantly fewer treatment errors in test group 1 (P < 0.001) and 2 (P < 0.001). No significant differences were found between test groups 1 and 2. Students of the test groups positively evaluated the e-learning application. Students of test group 2 expressed their fear of negative impacts on their course performance. Conclusion The e-learning application was well-received and seemed to improve endodontic education. The results imply that the quality of education may be maintained by implementing e-learning to compensate for face-to-face teaching. As no difference was found between online and face-to-face teaching, students' and lecturers' concerns that endodontic education is suffering because of the pandemic may be eased.
C1 [Faerber, Christoph Maria] Rhein Westfal TH Aachen, Dept Operat Dent Periodontol & Prevent, Pauwelsstr 30, D-52074 Aachen, Germany.
   [Lemos, Martin] Rhein Westfal TH Aachen, Med Fac, Audiovisual Media Ctr, Pauwelsstr 30, D-52074 Aachen, Germany.
   [Yekta-Michael, Sareh Said] Rhein Westfal TH Aachen, Dept Orthodont, Pauwelsstr 30, D-52074 Aachen, Germany.
RP Yekta-Michael, SS (通讯作者)，Rhein Westfal TH Aachen, Dept Orthodont, Pauwelsstr 30, D-52074 Aachen, Germany.
EM samichael@ukaachen.de
FU Projekt DEAL
FX Open Access funding enabled and organized by Projekt DEAL.
CR Abbasi S, 2020, PAK J MED SCI, V36, pS57, DOI 10.12669/pjms.36.COVID19-S4.2766
   Al Raisi H, 2019, INT ENDOD J, V52, P1077, DOI 10.1111/iej.13089
   Al-Balas M, 2020, BMC MED EDUC, V20, DOI 10.1186/s12909-020-02257-4
   AlQhtani A, 2021, BMC MED EDUC, V21, DOI 10.1186/s12909-021-02888-1
   American Association of Endodontists, 2018, TREATM STAND
   Amir LR, 2020, BMC MED EDUC, V20, DOI 10.1186/s12909-020-02312-0
   [Anonymous], 2011, EUR J DENT EDUC, V15, P69, DOI 10.1111/j.1600-0579.2010.00637.x
   Baaij A, 2018, EUR ENDOD J, V3, P31, DOI 10.5152/eej.2017.17048
   de Oliveira MLB, 2019, J DENT EDUC, V83, P1092, DOI 10.21815/JDE.019.099
   Baumann MA, 1999, ORAL SURG ORAL MED O, V88, P714, DOI 10.1016/S1079-2104(99)70015-6
   Bitter K, 2016, J ENDODONT, V42, P1212, DOI 10.1016/j.joen.2016.05.020
   Bock A, 2020, BRIT J ORAL MAX SURG, V58, P1245, DOI 10.1016/j.bjoms.2020.03.008
   Bock A, 2018, BRIT J ORAL MAX SURG, V56, P956, DOI 10.1016/j.bjoms.2018.10.281
   Bock A, 2021, BMC MED EDUC, V21, DOI 10.1186/s12909-021-02569-z
   Botelho M, 2018, EUR J DENT EDUC, V22, pE564, DOI 10.1111/eje.12353
   Brumini G, 2014, EUR J DENT EDUC, V18, P15, DOI 10.1111/eje.12068
   Carbonaro M, 2008, MED TEACH, V30, P25, DOI 10.1080/01421590701753450
   Chang TY, 2021, J DENT SCI, V16, P15, DOI 10.1016/j.jds.2020.07.011
   Chutinan S, 2021, EUR J DENT EDUC, V25, P199, DOI 10.1111/eje.12591
   Clemente MP., 2021, INQUIRY, V58
   Cotta KI, 2016, CURR PHARM TEACH LEA, V8, P646, DOI 10.1016/j.cptl.2016.06.011
   De Moor R, 2013, INT ENDOD J, V46, P1105, DOI 10.1111/iej.12186
   Decurcio DA, 2019, INT ENDOD J, V52, P1153, DOI 10.1111/iej.13116
   Decurcio DA, 2020, AUST ENDOD J, V46, P47, DOI 10.1111/aej.12355
   Demirekin ZB, 2022, BMC MED EDUC, V22, DOI 10.1186/s12909-022-03382-y
   Desai BK, 2020, J DENT EDUC, V84, P512, DOI 10.1002/jdd.12162
   El-Ghandour NMF, 2020, NEUROSURG FOCUS, V49, DOI 10.3171/2020.9.FOCUS20634
   Elani HW, 2014, J DENT EDUC, V78, P226
   Fong W, 2018, INT ENDOD J, V51, pE197, DOI 10.1111/iej.12803
   Foster L, 2011, J DENT EDUC, V75, P1434
   Galibourg A, 2020, INT ENDOD J, V53, P1598, DOI 10.1111/iej.13368
   Galibourg A, 2020, J DENT EDUC, V84, P949, DOI 10.1002/jdd.12360
   Gancedo-Caravia L, 2020, INT ENDOD J, V53, P562, DOI 10.1111/iej.13251
   Giuliano CA, 2016, AM J PHARM EDUC, V80, DOI 10.5688/ajpe80466
   Goldberg M, 2012, INT J DENT, V2012, DOI 10.1155/2012/206321
   Goldstein Leonard B, 2021, Compend Contin Educ Dent, V42, P47
   Hanafi A, 2020, INT ENDOD J, V53, P1007, DOI 10.1111/iej.13299
   Haridy R, 2021, J DENT EDUC, V85, P483, DOI 10.1002/jdd.12498
   Harris M, 2017, BRIT DENT J, V222, P101, DOI 10.1038/sj.bdj.2017.76
   Hattar S, 2021, BMC MED EDUC, V21, DOI 10.1186/s12909-021-02584-0
   Haug SR, 2018, J ENDODONT, V44, P1088, DOI 10.1016/j.joen.2018.03.012
   Hayes Alyssa, 2017, BMC Res Notes, V10, P714, DOI 10.1186/s13104-017-2979-9
   Herrero JI, 2020, ADV PHYSIOL EDUC, V44, P370, DOI 10.1152/advan.00153.2019
   Hew KF, 2018, BMC MED EDUC, V18, DOI 10.1186/s12909-018-1144-z
   Hung M, 2021, J DENT EDUC, V85, P148, DOI 10.1002/jdd.12404
   Iyer P, 2020, J DENT EDUC, V84, P718, DOI 10.1002/jdd.12163
   Kanneganti A, 2020, ACTA OBSTET GYN SCAN, V99, P692, DOI 10.1111/aogs.13885
   Kemp N, 2014, FRONT PSYCHOL, V5, DOI 10.3389/fpsyg.2014.01278
   Khatoon B, 2019, BRIT DENT J, V227, P298, DOI 10.1038/s41415-019-0615-x
   Lara Juan Sebastian, 2020, JMIR Med Educ, V6, pe14140, DOI 10.2196/14140
   Lee C, 2018, J DENT EDUC, V82, P614, DOI 10.21815/JDE.018.070
   Liebert CA, 2016, AM J SURG, V211, P451, DOI 10.1016/j.amjsurg.2015.10.004
   Liu XQ, 2020, EUR J DENT EDUC, V24, P786, DOI 10.1111/eje.12569
   Loch C, 2021, J DENT EDUC, V85, P44, DOI 10.1002/jdd.12402
   Lost C, 2006, INT ENDOD J, V39, P921, DOI 10.1111/j.1365-2591.2006.01180.x
   Lost C, 2001, INT ENDOD J, V34, P574
   Lugassy D, 2019, PLOS ONE, V14, DOI 10.1371/journal.pone.0211639
   Mackenzie JS, 2020, MICROBIOL AUST, V41, P45, DOI 10.1071/MA20013
   Mardani M, 2020, J DENT EDUC, V84, P615, DOI 10.1002/jdd.12045
   Mesgouez C, 2003, INT ENDOD J, V36, P161, DOI 10.1046/j.1365-2591.2003.00625.x
   Mishra K, 2020, CURR OPIN OPHTHALMOL, V31, P380, DOI 10.1097/ICU.0000000000000681
   Mitchell Jan, 2017, MedEdPORTAL, V13, P10587, DOI 10.15766/mep_2374-8265.10587
   Moraros J, 2015, BMC MED EDUC, V15, DOI 10.1186/s12909-015-0317-2
   Mukhtar K, 2020, PAK J MED SCI, V36, pS27, DOI 10.12669/pjms.36.COVID19-S4.2785
   Munoz E, 2019, INT ENDOD J, V52, P1244, DOI 10.1111/iej.13111
   Munoz E, 2014, J ENDODONT, V40, P547, DOI 10.1016/j.joen.2013.08.027
   Nasseripour M, 2021, J MED EDUC CURRIC DE, V8, DOI 10.1177/2382120521999667
   Oliveira EY, 2019, J MED SYST, V43, DOI 10.1007/s10916-019-1438-7
   Paul Nadine, 2020, JMIR Med Educ, V6, pe22926, DOI 10.2196/22926
   Petersson Kerstin, 2002, Eur J Dent Educ, V6, P176, DOI 10.1034/j.1600-0579.2002.00261.x
   Quinn B, 2020, EUR J DENT EDUC, V24, P811, DOI 10.1111/eje.12542
   Qutieshat AS, 2020, J DENT EDUC, V84, P135, DOI 10.21815/JDE.019.167
   Rafai N, 2016, BMC MED EDUC, V16, DOI 10.1186/s12909-016-0825-8
   Ramlogan S, 2014, EUR J DENT EDUC, V18, P31, DOI 10.1111/eje.12053
   Reich S, 2007, ADV HEALTH SCI EDUC, V12, P321, DOI 10.1007/s10459-006-9004-8
   Reymus M, 2020, INT ENDOD J, V53, P1446, DOI 10.1111/iej.13361
   Reymus M, 2019, INT ENDOD J, V52, P123, DOI 10.1111/iej.12964
   Reymus M, 2018, INT ENDOD J, V51, P1313, DOI 10.1111/iej.12947
   Reymus M, 2021, CLIN EXP DENT RES, V7, P3, DOI 10.1002/cre2.334
   Robberecht L, 2017, J DENT EDUC, V81, P326
   Sadr A, 2021, AUST ENDOD J, V47, P327, DOI 10.1111/aej.12501
   Schmitz SM, 2021, BMC SURG, V21, DOI 10.1186/s12893-021-01203-5
   Seifert LB, 2019, BMC MED EDUC, V19, DOI 10.1186/s12909-019-1887-1
   Singal A, 2021, SURG RADIOL ANAT, V43, P515, DOI 10.1007/s00276-020-02615-3
   Smith W, 2012, EUR J DENT EDUC, V16, P91, DOI 10.1111/j.1600-0579.2011.00724.x
   Streiner DL, 2003, J PERS ASSESS, V80, P99, DOI 10.1207/S15327752JPA8001_18
   Sukumar S, 2021, EUR J DENT EDUC, V25, P325, DOI 10.1111/eje.12608
   Vanka A, 2020, EUR J DENT EDUC, V24, P213, DOI 10.1111/eje.12487
   Wang K, 2021, J DENT EDUC, V85, P128, DOI 10.1002/jdd.12413
   Wilcha Robyn-Jenia, 2020, JMIR Med Educ, V6, pe20963, DOI 10.2196/20963
   Wong G, 2019, EUR J DENT EDUC, V23, P28, DOI 10.1111/eje.12382
   Yekta-Michael SS, 2021, BMC MED EDUC, V21, DOI 10.1186/s12909-021-02848-9
   Zheng MX, 2021, BMC MED EDUC, V21, DOI 10.1186/s12909-021-02909-z
   Zhu Hong, 2018, Shanghai Kou Qiang Yi Xue, V27, P333
NR 94
TC 0
Z9 0
U1 2
U2 2
PU BMC
PI LONDON
PA CAMPUS, 4 CRINAN ST, LONDON N1 9XW, ENGLAND
EI 1472-6920
J9 BMC MED EDUC
JI BMC Med. Educ.
PD MAY 23
PY 2022
VL 22
IS 1
AR 394
DI 10.1186/s12909-022-03463-y
PG 13
WC Education & Educational Research; Education, Scientific Disciplines
WE Science Citation Index Expanded (SCI-EXPANDED); Social Science Citation Index (SSCI)
SC Education & Educational Research
GA 1L4CJ
UT WOS:000799237800003
PM 35606729
OA Green Published, gold
DA 2022-07-18
ER

PT J
AU Arundell, L
   Veitch, J
   Sahlqvist, S
   Uddin, R
   Ridgers, ND
   Salmon, J
   Timperio, A
   Parker, K
AF Arundell, Lauren
   Veitch, Jenny
   Sahlqvist, Shannon
   Uddin, Riaz
   Ridgers, Nicola D.
   Salmon, Jo
   Timperio, Anna
   Parker, Kate
TI Changes in Families' Leisure, Educational/Work and Social Screen Time
   Behaviours before and during COVID-19 in Australia: Findings from the
   Our Life at Home Study
SO INTERNATIONAL JOURNAL OF ENVIRONMENTAL RESEARCH AND PUBLIC HEALTH
LA English
DT Article
DE child; adolescent; family; television; leisure activities; social
   interaction
ID PHYSICAL-ACTIVITY; SEDENTARY BEHAVIOR; HEALTH OUTCOMES; MENTAL-HEALTH;
   CHILDRENS; ASSOCIATIONS; TRENDS
AB This study aimed to understand differences in leisure, educational/work and social screen time behaviours experienced by parents and children due to COVID-19 lockdown restrictions, which may inform behaviour change strategies and policy in the transition to a COVID-normal life. Participants in the "Our Life at Home " study (n = 218 parents from Australia, 43.4 +/- 6.8 years, 88% female) completed a cross-sectional online survey in April/May 2020. Parents recalled their own and their child (8.7 +/- 2.0 years, 42% female) or adolescents (15.0 +/- 1.5 years, 50% female) participation in nine screen time behaviours in the past month (during lockdown) and retrospectively for February 2020 (pre-lockdown), providing data on 436 individuals. Screen time behaviours included leisure (computer/laptop and tablet/smartphone for leisure, TV/videos/DVDs and game consoles); education/work (computer/laptop and tablet/smartphone for work/education); and social screen time (computer/tablet/smartphone for social communication with friends, family and work (parents only)). Wilcoxon signed-rank tests and effect sizes (r) compared the time spent in each behaviour pre-lockdown and during lockdown. Large differences were observed in social (parents: r = 0.41-0.57; children: r = 0.55-0.65; adolescents: r = 0.28-0.43) and education (children: r = 0.50-0.65 and adolescents: r = 0.25-0.37) behaviours. There were small or no differences in leisure time screen use. COVID-19 lockdown restrictions have impacted parent's and children's screen time, and future research and policy should consider strategies to support families to manage screen time.
C1 [Arundell, Lauren; Veitch, Jenny; Sahlqvist, Shannon; Uddin, Riaz; Ridgers, Nicola D.; Salmon, Jo; Timperio, Anna; Parker, Kate] Deakin Univ, Inst Phys Act & Nutr IPAN, Sch Exercise & Nutr Sci, Geelong, Vic 3220, Australia.
RP Arundell, L (通讯作者)，Deakin Univ, Inst Phys Act & Nutr IPAN, Sch Exercise & Nutr Sci, Geelong, Vic 3220, Australia.
EM lauren.arundell@deakin.edu.au
RI Parker, Kate/X-1102-2019; Uddin, Riaz/M-1477-2017; Ridgers,
   Nicola/AGN-1339-2022; Ridgers, Nicola/B-2092-2013; Salmon,
   Jo/C-1226-2009
OI Parker, Kate/0000-0002-8301-1391; Uddin, Riaz/0000-0001-8133-9732;
   Ridgers, Nicola/0000-0001-5713-3515; Sahlqvist,
   Shannon/0000-0002-3714-9533; Arundell, Lauren/0000-0002-8178-4104;
   Salmon, Jo/0000-0002-4734-6354
FU Deakin Universitys Institute for Physical Activity and Nutrition (IPAN);
   National Health and Medical Research Council Investigator Grant [APP
   1176885]; Alfred Deakin Postdoctoral Research Fellowship; Australian
   National Heart Foundation [101928, 101895]
FX This study received funding from Deakin Universitys Institute for
   Physical Activity and Nutrition (IPAN). J.S. is supported by a National
   Health and Medical Research Council Investigator Grant (APP 1176885).
   R.U. is supported by an Alfred Deakin Postdoctoral Research Fellowship.
   J.V. and N.D.R. are supported by an Australian National Heart Foundation
   Future Leader Fellowship (J.V.: ID 101928, N.D.R.: 101895).
CR Arundell L, 2020, BMC PUBLIC HEALTH, V20, DOI 10.1186/s12889-020-09581-w
   Arundell L, 2019, INT J ENV RES PUB HE, V16, DOI 10.3390/ijerph16224565
   Arundell L, 2019, INT J ENV RES PUB HE, V16, DOI 10.3390/ijerph16020277
   Arundell L, 2016, INT J BEHAV NUTR PHY, V13, DOI 10.1186/s12966-016-0419-1
   Ashton JJ, 2019, LANCET CHILD ADOLESC, V3, P292, DOI 10.1016/S2352-4642(19)30062-8
   Australian Institute of Health and Welfare, 2018, PHYS ACT LIF STAG
   Babic MJ, 2017, MENT HEALTH PHYS ACT, V12, P124, DOI 10.1016/j.mhpa.2017.04.001
   Biddle SJH, 2014, BRIT J SPORT MED, V48, P182, DOI 10.1136/bjsports-2013-093078
   Bucksch J, 2016, J ADOLESCENT HEALTH, V58, P417, DOI 10.1016/j.jadohealth.2015.11.014
   Canadian Society for Exercise Physiology (CSEP), 2016, CAN 24 HOUR MOV GUID
   Carson V, 2016, APPL PHYSIOL NUTR ME, V41, pS240, DOI 10.1139/apnm-2015-0630
   Carson V, 2011, BMC PUBLIC HEALTH, V11, DOI 10.1186/1471-2458-11-274
   Davies CA, 2012, PREV MED, V55, P46, DOI 10.1016/j.ypmed.2012.05.003
   Eyimaya AO, 2021, J PEDIATR NURS, V56, P24, DOI 10.1016/j.pedn.2020.10.002
   Fritz CO, 2012, J EXP PSYCHOL GEN, V141, P2, DOI 10.1037/a0024338
   Gabel L, 2016, PEDIATR OBES, V11, P194, DOI 10.1111/ijpo.12045
   Guerrero MD, 2020, J SPORT HEALTH SCI, V9, P313, DOI 10.1016/j.jshs.2020.06.005
   King AC, 2011, EUR J PUBLIC HEALTH, V21, P424, DOI 10.1093/eurpub/ckq104
   Kontostoli E, 2021, OBES REV, V22, DOI 10.1111/obr.13263
   Loucaides CA, 2018, EARLY CHILD DEV CARE, V188, P410, DOI 10.1080/03004430.2016.1226292
   Meyer J, 2020, INT J ENV RES PUB HE, V17, DOI 10.3390/ijerph17186469
   Mistry KB, 2007, PEDIATRICS, V120, P762, DOI 10.1542/peds.2006-3573
   Nathan A, 2021, INT J ENV RES PUB HE, V18, DOI 10.3390/ijerph18052583
   Parker K, 2021, J MED INTERNET RES, V23, DOI 10.2196/23389
   Pearce MS, 2012, PLOS ONE, V7, DOI 10.1371/journal.pone.0037975
   Rhodes RE, 2020, INT J BEHAV NUTR PHY, V17, DOI 10.1186/s12966-020-00973-0
   Rich C, 2012, INT J BEHAV NUTR PHY, V9, DOI 10.1186/1479-5868-9-49
   Ridgers ND, 2015, INT J BEHAV NUTR PHY, V12, DOI 10.1186/s12966-015-0245-x
   Ryan T., 2017, J RELATIONSHIPS RES, V8, DOI [10.1017/jrr.2017.13, DOI 10.1017/JRR.2017.13]
   Salmon J, 2005, OBES RES, V13, P1939, DOI 10.1038/oby.2005.239
   Salmon J, 2011, BMC PUBLIC HEALTH, V11, DOI 10.1186/1471-2458-11-759
   Sanders T, 2019, INT J BEHAV NUTR PHY, V16, DOI 10.1186/s12966-019-0881-7
   Schmidt ME, 2012, OBESITY, V20, P1338, DOI 10.1038/oby.2011.348
   Schmidt SCE, 2020, SCI REP-UK, V10, DOI 10.1038/s41598-020-78438-4
   Smith L, 2020, PSYCHIAT RES, V292, DOI 10.1016/j.psychres.2020.113333
   Sullivan Gail M, 2012, J Grad Med Educ, V4, P279, DOI 10.4300/JGME-D-12-00156.1
   Telford A, 2004, PEDIATR EXERC SCI, V16, P64, DOI 10.1123/pes.16.1.64
   Thomas G, 2020, PREV MED, V141, DOI 10.1016/j.ypmed.2020.106258
   Thorp AA, 2011, AM J PREV MED, V41, P207, DOI 10.1016/j.amepre.2011.05.004
   Trinh L, 2015, J CAN ACAD CHILD ADO, V24, P17
   Virgara R, 2021, INT J BEHAV NUTR PHY, V18, DOI 10.1186/s12966-020-01061-z
   Wagner BE, 2021, INT J ENV RES PUB HE, V18, DOI 10.3390/ijerph18094613
   Wahi G, 2011, ARCH PEDIAT ADOL MED, V165, P979, DOI 10.1001/archpediatrics.2011.122
   Wong CW, 2021, AM J OPHTHALMOL, V223, P333, DOI 10.1016/j.ajo.2020.07.034
   Xu HL, 2015, J OBES, V2015, DOI 10.1155/2015/546925
NR 45
TC 1
Z9 1
U1 6
U2 11
PU MDPI
PI BASEL
PA ST ALBAN-ANLAGE 66, CH-4052 BASEL, SWITZERLAND
EI 1660-4601
J9 INT J ENV RES PUB HE
JI Int. J. Environ. Res. Public Health
PD NOV
PY 2021
VL 18
IS 21
AR 11335
DI 10.3390/ijerph182111335
PG 10
WC Environmental Sciences; Public, Environmental & Occupational Health
WE Science Citation Index Expanded (SCI-EXPANDED); Social Science Citation Index (SSCI)
SC Environmental Sciences & Ecology; Public, Environmental & Occupational
   Health
GA WX5GQ
UT WOS:000718624700001
PM 34769850
OA Green Published, Green Accepted, gold
DA 2022-07-18
ER

PT J
AU Zhang, YF
   Ma, ZF
AF Zhang, Yingfei
   Ma, Zheng Feei
TI Impact of the COVID-19 Pandemic on Mental Health and Quality of Life
   among Local Residents in Liaoning Province, China: A Cross-Sectional
   Study
SO INTERNATIONAL JOURNAL OF ENVIRONMENTAL RESEARCH AND PUBLIC HEALTH
LA English
DT Article
DE coronavirus; mental health; IES; pandemic; China
ID SARS EPIDEMIC; HONG-KONG
AB Our study aimed to investigate the immediate impact of the COVID-19 pandemic on mental health and quality of life among local Chinese residents aged >= 18 years in Liaoning Province, mainland China. An online survey was distributed through a social media platform between January and February 2020. Participants completed a modified validated questionnaire that assessed the Impact of Event Scale (IES), indicators of negative mental health impacts, social and family support, and mental health-related lifestyle changes. A total of 263 participants (106 males and 157 females) completed the study. The mean age of the participants was 37.7 +/- 14.0 years, and 74.9% had a high level of education. The mean IES score in the participants was 13.6 +/- 7.7, reflecting a mild stressful impact. Only 7.6% of participants had an IES score >= 26. The majority of participants (53.3%) did not feel helpless due to the pandemic. On the other hand, 52.1% of participants felt horrified and apprehensive due to the pandemic. Additionally, the majority of participants (57.8-77.9%) received increased support from friends and family members, increased shared feeling and caring with family members and others. In conclusion, the COVID-19 pandemic was associated with mild stressful impact in our sample, even though the COVID-19 pandemic is still ongoing. These findings would need to be verified in larger population studies.
C1 [Zhang, Yingfei] Jinzhou Med Univ, Publ Basic Coll, Math Teaching & Res Off, Jinzhou 121001, Peoples R China.
   [Ma, Zheng Feei] Xian Jiaotong Liverpool Univ, Dept Hlth & Environm Sci, Suzhou 215123, Peoples R China.
RP Zhang, YF (通讯作者)，Jinzhou Med Univ, Publ Basic Coll, Math Teaching & Res Off, Jinzhou 121001, Peoples R China.
EM Yingfeizhang2018@hotmail.com; Zhengfeei.Ma@xjtlu.edu.cn
RI Zheng Feei, FHEA ANutr FRSPH/B-1225-2015; ÇOLAK, CEMİL/ABI-3261-2020
OI Zheng Feei, FHEA ANutr FRSPH/0000-0002-7276-2229; ÇOLAK,
   CEMİL/0000-0001-5406-098X; Zhang, Yingfei/0000-0003-4900-5681
CR [Anonymous], 2020, NATURE, V577, P450, DOI 10.1038/d41586-020-00153-x
   Brooks Samantha K, 2020, Lancet, V395, P912, DOI 10.1016/S0140-6736(20)30460-8
   Chan JFW, 2020, LANCET, V395, P514, DOI 10.1016/S0140-6736(20)30154-9
   Graham RL, 2013, NAT REV MICROBIOL, V11, P836, DOI 10.1038/nrmicro3143
   Huang CL, 2020, LANCET, V395, P497, DOI 10.1016/S0140-6736(20)30183-5
   Hui DS, 2020, INT J INFECT DIS, V91, P264, DOI 10.1016/j.ijid.2020.01.009
   Lau JTF, 2006, J INFECTION, V53, P114, DOI 10.1016/j.jinf.2005.10.019
   Lau JTF, 2005, PREV MED, V41, P454, DOI 10.1016/j.ypmed.2004.11.023
   Lau JTF, 2005, EMERG INFECT DIS, V11, P417
   Lau JTF, 2003, J EPIDEMIOL COMMUN H, V57, P864, DOI 10.1136/jech.57.11.864
   Nkengasong J, 2020, NAT MED, V26, P310, DOI 10.1038/s41591-020-0771-1
   Qiu JY, 2020, GEN PSYCHIAT, V33, DOI 10.1136/gpsych-2020-100213
   Wang WE, 2020, J MED VIROL, V92, P441, DOI 10.1002/jmv.25689
   Wilder-Smith A, 2020, LANCET INFECT DIS, V20, pE102, DOI 10.1016/S1473-3099(20)30129-8
   World Health Organization (WHO), 2020, COR DIS COVID 19 WEE
   Wuhan Municipal Health Commission, WUH MUN HLTH COMM BR
NR 16
TC 484
Z9 503
U1 21
U2 110
PU MDPI
PI BASEL
PA ST ALBAN-ANLAGE 66, CH-4052 BASEL, SWITZERLAND
EI 1660-4601
J9 INT J ENV RES PUB HE
JI Int. J. Environ. Res. Public Health
PD APR
PY 2020
VL 17
IS 7
AR 2381
DI 10.3390/ijerph17072381
PG 12
WC Environmental Sciences; Public, Environmental & Occupational Health
WE Science Citation Index Expanded (SCI-EXPANDED); Social Science Citation Index (SSCI)
SC Environmental Sciences & Ecology; Public, Environmental & Occupational
   Health
GA LK3LI
UT WOS:000530763300213
PM 32244498
OA Green Published, gold
DA 2022-07-18
ER

PT J
AU Alhazmi, RA
   Alghadeer, S
   Al-Arifi, MN
   Alamer, AA
   Mubarak, AM
   Alwhaibi, A
   Alfayez, R
   Alsubaie, S
AF Alhazmi, Riyadh A.
   Alghadeer, Sultan
   Al-Arifi, Mohamed N.
   Alamer, Asma A.
   Mubarak, Abdullah M.
   Alwhaibi, Abdulrahman
   Alfayez, Raghad
   Alsubaie, Sara
TI Prevalence and Factors of Anxiety During the Coronavirus-2019 Pandemic
   Among Teachers in Saudi Arabia
SO FRONTIERS IN PUBLIC HEALTH
LA English
DT Article
DE COVID-19; pandemic; anxiety; education; occupational health; educator;
   teacher; mental
ID SCHOOL TEACHERS
AB BackgroundTeachers play a central role in successful education. Due to the COVID-19 pandemic, regular in-person attendance in classes at all levels of education has been disrupted for more than 1 year in many countries. These lockdowns, which include the discontinuation of in person learning at schools and universities has presented a significant challenge for teachers to adapt to online teaching. Given this rapid format change, occupational anxiety levels among educators has increased. ObjectiveThe primary objective of this study was to assess the prevalence of anxiety among teachers in Saudi Arabia. A secondary objective was to explore characteristics of teachers associated with the level of anxiety level during the period of lockdown. MethodsAn anonymous, online cross-sectional study was carried for 3 months (February 2021 through April 2021). The questionnaire consisted of four sections and included the Generalized Anxiety Disorder instrument (GAD-7). Chi-square tests were completed for categorical comparisons while binary logistic regressions were used for associative relationship exploration. The IRB at King Saudi University Medical City, Saudi Arabia approved this study. ResultsA total of 742 respondents completed the survey yielding an anxiety prevalence of 58.2 % among teachers. Medium degree of statistically significant differences identified as marital status (p = 0.046). women had higher anxiety (65.3%) than men (34.7%) but gender with anxiety was low degree of statistical significance compared with non-anxiety status (p = 0.697). The odds of anxiety among middle teachers was twice (OR = 2.01) as high as the odds of anxiety among other levels of teacher (p = 0.01, 95% CI 0.94-4.26). ConclusionsThis study identified that many teachers experienced anxiety during the lockdown, especially women and middle school teachers. Future studies should identify contributing factors to estimate the magnitude of the exposure to anxiety between different types of teachers to help establish better preventive measures based on the workplace environment.
C1 [Alhazmi, Riyadh A.] King Saud Univ, Prince Sultan Bin Abdulaziz Coll Emergency Med Se, Dept Emergency Med Serv, Riyadh, Saudi Arabia.
   [Alghadeer, Sultan; Al-Arifi, Mohamed N.; Alwhaibi, Abdulrahman; Alfayez, Raghad; Alsubaie, Sara] King Saud Univ, Coll Pharm, Dept Clin Pharm, Riyadh, Saudi Arabia.
   [Alamer, Asma A.] King Faisal Univ, Coll Educ, Dept Curricula & Teaching Methods, Al Hasa, Saudi Arabia.
   [Mubarak, Abdullah M.] King Saud Univ, Prince Sultan Bin Abdulaziz Coll Emergency Med Se, Dept Basic Sci, Riyadh, Saudi Arabia.
RP Alhazmi, RA (通讯作者)，King Saud Univ, Prince Sultan Bin Abdulaziz Coll Emergency Med Se, Dept Emergency Med Serv, Riyadh, Saudi Arabia.
EM rialhazmi@ksu.edu.sa
OI Alsubaie, Sarah/0000-0002-3128-5921
FU King Saud University, Riyadh, Saudi Arabia [RSP-2021/81]
FX The authors acknowledge the financial support from the Research
   Supporting Project (No. RSP-2021/81), King Saud University, Riyadh,
   Saudi Arabia.
CR AlHadi AN, 2017, ANN GEN PSYCHIATR, V16, DOI 10.1186/s12991-017-0155-1
   [Anonymous], 2020, 56 ANN REP 1441H
   Arab N., 2020, SAUDIARABIAANNOUNCES
   Gallegos WLA, 2019, PROPOS REPRESENT, V7, P92, DOI 10.20511/pyr2019.v7n3.390
   Asmundson GJG, 2020, J ANXIETY DISORD, V71, DOI 10.1016/j.janxdis.2020.102211
   Asmundson GJG, 2010, CURR PSYCHIAT REP, V12, P306, DOI 10.1007/s11920-010-0123-9
   Batelaan NM, 2016, BRIT J PSYCHIAT, V208, P223, DOI 10.1192/bjp.bp.114.156554
   Carlsen HB, 2021, EUR SOC, V23, pS122, DOI 10.1080/14616696.2020.1818270
   Chao M, 2020, J ANXIETY DISORD, V74, DOI 10.1016/j.janxdis.2020.102248
   Craske MG, 2009, DEPRESS ANXIETY, V26, P1066, DOI 10.1002/da.20633
   Cucinotta Domenico, 2020, Acta Biomed, V91, P157, DOI 10.23750/abm.v91i1.9397
   Dib C. Z., 1988, AIP Conference Proceedings, P300
   Santamaria MD, 2021, GLOB MENT HEALTH, V8, DOI 10.1017/gmh.2021.14
   Gao JL, 2020, PLOS ONE, V15, DOI 10.1371/journal.pone.0231924
   Garcia-Priego B. A., 2020, ANXIETY DEPRESSION A, DOI DOI 10.1101/2020.05.10.20095844
   Hadi AA, 2009, SE ASIAN J TROP MED, V40, P1359
   Hammad MA, 2021, PLOS ONE, V16, DOI 10.1371/journal.pone.0248811
   Kamal N. M., 2020, Kurdistan Journal of Applied Research, V5, P37, DOI 10.24017/covid.5
   Li Q, 2020, NEW ENGL J MED, V382, P1199, DOI 10.1056/NEJMoa2001316
   Lunenburg FC., 2011, FOCUS COLL U SCH, V5, P1
   Maaravi Y, 2020, PUBLIC HEALTH, V185, P243, DOI 10.1016/j.puhe.2020.06.032
   Malesza M, 2021, PERS INDIV DIFFER, V170, DOI 10.1016/j.paid.2020.110419
   Moghanibashi-Mansourieh A, 2020, ASIAN J PSYCHIATR, V51, DOI 10.1016/j.ajp.2020.102076
   Neill RD, 2021, J PUBLIC HEALTH-HEID, DOI 10.1007/s10389-021-01506-0
   Ozamiz-Etxebarria N, 2021, FRONT PSYCHOL, V11, DOI 10.3389/fpsyg.2020.620718
   Ozdin S, 2020, INT J SOC PSYCHIATR, V66, P504, DOI 10.1177/0020764020927051
   Ribeiro FS, 2021, INT J ENV RES PUB HE, V18, DOI 10.3390/ijerph18094847
   Talidong KJB, 2020, J LOSS TRAUMA, V25, P573, DOI 10.1080/15325024.2020.1759225
   Teles R, 2020, INT J ENV RES PUB HE, V17, DOI 10.3390/ijerph17093248
   Vaaland GS, 2011, SCAND J EDUC RES, V55, P1, DOI 10.1080/00313831.2011.539850
   Vannucci A, 2017, J AFFECT DISORDERS, V207, P163, DOI 10.1016/j.jad.2016.08.040
   Wang YH, 2020, MOL PSYCHIATR, V25, P1487, DOI 10.1038/s41380-019-0595-x
   WHO, 2020, WHO DIR GEN OP REM M
   Zhu N, 2020, NEW ENGL J MED, V382, P727, DOI 10.1056/NEJMoa2001017
NR 34
TC 0
Z9 0
U1 2
U2 2
PU FRONTIERS MEDIA SA
PI LAUSANNE
PA AVENUE DU TRIBUNAL FEDERAL 34, LAUSANNE, CH-1015, SWITZERLAND
EI 2296-2565
J9 FRONT PUBLIC HEALTH
JI Front. Public Health
PD MAR 21
PY 2022
VL 10
AR 827238
DI 10.3389/fpubh.2022.827238
PG 7
WC Public, Environmental & Occupational Health
WE Science Citation Index Expanded (SCI-EXPANDED); Social Science Citation Index (SSCI)
SC Public, Environmental & Occupational Health
GA 0J3RE
UT WOS:000780022400001
PM 35387186
OA gold, Green Published
DA 2022-07-18
ER

PT J
AU Wu, F
   Yuan, Y
   Deng, ZM
   Yin, D
   Shen, QF
   Zeng, JH
   Xie, YH
   Xu, MF
   Yang, MY
   Jiang, SQ
   Zhang, CH
   Lu, HX
   Sun, CJ
AF Wu, Fan
   Yuan, Yue
   Deng, Zhaomin
   Yin, Di
   Shen, Qiufeng
   Zeng, Jiehua
   Xie, Yanhong
   Xu, Meifen
   Yang, Meiyi
   Jiang, Shiqiang
   Zhang, Chunhuan
   Lu, Huixi
   Sun, Caijun
TI Acceptance of COVID-19 booster vaccination based on the protection
   motivation theory: A cross-sectional study in China
SO JOURNAL OF MEDICAL VIROLOGY
LA English
DT Article
DE booster vaccine; COVID-19; protection motivation theory; vaccine
   hesitancy
ID HEALTH-CARE WORKERS; HESITANCY; WILLINGNESS; INTENTION; RECEIVE; SAFETY
AB The promotion of the booster shots against severe acute respiratory syndrome coronavirus 2 (SARS-CoV-2) infection is an open issue to be discussed. Little is known about the public intention and the influencing factors regarding the booster vaccine. A cross-sectional survey in Chinese adults was conducted using an online questionnaire, which designed on the basis of protection motivation theory (PMT) scale and vaccine hesitancy scale (VHS). Hierarchical multiple regression was used to compare the fitness of the PMT scale and VHS for predicting booster vaccination intention. Multivariable logistic regression was used to analyze the factors associated with the acceptance. Six thousand three hundred twenty-one (76.8%) of participants were willing to take the booster shot. However, the rest of the participants (23.2%) were still hesitant to take the booster vaccine. The PMT scale was more powerful than the VHS in explaining the vaccination intention. Participants with high perceived severity (adjusted odds ratio [aOR] = 0.69) and response cost (aOR = 0.47) were less willing to take the booster shots, but participants with high perceived susceptibility (aOR = 1.19), response efficacy (aOR = 2.13), and self-efficacy (aOR = 3.33) were more willing to take the booster shots. In summary, interventions based on PMT can provide guidance to ensure the acceptance of the booster vaccine.
C1 [Wu, Fan; Yuan, Yue; Deng, Zhaomin; Yin, Di; Sun, Caijun] Sun Yat Sen Univ, Sch Publ Hlth Shenzhen, Shenzhen Campus, Shenzhen 518107, Peoples R China.
   [Shen, Qiufeng; Lu, Huixi] Huadu Ctr Dis Control & Prevent, Guangzhou 510800, Peoples R China.
   [Zeng, Jiehua] Huadu Dist Huashan Town Hlth Ctr, Recheng Community Hlth Serv Stn, Guangzhou, Peoples R China.
   [Xie, Yanhong] Tanbu Town Cent Hlth Ctr, Huadu Vaccinat Clin, Guangzhou, Peoples R China.
   [Xu, Meifen] Shiling Town Synthet Community Hlth Serv Ctr Huad, Guangzhou, Peoples R China.
   [Yang, Meiyi] Jianshebei Community Hlth Serv Ctr Huadu Dist, Guangzhou, Peoples R China.
   [Jiang, Shiqiang] Nanshan Dist Ctr Dis Control & Prevent, Shenzhen, Peoples R China.
   [Zhang, Chunhuan] Guangzhou Ctr Dis Control & Prevent, Guangzhou, Peoples R China.
   [Sun, Caijun] Sun Yat Sen Univ, Key Lab Trop Dis Control, Minist Educ, Guangzhou, Peoples R China.
RP Sun, CJ (通讯作者)，Sun Yat Sen Univ, Sch Publ Hlth Shenzhen, Shenzhen Campus, Shenzhen 518107, Peoples R China.; Lu, HX (通讯作者)，Huadu Ctr Dis Control & Prevent, Guangzhou 510800, Peoples R China.
EM lhx00227@163.com; suncaijun@mail.sysu.edu.cn
FU National Natural Science Foundation of China [81971927]; Science and
   Technology Planning Project of Shenzhen City [JSGG20200225152008136,
   20190804095916056]
FX We thank all members for carefully reading and commenting on the
   manuscript. We thank staff members at disease control institutions
   across Guangdong province for helping us to collect questionnaires. We
   are grateful to all participants for taking part in this investigation.
   This study was supported by grants from the National Natural Science
   Foundation of China (81971927) and the Science and Technology Planning
   Project of Shenzhen City (JSGG20200225152008136, 20190804095916056). All
   funding parties did not have any role in the design of the study or in
   the explanation of the data.
CR Abdulah DM, 2021, J MED VIROL, V93, P6722, DOI 10.1002/jmv.27255
   Ai JW, 2022, EMERG MICROBES INFEC, V11, P639, DOI 10.1080/22221751.2022.2025746
   Alishaq M, 2021, PLOS ONE, V16, DOI 10.1371/journal.pone.0258820
   Andrews N, 2022, NAT MED, V28, P831, DOI 10.1038/s41591-022-01699-1
   Bar-On YM, 2021, NEW ENGL J MED, V385, P1393, DOI 10.1056/NEJMoa2114255
   Chen MS, 2021, INFECT DIS POVERTY, V10, DOI 10.1186/s40249-021-00878-5
   Chen MS, 2021, HUM VACC IMMUNOTHER, V17, P2279, DOI 10.1080/21645515.2020.1853449
   Choi A, 2021, NAT MED, V27, P2025, DOI 10.1038/s41591-021-01527-y
   Clemens SAC, 2022, LANCET, V399, P521, DOI 10.1016/S0140-6736(22)00094-0
   Decouttere C, 2021, B WORLD HEALTH ORGAN, V99, P783, DOI 10.2471/BLT.20.285258
   Dinga JN, 2021, VACCINES-BASEL, V9, DOI 10.3390/vaccines9020175
   Eberhardt J, 2021, VACCINE, V39, P6269, DOI 10.1016/j.vaccine.2021.09.010
   Fan YJ, 2021, VACCINES-BASEL, V9, DOI 10.3390/vaccines9090989
   Folcarelli L, 2022, VACCINES-BASEL, V10, DOI 10.3390/vaccines10020146
   Griffin B, 2022, SOC SCI MED, V298, DOI 10.1016/j.socscimed.2022.114819
   Huang PC, 2021, VACCINES-BASEL, V9, DOI 10.3390/vaccines9091046
   Huang RN, 2021, TUMOUR VIRUS RES, V12, DOI 10.1016/j.tvr.2021.200222
   Kabir R, 2021, VACCINES-BASEL, V9, DOI 10.3390/vaccines9050416
   Klugar M, 2021, VACCINES-BASEL, V9, DOI 10.3390/vaccines9121437
   Kuhlmann C, 2022, LANCET, V399, P625, DOI 10.1016/S0140-6736(22)00090-3
   Lai XZ, 2021, VACCINES-BASEL, V9, DOI 10.3390/vaccines9121461
   Larson HJ, 2015, VACCINE, V33, P4165, DOI 10.1016/j.vaccine.2015.04.037
   Liu RG, 2016, HUM VACC IMMUNOTHER, V12, P1155, DOI 10.1080/21645515.2015.1123358
   Lucas C, 2021, NATURE, V600, P523, DOI 10.1038/s41586-021-04085-y
   MADDUX JE, 1983, J EXP SOC PSYCHOL, V19, P469, DOI 10.1016/0022-1031(83)90023-9
   Mahmud I, 2021, VACCINES-BASEL, V9, DOI 10.3390/vaccines9080864
   Mohamed AE, 2022, AM J TROP MED HYG, V106, P17, DOI 10.4269/ajtmh.21-0782
   Noushad Mohammed, 2022, Clin Infect Dis, DOI 10.1093/cid/ciac088
   Patwary MM, 2022, VACCINES-BASEL, V10, DOI 10.3390/vaccines10030427
   Qin CY, 2022, VACCINES-BASEL, V10, DOI 10.3390/vaccines10010089
   Riad A, 2021, INT J ENV RES PUB HE, V18, DOI 10.3390/ijerph18157859
   Rogers R., 1997, HDB HLTH BEHAV RES 1, V505
   Song FJ, 2021, BMJ OPEN, V11, DOI 10.1136/bmjopen-2021-053507
   Suzuki R, 2022, NATURE, V603, P700, DOI 10.1038/s41586-022-04462-1
   Tong KK, 2021, VACCINES-BASEL, V9, DOI 10.3390/vaccines9101170
   Tung TH, 2022, EXPERT REV VACCINES, V21, P261, DOI 10.1080/14760584.2022.2016401
   Vicenti I, 2021, INT J INFECT DIS, V112, P40, DOI 10.1016/j.ijid.2021.08.052
   Wake AD, 2021, RISK MANAG HEALTHC P, V14, P2609, DOI 10.2147/RMHP.S311074
   Wang Q, 2021, PREV MED, V150, DOI 10.1016/j.ypmed.2021.106694
   Wang RK, 2021, IMMUNITY, V54, P1611, DOI 10.1016/j.immuni.2021.06.003
   World Health Organisation (WHO), 2022, COR COVID19 DASHB
   Xiao QY, 2021, VACCINES-BASEL, V9, DOI 10.3390/vaccines9090967
   Yin D, 2021, HUM VACC IMMUNOTHER, V17, P5069, DOI 10.1080/21645515.2021.1989912
   Yuan Y, 2021, VACCINES-BASEL, V9, DOI 10.3390/vaccines9091044
   Yue L, 2021, EMERG MICROBES INFEC, V10, P2125, DOI 10.1080/22221751.2021.1996210
   Yue L, 2022, J MED VIROL, V94, P35, DOI 10.1002/jmv.27334
   Zhao YM, 2021, VACCINES-BASEL, V9, DOI 10.3390/vaccines9101172
NR 47
TC 1
Z9 1
U1 2
U2 2
PU WILEY
PI HOBOKEN
PA 111 RIVER ST, HOBOKEN 07030-5774, NJ USA
SN 0146-6615
EI 1096-9071
J9 J MED VIROL
JI J. Med. Virol.
PD SEP
PY 2022
VL 94
IS 9
BP 4115
EP 4124
DI 10.1002/jmv.27825
EA MAY 2022
PG 10
WC Virology
WE Science Citation Index Expanded (SCI-EXPANDED)
SC Virology
GA 2V4WZ
UT WOS:000792343200001
PM 35506329
OA Bronze
DA 2022-07-18
ER

PT J
AU Rubin, JE
AF Rubin, Joseph E.
TI Writing for Wikipedia: An Exercise in Microbiology, Writing, Research,
   Communication, and Public Service
SO JOURNAL OF VETERINARY MEDICAL EDUCATION
LA English
DT Article; Early Access
DE Wikipedia; microbiology; communication; COVID-19
AB The COVID-19 pandemic has had a tremendous impact on how postsecondary education was and is delivered. Educators were forced to rapidly move their instruction online and find new and innovative ways to convey content, stimulate student engagement, and satisfy curricular requirements. The purpose of this article is to describe the use of a Wikipedia writing assignment in Veterinary Bacteriology and Mycology, a second-year course in the Doctor of Veterinary Medicine (DVM) curriculum at the University of Saskatchewan. Students had the opportunity to write and edit incomplete articles on topics related to course content. In addition to deep exploration of a topic, this fostered the development of research and communication skills, which have been articulated as core competencies in veterinary programs.
C1 [Rubin, Joseph E.] Univ Saskatchewan, Dept Vet Microbiol, 52 Campus Dr, Saskatoon, SK S7N 5B4, Canada.
RP Rubin, JE (通讯作者)，Univ Saskatchewan, Dept Vet Microbiol, 52 Campus Dr, Saskatoon, SK S7N 5B4, Canada.
EM joe.rubin@usask.ca
RI Rubin, Joseph E/B-3374-2009
OI Rubin, Joseph E/0000-0002-2636-406X
CR Alexa, TOP SITES
   [Anonymous], Competency-based veterinary education (CBVE)
   Davis MC, 2020, CAN J MICROBIOL, V66, P600, DOI 10.1139/cjm-2020-0374
   Jemielniak D, 2019, GIGASCIENCE, V8, DOI 10.1093/gigascience/giz139
   Kantarovich D, 2020, J MED EDUC CURRIC DE, V7, DOI 10.1177/2382120520959691
   Kilpatrick AM, 2020, PLOS COMPUT BIOL, V16, DOI 10.1371/journal.pcbi.1007868
   Maggio LA, 2020, PERSPECT MED EDUC, V9, P333, DOI 10.1007/s40037-020-00620-1
   Masukume G, 2016, LANCET GLOB HEALTH, V4, pE791, DOI 10.1016/S2214-109X(16)30254-6
   Noel TC, 2020, CAN J MICROBIOL, V66, P603, DOI 10.1139/cjm-2020-0373
   UN United Nations-Department of Economig and Social Affairs Sustainable Development, 17 GOALS
   Wikimedia Statistics, ALL WIKIS
NR 11
TC 0
Z9 0
U1 0
U2 0
PU UNIV TORONTO PRESS INC
PI TORONTO
PA JOURNALS DIVISION, 5201 DUFFERIN ST, DOWNSVIEW, TORONTO, ON M3H 5T8,
   CANADA
SN 0748-321X
EI 1943-7218
J9 J VET MED EDUC
JI J. Vet. Med. Educ.
DI 10.3138/jvme-2021-0099
EA SEP 2021
PG 4
WC Education, Scientific Disciplines; Veterinary Sciences
WE Science Citation Index Expanded (SCI-EXPANDED)
SC Education & Educational Research; Veterinary Sciences
GA YR7NI
UT WOS:000750179200001
PM 34570683
DA 2022-07-18
ER

PT J
AU Houghton, S
   Kyron, M
   Lawrence, D
   Hunter, SC
   Hattie, J
   Carroll, A
   Zadow, C
   Chen, W
AF Houghton, Stephen
   Kyron, Michael
   Lawrence, David
   Hunter, Simon Charles
   Hattie, John
   Carroll, Annemaree
   Zadow, Corinne
   Chen, Wai
TI Longitudinal trajectories of mental health and loneliness for Australian
   adolescents with-or-without neurodevelopmental disorders: the impact of
   COVID-19 school lockdowns
SO JOURNAL OF CHILD PSYCHOLOGY AND PSYCHIATRY
LA English
DT Article; Early Access
DE Coronavirus; adolescents; neurodevelopmental disorders; mental health;
   loneliness; longitudinal
ID SOCIAL SUPPORT; CHILDREN; ADJUSTMENT; BOYS; RISK
AB Background The impact of COVID-19 (SARS-CoV-2) pandemic school lockdowns on the mental health problems and feelings of loneliness of adolescents with neurodevelopmental disorders (NDDs) is hypothesized to be greater than that of their non-NDD peers. This two and a half year longitudinal study compared changes in the mental health and loneliness of Western Australian adolescents pre-COVID-19 (November 2018 and April 2019), immediately prior to COVID-19 school lockdowns (March 2020), and post schools reopening (July/August 2020). Methods An age-and-gender matched sample of 476 adolescents with-or-without NDDs completed online assessments for mental health and loneliness. Results Adolescents with NDDs reported elevated levels of adverse mental health across all four waves of data collection. These young people experienced little change in mental health problems and feelings of loneliness over time, and any increase during school lockdowns returned to, or fell below pre-COVID-19 levels once schools reopened. In comparison, adolescents without NDDs experienced significant increases from a low baseline in depression symptoms, externalizing symptoms, feelings of isolation, and having a positive attitude to being alone, and evidenced a significant decline in positive mental wellbeing. Quality of friendships were unaffected by COVID-19 school lockdowns for all adolescents regardless of NDD status. Of the adolescents with NDDs, those with Attention-Deficit/Hyperactivity Disorder reported a significant increase in positive mental wellbeing following school lockdowns. Conclusions Adolescents with NDDs emerged relatively unscathed from COVID-19 school lockdowns and the short term impacts associated with these were not maintained over time. These findings should be considered in the context of this study's geographical location and the unpredictability of school lockdowns. Learning to live with school lockdowns into the future may be a critical element for further investigation in the context of interventions.
C1 [Houghton, Stephen; Kyron, Michael; Lawrence, David; Hunter, Simon Charles; Zadow, Corinne; Chen, Wai] Univ Western Australia, Grad Sch Educ, Perth, WA, Australia.
   [Kyron, Michael] Univ Western Australia, Sch Psychol Sci, Perth, WA, Australia.
   [Kyron, Michael] Univ Western Australia, Ctr Social Impact, Perth, WA, Australia.
   [Hunter, Simon Charles] Glasgow Caledonian Univ, Dept Psychol, Glasgow, Lanark, Scotland.
   [Hattie, John] Univ Melbourne, Grad Sch Educ, Melbourne, Vic, Australia.
   [Carroll, Annemaree] Univ Queensland, Fac Humanities & Social Sci, Sch Educ, Brisbane, Qld, Australia.
   [Chen, Wai] Fiona Stanley Hosp, Mental Hlth Serv, Perth, WA, Australia.
   [Chen, Wai] Curtin Univ, Curtin Med Sch, Perth, WA, Australia.
   [Chen, Wai] Univ Notre Dame Australia, Sch Med, Fremantle, WA, Australia.
RP Houghton, S (通讯作者)，Univ Western Australia, Grad Sch Educ, Crawley, WA 6009, Australia.
EM Stephen.Houghton@uwa.edu.au
RI Hunter, Simon C/C-4221-2014; Hunter, Sarah/GLR-1625-2022; Carroll,
   Annemaree/N-7142-2013; Lawrence, David/C-8292-2009
OI Hunter, Simon C/0000-0002-3922-1252; Zadow, Corinne/0000-0001-5932-5991;
   Carroll, Annemaree/0000-0001-9668-6227; Lawrence,
   David/0000-0003-4700-1425; Houghton, Stephen/0000-0002-6744-1068
FU Australian Research Council [180100252]
FX This research was supported by the Australian Research Council
   (#180100252). The funding source had no role in the development, design
   and conducting of the research; data collection, analyses and
   interpretation; preparation, writing, review or approval of this
   manuscript. The authors are appreciative of the schools, teachers,
   parents and students who made this research possible. The authors have
   declared that they have no competing or potential conflicts of interest.
   Open access publishing facilitated by The University of Western
   Australia, as part of the Wiley -The University of Western Australia
   agreement via the Council of Australian University Librarians.
CR Algorta GP, 2018, J ATTEN DISORD, V22, P1266, DOI 10.1177/1087054714561290
   [Anonymous], 2004, P 29 ANN SAS US GROU
   Arim RG, 2015, DISABIL REHABIL, V37, P345, DOI 10.3109/09638288.2014.919361
   Asanov I, 2021, WORLD DEV, V138, DOI 10.1016/j.worlddev.2020.105225
   Baldwin JS, 2007, J AM ACAD CHILD PSY, V46, P252, DOI 10.1097/01.chi.0000246065.93200.a1
   Behrmann JT, 2022, J ATTEN DISORD, V26, P959, DOI 10.1177/10870547211050945
   Benassi E, 2022, EUR J SPEC NEEDS EDU, V37, P632, DOI 10.1080/08856257.2021.1940005
   BENJAMINI Y, 1995, J R STAT SOC B, V57, P289, DOI 10.1111/j.2517-6161.1995.tb02031.x
   Berard M, 2021, J PSYCHIATR RES, V137, P73, DOI 10.1016/j.jpsychires.2021.02.041
   Breaux R, 2021, J CHILD PSYCHOL PSYC, V62, P1132, DOI 10.1111/jcpp.13382
   Brooks SK, 2020, LANCET, V395, P912, DOI [10.1016/S0140-6736(20)30460-8, 10.1016/S0140-6736(20)30460-8.]
   Capodieci A, 2019, J ATTEN DISORD, V23, P282, DOI 10.1177/1087054716666952
   Cauberghe V, 2021, CYBERPSYCH BEH SOC N, V24, P250, DOI 10.1089/cyber.2020.0478
   Cavallera V., 2020, CHILD ADOLESCENT FAM, P195
   Colizzi M, 2020, BRAIN SCI, V10, DOI 10.3390/brainsci10060341
   Ellis WE, 2020, CAN J BEHAV SCI, V52, P177, DOI 10.1037/cbs0000215
   Elmose M, 2017, J CHILD FAM STUD, V26, P2900, DOI 10.1007/s10826-017-0797-2
   Foulkes L, 2021, NEURON, V109, P3203, DOI 10.1016/j.neuron.2021.07.027
   Goodman R, 1997, J CHILD PSYCHOL PSYC, V38, P581, DOI 10.1111/j.1469-7610.1997.tb01545.x
   Hosozawa M, 2021, AUTISM, V25, P70, DOI 10.1177/1362361320945540
   Houghton S, 2014, CHILD PSYCHIAT HUM D, V45, P604, DOI 10.1007/s10578-013-0429-z
   Hussong AM, 2021, RES CHILD ADOLES PSY, V49, P1113, DOI 10.1007/s10802-021-00821-0
   Jefsen OH, 2021, J CHILD PSYCHOL PSYC, V62, P798, DOI 10.1111/jcpp.13292
   Jerrell JM, 2015, EUR CHILD ADOLES PSY, V24, P65, DOI 10.1007/s00787-014-0541-z
   Kawaoka N, 2022, J AUTISM DEV DISORD, V52, P2149, DOI 10.1007/s10803-021-05119-0
   Koenig J., 2021, EUROPEAN CHILD ADOLE, P1
   KOVACS M, 1985, PSYCHOPHARMACOL BULL, V21, P995
   Lasgaard M, 2010, J AUTISM DEV DISORD, V40, P218, DOI 10.1007/s10803-009-0851-z
   Lee FS, 2014, SCIENCE, V346, P547, DOI 10.1126/science.1260497
   Li SH, 2021, EUR CHILD ADOLES PSY, DOI [10.1007/s00787-021-01790-x, 10.14232/ejqtde.2021.1.64]
   Loades ME, 2020, J AM ACAD CHILD PSY, V59, P1218, DOI 10.1016/j.jaac.2020.05.009
   Magis-Weinberg L, 2021, J RES ADOLESCENCE, V31, P717, DOI 10.1111/jora.12666
   Magson NR, 2021, J YOUTH ADOLESCENCE, V50, P44, DOI 10.1007/s10964-020-01332-9
   Melegari MG, 2021, PSYCHIAT RES, V296, DOI 10.1016/j.psychres.2020.113692
   Nereim C, 2019, CURR OPIN PEDIATR, V31, P435, DOI 10.1097/MOP.0000000000000771
   Newman DA, 2003, ORGAN RES METHODS, V6, P328, DOI 10.1177/1094428103254673
   Orben A, 2020, LANCET CHILD ADOLESC, V4, P634, DOI 10.1016/S2352-4642(20)30186-3
   Ravens-Sieberer U, 2022, EUR CHILD ADOLES PSY, V31, P879, DOI 10.1007/s00787-021-01726-5
   Rogers JP, 2020, LANCET PSYCHIAT, V7, P611, DOI 10.1016/S2215-0366(20)30203-0
   Romm KF, 2021, J RES ADOLESCENCE, V31, P546, DOI 10.1111/jora.12667
   Sciberras E, 2022, J ATTEN DISORD, V26, P549, DOI 10.1177/1087054720978549
   Sibley MH, 2021, J PSYCHIATR RES, V136, P190, DOI 10.1016/j.jpsychires.2021.02.009
   Sonuga-Barke EJS, 2021, J CHILD PSYCHOL PSYC, V62, P801, DOI 10.1111/jcpp.13435
   Summers J, 2021, J AM ACAD CHILD PSY, V60, P2, DOI 10.1016/j.jaac.2020.09.011
   Tennant R, 2007, HEALTH QUAL LIFE OUT, V5, DOI 10.1186/1477-7525-5-63
   Visser L, 2020, FRONT PSYCHIATRY, V11, DOI 10.3389/fpsyt.2020.00292
   Warton E., 2016, P W US SAS SOFTW 201
NR 47
TC 1
Z9 1
U1 12
U2 12
PU WILEY
PI HOBOKEN
PA 111 RIVER ST, HOBOKEN 07030-5774, NJ USA
SN 0021-9630
EI 1469-7610
J9 J CHILD PSYCHOL PSYC
JI J. Child Psychol. Psychiatry
DI 10.1111/jcpp.13579
EA FEB 2022
PG 12
WC Psychology, Developmental; Psychiatry; Psychology
WE Science Citation Index Expanded (SCI-EXPANDED); Social Science Citation Index (SSCI)
SC Psychology; Psychiatry
GA ZF2KG
UT WOS:000759400100001
PM 35194802
OA Green Published
DA 2022-07-18
ER

PT J
AU Lai, AYK
   Lee, L
   Wang, MP
   Feng, YB
   Lai, TTK
   Ho, LM
   Lam, VSF
   Ip, MSM
   Lam, TH
AF Lai, Agnes Yuen-kwan
   Lee, Letitia
   Wang, Man-ping
   Feng, Yibin
   Lai, Theresa Tze-kwan
   Ho, Lai-ming
   Lam, Veronica Suk-fun
   Ip, Mary Sau-man
   Lam, Tai-hing
TI Mental Health Impacts of the COVID-19 Pandemic on International
   University Students, Related Stressors, and Coping Strategies
SO FRONTIERS IN PSYCHIATRY
LA English
DT Article
DE mental health; stress; anxiety; depression; insomnia; students;
   university; coping
ID SCALE; INTERVENTION; ADOLESCENTS; DEPRESSION; RESILIENCE; VERSION
AB Background: The coronavirus disease 2019 (COVID-19) pandemic has disrupted university teaching globally. The mental health impacts on international university students have been overlooked.
   Aims: This study examined the differences in COVID-19-related stressors and mental health impacts between international university students studying in the UK or USA who returned to their home country or region (returnees) and those who stayed in their institution country (stayers), and identified COVID-19-related stressors and coping strategies that were predictors of mental health.
   Method: An online questionnaire survey was conducted from April 28 through May 12, 2020 using an exponential, non-discriminative snowball sampling strategy (registered at the National Institutes of Health: NCT04365361).
   Results: A total of 124 full-time international university students (36.3% male) were included: 75.8% had returned to their home country or region for reasons related to COVID-19; 77.4% were pursuing a bachelor's program, and 53.2% were in programs with practicum component. 84.7% of all students had moderate-to-high perceived stress, 12.1% had moderate-to-severe symptoms of anxiety and depression, and 17.7% had moderate-to-severe symptoms of insomnia. Compared with returnees, stayers had significantly higher stress from COVID-19-related stressors such as personal health and lack of social support (Cohen's d: 0.57-1.11), higher perceived stress [10-item Perceived Stress Scale (PSS-10)] {22.6 +/- 6.2 vs. 19.1 +/- 6.1, beta [95% confidence interval (CI)]: 4.039 (0.816, 7.261), Cohen's d: 0.52}, and more severe insomnia symptoms [Insomnia Severity Index (ISI)] [11.8 +/- 6.1 vs. 7.6 +/- 5.2, beta (95% CI): 3.087 (0.262, 5.912), Cohen's d: 0.45], with moderate-to-large effect sizes. Compared with males, females reported significantly higher stress from uncertainties about academic program (Cohen's d: 0.45) with a small effect size. In the total sample, stress related to academics (e.g., personal attainment, uncertainties about academic program, and changes in teaching/learning format), health (including personal health and health of family and friends), availability of reliable COVID-19-related information, and lack of social support predicted more negative mental health impacts. Resilience, positive thinking, and exercise were predictors of less severe mental health impacts.
   Conclusions: Stayers experienced more adverse mental health impacts than returnees. We call on educators and mental health professionals to provide appropriate support for international students, particularly the stayers, during the pandemic.
C1 [Lai, Agnes Yuen-kwan; Lee, Letitia; Wang, Man-ping; Lam, Veronica Suk-fun] Univ Hong Kong, Sch Nursing, Pokfulam, Hong Kong, Peoples R China.
   [Feng, Yibin] Univ Hong Kong, Sch Chinese Med, Pokfulam, Hong Kong, Peoples R China.
   [Lai, Theresa Tze-kwan] Caritas Inst Higher Educ, Sch Hlth Sci, Hong Kong, Peoples R China.
   [Ho, Lai-ming; Lam, Tai-hing] Univ Hong Kong, Sch Publ Hlth, Pokfulam, Hong Kong, Peoples R China.
   [Ip, Mary Sau-man] Univ Hong Kong, Dept Med, Pokfulam, Hong Kong, Peoples R China.
RP Lai, AYK (通讯作者)，Univ Hong Kong, Sch Nursing, Pokfulam, Hong Kong, Peoples R China.
EM agneslai@hku.hk
OI LAI, Agnes Yuen Kwan/0000-0002-7321-2632; ho, lm/0000-0002-2709-927X
CR [Anonymous], S CHINA MORNING POST
   Brindha M.D., 2020, ALOCHANA CHAKRA J, V9, P585
   Cao WJ, 2020, PSYCHIAT RES, V287, DOI 10.1016/j.psychres.2020.112934
   Centre for Health Protection - Hong Kong Department of Health, 2020, LAT SIT COR DIS COVI
   Chung KF, 2011, SLEEP MED, V12, P463, DOI 10.1016/j.sleep.2010.09.019
   Dantzer R, 2012, BIOL PSYCHIAT, V71, P4, DOI 10.1016/j.biopsych.2011.10.025
   Ebert DD, 2019, INT J METH PSYCH RES, V28, DOI 10.1002/mpr.1782
   Essau CA, 1996, J CROSS CULT PSYCHOL, V27, P315, DOI 10.1177/0022022196273004
   Fitzpatrick KM, 2020, PSYCHOL TRAUMA-US, V12, pS17, DOI 10.1037/tra0000924
   FRANKS P, 1992, SOC SCI MED, V34, P779, DOI 10.1016/0277-9536(92)90365-W
   Galante J, 2018, LANCET PUBLIC HEALTH, V3, pE72, DOI 10.1016/S2468-2667(17)30231-1
   Hodes GE, 2019, BIOL PSYCHIAT, V86, P421, DOI 10.1016/j.biopsych.2019.04.028
   Kirchherr J, 2018, PLOS ONE, V13, DOI 10.1371/journal.pone.0201710
   Kroenke K, 2009, PSYCHOSOMATICS, V50, P613, DOI 10.1176/appi.psy.50.6.613
   Lazarus R.S., 1984, STRESS APPRAISAL COP
   Leung DYP, 2010, BMC PUBLIC HEALTH, V10, DOI 10.1186/1471-2458-10-513
   Liu NQ, 2020, PSYCHIAT RES, V287, DOI 10.1016/j.psychres.2020.112921
   Ma TR, 2020, INFECT DIS HEALTH, V25, P197, DOI 10.1016/j.idh.2020.03.002
   Mansfield AK, 2019, PSYCHOTHER RES, V29, P824, DOI 10.1080/10503307.2017.1422213
   Naser AY, 2020, BRAIN BEHAV, V10, DOI 10.1002/brb3.1730
   Ni MY, 2016, QUAL LIFE RES, V25, P111, DOI 10.1007/s11136-015-1072-x
   Odriozola-Gonzalez P, 2020, PSYCHIAT RES, V290, DOI 10.1016/j.psychres.2020.113108
   Reavley N, 2010, EARLY INTERV PSYCHIA, V4, P132, DOI 10.1111/j.1751-7893.2010.00167.x
   Sahu P, 2020, CUREUS, V12, DOI 10.7759/cureus.7541
   Shek DTL, 2002, RES SOCIAL WORK PRAC, V12, P502, DOI 10.1177/1049731502012004003
   Smith RA, 2011, INT J INTERCULT REL, V35, P699, DOI 10.1016/j.ijintrel.2011.08.004
   UN, 2020, COVID 19 NEED ACT ME
   Wagnild Gail, 2003, J Gerontol Nurs, V29, P42
   World Health Organization, 2020, WHO CORONAVIRUS DIS
   Zhai YS, 2020, LANCET PSYCHIAT, V7, pE22, DOI 10.1016/S2215-0366(20)30089-4
   Zhang Y, 2020, INT J ENV RES PUB HE, V17, DOI 10.3390/ijerph17103722
NR 31
TC 33
Z9 33
U1 17
U2 60
PU FRONTIERS MEDIA SA
PI LAUSANNE
PA AVENUE DU TRIBUNAL FEDERAL 34, LAUSANNE, CH-1015, SWITZERLAND
SN 1664-0640
J9 FRONT PSYCHIATRY
JI Front. Psychiatry
PD NOV 23
PY 2020
VL 11
AR 584240
DI 10.3389/fpsyt.2020.584240
PG 13
WC Psychiatry
WE Science Citation Index Expanded (SCI-EXPANDED); Social Science Citation Index (SSCI)
SC Psychiatry
GA PB7ED
UT WOS:000596479100001
PM 33329126
OA Green Published, gold
DA 2022-07-18
ER

PT J
AU Okello, G
   Izudi, J
   Teguzirigwa, S
   Kakinda, A
   Van Hal, G
AF Okello, Gerald
   Izudi, Jonathan
   Teguzirigwa, Steven
   Kakinda, Allan
   Van Hal, Guido
TI Findings of a Cross-Sectional Survey on Knowledge, Attitudes, and
   Practices about COVID-19 in Uganda: Implications for Public Health
   Prevention and Control Measures
SO BIOMED RESEARCH INTERNATIONAL
LA English
DT Article
[truncated: 3,034,019 more chars]
