# Supplementary material for: The impact of COVID-19 on online medical education: a knowledge graph analysis based on co-term analysis
Source: BMC Med Educ. 2023 Apr 1;23:203. doi: 10.1186/s12909-023-04193-5 (PMC10067015; doi:10.1186/s12909-023-04193-5)
Supplement: Supplementary file 1 — Additional file 1. [file 12909_2023_4193_MOESM1_ESM.zip › wos/savedrecs (7).txt]

FN Clarivate Analytics Web of Science
VR 1.0
PT J
AU Travers, J
   Romero-Ortuno, R
   She, EN
   Cooney, MT
AF Travers, John
   Romero-Ortuno, Roman
   She, Eidin Ni
   Cooney, Marie-Therese
TI Involving older people in co-designing an intervention to reverse
   frailty and build resilience
SO FAMILY PRACTICE
LA English
DT Article
DE Frailty; older people; PPI; primary-care; public and patient
   involvement; resilience
ID PUBLIC INVOLVEMENT; COMMUNITY; FITNESS; PATIENT
AB Background: An essential consideration in health research is to conduct research with members of the public rather than for them. Public and patient involvement (PPI) of older people in research can improve enrolment, relevance and impact. However, few studies with PPI in frailty research have been identified. PPI has fallen during the Covid-19 pandemic.
   Objective: We aimed to involve older people in co-designing a randomised control trial (RCT) intervention to reverse frailty and build resilience. We also wished to encourage wider use of PPI with older people by outlining our approach.
   Methods: Involvement of older people was undertaken in three stages. Eighteen over 65-year-olds helped co-design an exercise intervention in two group discussions using the Socratic education method. Ninety-four contributed intervention feedback in one-on-one telephone interviews over nine months. Ten contributors helped optimise the intervention in three online workshops. Multidisciplinary team input and systematic review supported co-design.
   Results: Eleven home-based resistance exercises were co-designed by group discussion contributors (mean age 75, 61% female). Frailty intervention format, gender balance and GP follow-up were shaped in telephone interviews (mean age 77, 63% female). Dietary guidance and patient communication were co-designed in workshops (mean age 71, 60% females). Technology proved no barrier to PPI. The co-designed frailty intervention is being evaluated in a definitive RCT.
   Conclusions: We enabled meaningful the involvement of 112 older people in the co-design of an intervention to reverse frailty and build resilience in diverse ways. Inclusive involvement can be achieved during a pandemic. Feedback enhanced intervention feasibility for real-world primary-care.
   Lay Summary
   Our research paper describes how we involved 112 older adults in the co-design of an intervention aiming to reverse frailty and build resilience. Involving participants in research can improve its feasibility and impact. However, there have been few studies involving older people in frailty research and involvement has fallen further during the Covid-19 pandemic. Involvement of older people was undertaken in three stages. Eighteen over 65-year-olds helped co-design an exercise intervention in two group discussions. Ninety-four older adults contributed intervention feedback in one-on-one telephone interviews over nine months. Ten contributors helped optimise the intervention in three online workshops. The co-designed intervention involved resistance exercises and dietary guidance and will be tested in a full randomised control trial. We enabled the meaningful involvement of 112 older people in our research in diverse ways. Inclusive involvement can be achieved during a pandemic.
C1 [Travers, John; Cooney, Marie-Therese] Univ Coll Dublin, Sch Med, Dublin, Ireland.
   [Travers, John] Trinity Coll Dublin, HSE Specialist Training Programme Gen Practice, Dublin, Ireland.
   [Romero-Ortuno, Roman] Trinity Coll Dublin, Global Brain Hlth Inst, Dublin, Ireland.
   [Romero-Ortuno, Roman] St James Hosp, Mercers Inst Successful Aging, Dublin, Ireland.
   [She, Eidin Ni] Univ New South Wales, Fac Med & Hlth, Sch Populat Hlth, Sydney, NSW, Australia.
   [Cooney, Marie-Therese] St Vincents Univ Hosp, Dept Geriatr Med, Dublin, Ireland.
RP Travers, J (通讯作者)，Univ Coll Dublin, Sch Med, Dublin, Ireland.
EM john.travers.1@ucdconnect.ie
OI Romero-Ortuno, Roman/0000-0002-3882-7447; Ni She,
   Eidin/0000-0002-1036-6044; Travers, John/0000-0001-5778-9629
CR Angevaare MJ, 2020, FRONT MED-LAUSANNE, V7, DOI 10.3389/fmed.2020.00365
   [Anonymous], WHAT IS PPI CLIN RES
   Beresford P, 2005, EPIDEMIOL PSICHIAT S, V14, P4, DOI 10.1017/S1121189X0000186X
   Boote J, 2015, HEALTH EXPECT, V18, P44, DOI 10.1111/hex.12007
   Boote J, 2010, HEALTH POLICY, V95, P10, DOI 10.1016/j.healthpol.2009.11.007
   Bowling A., 2014, RES METHODS HLTH INV
   Bryman A., 2008, SOCIAL RES METHODS, V3rd
   Clegg A, 2013, LANCET, V381, P752, DOI 10.1016/S0140-6736(12)62167-9
   Collard RM, 2012, J AM GERIATR SOC, V60, P1487, DOI 10.1111/j.1532-5415.2012.04054.x
   Cowley A, 2021, BMC GERIATR, V21, DOI 10.1186/s12877-021-02107-y
   Delgado M, 1996, GERONTOLOGIST, V36, P406, DOI 10.1093/geront/36.3.406
   Department of Health, 2005, RES GOV FRAM HLTH SO, V2nd
   Domecq JP, 2014, BMC HEALTH SERV RES, V14, DOI 10.1186/1472-6963-14-89
   Gale NK, 2013, BMC MED RES METHODOL, V13, DOI 10.1186/1471-2288-13-117
   Hanley B, 2020, INVOLVING PUBLIC COV
   INVOLVE, WHAT IS PUBL INV RES
   Keenan J, 2019, PLOS ONE, V14, DOI 10.1371/journal.pone.0215953
   Knowles S, PARTICIPATORY RES VS
   Macdonald SHF, 2020, PLOS ONE, V15, DOI 10.1371/journal.pone.0228821
   Meetinvr, US
   Murphy Edel, 2020, HRB Open Res, V3, P35, DOI 10.12688/hrbopenres.13067.1
   National Health and Medical Research Council Consumers' Health Forum of Australia, 2002, STAT CONS COMM PART
   NIHR, GOING EXTR MIL IMPR
   O'Donnell D, 2019, BMC HEALTH SERV RES, V19, DOI 10.1186/s12913-019-4626-8
   Ocloo J, 2016, BMJ QUAL SAF, V25, P626, DOI 10.1136/bmjqs-2015-004839
   Oh RC, 2005, FAM MED, V37, P537
   Rockwood K, 2005, CAN MED ASSOC J, V173, P489, DOI 10.1503/cmaj.050051
   Romero-Ortuno R, 2013, AGE AGEING, V42, P279, DOI 10.1093/ageing/afs189
   Serra-Prat M, 2017, AGE AGEING, V46, P401, DOI 10.1093/ageing/afw242
   Thompson J, 2009, HEALTH EXPECT, V12, P209, DOI 10.1111/j.1369-7625.2009.00532.x
   Travers J, 2019, AGE AGEING, V48, P17
   Travers John, 2020, HRB Open Res, V3, P91, DOI 10.12688/hrbopenres.13188.1
   Travers J, 2019, BRIT J GEN PRACT, V69, pE61, DOI 10.3399/bjgp18X700241
   Tutton EMM, 2005, J ADV NURS, V50, P143, DOI 10.1111/j.1365-2648.2005.03373.x
   Wilson P., 2015, HLTH SERVICES DELIVE, V3, P1, DOI [10.3310/hsdr03380, DOI 10.3310/HSDR03380]
   Witham Miles D, 2020, J Frailty Sarcopenia Falls, V5, P17, DOI 10.22540/JFSF-05-017
NR 36
TC 0
Z9 0
U1 2
U2 2
PU OXFORD UNIV PRESS
PI OXFORD
PA GREAT CLARENDON ST, OXFORD OX2 6DP, ENGLAND
SN 0263-2136
EI 1460-2229
J9 FAM PRACT
JI Fam. Pr.
PD FEB
PY 2022
VL 39
IS 1
BP 200
EP 206
DI 10.1093/fampra/cmab084
PG 7
WC Primary Health Care; Medicine, General & Internal
WE Science Citation Index Expanded (SCI-EXPANDED)
SC General & Internal Medicine
GA 2A7FC
UT WOS:000809662300028
PM 34268566
OA Green Published, hybrid
DA 2022-07-18
ER

PT J
AU Spiller, TR
   Mean, M
   Ernst, J
   Sazpinar, O
   Gehrke, S
   Paolercio, F
   Petry, H
   Pfaltz, MC
   Morina, N
   Aebischer, O
   Gachoud, D
   von Kanel, R
   Weilenmann, S
AF Spiller, Tobias R.
   Mean, Marie
   Ernst, Jutta
   Sazpinar, Onur
   Gehrke, Samuel
   Paolercio, Francesca
   Petry, Heidi
   Pfaltz, Monique C.
   Morina, Naser
   Aebischer, Oriane
   Gachoud, David
   von Kaenel, Roland
   Weilenmann, Sonja
TI Development of health care workers' mental health during the SARS-CoV-2
   pandemic in Switzerland: two cross-sectional studies
SO PSYCHOLOGICAL MEDICINE
LA English
DT Letter
DE COVID-19; health care workers; mental health; pandemic; SARS-CoV-2;
   Switzerland
ID GENERALIZED ANXIETY DISORDER; DEPRESSION; QUALITY; IMPACT
AB Background Virus outbreaks such as the current SARS-CoV-2 pandemic are challenging for health care workers (HCWs), affecting their workload and their mental health. Since both, workload and HCW's well-being are related to the quality of care, continuous monitoring of working hours and indicators of mental health in HCWs is of relevance during the current pandemic. The existing investigations, however, have been limited to a single study period. We examined changes in working hours and mental health in Swiss HCWs at the height of the pandemic (T1) and again after its flattening (T2).
   Methods We conducted two cross-sectional online studies among Swiss HCWs assessing working hours, depression, anxiety, and burnout. From each study, 812 demographics-matched participants were included into the analysis. Working hours and mental health were compared between the two samples.
   Results Compared to prior to the pandemic, the share of participants working less hours was the same in both samples, whereas the share of those working more hours was lower in the T2 sample. The level of depression did not differ between the samples. In the T2 sample, participants reported more anxiety, however, this difference was below the minimal clinically important difference. Levels of burnout were slightly higher in the T2 sample.
   Conclusions Two weeks after the health care system started to transition back to normal operations, HCWs' working hours still differed from their regular hours in non-pandemic times. Overall anxiety and depression among HCWs did not change substantially over the course of the current SARS-CoV-2 pandemic.
C1 [Spiller, Tobias R.; Pfaltz, Monique C.; Morina, Naser; von Kaenel, Roland] Univ Zurich, Dept Med, Zurich, Switzerland.
   [Spiller, Tobias R.; Gehrke, Samuel; Pfaltz, Monique C.; Morina, Naser; von Kaenel, Roland; Weilenmann, Sonja] Univ Zurich, Zurich, Switzerland.
   [Spiller, Tobias R.; Gehrke, Samuel; Pfaltz, Monique C.; Morina, Naser; von Kaenel, Roland; Weilenmann, Sonja] Univ Hosp Zurich, Dept Consultat Liaison Psychiat & Psychosomat Med, Zurich, Switzerland.
   [Mean, Marie; Gachoud, David] Lausanne Univ Hosp, Dept Internal Med, Lausanne, Switzerland.
   [Ernst, Jutta; Petry, Heidi] Univ Hosp Zurich, Ctr Clin Nursing Sci, Zurich, Switzerland.
   [Sazpinar, Onur] Spital Zollikerberg, Dept Internal Med, Zollikon, Switzerland.
   [Paolercio, Francesca] Univ Zurich, Dept Psychol, Zurich, Switzerland.
   [Aebischer, Oriane; Gachoud, David] Univ Lausanne, Fac Biol & Med, Sch Med, Educ Unit, Lausanne, Switzerland.
RP Spiller, TR (通讯作者)，Univ Zurich, Dept Med, Zurich, Switzerland.; Spiller, TR (通讯作者)，Univ Zurich, Zurich, Switzerland.; Spiller, TR (通讯作者)，Univ Hosp Zurich, Dept Consultat Liaison Psychiat & Psychosomat Med, Zurich, Switzerland.
EM tobias.r.spiller@gmail.com
RI Gachoud, David/AAS-8255-2021; Morina, Naser/AAC-7377-2020; Spiller,
   Tobias Raphael/J-2566-2019
OI Gachoud, David/0000-0001-9843-8761; Morina, Naser/0000-0002-6470-4408;
   Spiller, Tobias Raphael/0000-0002-0107-0743; Pfaltz,
   Monique/0000-0002-4030-4514; Weilenmann, Sonja/0000-0002-6910-521X;
   Ernst, Jutta/0000-0001-7619-8314; Petry, Heidi/0000-0001-5220-4273;
   Aebischer, Oriane/0000-0003-3193-7093
FU Forschungskredit of the University of Zurich [FK-19-048]
FX Tobias R. Spiller was supported by a Forschungskredit of the University
   of Zurich, grant no. FK-19-048.
CR Ayanian JZ, 2020, JAMA-HEALTH FORUM, DOI [10.1001/jamahealthforum.2020.0397, DOI 10.1001/JAMAHEALTHFORUM.2020.0397]
   Chen R, 2006, INT J NURS STUD, V43, P215, DOI 10.1016/j.ijnurstu.2005.03.006
   Chong MY, 2004, BRIT J PSYCHIAT, V185, P127, DOI 10.1192/bjp.185.2.127
   Epskamp S, 2018, BEHAV RES METHODS, V50, P195, DOI 10.3758/s13428-017-0862-1
   JASP Team, 2020, JASP 0 10 0 0
   Kisely S, 2020, BMJ-BRIT MED J, V369, DOI 10.1136/bmj.m1642
   Kroenke K, 2001, J GEN INTERN MED, V16, P606, DOI 10.1046/j.1525-1497.2001.016009606.x
   Lai JB, 2020, JAMA NETW OPEN, V3, DOI 10.1001/jamanetworkopen.2020.3976
   Lowe B, 2004, MED CARE, V42, P1194, DOI 10.1097/00005650-200412000-00006
   Rossi R, 2020, JAMA NETW OPEN, V3, DOI 10.1001/jamanetworkopen.2020.10185
   Scheepers RA, 2015, INT J BEHAV MED, V22, P683, DOI 10.1007/s12529-015-9473-3
   Shanafelt TD, 2017, MAYO CLIN PROC, V92, P129, DOI 10.1016/j.mayocp.2016.10.004
   Spitzer RL, 2006, ARCH INTERN MED, V166, P1092, DOI 10.1001/archinte.166.10.1092
   Su TP, 2007, J PSYCHIATR RES, V41, P119, DOI 10.1016/j.jpsychires.2005.12.006
   Tian TF, 2022, PSYCHOL MED, V52, P398, DOI 10.1017/S0033291720002093
   Toussaint A, 2020, J AFFECT DISORDERS, V265, P395, DOI 10.1016/j.jad.2020.01.032
   West CP, 2009, J GEN INTERN MED, V24, P1318, DOI 10.1007/s11606-009-1129-z
NR 17
TC 11
Z9 11
U1 0
U2 1
PU CAMBRIDGE UNIV PRESS
PI NEW YORK
PA 32 AVENUE OF THE AMERICAS, NEW YORK, NY 10013-2473 USA
SN 0033-2917
EI 1469-8978
J9 PSYCHOL MED
JI Psychol. Med.
PD MAY
PY 2022
VL 52
IS 7
BP 1395
EP 1398
AR PII S0033291720003128
DI 10.1017/S0033291720003128
PG 4
WC Psychology, Clinical; Psychiatry; Psychology
WE Science Citation Index Expanded (SCI-EXPANDED); Social Science Citation Index (SSCI)
SC Psychology; Psychiatry
GA 1S1TA
UT WOS:000803839800021
PM 32787976
OA Green Published, hybrid
DA 2022-07-18
ER

PT J
AU Dillon, MR
   Bolyen, E
   Adamov, A
   Belk, A
   Borsom, E
   Burcham, Z
   Debelius, JW
   Deel, H
   Emmons, A
   Estaki, M
   Herman, C
   Keefe, CR
   Morton, JT
   Oliveira, RRM
   Sanchez, A
   Simard, A
   Vazquez-Baeza, Y
   Ziemski, M
   Miwa, HE
   Kerere, TA
   Coote, C
   Bonneau, R
   Knight, R
   Oliveira, G
   Gopalasingam, P
   Kaehler, BD
   Cope, EK
   Metcalf, JL
   Robeson, MS
   Bokulich, NA
   Caporaso, JG
AF Dillon, Matthew R.
   Bolyen, Evan
   Adamov, Anja
   Belk, Aeriel
   Borsom, Emily
   Burcham, Zachary
   Debelius, Justine W.
   Deel, Heather
   Emmons, Alex
   Estaki, Mehrbod
   Herman, Chloe
   Keefe, Christopher R.
   Morton, Jamie T.
   Oliveira, Renato R. M.
   Sanchez, Andrew
   Simard, Anthony
   Vazquez-Baeza, Yoshiki
   Ziemski, Michal
   Miwa, Hazuki E.
   Kerere, Terry A.
   Coote, Carline
   Bonneau, Richard
   Knight, Rob
   Oliveira, Guilherme
   Gopalasingam, Piraveen
   Kaehler, Benjamin D.
   Cope, Emily K.
   Metcalf, Jessica L.
   Robeson, Michael S., II
   Bokulich, Nicholas A.
   Caporaso, J. Gregory
TI Experiences and lessons learned from two virtual, hands-on microbiome
   bioinformatics workshops
SO PLOS COMPUTATIONAL BIOLOGY
LA English
DT Article
AB In October of 2020, in response to the Coronavirus Disease 2019 (COVID-19) pandemic, our team hosted our first fully online workshop teaching the QIIME 2 microbiome bioinformatics platform. We had 75 enrolled participants who joined from at least 25 different countries on 6 continents, and we had 22 instructors on 4 continents. In the 5-day workshop, participants worked hands-on with a cloud-based shared compute cluster that we deployed for this course. The event was well received, and participants provided feedback and suggestions in a postworkshop questionnaire. In January of 2021, we followed this workshop with a second fully online workshop, incorporating lessons from the first. Here, we present details on the technology and protocols that we used to run these workshops, focusing on the first workshop and then introducing changes made for the second workshop. We discuss what worked well, what didn't work well, and what we plan to do differently in future workshops.
C1 [Dillon, Matthew R.; Bolyen, Evan; Borsom, Emily; Herman, Chloe; Keefe, Christopher R.; Sanchez, Andrew; Simard, Anthony; Cope, Emily K.; Caporaso, J. Gregory] No Arizona Univ, Pathogen & Microbiome Inst, Ctr Appl Microbiome Sci, Flagstaff, AZ 86011 USA.
   [Adamov, Anja; Ziemski, Michal; Bokulich, Nicholas A.] Swiss Fed Inst Technol, Inst Food Nutr & Hlth, Lab Food Syst Biotechnol, Zurich, Switzerland.
   [Adamov, Anja; Belk, Aeriel; Burcham, Zachary; Deel, Heather; Emmons, Alex; Metcalf, Jessica L.] Colorado State Univ, Cell & Mol Biol Special Acad Unit, Dept Anim Sci, Ft Collins, CO 80523 USA.
   [Debelius, Justine W.] Karolinska Inst, Ctr Translat Microbiome Res, Dept Microbiol Tumor & Canc Biol, Stockholm, Sweden.
   [Estaki, Mehrbod; Knight, Rob] Univ Calif San Diego, Dept Pediat, San Diego, CA 92103 USA.
   [Morton, Jamie T.; Bonneau, Richard] Flatiron Inst Simons Fdn, Ctr Computat Biol, New York, NY USA.
   [Oliveira, Renato R. M.; Oliveira, Guilherme] Inst Tecnol Vale, Environm Genom, Belem, Para, Brazil.
   [Vazquez-Baeza, Yoshiki; Knight, Rob] Univ Calif San Diego, Jacobs Sch Engn, Ctr Microbiome Innovat, San Diego, CA 92103 USA.
   [Miwa, Hazuki E.; Kerere, Terry A.; Coote, Carline] NIH, Fdn Adv Educ Sci, Acad Programs, Bldg 10, Bethesda, MD 20892 USA.
   [Gopalasingam, Piraveen] European Bioinformat Inst EMBL EBI, European Mol Biol Lab, Hinxton, Cambs, England.
   [Kaehler, Benjamin D.] Univ New South Wales, Sch Sci, Canberra, ACT, Australia.
   [Robeson, Michael S., II] Univ Arkansas Med Sci, Coll Med, Dept Biomed Informat, Little Rock, AR 72205 USA.
RP Caporaso, JG (通讯作者)，No Arizona Univ, Pathogen & Microbiome Inst, Ctr Appl Microbiome Sci, Flagstaff, AZ 86011 USA.
EM greg.caporaso@nau.edu
RI Robeson, Michael Scott/J-5211-2019; Debelius, Justine/ABE-7272-2021;
   Bonneau, Richard/ABD-6737-2021; Meador, Andrew Sanchez/AAD-8223-2019
OI Robeson, Michael Scott/0000-0001-7119-6301; Meador, Andrew
   Sanchez/0000-0003-4238-8587; Burcham, Zachary/0000-0003-1600-9643;
   Gopalasingam, Piraveen/0000-0001-5709-3373; Adamov,
   Anja/0000-0002-7506-1583; Keefe, Christopher/0000-0002-4289-0991;
   Knight, Rob/0000-0002-0975-9019; Dillon, Matthew/0000-0002-7713-1952;
   Deel, Heather/0000-0002-9429-9052; Emmons,
   Alexandra/0000-0002-5637-105X; Borsom, Emily/0000-0001-6379-2517;
   Estaki, Mehrbod/0000-0003-4556-8444; Debelius,
   Justine/0000-0002-8605-3546
FU Chan-Zuckerberg Initiative Essential Open Source Software award
   [2019207342]; NIH National Cancer Institute Informatics Technology for
   Cancer Research Award [1U24CA248454-01]; NIH National Cancer Institute
   awards under the Partnership for Native American Cancer Prevention
   [U54CA143925]; Alfred P Sloan Foundation
FX Funding for these events was provided in part by Chan-Zuckerberg
   Initiative Essential Open Source Software award 2019207342 to JGC; NIH
   National Cancer Institute Informatics Technology for Cancer Research
   Award 1U24CA248454-01 to JGC and RK; NIH National Cancer Institute
   awards under the Partnership for Native American Cancer Prevention
   U54CA143925 to JGC; a grant from the Alfred P Sloan Foundation to JGC
   (https://sloan.org/grant-detail/9231); and by workshop fees paid by
   participants. The funders had no role in study design, data collection
   and analysis, decision to publish, or preparation of the manuscript.
CR Achakulvisut T, 2020, ELIFE, V9, DOI 10.7554/eLife.57892
   Bolyen E, 2019, NAT BIOTECHNOL, V37, P852, DOI 10.1038/s41587-019-0209-9
   Fulcher MR, 2020, TRENDS MICROBIOL, V28, P949, DOI 10.1016/j.tim.2020.08.004
   Harris Nomi L, 2020, F1000Res, V9, DOI 10.12688/f1000research.26498.1
   Lozupone C, 2005, APPL ENVIRON MICROB, V71, P8228, DOI 10.1128/AEM.71.12.8228-8235.2005
   Rintel, 2021, LARGE SCALE ANAL MUL, DOI [10.1145/3411764.3445243, DOI 10.1145/3411764.3445243]
   Rundle Chandler W, 2020, Dermatol Online J, V26
   Sarabipour S, 2020, ELIFE, V9, DOI 10.7554/eLife.62668
NR 8
TC 0
Z9 0
U1 0
U2 5
PU PUBLIC LIBRARY SCIENCE
PI SAN FRANCISCO
PA 1160 BATTERY STREET, STE 100, SAN FRANCISCO, CA 94111 USA
SN 1553-734X
EI 1553-7358
J9 PLOS COMPUT BIOL
JI PLoS Comput. Biol.
PD JUN
PY 2021
VL 17
IS 6
AR e1009056
DI 10.1371/journal.pcbi.1009056
PG 18
WC Biochemical Research Methods; Mathematical & Computational Biology
WE Science Citation Index Expanded (SCI-EXPANDED)
SC Biochemistry & Molecular Biology; Mathematical & Computational Biology
GA TF3LJ
UT WOS:000670616600002
PM 34166363
OA gold, Green Published
DA 2022-07-18
ER

PT J
AU Marendic, M
   Bokan, I
   Buljan, I
   Dominikovic, P
   Suton, R
   Kolcic, I
AF Marendic, Mario
   Bokan, Ivana
   Buljan, Ivan
   Dominikovic, Paula
   Suton, Ruzica
   Kolcic, Ivana
TI Adherence to epidemiological measures and related knowledge and
   attitudes during the coronavirus disease 2019 epidemic in Croatia: a
   cross-sectional study
SO CROATIAN MEDICAL JOURNAL
LA English
DT Article
ID COVID-19
AB Aim To assess the use of personal protective equipment (PPE) and related knowledge and attitudes during the coronavirus disease 2019 epidemic in Croatia.
   Methods The online survey, conducted on social media in May 2020, yielded 1393 responses across the country (66% from the Adriatic area). The questionnaire consisted of socio-demographic questions and questions on the knowledge, attitudes, and behaviors related to PPE use. The chi(2) test, t test, and multivariate logistic regression were used in data analysis.
   Results As many as 84.0% of participants reported the compliance with social distancing measures, while 52.8% reported using PPE (mask and/or gloves) when shopping or visiting friends and family. Participants demonstrated good knowledge (mean of 10.4 [95% CI 10.3-10.4] correct answers out of 13 questions) and neutral to moderately positive attitude about PPE use (mean of 36.6 [36.1-37.1] out of 50 points). Participants with higher education, women, and health care workers had a greater probability for having a high knowledge score. Women, older individuals, public transport users, people with more positive PPE use attitude, and those who complied with social distancing had a higher probability of PPE use, while health care workers and highly educated participants had a reduced probability of PPE use in public.
   Conclusions Croatians had good knowledge and neutral to moderately positive attitudes about PPE use. Nevertheless, health authorities need to promote positive attitudes about PPE use in order to retain trust and compliance with epidemiological measures.
C1 [Marendic, Mario] Univ Split, Univ Dept Hlth Studies, Dept Nursing, Split, Croatia.
   [Bokan, Ivana] Hlth Sch Split, Dept Nursing, Split, Croatia.
   [Buljan, Ivan] Univ Split, Dept Res Biomed & Hlth, Sch Med, Split, Croatia.
   [Dominikovic, Paula] Univ Split, Univ Dept Hlth Studies, Rudera Boskovica 35, Split 21000, Croatia.
   [Suton, Ruzica] Univ Hosp Ctr Split, Univ Dept Hlth Studies, Dept Neurol, Split, Croatia.
   [Kolcic, Ivana] Univ Split, Dept Publ Hlth, Sch Med, Split, Croatia.
RP Marendic, M (通讯作者)，Univ Split, Univ Dept Hlth Studies, Rudera Boskovica 35, Split 21000, Croatia.
EM mario.marendic@ozs.unist.hr
RI Buljan, Ivan/B-4671-2019; Marendić, Mario/AAA-2867-2021; Marendić,
   Mario/X-5987-2019; Kolcic, Ivana/E-2713-2017
OI Buljan, Ivan/0000-0002-8719-7277; Marendić, Mario/0000-0002-2968-1175;
   Marendić, Mario/0000-0002-2968-1175; Bokan, Ivana/0000-0002-3585-8432;
   Kolcic, Ivana/0000-0001-7918-6052
CR Abdelhafiz AS, 2020, J COMMUN HEALTH, V45, P881, DOI 10.1007/s10900-020-00827-7
   Ali SH, 2020, BMC MED RES METHODOL, V20, DOI 10.1186/s12874-020-01011-0
   Azlan AA, 2020, PLOS ONE, V15, DOI 10.1371/journal.pone.0233668
   Bates BR, 2020, J COMMUNITY HLTH, P1
   Bekele F, 2020, SAGE OPEN MED, V8, DOI 10.1177/2050312120970721
   Blavatnik School of Government UoO, 2020, REL NUMB COVID 19 CA
   Civil Protection Directorate (CPD), 2020, 4 NEW DEC CIV PROT D
   Civil Protection Directorate (CPD), 2020, DEC CIV PROT DIR REP
   Civil Protection Directorate (CPD), 2020, NEW REC INSTR CROAT
   Civil Protection Directorate (CPD), 2020, MEAS LAUNCH EC OTH A
   Croatian Institute of Public Health, 2020, COVID 19 STAT 1 CAS
   Croatian Institute of Public Health (CIPH), 2020, RAT US PERS PROT EQ
   Croatian Institute of Public Health (CIPH), 2020, ADD MEAS PREV ENTR S
   Croatian institute of Public Health (CIPH), 2020, INSTR OBL WEAR FAC M
   Croatian Institute of Public Health (CIPH), 2020, REC WORK ACT PASS TR
   Croatian Institute of Public Health (CIPH), 2020, REC US FAC MASKS MED
   Croatian Institute of Public Health (CIPH), 2020, REC PREV INF STOR WI
   Dogas Z, 2020, CROAT MED J, V61, P309, DOI 10.3325/cmj.2020.61.309
   Hamza MS, 2021, J COMMUN HEALTH, V46, P139, DOI 10.1007/s10900-020-00859-z
   Huynh G, 2020, J TROPICAL MED, V13, P260, DOI DOI 10.4103/1995-7645.280396
   OECD (Organization for Economic Co-operation and Development), 2020, WORLD EC TIGHTR
   Parikh PA, 2020, CUREUS, V12, DOI 10.7759/cureus.8144
   Salman M, 2020, DRUGS THER PERSPECT, V36, P319, DOI 10.1007/s40267-020-00737-7
   Skoric L, 2020, CROAT MED J, V61, P79, DOI 10.3325/cmj.2020.61.79
   Van Dyke ME, 2020, MMWR-MORBID MORTAL W, V69, P1777, DOI 10.15585/mmwr.mm6947e2
   Wahed WYA, 2020, J COMMUNITY HLTH, P1, DOI DOI 10.1007/S10900-019-00710-0
   WHO, 2020, PROT YOURS OTH SPREA
   World Health Organization, 2020, QUEST ANSW COR COVID
   World Health Organization, 2020, 38 WHO
   World Health Organization, 2020, CORONAVIRUS DIS COVI
   World Health Organization, 2020, ADVICE USE MASKS CON
   World Health Organization, 2020, PNEUM UNKN CAUS CHIN
   World Health Organization (WHO), 2020, CORR ADV US MASKS CO
   Yue S, 2020, J COMMUNITY HLTH, P1
   Zhong BL, 2020, INT J BIOL SCI, V16, P1745, DOI 10.7150/ijbs.45221
NR 35
TC 4
Z9 4
U1 2
U2 3
PU MEDICINSKA NAKLADA
PI ZAGREB
PA VLASKA 69, HR-10000 ZAGREB, CROATIA
SN 0353-9504
EI 1332-8166
J9 CROAT MED J
JI Croat. Med. J.
PD DEC
PY 2020
VL 61
IS 6
BP 508
EP 517
DI 10.3325/cmj.2020.61.508
PG 10
WC Medicine, General & Internal
WE Science Citation Index Expanded (SCI-EXPANDED)
SC General & Internal Medicine
GA QT3KB
UT WOS:000626487700006
PM 33410297
OA gold, Green Published
DA 2022-07-18
ER

PT J
AU Hanson, N
   Diaz, G
   Romero, J
   Steen, S
AF Hanson, Nicole
   Diaz, Graal
   Romero, Javier
   Steen, Shawn
TI Can Customized YouTube Videos Improve ABSITE Performance?
SO AMERICAN SURGEON
LA English
DT Article; Early Access
DE ABSITE; youtube
AB Introduction The COVID-19 pandemic decreased in-person didactic sessions in our general surgery residency. We piloted a program to develop online tutorials posted to a YouTube channel designed to prepare our residents for the ABSITE examination. Methods Study participants were General Surgery residents in our five-year ACGME accredited general surgery residency program who took the ABSITE in-service exam between 2019 and 2021. We compared raw scores and overall programmatic percentile scores for three academic years (2018-2019, 2019-2020, and 2020-2021). Results From academic year 2018-2019 to 2019-2020, before introducing the YouTube teaching platform, average raw scores and percentile scores among our general surgery residents remained unchanged (raw scores 64 - 65% (p = ns), percentile scores 39 to 37% (p = ns)). However, raw ABSITE scores increased significantly after introducing the YouTube teaching platform. A one-way ANOVA showed a statistically significant difference in raw ABSITE scores for AY 2020-2021 compared to the two prior years (F(2, 30) = [1.193], P < 0.01). Mean percentile ranking scores (program-wide) increased 15% from AY 2018-2019 to AY 2020-2021 (Figure1). Conclusion Teaching via an online platform such as YouTube allows residents to review material at their own pace and schedule. It is other our hypothesis is that the online YouTube material presented in the Ventura Surgery School channel contributed, in part, to this relative improvement compared to resident peers in other institutions. Teaching via an online platform could be a valuable tool to educate surgical learners in our ever-changing teaching environment.
C1 [Hanson, Nicole; Diaz, Graal; Romero, Javier; Steen, Shawn] Community Mem Hlth Syst, Ventura, CA 93003 USA.
RP Hanson, N (通讯作者)，Community Mem Hlth Syst, Dept Grad Med Educ, Gen Surg, 147 N Brent St, Ventura, CA 93003 USA.
EM nhanson@cmhshealth.org
CR [Anonymous], SKETCHYMEDICAL
   Coe TM, 2020, ANN SURG, V272, pE139, DOI 10.1097/SLA.0000000000003993
   Dedeilia A, 2020, IN VIVO, V34, P1603, DOI 10.21873/invivo.11950
   Ehrlich H, 2020, WORLD J SURG, V44, P2053, DOI 10.1007/s00268-020-05574-3
   Gladwin M., 2014, CLIN MICROBIOLOGY MA
   Vasavda C, 2021, MED SCI EDUC, V31, P231, DOI 10.1007/s40670-020-01127-4
   White EM, 2021, J SURG EDUC, V78, P412, DOI 10.1016/j.jsurg.2020.07.036
   Wise CE, 2021, J SURG RES, V264, P534, DOI 10.1016/j.jss.2021.01.017
   Wlodarczyk JR, 2021, AM J SURG, V221, P962, DOI 10.1016/j.amjsurg.2020.08.045
NR 9
TC 0
Z9 0
U1 0
U2 0
PU SAGE PUBLICATIONS INC
PI THOUSAND OAKS
PA 2455 TELLER RD, THOUSAND OAKS, CA 91320 USA
SN 0003-1348
EI 1555-9823
J9 AM SURGEON
JI Am. Surg.
AR 00031348221109492
DI 10.1177/00031348221109492
EA JUN 2022
PG 4
WC Surgery
WE Science Citation Index Expanded (SCI-EXPANDED)
SC Surgery
GA 2I5RK
UT WOS:000815034900001
PM 35731197
DA 2022-07-18
ER

PT J
AU Ammann, P
   Ulyte, A
   Haile, SR
   Puhan, MA
   Kriemler, S
   Radtke, T
AF Ammann, Priska
   Ulyte, Agne
   Haile, Sarah R.
   Puhan, Milo A.
   Kriemler, Susi
   Radtke, Thomas
TI Perceptions towards mask use in school children during the SARS-CoV-2
   pandemic: descriptive results from the longitudinal Ciao Corona cohort
   study
SO SWISS MEDICAL WEEKLY
LA English
DT Article
ID COVID-19
AB BACKGROUND: Mask wearing contributes to the reduction of transmission of severe acute respiratory syndrome coronavirus 2 (SARS-CoV-2). In Switzerland, compulsory use of masks was introduced in indoor public spaces and later in schools. This study explored perceptions of the usefulness of masks in school and public in a cohort of children and adolescents in the canton of Zurich, Switzerland, in January to May 2021.
   METHODS: School children aged 10 to 17 years enrolled in Ciao Corona, a prospective school-based cohort study, responded to nested online surveys between 12 January and 24 March 2021 (Q1) and 10 March and 16 May 2021 (Q2). Secondary school children were surveyed at Q1 and Q2, and primary school children at Q2 only. Surveys for parents and their children included questions on the children's perception of the usefulness of masks and mask wearing behaviour by applying a non-validated questionnaire. Associations between perceived usefulness of masks and child's school level and gender, and parents' educational attainment were analysed with Pearson's and McNemar's chi-square tests. Free-text comments provided by children were classified into categories of expressed attitude towards mask wearing.
   RESULTS: A total of 595 (54% girls) and 1118 (52% girls) school children with predominantly Swiss nationality and a high socioeconomic status responded to online questionnaires at Q1 and Q2, respectively. More than half of the school children perceived masks to be useful at school (Q1: 60% and Q2: 57%) and in public (Q1: 69% and Q2 :60%). Girls perceived masks as useful more often than boys (at Q2 at school: 61% versus 53%, in public: 64% versus 57%), and children of parents with high educational attainment more often than those of parents with lower educational attainment (at Q2 at school: 61% versus 49%, in public: 63% versus 54%). At Q1 and Q2 each, about 20% of children provided individual statements about masks, of which 36% at Q1 and 16% at Q2 reported side effects and discomfort such as skin irritations, headache or difficulties breathing during physical education.
   CONCLUSIONS: Approximately 60% of school children perceived masks at school and in public places as useful. A small but non-negligible proportion of children reported discomfort and side effects that should be considered to ensure high adherence to mask wearing among school children. A validation of the questionnaire is needed.
C1 [Ammann, Priska; Ulyte, Agne; Haile, Sarah R.; Puhan, Milo A.; Kriemler, Susi; Radtke, Thomas] Univ Zurich, Dept Epidemiol, EBPI, Zurich, Switzerland.
RP Radtke, T (通讯作者)，Univ Zurich, EBPI, CH-8001 Zurich, Switzerland.
EM thomas.radtke@uzh.ch
FU SSPH+; Swiss Federal Office of Public Health; Cantons of Switzerland;
   University of Zurich Foundation
FX This study is part of Corona Immunitas research network, coordinated by
   the Swiss School of Public Health (SSPH+), and funded by fundraising of
   SSPH+ that includes funds of the Swiss Federal Office of Public Health
   and private funders (ethical guidelines for funding stated by SSPH+ will
   be respected), by funds of some Cantons of Switzerland and by
   institutional funds of the Universities. Additional funding, specific to
   this study is available from the University of Zurich Foundation. The
   funder/sponsor did not have any role in the design and conduct of the
   study; collection, management, analysis, and interpretation of the data;
   preparation, review, or approval of the manuscript; and decision to
   submit the manuscript for publication.
CR Alexander MP, 2018, AM J KIDNEY DIS, V72, P325, DOI 10.1053/j.ajkd.2018.03.017
   Armann JP, 2021, BMJ PAEDIATR OPEN, V5, DOI 10.1136/bmjpo-2021-001036
   Brooks JT, 2021, JAMA-J AM MED ASSOC, V325, P998, DOI 10.1001/jama.2021.1505
   Buonsenso D, 2021, PEDIATR INFECT DIS J, V40, pE146, DOI 10.1097/INF.0000000000003052
   Chernozhukov V, 2021, P NATL ACAD SCI USA, V118, DOI 10.1073/pnas.2103420118
   Chu DK, 2020, LANCET, V395, P1973, DOI 10.1016/S0140-6736(20)31142-9
   Chuang YT, 2020, ECON BULL, V40, P2619
   Davies NG, 2020, NAT MED, V26, P1205, DOI 10.1038/s41591-020-0962-9
   Eberhart M, 2021, ACTA PAEDIATR, V110, P1778, DOI 10.1111/apa.15784
   Engzell P, 2021, P NATL ACAD SCI USA, V118, DOI 10.1073/pnas.2022376118
   Goh DYT, 2019, SCI REP-UK, V9, DOI 10.1038/s41598-019-55451-w
   Goldstein E, 2021, J INFECT DIS, V223, P362, DOI [10.1093/infdis/jiaa691, 10.1101/2020.07.19.20157362]
   Haischer MH, 2020, PLOS ONE, V15, DOI 10.1371/journal.pone.0240785
   Hoang A, 2020, ECLINICALMEDICINE, V24, DOI 10.1016/j.eclinm.2020.100433
   Howard J, 2021, P NATL ACAD SCI USA, V118, DOI 10.1073/pnas.2014564118
   Irfan M, 2021, INT J ENV RES PUB HE, V18, DOI 10.3390/ijerph18094577
   Jchn M, 2021, MMWR-MORBID MORTAL W, V70, P1372, DOI 10.15585/mmwr.mm7039e1
   Lazzarino AI, 2020, BMJ-BRIT MED J, V369, DOI 10.1136/bmj.m2003
   Lee B, 2021, PEDIATRICS, V147, DOI 10.1542/peds.2020-029736
   Levin AT, 2020, EUR J EPIDEMIOL, V35, P1123, DOI 10.1007/s10654-020-00698-1
   Li X, 2020, J GLOB HEALTH, V10, DOI 10.7189/jogh.10.011101
   Lopes H, 2021, FRONT PEDIATR, V9, DOI 10.3389/fped.2021.580150
   Migration im Kanton Zurich, 2020, KANT MIGR 2021
   R Foundation for Statistical Computing, 2018, R LANG ENV STAT COMP
   Rader B, 2021, LANCET DIGIT HEALTH, V3, pE148, DOI 10.1016/S2589-7500(20)30293-4
   Rieger M.O., 2020, SOC HLTH BEHAV, V3, P50, DOI [10.4103/shb.Shb_23_20, DOI 10.4103/SHB.SHB_23_20, 10.4103/SHB.SHB_23_20]
   Rosner E, 2020, J INFECT DIS EPIDEMI, V6, P130, DOI [10.23937/2474-3658/1510130, DOI 10.23937/2474-3658/1510130]
   Shekerdemian LS, 2020, JAMA PEDIATR, V174, P868, DOI 10.1001/jamapediatrics.2020.1948
   Shelus VS, 2020, INT J ENV RES PUB HE, V17, DOI 10.3390/ijerph17249298
   Sjoberg DD, 2021, R J, V13, P570
   Smart NR, 2020, INT J ENV RES PUB HE, V17, DOI 10.3390/ijerph17113935
   Statista Research Department, BILD WOHNB KANT NACH
   Statistisches Amt des Kantons Zurich, 2018, STAT JB KANT ZUR 201
   Stringhini S, 2020, LANCET, V396, P313, DOI 10.1016/S0140-6736(20)31304-0
   Taylor S, 2021, PLOS ONE, V16, DOI 10.1371/journal.pone.0246317
   Ulyte A, 2021, SWISS MED WKLY, V151, DOI [10.4414/SMW.2021.w30092, 10.4414/smw.2021.w30092]
   Ulyte A, 2021, BMJ-BRIT MED J, V372, DOI 10.1136/bmj.n616
   Ulyte A, 2020, INT J PUBLIC HEALTH, V65, P1549, DOI 10.1007/s00038-020-01495-z
   UNICEF, COVID 19 SCH CLOS ON
   Viner RM, 2020, LANCET CHILD ADOLESC, V4, P397, DOI 10.1016/S2352-4642(20)30095-X
   Walsh S, 2021, BMJ OPEN, V11, DOI 10.1136/bmjopen-2021-053371
   West EA, 2020, INT J PUBLIC HEALTH, V65, P1529, DOI 10.1007/s00038-020-01494-0
   Wilson RF, 2020, MMWR-MORBID MORTAL W, V69, P1497, DOI 10.15585/mmwr.mm6941e2
   World Health Organization (WHO) and United Nations Children's Fund, ADV US MASKS CHILDR
   Zhang B, 2021, INT J ENV RES PUB HE, V18, DOI 10.3390/ijerph18199988
   Zimmerman KO, 2021, PEDIATRICS, V147, DOI 10.1542/peds.2020-048090
NR 46
TC 0
Z9 0
U1 2
U2 2
PU E M H SWISS MEDICAL PUBLISHERS LTD
PI MUTTENZ
PA FARNSBURGERSTR 8, CH-4132 MUTTENZ, SWITZERLAND
SN 1424-7860
EI 1424-3997
J9 SWISS MED WKLY
JI Swiss Med. Wkly.
PD APR 20
PY 2022
VL 152
AR w30165
DI 10.4414/SMW.2022.w30165
PG 14
WC Medicine, General & Internal
WE Science Citation Index Expanded (SCI-EXPANDED)
SC General & Internal Medicine
GA 0U6OE
UT WOS:000787768100001
PM 35748765
OA gold
DA 2022-07-18
ER

PT J
AU Sen, V
   Eren, H
   Kazaz, IO
   Goger, YE
   Izol, V
   Tarhan, H
   Argun, B
   Akbal, C
   Mungan, A
   Esen, AA
AF Sen, Volkan
   Eren, Huseyin
   Kazaz, Ilke Onur
   Goger, Yunus Emre
   Izol, Volkan
   Tarhan, Huseyin
   Argun, Burak
   Akbal, Cem
   Mungan, Aydin
   Esen, Ahmet Adil
TI Easily accessible, up-to-date and standardised training model in
   Urology: E-Learning Residency training programme (ERTP)
SO INTERNATIONAL JOURNAL OF CLINICAL PRACTICE
LA English
DT Article
AB Objectives There is no standardised and up-to-date education model for urology residents in our country. We aimed to describe our National E-learning education model for urology residents. Methodology The ERTP working group; consisting of urologists was established by the Society of Urological Surgery to create E-learning model and curriculum in April 2018. Learning objectives were set up in order to determine and standardise the contents of the presentations. In accordance with the Bloom Taxonomy, 834 learning objectives were created for a total of 90 lectures (18 lectures for each PGY year). Totally 90 videos were shot by specialised instructors and webcasts were prepared. Webcasts were posted at uropedia.com.tr, which is the web library of the Society of Urological Surgery. The satisfaction of residents and instructors was evaluated with feedbacks. An assessment of knowledge was measured with the multiple-choice exam. Results A total of 43 centres and 250 urology residents were included in ERTP during the academic year 2018/2019. There were 93/55/43/34/25 urology residents at 1st/2nd/3rd/4th and 5th year of residency, respectively. Majority of the residents (99.1%) completed the ERTP. The overall satisfaction rate of residents and instructors were 4.29 and 4.67 (min: 1 so bad, max: 5 so good). An assessment exam was performed to urology residents at the end of the ERTP and the mean score was calculated as 57.99 points (min: 20, max: 82). Conclusion As a result of the COVID-19 pandemic, most of the educational programmes had to move online platforms. We used this reliable and easily accessible e-learning platform for the standardisation of training in urology on national basis. We aim to share this model with international residency training programmes.
C1 [Sen, Volkan] Manisa State Hosp, Dept Urol, Manisa, Turkey.
   [Eren, Huseyin] Recep Tayyip Erdogan Univ, Dept Urol, Fac Med, Rize, Turkey.
   [Kazaz, Ilke Onur] Karadeniz Tech Univ, Dept Urol, Fac Med, Trabzon, Turkey.
   [Goger, Yunus Emre] Necmettin Erbakan Univ, Meram Fac Med, Dept Urol, Konya, Turkey.
   [Izol, Volkan] Cukurova Univ, Dept Urol, Fac Med, Adana, Turkey.
   [Tarhan, Huseyin] Mugla Sitki Kocman Univ, Dept Urol, Fac Med, Mugla, Turkey.
   [Argun, Burak; Akbal, Cem] Acibadem Mehmet Ali Aydinlar Univ, Dept Urol, Fac Med, Istanbul, Turkey.
   [Mungan, Aydin] Bulent Ecevit Univ, Dept Urol, Fac Med, Zonguldak, Turkey.
   [Esen, Ahmet Adil] Dokuz Eylul Univ, Dept Urol, Fac Med, Izmir, Turkey.
RP Sen, V (通讯作者)，Manisa State Hosp, Dept Urol, Manisa, Turkey.
EM sen_volkan@yahoo.com
RI Sen, Volkan/AAA-1576-2020; Esen, Ahmet/ABH-4489-2020; Kazaz,
   İlke/AAL-5987-2021
OI Sen, Volkan/0000-0003-2832-0682; 
CR Back DA, 2019, ORTHOP TRAUMATOL-SUR, V105, P389, DOI 10.1016/j.otsr.2019.01.002
   Cook DA, 2008, JAMA-J AM MED ASSOC, V300, P1181, DOI 10.1001/jama.300.10.1181
   Estrella MM, 2012, BMC NEPHROL, V13, DOI 10.1186/1471-2369-13-126
   Feng JY, 2013, WORLDV EVID-BASED NU, V10, P174, DOI 10.1111/wvn.12005
   Goettner P, 2000, HLTH MANAGEMENT TECH, V21, P63
   Muller C, 2018, GMS J MED EDU, V35, DOI 10.3205/zma001180
   Petit LM, 2020, JPEN-PARENTER ENTER, V44, P1089, DOI 10.1002/jpen.1730
   Ruiz JG, 2006, ACAD MED, V81, P207, DOI 10.1097/00001888-200603000-00002
   Ruiz JG, 2007, ACAD MED, V82, P503, DOI 10.1097/ACM.0b013e31803ead94
   Sarihan A, 2016, TURK J EMERG MED, V16, P107, DOI 10.1016/j.tjem.2016.07.002
   Sinclair Peter, 2015, JBI Database System Rev Implement Rep, V13, P52, DOI 10.11124/jbisrir-2015-1919
   Sumikawa Y, 2019, DATA BRIEF, V25, DOI 10.1016/j.dib.2019.104001
   Vaona A, 2015, COCHRANE DB SYST REV, DOI 10.1002/14651858.CD011736
   Walsh K, 2018, EDUC PRIM CARE, V29, P104, DOI 10.1080/14739879.2017.1389619
   Wittich CM, 2017, BMC MED EDUC, V17, DOI 10.1186/s12909-017-0953-9
NR 15
TC 4
Z9 4
U1 3
U2 5
PU WILEY
PI HOBOKEN
PA 111 RIVER ST, HOBOKEN 07030-5774, NJ USA
SN 1368-5031
EI 1742-1241
J9 INT J CLIN PRACT
JI Int. J. Clin. Pract.
PD MAR
PY 2021
VL 75
IS 3
AR e13683
DI 10.1111/ijcp.13683
EA SEP 2020
PG 5
WC Medicine, General & Internal; Pharmacology & Pharmacy
WE Science Citation Index Expanded (SCI-EXPANDED)
SC General & Internal Medicine; Pharmacology & Pharmacy
GA QO6WF
UT WOS:000566529900001
PM 32810325
DA 2022-07-18
ER

PT J
AU Kumar, S
   Bishnoi, A
   Vinay, K
AF Kumar, Sheetanshu
   Bishnoi, Anuradha
   Vinay, Keshavamurthy
TI Changing paradigms of dermatology practice in developing nations in the
   shadow ofCOVID-19: Lessons learnt from the pandemic
SO DERMATOLOGIC THERAPY
LA English
DT Article
DE Dermatology practice in shadow of COVID; Changing dermatology practice
   post COVID
AB At present, routine dermatology practices stay mostly disrupted worldwide owing to the ongoing COVID-19 pandemic. However, dermatology services need to be resumed in future and dermatologists especially in developing countries face a mammoth task of devising plans to tackle the upcoming surge of patients while still maintaining the precautions to avoid risk of infection to health care workers and our patients. Teledermatology practice is a viable alternative and there is need of starting functioning teledermatology centers at primary health care centers and training health care workers in telemedicine. Several steps like increasing the working hours of outpatient clinics, posting dermatologists and health staffs in shifts, encouraging online registration and payment, providing time slots to patients should be taken to prevent overcrowding at outpatient departments in hospitals of developing countries like India where the usual patient turnover during summers maybe around 600 to 800 per day. Once diagnosed by the dermatologist, a subsequent meticulous use of teledermatology can limit the number of follow-up visits. To avoid student gatherings, the undergraduate and postgraduate teaching schedule should be replaced by online or virtual teaching in form of webinars and video conferencing. Above all, intense upgradation of health care infrastructure, recruitment, training of new health care staffs on mass level and huge investment in health care sector is required in all the developing countries.
C1 [Kumar, Sheetanshu] All India Inst Med Sci, Dept Dermatol Venereol & Leprosy, Rishikesh, India.
   [Kumar, Sheetanshu; Bishnoi, Anuradha; Vinay, Keshavamurthy] Postgrad Inst Med Educ & Res, Dept Dermatol Venereol & Leprol, Chandigarh, India.
RP Vinay, K (通讯作者)，Postgrad Inst Med Educ & Res, Dept Dermatol Venereol & Leprol, Sect 12, Chandigarh 160012, India.
EM vinay.keshavmurthy@gmail.com
OI Vinay, Keshavamurthy/0000-0001-6323-4988; Kumar,
   Sheetanshu/0000-0002-6543-4649
CR Cavanagh G, 2020, J AM ACAD DERMATOL, V82, pE211, DOI 10.1016/j.jaad.2020.03.090
   Lee I, 2020, J AM ACAD DERMATOL, V82, P1213, DOI 10.1016/j.jaad.2020.03.052
   Mian A, 2020, BMC MED, V18, DOI 10.1186/s12916-020-01577-y
   Pulla P, 2020, BMJ-BRIT MED J, V368, DOI 10.1136/bmj.m1251
NR 4
TC 11
Z9 13
U1 0
U2 7
PU WILEY
PI HOBOKEN
PA 111 RIVER ST, HOBOKEN 07030-5774, NJ USA
SN 1396-0296
EI 1529-8019
J9 DERMATOL THER
JI Dermatol. Ther.
PD JUL
PY 2020
VL 33
IS 4
AR e13472
DI 10.1111/dth.13472
EA MAY 2020
PG 3
WC Dermatology
WE Science Citation Index Expanded (SCI-EXPANDED)
SC Dermatology
GA NL4WM
UT WOS:000539383100001
PM 32347612
OA Green Published, Bronze
DA 2022-07-18
ER

PT J
AU Warschburger, P
   Petersen, AC
   von Rezori, RE
   Buchallik, F
   Baumeister, H
   Holl, RW
   Minden, K
   Muller-Stierlin, AS
   Reinauer, C
   Staab, D
AF Warschburger, Petra
   Petersen, Ann-Christin
   von Rezori, Roman E.
   Buchallik, Friederike
   Baumeister, Harald
   Holl, Reinhard W.
   Minden, Kirsten
   Mueller-Stierlin, Annabel S.
   Reinauer, Christina
   Staab, Doris
CA COACH Consortium
TI A prospective investigation of developmental trajectories of
   psychosocial adjustment in adolescents facing a chronic condition-study
   protocol of an observational, multi-center study
SO BMC PEDIATRICS
LA English
DT Article
DE Chronic conditions; Adolescents; Prospective; Quality of life;
   Resiliency; Coping; Protective factors; Type 1 diabetes; Juvenile
   idiopathic arthritis; Cystic fibrosis
ID GENERALIZED ANXIETY DISORDER; EMOTION REGULATION QUESTIONNAIRE;
   QUALITY-OF-LIFE; PEDIATRIC PHYSICAL DISORDERS; PSYCHOLOGICAL ADJUSTMENT;
   PSYCHOMETRIC EVALUATION; GERMAN VERSION; CHRONIC ILLNESS; SCREENER
   GAD-7; SELF-ESTEEM
AB Background: Relatively little is known about protective factors and the emergence and maintenance of positive outcomes in the field of adolescents with chronic conditions. Therefore, the primary aim of the study is to acquire a deeper understanding of the dynamic process of resilience factors, coping strategies and psychosocial adjustment of adolescents living with chronic conditions.
   Methods/design: We plan to consecutively recruit N = 450 adolescents (12-21 years) from three German patient registries for chronic conditions (type 1 diabetes, cystic fibrosis, or juvenile idiopathic arthritis). Based on screening for anxiety and depression, adolescents are assigned to two parallel groups - "inconspicuous" (PHQ-9 and GAD-7 < 7) vs. "conspicuous" (PHQ-9 or GAD-7 >= 7) - participating in a prospective online survey at baseline and 12-month follow-up. At two time points (T1, T2), we assess (1) intra- and interpersonal resiliency factors, (2) coping strategies, and (3) health-related quality of life, well-being, satisfaction with life, anxiety and depression. Using a cross-lagged panel design, we will examine the bidirectional longitudinal relations between resiliency factors and coping strategies, psychological adaptation, and psychosocial adjustment. To monitor Covid-19 pandemic effects, participants are also invited to take part in an intermediate online survey.
   Discussion: The study will provide a deeper understanding of adaptive, potentially modifiable processes and will therefore help to develop novel, tailored interventions supporting a positive adaptation in youths with a chronic condition. These strategies should not only support those at risk but also promote the maintenance of a successful adaptation.
C1 [Warschburger, Petra; Petersen, Ann-Christin; von Rezori, Roman E.; Buchallik, Friederike] Univ Potsdam, Dept Psychol Counseling Psychol, Karl Liebknecht Str 24-25, D-14476 Potsdam, Germany.
   [Baumeister, Harald] Ulm Univ, Fac Engn Comp Sci & Psychol, Inst Psychol & Educ, Dept Clin Psychol & Psychotherapy, Ulm, Germany.
   [Holl, Reinhard W.] Ulm Univ, ZIBMT, Inst Epidemiol & Med Biometry, Ulm, Germany.
   [Minden, Kirsten] Charite Univ Med Berlin, Berlin, Germany.
   [Minden, Kirsten] German Rheumatism Res Ctr, Berlin, Germany.
   [Mueller-Stierlin, Annabel S.] Ulm Univ, Dept Psychiat & Psychotherapy 2, BKH Gunzburg, Gunzburg, Germany.
   [Reinauer, Christina] Univ Hosp Dusseldorf, Dept Gen Pediat Neonatol & Pediat Cardiol, Dusseldorf, Germany.
   [Staab, Doris] Charite Univ Med Berlin, Dept Pediat Pulmonol Immunol & Intens Care Med, Berlin, Germany.
RP Warschburger, P (通讯作者)，Univ Potsdam, Dept Psychol Counseling Psychol, Karl Liebknecht Str 24-25, D-14476 Potsdam, Germany.
EM warschb@uni-potsdam.de
RI Mueller-Stierlin, Annabel Sandra/AAC-1241-2022
OI Mueller-Stierlin, Annabel Sandra/0000-0003-2812-5115; von Rezori,
   Roman/0000-0003-4597-9913; Holl, Reinhard/0000-0003-1395-4842;
   Baumeister, Harald/0000-0002-2040-661X
FU German Federal Ministry of Education and Research [01GL1740C]; Projekt
   DEAL
FX This study is realized as part of the joint project,Chronic Conditions
   in Adolescents: Implementation and Evaluation of Patient-centred
   Collaborative Healthcare (COACH)", funded by the German Federal Ministry
   of Education and Research (Grant No: 01GL1740C). The Federal Ministry of
   Education and Research provided feedback on the proposal of the study
   through an external peer-review process which was the basis for the
   final decision of funding the COACH-project. The funding organization
   played no role in the study design, the collection, analysis,
   interpretation of data, nor in writing the protocol. Open Access funding
   enabled and organized by Projekt DEAL.
CR Abler B, 2009, DIAGNOSTICA, V55, P144, DOI 10.1026/0012-1924.55.3.144
   Alleva JM, 2017, BODY IMAGE, V23, P28, DOI 10.1016/j.bodyim.2017.07.008
   Allgaier AK, 2012, DEPRESS ANXIETY, V29, P906, DOI 10.1002/da.21971
   Allgaier AK, 2012, GEN HOSP PSYCHIAT, V34, P234, DOI 10.1016/j.genhosppsych.2012.01.007
   Alonzi S, 2020, PSYCHOL TRAUMA-US, V12, pS236, DOI 10.1037/tra0000840
   Antonak R. F., 1997, PSYCHOSOCIAL ADAPTAT
   Bertrams A, 2009, DIAGNOSTICA, V55, P2, DOI 10.1026/0012-1924.55.1.2
   BRADLEY MM, 1994, J BEHAV THER EXP PSY, V25, P49, DOI 10.1016/0005-7916(94)90063-9
   Bullinger M., 1997, HDB DEUTSCHSPRACHIGE
   COHEN S, 1983, J HEALTH SOC BEHAV, V24, P385, DOI 10.2307/2136404
   Compas BE, 2012, ANNU REV CLIN PSYCHO, V8, P455, DOI 10.1146/annurev-clinpsy-032511-143108
   Cousins LA, 2015, J PEDIATR PSYCHOL, V40, P840, DOI 10.1093/jpepsy/jsv037
   Cramm JM, 2013, FRONT PEDIATR, V1, DOI 10.3389/fped.2013.00040
   Cramm JM, 2013, SOC INDIC RES, V113, P551, DOI 10.1007/s11205-012-0110-0
   de Ridder D, 2008, LANCET, V372, P246, DOI 10.1016/S0140-6736(08)61078-8
   Dear Blake F., 2011, Cognitive Behaviour Therapy, V40, P216, DOI 10.1080/16506073.2011.582138
   Dreher E., 2009, FRAGEBOGEN ENTWICKLU, V5
   Erbe Doris, 2016, Internet Interv, V5, P1, DOI 10.1016/j.invent.2016.06.006
   Eriksson I, 2001, INT J EPIDEMIOL, V30, P326, DOI 10.1093/ije/30.2.326
   Fox CK, 2016, CLIN PEDIATR, V55, P1120, DOI 10.1177/0009922815615825
   Fuhrer U., 2013, LEHRBUCH KLIN KINDER, V7, P119
   Garnefski N, 2006, PERS INDIV DIFFER, V41, P1045, DOI 10.1016/j.paid.2006.04.010
   Glaesmer H, 2011, EUR J PSYCHOL ASSESS, V27, P127, DOI 10.1027/1015-5759/a000058
   Gustafson, 1996, ADAPTATION CHRONIC C, DOI [10.1037/10188-000, DOI 10.1037/10188-000]
   Habib AR, 2015, ANN AM THORAC SOC, V12, P420, DOI 10.1513/AnnalsATS.201408-393OC
   Helgeson VS, 2006, J CONSULT CLIN PSYCH, V74, P797, DOI 10.1037/0022-006X.74.5.797
   Hilliard ME, 2012, CURR DIABETES REP, V12, P739, DOI 10.1007/s11892-012-0314-3
   Hinz A, 2017, J AFFECT DISORDERS, V210, P338, DOI 10.1016/j.jad.2016.12.012
   Holling H, 2012, BUNDESGESUNDHEITSBLA, V55, P836, DOI 10.1007/s00103-012-1486-3
   Hofer Sabine E, 2016, J Diabetes Sci Technol, V10, P1042, DOI 10.1177/1932296816658057
   Hupfeld J, 2011, Z KL PSYCH PSYCHOTH, V40, P115, DOI 10.1026/1616-3443/a000088
   Jurkowski S, 2014, DIAGNOSTICA, V60, P167, DOI 10.1026/0012-1924/a000104
   Kline RB., 2016, PRINCIPLES PRACTICE, V4th ed.
   Lang P.J., 1980, TECHNOLOGY MENTAL HL, P119, DOI DOI 10.1111/J.1469-8986.1993.TB03352.X
   LAVIGNE JV, 1992, J PEDIATR PSYCHOL, V17, P133, DOI 10.1093/jpepsy/17.2.133
   LAVIGNE JV, 1993, J DEV BEHAV PEDIATR, V14, P117
   Leiner DJ, 2019, SURV RES METHODS-GER, V13, P229, DOI 10.18148/srm/2019.v13i3.7403
   Loch N, 2011, Z KL PSYCH PSYCHOTH, V40, P94, DOI 10.1026/1616-3443/a000079
   Lowe B, 2008, MED CARE, V46, P266, DOI 10.1097/MLR.0b013e318160d093
   Lohaus A., 2006, FRAGEBOGEN ERHEBUNG
   Lowe B., 2002, TESTMAPPE MANUAL FRA
   Lunkenheimer F, 2020, TRIALS, V21, DOI 10.1186/s13063-019-4041-9
   Minden K, 2002, J RHEUMATOL, V29, P622
   Nieuwesteeg A, 2012, CURR DIABETES REV, V8, P434, DOI 10.2174/157339912803529850
   Nussbeck F. W., 2016, FRAGEBOGEN RESSOURCE
   Petersen C, 2004, J PEDIATR PSYCHOL, V29, P635, DOI 10.1093/jpepsy/jsh066
   Phipps S, 2007, J PEDIATR PSYCHOL, V32, P1264, DOI 10.1093/jpepsy/jsl052
   Pinquart M, 2013, CHILD CARE HLTH DEV, V39, P153, DOI 10.1111/j.1365-2214.2012.01397.x
   Pinquart M, 2011, J PEDIATR PSYCHOL, V36, P1003, DOI 10.1093/jpepsy/jsr042
   Pinquart M, 2011, J PEDIATR PSYCHOL, V36, P375, DOI 10.1093/jpepsy/jsq104
   Plummer F, 2016, GEN HOSP PSYCHIAT, V39, P24, DOI 10.1016/j.genhosppsych.2015.11.005
   Puka K, 2017, EPILEPSY BEHAV, V67, P45, DOI 10.1016/j.yebeh.2016.12.011
   R Core Team, 2017, R LANG ENV STAT COMP
   Raes F, 2011, CLIN PSYCHOL PSYCHOT, V18, P250, DOI 10.1002/cpp.702
   REICH W, 1987, J ABNORM CHILD PSYCH, V15, P601, DOI 10.1007/BF00917244
   Reinauer C, 2018, TRIALS, V19, DOI 10.1186/s13063-018-2997-5
   Revelle W.R., 2018, SYCH PROCEDURES PSYC
   Richardson LP, 2010, PEDIATRICS, V126, P1117, DOI 10.1542/peds.2010-0852
   Rosseel Y, 2012, J STAT SOFTW, V48, P1, DOI 10.18637/jss.v048.i02
   Sawyer SM, 2012, LANCET, V379, P1630, DOI 10.1016/S0140-6736(12)60072-5
   Schmidt S., 2006, DISABKIDS QUESTIONNA
   Schorlemmer J, 2015, THESIS
   Schulz U, 2003, DIAGNOSTICA, V49, P73, DOI 10.1026//0012-1924.49.2.73
   Shanahan L, 2022, PSYCHOL MED, V52, P824, DOI 10.1017/S003329172000241X
   Sowislo JF, 2013, PSYCHOL BULL, V139, P213, DOI 10.1037/a0028931
   Spitzer RL, 2006, ARCH INTERN MED, V166, P1092, DOI 10.1001/archinte.166.10.1092
   STEIN REK, 1982, PUBLIC HEALTH REP, V97, P354
   Stern M, 2011, CURR OPIN PULM MED, V17, P473, DOI 10.1097/MCP.0b013e32834b6b72
   Teague S, 2018, BMC MED RES METHODOL, V18, DOI 10.1186/s12874-018-0586-7
   Turner-Cobb J., 2013, CHILD HLTH PSYCHOL B
   van Buuren S, 2011, J STAT SOFTW, V45, P1
   van Dick R., 2015, STRESS LASS NACH WIE
   Varni JW, 2007, HEALTH QUAL LIFE OUT, V5, DOI 10.1186/1477-7525-5-43
   Warschburger P., 2015, INT ENCY SOCIAL BEHA, V2, P679, DOI [10.1016/B978-0-08-097086-8.14067-X, DOI 10.1016/B978-0-08-097086-8.14067-X]
   Warschburger P., 2000, CHRONISCH KRANKE KIN, V1
   Warschburger P, 2016, BMC PEDIATR, V16, DOI 10.1186/s12887-016-0727-2
   World Health Organization. WHO (Funf), 1998, FRAG WOHLB PSYCH RES
   Zhong QY, 2015, PLOS ONE, V10, DOI 10.1371/journal.pone.0125096
NR 78
TC 0
Z9 0
U1 3
U2 5
PU BMC
PI LONDON
PA CAMPUS, 4 CRINAN ST, LONDON N1 9XW, ENGLAND
EI 1471-2431
J9 BMC PEDIATR
JI BMC Pediatr.
PD SEP 14
PY 2021
VL 21
IS 1
AR 404
DI 10.1186/s12887-021-02869-9
PG 13
WC Pediatrics
WE Science Citation Index Expanded (SCI-EXPANDED); Social Science Citation Index (SSCI)
SC Pediatrics
GA UQ1JY
UT WOS:000695828600001
PM 34521358
OA Green Published, gold
DA 2022-07-18
ER

PT J
AU Khamees, D
   Kropf, CW
   Tomlinson, S
   Cranford, JA
   Carney, M
   Harvey, C
   Wolff, M
   Haas, MRC
   Hopson, LR
AF Khamees, Deena
   Kropf, Charles William
   Tomlinson, Sarah
   Cranford, James A.
   Carney, Michele
   Harvey, Carrie
   Wolff, Meg
   Haas, Mary R. C.
   Hopson, Laura R.
TI Emergency Medicine Virtual Conference Participants' Engagement with
   Competing Activities
SO WESTERN JOURNAL OF EMERGENCY MEDICINE
LA English
DT Article
ID STUDENT ENGAGEMENT; PERCEPTION; VALIDATION
AB Introduction: Residency didactic conferences transitioned to a virtual format during the COVID-19 pandemic. This format creates questions about effective educational practices, which depend on learner engagement. In this study we sought to characterize the competitive demands for learner attention during virtual didactics and to pilot methodology for future studies.
   Methods: This was a prospective, observational, cohort study of attendees at virtual didactics from a single emergency medicine residency, which employed a self-report strategy informed by validated classroom assessments of student engagement. We deployed an online, two-question survey polling across six conference days using random signaled sampling. Participants reported all activities during the preceding five minutes.
   Results: There were 1303 responses over 40 survey deployments across six nonadjacent days. Respondents were residents (63.4%); faculty (27.5%); fellows (2.3%); students (2%); and others (4.8%). Across all responses, about 85% indicated engagement in the virtual conference within the last five minutes of the polls. The average number of activities engaged in was 2.0 (standard deviation = 1.1). Additional activities included education-related (34.2%), work-related (21.1%), social (18.8%), personal (14.6%), self-care (13.4%), and entertainment (4.4%).
   Conclusion: Learners engage in a variety of activities during virtual didactics. Engagement appears to fluctuate temporally, which may inform teaching strategies. This information may also provide unique instructor feedback. This pilot study demonstrates methodology for future studies of conference engagement and learning outcomes.
C1 [Khamees, Deena] Univ Texas Houston, Dept Emergency Med, Houston, TX USA.
   [Kropf, Charles William; Cranford, James A.; Harvey, Carrie; Haas, Mary R. C.; Hopson, Laura R.] Univ Michigan, Dept Emergency Med, 1500 E Med Ctr Dr TC B1 380, Ann Arbor, MI 48109 USA.
   [Tomlinson, Sarah; Carney, Michele; Wolff, Meg] Univ Michigan, Dept Emergency Med & Pediat, Ann Arbor, MI 48109 USA.
RP Kropf, CW (通讯作者)，Univ Michigan, Dept Emergency Med, 1500 E Med Ctr Dr TC B1 380, Ann Arbor, MI 48109 USA.
EM cwkropf@med.umich.edu
OI Khamees, Deena/0000-0002-2262-9964
CR Annansingh F, 2019, EDUC INF TECHNOL, V24, P3669, DOI 10.1007/s10639-019-09949-5
   Appleton JJ, 2006, J SCHOOL PSYCHOL, V44, P427, DOI 10.1016/j.jsp.2006.04.002
   Berman NB, 2018, BMC MED EDUC, V18, DOI 10.1186/s12909-018-1322-z
   Burch GF, 2015, J EDUC BUS, V90, P224, DOI 10.1080/08832323.2015.1019821
   Christensen T.C., 2003, J HAPPINESS STUD, V4, P53, DOI [DOI 10.1023/A:1023609306024, http://dx.doi.org/10.1023/A:1023609306024]
   Fredricks JA, 2004, REV EDUC RES, V74, P59, DOI 10.3102/00346543074001059
   Greene BA, 2015, EDUC PSYCHOL-US, V50, P14, DOI 10.1080/00461520.2014.989230
   Gunuc S, 2015, ASSESS EVAL HIGH EDU, V40, P587, DOI 10.1080/02602938.2014.938019
   Joshi Amit R T, 2017, J Surg Educ, V74, pe133, DOI 10.1016/j.jsurg.2017.10.002
   Kuh G.D., 2003, CHANGE MAGAZINE HIGH, V35, DOI [https://doi.org/10.1080/00091380309604090, DOI 10.1080/00091380309604090]
   Monday LM, 2020, CUREUS, V12, DOI 10.7759/cureus.8558
   O'Malley KJ, 2003, EVAL HEALTH PROF, V26, P86, DOI 10.1177/0163278702250093
   Panzarasa P, 2016, ETR&D-EDUC TECH RES, V64, P13, DOI 10.1007/s11423-015-9407-4
   Sinatra GM, 2015, EDUC PSYCHOL-US, V50, P1, DOI 10.1080/00461520.2014.1002924
   Skaugset LM, 2016, ANN EMERG MED, V68, P189, DOI 10.1016/j.annemergmed.2015.10.003
   Stephenson CR, 2020, BMC MED EDUC, V20, DOI 10.1186/s12909-020-02331-x
   Van den Beemt A, 2020, TECHNOL PEDAGOG EDUC, V29, P35, DOI 10.1080/1475939X.2019.1695657
   Wise EM, 2016, J CLIN ANESTH, V33, P5, DOI 10.1016/j.jclinane.2016.01.006
   Wolff M, 2015, J EMERG MED, V48, P85, DOI 10.1016/j.jemermed.2014.09.010
NR 19
TC 0
Z9 0
U1 0
U2 0
PU WESTJEM
PI ORANGE
PA C/O SHAHRAM LOTFIPOUR, MD, MPH, 333 CITY BLVD W STE 640, RT 128-01,
   ORANGE, CA 92868 USA
SN 1936-900X
EI 1936-9018
J9 WEST J EMERG MED
JI West. J. Emerg. Med.
PD JAN
PY 2022
VL 23
IS 1
BP 103
EP 107
DI 10.5811/westjem.2021.11.54001
PG 5
WC Emergency Medicine
WE Science Citation Index Expanded (SCI-EXPANDED); Social Science Citation Index (SSCI)
SC Emergency Medicine
GA ZZ7IS
UT WOS:000773438600043
PM 35060873
OA gold, Green Published
DA 2022-07-18
ER

PT J
AU Gaganis, V
   Beckett, E
   Choate, J
   Aguilar-Roca, N
   Etherington, S
   Haigh, C
   Scott, D
   Sweeney, T
   Zubek, J
   French, M
AF Gaganis, Voula
   Beckett, Elizabeth
   Choate, Julia
   Aguilar-Roca, Nancy
   Etherington, Sarah
   Haigh, Charlotte
   Scott, Derek
   Sweeney, Terrence
   Zubek, John
   French, Michelle
TI Virtual delivery: a panacea for the financial and ethical challenges
   associated with physiology laboratory classes?
SO ADVANCES IN PHYSIOLOGY EDUCATION
LA English
DT Editorial Material
DE ethical; financial; laboratory; learning outcomes; virtual
AB There has been a gradual shift in the delivery of physiology laboratory classes over the last 30 years. For many, wet-lab demonstrations using animal tissues have been reduced or replaced with student-led investigations where students are both subjects and researchers. Despite these changes, expectations remain that physiology courses should include a practical component to encourage deeper and higher-order learning. Wet-lab tissue experiments and student-based group research formats can be expensive to run, associated with various ethical constraints, and, as discovered in these times of COVID-19, difficult to operate while adhering to physical distancing. We address the proposition that online and/or remote delivery of laboratory classes using digital technologies may provide a solution to both financial and ethical constraints of on-campus laboratory classes. Our discussions, as an international group of 10 physiologists from the United States, the United Kingdom, Canada, and Australia, revealed that although some of the financial and ethical constraints of using animal tissues and student-led investigations were addressed by the introduction of online alternatives, the construction and maintenance of online delivery modes could also be expensive and ethical issues, not previously considered, included digital equity and student data security. There was also a collective perception that if face-to-face laboratory classes were changed to an entirely virtual mode there was a risk that some intended learning outcomes would not be met. It was concluded that the "ideal" approach is likely a hybrid model whereby student attendance in face-to-face, on-campus classes is supported with interactive digital content either developed in house or obtained through third-party providers.
C1 [Gaganis, Voula] Flinders Univ S Australia, Coll Med & Publ Hlth, Bedford Pk, SA, Australia.
   [Beckett, Elizabeth] Univ Adelaide, Fac Hlth & Med Sci, Sch Biomed, Adelaide, SA, Australia.
   [Choate, Julia] Monash Univ, Dept Physiol, Clayton, Vic, Australia.
   [Aguilar-Roca, Nancy] Univ Calif Irvine, Sch Biol Sci, Irvine, CA 92717 USA.
   [Etherington, Sarah] Murdoch Univ, Discipline Med Mol & Forens Sci, Murdoch, WA, Australia.
   [Haigh, Charlotte] Univ Leeds, Sch Biomed Sci, Leeds, W Yorkshire, England.
   [Scott, Derek] Univ Aberdeen, Sch Med Med Sci & Nutr, Aberdeen, Scotland.
   [Sweeney, Terrence] Univ Scranton, Dept Biol, Scranton, PA 18510 USA.
   [Zubek, John] Michigan State Univ, Dept Physiol, E Lansing, MI 48824 USA.
   [French, Michelle] Univ Toronto, Dept Physiol, Toronto, ON, Canada.
RP Gaganis, V (通讯作者)，Flinders Univ S Australia, Coll Med & Publ Hlth, Bedford Pk, SA, Australia.
EM voula.gaganis@flinders.edu.au
OI Zubek, John/0000-0003-4079-2973; Scott, Derek
   Anthony/0000-0002-2029-6174
CR [Anonymous], 1983, TRANSPLANTATION ANAT
   Bajracharya J, 2017, INT J SCI ENG RES, V8, P1548
   Choate J, 2021, ADV PHYSIOL EDUC, V45, P310, DOI 10.1152/advan.00241.2020
   Colthorpe K, 2021, ADV PHYSIOL EDUC, V45, P95, DOI 10.1152/advan.00205.2020
   Dwyer TM, 1997, ADV PHYSIOL EDUC, V18, pS2, DOI 10.1152/advances.1997.273.6.S2
   Franco Nuno Henrique, 2013, Animals (Basel), V3, P238, DOI 10.3390/ani3010238
   Hamidi F, 2011, PROCEDIA COMPUT SCI, V3, DOI 10.1016/j.procs.2010.12.062
   Herbert M, 2006, ONLINE J DISTANCE LE, V9, P300
   Kalolo JF, 2019, EDUC INF TECHNOL, V24, P345, DOI 10.1007/s10639-018-9778-3
   Lewis L. D, 2014, PEDAGOGICAL BENEFITS
   Lombardi SA, 2014, ADV PHYSIOL EDUC, V38, P80, DOI 10.1152/advan.00154.2012
   Michael J, 2006, ADV PHYSIOL EDUC, V30, P159, DOI 10.1152/advan.00053.2006
   Modell HI, 2004, ADV PHYSIOL EDUC, V28, P107, DOI 10.1152/advan.00049.2003
   Rob M, 2018, J INT EDUC BUS, V11, P273, DOI 10.1108/JIEB-01-2018-0002
   Samsel Richard W., 1994, American Journal of Physiology, V266, pS36
   Smallhorn M, 2015, STUD SUCCESS, V6, P65, DOI 10.5204/ssj.v6i2.292
   Teitelbaum SL, 2002, SCIENCE, V298, P1515, DOI 10.1126/science.298.5598.1515
   Ulven JB, 2021, FUTURE INTERNET, V13, DOI 10.3390/fi13020039
   Zhang XY, 2021, ADV PHYSIOL EDUC, V45, P467, DOI 10.1152/advan.00016.2021
NR 19
TC 0
Z9 0
U1 0
U2 1
PU AMER PHYSIOLOGICAL SOC
PI BETHESDA
PA 9650 ROCKVILLE PIKE, BETHESDA, MD 20814 USA
SN 1043-4046
EI 1522-1229
J9 ADV PHYSIOL EDUC
JI Adv. Physiol. Educ.
PD DEC
PY 2021
VL 45
IS 4
BP 744
EP 748
DI 10.1152/advan.00242.2020
PG 5
WC Education, Scientific Disciplines; Physiology
WE Science Citation Index Expanded (SCI-EXPANDED)
SC Education & Educational Research; Physiology
GA WE2NC
UT WOS:000705461000012
PM 34529535
OA gold
DA 2022-07-18
ER

PT J
AU Quiroz, YT
   Solis, M
   Aranda, MP
   Arbaje, AI
   Arroyo-Miranda, M
   Cabrera, LY
   Carrasquillo, MM
   Corrada, MM
   Crivelli, L
   Diminich, ED
   Dorsman, KA
   Gonzales, M
   Gonzalez, HM
   Gonzalez-Seda, AL
   Grinberg, LT
   Guerrero, LR
   Hill, CV
   Jimenez-Velazquez, IZ
   Guerra, JJL
   Lopera, F
   Maestre, G
   Medina, LD
   O'Bryant, S
   Penaloza, C
   Pinzon, MM
   Mavarez, RVP
   Pluim, CF
   Raman, R
   Rascovsky, K
   Rentz, DM
   Reyes, Y
   Rosselli, M
   Tansey, MG
   Vila-Castelar, C
   Zuelsdorff, M
   Carrillo, M
   Sexton, C
AF Quiroz, Yakeel T.
   Solis, Michele
   Aranda, Maria P.
   Arbaje, Alicia I.
   Arroyo-Miranda, Mirna
   Cabrera, Laura Y.
   Carrasquillo, Minerva Maria
   Corrada, Maria M.
   Crivelli, Lucia
   Diminich, Erica D.
   Dorsman, Karen A.
   Gonzales, Mitzi
   Gonzalez, Hector M.
   Gonzalez-Seda, Ana L.
   Grinberg, Lea T.
   Guerrero, Lourdes R.
   Hill, Carl V.
   Jimenez-Velazquez, Ivonne Z.
   Guerra, Jorge J. Llibre
   Lopera, Francisco
   Maestre, Gladys
   Medina, Luis D.
   O'Bryant, Sid
   Penaloza, Claudia
   Pinzon, Maria Mora
   Mavarez, Rosa V. Pirela
   Pluim, Celina F.
   Raman, Rema
   Rascovsky, Katya
   Rentz, Dorene M.
   Reyes, Yarissa
   Rosselli, Monica
   Tansey, Malu Gamez
   Vila-Castelar, Clara
   Zuelsdorff, Megan
   Carrillo, Maria
   Sexton, Claire
TI Addressing the disparities in dementia risk, early detection and care in
   Latino populations: Highlights from the second Latinos & Alzheimer's
   Symposium
SO ALZHEIMERS & DEMENTIA
LA English
DT Review; Early Access
ID BILINGUALISM; PREVALENCE; DISEASE
AB The Alzheimer's Association hosted the second Latinos & Alzheimer's Symposium in May 2021. Due to the COVID-19 pandemic, the meeting was held online over 2 days, with virtual presentations, discussions, mentoring sessions, and posters. The Latino population in the United States is projected to have the steepest increase in Alzheimer's disease (AD) in the next 40 years, compared to other ethnic groups. Latinos have increased risk for AD and other dementias, limited access to quality care, and are severely underrepresented in AD and dementia research and clinical trials. The symposium highlighted developments in AD research with Latino populations, including advances in AD biomarkers, and novel cognitive assessments for Spanish-speaking populations, as well as the need to effectively recruit and retain Latinos in clinical research, and how best to deliver health-care services and to aid caregivers of Latinos living with AD.
C1 [Quiroz, Yakeel T.; Pluim, Celina F.; Vila-Castelar, Clara] Harvard Med Sch, Massachusetts Gen Hosp, Boston, MA 02115 USA.
   [Aranda, Maria P.] USC Roybal Inst Aging, Los Angeles, CA USA.
   [Aranda, Maria P.] Johns Hopkins Sch Med, Div Geriatr Med & Gerontol, Baltimore, MD USA.
   [Aranda, Maria P.] Johns Hopkins Bloomberg Sch Publ Hlth, Dept Hlth Policy & Management, Baltimore, MD USA.
   [Arroyo-Miranda, Mirna] Univ Houston, Dept Psychol, Houston, TX USA.
   [Cabrera, Laura Y.] Penn State Univ, Dept Engn Sci & Mech, 227 Hammond Bldg, University Pk, PA 16802 USA.
   [Carrasquillo, Minerva Maria] Mayo Clin Florida, Jacksonville, FL USA.
   [Corrada, Maria M.] Univ Calif Irvine, Irvine, CA USA.
   [Crivelli, Lucia] Fleni, Dept Cognit Neurol, Buenos Aires, DF, Argentina.
   [Diminich, Erica D.] Renaissance Sch Med, Stony Brook, NY USA.
   [Dorsman, Karen A.] Univ Texas Southwestern Med Ctr Dallas, Dallas, TX 75390 USA.
   [Gonzales, Mitzi] Univ Texas Hlth Sci Ctr San Antonio, San Antonio, TX 78229 USA.
   [Gonzalez, Hector M.] Univ Calif San Diego, Dept Neurosci, San Diego, CA 92103 USA.
   [Gonzalez-Seda, Ana L.; Hill, Carl V.; Reyes, Yarissa; Carrillo, Maria; Sexton, Claire] Alzheimers Assoc, Chicago, IL 60601 USA.
   [Grinberg, Lea T.] Univ Calif San Francisco, San Francisco, CA 94143 USA.
   [Guerrero, Lourdes R.] Univ Calif Los Angeles, David Geffen Sch Med, Los Angeles, CA 90095 USA.
   [Jimenez-Velazquez, Ivonne Z.] Univ Puerto Rico, Sch Med, Med Dept, Med Sci Campus, San Juan, PR 00936 USA.
   [Guerra, Jorge J. Llibre] Washington Univ, Sch Med St Louis, St Louis, MO 63110 USA.
   [Lopera, Francisco] Univ Antioquia, Neurosci Grp Antioquia, Medellin, Colombia.
   [Maestre, Gladys] Univ Texas Rio Grande Valley, Edinburg, TX USA.
   [Medina, Luis D.] Univ Houston, Houston, TX USA.
   [O'Bryant, Sid] Univ North Texas, Hlth Sci Ctr, Ft Worth, TX USA.
   [Penaloza, Claudia] Univ Barcelona, Dept Cognit Dev & Educ Psychol, Barcelona, Spain.
   [Pinzon, Maria Mora] Univ Wisconsin, Dept Family Med & Community Hlth, Madison, WI USA.
   [Pinzon, Maria Mora] Univ Wisconsin, Wisconsin Alzheimers Inst, Madison, WI USA.
   [Mavarez, Rosa V. Pirela] Univ Texas Rio Grande Valley, Sch Med, Dept Human Genet, Edinburg, TX USA.
   [Mavarez, Rosa V. Pirela] Univ Texas Rio Grande Valley, Sch Med, Rio Grande Valley Alzheimers Dis Resources Ctr Mi, Edinburg, TX USA.
   [Raman, Rema] Univ Southern Calif, Alzheimers Therapeut Res Inst, San Diego, CA USA.
   [Rascovsky, Katya] Univ Penn, Dept Neurol, Philadelphia, PA 19104 USA.
   [Rentz, Dorene M.] Harvard Med Sch, Boston, MA 02115 USA.
   [Rosselli, Monica] Florida Atlantic Univ, Dept Psychol, Boca Raton, FL 33431 USA.
   [Tansey, Malu Gamez] Univ Florida, Gainesville, FL USA.
   [Zuelsdorff, Megan] Univ Wisconsin, Sch Nursing, Madison, WI USA.
   [Zuelsdorff, Megan] Wisconsin Alzheimers Dis Res Ctr, Madison, WI USA.
RP Sexton, C (通讯作者)，Alzheimers Assoc, Chicago, IL 60601 USA.
EM csexton@alz.org
RI Peñaloza, Claudia/M-2122-2019
OI Peñaloza, Claudia/0000-0003-1200-5936; corrada,
   maria/0000-0002-8168-8593
FU US National Institute on Aging [R01AG054671, R01AG066823]; National
   Institute on Aging [5P 50AG005142, 2P 30AG043073, 5R13AG063477,
   1U54AG063546-01, R44AG060855, U19NS120384, U24 AG059624, R56 AG048642,
   RF1 AG054548, RF1 AG061022, P30 AG062429, 1 R13 AG 063477 -01];
   Alzheimer's Disease Program [19-10538]; Unidos en el Cuidado: The Savvy
   Caregiver: Translation, Transformation, and Feasibility of
   Evidenced-Based Program for Dementia Caregivers [011069-00001]; A
   Program for Families Caring for a Loved One with Dementia (Savvy
   Caregiver Program) [12-2602-3600]; NIH [R21TW010896 -12/201911/2020, P30
   AG059300-01, 08/201806/2020, R24AG065170, R01AG063689, U24AG057437,
   5R01AG061848, 5R01AG054029]; Alzheimer's Association [AACSF-20-682140,
   SG-20-690363, 2019-AARGD-642445, 2019-AARF-644631]; NIH/National
   Institute on Aging [AG04995305, R01:AG049953]; Alzheimer's Association
   Part of the Cloud Gates grant [PTCG-20-695184]; Alzheimer's Drug
   Discovery Foundation [GC201908-2019443]; Texas Alzheimer's Research and
   Care Consortium [2018-28-81-J1]; Juan de la Cierva-Incorporacion Program
   - Ministerio deCiencia e Innovacion, Agencia Estatal de Investigacion
   [IJC2018-037818, MCIN/AEI 10.13039/501100011033]; Boston University
   under NIH/NIDCD [U01DC014922]; NIH/NCATS [1UL1TR002373]; Health
   Resources and Services Administration [T32HP10010];  [AARF18562958]; 
   [1R03AG063303]
FX Yakeel T. Quiroz, in the past 36 months, reports grants or contracts
   from the US National Institute on Aging (R01AG054671, R01AG066823),
   Alzheimer's Association, MGHECOR; consulting fees from Biogen; payment
   or honoraria for seminars, academic rounds; has served as past chair of
   the ISTAART Diversity and Disparities PIA; and holds a role as chair of
   the International Neuropsychological Society Teleneuropsychology Special
   Interest Group. Maria P. Aranda, in the past 36 months, reports grants
   or contracts: CoInvestigator and Director, Outreach, Recruitment and
   Engagement Core (ORE), USC Alzheimer's Disease Research Center; National
   Institute on Aging (5P 50AG005142); Co-Investigator and Lead, Research
   Education Core (REC), USC Research Center on Alzheimer's
   Disease-Minority Aging Research (AD-RCMAR); National Institute on Aging
   (2P 30AG043073); Principal Investigator, SoCal Savvy, State of
   California, Department of Public Health, Alzheimer's Disease Program
   (19-10538); Principal Investigator, Unidos en el Cuidado: The Savvy
   Caregiver: Translation, Transformation, and Feasibility of
   Evidenced-Based Program for Dementia Caregivers (011069-00001); Project
   Subaward: Alzheimer's Los Angeles; Principal Investigator,
   Interdisciplinary Aging Research to Address Health Disparities in
   Alzheimer's Disease and Related Dementias; National Institute on
   Aging(5R13AG063477); Co-Investigator, NIA AD/ADRD Health Care Systems
   Research Collaboratory, IMPACT Collaboratory, National Institute on
   Aging (1U54AG063546-01); 2019-20 Consultant, Health Equity Team (HET);
   NIA AD/ADRD Health Care Systems Research Collaboratory, National
   Institute on Aging (1U54AG063546-01); 2017 Principal Investigator, A
   Program for Families Caring for a Loved One with Dementia (Savvy
   Caregiver Program) (12-2602-3600); Research Council, USC Suzanne
   Dworak-Peck School of SocialWork, Los Angeles, CA; 2017 Principal
   Investigator, Establishing Rates of Caregiving to Adults with Physical
   and Cognitive Disabilities in Home-and Community-Based Services; St.
   Barnabas Senior Services & AARP, Los Angeles, CA. MPA also received
   consulting fees for Avanir Pharmaceuticals, served as Chair, Caregiver
   Advisory Board-one time and is a member of the External Advisory Board,
   San Diego Alzheimer's Disease Resource Center for Minority Aging
   Research. Alicia I. Arbaje, in the past 36 months, reports grants from
   AHRQ, NIA, JHAD-RCMAR; received payment or honoraria for lecture from
   HealtheNetwork; participated on a DSMB or Advisory Board for a
   Vanderbilt University study. Mirna Arroyo-Miranda received support for
   attending meetings and/or travel to ISTAART Diversity PIA Day at AAIC
   2019, with a Travel Fellowship Award from the Alzheimer's Association.
   Laura Y.; Cabrera, in the past 36 months, reports grants or contracts
   from NIH Bioethics supplement R21TW010896 -12/201911/2020, P30
   AG059300-01 Alzheimer's related Resource Centers for Minority Aging
   Research (ADRCMAR)-Latinos Perceptions and Concerns about Alzheimer
   Disease (MCCFAD Pilot 2) -08/201806/2020; received honoraria for
   lectures: 2018 Michigan Academy of Nutrition and Dietetics Annual
   Meeting and honoraria for presentations: 2018 OECD "Minding
   Neurotechnology: Delivering Responsible Innovation for Health and
   Well-being", 2019-Keynote presentation at Markkula Center for Applied
   Ethics at Santa Clara University, 2019-honoraria as panelist for the
   Michigan State University CommSciCom; received support for travel
   2019-attendance to GSA; and held role as board member for International
   Neuroethics Society and chair for IEEE Brain Neuroethics Subcommittee.
   Minerva Maria Carrasquillo received funding for research from NIH
   grants; received honoraria for serving as reviewer for NIH grants. Maria
   M. Corrada, in the past 36 months, reports grants from NIA; received
   payment or honoraria for grant reviews and for participation in a
   mentoring program; received support for attending meetings and/or travel
   from the Alzheimer's Association and NIA grants; participated on NIA
   organized DSB for a blood pressure lowering pragmatic trial; held a
   leadership or fiduciary role at Alzheimer's and Dementia journal
   editorial board; and is a member of the Alzheimer's Association
   International Conference Scientific Program Committee. Lucia Crivelli,
   in the past 36 months, reports grants or contracts from the Alzheimer's
   Association for the LatAm FINGERS project; and received support for a
   travel fellowship from the Alzheimer's Association for AAIC 2021. Erica
   D. Diminich, in the past 36 months, reports grants from Alzheimer's
   Association AACSF-20-682140; NIH/National Institute on Aging AG04995305
   Diversity Supplement Award (under R01:AG049953). Karen A. Dorsman
   received a small scholarship as a student; received financial support (1
   hotel night) to attend the Texas Alzheimer's Research and Care
   Consortium (TARCC) meeting in 2020; held or holds a leadership or
   fiduciary roles as a Student Representative-Elect for the Hispanic
   Neuropsychological Society (unpaid, non-voting Board member)
   2021-present, Ad Hoc Advisor to the Nicaraguan Alzheimer's Foundation
   (unpaid) 2019-present, Latino Advisory Group member to the Alzheimer's
   Association, Northern California & Northern Nevada chapter 2018-2019.
   Mitzi Gonzales, in the past 36 months, reports grants or contracts from
   Alzheimer's Association Part of the Cloud Gates grant (PTCG-20-695184),
   NIA (R44AG060855, U19NS120384, U24 AG059624), the Alzheimer's Drug
   Discovery Foundation (GC201908-2019443), Texas Alzheimer's Research and
   Care Consortium (2018-28-81-J1); received support for attending
   Alzheimer's Association International Conference Travel Fellowship 2021.
   Hector M. Gonzalez, in the past 36 months, reports grants or contracts
   from National Institute on Aging (R56 AG048642, RF1 AG054548, RF1
   AG061022, P30 AG062429). Ana L. Gonzalez-Seda held a leadership or
   fiduciary role at Office of Health Equity with the California Department
   of Public Health and City Heights Community Development Corporation. Lea
   T.; Grinberg, in the past 36 months, reports grants or contracts from
   NIH several r01s, K24 and R01, Tau consortium, Weill Neurohub; received
   consulting fees from CuraSen Inc; received payment or honoraria
   fromZydusPharmaceuticals 2021; received support for attending meetings
   and/or travel from Alzheimer Association, Tau Consortium, CONy. Lourdes
   Guerrero has nothing to disclose. Carl V. Hill, in the past 36 months,
   reports grants from National Institutes of Health; and held unpaid roles
   with advisory groups dedicated toDiversity, Equity and Inclusion at
   various academic and non-profit institutions. Ivonne Z.
   Jimenez-Velazquez has nothing to disclose. Jorge J. Llibre Guerra
   received research funding from the Alzheimer Association (SG-20-690363).
   Francisco Lopera, in the past 36 months, reports grants from NIA,
   Banner, and Roche, API Colombia grant, NIH: Colbos Grant; and received
   support for attending meetings and/or travel from Red Lat, San Francisco
   California. Gladys Maestre, in the past 36 months, reports grants from
   National Institute on Aging/National Institutes of Health and Texas
   Alzheimer's Research and Care Consortium; received payment or honoraria
   as a reviewer for NIH; held a leadership or fiduciary role at Funda
   conciencia and Appremed. Luis D. Medina, in the past 36 months, reports
   grants or contracts from National Institutes of Health R24AG065170
   (Medina) Jan 2020-Nov 2023, Alzheimer's Association 2019-AARGD-642445
   (Medina) Feb 2020Jan 2023; received honoraria for lectures fromUCSD,
   UMass Amherst; received support to attend AAIC 2021 as member of
   Alzheimer's Association International Research Grant Program Council.
   Sid O'Bryant, in the past 36 months, reports grants or contracts from
   NIH/NIA, Alzheimer's Association, MJFF, Cx Precision Medicine; and
   receives royalties from licensed patents. SO'B is the founding scientist
   from Cx Precision Medicine; holds multiple patents in precision medicine
   for neurodegenerative diseases; and is the founding scientist of Cx
   Precision Medicine and holds stocks. Claudia Penaloza is supported by
   the Juan de la Cierva-Incorporacion Program (IJC2018-037818) funded by
   Ministerio deCiencia e Innovacion, Agencia Estatal de Investigacion
   MCIN/AEI 10.13039/501100011033. CP was employed by Boston University
   under NIH/NIDCD grant number U01DC014922 during the 24 previous months
   (January 2017-August 2020) and is currently a research consultant for
   that institution. Maria Mora Pinzon, in the past 36months, reports
   grants or contracts from Increasing Latinx participation in ADRD through
   a Community-Based Approach. Wisconsin Alzheimer's Disease Research
   Center (ADRC) Research Education Component ("REC") Scholar; Pisando
   Fuerte Online Adapting to COVID-19, University of Wisconsin Institute
   for Clinical and Translational ResearchDissemination and Implementation
   Launchpad; Leveraging social networks and trusted community influencers
   to disseminate an accurate and up-to-date understanding of COVID-19 in
   Black, Latinx and American Indian Communities. Wisconsin Partnership
   Program(WPP); Beliefs and Attitudes about Dementia among Latinx
   Individuals Living in Dane County -Validation of a Survey Instrument.
   Department of Medicine, University of Wisconsin -Madison; Pisando
   Fuerte: a fall prevention program for Spanish speaking seniors,
   Retirement Research Foundation (RRF); Pisando Fuerte: a fall prevention
   program for Spanish speaking seniors. University of Wisconsin -Institute
   for Clinical and Translational Research (UW -ICTR).; This project was
   supported in part by grant 1UL1TR002373 to UW ICTR from NIH/NCATS; was
   supported by the University of Wisconsin Department of Family Medicine
   and Community Health Primary Care Research Fellowship, funded by grant
   T32HP10010 from the Health Resources and Services Administration;
   received support for attending meetings and/or travel 2020
   -NIDDK/National Hispanic Medical Association Travel Award -Cancelled due
   to COVID19; serves as President-Elect Medical Organization for the
   Latino Advancement -Wisconsin, Inc. (2021); was selected as an emerging
   scholar in the scientific training program, Interdisciplinary Aging
   Research to Address Health Disparities in Alzheimer's Disease and
   Related Dementias, USC Edward R. Roybal Institute on Aging, Los Angeles,
   CA. Funding for the scientific training program was made possible in
   part by 1 R13 AG 063477 -01 from the National Institute on Aging. Rosa
   V. Pirela Mavarez has nothing to disclose. Celina F. Pluim has nothing
   to disclose. Rema Raman received grant funding from the National
   Institutes of Health (R01AG063689; U24AG057437, 5R01AG061848,
   5R01AG054029), Alzheimer's Association, Eli Lilly, and Eisai Inc.; she
   is the Vice-Chair of the Board of the Alzheimer's Association's San
   Diego/Imperial chapter. Katya Rascovsky, in the past 36 months, reports
   grants or contracts from NIH. Dorene M. Rentz in the past 36months,
   received consulting fees from Neurotrack andDigital Cognition
   Technologies; received payment or honoraria for ACTC IMPACT AD Course as
   faculty for presentations and group leadership activities and received
   support for attending ACTC Meeting in February 2020. Yarissa Reyes has
   nothing to disclose. Monica Rosselli, in the past 36 months, reports
   grants from the Alzheimer Disease Research Center. National Institutes
   of Health/National Institute of Aging, PI: T Golden & R Duara; Co-I: M.
   Rosselli (2015-2020.; Cognitive Support Strategies to Improve Medication
   Adherence in Older Adults Undergoing Hemodialysis, Keryx Pharmaceitics,
   PI: D Hain. CoI: M. Rosselli. (2019-2021); Neuro-imaging, and Sensitive
   Novel Cognitive Measures in Detection of Early Alzheimer's Disease in
   Bilingual and Monolingual Hispanic Americans, Florida Department of
   HealthEd and Ethel Moore Alzheimer's Disease Research Program, PI: M
   Rosselli (2019-2021); Fit2Drive: Development and Testing of a Driver
   Risk Predictor for Individuals with AD Florida Department of HealthEd
   and Ethel Moore Alzheimer's Disease Research Program, PI Tappen. Co-I:
   M. Rosselli; Communication of Dementia Diagnoses: Investigating Patient,
   Family, and Physician Experiences and Developing Best Practices. Florida
   Department of Health-Ed and Ethel Moore Alzheimer's Disease Research
   Program, PI: M. Amstrong (UF). CoI M. Rosselli (2020 -2023); In-Vehicle
   Sensors to Detect Cognitive Change in Older Drivers. National Institutes
   of Health. National Institute of Aging, PI: R. Tappen. Co-I: M.
   Rosselli; Florida Alzheimer's Disease Research Center. National
   Institutes of Health. National Institute of Aging, PI. T.Golde (UF).
   Co-I: M. Rosselli (2020-2025); Postdoctoral Research Fellowship in
   Neuropsychology and Brain Biomarkers of Abnormal Aging Florida
   Department of Health-Ed and Ethel Moore Alzheimer's Disease Research
   Program, PI: M Rosselli.; Malu Gamez Tansey, in the past 36 months,
   reports grants or contracts from NIH, MJFF, Parkinson's Foundation;
   received consulting fees from INmune Bio, Cerebral Therapeutics;
   received multiple support for attending meetings and/or travel;
   participated on a DSMB or Advisory Board for MSAG, Weston Family
   Foundation; has held/holds stock or stock options at INmune bio. Clara
   Vila-Castelar receives funding from the Alzheimer's Association
   (2019-AARF-644631); co-chairs the Sex Differences Special Interest
   Group, Diversity andDisparities Professional Interest Area-PIA of the
   International Society to Advance Alzheimer's Research and Treatment
   (ISTAART). Megan Zuelsdorff, in the past 36 months, reports grants
   AARF18562958 -Psychosocial stressors, allostatic load, and cognitive
   aging; 1R03AG063303 (Zuelsdorff)-Socialbiological dimensions of ADRD
   risk and resilience in a Native American cohort; held/holds a leadership
   or fiduciary role at Wisconsin Alzheimer's Institute Leadership Board
   and ISTAART Diversity & Disparities Executive Committee. Maria Carrillo
   is a full-time employee of the Alzheimer's Association and reports, in
   the past 36 months, participating on a Data Safety Monitoring Board or
   Advisory Board for US POINTER and holding a role for EASTERSEALS. Claire
   Sexton is a full-time employee of the Alzheimer's Association and, in
   the past 36 months, reports consultation fees from Jazz Pharmaceuticals
   and support for attending meetings and/or travel to the AAIC Satellite
   Symposium Sydney (2019) and Society for the Study of Ingestive Behavior
   (SSIB) Annual Meeting (2019) and reports an unpaid role as a trustee of
   Dementia Adventure (2018-2020).
CR Babulal GM, 2019, ALZHEIMERS DEMENT, V15, P292, DOI 10.1016/j.jalz.2018.09.009
   Besser L, 2018, ALZ DIS ASSOC DIS, V32, P351, DOI 10.1097/WAD.0000000000000279
   Bialystok E, 2021, TRENDS COGN SCI, V25, P355, DOI 10.1016/j.tics.2021.02.003
   Bialystok E, 2017, PSYCHOL BULL, V143, P233, DOI 10.1037/bul0000099
   Brini S, 2020, NEUROPSYCHOL REV, V30, P1, DOI 10.1007/s11065-020-09426-8
   Bryc K, 2010, P NATL ACAD SCI USA, V107, P8954, DOI 10.1073/pnas.0914618107
   Clark Luther T, 2019, Curr Probl Cardiol, V44, P148, DOI 10.1016/j.cpcardiol.2018.11.002
   Costumero V, 2020, ALZHEIMERS RES THER, V12, DOI 10.1186/s13195-020-0581-1
   Elliott CL, 2020, ETHNIC DIS, V30, P705, DOI 10.18865/ed.30.S2.705
   Garrigues E, 2020, J INFECTION, V81, pE4, DOI 10.1016/j.jinf.2020.08.029
   Gaugler J, 2019, ALZHEIMERS DEMENT, V15, P321, DOI 10.1016/j.jalz.2019.01.010
   Gonzalez HM, 2019, ALZHEIMERS DEMENT, V15, P1624, DOI 10.1016/j.jalz.2019.08.192
   Granot-Hershkovitz E, 2021, ALZHEIMERS DEMENT, V17, P466, DOI 10.1002/alz.12205
   Gupta S, 2021, BMC PUBLIC HEALTH, V21, DOI 10.1186/s12889-021-11068-1
   Haan MN, 2003, J AM GERIATR SOC, V51, P169, DOI 10.1046/j.1532-5415.2003.51054.x
   Jurado MB, 2007, NEUROPSYCHOL REV, V17, P213, DOI 10.1007/s11065-007-9040-z
   Karlawish J, 2011, ALZHEIMERS DEMENT, V7, P161, DOI 10.1016/j.jalz.2010.03.015
   Krogstad JM., PEW RES CENT
   Llibre-Guerra JJ, 2021, ALZHEIMERS DEMENT, V17, P653, DOI 10.1002/alz.12227
   Magesh S, 2021, JAMA NETW OPEN, V4, DOI 10.1001/jamanetworkopen.2021.34147
   Matthews KA, 2019, ALZHEIMERS DEMENT, V15, P17, DOI 10.1016/j.jalz.2018.06.3063
   Ngandu T, 2015, LANCET, V385, P2255, DOI 10.1016/S0140-6736(15)60461-5
   O'Bryant S, 2022, ALZHEIMERS DEMENT, V18, P240, DOI 10.1002/alz.12404
   O'Bryant SE, 2021, ALZH DEMENT-DADM, V13, DOI 10.1002/dad2.12202
   O'Bryant SE, 2022, ALZHEIMERS DEMENT, V18, P77, DOI 10.1002/alz.12382
   O'Bryant SE, 2013, J ALZHEIMERS DIS, V33, P373, DOI 10.3233/JAD-2012-121420
   Ortiz F, 2000, ALZ DIS ASSOC DIS, V14, P141, DOI 10.1097/00002093-200007000-00005
   Pliatsikas C, 2020, BILING-LANG COGN, V23, P459, DOI 10.1017/S1366728919000130
   Prince M, 2013, ALZHEIMERS DEMENT, V9, P63, DOI 10.1016/j.jalz.2012.11.007
   Rosselli M, 2000, Appl Neuropsychol, V7, P17, DOI 10.1207/S15324826AN0701_3
   Rosselli M., 2018, NEUROPSYCHOLOGY BILI
   Rosselli M, 2019, J INT NEUROPSYCH SOC, V25, P15, DOI 10.1017/S135561771800070X
   Salvatierra JL, 2011, INT J BILINGUAL, V15, P26, DOI 10.1177/1367006910371021
   Torres VL, 2022, BILING-LANG COGN, V25, P337, DOI 10.1017/S1366728921000705
   Van den Noort M, 2019, BEHAV SCI-BASEL, V9, DOI 10.3390/bs9070081
   Van Skike CE, 2021, J NEUROSCI, V41, P4305, DOI 10.1523/JNEUROSCI.2144-20.2021
NR 36
TC 0
Z9 0
U1 7
U2 7
PU WILEY
PI HOBOKEN
PA 111 RIVER ST, HOBOKEN 07030-5774, NJ USA
SN 1552-5260
EI 1552-5279
J9 ALZHEIMERS DEMENT
JI Alzheimers. Dement.
DI 10.1002/alz.12589
EA FEB 2022
PG 10
WC Clinical Neurology
WE Science Citation Index Expanded (SCI-EXPANDED)
SC Neurosciences & Neurology
GA ZG5EZ
UT WOS:000760282200001
PM 35199931
OA hybrid
DA 2022-07-18
ER

PT J
AU Craddock, N
   Garbett, KM
   Haywood, S
   Nasution, K
   White, P
   Saraswati, LA
   Rizkiah, C
   Medise, BE
   Diedrichs, PC
AF Craddock, Nadia
   Garbett, Kirsty M.
   Haywood, Sharon
   Nasution, Kholisah
   White, Paul
   Saraswati, L. Ayu
   Rizkiah, Chairunnisa
   Medise, Bernie E.
   Diedrichs, Phillippa C.
TI 'Dove Confident Me Indonesia: Single Session': study protocol for a
   randomised controlled trial to evaluate a school-based body image
   intervention among Indonesian adolescents
SO BMC PUBLIC HEALTH
LA English
DT Article
DE Body image; Indonesia; Southeast Asia; Low- and middle-income countries;
   Single-session intervention; School-based intervention; Adolescent
   mental health; Randomised controlled trial; Study protocol; Life skills
   education
ID EATING-DISORDERS; DISSATISFACTION; HEALTH; WEIGHT; SCALE; ASSOCIATIONS;
   METAANALYSIS; RELIABILITY; APPEARANCE; PREVENTION
AB Background: Due to the prevalence and associated adverse health consequences of negative body image among adolescents globally, there is a need to develop acceptable, effective, and scalable interventions. School-based body image interventions delivered by trained teachers show promise in reducing negative body image in adolescents. However, there is currently a lack of evidenced-based body image interventions for use in low- and middle-income countries (LMICs). This paper outlines a protocol for the development and evaluation of Dove Confident Me Indonesia: Single Session, a single-session, teacher-led body image intervention for Indonesian adolescents.
   Method: The effectiveness of the intervention will be evaluated using a cluster randomised controlled trial design. Due to the COVID-19 pandemic, the trial will be conducted online. Trained teachers or school guidance counsellors will deliver the intervention. Self-report questionnaires will be collected at three time points: baseline, post-intervention, and two-month follow-up. The primary outcome is body esteem. Secondary outcomes are internalisation of appearance ideals, mood, engagement in life activities, tendency to engage in appearance comparisons, and skin shade satisfaction. A minimum of 1000 participants will provide 95% power to detect small-to-medium intervention effects. To account for attrition and potential internet issues, the sample will comprise of 2000 Indonesian adolescents in grades 7-9, attending state junior high schools in Surabaya, East Java. Quantitative and qualitative data on acceptability of the intervention will also be collected from teachers and students. Additionally, fidelity of lesson implementation will be assessed. This project received ethical approval from the Universitas Indonesia and the University of the West of England. The intervention will be disseminated in junior high schools throughout Indonesia via UNICEF's Life Skills Education (LSE) programme, which will be freely available for teachers to download.
   Discussion: This paper presents Dove Confident Me Indonesia: Single Session, a culturally adapted school-based intervention designed to improve Indonesian adolescents' body image. It details the plan for evaluation, highlighting the strengths and limitations of the proposed study design. It will be informative for others aiming to adapt evidence-based school curricula to promote well-being among adolescents in LMICs.
C1 [Craddock, Nadia; Garbett, Kirsty M.; Haywood, Sharon; White, Paul; Diedrichs, Phillippa C.] Univ West England, Ctr Appearance Res, Coldharbour Lane, Bristol BS16 1QY, Avon, England.
   [Nasution, Kholisah; Medise, Bernie E.] Univ Indonesia, Fac Med, Jakarta, Indonesia.
   [Saraswati, L. Ayu] Univ Hawaii Manoa, Honolulu, HI 96822 USA.
   [Rizkiah, Chairunnisa] Lazuardi Al Falah Depok Jr High Sch Indonesia, Kota Depok, Indonesia.
RP Craddock, N (通讯作者)，Univ West England, Ctr Appearance Res, Coldharbour Lane, Bristol BS16 1QY, Avon, England.
EM Nadia.Craddock@uwe.ac.uk
OI Craddock, Nadia/0000-0002-1403-9550; Haywood, Sharon/0000-0003-0761-5406
FU Dove Self-Esteem Project (Unilever)
FX This study was funded by a resYearch grant from the Dove Self-Esteem
   Project (Unilever). The funders had no role in data analysis, decision
   to publish, or manuscript preparation. The Dove Self-Esteem Project
   (Unilever) was permitted to review the manuscript and suggest changes,
   but the authors exclusively retained the final decision on content. The
   views expressed are those of the authors and not necessarily those of
   Unilever.
CR Al Sabbah H, 2009, J HUM NUTR DIET, V22, P40, DOI 10.1111/j.1365-277X.2008.00901.x
   Alleva JM, 2015, PLOS ONE, V10, DOI 10.1371/journal.pone.0139177
   Andrew R, 2016, DEV PSYCHOL, V52, P463, DOI 10.1037/dev0000095
   [Anonymous], 2005, ATL CHILD AD MENT HL
   [Anonymous], 2017, MALAYS J NUTR
   Arain M, 2010, BMC MED RES METHODOL, V10, DOI 10.1186/1471-2288-10-67
   Atkinson MJ, 2021, BODY IMAGE, V37, P63, DOI 10.1016/j.bodyim.2021.01.009
   Atkinson MJ, 2020, BODY IMAGE, V32, P53, DOI 10.1016/j.bodyim.2019.10.006
   Avery KNL, 2017, BMJ OPEN, V7, DOI 10.1136/bmjopen-2016-013537
   Azizah SN., 2020, J AISYAH J ILMU KESE, V5, P47, DOI [10.30604/jika.v5i1.254, DOI 10.30604/JIKA.V5I1.254]
   Baker JH, 2019, DEV PSYCHOL, V55, P1566, DOI 10.1037/dev0000724
   Bornioli A, 2021, J EPIDEMIOL COMMUN H, V75, P343, DOI 10.1136/jech-2019-213033
   Bornioli A, 2019, SOC SCI MED, V238, DOI 10.1016/j.socscimed.2019.112458
   BPS.go.id, BPS STAT IND
   Brockhoff M, 2016, ASIAN J SOC PSYCHOL, V19, P385, DOI 10.1111/ajsp.12150
   Bucchianeri MM, 2014, J PUBLIC MENT HEALTH, V13, P64, DOI 10.1108/JPMH-11-2013-0071
   Campbell MJ, 2000, STAT METHODS MED RES, V9, P81, DOI 10.1191/096228000676246354
   Choi E, 2016, J ADOLESCENCE, V53, P249, DOI 10.1016/j.adolescence.2016.10.007
   Chua JYX, 2020, J CHILD PSYCHOL PSYC, V61, P522, DOI 10.1111/jcpp.13164
   Craig P, 2008, BRIT MED J, V337, DOI 10.1136/bmj.a1655
   Cumpston M, 2019, COCHRANE DB SYST REV, DOI 10.1002/14651858.ED000142
   Diedrichs PC, 2021, J ADOLESCENT HEALTH, V68, P331, DOI 10.1016/j.jadohealth.2020.10.001
   Diedrichs PC, 2015, BEHAV RES THER, V74, P94, DOI 10.1016/j.brat.2015.09.004
   Dion J, 2015, INT J ADOLESC YOUTH, V20, P151, DOI 10.1080/02673843.2014.985320
   Eisinga R, 2013, INT J PUBLIC HEALTH, V58, P637, DOI 10.1007/s00038-012-0416-3
   Freedland KE, 2019, J CLIN EPIDEMIOL, V110, P74, DOI 10.1016/j.jclinepi.2019.02.011
   Garbett KM, ACCEPTABILITY PRELIM, V37, P282
   Griffiths S, 2017, J ADOLESCENT HEALTH, V61, P77, DOI 10.1016/j.jadohealth.2017.01.016
   Hartini N, 2018, PSYCHOL RES BEHAV MA, V11, P535, DOI 10.2147/PRBM.S175251
   Hoeft TJ, 2018, J RURAL HEALTH, V34, P48, DOI 10.1111/jrh.12229
   Idris RF, 2020, THESIS U 17 AGUSTUS
   Indoesia.Ureport.In, IND U REP IND VOIC M
   Kazdin AE, 2017, BEHAV RES THER, V88, P7, DOI 10.1016/j.brat.2016.06.004
   Kilpela LS, 2016, INT J EAT DISORDER, V49, P591, DOI 10.1002/eat.22562
   Koo TK, 2016, J CHIROPR MED, V15, P155, DOI 10.1016/j.jcm.2016.02.012
   Lacroix E, 2022, DEV PSYCHOPATHOL, V34, P285, DOI 10.1017/S0954579420000917
   Laurent J, 1999, PSYCHOL ASSESSMENT, V11, P326, DOI 10.1037/1040-3590.11.3.326
   Lewis-Smith H., 2021, EVALUATING CUL UNPUB
   Le LKD, 2017, CLIN PSYCHOL REV, V53, P46, DOI 10.1016/j.cpr.2017.02.001
   Maezono J, 2019, SCAND J PSYCHOL, V60, P67, DOI 10.1111/sjop.12485
   Maryam S., 2019, J APLIKASI IPTEK IND, V3, P129, DOI [10.24036/4.23280, DOI 10.24036/4.23280]
   McLean SA, 2019, J HEALTH PSYCHOL, V24, P761, DOI 10.1177/1359105316678668
   Mellor D, 2013, BODY IMAGE, V10, P54, DOI 10.1016/j.bodyim.2012.10.002
   Mendelson BK, 2001, J PERS ASSESS, V76, P90, DOI 10.1207/S15327752JPA7601_6
   Micali N, 2015, BRIT J PSYCHIAT, V207, P320, DOI 10.1192/bjp.bp.114.152371
   Na Sung-Min, 2016, [The Research Journal of the Costume Culture, 복식문화연구], V24, P67, DOI 10.7741/rjcc.2016.24.1.067
   Patel V, 2013, ARCH DIS CHILD, V98, P323, DOI 10.1136/archdischild-2012-302079
   Patton GC, 2016, LANCET, V387, P2423, DOI 10.1016/S0140-6736(16)00579-1
   Prianti DD, 2018, INTER-ASIA CULT STUD, V19, P103, DOI 10.1080/14649373.2018.1422351
   Ratnawati V., 2012, PERSONA J PSIKOLOGI, V1, P130, DOI [10.30996/persona.v1i2.39, DOI 10.30996/PERSONA.V1I2.39]
   Saraswati LA., 2013, SEEING BEAUTY SENSIN, DOI [10.21313/hawaii/9780824836641.001.0001, DOI 10.21313/HAWAII/9780824836641.001.0001]
   Schleider JL, 2020, J CLIN CHILD ADOLESC, V49, P264, DOI 10.1080/15374416.2019.1683852
   Schleider JL, 2017, J AM ACAD CHILD PSY, V56, P107, DOI 10.1016/j.jaac.2016.11.007
   Sharpe H, 2013, BRIT J PSYCHIAT, V203, P428, DOI 10.1192/bjp.bp.113.128199
   Stice E, 2019, CLIN PSYCHOL REV, V70, P91, DOI 10.1016/j.cpr.2019.04.004
   Sukamto M, 2020, P 3 INT C PSYCH HLTH, P140, DOI [10.5220/0008586401400148, DOI 10.5220/0008586401400148]
   Sukamto M, 2019, MAKARA HUBS-ASIA, V23, P60, DOI 10.7454/hubs.asia.1120519
   Swami V, 2019, BODY IMAGE, V31, P204, DOI 10.1016/j.bodyim.2018.08.014
   Swami V, 2015, EUR PSYCHOL, V20, P44, DOI 10.1027/1016-9040/a000150
   Swami V, 2011, J CROSS CULT PSYCHOL, V42, P140, DOI 10.1177/0022022110383319
   Thompson J.K., 1999, EXACTING BEAUTY THEO, DOI [10.1037/10312-000, 10. 1037/10312-000, DOI 10.1037/10312-000]
   Thompson JK, 2004, INT J EAT DISORDER, V35, P293, DOI 10.1002/eat.10257
   Wasil AR, 2020, ASIAN J PSYCHIATR, V50, DOI 10.1016/j.ajp.2020.101980
   Weisz JR, 2017, AM PSYCHOL, V72, P79, DOI 10.1037/a0040360
   who, 2008, TASK SHIFT GLOB REC
   Wilksch SM, 2009, J AM ACAD CHILD PSY, V48, P652, DOI 10.1097/CHI.0b013e3181a1f559
   Witcomb Gemma L, 2013, Shanghai Arch Psychiatry, V25, P332, DOI 10.3969/j.issn.1002-0829.2013.06.002
   Yager Z, 2013, BODY IMAGE, V10, P271, DOI 10.1016/j.bodyim.2013.04.001
   Yip J., 2019, RACE MARKETPLACE CRO, P73
NR 69
TC 0
Z9 0
U1 4
U2 7
PU BMC
PI LONDON
PA CAMPUS, 4 CRINAN ST, LONDON N1 9XW, ENGLAND
EI 1471-2458
J9 BMC PUBLIC HEALTH
JI BMC Public Health
PD NOV 16
PY 2021
VL 21
IS 1
AR 2102
DI 10.1186/s12889-021-11770-0
PG 20
WC Public, Environmental & Occupational Health
WE Science Citation Index Expanded (SCI-EXPANDED); Social Science Citation Index (SSCI)
SC Public, Environmental & Occupational Health
GA WY5NW
UT WOS:000719326400001
PM 34784916
OA Green Published, gold
DA 2022-07-18
ER

PT J
AU Youssef, D
   Berry, A
   Youssef, J
   Abou-Abbas, L
AF Youssef, Dalal
   Berry, Atika
   Youssef, Janet
   Abou-Abbas, Linda
TI Vaccination against influenza among Lebanese health care workers in the
   era of coronavirus disease 2019
SO BMC PUBLIC HEALTH
LA English
DT Article
DE Health care workers; Influenza vaccination; Coronavirus disease 2019;
   Knowledge; Attitudes; Practices
ID KNOWLEDGE; ADULTS
AB Background Health-care workers (HCWs) are at a higher occupational risk of contracting and transmitting influenza. Annual vaccination is an essential tool to prevent seasonal influenza infection. However, HCWs vaccine hesitancy remains a leading global health threat. This study aims to evaluate the flu vaccination coverage rates among Lebanese HCWs and to assess their knowledge, attitudes, practices, perceived barriers, and benefits toward the flu vaccine during the COVID-19 pandemic. In addition, we sought to identify the factors associated with flu vaccine uptake. Methods A cross-sectional study using an online survey was conducted in Lebanon among HCWs between 14 and 28 October 2020. Multivariable logistic regression was carried out to identify the factors associated with influenza vaccine uptake. Results A total of 560 HCWs participated in the survey of whom 72.9% were females, and 53.9% were aged between 30-49 years. Regarding Flu vaccination uptake, the rate has risen from 32.1% in 2019-2020 to 80.2% in 2020-2021 flu season. The majority of HCWs had a good knowledge level and a positive attitude toward flu vaccination. Regarding their practices, less than 50% of HCW were currently promoting the importance of getting the flu vaccine. The majority (83.3%) ranked the availability of a sufficient quantity of vaccines as the most significant barrier to flu vaccination. The main perceived flu vaccination benefits were enhancing patient safety, minimizing the viral reservoir in the population, decreasing hospital admission, and avoiding influenza and COVID-19 co-infection. The odds of influenza vaccine uptake was lower in unmarried compared to married HCWs (OR = 0.527, CI (0.284-0.978). However, HCWs having received the influenza vaccine in the previous season (OR = 6.812, CI (3.045-15.239)), those with good knowledge level (OR = 3.305, CI (1.155-9.457)), low perceived barriers (OR = 4.130, CI (1.827-9.334)) and high perceived level of the benefits (OR = 6.264, CI (2.919-13.442)) of the flu vaccination were found more prone to get the flu vaccine. Conclusion Flu vaccination uptake has increased among HCWs during the 2020-2021 flu season compared with the previous one. Continuing education as well as ensuring free, equitable, and convenient access to vaccination are still required to increase the annual flu vaccination uptake among HCWs.
C1 [Youssef, Dalal; Berry, Atika] Minist Publ Hlth, Prevent Med Dept, Beirut, Lebanon.
   [Youssef, Dalal] Bordeaux Univ, Inst Sante Publ Epidemiol & Dev ISPED, Bordeaux, France.
   [Youssef, Janet] Al Zahraa Hosp Univ, Med Ctr, Beirut, Lebanon.
   [Abou-Abbas, Linda] Lebanese Univ, Fac Med Sci, Neurosci Res Ctr, Beirut, Lebanon.
RP Youssef, D (通讯作者)，Minist Publ Hlth, Prevent Med Dept, Beirut, Lebanon.; Youssef, D (通讯作者)，Bordeaux Univ, Inst Sante Publ Epidemiol & Dev ISPED, Bordeaux, France.
EM dalalyoussefesu@gmail.com
RI Youssef, Dalal/ABG-8703-2021; Abou Abbas, Linda/U-6802-2017
OI Youssef, Dalal/0000-0003-3085-6849; Abou Abbas,
   Linda/0000-0001-9185-3831
CR Ahmed F, 2014, CLIN INFECT DIS, V58, P50, DOI 10.1093/cid/cit580
   AlMarzooqi LM, 2018, HUM VACC IMMUNOTHER, V14, P2999, DOI 10.1080/21645515.2018.1507667
   Alshammari TM, 2019, BMC HEALTH SERV RES, V19, DOI 10.1186/s12913-019-4054-9
   Alsuhaibani M, 2020, HUM VACC IMMUNOTHER, V16, P313, DOI 10.1080/21645515.2019.1656020
   Bailey ES, 2018, EVOL MED PUBLIC HLTH, P192, DOI 10.1093/emph/eoy013
   Bambery B, 2018, PUBLIC HEALTH ETH-UK, V11, P221, DOI 10.1093/phe/phx021
   Belongia EA, 2020, SCIENCE, V368, P1163, DOI 10.1126/science.abd2220
   Bohmer MM, 2012, BMC PUBLIC HEALTH, V12, DOI 10.1186/1471-2458-12-938
   CDC, SUMM PREV CONTR SEAS
   Choi D-A., 2020, BASIC QUANTITATIVE R, P107
   DiazGranados CA, 2012, VACCINE, V31, P49, DOI 10.1016/j.vaccine.2012.10.084
   Durovic A, 2020, AM J INFECT CONTROL, V48, P1139, DOI 10.1016/j.ajic.2020.02.004
   El Khoury G, 2015, INT J ENV RES PUB HE, V12, P15486, DOI 10.3390/ijerph121215000
   Elawad KH, 2017, VACCINES-BASEL, V5, DOI 10.3390/vaccines5040036
   Hwang SW, 2014, PROC SINGAP HEALTHC, V23, P126, DOI 10.1177/201010581402300206
   Kaliyaperumal K., 2004, AECS ILLUMINATION, V4, P7
   Maltezou HC, 2011, INFLUENZA OTHER RESP, V5, P382, DOI 10.1111/j.1750-2659.2011.00240.x
   Martinez A, 2019, PLOS ONE, V14, DOI 10.1371/journal.pone.0210353
   Nagata JM, 2013, BMC PUBLIC HEALTH, V13, DOI 10.1186/1471-2458-13-388
   Ofstead CL, 2008, INFECT CONT HOSP EP, V29, P99, DOI 10.1086/526431
   Perl TM, 2019, OPEN FORUM INFECT DI, V6, DOI 10.1093/ofid/ofz096
   Prematunge C, 2012, VACCINE, V30, P4733, DOI 10.1016/j.vaccine.2012.05.018
   Restivo V, 2018, HUM VACC IMMUNOTHER, V14, P724, DOI 10.1080/21645515.2017.1321722
   Saunders-Hastings PR, 2016, PATHOGENS, V5, DOI 10.3390/pathogens5040066
   Smith SMS, 2015, RESPIROLOGY, V20, P896, DOI 10.1111/resp.12541
   Solomon DA, 2020, JAMA-J AM MED ASSOC, V324, P1342, DOI 10.1001/jama.2020.14661
   World Health Organisation (WHO), VACCINATION
   World Health Organization, 2012, WEEKLY EPIDEMIOLOGIC, V87, P201
   Zarocostas J, 2009, BRIT MED J, V339, DOI 10.1136/bmj.b2877
NR 29
TC 1
Z9 1
U1 1
U2 1
PU BMC
PI LONDON
PA CAMPUS, 4 CRINAN ST, LONDON N1 9XW, ENGLAND
EI 1471-2458
J9 BMC PUBLIC HEALTH
JI BMC Public Health
PD JAN 18
PY 2022
VL 22
IS 1
AR 120
DI 10.1186/s12889-022-12501-9
PG 12
WC Public, Environmental & Occupational Health
WE Science Citation Index Expanded (SCI-EXPANDED)
SC Public, Environmental & Occupational Health
GA YJ2EJ
UT WOS:000744348200001
PM 35039009
OA Green Published, gold
DA 2022-07-18
ER

PT J
AU Naveed, QN
   Alam, MM
   Qahmash, AI
   Quadri, KM
AF Naveed, Quadri Noorulhasan
   Alam, Mohammad Mahtab
   Qahmash, Adel Ibrahim
   Quadri, Kahkasha Moin
TI Exploring the Determinants of Service Quality of Cloud E-Learning System
   for Active System Usage
SO APPLIED SCIENCES-BASEL
LA English
DT Article
DE cloud E-Learning system; cloud E-Learning education; cloud E-Learning
   services; quality of cloud E-Learning services; active system usage
ID TECHNOLOGY ACCEPTANCE MODEL; SUCCESS; FRAMEWORK; PERCEPTIONS; SCALE
AB E-Learning through a cloud-based learning management system, with its various added advantageous features, is a widely used pedagogy at educational institutions in general and more particularly during and post Covid-19 period. Successful adoption and implementation of cloud E-Learning seems difficult without significant service quality. Aims: This study aims to identify the determinant of cloud E-Learning service quality. Methodology: A theoretical model was proposed to gauge the cloud E-Learning service quality by extensive literature search. The most important factors for cloud E-Learning service quality were screened. Instruments for each factor were defined properly, and its content validity was checked with the help of Group Decision Makers (GDMs). Empirical testing was used to validate the proposed theoretical model, the self-structured closed-ended questionnaire was used to conduct an online survey. Findings: Internal consistency of the proposed model was checked with reliability and composite reliability and found appropriate alpha >= 0.70 and CR >= 0.70. Indicator Reliability was matched with the help of Outer Loading and found deemed fit OL >= 0.70. To establish Convergent Validity Average Variance Extracted, Factor Loading and Composite Reliability were used and found deemed suitable with AVE >= 0.50. The HTMT and Fornell-Lacker tests were applied to assess discriminant validity and found appropriate (HTMT <= 0.85). Finally, the Variance Inflation Factor was used to detect multicollinearity if any and found internal and external VIF < 3. Conclusions: Theoretical model for cloud E-Learning service quality was proposed. Information Quality, Reliability, Perceived ease of use and Social Influence were considered as explanatory variables whereas actual system usage was the dependent variable. Empirical testing on all parameters stated that the proposed model was deemed fit in evaluating cloud E-Learning service quality.
C1 [Naveed, Quadri Noorulhasan] King Khalid Univ, Coll Comp Sci, Abha 62529, Saudi Arabia.
   [Alam, Mohammad Mahtab] King Khalid Univ, Coll Appl Med Sci, Abha 62529, Saudi Arabia.
   [Qahmash, Adel Ibrahim] King Khalid Univ, Coll Educ, Abha 62529, Saudi Arabia.
   [Quadri, Kahkasha Moin] Dr Babasaheb Ambedkar Marathwada Univ, Dept English, Aurangabad 431004, Maharashtra, India.
RP Naveed, QN (通讯作者)，King Khalid Univ, Coll Comp Sci, Abha 62529, Saudi Arabia.
EM qnaveed@kku.edu.sa; mmalam@kku.edu.sa; aqahmash@kku.edu.sa;
   kmquadri@gmail.com
OI ALAM, MOHAMMAD MAHTAB/0000-0003-3966-6988; Quadri, Kahkasha
   Moin/0000-0003-2551-1643; , Quadri Noorulhasan
   Naveed/0000-0003-2757-4138
FU Deanship of Scientific Research at King Khalid University [RGP,
   1/370/42]
FX The authors extend their appreciation to the Deanship of Scientific
   Research at King Khalid University for funding and support of this work
   under Research grant award number RGP. 1/370/42.
CR Agrawal Somya, 2021, Journal of Physics: Conference Series, V1828, DOI 10.1088/1742-6596/1828/1/012076
   Ahmad N., 2018, P 2018 IEEE 5 INT C
   Al-Fraihat D, 2020, COMPUT HUM BEHAV, V102, P67, DOI 10.1016/j.chb.2019.08.004
   Al-Joodeh M.N.A., 2017, J EC MANAG PERSPECT, V11, P1772
   AlAjmi Qasim, 2021, Advances in Computer, Communication and Computational Sciences. Proceedings of IC4S 2019. Advances in Intelligent Systems and Computing (AISC 1158), P671, DOI 10.1007/978-981-15-4409-5_60
   Alam MM, 2021, SUSTAINABILITY-BASEL, V13, DOI 10.3390/su13052653
   Ali S, 2018, INFORM TECHNOL PEOPL, V31, P156, DOI 10.1108/ITP-10-2016-0246
   Ameleh, 2002, MANAGEMENT SCI LETT, V2, P727, DOI DOI 10.5267/J.MSL.2011.12.001
   Asoodar M, 2016, COMPUT HUM BEHAV, V63, P704, DOI 10.1016/j.chb.2016.05.060
   Brata A.H., 2018, P 4 INT C FRONT ED T, P29
   Cenfetelli RT, 2009, MIS QUART, V33, P689
   Cidral WA, 2018, COMPUT EDUC, V122, P273, DOI 10.1016/j.compedu.2017.12.001
   Davrena F, 2021, INT J SUSTAIN ENG, V1, P12
   DeLone WH, 2003, J MANAGE INFORM SYST, V19, P9, DOI 10.1080/07421222.2003.11045748
   FORNELL C, 1981, J MARKETING RES, V18, P39, DOI 10.2307/3151312
   Fowler F.J, 2003, APPL SOCIAL RES METH
   Frankfort-Nachmias C., 2007, STUDY GUIDE RES METH
   Gazor H., 2012, MANAG SCI LETT, V2, P859, DOI [10.5267/j.msl.2011.11.011, DOI 10.5267/J.MSL.2011.11.011]
   Grigoras G, 2014, PROC ECON FINANC, V16, P40, DOI 10.1016/S2212-5671(14)00772-2
   Hadullo K., 2017, INT J ED DEV USING I, V13, P185
   Hair J.F., 2010, MULTIVARIATE DATA AN
   Halawi LA, 2007, J COMPUT INFORM SYST, V48, P121
   Hassanzadeh A, 2012, EXPERT SYST APPL, V39, P10959, DOI 10.1016/j.eswa.2012.03.028
   Hayes B. E., 2008, MEASURING CUSTOMER S
   Henseler J, 2015, J ACAD MARKET SCI, V43, P115, DOI 10.1007/s11747-014-0403-8
   Khasawneh M, 2015, PROCD SOC BEHV, V210, P170, DOI 10.1016/j.sbspro.2015.11.356
   Kimiloglu H, 2017, COMPUT HUM BEHAV, V72, P339, DOI 10.1016/j.chb.2017.02.062
   Kot, 2016, PRABANDHAN INDIAN J, V9, P34, DOI [10.17010/pijom/2016/v9i10/103072, DOI 10.17010/PIJOM/2016/V9I10/103072]
   L-Sabawy A.Y.A., 2013, MEASURING E LEARNING
   Lee BC, 2009, COMPUT EDUC, V53, P1320, DOI 10.1016/j.compedu.2009.06.014
   Lee MKO, 2005, INFORM MANAGE-AMSTER, V42, P1095, DOI 10.1016/j.im.2003.10.007
   Lee YH, 2011, EDUC TECHNOL SOC, V14, P124
   Mahboobi M.R., 2020, J ENTREN AGR, V6, P86
   Malhotra N. K., 2008, MARK RES
   Martinez-Arguelles M, 2009, PROCEEDINGS OF THE 8TH EUROPEAN CONFERENCE ON E-LEARNING, P366
   Cardona MM, 2012, ESTUD GERENC, V28, P23
   Naveed QN, 2020, PLOS ONE, V15, DOI 10.1371/journal.pone.0231465
   Naveed QN, 2019, IEEE ACCESS, V7, P157145, DOI 10.1109/ACCESS.2019.2949044
   Naveed QN, 2019, INT J EMERG TECHNOL, V14, P140, DOI 10.3991/ijet.v14i01.9170
   Naveed QN, 2017, INT J ADV COMPUT SC, V8, P171
   Nikolic V, 2018, PHYSICA A, V511, P324, DOI 10.1016/j.physa.2018.07.058
   Nulty DD, 2008, ASSESS EVAL HIGH EDU, V33, P301, DOI 10.1080/02602930701293231
   PARASURAMAN A, 1988, J RETAILING, V64, P12
   Pattnayak J, 2016, PROCEDIA COMPUT SCI, V92, P155, DOI 10.1016/j.procs.2016.07.340
   Ramadiani, 2017, PROCEDIA COMPUT SCI, V116, P373, DOI 10.1016/j.procs.2017.10.070
   Rehman M., 2016, PAKISTAN J SCI, V68, P302
   Sarbaini S, 2019, MANAG E LEARNING PUB, V20, P1
   Sawangchai A, 2020, POL J MANAG STUD, V22, P502, DOI 10.17512/pjms.2020.22.2.33
   Stuss MM, 2019, SUSTAINABILITY-BASEL, V11, DOI 10.3390/su11184988
   Udo GJ, 2011, COMPUT HUM BEHAV, V27, P1272, DOI 10.1016/j.chb.2011.01.009
   Uppal MA, 2018, BRIT J EDUC TECHNOL, V49, P412, DOI 10.1111/bjet.12552
   Venkatesh V, 2000, MANAGE SCI, V46, P186, DOI 10.1287/mnsc.46.2.186.11926
   Wang YS, 2007, COMPUT HUM BEHAV, V23, P1792, DOI 10.1016/j.chb.2005.10.006
   Wu HY, 2012, COMPUT EDUC, V58, P1318, DOI 10.1016/j.compedu.2011.12.025
   Zhang T, 2020, SUSTAINABILITY-BASEL, V12, DOI 10.3390/su12166420
NR 55
TC 5
Z9 5
U1 5
U2 10
PU MDPI
PI BASEL
PA ST ALBAN-ANLAGE 66, CH-4052 BASEL, SWITZERLAND
EI 2076-3417
J9 APPL SCI-BASEL
JI Appl. Sci.-Basel
PD MAY
PY 2021
VL 11
IS 9
AR 4176
DI 10.3390/app11094176
PG 18
WC Chemistry, Multidisciplinary; Engineering, Multidisciplinary; Materials
   Science, Multidisciplinary; Physics, Applied
WE Science Citation Index Expanded (SCI-EXPANDED); Social Science Citation Index (SSCI)
SC Chemistry; Engineering; Materials Science; Physics
GA SB3ND
UT WOS:000649904600001
OA Green Published
DA 2022-07-18
ER

PT J
AU Jackson, SL
   Shucard, H
   Liao, JM
   Bell, SK
   Fossa, A
   Payne, TH
   Reisch, LM
   Radick, AC
   DesRoches, CM
   Fitzgerald, P
   Leveille, S
   Walker, J
   Elmore, JG
AF Jackson, Sara L.
   Shucard, Hannah
   Liao, Joshua M.
   Bell, Sigall K.
   Fossa, Alan
   Payne, Thomas H.
   Reisch, Lisa M.
   Radick, Andrea C.
   DesRoches, Catherine M.
   Fitzgerald, Patricia
   Leveille, Suzanne
   Walker, Jan
   Elmore, Joann G.
TI Care partners reading patients' visit notes via patient portals:
   Characteristics and perceptions
SO PATIENT EDUCATION AND COUNSELING
LA English
DT Article
DE Health information technology; Electronic health records; Care partner;
   Consumer health information; Health literacy
ID FAMILY CAREGIVERS; HEALTH; STRESS; BURDEN
AB Background: Care partners are key members of patients' health care teams, yet little is known about their experiences accessing patient information via electronic portals. Objective: To better understand the characteristics and perceptions of care partners who read patients' electronic visit notes. Patient involvement: Focus groups with diverse patients from a community health center provided input into survey development. Methods: We contacted patient portal users at 3 geographically distinct sites in the US via email in 2017 for an online survey including open ended questions which we qualitatively analyzed. Results: Respondents chose whether to answer as care partners (N = 874) or patients (N = 28,782). Among care partner respondents, 44% were spouses, 43% children/other family members, and 14% friends/neighbors/other. Both care partners and patients reported that access to electronic notes was very important for promoting positive health behaviors, but care partners' perceptions of importance were consistently more positive than patients' perceptions of engagement behaviors. Open-ended comments included positive benefits such as: help with remembering the plan for care, coordinating care with other doctors, decreasing stress of care giving, improving efficiency of visits, and supporting patients from a geographical distance. They also offered suggestions for improving electronic portal and note experience for care partners such as having a separate log on for care partners; having doctors avoid judgmental language in their notes; and the ability to prompt needed medical care for patients. Discussion: Care partners value electronic access to patients' health information even more than patients. The majority of care partners were family members, whose feedback is important for improving portal design that effectively engages these care team members. Practical value: Patient care in the time of COVID-19 increasingly requires social distancing which may place additional burden on care partners supporting vulnerable patients. Access to patient notes may promote quality of care by keeping care partners informed, and care partner's input should be used to optimize portal design and electronic access to patient information. (c) 2021 Published by Elsevier B.V.
C1 [Jackson, Sara L.; Liao, Joshua M.; Payne, Thomas H.; Reisch, Lisa M.; Radick, Andrea C.] Univ Washington, Sch Med, Dept Med, Seattle, WA 98104 USA.
   [Shucard, Hannah] Univ Washington, Sch Med, Dept Biostat, Seattle, WA 98104 USA.
   [Bell, Sigall K.; DesRoches, Catherine M.; Fitzgerald, Patricia; Leveille, Suzanne; Walker, Jan] Beth Israel Deaconess Med Ctr, Dept Med, Boston, MA 02215 USA.
   [Fossa, Alan] Univ Michigan, Sch Publ Hlth, Dept Epidemiol, Ann Arbor, MI 48109 USA.
   [Elmore, Joann G.] Univ Calif Los Angeles, David Geffen Sch Med, Dept Med, Los Angeles, CA 90095 USA.
RP Jackson, SL (通讯作者)，Univ Washington, Mailbox 359892,325 Ninth Ave, Seattle, WA 98104 USA.
EM sljack@uw.edu
OI DesRoches, Catherine/0000-0001-5373-855X
FU Robert Wood Johnson Foundation; Gordon and Betty Moore Foundation;
   Peterson Center on Healthcare; Cambia Health Foundation
FX This work was generously supported by the Robert Wood Johnson
   Foundation, the Gordon and Betty Moore Foundation, the Peterson Center
   on Healthcare, and the Cambia Health Foundation.
CR AARP Public Policy Institute, 2020, NAT ALL CAR CAR US
   Aguilera E, 2019, SECONDARY CALMATTERS
   Altieri M, 2021, AM J GERIAT PSYCHIAT, V29, P27, DOI 10.1016/j.jagp.2020.10.009
   Bevans M, 2012, JAMA-J AM MED ASSOC, V307, P398, DOI 10.1001/jama.2012.29
   Borkan J, 1999, IMMERSIONCRYSTALLIZA, VSecond
   Chimowitz H, 2018, JT COMM J QUAL PATIE, V44, P130, DOI 10.1016/j.jcjq.2017.09.004
   Deeken JF, 2003, J PAIN SYMPTOM MANAG, V26, P922, DOI 10.1016/S0885-3924(03)00327-0
   Delbanco T, 2012, ANN INTERN MED, V157, P461, DOI 10.7326/0003-4819-157-7-201210020-00002
   DesRoches CM, 2019, ANN INTERN MED, V171, P69, DOI 10.7326/M18-3197
   Houtrow A, 2020, J PEDIATR REHAB MED, V13, P415, DOI 10.3233/PRM-200769
   Kahn MW, 2014, JAMA-J AM MED ASSOC, V311, P1291, DOI 10.1001/jama.2014.1824
   Klein JW, 2016, AM J MED, V129, P1018, DOI 10.1016/j.amjmed.2016.05.015
   Reed ME, 2018, JAMA INTERN MED, V178, P142, DOI 10.1001/jamainternmed.2017.6325
   Sarkar U, 2014, JAMA-J AM MED ASSOC, V311, P357, DOI 10.1001/jama.2013.285825
   Son J, 2007, J AGING HEALTH, V19, P871, DOI 10.1177/0898264307308568
   Tieu L, 2015, J MED INTERNET RES, V17, DOI 10.2196/jmir.4847
   Walker J, 2019, J MED INTERNET RES, V21, DOI 10.2196/13876
   Wolff JL, 2016, NEW ENGL J MED, V375, P2513, DOI 10.1056/NEJMp1612351
   Wolff JL, 2016, J AM MED INFORM ASSN, V23, P1150, DOI 10.1093/jamia/ocw025
   Wolff JL, 2016, J GEN INTERN MED, V31, P117, DOI 10.1007/s11606-015-3494-0
NR 20
TC 1
Z9 1
U1 1
U2 1
PU ELSEVIER IRELAND LTD
PI CLARE
PA ELSEVIER HOUSE, BROOKVALE PLAZA, EAST PARK SHANNON, CO, CLARE, 00000,
   IRELAND
SN 0738-3991
EI 1873-5134
J9 PATIENT EDUC COUNS
JI Patient Educ. Couns.
PD FEB
PY 2022
VL 105
IS 2
BP 290
EP 296
DI 10.1016/j.pec.2021.08.025
PG 7
WC Public, Environmental & Occupational Health; Social Sciences,
   Interdisciplinary
WE Science Citation Index Expanded (SCI-EXPANDED); Social Science Citation Index (SSCI)
SC Public, Environmental & Occupational Health; Social Sciences - Other
   Topics
GA YT6KV
UT WOS:000751467200006
PM 34481675
OA hybrid
DA 2022-07-18
ER

PT J
AU Giles, B
   Meredith, P
   Robson, S
   Smith, G
   Chauhan, A
AF Giles, Benjamin
   Meredith, Paul
   Robson, Samuel
   Smith, Gary
   Chauhan, Anoop
CA PACIFIC-19 COG-UK Res Grps
TI The SARS-CoV-2 B.1.1.7 variant and increased clinical severity-the jury
   is out
SO LANCET INFECTIOUS DISEASES
LA English
DT Letter
AB 384: 2092-101. 2 Scully M, Singh D, Lown R, et al. Pathologic antibodies to platelet factor 4 after ChAdOx1 nCoV-19 vaccination. N Engl J Med 2021; 384: 2202-11. 3 MacNeil JR, Su JR, Broder KR, et al. Updated recommendations from the Advisory Committee on Immunization Practices for use of the Janssen (Johnson & Johnson) COVID-19 vaccine after reports of thrombosis with thrombocytopenia syndrome among vaccine recipients-United States, April 2021. MMWR Morb Mortal Wkly Rep 2021; 70: 651-56. 4 Borobia AM, Carcas AJ, Perez-Olmeda M, et al. Immunogenicity and reactogenicity of BNT162b2 booster in ChAdOx1-S-primed participants (CombiVacS): a multicentre, open-label, randomised, controlled, phase 2 trial. Lancet 2021; 398: 121-30. 5 Khoury DS, Cromer D, Reynaldi A, et al. Neutralizing antibody levels are highly predictive of immune protection from symptomatic SARS-CoV-2 infection. Nat Med 2021; published online May 17. https://doi.org/10.1038/s41591-02101377-8.
C1 [Giles, Benjamin; Meredith, Paul; Chauhan, Anoop] Portsmouth Hosp Univ NHS Trust, Queen Alexandra Hosp, Res & Innovat Dept, Portsmouth PO6 3LY, Hants, England.
   [Robson, Samuel] Univ Portsmouth, Ctr Enzyme Innovat, Portsmouth, Hants, England.
   [Smith, Gary] Bournemouth Univ, Fac Hlth & Social Sci, Ctr Postgrad Med Res & Educ, Bournemouth, Dorset, England.
RP Giles, B (通讯作者)，Portsmouth Hosp Univ NHS Trust, Queen Alexandra Hosp, Res & Innovat Dept, Portsmouth PO6 3LY, Hants, England.
EM benjamin.giles@doctors.org.uk
OI Meredith, Paul/0000-0002-5464-371X
CR Challen R, 2021, BMJ-BRIT MED J, V372, DOI 10.1136/bmj.n579
   Davies NG, 2021, NATURE, V593, P270, DOI [10.1038/s41586-021-03426-1, 10.1101/2021.02.01.21250959]
   Frampton D, 2021, LANCET INFECT DIS, V21, P1246, DOI 10.1016/S1473-3099(21)00170-5
NR 3
TC 10
Z9 10
U1 0
U2 0
PU ELSEVIER SCI LTD
PI OXFORD
PA THE BOULEVARD, LANGFORD LANE, KIDLINGTON, OXFORD OX5 1GB, OXON, ENGLAND
SN 1473-3099
EI 1474-4457
J9 LANCET INFECT DIS
JI Lancet Infect. Dis.
PD SEP
PY 2021
VL 21
IS 9
BP 1213
EP 1214
DI 10.1016/S1473-3099(21)00356-X
EA AUG 2021
PG 2
WC Infectious Diseases
WE Science Citation Index Expanded (SCI-EXPANDED)
SC Infectious Diseases
GA UI2OL
UT WOS:000690453300020
PM 34197767
OA Green Published
DA 2022-07-18
ER

PT J
AU Dalmartello, M
   La Vecchia, C
   Bertuccio, P
   Boffetta, P
   Levi, F
   Negri, E
   Malvezzi, M
AF Dalmartello, M.
   La Vecchia, C.
   Bertuccio, P.
   Boffetta, P.
   Levi, F.
   Negri, E.
   Malvezzi, M.
TI European cancer mortality predictions for the year 2022 with focus on
   ovarian cancer
SO ANNALS OF ONCOLOGY
LA English
DT Article
DE cancer; Europe; mortality rates; prediction models; ovarian cancer;
   COVID-19
ID COLORECTAL-CANCER; GASTRIC-CANCER; RISK-FACTORS; DIAGNOSIS; COUNTRIES;
   SURVIVAL; THERAPY; TRENDS; ADULTS; WOMEN
AB Background: Cancer mortality rates, though not absolute numbers of deaths, have been decreasing over the last three decades in Europe.
   Materials and methods: We estimated projections and the number of avoided deaths for total cancer mortality and 10 major cancer sites, between 1989 and 2022, for the European Union (EU), the UK, France, Germany, Italy, Poland and Spain using cancer death certification and population data since 1970 from the World Health Organization and Eurostat.
   Results: In the EU, we predict 1 269 200 cancer deaths in 2022; corresponding age-standardized rates (world) fall 6% to 126.9 deaths/100 000 in men and 4% to 80.2/100 000 women since 2017. Male lung cancer is expected to fall 10% reaching 30.9/100 000. The rise in female lung cancer mortality slowed (+2% to 13.8/100 000). We estimated 369 000 (23%) avoided deaths in 2022 alone and a total of 5 394 000 (12%) deaths since the peak rate in 1988. Stomach, colorectal, breast and prostate cancers showed substantial declines, between 5% and 16% over the past 5 years. Pancreatic cancer remained stable in men (8.1/100 000) and rose 3% in women (5.9/100 000), becoming the third cause of cancer mortality in the EU (87 300 deaths), overtaking breast cancer (86 300 deaths). The fall in uterine cancers slowed down (-4%) to 4.7/100 000. Bladder cancer fell 9% in men, but was stable in women. Leukaemias fell more than 10%. Ovarian cancer mortality declined over the past decade in all considered countries. EU predicted rates were 4.3/100 000 (-13%) all ages, 1.2/100 000 (-26%) at 20-49, 15.3/100 000 (-11%) at 50-69 and 32.3/100 000 (-11%) at 70-79 years.
   Conclusions: We predicted additional declines in cancer mortality rates for 2022. The slowdown in female lung cancer mortality reflects some levelling of smoking in women. Favourable ovarian cancer trends are likely to continue and are largely attributable to the spreading oral contraceptive use and some impact of improved diagnosis and management.
C1 [Dalmartello, M.; La Vecchia, C.; Bertuccio, P.; Negri, E.; Malvezzi, M.] Univ Milan, Dept Clin Sci & Community Hlth, Via Vanzetti 5, I-20122 Milan, Italy.
   [Boffetta, P.] SUNY Stony Brook, Stony Brook Canc Ctr, Stony Brook, NY 11794 USA.
   [Boffetta, P.; Negri, E.] Univ Bologna, Dept Med & Surg Sci, Bologna, Italy.
   [Levi, F.] Univ Lausanne, Ctr Primary Care & Publ Hlth Unisante, Dept Epidemiol & Hlth Serv Res, Lausanne, Switzerland.
   [Negri, E.] Pegaso Online Univ, Dept Humanities, Naples, Italy.
RP La Vecchia, C (通讯作者)，Univ Milan, Dept Clin Sci & Community Hlth, Via Vanzetti 5, I-20122 Milan, Italy.
EM carlo.lavecchia@unimi.it
FU Italian Association for Cancer Research (AIRC) [22987]; Ministero
   dell'Istruzione, dell'Universita e della Ricerca (MIUR) [RBSI1465UH]
FX This work was supported by the Italian Association for Cancer Research
   (AIRC) [grant number 22987] ; Ministero dell'Istruzione, dell'Universita
   e della Ricerca (MIUR) , with aScientific Independence of Young
   Researchers (SIR) 2014 grant [grant number RBSI1465UH] .
CR Albertsen Peter C, 2021, Urol Oncol, DOI 10.1016/j.urolonc.2021.08.010
   Ameye L, 2014, MATURITAS, V79, P287, DOI 10.1016/j.maturitas.2014.07.002
   Bast RC, 2019, CANCER-AM CANCER SOC, V125, P1963, DOI 10.1002/cncr.32004
   Basu P, 2018, INT J CANCER, V142, P44, DOI 10.1002/ijc.31043
   Benard F, 2018, WORLD J GASTROENTERO, V24, P124, DOI 10.3748/wjg.v24.i1.124
   Bertuccio P, 2021, EUR UROL ONCOL, V4, P677, DOI 10.1016/j.euo.2021.05.005
   Bosetti C, 2012, LUNG CANCER, V78, P171, DOI 10.1016/j.lungcan.2012.08.008
   Burton ER, 2017, OBSTET GYN CLIN N AM, V44, P195, DOI 10.1016/j.ogc.2017.02.009
   Carioli G, 2021, ANN ONCOL, V32, P478, DOI 10.1016/j.annonc.2021.01.006
   Carioli G, 2020, INT J ENV RES PUB HE, V17, DOI 10.3390/ijerph17155311
   Cerchione C, 2020, MINERVA MED, V111, P384, DOI 10.23736/S0026-4806.20.07049-4
   Chlebowski RT, 2003, JAMA-J AM MED ASSOC, V289, P3243, DOI 10.1001/jama.289.24.3243
   Dobruch J, 2021, MEDICINA-LITHUANIA, V57, DOI 10.3390/medicina57080749
   Duggan C, 2021, LANCET ONCOL, V22, P1632, DOI 10.1016/S1470-2045(21)00462-9
   Dyba T, 2021, EUR J CANCER, V157, P308, DOI 10.1016/j.ejca.2021.07.039
   Eisenhauer EA, 2017, ANN ONCOL, V28, P61, DOI 10.1093/annonc/mdx443
   Esteve J, 1994, IARC Sci Publ, P1
   European Commission, EUR POP DAT
   Ferlizza E, 2021, CANCERS, V13, DOI 10.3390/cancers13051101
   Foong Ke Wei, 2017, Post Reprod Health, V23, P183, DOI 10.1177/2053369117709225
   Gaddam S, 2021, JAMA-J AM MED ASSOC, V326, P2075, DOI 10.1001/jama.2021.18859
   Gallus S, 2014, EUR J CANCER PREV, V23, P177, DOI 10.1097/CEJ.0000000000000009
   Giacosa A, 2013, EUR J CANCER PREV, V22, P90, DOI 10.1097/CEJ.0b013e328354d2d7
   Glasbey JC, 2021, LANCET ONCOL, V22, P1507, DOI 10.1016/S1470-2045(21)00493-9
   Gosain R, 2020, CURR ONCOL REP, V22, DOI 10.1007/s11912-020-00934-7
   Gupta KK, 2019, INT J GYNECOL CANCER, V29, P195, DOI 10.1136/ijgc-2018-000016
   Havrilesky Laura J, 2013, Evid Rep Technol Assess (Full Rep), P1
   Hochhaus A, 2021, CL LYMPH MYELOM LEUK, V21, pS151
   Huang JJ, 2021, GASTROENTEROLOGY, V160, P744, DOI 10.1053/j.gastro.2020.10.007
   Jansen EEL, 2020, EUR J CANCER, V127, P207, DOI 10.1016/j.ejca.2019.12.013
   Kim HJ, 2000, STAT MED, V19, P335, DOI 10.1002/(SICI)1097-0258(20000215)19:3<335::AID-SIM336>3.3.CO;2-Q
   La Vecchia C, 2000, EUR J CANCER PREV, V9, P291, DOI 10.1097/00008469-200010000-00001
   La Vecchia C, 2017, EUR J CANCER PREV, V26, P55, DOI 10.1097/CEJ.0000000000000217
   Lai AG, 2020, BMJ OPEN, V10, DOI 10.1136/bmjopen-2020-043828
   Lee K, 2009, GLOB INST, P1
   Litwin MS, 2017, JAMA-J AM MED ASSOC, V317, P2532, DOI 10.1001/jama.2017.7248
   Luan NN, 2015, CANCER CAUSE CONTROL, V26, P65, DOI 10.1007/s10552-014-0483-2
   Malhotra J, 2016, EUR RESPIR J, V48, P889, DOI 10.1183/13993003.00359-2016
   Malvezzi M, 2017, ANN ONCOL, V28, P1117, DOI 10.1093/annonc/mdx033
   Malvezzi M, 2016, ANN ONCOL, V27, P2017, DOI 10.1093/annonc/mdw306
   Malvezzi M, 2011, ANN ONCOL, V22, P947, DOI 10.1093/annonc/mdq774
   Malvezzi M, 2010, ANN EPIDEMIOL, V20, P898, DOI 10.1016/j.annepidem.2010.08.013
   Marcon A, 2018, PLOS ONE, V13, DOI 10.1371/journal.pone.0201881
   Martin-Moreno JM, 2021, ANN ONCOL, V32, P425, DOI 10.1016/j.annonc.2021.02.001
   Nevala-Plagemann C, 2020, NAT REV CLIN ONCOL, V17, P108, DOI 10.1038/s41571-019-0281-6
   Breton MO, 2022, ADDICTION, V117, P1392, DOI 10.1111/add.15696
   Paris E, 2021, LANCET ONCOL, V22, P1352, DOI 10.1016/S1470-2045(21)00408-3
   Perez-Carretero C, 2021, DIAGNOSTICS, V11, DOI 10.3390/diagnostics11050853
   Pinato DJ, 2021, LANCET ONCOL, V22, P1669, DOI 10.1016/S1470-2045(21)00573-8
   Pizzato M, 2021, EUR J CANCER PREV, V30, P1, DOI 10.1097/CEJ.0000000000000639
   Robin TP, 2021, CURR ONCOL REP, V23, DOI 10.1007/s11912-021-01118-7
   Santucci C, 2021, GASTROENTEROLOGY, V160, P1860, DOI 10.1053/j.gastro.2020.12.070
   Santucci C, 2020, EUR J CANCER PREV, V29, P367, DOI 10.1097/CEJ.0000000000000594
   Schneeweiss A, 2020, BREAST CARE, V15, P608, DOI 10.1159/000511925
   Siegel RL, 2019, CA-CANCER J CLIN, V69, P7, DOI 10.3322/caac.21551
   Song YP, 2019, NAT REV UROL, V16, P511, DOI 10.1038/s41585-019-0199-x
   Sopik V, 2015, GYNECOL ONCOL, V138, P750, DOI 10.1016/j.ygyno.2015.06.016
   Temkin SM, 2022, CANCER-AM CANCER SOC, V128, P654, DOI 10.1002/cncr.34023
   Venneman K, 2018, HELICOBACTER, V23, DOI 10.1111/hel.12483
   Vidra N, 2018, INT J PUBLIC HEALTH, V63, P683, DOI 10.1007/s00038-018-1126-2
   Walsh CS, 2020, CURR OPIN OBSTET GYN, V32, P15, DOI 10.1097/GCO.0000000000000592
   Ward ZJ, 2021, LANCET ONCOL, V22, P1427, DOI 10.1016/S1470-2045(21)00426-5
   World Health O, 2012, WHO GLOB REP MORT AT
   World Health Organization, 1992, INT STAT CLASS DIS R
   Zanini S, 2021, EUR J CANCER, V145, P53, DOI 10.1016/j.ejca.2020.11.040
NR 65
TC 2
Z9 2
U1 16
U2 16
PU ELSEVIER
PI AMSTERDAM
PA RADARWEG 29, 1043 NX AMSTERDAM, NETHERLANDS
SN 0923-7534
EI 1569-8041
J9 ANN ONCOL
JI Ann. Oncol.
PD MAR
PY 2022
VL 33
IS 3
BP 330
EP 339
DI 10.1016/j.annonc.2021.12.007
PG 10
WC Oncology
WE Science Citation Index Expanded (SCI-EXPANDED)
SC Oncology
GA YZ7NR
UT WOS:000755659500012
PM 35090748
DA 2022-07-18
ER

PT J
AU Wiberg, S
   Whitling, S
   Bergstrom, L
AF Wiberg, Sara
   Whitling, Susanna
   Bergstrom, Liza
TI Tracheostomy management by speech-language pathologists in Sweden
SO LOGOPEDICS PHONIATRICS VOCOLOGY
LA English
DT Article; Early Access
DE Speech-language therapy; speaking valve; questionnaire; tracheotomy;
   practice; critical care; tracheostomy team
AB Purpose: Speech-language pathologists' (SLPs) role in tracheostomy management is well described internationally. Surveys from Australia and the United Kingdom show high clinical consistency in SLP tracheostomy management, and that practice follows guidelines, research evidence and protocols. Swedish SLPs work with tracheostomised patients, however, the content and extent of this practice, and how it compares to international research is unknown. This study reports how SLPs in Sweden work with tracheostomised patients, investigating (a) the differences and similarities in SLPs tracheostomy management and (b) the facilitators and barriers to tracheostomy management, as reported by SLPs.
   Methods: A study-specific, online questionnaire was completed by 28 SLPs who had managed tracheostomised patients during the previous year. This study was conducted in 2018, pre Covid-19 pandemic. The answers were analysed for exploratory descriptive comparison of data. Content analyses were made on answers from open-ended questions.
   Results: Swedish SLPs manage tracheostomised patients, both for dysphagia and communication. During this study, the use of protocols and guidelines were limited and SLPs were often not part of a tracheostomy team. Speech-language pathologists reported that the biggest challenges in tracheostomy management were in (a) collaboration with other professionals, (b) unclear roles and (c) self-perceived inexperience. Improved collaboration with other professionals and clearer roles was suggested to facilitate team tracheostomy management.
   Conclusions: This study provides insight into SLP tracheostomy management in Sweden, previously uncharted. Results suggest improved collaboration, further education and clinical training as beneficial for a clearer and more involved SLP role in tracheostomy management.
C1 [Wiberg, Sara] Helsingborg Hosp, Dept Speech & Language Therapy, Charlotte Yhlens Gata 5, S-25187 Helsingborg, Sweden.
   [Wiberg, Sara; Whitling, Susanna] Lund Univ, Fac Med, Dept Logoped Phoniatr & Audiol, Lund, Sweden.
   [Bergstrom, Liza] Univ Gothenburg, Inst Neurosci & Physiol, Dept Clin Neurosci & Rehabil, Div Speech & Language Pathol, Gothenburg, Sweden.
   [Bergstrom, Liza] REMEO Stockholm, Skondal, Sweden.
RP Wiberg, S (通讯作者)，Helsingborg Hosp, Dept Speech & Language Therapy, Charlotte Yhlens Gata 5, S-25187 Helsingborg, Sweden.
EM sara.wiberg@med.lu.se
OI Bergstrom, Liza/0000-0002-6749-9390; Wiberg, Sara/0000-0001-6161-8443
CR [Anonymous], 2017, NATL REKOMMENDATIONE
   [Anonymous], 2018, SURVEY REPORT
   Baumgartner CA, 2008, AACN ADV CRIT CARE, V19, P433, DOI 10.1097/01.AACN.0000340724.80280.31
   Belafsky PC, 2008, ANN OTO RHINOL LARYN, V117, P919, DOI 10.1177/000348940811701210
   Bonvento B, 2017, J MULTIDISCIP HEALTH, V10, P391, DOI 10.2147/JMDH.S118419
   Cheung NH, 2014, RESP CARE, V59, P895, DOI 10.4187/respcare.02971
   Crary MA, 2005, ARCH PHYS MED REHAB, V86, P1516, DOI 10.1016/j.apmr.2004.11.049
   de Mestral C, 2011, CAN J SURG, V54, P167, DOI 10.1503/cjs.043209
   Durbin CG, 2010, RESP CARE, V55, P1056
   FICM, GUID TRACH CAR
   Freeman-Sanderson AL, 2016, CRIT CARE MED, V44, P1075, DOI 10.1097/CCM.0000000000001610
   Freeman-Sanderson AL, 2016, J CRIT CARE, V33, P186, DOI 10.1016/j.jcrc.2016.01.012
   Goff D, 2019, INT J LANG COMM DIS, V54, P30, DOI 10.1111/1460-6984.12430
   Hales PA, 2008, CLIN OTOLARYNGOL, V33, P319, DOI 10.1111/j.1749-4486.2008.01757.x
   IBM Corp, IBM SPSS STAT WIND V
   Laakso K, 2011, INT J LANG COMM DIS, V46, P686, DOI 10.1111/j.1460-6984.2011.00040.x
   Leder SB, 2005, HEAD NECK-J SCI SPEC, V27, P757, DOI 10.1002/hed.20239
   Leder SB, 2000, LARYNGOSCOPE, V110, P641, DOI 10.1097/00005537-200004000-00019
   Magnus Victoria S, 2006, Intensive Crit Care Nurs, V22, P167, DOI 10.1016/j.iccn.2005.09.009
   Malterud K, 2012, SCAND J PUBLIC HEALT, V40, P795, DOI 10.1177/1403494812465030
   McGowan SL, 2007, NEUROCRIT CARE, V6, P90, DOI 10.1007/s12028-007-0024-x
   McGowan SL, 2014, INT J LANG COMM DIS, V49, P127, DOI 10.1111/1460-6984.12052
   McGrath Brendan, 2016, J Intensive Care Soc, V17, P19, DOI 10.1177/1751143715607549
   Mitchell R, 2013, INT J NURS STUD, V50, P536, DOI 10.1016/j.ijnurstu.2012.11.008
   Murray J, 1996, DYSPHAGIA, V11, P99, DOI 10.1007/BF00417898
   O'Connor LR, 2019, HEART LUNG, V48, P356, DOI 10.1016/j.hrtlng.2018.11.006
   Prigent H, 2012, INTENS CARE MED, V38, P85, DOI 10.1007/s00134-011-2417-8
   Pryor L, 2016, INT J LANG COMM DIS, V51, P556, DOI 10.1111/1460-6984.12231
   Pryor LN, 2016, AUST CRIT CARE, V29, P132, DOI 10.1016/j.aucc.2016.01.002
   RCSLT, 2014, ROYAL COLL SPEECH LA
   Rosenbek JC, 1996, DYSPHAGIA, V11, P93, DOI 10.1007/BF00417897
   Speed L, 2013, J CRIT CARE, V28, DOI 10.1016/j.jcrc.2012.05.005
   Suiter DM, 2003, DYSPHAGIA, V18, P284, DOI 10.1007/s00455-003-0022-x
   Sutt AL, 2016, CRIT CARE, V20, DOI 10.1186/s13054-016-1249-x
   Sutt AL, 2015, J CRIT CARE, V30, P1119, DOI 10.1016/j.jcrc.2015.06.015
   Sutt AL, 2015, J CRIT CARE, V30, P491, DOI 10.1016/j.jcrc.2014.12.017
   Trakeostomi, 2018, VARDPR BARN MED TRAK
   Ward E, 2008, AM J SPEECH-LANG PAT, V17, P265, DOI 10.1044/1058-0360(2008/024)
   Ward E, 2007, J MED SPEECH-LANG PA, V15, P7
   Ward E, 2012, INT J LANG COMM DIS, V47, P322, DOI 10.1111/j.1460-6984.2011.00103.x
   Welton Cynthia, 2016, Can J Respir Ther, V52, P7
   World Med Assoc, 2013, JAMA-J AM MED ASSOC, V310, P2191, DOI 10.1001/jama.2013.281053
NR 42
TC 0
Z9 1
U1 2
U2 3
PU TAYLOR & FRANCIS LTD
PI ABINGDON
PA 2-4 PARK SQUARE, MILTON PARK, ABINGDON OR14 4RN, OXON, ENGLAND
SN 1401-5439
EI 1651-2022
J9 LOGOP PHONIATR VOCO
JI Logop. Phoniatr. Vocology.
DI 10.1080/14015439.2020.1847320
EA NOV 2020
PG 11
WC Audiology & Speech-Language Pathology; Otorhinolaryngology
WE Science Citation Index Expanded (SCI-EXPANDED)
SC Audiology & Speech-Language Pathology; Otorhinolaryngology
GA PM5LC
UT WOS:000603839400001
PM 33356717
OA hybrid
DA 2022-07-18
ER

PT J
AU Ingram, C
   Langhans, T
   Perrotta, C
AF Ingram, Carolyn
   Langhans, Tessa
   Perrotta, Carla
TI Teaching design thinking as a tool to address complex public health
   challenges in public health students: a case study
SO BMC MEDICAL EDUCATION
LA English
DT Article
DE Design thinking; Human-centred design; Public health; Learning outcomes
ID CREATIVITY; INNOVATION
AB Background Developing a public health workforce that can understand problems from a population perspective is essential in the design of impactful user-centred responses to current population health challenges. Design Thinking, a user-driven process for problem-defining and solution-finding, not only has utility in the field of public health but stands as a potential mechanism for developing critical skills -such as empathy, creativity and innovation- amongst future professionals. Though the literature reflects the use of DT across many health sciences disciplines, less research has been published on how students apply learned concepts using real-world challenges of their choice and what difficulties they face during the process. Methods This case study evaluates achieved learning outcomes after the introduction of a design thinking block into post-graduate public health curriculum at the University College Dublin. Two independent assessors evaluated student learning outcomes and observed difficulties during the process by assessing group presentations to identify and understand any learning difficulties using an ad-hoc designed tool. The tool consisted of twelve items scored using a 5-point Likert scale. Student feedback, in the form of an online survey, was also analysed to determine their level of enjoyment, perceived learning outcomes and opinions on the course content. Results The assessors evaluated thirteen DT group presentations and reports from 50 students. The groups chose a range of topics from socialization of college students during Covid-19 to mental health challenges in a low-income country. Independent assessment of assignments revealed that the highest scores were reached by groups who explored a challenge relevant to their own lives (more than 80% of total possible points versus 60% class average). The groups that explored challenges more distant to themselves struggled with problem finding with a mean score of 2.05 (SD +/- 1.2) out of 5 in that domain. The greatest difficulties were observed in problem finding and ideation. Though most students found the design thinking block enjoyable and relevant to their education, they recommended that the DT block be a stand-alone module. Students recognized that groups who chose a familiar topic experienced fewer difficulties throughout the process. Conclusion The study showed that DT learning outcomes were best achieved when students focused on challenges, they had either personally experienced or were familiar with. These findings provide insight for future iterations of DT workshops and support the teaching of user-centred approaches to future public health practitioners.
C1 [Ingram, Carolyn; Langhans, Tessa; Perrotta, Carla] Univ Coll Dublin, Dublin, Ireland.
RP Perrotta, C (通讯作者)，Univ Coll Dublin, Dublin, Ireland.
EM carla.perrotta@ucd.ie
OI Ingram, Carolyn/0000-0002-3789-1463; Perrotta, Carla/0000-0001-5986-4581
FU Government of Irelands' Human Capital Initiative
FX Dr Carla Perrotta is a UCD Innovation Academy Fellow. The UCD Innovation
   Fellowship is supported by the Government of Irelands' Human Capital
   Initiative (2020-2025).
CR Abookire S, 2020, FRONT PUBLIC HEALTH, V8, DOI 10.3389/fpubh.2020.00459
   Altman M, 2018, PREV CHRONIC DIS, V15, DOI 10.5888/pcd15.180128
   [Anonymous], IRISH TIMES
   Baruch JM, 2017, ACAD MED, V92, P40, DOI 10.1097/ACM.0000000000001312
   Bazzano AN, 2017, PLOS ONE, V12, DOI 10.1371/journal.pone.0186744
   Butler AG, 2018, RES TECHNOL MANAGE, V61, P45, DOI 10.1080/08956308.2018.1471276
   Daly SR, 2019, J CREATIVE BEHAV, V53, P5, DOI 10.1002/jocb.158
   DeHaan RL, 2009, CBE-LIFE SCI EDUC, V8, P172, DOI 10.1187/cbe.08-12-0081
   Deitte LA, 2019, ACAD RADIOL, V26, P1417, DOI 10.1016/j.acra.2019.02.012
   Dorst K, 2011, DESIGN STUD, V32, P521, DOI 10.1016/j.destud.2011.07.006
   EINSTEIN ALBERT, 1938, EVOLUTION PHYS GROWT, P278
   Great KirkpatrickD., 1996, TRAINING DEV, V50, P54
   Gummeson H, 2021, BMJ OPEN, V11, DOI 10.1136/bmjopen-2020-047512
   Holeman I, 2020, INFORM TECHNOL DEV, V26, P477, DOI 10.1080/02681102.2019.1667289
   Huang Terry T-K, 2018, Design Health (Abingdon), V2, P236, DOI 10.1080/24735132.2018.1541047
   Kowalski K, 2017, J CONTIN EDUC NURS, V48, P102, DOI 10.3928/00220124-20170220-04
   Laaser U, 2020, EUR J PUBLIC HEALTH, V30, P683, DOI 10.1093/eurpub/ckz210
   Locke R, 2019, J PUBLIC HEALTH MAN, V25, pS96, DOI 10.1097/PHH.0000000000000973
   Mummah SA, 2016, J MED INTERNET RES, V18, DOI 10.2196/jmir.5927
   Praslova L, 2010, EDUC ASSESS EVAL ACC, V22, P215, DOI 10.1007/s11092-010-9098-7
   Roberts JP, 2016, HEALTHCARE-J DEL SCI, V4, P11, DOI 10.1016/j.hjdsi.2015.12.002
   Runco MA, 2007, CREATIVITY: THEORIES AND THEMES: RESEARCH, DEVELOPMENT, AND PRACTICE, P1
   Sawleshwarkar S, 2017, FRONT PUBLIC HEALTH, V5, DOI 10.3389/fpubh.2017.00046
   Silver JK, 2016, J MED SYST, V40, DOI 10.1007/s10916-016-0532-3
   van de Grift TC, 2016, ACAD MED, V91, P1234, DOI 10.1097/ACM.0000000000001195
   Wang JK, 2018, BMC MED EDUC, V18, DOI 10.1186/s12909-018-1385-x
   Wolcott MD, 2021, MED TEACH, V43, P501, DOI 10.1080/0142159X.2020.1807483
   Zhou YC, 2021, BMC MED EDUC, V21, DOI 10.1186/s12909-021-02697-6
NR 28
TC 0
Z9 0
U1 5
U2 5
PU BMC
PI LONDON
PA CAMPUS, 4 CRINAN ST, LONDON N1 9XW, ENGLAND
EI 1472-6920
J9 BMC MED EDUC
JI BMC Med. Educ.
PD APR 12
PY 2022
VL 22
IS 1
AR 270
DI 10.1186/s12909-022-03334-6
PG 9
WC Education & Educational Research; Education, Scientific Disciplines
WE Science Citation Index Expanded (SCI-EXPANDED); Social Science Citation Index (SSCI)
SC Education & Educational Research
GA 0M1IK
UT WOS:000781915700001
PM 35413916
OA gold, Green Published
DA 2022-07-18
ER

PT J
AU Ernstzen, D
   Keet, J
   Louw, KA
   Park-Ross, J
   Pask, L
   Reardon, C
   Zway, M
   Parker, R
AF Ernstzen, Dawn
   Keet, Janet
   Louw, Kerry-Ann
   Park-Ross, Jocelyn
   Pask, Lorien
   Reardon, Cameron
   Zway, Maia
   Parker, Romy
TI "So, you must understand that that group changed everything":
   perspectives on a telehealth group intervention for individuals with
   chronic pain
SO BMC MUSCULOSKELETAL DISORDERS
LA English
DT Article
DE Telehealth; Chronic pain; Patient experience; Chronic pain management
   programmes; Qualitative
ID MANAGEMENT; CARE
AB Background The Patient Education Empowerment Programme (PEEP) is an interdisciplinary group intervention for people living with chronic pain. As a result of the COVID-19 pandemic, lockdown and restrictions on in-person group-based health care delivery in South Africa, PEEP was modified to a telehealth electronic format (ePEEP) and offered to patients on a waiting list at two interdisciplinary chronic pain clinics in Cape Town, South Africa. The purpose of this study was to explore the feasibility and acceptability of ePEEP through the perspectives of individuals with chronic pain who participated in ePEEP. Methods A qualitative, exploratory descriptive study was conducted. One month after completion of the 6-week ePEEP programme, individuals who participated, were recruited for the study. Data were collected through semi-structured interviews. Data analysis followed an iterative process of inductive content analysis. Results Six individuals, all women, consented and participated in the study. Three main themes emerged from the data. Theme one focussed on how ePEEP initiated a journey of personal development and discovery within the participants. In theme two, participants reflected on the importance and value of building peer and therapeutic relationships as part of ePEEP. In theme 3, participants shared that the online learning environment had features which influenced learning about pain in different ways. Conclusion ePEEP was found to be acceptable, feasible and valuable for the participants. ePEEP facilitated self-discovery, empowerment, relationship building and transformation in the participants, through experiential learning. Although barriers and facilitators to learning were present, both enhanced the learning experience. The positive reception of this telehealth initiative indicates potential for enhanced access to chronic pain management services in the South African setting.
C1 [Ernstzen, Dawn] Stellenbosch Univ, Div Physiotherapy, Dept Hlth & Rehabil Sci, Cape Town, South Africa.
   [Keet, Janet; Park-Ross, Jocelyn; Pask, Lorien; Parker, Romy] Univ Cape Town, Pain Management Unit, Dept Anaesthesia & Perioperat Med, Cape Town, South Africa.
   [Louw, Kerry-Ann] Stellenbosch Univ, Dept Psychiat, Stellenbosch, South Africa.
   [Reardon, Cameron] Stellenbosch Univ, Ukwanda Ctr Rural Hlth, Div Physiotherapy, Stellenbosch, South Africa.
   [Zway, Maia] Stellenbosch Univ, Dept Anaesthesiol & Crit Care, Tygerberg Hosp, Stellenbosch, South Africa.
RP Parker, R (通讯作者)，Univ Cape Town, Pain Management Unit, Dept Anaesthesia & Perioperat Med, Cape Town, South Africa.
EM romy.parker@uct.ac.za
CR Adamse C, 2018, J TELEMED TELECARE, V24, P511, DOI 10.1177/1357633X17716576
   Barello S, 2016, FRONT PSYCHOL, V6, DOI 10.3389/fpsyg.2015.02013
   Birnie KA, 2021, PAIN REP, V6, DOI 10.1097/PR9.0000000000000935
   Braun V., 2006, QUALITATIVE RES PSYC, V3, P77, DOI [DOI 10.1191/1478088706QP063OA, 10.1191/1478088706qp063oa]
   Buhrman Monica, 2016, Internet Interv, V4, P17, DOI 10.1016/j.invent.2015.12.001
   Chifamba N., 2018, SCOPING REV CHALLENG
   Dassieu L, 2021, INT J EQUITY HEALTH, V20, DOI 10.1186/s12939-021-01496-1
   Devan H, 2018, PHYS THER, V98, P381, DOI 10.1093/ptj/pzy029
   Duenas M, 2016, J PAIN RES, V9, P457, DOI 10.2147/JPR.S105892
   Eccleston C, 2020, PAIN, V161, P889, DOI 10.1097/j.pain.0000000000001885
   Fallon N, 2021, BRIT J PAIN, V15, P357, DOI 10.1177/2049463720973703
   Fernandes LG, 2020, SYST REV-LONDON, V9, DOI 10.1186/s13643-020-01390-x
   Frambach Janneke M, 2013, Acad Med, V88, P552, DOI 10.1097/ACM.0b013e31828abf7f
   Javed S, 2020, PAIN MANAG, V10, P275, DOI 10.2217/pmt-2020-0035
   Kamerman PR, 2020, PAIN, V161, P1629, DOI 10.1097/j.pain.0000000000001844
   Korstjens I, 2017, EUR J GEN PRACT, V23, P274, DOI 10.1080/13814788.2017.1375090
   Kruse CS, 2017, BMJ OPEN, V7, DOI 10.1136/bmjopen-2017-016242
   LeRouge CM, 2015, PATIENT PREFER ADHER, V9, P25, DOI 10.2147/PPA.S67506
   Moser A, 2017, EUR J GEN PRACT, V24, DOI [10.1080/13814788.2017.1375092, 10.1080/13814788.2017.1375091]
   Parker R, 2009, SOUTH AFR J PHYSIOTH, V65, P35
   Pester BD, 2022, J CONTEXT BEHAV SCI, V23, P117, DOI 10.1016/j.jcbs.2022.01.002
   Scascighini L, 2008, RHEUMATOLOGY, V47, P670, DOI 10.1093/rheumatology/ken021
   Scriven H, 2019, RURAL REMOTE HEALTH, V19, DOI [10.22605/RRH4710, 10.22605/rrh4710]
   Sharpe L, 2020, EUR J PAIN, V24, P1160, DOI 10.1002/ejp.1561
   Smith J, 2019, PAIN MED, V20, P2385, DOI 10.1093/pm/pnz208
   Stats SA General Household Survey, 2018, PRET STAT REL PO318
   Tauben DJ, 2020, PAIN, V161, P2437, DOI 10.1097/j.pain.0000000000002048
   Wilson IR, 2017, BRIT MED BULL, V124, P55, DOI 10.1093/bmb/ldx032
NR 28
TC 0
Z9 0
U1 3
U2 3
PU BMC
PI LONDON
PA CAMPUS, 4 CRINAN ST, LONDON N1 9XW, ENGLAND
EI 1471-2474
J9 BMC MUSCULOSKEL DIS
JI BMC Musculoskelet. Disord.
PD JUN 4
PY 2022
VL 23
IS 1
AR 538
DI 10.1186/s12891-022-05467-7
PG 16
WC Orthopedics; Rheumatology
WE Science Citation Index Expanded (SCI-EXPANDED)
SC Orthopedics; Rheumatology
GA 1V2MC
UT WOS:000805929300007
PM 35658929
OA gold, Green Published
DA 2022-07-18
ER

PT J
AU Brennan, L
   Sadeghi, F
   O'Neill, L
   Guinan, E
   Smyth, L
   Sheill, G
   Smyth, E
   Doyle, SL
   Timon, CM
   Connolly, D
   O'Sullivan, J
   Reynolds, JV
   Hussey, J
AF Brennan, Louise
   Sadeghi, Fatemeh
   O'Neill, Linda
   Guinan, Emer
   Smyth, Laura
   Sheill, Grainne
   Smyth, Emily
   Doyle, Suzanne L.
   Timon, Claire M.
   Connolly, Deirdre
   O'Sullivan, Jacintha
   Reynolds, John, V
   Hussey, Juliette
TI Telehealth Delivery of a Multi-Disciplinary Rehabilitation Programme for
   Upper Gastro-Intestinal Cancer: ReStOre@Home Feasibility Study
SO CANCERS
LA English
DT Article
DE survivorship; rehabilitation; exercise; nutrition; telehealth;
   feasibility; upper gastro-intestinal cancer
ID QUALITY-OF-LIFE; ESOPHAGEAL CANCER; EXERCISE INTERVENTION; SURVIVORS;
   RECRUITMENT; FATIGUE; IMPACT; CARE; EXPERIENCES; MANAGEMENT
AB Simple Summary Throughout the COVID-19 pandemic, many cancer care services have safely been delivered via telehealth. Multi-disciplinary rehabilitation programmes can help address the complex physical, nutritional and quality of life needs of upper gastrointestinal (UGI) cancer survivors, but it is unknown how well these multi-component programmes translate to a telehealth model of delivery. Therefore, we assessed the feasibility of running a 12-week exercise and nutrition rehabilitation programme for UGI cancer via telehealth. Participants found the telehealth model safe, convenient and highly satisfactory. Lower levels of technology skills were a barrier to recruitment, and some participants needed help with using the technology. Some adaptations to how the exercise programme was delivered were required. Participants recommended that future versions of the programme would have some element of in-person contact. Cancer survivors should receive all possible supports to enable their participation in telehealth programmes. Background: Telehealth has enabled access to rehabilitation throughout the pandemic. We assessed the feasibility of delivering a multi-disciplinary, multi-component rehabilitation programme (ReStOre@Home) to cancer survivors via telehealth. Methods: This single-arm mixed methods feasibility study recruited participants who had completed curative treatment for oesophago-gastric cancer for a 12-week telehealth rehabilitation programme, involving group resistance training, remotely monitored aerobic training, one-to-one dietetic counselling, one-to-one support calls and group education. The primary outcome was feasibility, measured by recruitment rates, attendance, retention, incidents, acceptability, Telehealth Usability Questionnaire (TUQ) and analysis of semi-structured interviews. Results: Characteristics of the twelve participants were: 65.42 +/- 7.24 years; 11 male; 10.8 +/- 3.9 months post-op; BMI 25.61 +/- 4.37; received neoadjuvant chemotherapy 7/12; received adjuvant chemotherapy 4/12; hospital length of stay 16 days (median). Recruitment rate was 32.4%, and retention rate was 75%. Mean attendance was: education 90%; dietetics 90%; support calls 84%; resistance training 78%. Mean TUQ score was 4.69/5. Adaptations to the planned resistance training programme were required. Participants reported that ReStOre@Home enhanced physical and psychological wellbeing, and online delivery was convenient. Some reported a preference for in-person contact but felt that the online group sessions provided adequate peer support. Conclusion: Telehealth delivery of ReStOre@Home was most feasible in individuals with moderate to high levels of digital skills. Low level of digitals skills was a barrier to recruitment and retention. Participants reported high levels of programme adherence and participant satisfaction. Adaptations to future programmes, including introducing elements of in-person contact, are required.
C1 [Brennan, Louise; Sadeghi, Fatemeh; O'Neill, Linda; Smyth, Laura; Smyth, Emily; Hussey, Juliette] Trinity Coll Dublin, Sch Med, Discipline Physiotherapy, Dublin D08 W9RT, Ireland.
   [Brennan, Louise; Sadeghi, Fatemeh; O'Neill, Linda; Guinan, Emer; Smyth, Laura; Sheill, Grainne; Smyth, Emily; Connolly, Deirdre; O'Sullivan, Jacintha; Reynolds, John, V; Hussey, Juliette] Trinity St Jamess Canc Inst, Dublin D08 NHY1, Ireland.
   [Guinan, Emer] Trinity Coll Dublin, Sch Med, Dublin D08 W9RT, Ireland.
   [Sheill, Grainne] St James Hosp, Physiotherapy Dept, Dublin D08 NHY1, Ireland.
   [Doyle, Suzanne L.] Technol Univ Dublin, Sch Biol & Hlth Sci, Dublin D07 ADY7, Ireland.
   [Timon, Claire M.] Dublin City Univ, Ctr eIntegrated Care, Sch Nursing Psychotherapy & Community Hlth, Dublin D09 X984, Ireland.
   [Connolly, Deirdre] Trinity Coll Dublin, Discipline Occupat Therapy, Dublin D08 W9RT, Ireland.
   [O'Sullivan, Jacintha; Reynolds, John, V] Trinity Coll Dublin, Trinity Translat Med Inst, Dept Surg, St Jamess Hosp Dublin, Dublin D08 W9RT, Ireland.
RP Brennan, L (通讯作者)，Trinity Coll Dublin, Sch Med, Discipline Physiotherapy, Dublin D08 W9RT, Ireland.; Brennan, L (通讯作者)，Trinity St Jamess Canc Inst, Dublin D08 NHY1, Ireland.
EM brennl10@tcd.ie; sadeghif@tcd.ie; loneil4@tcd.ie; guinane1@tcd.ie;
   laurahsmyth@gmail.com; sheillg@tcd.ie; emythe3@tcd.ie;
   suzanne.doyle@tudublin.ie; claire.timon@dcu.ie; connoldm@tcd.ie;
   osullij4@tcd.ie; reynoldsjv@stjames.ie; jmhussey@tcd.ie
OI O'Neill, Linda/0000-0002-0109-9650
FU Health Research Board (HRB) Ireland Definitive Intervention and
   Feasibility Award [DIFA-2018-009]
FX This research was funded by the Health Research Board (HRB) Ireland
   Definitive Intervention and Feasibility Award (DIFA-2018-009). The HRB
   have no direct role in the design, conduct, or analysis of this trial.
CR Allum W, 2018, CRIT REV ONCOL HEMAT, V122, P179, DOI 10.1016/j.critrevonc.2017.12.019
   Amatya B, 2017, J MULTIDISCIP HEALTH, V10, P347, DOI 10.2147/JMDH.S117362
   Amireault S, 2015, J CANCER SURVIV, V9, P532, DOI 10.1007/s11764-015-0430-6
   [Anonymous], WORLD PHYSIOTHERAPY, P2021
   Arends J, 2017, CLIN NUTR, V36, P1187, DOI 10.1016/j.clnu.2017.06.017
   Ariza-Garcia A, 2019, J MED INTERNET RES, V21, DOI 10.2196/14418
   Baechle T.R., 2008, ESSENTIALS STRENGTH
   Bandura A, 2004, HEALTH EDUC BEHAV, V31, P143, DOI 10.1177/1090198104263660
   BANDURA A, 1977, PSYCHOL REV, V84, P191, DOI 10.1037/0033-295X.84.2.191
   Bell KR, 2008, AM J PHYS MED REHAB, V87, P330, DOI 10.1097/PHM.0b013e318168d092
   Bennell KL, 2021, J PHYSIOTHER, V67, P201, DOI 10.1016/j.jphys.2021.06.009
   Bennett AE, 2018, SUPPORT CARE CANCER, V26, P2615, DOI 10.1007/s00520-018-4112-6
   Bland KA, 2020, PHYS THER, V100, P1713, DOI 10.1093/ptj/pzaa141
   Braun V., 2006, QUALITATIVE RES PSYC, V3, P77, DOI [DOI 10.1191/1478088706QP063OA, 10.1191/1478088706qp063oa]
   Bruns ERJ, 2019, AM J PHYS MED REHAB, V98, P399, DOI 10.1097/PHM.0000000000001108
   Brzycki M., 1993, J PHYS ED RECREAT DA, V64, P88, DOI [DOI 10.1080/07303084.1993.10606684, 10.1080/07303084.1993.10606684]
   Campbell KL, 2019, MED SCI SPORT EXER, V51, P2375, DOI 10.1249/MSS.0000000000002116
   Central Statistics Office, HOUS INT CONN 2019
   Chen ZD, 2021, FRONT MED-LAUSANNE, V8, DOI 10.3389/fmed.2021.744839
   Cottrell MA, 2020, MUSCULOSKEL SCI PRAC, V48, DOI 10.1016/j.msksp.2020.102193
   Cox A, 2017, J MED INTERNET RES, V19, DOI 10.2196/jmir.6575
   Craig P, 2008, BRIT MED J, V337, DOI 10.1136/bmj.a1655
   Dalal HM, 2021, BMJ-BRIT MED J, V373, DOI 10.1136/bmj.n1270
   Darkins A., 2000, TELEMEDICINE TELEHEA
   Dennett A, 2021, JMIR CANCER, V7, DOI 10.2196/33130
   Dunleavy L, 2018, PALLIATIVE MED, V32, P990, DOI 10.1177/0269216318757623
   El-Kotob Rasha, 2018, Pilot Feasibility Stud, V4, P137, DOI 10.1186/s40814-018-0326-0
   Elliott JA, 2017, ANN SURG, V266, P822, DOI 10.1097/SLA.0000000000002398
   Forrest Kimberly Y Z, 2018, Curr Aging Sci, V11, P63, DOI 10.2174/1874609810666171116164000
   Galiano-Castillo N, 2016, CANCER-AM CANCER SOC, V122, P3166, DOI 10.1002/cncr.30172
   Gehring K, 2018, CLIN REHABIL, V32, P352, DOI 10.1177/0269215517728326
   Gorzelitz JS, 2022, SUPPORT CARE CANCER, V30, P447, DOI 10.1007/s00520-021-06415-2
   Guinan EM, 2017, SUPPORT CARE CANCER, V25, P749, DOI 10.1007/s00520-016-3455-0
   GURALNIK JM, 1994, J GERONTOL, V49, pM85, DOI 10.1093/geronj/49.2.M85
   Hall CC, 2019, SUPPORT CARE CANCER, V27, P2371, DOI 10.1007/s00520-019-04749-6
   Hayes SC, 2019, J SCI MED SPORT, V22, P1175, DOI 10.1016/j.jsams.2019.05.003
   Heneghan HM, 2015, ANN SURG, V262, P803, DOI 10.1097/SLA.0000000000001445
   Hu JM, 2019, BREAST CANCER RES TR, V174, P325, DOI 10.1007/s10549-018-5033-2
   Jiang CCA, 2022, JAMA ONCOL, V8, P775, DOI 10.1001/jamaoncol.2022.0143
   Julious SA, 2005, PHARM STAT, V4, P287, DOI 10.1002/pst.185
   Kauppila JH, 2020, ANN SURG, V271, P311, DOI 10.1097/SLA.0000000000002972
   Kayser L, 2019, J MED INTERNET RES, V21, DOI 10.2196/10377
   Kemp E, 2021, HEALTH PROMOT J AUST, V32, P104, DOI 10.1002/hpja.387
   Kennedy SA, 2021, FRONT ONCOL, V11, DOI 10.3389/fonc.2021.669078
   Law S, 2003, ANN SURG, V238, P339, DOI 10.1097/01.sla.0000086545.45918.ee
   Lawler M, 2021, J CANC POLICY, V28, DOI 10.1016/j.jcpo.2021.100282
   Lopez CJ, 2021, ARCH PHYS MED REHAB, V102, P1283, DOI 10.1016/j.apmr.2021.02.002
   Lund LW, 2019, ACTA ONCOL, V58, P650, DOI 10.1080/0284186X.2018.1560497
   MacDonald AM, 2020, J CLIN MED, V9, DOI 10.3390/jcm9103092
   Mariette C, 2020, ANN SURG, V271, P1023, DOI 10.1097/SLA.0000000000003559
   Moore GF, 2015, BMJ-BRIT MED J, V350, DOI 10.1136/bmj.h1258
   Mustian KM, 2017, JAMA ONCOL, V3, P961, DOI 10.1001/jamaoncol.2016.6914
   National Cancer Control Programme Health Service Executive, 2020, 2019 NAT CANC SURV N
   National Economic and Social Council,, 2021, DIG INCL IR CONN DEV
   Nekhlyudov L, 2020, J CANCER SURVIV, V14, P601, DOI 10.1007/s11764-020-00884-w
   O'Brien BC, 2014, ACAD MED, V89, P1245, DOI 10.1097/ACM.0000000000000388
   O'Neill L, 2017, DIS ESOPHAGUS, V30, DOI 10.1093/dote/dow012
   O'Neill Linda, 2020, HRB Open Res, V3, P86, DOI 10.12688/hrbopenres.13185.2
   O'Neill L, 2020, BMC CANCER, V20, DOI 10.1186/s12885-020-06889-z
   O'Neill L, 2018, J CANCER SURVIV, V12, P601, DOI 10.1007/s11764-018-0696-6
   O'Neill LM, 2018, ANN SURG, V268, P747, DOI 10.1097/SLA.0000000000002895
   Oliver DP, 2010, TELEMED J E-HEALTH, V16, P839, DOI 10.1089/tmj.2010.0017
   Parmanto B, 2016, INT J TELEREHABILITA, V8, P3, DOI 10.5195/ijt.2016.6196
   Quintiliani LM, 2016, JMIR CANCER, V2, DOI 10.2196/cancer.5305
   Rocque GB, 2017, J PAIN SYMPTOM MANAG, V53, P1071, DOI 10.1016/j.jpainsymman.2016.12.345
   Sadeghi F, 2021, NUTRIENTS, V13, DOI 10.3390/nu13082842
   Schandl A, 2020, ACTA ONCOL, V59, P613, DOI 10.1080/0284186X.2020.1741677
   Schmitz KH, 2021, CANCER-AM CANCER SOC, V127, P476, DOI 10.1002/cncr.33245
   Schmitz KH, 2019, CA-CANCER J CLIN, V69, P468, DOI 10.3322/caac.21579
   Schwartz H, 2021, TRANSL BEHAV MED, V11, P314, DOI 10.1093/tbm/ibaa141
   Sheppard VB, 2016, CONTEMP CLIN TRIALS, V46, P106, DOI 10.1016/j.cct.2015.12.005
   SMETS EMA, 1995, J PSYCHOSOM RES, V39, P315, DOI 10.1016/0022-3999(94)00125-O
   SVEDLUND J, 1988, DIGEST DIS SCI, V33, P129, DOI 10.1007/BF01535722
   Sweegers MG, 2018, BRIT J SPORT MED, V52, P505, DOI 10.1136/bjsports-2017-097891
   Taherdoost H, 2018, PROCEDIA MANUF, V22, P960, DOI 10.1016/j.promfg.2018.03.137
   Timon Claire M, 2017, J Med Internet Res, V19, pe158, DOI 10.2196/jmir.6407
   van Egmond MA, 2020, J MED INTERNET RES, V22, DOI 10.2196/16056
   Wen Jing, 2022, Curr Opin Pulm Med, V28, P152, DOI 10.1097/MCP.0000000000000832
   Wilson MMG, 2005, AM J CLIN NUTR, V82, P1074, DOI 10.1093/ajcn/82.5.1074
   World Health Organization, 2016, MON EV DIG HLTH INT
   Wu FN, 2021, CURR ONCOL, V28, P2248, DOI 10.3390/curroncol28030207
NR 81
TC 0
Z9 0
U1 1
U2 1
PU MDPI
PI BASEL
PA ST ALBAN-ANLAGE 66, CH-4052 BASEL, SWITZERLAND
EI 2072-6694
J9 CANCERS
JI Cancers
PD JUN
PY 2022
VL 14
IS 11
AR 2707
DI 10.3390/cancers14112707
PG 19
WC Oncology
WE Science Citation Index Expanded (SCI-EXPANDED)
SC Oncology
GA 1Z4AR
UT WOS:000808770000001
PM 35681687
OA gold, Green Published
DA 2022-07-18
ER

PT J
AU Xie, TA
   He, ZJ
   Liang, C
   Dong, HN
   Zhou, J
   Fan, SJ
   Guo, XG
AF Xie, Tian-Ao
   He, Zhi-Jian
   Liang, Chuan
   Dong, Hao-Neng
   Zhou, Jie
   Fan, Shu-Jin
   Guo, Xu-Guang
TI An integrative bioinformatics analysis for identifying hub genes
   associated with infection of lung samples in patients infected with
   SARS-CoV-2
SO EUROPEAN JOURNAL OF MEDICAL RESEARCH
LA English
DT Article
DE SARS-CoV-2; Hub genes; Protein-protein interactions network;
   Differentially expressed genes
ID CYTOKINE STORM; SPIKE PROTEIN; CORONAVIRUS; CHEMOKINES; RECEPTORS;
   ACTIVATION; PNEUMONIA; EVOLUTION; AUTOPHAGY; OUTBREAK
AB Background At the end of 2019, the world witnessed the emergence and ravages of a viral infection induced by severe acute respiratory syndrome coronavirus 2 (SARS-CoV-2). Also known as the coronavirus disease 2019 (COVID-19), it has been identified as a public health emergency of international concern (PHEIC) by the World Health Organization (WHO) because of its severity. Methods The gene data of 51 samples were extracted from the GSE150316 and GSE147507 data set and then processed by means of the programming language R, through which the differentially expressed genes (DEGs) that meet the standards were screened. The Gene Ontology (GO) and Kyoto Encyclopedia of Genes and Genomes (KEGG) analyses were performed on the selected DEGs to understand the functions and approaches of DEGs. The online tool STRING was employed to construct a protein-protein interaction (PPI) network of DEGs and, in turn, to identify hub genes. Results A total of 52 intersection genes were obtained through DEG identification. Through the GO analysis, we realized that the biological processes (BPs) that have the deepest impact on the human body after SARS-CoV-2 infection are various immune responses. By using STRING to construct a PPI network, 10 hub genes were identified, including IFIH1, DDX58, ISG15, EGR1, OASL, SAMD9, SAMD9L, XAF1, IFITM1, and TNFSF10. Conclusion The results of this study will hopefully provide guidance for future studies on the pathophysiological mechanism of SARS-CoV-2 infection.
C1 [Xie, Tian-Ao; He, Zhi-Jian; Liang, Chuan; Dong, Hao-Neng; Zhou, Jie; Fan, Shu-Jin; Guo, Xu-Guang] Guangzhou Med Univ, Dept Clin Lab Med, Affiliated Hosp 3, Guangzhou 510150, Peoples R China.
   [Xie, Tian-Ao; He, Zhi-Jian; Liang, Chuan; Dong, Hao-Neng; Zhou, Jie; Fan, Shu-Jin; Guo, Xu-Guang] Guangzhou Med Univ, Dept Clin Med, Clin Sch 3, Guangzhou 511436, Peoples R China.
   [Guo, Xu-Guang] Guangzhou Med Univ, Key Lab Major Obstet Dis Guangdong Prov, Affiliated Hosp 3, Guangzhou 510150, Peoples R China.
   [Guo, Xu-Guang] Guangzhou Med Univ, Key Lab Reprod & Genet, Affiliated Hosp 3, Guangdong Higher Educ Inst, Guangzhou 510150, Peoples R China.
RP Guo, XG (通讯作者)，Guangzhou Med Univ, Dept Clin Lab Med, Affiliated Hosp 3, Guangzhou 510150, Peoples R China.; Guo, XG (通讯作者)，Guangzhou Med Univ, Dept Clin Med, Clin Sch 3, Guangzhou 511436, Peoples R China.; Guo, XG (通讯作者)，Guangzhou Med Univ, Key Lab Major Obstet Dis Guangdong Prov, Affiliated Hosp 3, Guangzhou 510150, Peoples R China.; Guo, XG (通讯作者)，Guangzhou Med Univ, Key Lab Reprod & Genet, Affiliated Hosp 3, Guangdong Higher Educ Inst, Guangzhou 510150, Peoples R China.
EM gysygxg@gmail.com
OI Guo, Xu-guang/0000-0003-1302-5234
CR Abd El-Aziz TM, 2020, INFECT GENET EVOL, V83, DOI 10.1016/j.meegid.2020.104327
   Ahmed SF, 2020, VIRUSES-BASEL, V12, DOI 10.3390/v12030254
   Asgari S, 2017, P NATL ACAD SCI USA, V114, P8342, DOI 10.1073/pnas.1704259114
   Ben-Baruch A, 2006, CANCER METAST REV, V25, P357, DOI 10.1007/s10555-006-9003-5
   Boon ACM, 2014, BMC GENOMICS, V15, DOI 10.1186/1471-2164-15-1017
   Carbon S, 2017, NUCLEIC ACIDS RES, V45, pD331, DOI 10.1093/nar/gkw1108
   Chan JFW, 2020, EMERG MICROBES INFEC, V9, P221, DOI 10.1080/22221751.2020.1719902
   Chan JFW, 2020, LANCET, V395, P514, DOI 10.1016/S0140-6736(20)30154-9
   Channappanavar R, 2017, SEMIN IMMUNOPATHOL, V39, P529, DOI 10.1007/s00281-017-0629-x
   Davis BK, 2011, ANNU REV IMMUNOL, V29, P707, DOI 10.1146/annurev-immunol-031210-101405
   Denny P, 2018, AUTOPHAGY, V14, P419, DOI 10.1080/15548627.2017.1415189
   Dimberg A, 2010, CURR TOP MICROBIOL, V341, P59, DOI 10.1007/82_2010_21
   Du LY, 2009, NAT REV MICROBIOL, V7, P226, DOI 10.1038/nrmicro2090
   Gautier L, 2004, BIOINFORMATICS, V20, P307, DOI 10.1093/bioinformatics/btg405
   Girardin SE, 2001, EMBO REP, V2, P736, DOI 10.1093/embo-reports/kve155
   Gralinski LE, 2018, MBIO, V9, DOI 10.1128/mBio.01753-18
   Inohara N, 2003, J BIOL CHEM, V278, P5509, DOI 10.1074/jbc.C200673200
   Jesus AA, 2014, ANNU REV MED, V65, P223, DOI 10.1146/annurev-med-061512-150641
   Kanehisa M, 2004, NUCLEIC ACIDS RES, V32, pD277, DOI 10.1093/nar/gkh063
   Kobayashi K, 2002, NATURE, V416, P194, DOI 10.1038/416194a
   Lau YL, 2005, CURR OPIN IMMUNOL, V17, P404, DOI 10.1016/j.coi.2005.05.009
   Law HKW, 2005, BLOOD, V106, P2366, DOI 10.1182/blood-2004-10-4166
   Li JQ, 2013, MBIO, V4, DOI 10.1128/mBio.00385-13
   Liu J, 2011, J VIROL, V85, P3270, DOI 10.1128/JVI.02243-10
   Lu CW, 2020, LANCET, V395, pE39, DOI 10.1016/S0140-6736(20)30313-5
   Luther SA, 2001, NAT IMMUNOL, V2, P102, DOI 10.1038/84205
   Moser B, 2004, TRENDS IMMUNOL, V25, P75, DOI 10.1016/j.it.2003.12.005
   Motta V, 2015, PHYSIOL REV, V95, P149, DOI 10.1152/physrev.00009.2014
   Noris M, 2020, KIDNEY INT, V98, P314, DOI 10.1016/j.kint.2020.05.013
   Paradis E, 2004, BIOINFORMATICS, V20, P289, DOI 10.1093/bioinformatics/btg412
   Peeples L, 2020, P NATL ACAD SCI USA, V117, P8218, DOI 10.1073/pnas.2005456117
   Peiris JSM, 2003, LANCET, V361, P1767, DOI 10.1016/S0140-6736(03)13412-5
   Perng YC, 2018, NAT REV MICROBIOL, V16, P423, DOI 10.1038/s41579-018-0020-5
   Pollack JR, 2009, METHODS MOL BIOL, V556, P1, DOI 10.1007/978-1-60327-192-9_1
   Quan LL, 2015, TUMORI J, V101, P368, DOI 10.5301/tj.5000316
   Rothe C, 2020, NEW ENGL J MED, V382, P970, DOI 10.1056/NEJMc2001468
   Shin GC, 2016, AUTOPHAGY, V12, P2451, DOI 10.1080/15548627.2016.1239002
   Soy M, 2020, CLIN RHEUMATOL, V39, P2085, DOI 10.1007/s10067-020-05190-5
   Speyer CL, 2011, J INVEST SURG, V24, P18, DOI 10.3109/08941939.2010.521232
   Spiegel M, 2006, J GEN VIROL, V87, P1953, DOI 10.1099/vir.0.81624-0
   Tay MZ, 2020, NAT REV IMMUNOL, V20, P363, DOI 10.1038/s41577-020-0311-8
   Villar J, 2019, CHEST, V155, P587, DOI 10.1016/j.chest.2018.10.022
   Wang HL, 2008, AM J EMERG MED, V26, P711, DOI 10.1016/j.ajem.2007.10.031
   Wang J, 2020, J LEUKOCYTE BIOL, V108, P17, DOI 10.1002/JLB.3COVR0520-272R
   Xia JH, 2020, J MED VIROL, V92, P589, DOI 10.1002/jmv.25725
   Xu XT, 2020, SCI CHINA LIFE SCI, V63, P457, DOI 10.1007/s11427-020-1637-5
   Zhang H., 2020, DIGESTIVE SYSTEM IS, DOI [10.1101/2020.01.30.927806, DOI 10.1101/2020.01.30.927806, 10.1101/2020.01.30.927806v1]
   Zhu CH, 2019, J EXP MED, V216, P743, DOI 10.1084/jem.20171885
   Zhu JZ, 2015, CURR OPIN VIROL, V12, P15, DOI 10.1016/j.coviro.2015.01.010
   Zhu JZ, 2014, IMMUNITY, V40, P936, DOI 10.1016/j.immuni.2014.05.007
   Zlotnik A, 2011, NAT REV IMMUNOL, V11, P597, DOI 10.1038/nri3049
   Zou LR, 2020, NEW ENGL J MED, V382, P1177, DOI 10.1056/NEJMc2001737
NR 52
TC 1
Z9 1
U1 0
U2 0
PU BMC
PI LONDON
PA CAMPUS, 4 CRINAN ST, LONDON N1 9XW, ENGLAND
SN 0949-2321
EI 2047-783X
J9 EUR J MED RES
JI Eur. J. Med. Res.
PD DEC 17
PY 2021
VL 26
IS 1
AR 146
DI 10.1186/s40001-021-00609-4
PG 13
WC Medicine, Research & Experimental
WE Science Citation Index Expanded (SCI-EXPANDED)
SC Research & Experimental Medicine
GA XQ0UJ
UT WOS:000731270000002
PM 34920753
OA Green Published, gold
DA 2022-07-18
ER

PT J
AU Wilf-Miron, R
   Avni, S
   Valinsky, L
   Myers, V
   Ziv, A
   Peretz, G
   Luxenburg, O
   Saban, M
   Feder-Bubis, P
AF Wilf-Miron, Rachel
   Avni, Shlomit
   Valinsky, Liora
   Myers, Vicki
   Ziv, Arnona
   Peretz, Gidi
   Luxenburg, Osnat
   Saban, Mor
   Feder-Bubis, Paula
TI Developing a National Set of Health Equity Indicators Using a Consensus
   Building Process
SO INTERNATIONAL JOURNAL OF HEALTH POLICY AND MANAGEMENT
LA English
DT Article; Early Access
DE Consensus Building; Delphi Technique; Health Equity; National Equity
   Indicators; Health Disparities
ID SOCIAL DETERMINANTS; DELPHI; INEQUALITIES; DISPARITIES; METHODOLOGY;
   SURVIVAL; COVID-19; LESSONS; SYSTEM
AB Background: Considerable health inequities documented in Israel between communities, populations and regions, undermine the rights of all citizens to optimal health. The first step towards health equity is agreement on a set of national indicators, reflecting equity in healthcare provision and health outcomes, and allowing monitoring of the impact of interventions on the reduction of disparities. We describe the process of reaching a consensus on a defined set of national equity indicators. Methods: The study was conducted between January 2019 and June 2020, in a multistage design: (A) Identifying appropriate and available inequity measures via interviews with stakeholders. (B) Agreement on the screening criteria (public health importance; gap characteristics; potential for change; public interest) and relative weighting. (C) Constructing the consultation framework as an online, 3-round Delphi technique, with a range of experts recruited from the health, welfare and education sectors. Results: Participants were of diverse age, gender, geographic location, religion and ethnicity, and came from academia, healthcare provision, government ministries and patient representative groups. Thirty measures of inequity, presented to participants, represented the following domains: Health promotion (11 indicators), acute and chronic morbidity (11), life expectancy and mortality (2), health infrastructures and affordability of care (4), education and employment (2). Of the 77 individuals contacted, 75 (97%) expressed willingness to participate, and 55 (73%) completed all three scoring rounds. The leading ten indicators were: Diabetes care, childhood obesity, adult obesity, distribution of healthcare personnel, fatal childhood injuries, cigarette smoking, infant mortality, ability to afford care, access to psychotherapy and distribution of hospital beds. Agreement among raters, measured as intra-class correlation coefficient (ICC), was 0.75. Conclusion: A diverse range of consultants reached a consensus on the most important national equity indicators, including both clinical and system indicators. Results should be used to guide governmental decision-making and inter-sectoral strategies, furthering the pursuit of a more equitable healthcare system. Keywords: Consensus Building, Delphi Technique, Health Equity, National Equity Indicators, Health Disparities Copyright: (c) 2021 The Author(s); Published by Kerman University of Medical Sciences. This is an open-access article distributed under the terms of the Creative Commons Attribution License (http://creativecommons.org/licenses/by/4.0), which permits unrestricted use, distribution, and reproduction in any medium, provided the original work is properly cited. Citation: Wilf-Miron R, Avni S, Valinsky L, et al. Developing a national set of health equity indicators using a consensus building process. Int J Health Policy Manag. 2021;x(x):x-x. doi:10.34172/ijhpm.2021.54
C1 [Wilf-Miron, Rachel; Myers, Vicki; Ziv, Arnona; Saban, Mor] Sheba Med Ctr, Gertner Inst Epidemiol & Hlth Policy Res, Ramat Gan, Israel.
   [Wilf-Miron, Rachel] Tel Aviv Univ, Sch Publ Hlth, Sackler Fac Med, Tel Aviv, Israel.
   [Avni, Shlomit; Peretz, Gidi] Minist Hlth, Strateg & Econ Planning Adm, Jerusalem, Israel.
   [Valinsky, Liora] Minist Hlth, Publ Hlth Serv, Jerusalem, Israel.
   [Luxenburg, Osnat] Minist Hlth, Med Technol Hlth Informat & Res Directorate, Jerusalem, Israel.
   [Feder-Bubis, Paula] Ben Gurion Univ Negev, Fac Hlth Sci, Dept Hlth Policy & Management, Beer Sheva, Israel.
   [Feder-Bubis, Paula] Ben Gurion Univ Negev, Guildford Glazer Fac Business & management, Beer Sheva, Israel.
RP Saban, M (通讯作者)，Sheba Med Ctr, Gertner Inst Epidemiol & Hlth Policy Res, Ramat Gan, Israel.
EM morsab1608@gmail.com
RI Saban, Mor/ABE-8773-2021
OI Saban, Mor/0000-0001-6869-0907; Myers, Vicki/0000-0001-5866-3948;
   Valinsky, Liora/0000-0003-0285-6681
FU Israel National Institute for Health Policy Research [0601445671]
FX The research was funded by a grant from The Israel National Institute
   for Health Policy Research (Grant number 0601445671).
CR Abu-Saad K, 2018, ISR J HEALTH POLICY, V7, DOI 10.1186/s13584-018-0208-1
   [Anonymous], 2007, PRACT ASSESS RES EVA, V12, P1
   [Anonymous], 2019, HLTH PROSPEROUS LIVE
   [Anonymous], 2020, HLTH IN COP IT
   [Anonymous], 2021, POPULATION ISRAEL EV
   Arora Monika, 2011, Indian J Community Med, V36, pS43, DOI 10.4103/0970-0218.94708
   Atkinson J., 2014, NZDEP2013 INDEX DEPR
   Balicer RD, 2015, HEALTH SERV RES, V50, P1891, DOI 10.1111/1475-6773.12300
   Balicer RD, 2011, HEALTH SERV RES, V46, P1281, DOI 10.1111/j.1475-6773.2011.01247.x
   Bambra C, 2010, J EPIDEMIOL COMMUN H, V64, P284, DOI 10.1136/jech.2008.082743
   Blas E, 2016, GLOBAL HEALTH ACTION, V9, DOI 10.3402/gha.v9.29002
   Bleikh H, 2016, POVERTY INEQUALITY I
   Bobrovitz N, 2013, IMPLEMENT SCI, V8, DOI 10.1186/1748-5908-8-45
   Boulkedid R, 2011, PLOS ONE, V6, DOI 10.1371/journal.pone.0020476
   Boylan S, 2019, PUBLIC HEALTH NUTR, V22, P2921, DOI 10.1017/S136898001900185X
   Braveman P, 2006, ANNU REV PUBL HEALTH, V27, P167, DOI 10.1146/annurev.publhealth.27.021405.102103
   Chan M, 2013, LANCET, V381, P1514, DOI 10.1016/S0140-6736(13)60944-7
   Chernichovsky D, 2017, HLTH AR ISR POP
   Clarfield AM, 2017, LANCET, V389, P2503, DOI 10.1016/S0140-6736(17)30636-0
   Committee on Quality Health Care in America IoM, 2001, CROSS QUAL CHASM
   Dimick JB, 2010, ARCH SURG-CHICAGO, V145, P295, DOI 10.1001/archsurg.2009.291
   Fawcett S, 2010, PREV CHRONIC DIS, V7
   Freitas A, 2018, BMC PUBLIC HEALTH, V18, DOI 10.1186/s12889-018-5463-0
   Frewer LJ, 2011, TECHNOL FORECAST SOC, V78, P1514, DOI 10.1016/j.techfore.2011.05.005
   Goldberg D.W., 2007, URISA J, V19, P33, DOI DOI 10.1079/9781780640891.0051
   Goldman S, 2015, TRAFFIC INJ PREV, V16, P368, DOI 10.1080/15389588.2014.940458
   Goluchowicz K, 2011, TECHNOL FORECAST SOC, V78, P1526, DOI 10.1016/j.techfore.2011.04.014
   Green MA, 2017, SOC SCI MED, V178, P214, DOI 10.1016/j.socscimed.2017.02.029
   Horev T, 2016, ISR J HEALTH POLICY, V5, DOI 10.1186/s13584-016-0077-4
   Horton R, 2020, LANCET, V396, P874, DOI 10.1016/S0140-6736(20)32000-6
   Jaffe A, 2017, PLOS ONE, V12, DOI 10.1371/journal.pone.0176661
   Jaffe DH, 2012, ISR J HEALTH POLICY, V1, DOI 10.1186/2045-4015-1-3
   Keeney S, 2006, J ADV NURS, V53, P205, DOI 10.1111/j.1365-2648.2006.03716.x
   Keppel Kenneth, 2005, Vital Health Stat 2, P1
   Koo TK, 2016, J CHIROPR MED, V15, P155, DOI 10.1016/j.jcm.2016.02.012
   Landeta J, 2011, TECHNOL FORECAST SOC, V78, P1629, DOI 10.1016/j.techfore.2011.03.009
   Lee JJ, 2020, BMC PUBLIC HEALTH, V20, DOI 10.1186/s12889-020-08686-6
   Lorenc T, 2013, J EPIDEMIOL COMMUN H, V67, P190, DOI 10.1136/jech-2012-201257
   Maharaj V, 2014, CHILD CARE HLTH DEV, V40, P223, DOI 10.1111/cch.12011
   Marmot M, 2008, LANCET, V372, P1661, DOI 10.1016/S0140-6736(08)61690-6
   Marmot M, 2020, BMJ-BRIT MED J, V368, DOI 10.1136/bmj.m693
   Ministry of Health, AV COMM BAS HEALTHC
   Muhsen K, 2017, LANCET, V389, P2531, DOI 10.1016/S0140-6736(17)30574-3
   Nixon SA, 2018, LANCET, V391, P1736, DOI [10.1016/S0140-6736(18)30322-2, 10.1016/s0140-6736(18)30322-2]
   OECD, 2019, Health at a Glance 2019:�OECD Indicators, DOI 10.1787/4dd50c09-en
   Paremoer L, 2021, BMJ-BRIT MED J, V372, DOI 10.1136/bmj.n129
   Rowe G, 2011, TECHNOL FORECAST SOC, V78, P1487, DOI 10.1016/j.techfore.2011.09.002
   Seow H, 2009, J PAIN SYMPTOM MANAG, V38, P903, DOI 10.1016/j.jpainsymman.2009.04.024
   Shmueli A, 2014, ISR J HEALTH POLICY, V3, DOI 10.1186/2045-4015-3-37
   Skorecki K, 2017, LANCET, V389, P2551, DOI 10.1016/S0140-6736(17)30877-2
   Snow J., 2013, QUALTRICS SURVEY SOF
   State of Israel, 2019, GAPS CTR PER SEL DAT
   Theory NG-C, 2007, BRING MOUNT PUBL DIL
   Turner S, 2017, HEALTH RES POLICY SY, V15, DOI 10.1186/s12961-017-0252-2
   WEISS MS, 1978, J AM STAT ASSOC, V73, P872, DOI 10.2307/2286297
   Weiss-Laxer NS, 2020, MATERN CHILD HLTH J, V24, P259, DOI 10.1007/s10995-019-02870-w
   Whitehead M., 1991, HEALTH PROMOT INT, V6, P217, DOI 10.1093/heapro/6.3.217
   Wilf-Miron Rachel, 2010, Harefuah, V149, P210
   Wilf-Miron R, 2010, QUAL SAF HEALTH CARE, V19, DOI 10.1136/qshc.2008.029645
   Wong ST, 2014, PLOS ONE, V9, DOI 10.1371/journal.pone.0114563
   World Health Organization, 2010, CONCEPTUAL FRAMEWORK
NR 61
TC 0
Z9 0
U1 3
U2 6
PU KERMAN UNIV MEDICAL SCIENCES
PI KERMAN
PA JAHAD BLVD, KERMAN, 7619813159, IRAN
EI 2322-5939
J9 INT J HEALTH POLICY
JI Int. J. Health Policy Manag.
DI 10.34172/ijhpm.2021.54
EA JUN 2021
PG 11
WC Health Care Sciences & Services; Health Policy & Services
WE Science Citation Index Expanded (SCI-EXPANDED); Social Science Citation Index (SSCI)
SC Health Care Sciences & Services
GA WZ4RI
UT WOS:000719955900001
PM 34273926
OA gold, Green Submitted
DA 2022-07-18
ER

PT J
AU Sohrab, SS
   El-Kafrawy, SA
   Azhar, EI
AF Sohrab, Sayed Sartaj
   El-Kafrawy, Sherif Aly
   Azhar, Esam Ibraheem
TI Effect of insilico predicted and designed potential siRNAs on inhibition
   of SARS-CoV-2 in HEK-293 cells
SO JOURNAL OF KING SAUD UNIVERSITY SCIENCE
LA English
DT Article
DE In silico prediction; Designing; siRNAs; SARS-CoV-2; HEK-293 cells
AB Objectives: The COVID-19 was identified for the first time from the sea food market, Wuhan city, China in 2019 and the pathogenic organism was identified as SARS-CoV-2. Currently, this virus has spread to 223 countries and territories and known as a serious issue for the global human community. Many vaccines have been developed and used for immunization.Methods: We have reported the insilico prediction, designing, secondary structure prediction, molecular docking analysis, and in vitro assessment of siRNAs against SARS-CoV-2. The online bioinformatic approach was used for siRNAs selection and designing. The selected siRNAs were evaluated for antiviral efficacy by using Lipofectamine 2000 as delivery agent to HEK-293 cells. The MTT assay was used for cytotoxicity determination. The antiviral efficacy of potential siRNAs was determined based on the Ct value of q-RT-PCR and the data analysis was done by Prism-GraphPad software.Results: The analyzed data resulted in the selection of only three siRNAs out of twenty-six siRNAs gener-ated by online software. The secondary structure prediction and molecular docking analysis of siRNAs revealed the efficient binding to the target. There was no cellular toxicity observed in the HEK-293 cells at any tested concentrations of siRNAs. The purification of RNA was completed from inoculated cells and subjected to q-RT-PCR. The highest Ct value was observed in siRNA 3 than the others. The results offered valuable evidence and invigorated us to assess the potency of siRNAs by using alone or in combination in other human cells. Conclusion: The data generated from this study indicates the significance of in silico prediction and nar-row down the potential siRNA' against SARS-CoV-2, and molecular docking investigation offered the effective siRNAs binding with the target. Finally, it is concluded that the online bioinformatics approach provided the prediction and selection of siRNAs with better antiviral efficacy. The siRNA-3 was observed to be the best for reduction of viral RNA in cells.(c) 2022 The Author(s). Published by Elsevier B.V. on behalf of King Saud University. This is an open access article under the CC BY license (http://creativecommons.org/licenses/by/4.0/).
C1 [Sohrab, Sayed Sartaj; El-Kafrawy, Sherif Aly; Azhar, Esam Ibraheem] King Abdulaziz Univ, King Fahd Med Res Ctr, Special Infect Agents Unit, Post Box 80216, Jeddah 21589, Saudi Arabia.
   [Sohrab, Sayed Sartaj; El-Kafrawy, Sherif Aly; Azhar, Esam Ibraheem] King Abdulaziz Univ, Fac Appl Med Sci, Dept Med Lab Sci, Jeddah, Saudi Arabia.
RP Sohrab, SS (通讯作者)，King Abdulaziz Univ, King Fand Med Res Ctr, Jeddah 21589, Saudi Arabia.
EM ssohrab@kau.edu.sa
FU Ministry of Education in Saudi Arabia [IFPRC-204-141-2020]; King
   Abdulaziz University, DSR, Jeddah, Saudi Arabia
FX & nbsp;The authors extend their appreciation to the Deputyship for
   Research & Innovation, Ministry of Education in Saudi Arabia for funding
   this research work through the project number IFPRC-204-141-2020 and
   King Abdulaziz University, DSR, Jeddah, Saudi Arabia.
CR Aleem, 2022, EMERGING VARIANTS SA
   [Anonymous], 2021, PeerJ, V9
   [Anonymous], WHO 2021
   [Anonymous], 2017, Mol. Therapy. Nucleic Acids, V8, P132
   [Anonymous], Comput. Biol. Chem.., V92
   [Anonymous], 2021, Meta Gene., V29
   [Anonymous], 2020, VIR ALN EXP COLL ADV
   [Anonymous], Nature, V597, P97
   [Anonymous], 2019, Nucleic Acids Res., V47, pW35, DOI 10.1093/nar/gkz412
   [Anonymous], WHO 2022 WHO
   Azoulay E., 2020, Intensive Care Med., V46
   Bellaousov S, 2013, NUCLEIC ACIDS RES, V41, pW471, DOI 10.1093/nar/gkt290
   Chen W, 2020, VIROL SIN, V35, P359, DOI 10.1007/s12250-020-00221-6
   Chowdhury UF, 2021, GENOMICS, V113, P331, DOI 10.1016/j.ygeno.2020.12.021
   Donia A, 2021, INT MICROBIOL, V24, P123, DOI 10.1007/s10123-020-00146-w
   El-Kafrawy SA, 2021, MOLECULES, V26, DOI 10.3390/molecules26092610
   Greaney AJ, 2021, NAT COMMUN, V12, DOI 10.1038/s41467-021-24435-8
   Harvey WT, 2021, NAT REV MICROBIOL, V19, P409, DOI 10.1038/s41579-021-00573-0
   Hasan Md Mahmudul, 2014, Advances in Bioinformatics, V2014, P967946, DOI 10.1155/2014/967946
   Idris A., 2021, Mol. Therapy, V29, P2219
   Kerpedjiev P, 2015, BIOINFORMATICS, V31, P3374, DOI 10.1093/bioinformatics/btv372
   Khaitov M, 2021, ALLERGY, V76, P2840, DOI 10.1111/all.14850
   Khan A, 2022, INT J BIOL MACROMOL, V200, P438, DOI 10.1016/j.ijbiomac.2022.01.059
   Khanali J., 2020, RES SQUARE, DOI [10.21203/rs.3.rs-76450/v1, DOI 10.21203/RS.3.RS-76450/V1]
   Khateeb J, 2021, CRIT CARE, V25, DOI 10.1186/s13054-021-03662-x
   Naito Yuki, 2012, Frontiers in Genetics, V3, P102, DOI 10.3389/fgene.2012.00102
   Naito Y, 2009, BMC BIOINFORMATICS, V10, DOI 10.1186/1471-2105-10-392
   Panda K, 2021, INDIAN J MED RES, V153, P182, DOI [10.4103/ijmr.IJMR_2855_20, 10.4103/ijmr.IJMR_2855_20PMID:33273154]
   Pandey A.K., ADV CELL GENE THER, V4
   Shawan MMAK, 2021, INFECT GENET EVOL, V93, DOI 10.1016/j.meegid.2021.104951
   Shi Y, 2005, CELL RES, V15, P193, DOI 10.1038/sj.cr.7290286
   Sohrab, Saudi J. Biol. Sci., V28, P1348
   Sohrab S.S., J INFECT PUBLIC HLTH, V14, P238
   Sohrab SS, 2021, CURR PHARM DESIGN, V27, P3490, DOI 10.2174/1381612827999210111194101
   Sohrab SS, 2021, J INFECT PUBLIC HEAL, V14, P238, DOI 10.1016/j.jiph.2020.12.018
   Sohrab SS, 2018, CURR PHARM DESIGN, V24, P62, DOI 10.2174/1381612823666171109112307
   Tolksdorf B, 2021, VIRUSES-BASEL, V13, DOI 10.3390/v13102030
   Uludag H, 2020, FRONT BIOENG BIOTECH, V8, DOI 10.3389/fbioe.2020.00916
   Wu RF, 2021, INT J BIOL SCI, V17, P1521, DOI 10.7150/ijbs.59151
   Zhou M, 2020, FRONT MED-PRC, V14, P126, DOI 10.1007/s11684-020-0767-8
NR 40
TC 0
Z9 0
U1 2
U2 2
PU ELSEVIER
PI AMSTERDAM
PA RADARWEG 29a, 1043 NX AMSTERDAM, NETHERLANDS
SN 1018-3647
EI 2213-686X
J9 J KING SAUD UNIV SCI
JI J. King Saud Univ. Sci.
PD JUN
PY 2022
VL 34
IS 4
AR 101965
DI 10.1016/j.jksus.2022.101965
PG 7
WC Multidisciplinary Sciences
WE Science Citation Index Expanded (SCI-EXPANDED)
SC Science & Technology - Other Topics
GA 1B9RT
UT WOS:000792768300001
PM 35313445
OA Green Published, gold
DA 2022-07-18
ER

PT J
AU Islam, I
   Nelson, A
   Longo, M
   Byrne, A
AF Islam, Ishrat
   Nelson, Annmarie
   Longo, Mirella
   Byrne, Anthony
TI Before the 2020 Pandemic: an observational study exploring public
   knowledge, attitudes, plans, and preferences towards death and end of
   life care in Wales
SO BMC PALLIATIVE CARE
LA English
DT Article
DE End of Life Care; Death and dying; Public attitudes; Public health;
   Supportive care; Terminal care; Cultural issues; Communication; Quality
   of life
AB Background Understanding public attitudes towards death and dying is important to inform public policies around End of Life Care (EoLC). We studied the public attitudes towards death and dying in Wales. Methods An online survey was conducted in 2018. Social media and the HealthWiseWales platform were used to recruit participants. Data were analysed using descriptive statistics and thematic analysis. Results 2,210 people participated. Loss of independence (84%), manner of death, and leaving their beloved behind were the biggest fears around death and dying. In terms of EoLC, participants sought timely access to care (84%) and being surrounded by loved ones (62%). Being at home was less of a priority (24%). Only 50% were familiar with Advance Care Planning (ACP). A lack of standard procedures as well as of support for the execution of plans and the ability to revisit those plans hindered uptake. The taboo around death conversations, the lack of opportunities and skills to initiate discussion, and personal fear and discomfort inhibited talking about death and dying. 72% felt that we do not talk enough about death and dying and advocated normalising talking by demystifying death with a positive approach. Health professionals could initiate and support this conversation, but this depended on communication skills and manageable workload pressure. Participants encouraged a public health approach and endorsed the use of: a) social media and other public platforms, b) formal education, c) formal and legal actions, and d) signposting and access to information. Conclusions People are ready to talk about death and dying and COVID-19 has increased awareness. A combination of top-down and bottom-up initiatives across levels and settings can increase awareness, knowledge, and service-utilisation-drivers to support health professionals and people towards shared decisions which align with people's end of life wishes and preferences.
C1 [Islam, Ishrat; Nelson, Annmarie; Longo, Mirella; Byrne, Anthony] Cardiff Univ, Marie Curie Palliat Care Res Ctr, Sch Med, Cardiff CF14 4YS, Wales.
   [Byrne, Anthony] Velindre NHS Trust, Dept Palliat Med, Cardiff CF15 7QZ, Wales.
RP Nelson, A (通讯作者)，Cardiff Univ, Marie Curie Palliat Care Res Ctr, Sch Med, Cardiff CF14 4YS, Wales.
EM NelsonA9@cardiff.ac.uk
RI ; Nelson, Annmarie/B-4893-2009
OI Islam, Ishrat/0000-0003-1395-8173; Nelson, Annmarie/0000-0002-6075-8425
FU One Wales Palliative Care Program of the National End of Life Board of
   the Welsh Government; Cardiff University; Marie Curie Palliative Care
   Research Centre at Cardiff University; Welsh Government's grant; Marie
   Curie Cancer Care core grant fund [MCCC-FCO-17-C]
FX This study was funded by The One Wales Palliative Care Program of the
   National End of Life Board of the Welsh Government. It was sponsored by
   Cardiff University and coordinated by the Marie Curie core-funded Marie
   Curie Palliative Care Research Centre at Cardiff University. II's post
   was funded by the Welsh Government's grant and AN, AB and ML's posts are
   funded by Marie Curie Cancer Care core grant funding (grant reference
   MCCC-FCO-17-C). The funding bodies were not involved in the design of
   the study, data collection, analysis and interpretation, and in writing
   the manuscript.
CR Abel Julian, 2020, Palliat Care Soc Pract, V14, p2632352420934491, DOI 10.1177/2632352420934491
   Abel J, 2016, BMJ SUPPORT PALLIAT, V6, P21, DOI 10.1136/bmjspcare-2015-001009
   Academy of Medical Sciences & Ipsos MORI,, DEP LOUNG PUBL ATT DEP LOUNG PUBL ATT
   Andreasen P., 2019, BMJ SUPPORT PALLIATI, P1
   [Anonymous], 2020, LANCET, V395, P1168, DOI 10.1016/S0140-6736(20)30822-9
   [Anonymous], 2015, NAT LANG PROC AIDS D, P1
   Arya A, 2020, CAN MED ASSOC J, V192, pE400, DOI 10.1503/cmaj.200465
   Atul G, 2015, BEING MORTAL, P23
   Barwise A, 2017, SOC CRITICAL CARE ME, P1
   Bergenholtz H, 2020, BMC PALLIAT CARE, V19, DOI 10.1186/s12904-020-00675-1
   Best S., 2015, BMJ SUPPORT PALLIAT, V5, P102, DOI [10.1136/bmjspcare-2014-000838.3, DOI 10.1136/BMJSPCARE-2014-000838.3]
   Brandsen T., 2018, COPRODUCTION COCREAT
   Clarke V, 2013, PSYCHOLOGIST, V26, P120
   Cox K, 2013, BMJ SUPPORT PALLIAT, V3, P37, DOI 10.1136/bmjspcare-2012-000203
   Creswell J. W., 2011, DESIGNING CONDUCTING
   Doka K., 2003, HDB DEATH DYING, P50, DOI [10.4135/9781412914291.n6, DOI 10.4135/9781412914291.N6]
   Fisher H, 2011, DYING MATTERS, P1
   Gleeson A, 2021, BMJ SUPPORT PALLIAT, V11, P209, DOI 10.1136/bmjspcare-2018-001680
   Gorer G, 1965, MOURNING CONT BRITAI, V1966, P539
   Gosschalk K., 2019, DIGNITY DYING YOUGOV, P1
   Janssen DJ., 2020, EUROPEAN RESP J, P1
   Johns G, 2019, BJPSYCH BULL, P8
   KELLEHEAR A, 1984, SOC SCI MED, V18, P713, DOI 10.1016/0277-9536(84)90094-7
   Kelley K, 2003, INT J QUAL HEALTH C, V15, P261, DOI 10.1093/intqhc/mzg031
   Kirby T, 2020, LANCET RESP MED, V8, P547, DOI 10.1016/S2213-2600(20)30228-9
   Kitzinger J., 2016, ONLINE RES CARDIFF O, P1
   Knottnerus A, 2008, J CLIN EPIDEMIOL, V61, P323, DOI 10.1016/j.jclinepi.2007.11.006
   Leming MR, 2020, UNDERSTANDING DYING, V9th
   Mackey A, 2020, ANNU REV APPL LINGUI, V40, P1, DOI [10.1200/EDBK_279767, 10.1017/S0267190520000082]
   McCarthy J, 2010, J MED ETHICS, V36, P454, DOI 10.1136/jme.2009.032615
   McCoy MS, 2018, J MED ETHICS, V44, P801, DOI 10.1136/medethics-2018-105088
   McDonnell J, 2020, PALLIATIVE CARE SOC PALLIATIVE CARE SOC, V14
   McIlfatrick S, 2013, BMC PALLIAT CARE, V12, DOI 10.1186/1472-684X-12-34
   National family health survey, 2015, DEM REP CONG
   Nelson A, 2020, AMRC OPEN RES, V2, P1
   O'Cathain A, 2008, J HEALTH SERV RES PO, V13, P92, DOI 10.1258/jhsrp.2007.007074
   Pollock K, 2015, BMJ-BRIT MED J, V351, DOI 10.1136/bmj.h4855
   Rao JK, 2002, AM J PREV MED, V23, P215, DOI 10.1016/S0749-3797(02)00500-7
   Scotland NHS,, 2008, LIV DYING WELL NAT A LIV DYING WELL NAT A, P1
   Selman L, ADV CARE PLANNING CO
   Sugar V, 2008, REPORT MINISTER HLTH, P1
   Sutherland AE, 2020, BMJ SUPPORT PALLIAT, V10, P271, DOI [10.1136/bmjspcare-2020-002326, 10.1136/bmjspcare-2020-002363]
   Vanderhaeghen B, 2019, PERSPECT PUBLIC HEAL, V139, P97, DOI 10.1177/1757913918786524
   Wales NHS Hywel Dda Health Board, 2013, TOG HLTH DEL END OF TOG HLTH DEL END OF, P1
   Wass H, 2004, DEATH STUD, V28, P289, DOI 10.1080/07481180490432315
   Weafer JA, 2009, EXPLORING DEATH DYIN, P1
   Wester J, 2017, CEDAR ED CIC HEALTHW, P1
   Wichmann AB, 2018, BMC FAM PRACT, V19, DOI 10.1186/s12875-018-0868-5
   Yadav KN, 2017, HEALTH AFFAIR, V36, P1244, DOI 10.1377/hlthaff.2017.0175
   Yardley S, 2020, BMJ-BRIT MED J, V369, DOI 10.1136/bmj.m1472
NR 50
TC 2
Z9 2
U1 1
U2 1
PU BMC
PI LONDON
PA CAMPUS, 4 CRINAN ST, LONDON N1 9XW, ENGLAND
SN 1472-684X
J9 BMC PALLIAT CARE
JI BMC Palliat. Care
PD JUL 20
PY 2021
VL 20
IS 1
AR 116
DI 10.1186/s12904-021-00806-2
PG 12
WC Health Care Sciences & Services; Health Policy & Services
WE Science Citation Index Expanded (SCI-EXPANDED); Social Science Citation Index (SSCI)
SC Health Care Sciences & Services
GA TL5II
UT WOS:000674890500001
PM 34284754
OA Green Accepted, Green Published, gold
DA 2022-07-18
ER

PT J
AU Wang, S
   Zhang, Y
   Guan, YG
   Ding, W
   Meng, Y
   Hu, HT
   Liu, ZH
   Zeng, XW
   Wang, MZ
AF Wang, Shu
   Zhang, Yuan
   Guan, Yuguang
   Ding, Wei
   Meng, Yao
   Hu, Huiting
   Liu, Zhenhua
   Zeng, Xianwei
   Wang, Minzhong
TI A nationwide evaluation of the prevalence of and risk factors associated
   with anxiety, depression and insomnia symptoms during the return-to-work
   period of coronavirus disease 2019 in China
SO SOCIAL PSYCHIATRY AND PSYCHIATRIC EPIDEMIOLOGY
LA English
DT Article
DE Anxiety; Depression; Insomnia; Coronavirus disease 2019; Cross-sectional
ID PATIENT HEALTH QUESTIONNAIRE; PSYCHOLOGICAL DISTRESS; COVID-19 EPIDEMIC;
   MAJOR DEPRESSION; SARS EPIDEMIC; PEOPLE; AWARENESS; SEVERITY; OUTBREAK;
   DISORDER
AB Purpose To evaluate the prevalence of and risk factors associated with anxiety, depression, and insomnia symptoms during the return-to-work period of coronavirus disease 2019 in China. Methods The authors conducted a large-scale, nationwide, multicenter, cross-sectional study in China. A population-based quota and snowball sampling were designed to recruit a representative sample. Online questionnaires and telephone reviews were used to collect characteristics and assess psychological and sleep problems. Anxiety, depression, and insomnia symptoms were measured by the generalized anxiety disorder-7, patient health questionnaire-9, and insomnia severity index tools. Results A total of 42,000 participants were recruited from 15 centers, and 36,795 valid questionnaires were received. Generally, 18.3, 14.9, and 17.9% of the participants had anxiety, depression, and insomnia symptoms, respectively, and 2.2-2.7% had severe symptoms. Engaging in outside activity once in >= 30 days (OR = 2.719, OR = 2.074, OR = 2.225) and age 50-64 years (OR = 2.431, OR = 1.936, OR = 2.036) were common risk factors for anxiety, depression and insomnia symptoms. Living in Hubei Province (OR = 1.304, OR = 1.242) was a common risk factor for anxiety and insomnia symptoms. Working as frontline medical staff (OR = 2.150) was another risk factor for anxiety symptoms. The health education rate of the samples reached 98.9%. However, the psychological intervention rate was only 16.2%, and 2.5% received targeted interventions. Conclusions An increasing number of people might have psychological and sleep problems. However, the current psychological interventions are not sufficient. Efforts should be made to strengthen interventions for high-risk populations.
C1 [Wang, Shu; Guan, Yuguang] Capital Med Univ, SanBo Brain Hosp, Dept Neurosurg, Beijing 100093, Peoples R China.
   [Zhang, Yuan] Dalian Med Univ, Dalian 116044, Liaoning, Peoples R China.
   [Zhang, Yuan] Dalian Municipal Women & Childrens Med Ctr, Dept Pediat Hematol Oncol, Dalian 116037, Liaoning, Peoples R China.
   [Guan, Yuguang] Beijing Key Lab Epilepsy, Beijing 100093, Peoples R China.
   [Guan, Yuguang] Beijing Inst Brain Disorders, Ctr Epilepsy, Beijing 100093, Peoples R China.
   [Ding, Wei] Liaocheng Peoples Hosp, Dept Neurol, Liaocheng 252000, Shandong, Peoples R China.
   [Meng, Yao] Shandong First Med Univ, Affiliated Hosp 1, Dept Neurol, Jinan 250014, Shandong, Peoples R China.
   [Hu, Huiting] Heze Mudan Peoples Hosp, Dept Neurol, Heze 274000, Shandong, Peoples R China.
   [Liu, Zhenhua] Shandong First Med Univ, Shandong Prov Hosp, Sleep Med Ctr, Jinan 250021, Shandong, Peoples R China.
   [Zeng, Xianwei] Shandong Univ, Qilu Hosp, Dept Neurosurg, Jinan 250012, Shandong, Peoples R China.
   [Wang, Minzhong] Shandong First Med Univ, Shandong Prov Hosp, Dept Neurol, Jinan 250021, Shandong, Peoples R China.
RP Wang, MZ (通讯作者)，Shandong First Med Univ, Shandong Prov Hosp, Dept Neurol, Jinan 250021, Shandong, Peoples R China.
EM WangShu.cn@Outlook.com; wmzwlq@163.com
RI guan, yuguang/AAO-9253-2021; Wang, Shu/AAM-9779-2020
OI Wang, Shu/0000-0002-5914-0804
CR [Anonymous], 2020, INT J ENV RES PUB HE, DOI 10.3390/ijerph17051729
   Berry N, 2016, J MED INTERNET RES, V18, DOI 10.2196/jmir.5250
   Chan SSC, 2007, INT J NURS STUD, V44, P1120, DOI 10.1016/j.ijnurstu.2006.04.019
   Chen N., 2020, LANCET, V395, P507, DOI [10.1016/S0140-6736(20)30211-7, DOI 10.1016/S0140-6736(20)30211-7]
   Chen SL, 2013, ASIA-PAC PSYCHIAT, V5, P61, DOI 10.1111/appy.12063
   Chung KF, 2011, SLEEP MED, V12, P463, DOI 10.1016/j.sleep.2010.09.019
   Cipolletta S, 2018, PSYCHOTHER RES, V28, P909, DOI 10.1080/10503307.2016.1259533
   Dutheil F, 2021, PSYCHOL MED, V51, P1773, DOI 10.1017/S0033291720001336
   Ghinai I, 2020, LANCET, V395, P1137, DOI 10.1016/S0140-6736(20)30607-3
   Gupta S, 2016, EXPERT REV PHARM OUT, V16, P393, DOI 10.1586/14737167.2016.1102062
   Hammond GC, 2012, PLOS ONE, V7, DOI 10.1371/journal.pone.0042916
   He X.Y., 2010, J SHANGHAI ARCH PSYC, V22, P200, DOI 10.3969/j.issn.1002-0829.2010.04.002
   Huang YQ, 2019, LANCET PSYCHIAT, V6, P211, DOI 10.1016/S2215-0366(18)30511-X
   Kelly JD, 2019, CLIN INFECT DIS, V68, P1388, DOI 10.1093/cid/ciy677
   Kim HC, 2018, PSYCHIAT INVEST, V15, P355, DOI 10.30773/pi.2017.10.25.1
   Klemm C, 2019, HEALTH COMMUN, V34, P74, DOI 10.1080/10410236.2017.1384429
   Lai JB, 2020, JAMA NETW OPEN, V3, DOI 10.1001/jamanetworkopen.2020.3976
   Li Qun, 2020, N Engl J Med, V382, P1199, DOI 10.1056/NEJMoa2001316
   Li SJ, 2020, INT J ENV RES PUB HE, V17, DOI 10.3390/ijerph17062032
   Li W, 2020, INT J BIOL SCI, V16, P1732, DOI 10.7150/ijbs.45120
   Liu X, 2020, INFECT DIS POVERTY, V9, DOI 10.1186/s40249-020-00678-3
   Lu RJ, 2020, LANCET, V395, P565, DOI 10.1016/S0140-6736(20)30251-8
   Mohammed A, 2015, BMC PUBLIC HEALTH, V15, DOI 10.1186/s12889-015-2167-6
   Morris SE, 2020, J PAIN SYMPTOM MANAG, V60, pE70, DOI 10.1016/j.jpainsymman.2020.05.002
   Moyer DN, 2019, J PEDIATR ENDOCR MET, V32, P71, DOI 10.1515/jpem-2018-0408
   National-Bureau-of-Statistics-of-People's-Republic-of-China, 2011, CTR W E NE DIVISION
   National-Bureau-of-Statistics-of-People's-Republic-of-China, 2010, SUMMARY DATA 6 NATL
   National-Health-Committee-of-the-People's-Republic-of-China, 2020, NOTIFICATION STRENGT
   National-Health-Committee-of-the-People's-Republic-of-China, 2020, UPDATE EPIDEMIC SITU
   Purssell E, 2020, BMJ OPEN, V10, DOI 10.1136/bmjopen-2019-030371
   Reiter K, 2020, AM J PUBLIC HEALTH, V110, pS56, DOI 10.2105/AJPH.2019.305375
   Richardson LP, 2010, PEDIATRICS, V126, P1117, DOI 10.1542/peds.2010-0852
   Shi L, 2020, JAMA NETW OPEN, V3, DOI 10.1001/jamanetworkopen.2020.14053
   State-Council-of-People's-Republic-of-China, 2020, NOTIFICATION PREVENT
   Tan WQ, 2020, BRAIN BEHAV IMMUN, V87, P84, DOI 10.1016/j.bbi.2020.04.055
   Wang S, 2020, EUR PSYCHIAT, V63, DOI 10.1192/j.eurpsy.2020.78
   Wang WZ, 2014, GEN HOSP PSYCHIAT, V36, P539, DOI 10.1016/j.genhosppsych.2014.05.021
   Wu MD, 2020, BRAIN BEHAV, V10, DOI 10.1002/brb3.1818
   Wu P, 2009, CAN J PSYCHIAT, V54, P302, DOI 10.1177/070674370905400504
   Wuhan-People's-Government, 2020, DIS PREVENTION CONTR
   Yu W, 2018, J AFFECT DISORDERS, V234, P89, DOI 10.1016/j.jad.2018.02.012
   Zhan YQ, 2014, HEART ASIA, V6, P88, DOI 10.1136/heartasia-2013-010440
   Zhang Y, 2020, J PSYCHOSOM RES, V138, DOI 10.1016/j.jpsychores.2020.110253
   Zhou XH, 2014, PLOS ONE, V9, DOI 10.1371/journal.pone.0099692
   Zhu N, 2020, NEW ENGL J MED, V382, P727, DOI 10.1056/NEJMoa2001017
   Zhu Z, 2020, J PSYCHIATR RES, V129, P1, DOI 10.1016/j.jpsychires.2020.05.026
NR 46
TC 6
Z9 6
U1 1
U2 10
PU SPRINGER HEIDELBERG
PI HEIDELBERG
PA TIERGARTENSTRASSE 17, D-69121 HEIDELBERG, GERMANY
SN 0933-7954
EI 1433-9285
J9 SOC PSYCH PSYCH EPID
JI Soc. Psychiatry Psychiatr. Epidemiol.
PD DEC
PY 2021
VL 56
IS 12
BP 2275
EP 2286
DI 10.1007/s00127-021-02046-4
EA FEB 2021
PG 12
WC Psychiatry
WE Science Citation Index Expanded (SCI-EXPANDED); Social Science Citation Index (SSCI)
SC Psychiatry
GA WP4NR
UT WOS:000620403700001
PM 33616693
OA Green Published, Bronze
DA 2022-07-18
ER

PT J
AU Stewart, E
   Tavabie, S
   White, N
   Appleyard, S
   Bass, S
   Gilbert, D
   Herriott, R
   Williams, T
   Wells, G
   Young, K
   Minton, O
AF Stewart, E.
   Tavabie, S.
   White, N.
   Appleyard, S.
   Bass, S.
   Gilbert, D.
   Herriott, R.
   Williams, T.
   Wells, G.
   Young, K.
   Minton, O.
TI A Short Report Examining the Introduction of Routine Use of
   Patient-Reported Outcome Measures in a Mixed Oncology Population
SO CLINICAL ONCOLOGY
LA English
DT Article
DE Palliative care; PROMs; remote monitoring; supportive care
ID QUALITY-OF-LIFE; CLINICAL-TRIALS; CANCER
AB Y Aims: People living with treatable but not curable cancer often experience a range of symptoms related to their cancer and its treatment. During the COVID-19 pandemic, face-to-face consultations were reduced and so remote monitoring of these needs was necessary. University Hospitals Sussex implemented the routine use of electronic remote patient-reported outcome measures (PROMs) in a mixed oncology population, focusing on those with treatable but not curable cancers.
   Materials and methods: Over a 9-month period, patients were invited to register with My Clinical Outcomes (MCO) - a secure online platform for the collection of electronic PROMs. They were prompted by e-mail to complete assessments (EORTC QLQ-C30, EQ-5D-3L and EQ-5D VAS) routinely every 2 weeks. The team monitored patient scores and changes in these prompted clinical interventions.
   Results: In total, 324 patients completed at least one assessment. The median number of assessments completed by each patient was eight. The most represented tumour groups were secondary breast (28%), prostate (25%) and other (32%). Median scores for the assessments did not deteriorate in a clinically or numerically significant way for patients living with non-curable conditions for the majority of patients monitored.
   Conclusion: Routine collection of electronic remote PROMs is an effective and useful strategy to provide real-time clinical feedback to teams. With integration into existing systems, online platforms (such as MCO) could provide efficient and patient-centred information for those providing care for people with cancer. (C) 2021 The Royal College of Radiologists. Published by Elsevier Ltd. All rights reserved.
C1 [Stewart, E.; Appleyard, S.; Bass, S.; Gilbert, D.; Herriott, R.; Young, K.; Minton, O.] Univ Hosp Sussex, Sussex Canc Ctr, Brighton, E Sussex, England.
   [Tavabie, S.] Barts Hlth NHS Trust, London, England.
   [White, N.] UCL, Marie Curie Palliat Care Res Dept, Div Psychiat, London, England.
   [Williams, T.] My Clin Outcomes, London, England.
   [Wells, G.] Univ Brighton, Brighton & Sussex Med Sch, Dept Med Educ, Brighton, E Sussex, England.
RP Stewart, E (通讯作者)，Univ Hosp Sussex, Sussex Canc Ctr, Brighton, E Sussex, England.
EM eleanor.stewart7@nhs.net
OI Herriott, Rob/0000-0002-5243-6629; White, Nicola/0000-0002-7438-0072;
   Gilbert, Duncan/0000-0003-1859-7012
FU NHS England/Improvement; Sussex Cancer Fund
FX Funding for this project was through a grant for the development of an
   Enhanced Supportive Care service in Oncology at University Hospitals
   Sussex from NHS England/Improvement and funding of the My Clinical
   Outcomes platform was from the Sussex Cancer Fund.
CR AARONSON NK, 1993, J NATL CANCER I, V85, P365, DOI 10.1093/jnci/85.5.365
   [Anonymous], SHARED DECISION MAKI
   [Anonymous], 2016, NHS ENGLAND PUBLICAT
   Appleyard SE, 2021, CLIN ONCOL-UK, V33, P751, DOI 10.1016/j.clon.2021.04.008
   Basch E, 2017, JAMA-J AM MED ASSOC, V318, P197, DOI 10.1001/jama.2017.7156
   Chen J, 2013, BMC HEALTH SERV RES, V13, DOI 10.1186/1472-6963-13-211
   Crockett C, 2021, CLIN ONCOL-UK, V33, P761, DOI 10.1016/j.clon.2021.06.004
   Girgis A, 2020, J MED INTERNET RES, V22, DOI 10.2196/19685
   Macmillan Cancer Support, 2020, ADDR GAP HIGHL NEED
   Marandino L, 2020, JCO ONCOL PRACT, V16, P295, DOI 10.1200/OP.20.00237
   McBain H, 2015, BMC HEALTH SERV RES, V15, DOI 10.1186/s12913-015-1221-5
   MePFAC, METH VERS PLAC FAT A
   Mierzynska J, 2019, LANCET ONCOL, V20, pE685, DOI 10.1016/S1470-2045(19)30656-4
   Minton O, 2013, CANCER-AM CANCER SOC, V119, P2124, DOI 10.1002/cncr.28058
   Office of National Statistics, CANC REGISTRATION ST
   Penedo FJ, 2020, LANCET ONCOL, V21, pE240, DOI 10.1016/S1470-2045(20)30021-8
   Rabin R, 2001, ANN MED, V33, P337, DOI 10.3109/07853890109002087
   Temel JS, 2010, NEW ENGL J MED, V363, P733, DOI 10.1056/NEJMoa1000678
   UK Oncology Nursing Society, HAEM ONC 24 HOUR TRI
   Velikova G, 2004, J CLIN ONCOL, V22, P714, DOI 10.1200/JCO.2004.06.078
   White R, 2021, BMJ OPEN, V11, DOI 10.1136/bmjopen-2020-040808
   Wiltshire J, 2021, HLTH SERVICE USE LAS
NR 22
TC 0
Z9 0
U1 0
U2 0
PU ELSEVIER SCIENCE LONDON
PI LONDON
PA 84 THEOBALDS RD, LONDON WC1X 8RR, ENGLAND
SN 0936-6555
EI 1433-2981
J9 CLIN ONCOL-UK
JI Clin. Oncol.
PD APR
PY 2022
VL 34
IS 4
BP 241
EP 246
DI 10.1016/j.clon.2021.11.016
PG 6
WC Oncology
WE Science Citation Index Expanded (SCI-EXPANDED)
SC Oncology
GA ZS2OL
UT WOS:000768309600029
PM 34876332
OA Green Submitted
DA 2022-07-18
ER

PT J
AU McNabb, SJN
   Magowe, M
   Shaw, N
   Berrian, AM
   Wilkes, M
   Shaikh, A
   Gachuno, O
   Perrone, LA
   Murray, BL
   Berman, E
   Hansoti, B
AF McNabb, Scott J. N.
   Magowe, Mabel
   Shaw, Nadine
   Berrian, Amanda M.
   Wilkes, Michael
   Shaikh, Affan
   Gachuno, Onesmus
   Perrone, Lucy A.
   Murray, Brittany L.
   Berman, Eva
   Hansoti, Bhakti
TI Delivering Modern Global Health Learning Requires New Obligations and
   Approaches
SO ANNALS OF GLOBAL HEALTH
LA English
DT Article
ID SELF-REFLECTION
AB Introduction: The COVID-19 pandemic has forced a new look (or modernization) for both the obligations and approaches to achieve best-practices in global health learning. These best-practices have moved beyond traditional, face-to-face (F2F), classroom-based didactics to the use of innovative online, asynchronous and synchronous instructional design and the information and communication technology (ICT) tools to support it. But moving to this higher level of online in-service and pre-service training, key obligations (e.g., stopping neocolonialization, cultural humility, reversing brain drain, gender equity) must guide the modernization of instructional design and the supporting ICT. To positively impact global health training, educators must meet the needs of learners where they are.
   Purpose: We describe a set of multi-communication methods, e-Learning principles, strategies, and ICT approaches for educators to pivot content delivery from traditional, F2F classroom didactics into the modern era. These best-practices in both the obligations and approaches utilize thoughtful, modern strategies of instructional design and ICT.
   Approach: We harnessed our collective experiences in global health training to present thoughtful insights on the guiding principles, strategies, and ICT environment central to develop learning curricula that meet trainee needs and how they can be actualized. Specifically, we describe five strategies: 1. Individualized learning; 2. Provide experiential learning; 3. Mentor. Mentor. Mentor; 4. Reinforce learning through assessment; and 5. Information and communication technology and tools to support learning.
   Discussion: We offer a vision, set of guiding principles, and five strategies for successful curricula delivery in the modern era so that global health training can be made available to a wider audience more efficiently and effectively.
C1 [McNabb, Scott J. N.] Emory Univ, Rollins Sch Publ Hlth, Atlanta, GA 30322 USA.
   [Magowe, Mabel] Univ Botswana, Sch Nursing, Gaborone, Botswana.
   [Shaw, Nadine] Univ Washington, Evans Sch Publ Policy & Governance, Seattle, WA 98195 USA.
   [Shaw, Nadine] Int Program Publ Hlth Leadership, Seattle, WA USA.
   [Berrian, Amanda M.] Ohio State Univ, Coll Vet Med, Columbus, OH 43210 USA.
   [Berrian, Amanda M.] Global One Hlth initiat, College Stn, TX USA.
   [Wilkes, Michael] Univ Calif Davis, Sch Med, Global Hlth, Davis, CA 95616 USA.
   [Shaikh, Affan] Yale Univ, Sch Management, New Haven, CT USA.
   [Gachuno, Onesmus] Univ Nairobi, Dept Obstet & Gynecol, Nairobi, Kenya.
   [Gachuno, Onesmus; Berman, Eva] Afya Bora Consortium, Kampala, Uganda.
   [Perrone, Lucy A.; Berman, Eva] Univ Washington, Dept Global Hlth, Seattle, WA USA.
   [Perrone, Lucy A.] Univ Washington, Dept Lab Med, Seattle, WA USA.
   [Perrone, Lucy A.] Int Training & Educ Ctr Hlth I TECH, Seattle, WA USA.
   [Murray, Brittany L.] Emory Univ Sch Med, Atlanta, GA USA.
   [Murray, Brittany L.] Childrens Healthcare Atlanta, Atlanta, GA USA.
   [Hansoti, Bhakti] Johns Hopkins Sch Med, Baltimore, MD USA.
   [Hansoti, Bhakti] STAR Program, New York, NY USA.
RP McNabb, SJN (通讯作者)，1513 Clifton Rd, Atlanta, GA 30333 USA.
EM scottjmcnabb@emory.edu
OI Shaikh, Affan/0000-0003-1583-3817; PERRONE. MSPH, PhD, LUCY
   A./0000-0003-2185-688X; Berrian, Amanda/0000-0002-9763-520X; Murray,
   Brittany/0000-0002-6201-6951
FU Afya Bora Consortium fellowship - U.S. President's Emergency Plan for
   AIDS Relief (PEPFAR) from the Health Resources and Services
   Administration (HRSA) Global HIV/AIDS Bureau [U91 HA06801]; United
   States Agency for International Development (USAID) [7200AA18CA00001]
FX This work was supported by 1) Afya Bora Consortium fellowship, which is
   funded by the U.S. President's Emergency Plan for AIDS Relief (PEPFAR)
   through funding to the University of Washington's International AIDS
   Education and Training Center (IAETC) under cooperative agreement U91
   HA06801 from the Health Resources and Services Administration (HRSA)
   Global HIV/AIDS Bureau and (2) the STAR project funded through
   Cooperative Agreement No. 7200AA18CA00001 by the United States Agency
   for International Development (USAID).
CR Buja LM, 2019, BMC MED EDUC, V19, DOI 10.1186/s12909-019-1535-9
   de Janasz SC, 2003, ACAD MANAGE EXEC, V17, P78, DOI 10.5465/AME.2003.11851850
   DeCastro R, 2013, ACAD MED, V88, P497, DOI 10.1097/ACM.0b013e318285f3c0
   DeVaney J., 2020, HARVARD BUS REV
   Dewey J., 1916, DEMOCRACY ED INTRO P
   Hansoti B, 2020, J PEDAGOGY HLTH PROM, P23, DOI [10.1177/2373379919898484, DOI 10.1177/2373379919898484]
   Houde J., 2006, ANDRAGOGY MOTIVATION, V4-3, P90
   Knowles M. S., 1980, MODERN PRACTICE ADUL
   Lescano AG, 2019, AM J TROP MED HYG, V100, P3, DOI 10.4269/ajtmh.18-0556
   McNabb S, 2017, J HLTH SPECIALTIES, V5, P55, DOI [10.4103/jhs.JHS_28_17, DOI 10.4103/JHS.JHS_28_17]
   Millery M, 2014, HEALTH PROMOT PRACT, V15, p39S, DOI 10.1177/1524839913509272
   Monroe-Wise A, 2016, BMC MED EDUC, V16, DOI 10.1186/s12909-016-0750-x
   Mott V., 2002, CRITICAL PERSPECTIVE, V465-045, P5
   Naeimi L, 2019, J EDUC HEALTH PROMOT, V8, DOI 10.4103/jehp.jehp_101_19
   Pai HC, 2017, J PROF NURS, V33, P287, DOI 10.1016/j.profnurs.2017.01.003
   Pangaro L, 2013, MED TEACH, V35, pE1197, DOI 10.3109/0142159X.2013.788789
   Pavlic D, 2020, J PROF NURS, V36, P92, DOI 10.1016/j.profnurs.2019.07.001
   Perrone LA, 2016, E MEDITERR HEALTH J, V22, P832, DOI 10.26719/2016.22.11.832
   Raghavendran K, 2017, JAMA SURG, V152, P123, DOI 10.1001/jamasurg.2016.3107
   Roberts C, 2008, MED EDUC, V42, P1054, DOI 10.1111/j.1365-2923.2008.03156.x
   Salinitri Geri, 2005, CAN J EDUC, V28, P853, DOI DOI 10.2307/4126458
   Schwerdtle P, 2017, GLOBALIZATION HEALTH, V13, DOI 10.1186/s12992-017-0301-1
   Straus SE, 2013, ACAD MED, V88, P82, DOI 10.1097/ACM.0b013e31827647a0
   Summit IoMUCotHPE, 2003, HLTH PROFESSIONS ED
NR 24
TC 1
Z9 1
U1 0
U2 3
PU UBIQUITY PRESS LTD
PI LONDON
PA 2N, 6 OSBORNE ST, LONDON, E1 6TD, ENGLAND
SN 2214-9996
J9 ANN GLOB HEALTH
JI Ann. Glob. Health
PY 2021
VL 87
IS 1
AR 68
DI 10.5334/aogh.3261
PG 9
WC Public, Environmental & Occupational Health
WE Science Citation Index Expanded (SCI-EXPANDED)
SC Public, Environmental & Occupational Health
GA TJ7CF
UT WOS:000673634400005
PM 34307071
OA gold, Green Published
DA 2022-07-18
ER

PT J
AU Nehme, M
   Baysson, H
   Pullen, N
   Wisniak, A
   Pennacchio, F
   Zaballa, ME
   Fargnoli, V
   Kaiser, L
   Hurst, S
   Burton-Jeangros, C
   Stringhini, S
   Guessous, I
AF Nehme, Mayssam
   Baysson, Helene
   Pullen, Nick
   Wisniak, Ania
   Pennacchio, Francesco
   Zaballa, Maria-Eugenia
   Fargnoli, Vanessa
   Kaiser, Laurent
   Hurst, Samia
   Burton-Jeangros, Claudine
   Stringhini, Silvia
   Guessous, Idris
CA Specchio-COVID19 Study Grp
TI Perceptions of vaccination certificates among the general population in
   Geneva, Switzerland
SO SWISS MEDICAL WEEKLY
LA English
DT Article
AB OBJECTIVE: This study aimed to assess the public perception of COVID-19 vaccination certificates as well as potential differences between individuals.
   METHODS: Between 17 March and 1 April 2021, a self-administered online questionnaire was proposed to all persons aged 18 years and older participating in the longitudinal follow-up of SARS-CoV-2 seroprevalence studies in Geneva, Switzerland. The questionnaire covered aspects of individual and collective benefits, and allowed participants to select contexts in which vaccination certificates should be presented. Results were presented as the proportion of persons agreeing or disagreeing with the implementation of vaccination certificates, selecting specific contexts where certificates should be presented, and agreeing or disagreeing with the potential risks related to certificates. Logistic regression was used to calculate odds ratios for factors associated with certificate non-acceptance.
   RESULTS: Overall, 4067 individuals completed the questionnaire(response rate 77.4%; mean age 53.3 +/- standard deviation 14.4 years; 56.1% were women). About 61.0%of participants agreed or strongly agreed that a vaccination certificate was necessary in certain contexts and 21.6% believed there was no context where vaccination certificates should be presented. Contexts where a majority of participants perceived a vaccination certificate should be presented included jobs where others would be at risk of COVID-related complications (60.7%), jobs where employees would be at risk of getting infected (58.7%), or to be exempt from quarantine when travelling abroad(56.0%). Contexts where fewer individuals perceived the need for vaccination certificates to be presented were participation in large gatherings (36.9%), access to social venues (35.5%), or sharing the same workspace (21.5%).Younger age, no intent for vaccination, and not believing vaccination to be an important step in surmounting the pandemic were factors associated with certificate non-acceptance.
   CONCLUSION: This large population-based study showed that the general adult population in Geneva, Switzerland, agreed with the implementation of vaccination certificates in work-related and travel-related contexts. However, this solution was perceived as unnecessary for access to large gatherings or social venues, or to share the same workspace. Differences were seen with age,sex, education, socioeconomic status, and vaccination willingness and perception, highlighting the importance of taking personal and sociodemographic variation into consideration when predicting acceptance of such certificates.
C1 [Nehme, Mayssam; Guessous, Idris] Geneva Univ Hosp, Div & Dept Primary Care Med, Geneva, Switzerland.
   [Baysson, Helene; Pullen, Nick; Wisniak, Ania; Pennacchio, Francesco; Zaballa, Maria-Eugenia; Stringhini, Silvia] Geneva Univ Hosp, Div Primary Care Med, Unit Populat Epidemiol, Geneva, Switzerland.
   [Wisniak, Ania] Univ Geneva, Fac Med, Inst Global Hlth, Geneva, Switzerland.
   [Fargnoli, Vanessa; Burton-Jeangros, Claudine] Univ Geneva, Inst Sociol Res, Geneva, Switzerland.
   [Kaiser, Laurent] Geneva Univ Hosp, Div Lab Med, Geneva, Switzerland.
   [Kaiser, Laurent] Univ Geneva, Fac Med, Dept Med, Geneva, Switzerland.
   [Kaiser, Laurent] Geneva Univ Hosp, Geneva Ctr Emerging Viral Dis, Geneva, Switzerland.
   [Kaiser, Laurent] Geneva Univ Hosp, Lab Virol, Geneva, Switzerland.
   [Hurst, Samia] Univ Geneva, Fac Med, Inst Eth Hist & Humanities, Geneva, Switzerland.
   [Stringhini, Silvia; Guessous, Idris] Univ Geneva, Fac Med, Dept Hlth & Community Med, Geneva, Switzerland.
   [Stringhini, Silvia] Univ Lausanne, Univ Ctr Gen Med & Publ Hlth, Lausanne, Switzerland.
RP Nehme, M (通讯作者)，Hop Univ Geneve, CH-1205 Geneva, Switzerland.
EM mayssam.nehme@hcuge.ch
OI Baysson, Helene/0000-0003-4676-4500
FU Edmond J SAFRA foundation for clinical research in internal medicine;
   General Directorate of Health of the Department of Safety, Employment
   and Health of the canton of Geneva; Private Foundation of the Geneva
   University Hospitals; Swiss Federal Office of Public Health; Fondation
   des Grangettes; Swiss School of Public Health (Corona Immunitas Research
   Program)
FX This work was supported by the Edmond J SAFRA foundation for clinical
   research in internal medicine, the General Directorate of Health of the
   Department of Safety, Employment and Health of the canton of Geneva, the
   Private Foundation of the Geneva University Hospitals, the Swiss Federal
   Office of Public Health, the Swiss School of Public Health (Corona
   Immunitas Research Program) and the Fondation des Grangettes.
CR Aranzales I, SCI OPINIONS IMMUNIT
   Baysson H, SPECCHIO COVID19 STU
   Brown RCH, 2021, LANCET INFECT DIS, V21, pE58, DOI 10.1016/S1473-3099(20)30766-0
   Brown RCH, 2020, J MED ETHICS, V46, P652, DOI 10.1136/medethics-2020-106365
   Childress JF, 2002, J LAW MED ETHICS, V30, P170, DOI 10.1111/j.1748-720X.2002.tb00384.x
   de Mestral C, 2020, DIABETIC MED, V37, P1374, DOI 10.1111/dme.14206
   deFigueiredo A, POTENTIAL IMPACT VAC
   Drury J, BEHAV RESPONSENS COV
   European Commission, 2021, EU DIG COVID CERT
   Fargnoli V, 2021, FRONT PUBLIC HEALTH, V9, DOI 10.3389/fpubh.2021.682365
   Federal Office of Public Health. Switzerland, COR COVID CERT
   Hall MA., PUBLIC VIEWS COVID 1, DOI [10.1101/2021.01.26.21250184, DOI 10.1101/2021.01.26.21250184]
   Hall MA, 2021, NEW ENGL J MED, V385, DOI 10.1056/NEJMp2104289
   Kofler N, 2021, COVID 19 VACCINATION
   Lazarus JV, 2021, NAT MED, V27, P225, DOI 10.1038/s41591-020-1124-9
   Mayssam N, 2020, SWISS MED WKLY, V150, DOI 10.4414/smw.2020.20398
   Office Cantonal des Statistiques (OCSTAT), 2020, T 20 02 7 01 STATIST
   Office cantonal des statistiques (OCSTAT), STATISTIQUES CANTONA
   Osama T, 2021, BMJ-BRIT MED J, V373, DOI 10.1136/bmj.n861
   Saladino V, 2020, FRONT PSYCHOL, V11, DOI 10.3389/fpsyg.2020.577684
   Schmelz K, 2021, P NATL ACAD SCI USA, V118, DOI 10.1073/pnas.2016385118
   Sesa G, 2021, BMJ OPINION
   Stringhini S, 2020, LANCET, V396, P313, DOI 10.1016/S0140-6736(20)31304-0
   Voo TC, 2021, B WORLD HEALTH ORGAN, V99, P155, DOI 10.2471/BLT.20.280701
   Ward J, ORS PACA JUN, V2021
   Wilf-Miron R, 2021, JAMA-J AM MED ASSOC, V325, P1503, DOI 10.1001/jama.2021.4300
   YouGov, 2021, WOULD BRIT SUPP VACC
   Zhao JJ, 2020, CLIN INFECT DIS, V71, P2027, DOI 10.1093/cid/ciaa344
NR 28
TC 1
Z9 1
U1 2
U2 2
PU E M H SWISS MEDICAL PUBLISHERS LTD
PI MUTTENZ
PA FARNSBURGERSTR 8, CH-4132 MUTTENZ, SWITZERLAND
SN 1424-7860
EI 1424-3997
J9 SWISS MED WKLY
JI Swiss Med. Wkly.
PD NOV 29
PY 2021
VL 151
AR w30079
DI 10.4414/SMW.2021.w30079
PG 30
WC Medicine, General & Internal
WE Science Citation Index Expanded (SCI-EXPANDED)
SC General & Internal Medicine
GA YU5DM
UT WOS:000752063500002
PM 34846113
OA gold
DA 2022-07-18
ER

PT J
AU Chen, HC
   Prasetyo, E
   Tseng, SS
   Putra, KT
   Prayitno
   Kusumawardani, SS
   Weng, CE
AF Chen, Hsing-Chung
   Prasetyo, Eko
   Tseng, Shian-Shyong
   Putra, Karisma Trinanda
   Prayitno
   Kusumawardani, Sri Suning
   Weng, Chien-Erh
TI Week-Wise Student Performance Early Prediction in Virtual Learning
   Environment Using a Deep Explainable Artificial Intelligence
SO APPLIED SCIENCES-BASEL
LA English
DT Article
DE imbalanced data distribution; explainable student performance
   prediction; feature importance
ID BLACK-BOX
AB Early prediction of students' learning performance and analysis of student behavior in a virtual learning environment (VLE) are crucial to minimize the high failure rate in online courses during the COVID-19 pandemic. Nevertheless, traditional machine learning models fail to predict student performance in the early weeks due to the lack of students' activities' data in a week-wise timely manner (i.e., spatiotemporal feature issues). Furthermore, the imbalanced data distribution in the VLE impacts the prediction model performance. Thus, there are severe challenges in handling spatiotemporal features, imbalanced data sets, and a lack of explainability for enhancing the confidence of the prediction system. Therefore, an intelligent framework for explainable student performance prediction (ESPP) is proposed in this study in order to provide the interpretability of the prediction results. First, this framework utilized a time-series weekly student activity data set and dealt with the VLE imbalanced data distribution using a hybrid data sampling method. Then, a combination of convolutional neural network (CNN) and long short-term memory (LSTM) was employed to extract the spatiotemporal features and develop the early prediction deep learning (DL) model. Finally, the DL model was explained by visualizing and analyzing typical predictions, students' activities' maps, and feature importance. The numerical results of cross-validation showed that the proposed new DL model (i.e., the combined CNN-LSTM and ConvLSTM), in the early prediction cases, performed better than the baseline models of LSTM, support vector machine (SVM), and logistic regression (LR) models.
C1 [Chen, Hsing-Chung; Prasetyo, Eko; Putra, Karisma Trinanda; Prayitno] Asia Univ, Dept Comp Sci & Informat Engn, Taichung 413, Taiwan.
   [Chen, Hsing-Chung] China Med Univ, China Med Univ Hosp, Dept Med Res, Taichung 404, Taiwan.
   [Prasetyo, Eko] Univ Muhammadiyah Yogyakarta, Dept Informat Technol, Bantul 55183, Indonesia.
   [Tseng, Shian-Shyong] Asia Univ, Dept M Commerce & Multimedia Applicat, Taichung 413, Taiwan.
   [Putra, Karisma Trinanda] Univ Muhammadiyah Yogyakarta, Dept Elect Engn, Bantul 55183, Indonesia.
   [Prayitno] Politekn Negeri Semarang, Dept Elect Engn, Semarang 50275, Indonesia.
   [Kusumawardani, Sri Suning] Univ Gadjah Mada, Dept Elect & Informat Engn, Yogyakarta 55281, Indonesia.
   [Weng, Chien-Erh] Natl Kaohsiung Univ Sci & Technol, Dept Telecommun Engn, Kaohsiung 811, Taiwan.
RP Chen, HC (通讯作者)，Asia Univ, Dept Comp Sci & Informat Engn, Taichung 413, Taiwan.; Chen, HC (通讯作者)，China Med Univ, China Med Univ Hosp, Dept Med Res, Taichung 404, Taiwan.; Tseng, SS (通讯作者)，Asia Univ, Dept M Commerce & Multimedia Applicat, Taichung 413, Taiwan.; Weng, CE (通讯作者)，Natl Kaohsiung Univ Sci & Technol, Dept Telecommun Engn, Kaohsiung 811, Taiwan.
EM cdma2000@asia.edu.tw; eko.prasetyo@umy.ac.id; sstseng@asia.edu.tw;
   karisma@ft.umy.ac.id; prayitno@polines.ac.id; suning@ugm.ac.id;
   ceweng@nkust.edu.tw
RI Prasetyo, Eko/CAH-2400-2022; , Prayitno/AAU-8932-2021
OI , Prayitno/0000-0002-4794-2957; Prasetyo, Eko/0000-0001-9866-0813;
   Putra, Karisma/0000-0003-2887-3527; Weng, Chien Erh/0000-0002-0344-6038;
   Chen, Hsing-Chung/0000-0002-5266-9975
FU Ministry of Science and Technology (MOST), Taiwan, under MOST
   [110-2218-E-468-001-MBK, 110-2221-E-468-007, 110-2218-E-002-044];
   Ministry of Education [I109MD040]
FX This research was funded by the Ministry of Science and Technology
   (MOST), Taiwan, under MOST Grant Nos. 110-2218-E-468-001-MBK,
   110-2221-E-468-007, and 110-2218-E-002-044. This work was supported in
   part by the Ministry of Education under Grant No. I109MD040.
CR Al-Hadeethi H, 2020, EXPERT SYST APPL, V161, DOI 10.1016/j.eswa.2020.113676
   Aljohani NR, 2019, SUSTAINABILITY-BASEL, V11, DOI 10.3390/su11247238
   Alshanqiti A, 2020, IEEE ACCESS, V8, P203827, DOI 10.1109/ACCESS.2020.3036572
   Barabash O., 2021, INT J COMPUTER NETWO, V13, DOI [10.5815/ijcnis.2021.01.02, DOI 10.5815/IJCNIS.2021.01.02]
   Arrieta AB, 2020, INFORM FUSION, V58, P82, DOI 10.1016/j.inffus.2019.12.012
   bin Mat U, 2013, 2013 IEEE 5TH INTERNATIONAL CONFERENCE ON ENGINEERING EDUCATION (ICEED): ALIGNING ENGINEERING EDUCATION WITH INDUSTRIAL NEEDS FOR NATION DEVELOPMENT, P126, DOI 10.1109/ICEED.2013.6908316
   Chen H.-C., 2022, INNOVATIVE MOBILE IN, V279, P330
   Chen HC, 2022, INFORM PROCESS MANAG, V59, DOI 10.1016/j.ipm.2021.102855
   Chui KT, 2020, COMPUT HUM BEHAV, V107, DOI 10.1016/j.chb.2018.06.032
   Crawford J., 2020, J APPL LEARNING TEAC, V3, P9, DOI [10.37074/jalt.2020.3.1.7, DOI 10.37074/JALT.2020.3.1.7, 10.37074/JALT.2020.3.1.7]
   Fedushko Solomia, 2020, Advances in Computer Science for Engineering and Education II. Advances in Intelligent Systems and Computing (938), P625, DOI 10.1007/978-3-030-16621-2_58
   Guzsvinecz T, 2021, EDUC SCI, V11, DOI 10.3390/educsci11100576
   Hone KS, 2016, COMPUT EDUC, V98, P157, DOI 10.1016/j.compedu.2016.03.016
   Hussain M, 2018, COMPUT INTEL NEUROSC, V2018, DOI 10.1155/2018/6347186
   Kenny EM, 2021, KNOWL-BASED SYST, V233, DOI 10.1016/j.knosys.2021.107530
   Khlaisang J, 2019, TECHNOL KNOWL LEARN, V24, P41, DOI 10.1007/s10758-017-9310-7
   Kraiem MS, 2021, APPL SCI-BASEL, V11, DOI 10.3390/app11188546
   LeCun Y, 2015, NATURE, V521, P436, DOI 10.1038/nature14539
   Lin I, 2021, APPL SCI-BASEL, V11, DOI 10.3390/app11146310
   Marbouti F., 2015, P 2015 ASEE ANN C EX
   Marbouti F, 2016, COMPUT EDUC, V103, P1, DOI 10.1016/j.compedu.2016.09.005
   Mishra NK, 2021, INFORM SCIENCES, V563, P342, DOI 10.1016/j.ins.2021.03.001
   Murphy MPA, 2020, CONTEMP SECUR POL, V41, P492, DOI 10.1080/13523260.2020.1761749
   Okubo F, 2017, SEVENTH INTERNATIONAL LEARNING ANALYTICS & KNOWLEDGE CONFERENCE (LAK'17), P598, DOI 10.1145/3027385.3029479
   Panigutti C, 2021, INFORM PROCESS MANAG, V58, DOI 10.1016/j.ipm.2021.102657
   Prayitno, 2021, APPL SCI-BASEL, V11, DOI 10.3390/app112311191
   Putra KT, 2021, SENSORS-BASEL, V21, DOI 10.3390/s21134586
   Ribeiro MT, 2016, KDD'16: PROCEEDINGS OF THE 22ND ACM SIGKDD INTERNATIONAL CONFERENCE ON KNOWLEDGE DISCOVERY AND DATA MINING, P1135, DOI 10.1145/2939672.2939778
   Riestra-Gonzalez M, 2021, COMPUT EDUC, V163, DOI 10.1016/j.compedu.2020.104108
   Saeed-Ul Hassan, 2019, INT J INTELL SYST, V34, P1935, DOI 10.1002/int.22129
   Sekeroglu B, 2021, APPL SCI-BASEL, V11, DOI 10.3390/app112210907
   Solgi R, 2021, J HYDROL, V601, DOI 10.1016/j.jhydrol.2021.126800
   van der Waa J, 2021, ARTIF INTELL, V291, DOI 10.1016/j.artint.2020.103404
   Walker Kristen A., 2021, Natural Sciences Education, V50, pe20038, DOI 10.1002/nse2.20038
   Wasif M., 2019, COGNITIVE COMPUTING, P1, DOI [10.4018/978-1-5225-9031-6.ch001, DOI 10.4018/978-1-5225-9031-6.CH001]
   Wen GQ, 2021, INFORM PROCESS MANAG, V58, DOI 10.1016/j.ipm.2020.102388
   Yang G, 2022, INFORM FUSION, V77, P29, DOI 10.1016/j.inffus.2021.07.016
   Zafari M, 2021, APPL SCI-BASEL, V11, DOI 10.3390/app112311534
   Zhou JH, 2021, EDUC SCI, V11, DOI 10.3390/educsci11050248
NR 39
TC 0
Z9 0
U1 6
U2 6
PU MDPI
PI BASEL
PA ST ALBAN-ANLAGE 66, CH-4052 BASEL, SWITZERLAND
EI 2076-3417
J9 APPL SCI-BASEL
JI Appl. Sci.-Basel
PD FEB
PY 2022
VL 12
IS 4
AR 1885
DI 10.3390/app12041885
PG 16
WC Chemistry, Multidisciplinary; Engineering, Multidisciplinary; Materials
   Science, Multidisciplinary; Physics, Applied
WE Science Citation Index Expanded (SCI-EXPANDED); Social Science Citation Index (SSCI)
SC Chemistry; Engineering; Materials Science; Physics
GA 0F6GA
UT WOS:000777454400001
OA gold
DA 2022-07-18
ER

PT J
AU Fauk, NK
   Ziersch, A
   Gesesew, H
   Ward, P
   Green, E
   Oudih, E
   Tahir, R
   Mwanri, L
AF Fauk, Nelsensius Klau
   Ziersch, Anna
   Gesesew, Hailay
   Ward, Paul
   Green, Erin
   Oudih, Enaam
   Tahir, Roheena
   Mwanri, Lillian
TI Migrants and Service Providers' Perspectives of Barriers to Accessing
   Mental Health Services in South Australia: A Case of African Migrants
   with a Refugee Background in South Australia
SO INTERNATIONAL JOURNAL OF ENVIRONMENTAL RESEARCH AND PUBLIC HEALTH
LA English
DT Article
DE mental healthcare services; mental health problems; barriers; African
   migrants; Australia
ID YOUNG-PEOPLE; KNOWLEDGE; DISORDER; NEEDS
AB International mobility has increased steadily in recent times, bringing along a myriad of health, social and health system challenges to migrants themselves and the host nations. Mental health issues have been identified as a significant problem among migrants, with poor accessibility and underutilisation of the available mental health services (MHSs) repeatedly reported, including in Australia. Using a qualitative inquiry and one-on-one in-depth interviews, this study explored perspectives of African migrants and service providers on barriers to accessing MHSs among African migrants in South Australia. The data collection took place during the COVID-19 pandemic with lockdown and other measures to combat the pandemic restricting face to face meetings with potential participants. Online platforms including Zoom and/or WhatsApp video calls were used to interview 20 African migrants and 10 service providers. Participants were recruited from community groups and/or associations, and organisations providing services for migrants and/or refugees in South Australia using the snowball sampling technique. Thematic framework analysis was used to guide the data analysis. Key themes centred on personal factors (health literacy including knowledge and the understanding of the health system, and poor financial condition), structural factors related to difficulties in navigating the complexity of the health system and a lack of culturally aware service provision, sociocultural and religious factors, mental health stigma and discrimination. The findings provide an insight into the experiences of African migrants of service provision to them and offer suggestions on how to improve these migrants' mental health outcomes in Australia. Overcoming barriers to accessing mental health services would need a wide range of strategies including education on mental health, recognising variations in cultures for effective service provision, and addressing mental health stigma and discrimination which strongly deter service access by these migrants. These strategies will facilitate help-seeking behaviours as well as effective provision of culturally safe MHSs and improvement in access to MHSs among African migrants.
C1 [Fauk, Nelsensius Klau; Ziersch, Anna; Gesesew, Hailay; Ward, Paul; Green, Erin; Tahir, Roheena; Mwanri, Lillian] Flinders Univ S Australia, Coll Med & Publ Hlth, Adelaide, SA 5042, Australia.
   [Fauk, Nelsensius Klau] Inst Resource Governance & Social Change, Jl RW Monginsidi II 2, Kupang 85221, Indonesia.
   [Oudih, Enaam] Relationships Australia, Adelaide, SA 5007, Australia.
RP Mwanri, L (通讯作者)，Flinders Univ S Australia, Coll Med & Publ Hlth, Adelaide, SA 5042, Australia.
EM nelsensius.fauk@flinders.edu.au; Anna.ziersch@flinders.edu.au;
   Hailay.gesesew@flinders.edu.au; paul.ward@flinders.edu.au;
   Erin.green@flinders.edu.au; E.Oudih@rasa.org.au;
   roheena.tahir@flinders.edu.au; lillian.mwanri@flinders.edu.au
RI Fauk, Nelsensius Klau/L-8024-2015; Mwanri, Lillian/AGG-3711-2022
OI Fauk, Nelsensius Klau/0000-0002-1325-2640; Gesesew,
   Hailay/0000-0002-3531-4400; Ward, Paul/0000-0002-5559-9714; Mwanri,
   Lillian/0000-0002-5792-7785
FU Flinders University; Flinders Health Foundation in South Australia
FX This research was funded by small collaborative grants by Flinders
   University and Flinders Health Foundation in South Australia. The
   funders did not have any involvement in the design, data collection,
   data analysis and interpretation or writing of the paper.
CR Allsop J., 2013, RES HLTH QUALITATIVE
   [Anonymous], 2010, UNDERSTANDING MENTAL
   Australian Bureau of Statistics, 2020, MIGRATION AUSTR STAT
   Australian Institute of Health and Welfare, 2020, AUSTRALIAS HLTH 2020
   Baerenholdt JO, 2002, EUR URBAN REG STUD, V9, P151, DOI 10.1177/096977640200900204
   Ball W., 1997, TRANSFORMING CITIES, P193
   Basolo V, 2002, HOUS POLICY DEBATE, V13, P83, DOI 10.1080/10511482.2002.9521436
   Baum F, 1999, J EPIDEMIOL COMMUN H, V53, P195, DOI 10.1136/jech.53.4.195
   Baum F, 2002, HEALTH PROMOT INT, V17, P351, DOI 10.1093/heapro/17.4.351
   Baum F., 1998, NEW PUBLIC HLTH AUST
   Baum F, 1999, HEALTH PROMOT J AUST, V9, P171
   Beaulieu L.J., 1997, RURAL SUSTAINABLE DE, P191
   Blackmore R, 2020, PLOS MED, V17, DOI 10.1371/journal.pmed.1003337
   Byrow Y, 2019, INT J ENV RES PUB HE, V16, DOI 10.3390/ijerph16152634
   Colucci E, 2015, TRANSCULT PSYCHIATRY, V52, P766, DOI 10.1177/1363461515571624
   Cooper S, 2019, FRONT PSYCHIATRY, V10, DOI 10.3389/fpsyt.2019.00545
   Department of Health, 2009, 4 NATL MENTAL HLTH P
   Giallo R, 2017, BMJ OPEN, V7, DOI 10.1136/bmjopen-2016-015603
   Goffman E, 2009, STIGMA NOTES MANAGEM
   Harmony Alliance, 2021, MIGRANT REFUGEE WOME
   Henderson S, 2011, AUST J PRIM HEALTH, V17, P195, DOI 10.1071/PY10065
   Hunt P, 2006, HUM RIGHTS QUART, V28, P332, DOI 10.1353/hrq.2006.0019
   Hussain-Gambles M, 2004, HEALTH SOC CARE COMM, V12, P382, DOI 10.1111/j.1365-2524.2004.00507.x
   Kirmayer LJ, 2011, CAN MED ASSOC J, V183, pE959, DOI 10.1503/cmaj.090292
   Kiselev N, 2020, EUR J PSYCHOTRAUMATO, V11, DOI 10.1080/20008198.2020.1717825
   Levesque JF, 2013, INT J EQUITY HEALTH, V12, DOI 10.1186/1475-9276-12-18
   Maier T, 2010, SWISS MED WKLY, V140, DOI 10.4414/smw.2010.13110
   Mares S, 2021, AUSTRALAS PSYCHIATRY, V29, P417, DOI 10.1177/10398562211005445
   Minas H, 2013, INT J MENT HEALTH SY, V7, DOI 10.1186/1752-4458-7-23
   Moretti F, 2011, PATIENT EDUC COUNS, V82, P420, DOI 10.1016/j.pec.2011.01.005
   Mwanri L, 2018, SEX HEALTH, V15, P246, DOI [10.1071/sh17137, 10.1071/SH17137]
   O'Mahony Joyce Maureen, 2007, Issues Ment Health Nurs, V28, P453
   O'Mara B, 2021, INT J HEALTH POLICY, DOI 10.34172/ijhpm.2021.31
   Porter M, 2005, JAMA-J AM MED ASSOC, V294, P602, DOI 10.1001/jama.294.5.602
   Refugee Council of Australia, 2019, ANAL UNHCRS 2018 GLO
   Renzaho A, 2016, AUST HEALTH REV, V40, P3, DOI 10.1071/AH14132
   Rice PL., 2005, QUALITATIVE RES METH
   Ritchie J., 1994, ANAL QUALITATIVE DAT, P173, DOI DOI 10.4324/9780203413081_CHAPTER_9
   Robjant K, 2009, BRIT J PSYCHIAT, V194, P306, DOI 10.1192/bjp.bp.108.053223
   Russo A, 2015, BMC PREGNANCY CHILDB, V15, DOI 10.1186/s12884-015-0631-z
   Satinsky E, 2019, HEALTH POLICY, V123, P851, DOI 10.1016/j.healthpol.2019.02.007
   Shafiei T., 2018, IDENTIFYING PERINATA
   Shawyer F, 2017, BMC PSYCHIATRY, V17, DOI 10.1186/s12888-017-1239-9
   Slewa-Younan S, 2015, INT J MENT HEALTH SY, V9, DOI 10.1186/1752-4458-9-5
   Slewa-Younan S, 2014, BMC PSYCHIATRY, V14, DOI 10.1186/s12888-014-0320-x
   Steel Z, 2006, BRIT J PSYCHIAT, V188, P58, DOI 10.1192/bjp.bp.104.007864
   Straiton M, 2014, BMC PUBLIC HEALTH, V14, DOI 10.1186/1471-2458-14-1111
   Stuart GW, 1998, INT J SOC PSYCHIATR, V44, P22, DOI 10.1177/002076409804400103
   Sullivan C., 2020, MIGRANT REFUGEE WOME
   Tania Miletic, 2020, MENTAL HLTH WELLBEIN
   Udah H, 2019, J ASIAN AFR STUD, V54, P1159, DOI 10.1177/0021909619861788
   United Nations Network on Migration, 2021, ENHANCING ACCESS SER
   Valibhoy MC, 2017, TRANSCULT PSYCHIATRY, V54, P23, DOI 10.1177/1363461516662810
   Wohler Y, 2017, J IMMIGR MINOR HEALT, V19, P697, DOI 10.1007/s10903-016-0402-6
   Wood N, 2019, BMC PUBLIC HEALTH, V19, DOI 10.1186/s12889-018-6328-2
   Yaser A, 2016, INT J MENT HEALTH SY, V10, DOI 10.1186/s13033-016-0065-7
NR 57
TC 1
Z9 1
U1 5
U2 7
PU MDPI
PI BASEL
PA ST ALBAN-ANLAGE 66, CH-4052 BASEL, SWITZERLAND
EI 1660-4601
J9 INT J ENV RES PUB HE
JI Int. J. Environ. Res. Public Health
PD SEP
PY 2021
VL 18
IS 17
AR 8906
DI 10.3390/ijerph18178906
PG 21
WC Environmental Sciences; Public, Environmental & Occupational Health
WE Science Citation Index Expanded (SCI-EXPANDED); Social Science Citation Index (SSCI)
SC Environmental Sciences & Ecology; Public, Environmental & Occupational
   Health
GA UP7NH
UT WOS:000695562500001
PM 34501496
OA gold, Green Published
DA 2022-07-18
ER

PT J
AU Helminen, EC
   Scheer, JR
   Jackson, SD
   Brisbin, CD
   Batchelder, AW
   Cascalheira, CJ
   Sullivan, TP
AF Helminen, Emily C.
   Scheer, Jillian R.
   Jackson, Skyler D.
   Brisbin, Cal D.
   Batchelder, Abigail W.
   Cascalheira, Cory J.
   Sullivan, Tami P.
TI PTSD Symptoms and Hazardous Drinking Indicators among Trauma-Exposed
   Sexual Minority Women during Heightened Societal Stress
SO BEHAVIORAL MEDICINE
LA English
DT Article; Early Access
DE alcohol use disorder; heavy episodic drinking; PTSD symptoms; sexual
   minority women; trauma
ID SUBSTANCE USE DISORDERS; ALCOHOL-USE DISORDERS; POSTTRAUMATIC-STRESS;
   MENTAL-HEALTH; DRUG-USE; HETEROSEXUAL WOMEN; ANXIETY DISORDERS;
   AFRICAN-AMERICAN; SELF-MEDICATION; USE BEHAVIORS
AB Trauma-exposed sexual minority women (SMW) are at elevated risk of posttraumatic stress disorder (PTSD) and hazardous drinking compared to trauma-exposed heterosexual women. To understand whether these problems might be exacerbated during times of elevated societal stress, we collected data from a New York-based sample of trauma-exposed SMW between April 2020 and August 2020, a period of notable, compounding societal stressors, including: (a) living in or near one of the first epicenters of the coronavirus disease 2019 (COVID-19) epidemic in the United States and (b) living through multiple high-profile occurrences of racism-related police violence and subsequent racial unrest. SMW (n = 68) completed online self-report questionnaires related to trauma, PTSD symptoms, and alcohol use, and a subset (n = 29) completed semi-structured qualitative interviews. PsycINFO was searched with terms related to SMW, PTSD, and alcohol use to identify studies with samples of SMW from articles published within the last 10 years to which we could compare our sample; this produced nine studies. Welch's t-tests and Chi-square analyses revealed that SMW within our sample reported significantly higher PTSD symptom severity, probable PTSD, and hazardous drinking indicators (i.e., alcohol use disorder and heavy episodic drinking) between April 2020 and August 2020 compared to similar samples (i.e., trauma-exposed SMW and general samples of SMW) assessed previously. Qualitative reports also indicated that the societal stressors of 2020 contributed to mental and behavioral health concerns. These results underscore the need for integrated PTSD and alcohol use prevention and intervention efforts for trauma-exposed SMW during times of heightened societal stress. Supplemental data for this article is available online at https://doi.org/10.1080/08964289.2021.2006132 .
C1 [Helminen, Emily C.; Scheer, Jillian R.; Brisbin, Cal D.; Cascalheira, Cory J.] Syracuse Univ, Dept Psychol, 414 Huntington Hall, Syracuse, NY 13244 USA.
   [Jackson, Skyler D.] Yale Univ, Dept Social & Behav Sci, Sch Publ Hlth, New Haven, CT USA.
   [Brisbin, Cal D.] Univ Calif New Haven, Luskin Sch Publ Affairs, New Haven, CT USA.
   [Batchelder, Abigail W.] Harvard Univ, Harvard Med Sch, Boston, MA USA.
   [Batchelder, Abigail W.] Massachusetts Gen Hosp, Dept Psychiat, Behavioral Med Program, Boston, MA USA.
   [Batchelder, Abigail W.] Fenway Hlth, Fenway Inst, Boston, MA USA.
   [Cascalheira, Cory J.] New Mexico State Univ, Dept Counseling & Educ Psychol, Boston, MA USA.
   [Sullivan, Tami P.] Yale Univ, Dept Psychiat, Sch Med, New Haven, CT USA.
RP Scheer, JR (通讯作者)，Syracuse Univ, Dept Psychol, 414 Huntington Hall, Syracuse, NY 13244 USA.
EM jrscheer@syr.edu
OI Helminen, Emily/0000-0002-3884-9603; Jackson,
   Skyler/0000-0002-0353-7992; Brisbin, Cal/0000-0002-7554-9140;
   Cascalheira, Cory/0000-0001-5780-3101; Scheer, Jillian
   R./0000-0002-7311-5904; Sullivan, Tami/0000-0002-4981-1168; Batchelder,
   Abigail/0000-0001-7225-1675
FU Yale University Women's Faculty Forum Seed Grant; Yale University's Fund
   for Lesbian and Gay Studies
FX This study was funded by the Yale University Women's Faculty Forum Seed
   Grant and Yale University's Fund for Lesbian and Gay Studies (PI:
   Scheer). The content contained herein is the authors' own and does not
   necessarily reflect the views of the funders.
CR Hamam AA, 2021, J PSYCHIATR RES, V132, P23, DOI 10.1016/j.jpsychires.2020.09.029
   ALLAN CA, 1995, ALCOHOL ALCOHOLISM, V30, P145
   BENJAMINI Y, 1995, J R STAT SOC B, V57, P289, DOI 10.1111/j.2517-6161.1995.tb02031.x
   Braun V., 2012, APA HDB RES METHODS, P57, DOI DOI 10.1037/13620-004
   Braun V., 2006, QUALITATIVE RES PSYC, V3, P77, DOI [DOI 10.1191/1478088706QP063OA, 10.1191/1478088706qp063oa]
   Brooks V. R., 1981, MINORITY STRESS LESB
   Bush K, 1998, ARCH INTERN MED, V158, P1789, DOI 10.1001/archinte.158.16.1789
   Calabrese SK, 2015, PSYCHOL WOMEN QUART, V39, P287, DOI 10.1177/0361684314560730
   Carroll TW, 2021, J HIST BEHAV SCI, V57, P34, DOI 10.1002/jhbs.22082
   Cerezo A, 2021, J SOC SERV RES, V47, P33, DOI 10.1080/01488376.2019.1710657
   Corlett S., 2018, SAGE HDB QUALITATIVE, P377
   Coulter RWS, 2019, DRUG ALCOHOL DEPEN, V205, DOI 10.1016/j.drugalcdep.2019.107643
   Drabble L, 2005, J STUD ALCOHOL, V66, P111, DOI 10.15288/jsa.2005.66.111
   Drabble L, 2016, DRUG ALCOHOL DEPEN, V161, P127, DOI 10.1016/j.drugalcdep.2016.01.022
   Drabble LA, 2018, DRUG ALCOHOL DEPEN, V185, P285, DOI 10.1016/j.drugalcdep.2017.12.036
   Dworkin ER, 2021, PSYCHOL ADDICT BEHAV, V35, P3, DOI 10.1037/adb0000680
   Evans-Polce RJ, 2020, AM J PSYCHIAT, V177, P1073, DOI 10.1176/appi.ajp.2020.20010005
   First JM, 2020, J SOC SOC WORK RES, V11, P369, DOI 10.1086/711162
   Fitzpatrick S, 2020, PSYCHOL SEX ORIENTAT, V7, P46, DOI 10.1037/sgd0000351
   Fortuna LR, 2020, PSYCHOL TRAUMA-US, V12, P443, DOI 10.1037/tra0000889
   Gallagher MW, 2021, J LOSS TRAUMA, V26, P752, DOI 10.1080/15325024.2021.1886799
   Ghabrial MA, 2017, SEX RES SOC POLICY, V14, P42, DOI 10.1007/s13178-016-0229-x
   Haller M, 2014, PSYCHOL ADDICT BEHAV, V28, P841, DOI 10.1037/a0035878
   Hammen C, 2000, J CONSULT CLIN PSYCH, V68, P782, DOI 10.1037/0022-006X.68.5.782
   Hellmuth JC, 2013, J TRAUMA STRESS, V26, P451, DOI 10.1002/jts.21829
   Holman EA, 2020, SCI ADV, V6, DOI 10.1126/sciadv.abd5390
   Hughes T, 2010, ADDICTION, V105, P2130, DOI 10.1111/j.1360-0443.2010.03088.x
   Huxley C, 2014, J COMMUNITY APPL SOC, V24, P205, DOI 10.1002/casp.2161
   Jackson S.D., 2017, PSYCHOL SEXUAL ORIEN, V4, DOI [https://doi.org/10.1037/sgd0000229, DOI 10.1037/SGD0000229]
   Johnson TP, 2013, J STUD ALCOHOL DRUGS, V74, P565, DOI 10.15288/jsad.2013.74.565
   Kahle EM, 2020, ADDICTION, V115, P546, DOI 10.1111/add.14819
   Khantzian EJ, 1997, HARVARD REV PSYCHIAT, V4, P231, DOI 10.3109/10673229709030550
   Kushner MG, 2000, CLIN PSYCHOL REV, V20, P149, DOI 10.1016/S0272-7358(99)00027-6
   Lee SY, 2020, J BEHAV MED, V43, P131, DOI 10.1007/s10865-019-00067-8
   Lehavot K, 2011, J CONSULT CLIN PSYCH, V79, P159, DOI 10.1037/a0022839
   Levitt HM, 2021, J COUNS PSYCHOL, V68, P357, DOI 10.1037/cou0000523
   Levitt HM, 2012, J LESBIAN STUD, V16, P153, DOI 10.1080/10894160.2011.605009
   Mallory C., 2021, DISCRIMINATION HARAS
   Mason TB, 2017, CULT DIVERS ETHN MIN, V23, P174, DOI 10.1037/cdp0000099
   McCabe SE, 2009, ADDICTION, V104, P1333, DOI 10.1111/j.1360-0443.2009.02596.x
   McLaughlin KA, 2010, PSYCHOL MED, V40, P1647, DOI 10.1017/S0033291709992121
   Mereish EH, 2015, ADDICT BEHAV, V47, P80, DOI 10.1016/j.addbeh.2015.03.023
   Meyer IH, 2003, PSYCHOL BULL, V129, P674, DOI 10.1037/0033-2909.129.5.674
   Moore SE, 2021, J HOMOSEXUAL, V68, P577, DOI 10.1080/00918369.2020.1868184
   Peterson ZD, 2021, TRAUMATOLOGY, V27, P6, DOI 10.1037/trm0000283
   Pietrzak RH, 2011, J ANXIETY DISORD, V25, P456, DOI 10.1016/j.janxdis.2010.11.010
   Pollard MS, 2020, JAMA NETW OPEN, V3, DOI 10.1001/jamanetworkopen.2020.22942
   Potter EC, 2021, PSYCHOL SEX ORIENTAT, V8, P188, DOI 10.1037/sgd0000454
   Riggle EDB, 2021, PSYCHOL SEX ORIENTAT, V8, P145, DOI 10.1037/sgd0000510
   Roberts AL, 2012, AM J PUBLIC HEALTH, V102, P1587, DOI 10.2105/AJPH.2011.300530
   Roberts AL, 2010, AM J PUBLIC HEALTH, V100, P2433, DOI 10.2105/AJPH.2009.168971
   Ross A., 2021, J HOMOSEXUAL, V68, P560, DOI [10.1080/00918369.2020.1868183, DOI 10.1080/00918369.2021.1999123]
   Salerno JP, 2020, PSYCHOL TRAUMA-US, V12, pS239, DOI 10.1037/tra0000837
   Salim SR, 2021, PSYCHOL SEX ORIENTAT, DOI 10.1037/sgd0000490
   Salway TJ, 2019, LGBT HEALTH, V6, P205, DOI 10.1089/lgbt.2018.0241
   SAUNDERS JB, 1993, ADDICTION, V88, P791, DOI 10.1111/j.1360-0443.1993.tb02093.x
   Scheer JR, 2021, J INTERPERS VIOLENCE, DOI 10.1177/08862605211035868
   Scheer JR, 2022, J INTERPERS VIOLENCE, V37, pNP8941, DOI 10.1177/0886260520976212
   Scheer JR., 2021, COGNITIVE BEHAV THER
   Scheer JR., 2021, ALCOHOL USE HELP SEE
   Simpson TL, 2003, SUBST USE MISUSE, V38, P249, DOI 10.1081/JA-120017248
   Straub K. T., 2018, PSYCHOL SEX ORIENTAT, V5, P99, DOI [10.1037/sgd0000263, DOI 10.1037/SGD0000263]
   Stroud C.B., 2018, HDB STRESS MENTAL HL
   Sullivan TP, 2020, AM J DRUG ALCOHOL AB, V46, P98, DOI 10.1080/00952990.2019.1624765
   Talley AE, 2014, AM J PUBLIC HEALTH, V104, P295, DOI 10.2105/AJPH.2013.301627
   Tedeschi R.G., 2018, POSTTRAUMATIC GROWTH
   Watson LB, 2015, PSYCHOL WOMEN QUART, V39, P458, DOI 10.1177/0361684315575024
   Weathers F., 2013, LIFE EVENTS CHECKLIS
   Weathers FW., 2021, PTSD CHECKLIST DSM 5
   Weiss NH, 2018, ADDICT BEHAV, V79, P131, DOI 10.1016/j.addbeh.2017.12.015
   Whittington C., LIVES LIVELIHOODS MA
NR 71
TC 0
Z9 0
U1 4
U2 4
PU ROUTLEDGE JOURNALS, TAYLOR & FRANCIS LTD
PI ABINGDON
PA 2-4 PARK SQUARE, MILTON PARK, ABINGDON OX14 4RN, OXON, ENGLAND
SN 0896-4289
EI 1940-4026
J9 BEHAV MED
JI Behav. Med.
DI 10.1080/08964289.2021.2006132
EA NOV 2021
PG 12
WC Behavioral Sciences; Psychiatry
WE Science Citation Index Expanded (SCI-EXPANDED); Social Science Citation Index (SSCI)
SC Behavioral Sciences; Psychiatry
GA XK0RB
UT WOS:000727182100001
PM 34870567
DA 2022-07-18
ER

PT J
AU Garrett, ME
   Galloway, J
   Chu, HY
   Itell, HL
   Stoddard, CI
   Wolf, CR
   Logue, JK
   McDonald, D
   Matsen, FA
   Overbaugh, J
AF Garrett, Meghan E.
   Galloway, Jared
   Chu, Helen Y.
   Itell, Hannah L.
   Stoddard, Caitlin, I
   Wolf, Caitlin R.
   Logue, Jennifer K.
   McDonald, Dylan
   Matsen, Frederick A.
   Overbaugh, Julie
TI High-resolution profiling of pathways of escape for SARS-CoV-2
   spike-binding antibodies
SO CELL
LA English
DT Article
ID NEUTRALIZING ANTIBODIES; MUTATIONS; DOMAIN; PROTEIN; SITES
AB Defining long-term protective immunity to SARS-CoV-2 is one of the most pressing questions of our time and will require a detailed understanding of potential ways this virus can evolve to escape immune protection. Immune protection will most likely be mediated by antibodies that bind to the viral entry protein, spike (S). Here, we used Phage-DMS, an approach that comprehensively interrogates the effect of all possible mutations on binding to a protein of interest, to define the profile of antibody escape to the SARS-CoV-2 S protein using coronavirus disease 2019 (COVID-19) convalescent plasma. Antibody binding was common in two regions, the fusion peptide and the linker region upstream of the heptad repeat region 2. However, escape mutations were variable within these immunodominant regions. There was also individual variation in less commonly targeted epitopes. This study provides a granular view of potential antibody escape pathways and suggests there will be individual variation in antibody-mediated virus evolution.
C1 [Garrett, Meghan E.; Itell, Hannah L.; Stoddard, Caitlin, I; Overbaugh, Julie] Fred Hutchinson Canc Res Ctr, Div Human Biol, 1124 Columbia St, Seattle, WA 98104 USA.
   [Garrett, Meghan E.; Itell, Hannah L.] Univ Washington, Mol & Cellular Biol Grad Program, Seattle, WA 98195 USA.
   [Garrett, Meghan E.; Itell, Hannah L.] Fred Hutchinson Canc Res Ctr, 1124 Columbia St, Seattle, WA 98104 USA.
   [Galloway, Jared; Matsen, Frederick A.; Overbaugh, Julie] Fred Hutchinson Canc Res Ctr, Div Publ Hlth Sci, 1124 Columbia St, Seattle, WA 98104 USA.
   [Chu, Helen Y.; Wolf, Caitlin R.; Logue, Jennifer K.; McDonald, Dylan] Univ Washington, Dept Med, Seattle, WA USA.
   [Matsen, Frederick A.] Fred Hutchinson Canc Res Ctr, Computat Biol Program, 1124 Columbia St, Seattle, WA 98104 USA.
RP Overbaugh, J (通讯作者)，Fred Hutchinson Canc Res Ctr, Div Human Biol, 1124 Columbia St, Seattle, WA 98104 USA.; Overbaugh, J (通讯作者)，Fred Hutchinson Canc Res Ctr, Div Publ Hlth Sci, 1124 Columbia St, Seattle, WA 98104 USA.
EM joverbau@fredhutch.org
RI Logue, Jennifer K/GLS-7202-2022; Logue, Jennifer K/GLS-1307-2022
OI Logue, Jennifer K/0000-0002-7889-8960; Logue, Jennifer
   K/0000-0002-7889-8960; Itell, Hannah/0000-0001-8296-8645
FU NIH [AI138709, R01 AI146028, U19 AI128914]; Endowed Chair for Graduate
   Education (FHCRC); Howard Hughes Medical Institute; Simons Foundation
FX We gratefully acknowledge Kevin Sung for helpful discussion and
   Katherine H.D. Crawford for the Python code used to generate the
   oligonucleotide library sequences. We thank Sarah K. Hilton, John
   Huddleston, and Jesse D. Bloom for developing and demonstrating the
   dms-view online tool. We thank the Fred Hutch Genomics core facility, in
   particular Cassie Sather, for assistance with sequencing. This work was
   funded by NIH grants AI138709 (principal investigator [PI] J.O.), R01
   AI146028, and U19 AI128914 (PI F.A.M.). J.O. received support as the
   Endowed Chair for Graduate Education (FHCRC). The research of F.A.M. was
   supported in part by a Faculty Scholar grant from the Howard Hughes
   Medical Institute and the Simons Foundation.
CR Baum A, 2020, SCIENCE, V369, P1014, DOI 10.1126/science.abd0831
   Belouzard S, 2009, P NATL ACAD SCI USA, V106, P5871, DOI 10.1073/pnas.0809524106
   Brouwer PJM, 2020, SCIENCE, V369, P643, DOI 10.1126/science.abc5902
   Crawford KHD, 2020, VIRUSES-BASEL, V12, DOI 10.3390/v12050513
   Dingens AS, 2020, NAT COMMUN, V11, DOI [10.1038/s41467-020-18178-1, 10.1101/2020.05.26.20114124]
   Dingens AS, 2019, IMMUNITY, V50, P520, DOI 10.1016/j.immuni.2018.12.017
   Domingo E, 1997, ANNU REV MICROBIOL, V51, P151, DOI 10.1146/annurev.micro.51.1.151
   Doud MB, 2017, PLOS PATHOG, V13, DOI 10.1371/journal.ppat.1006271
   Fan XY, 2020, NAT COMMUN, V11, DOI 10.1038/s41467-020-17371-6
   Garrett ME, 2020, ISCIENCE, V23, DOI 10.1016/j.isci.2020.101622
   Greaney Allison J, 2021, Cell Host Microbe, V29, P463, DOI 10.1016/j.chom.2021.02.003
   Gunn BM, 2018, CELL HOST MICROBE, V24, P221, DOI 10.1016/j.chom.2018.07.009
   Hassan AO, 2020, CELL, V182, P744, DOI 10.1016/j.cell.2020.06.011
   Haynes BF, 2012, NEW ENGL J MED, V366, P1275, DOI 10.1056/NEJMoa1113425
   Hilton, 2020, J OPEN SOURCE SOFTW, V5, P2353, DOI DOI 10.21105/JOSS.02353
   Jiang HW, 2020, NAT COMMUN, V11, DOI 10.1038/s41467-020-17488-8
   Keck ZY, 2009, J VIROL, V83, P6149, DOI 10.1128/JVI.00248-09
   Kleine-Weber H, 2019, J VIROL, V93, DOI 10.1128/JVI.01381-18
   Korber B, 2020, CELL, V182, P812, DOI 10.1016/j.cell.2020.06.043
   Kosik I, 2018, PLOS PATHOG, V14, DOI 10.1371/journal.ppat.1006796
   Li QQ, 2020, CELL, V182, P1284, DOI 10.1016/j.cell.2020.07.012
   Li Y, 2020, CELL MOL IMMUNOL, V17, P1095, DOI 10.1038/s41423-020-00523-5
   Lip KM, 2006, J VIROL, V80, P941, DOI 10.1128/JVI.80.2.941-950.2006
   Louie RHY, 2018, P NATL ACAD SCI USA, V115, pE564, DOI 10.1073/pnas.1717765115
   Mabuka J, 2012, PLOS PATHOG, V8, DOI 10.1371/journal.ppat.1002739
   Milligan C, 2015, CELL HOST MICROBE, V17, P500, DOI 10.1016/j.chom.2015.03.002
   Mohan D, 2018, NAT PROTOC, V13, P1958, DOI 10.1038/s41596-018-0025-6
   Patel JS, 2019, PLOS ONE, V14, DOI 10.1371/journal.pone.0211093
   Piccoli L, 2020, CELL, V183, P1024, DOI 10.1016/j.cell.2020.09.037
   Pinto D, 2020, NATURE, V583, P290, DOI 10.1038/s41586-020-2349-y
   Poh CM, 2020, NAT COMMUN, V11, DOI 10.1038/s41467-020-16638-2
   Robbiani Davide F, 2020, bioRxiv, DOI [10.1038/s41586-020-2456-9, 10.1101/2020.05.13.092619]
   Rogers Thomas F, 2020, bioRxiv, DOI 10.1101/2020.05.11.088674
   Saphire EO, 2018, NAT IMMUNOL, V19, P1169, DOI 10.1038/s41590-018-0233-9
   Seydoux Emilie, 2020, bioRxiv, DOI 10.1101/2020.05.12.091298
   Shang J, 2020, P NATL ACAD SCI USA, V117, P11727, DOI 10.1073/pnas.2003138117
   Shanmugaraj B, 2020, ASIAN PAC J ALLERGY, V38, P10, DOI 10.12932/AP-200220-0773
   Shrock E, 2020, SCIENCE, V370, P1058, DOI 10.1126/science.abd4250
   Stadlbauer Daniel, 2020, Curr Protoc Microbiol, V57, pe100, DOI 10.1002/cpmc.100
   Starr Tyler N, 2020, bioRxiv, DOI [10.1016/j.cell.2020.08.012, 10.1101/2020.06.17.157982]
   Sui JH, 2008, PLOS PATHOG, V4, DOI 10.1371/journal.ppat.1000197
   Walls AC, 2020, CELL, V181, P281, DOI [10.1016/j.cell.2020.02.058, 10.1016/j.cell.2020.11.032]
   Walls AC, 2017, P NATL ACAD SCI USA, V114, P11157, DOI 10.1073/pnas.1708727114
   Wan JK, 2020, CELL REP, V32, DOI 10.1016/j.celrep.2020.107918
   Wang Chunyan, 2020, Nat Commun, V11, P2251, DOI 10.1038/s41467-020-16256-y
   Wec AZ, 2020, SCIENCE, V369, P731, DOI 10.1126/science.abc7424
   Wu F, 2020, NATURE, V579, P265, DOI 10.1038/s41586-020-2008-3
   Xia S, 2020, CELL MOL IMMUNOL, V17, P765, DOI 10.1038/s41423-020-0374-2
   Yi ZG, 2020, EMERG MICROBES INFEC, V9, P1988, DOI 10.1080/22221751.2020.1815591
   Zamecnik CR, 2020, CELL REP MED, V1, DOI 10.1016/j.xcrm.2020.100123
   Zheng ZQ, 2020, EUROSURVEILLANCE, V25, P19, DOI 10.2807/1560-7917.ES.2020.25.28.2000291
   Zost Seth J, 2020, bioRxiv, DOI 10.1101/2020.05.22.111005
NR 52
TC 5
Z9 5
U1 2
U2 6
PU CELL PRESS
PI CAMBRIDGE
PA 50 HAMPSHIRE ST, FLOOR 5, CAMBRIDGE, MA 02139 USA
SN 0092-8674
EI 1097-4172
J9 CELL
JI Cell
PD MAY 27
PY 2021
VL 184
IS 11
BP 2927
EP +
DI 10.1016/j.cell.2021.04.045
EA MAY 2021
PG 23
WC Biochemistry & Molecular Biology; Cell Biology
WE Science Citation Index Expanded (SCI-EXPANDED)
SC Biochemistry & Molecular Biology; Cell Biology
GA SL5NT
UT WOS:000656965600011
OA Green Submitted, Green Published
DA 2022-07-18
ER

PT J
AU Ong, J
   Lim, WY
   Doshi, K
   Zhou, M
   Sng, BL
   Tan, LH
   Ong, S
AF Ong, John
   Lim, Wan Yen
   Doshi, Kinjal
   Zhou, Man
   Sng, Ban Leong
   Tan, Li Hoon
   Ong, Sharon
TI An Evaluation of the Performance of Five Burnout Screening Tools: A
   Multicentre Study in Anaesthesiology, Intensive Care, and Ancillary
   Staff
SO JOURNAL OF CLINICAL MEDICINE
LA English
DT Article
DE burnout; burn out; stress; screening; diagnosis
ID MASLACH BURNOUT; SINGLE-ITEM; PHYSICIAN BURNOUT; INVENTORY; VALIDITY
AB Burnout is an important occupational hazard and early detection is paramount in preventing negative sequelae in physicians, patients, and healthcare systems. Several screening tools have been developed to replace lengthy diagnostic tools for large-scale screening, however, comprehensive head-to-head evaluation for performance and accuracy are lacking. The primary objective of this study was to compare the diagnostic performance of five burnout screening tools, including a novel rapid burnout screening tool (RBST). This was a cross-sectional study involving 493 hospital staff (anaesthesiology and intensive care doctors, nurses, and ancillary staff) at the COVID-19 frontline across four hospitals in Singapore between December 2020 and April 2021. The Maslach Burnout Inventory-Human Services Survey (MBI-HSS) was used as the reference standard. Five burnout screening tools, the single-item MBI measure of burnout (SI-MBI), dual-item MBI (DI-MBI), abbreviated MBI (aMBI), Single Item Burnout Question (SIBOQ), and the RBST, were administered via a 36-item online survey. Tools were administered simultaneously and responses were anonymised. Burnout prevalence was 19.9%. The RBST and the SI-MBI had the two highest accuracies (87.8% and 81.9% respectively) and AUROC scores (0.86, 95% CI: 0.83-0.89 and 0.86, 95% CI: 0.82-0.89 respectively). However, the accuracy of the RBST was significantly higher than the SI-MBI (p < 0.0001), and it had the highest positive likelihood ratio (+LR = 7.59, 95% CI 5.65-10.21). Brief screening tools detect burnout albeit with a wide range of accuracy. This can strain support services and resources. The RBST is a free screening tool that can detect burnout with a high degree of accuracy.
C1 [Ong, John] Univ Cambridge, Dept Engn, Cambridge CB2 1PZ, England.
   [Ong, John] Natl Univ Singapore, Dept Med, Singapore 117597, Singapore.
   [Lim, Wan Yen; Ong, Sharon] Singhlth Serv, Sengkang Gen Hosp, Dept Anaesthesiol, Singapore 544886, Singapore.
   [Lim, Wan Yen] Singhlth Serv, Sengkang Gen Hosp, Dept Anaesthesiol, Singapore 169608, Singapore.
   [Doshi, Kinjal] Singhlth Serv, Sengkang Gen Hosp, Dept Psychol, Singapore 169608, Singapore.
   [Zhou, Man] Kings Coll London, GKT Sch Med Educ, London WCR 2LS, England.
   [Sng, Ban Leong] Singhlth Serv, KK Womens & Childrens Hosp, Dept Womens Anaesthesia, Singapore 229899, Singapore.
   [Sng, Ban Leong; Ong, Sharon] Duke NUS Med Sch, Singapore 169857, Singapore.
   [Tan, Li Hoon] Singhlth Serv, Changi Gen Hosp, Dept Anaesthesia & Surg Intens Care, Singapore 529889, Singapore.
   [Ong, Sharon] Singhlth Serv, Singapore Gen Hosp, Dept Surg Intens Care, Singapore 169608, Singapore.
RP Ong, J (通讯作者)，Univ Cambridge, Dept Engn, Cambridge CB2 1PZ, England.; Ong, J (通讯作者)，Natl Univ Singapore, Dept Med, Singapore 117597, Singapore.; Ong, S (通讯作者)，Singhlth Serv, Sengkang Gen Hosp, Dept Anaesthesiol, Singapore 544886, Singapore.; Ong, S (通讯作者)，Duke NUS Med Sch, Singapore 169857, Singapore.; Ong, S (通讯作者)，Singhlth Serv, Singapore Gen Hosp, Dept Surg Intens Care, Singapore 169608, Singapore.
EM jo401@cam.ac.uk; lim.wan.yen@singhealth.com.sg; kinjal.doshi@gmail.com;
   man.zhou@kcl.ac.uk; sng.ban.leong@singhealth.com.sg;
   tan.li.hoon@singhealth.com.sg; sharon.ong.g.k@singhealth.com.sg
OI Lim, Wan Yen/0000-0002-0335-0255; Ong, John/0000-0001-5103-7311
FU Singhealth Duke-NUS Academic Medical Centre and a Singapore General
   Hospital Division of Anaesthesiology and Perioperative Medicine Budding
   Research [ANAESBRG/2020/002]; Sengkang General Hospital; W D Armstrong
   doctoral research training fellowship; National University of Singapore
FX This research was funded by the Singhealth Duke-NUS Academic Medical
   Centre and a Singapore General Hospital Division of Anaesthesiology and
   Perioperative Medicine Budding Research Grant, grant number
   ANAESBRG/2020/002, and the APC was funded by Sengkang General Hospital.
   JO is funded by a W D Armstrong doctoral research training fellowship at
   the University of Cambridge and a development grant from the National
   University of Singapore.
CR Almeida M, 2021, J CLIN ANESTH, V68, DOI 10.1016/j.jclinane.2020.110084
   Brenninkmeijer V., 2003, Occupational and Environmental Medicine, V60, pi16, DOI 10.1136/oem.60.suppl_1.i16
   DeCross AJ, 2017, AGA PERSPECT, V13, P22
   Demerouti E., 2008, HDB STRESS BURNOUT H, P65, DOI DOI 10.1037/A0019408^
   Dolan ED, 2015, J GEN INTERN MED, V30, P582, DOI 10.1007/s11606-014-3112-6
   Eisinga R, 2013, INT J PUBLIC HEALTH, V58, P637, DOI 10.1007/s00038-012-0416-3
   Gabbe SG, 2002, AM J OBSTET GYNECOL, V186, P601, DOI 10.1067/mob.2002.122391
   Jang ES, 2020, DIGEST DIS SCI, V65, P86, DOI 10.1007/s10620-019-05842-w
   Kristensen TS, 2005, WORK STRESS, V19, P192, DOI 10.1080/02678370500297720
   Leiter M., 2018, MASLACH BURNOUT INVE, V4th, P10
   Li-Sauerwine S, 2020, WEST J EMERG MED, V21, P610, DOI 10.5811/westjem.2020.2.45139
   Lim WY, 2020, J CLIN MED, V9, DOI 10.3390/jcm9010061
   Maslach C, 2016, WORLD PSYCHIATRY, V15, P103, DOI 10.1002/wps.20311
   McNemar Q, 1947, PSYCHOMETRIKA, V12, P153, DOI 10.1007/BF02295996
   Ong J, 2021, J GASTROEN HEPATOL, V36, P2338, DOI 10.1111/jgh.15488
   Ong J, 2020, BMJ OPEN GASTROENTER, V7, DOI 10.1136/bmjgast-2020-000401
   Peterson U, 2008, J ADV NURS, V62, P84, DOI 10.1111/j.1365-2648.2007.04580.x
   Poghosyan L, 2009, INT J NURS STUD, V46, P894, DOI 10.1016/j.ijnurstu.2009.03.004
   Roelofs J, 2005, STRESS HEALTH, V21, P17, DOI 10.1002/smi.1032
   Rohland BM, 2004, STRESS HEALTH, V20, P75, DOI 10.1002/smi.1002
   Rotenstein LS, 2018, JAMA-J AM MED ASSOC, V320, P1131, DOI 10.1001/jama.2018.12777
   Sasangohar F, 2020, ANESTH ANALG, V131, P106, DOI 10.1213/ANE.0000000000004866
   Schaufeli WB, 2001, PSYCHOL HEALTH, V16, P565, DOI 10.1080/08870440108405527
   Schaufeli WB, 2020, INT J ENV RES PUB HE, V17, DOI 10.3390/ijerph17249495
   Schaufeli WB, 2009, CAREER DEV INT, V14, P204, DOI 10.1108/13620430910966406
   Schmoldt R A, 1994, HMO Pract, V8, P58
   Shanafelt TD, 2016, MAYO CLIN PROC, V91, P1667, DOI 10.1016/j.mayocp.2016.08.016
   Shanafelt TD, 2016, MAYO CLIN PROC, V91, P422, DOI 10.1016/j.mayocp.2016.02.001
   Shanafelt TD, 2003, AM J MED, V114, P513, DOI 10.1016/S0002-9343(03)00117-7
   Shanafelt TD, 2002, ANN INTERN MED, V136, P358, DOI 10.7326/0003-4819-136-5-200203050-00008
   SHAPIRO SS, 1965, BIOMETRIKA, V52, P591, DOI 10.2307/2333709
   Squires Allison, 2014, Burn Res, V1, P59
   Tsan SEH, 2021, ANAESTHESIA, V76, P8, DOI 10.1111/anae.15231
   West CP, 2016, LANCET, V388, P2272, DOI 10.1016/S0140-6736(16)31279-X
   West CP, 2012, J GEN INTERN MED, V27, P1445, DOI 10.1007/s11606-012-2015-7
   West CP, 2009, J GEN INTERN MED, V24, P1318, DOI 10.1007/s11606-009-1129-z
   Williamson Kelly, 2018, J Grad Med Educ, V10, P532, DOI 10.4300/JGME-D-18-00155.1
   World Health Organization, BURN OUT OCC PHEN IN
NR 38
TC 1
Z9 1
U1 6
U2 7
PU MDPI
PI BASEL
PA ST ALBAN-ANLAGE 66, CH-4052 BASEL, SWITZERLAND
EI 2077-0383
J9 J CLIN MED
JI J. Clin. Med.
PD NOV
PY 2021
VL 10
IS 21
AR 4836
DI 10.3390/jcm10214836
PG 11
WC Medicine, General & Internal
WE Science Citation Index Expanded (SCI-EXPANDED)
SC General & Internal Medicine
GA WX4RW
UT WOS:000718586000001
PM 34768357
OA Green Published, gold
DA 2022-07-18
ER

PT J
AU Tavares, AI
AF Tavares, Aida Isabel
TI Self-assessed health among older people in Europe and internet use
SO INTERNATIONAL JOURNAL OF MEDICAL INFORMATICS
LA English
DT Article
DE Older people; Internet; Self-assessed health; Socioeconomic status;
   Europe
ID RATED HEALTH; REPORTED HEALTH; DETERMINANTS; ADULTS; ONLINE
AB Background: About ten years ago, an age-related digital divide was identified, where 'the elderly' denoted a group of people at risk of losing the benefits of a digital society. The aims of this work are to find a relationship between self-assessed health and internet use by older people in European countries and to ascertain whether this relationship differs in countries with a more developed eHealth policy.
   Materials and methods: An ordered logistic regression is estimated for all countries in the sample and for two countries subsets which differ in their eHealth performance. Individual data is collected by SHARE. The classifying criterion of eHealth performance is based on the 'eHealth' policy dimension of the indicator used to construct the Digital Economy and Society Index. The average marginal effects are computed for the variable of internet use.
   Results: Results show that older people who use the internet tend to report better health status. This relationship however may not hold for low levels of health and it is stronger in countries with low eHealth performance.
   Conclusion: Policy measures on eHealth not only contribute to people's health but also help to alleviate critical situations such as the one created by the Covid-19 pandemic.
C1 [Tavares, Aida Isabel] Univ Lisbon, Lisbon Sch Econ & Management, ISEG, Lisbon, Portugal.
   [Tavares, Aida Isabel] Univ Coimbra, CEISUC, Ctr Study & Res Hlth, Coimbra, Portugal.
RP Tavares, AI (通讯作者)，Univ Lisbon, Lisbon Sch Econ & Management, ISEG, Lisbon, Portugal.
EM atavares@iseg.ulisboa.pt
OI Tavares, Aida Isabel/0000-0003-3487-1202
FU European Commission [QLK6-CT-2001-00360, SHARE-I3: RII-CT-2006-062193,
   COMPARE: CIT5-CT-2005-028857, SHARELIFE: CIT4-CT-2006-028812, 211909,
   227822, 261982]; German Ministry of Education and Research; Max Planck
   Society for the Advancement of Science; U.S. National Institute on
   Ageing [U01_AG09740-13S2, P01_AG005842, P01_AG08291, P30_AG12815,
   R21_AG025169, Y1-AG-4553-01, IAG_BSR06-11, OGHA_04-064,
   HHSN271201300071C]; SHARE Project
FX The SHARE data collection has been primarily funded by the European
   Commission through FP5 (QLK6-CT-2001-00360), FP6 (SHARE-I3:
   RII-CT-2006-062193, COMPARE: CIT5-CT-2005-028857, SHARELIFE:
   CIT4-CT-2006-028812) and FP7 (SHARE-PREP: No211909, SHARE-LEAP:
   No227822, SHARE M4: No261982). Additional funding from the German
   Ministry of Education and Research, the Max Planck Society for the
   Advancement of Science, the U.S. National Institute on Ageing
   (U01_AG09740-13S2, P01_AG005842, P01_AG08291, P30_AG12815, R21_AG025169,
   Y1-AG-4553-01, IAG_BSR06-11, OGHA_04-064, HHSN271201300071C) and from
   various national funding sources is gratefully acknowledged (SHARE
   Project 2019).
CR Amaro F., 2011, E CASE E TECH INT C, P3792
   Balabanova DC, 2002, SCAND J PUBLIC HEALT, V30, P306, DOI 10.1080/14034940210164867
   Bessiere Katie, 2010, J Med Internet Res, V12, pe6, DOI 10.2196/jmir.1149
   Borsch-Supan A, 2013, INT J EPIDEMIOL, V42, P992, DOI 10.1093/ije/dyt088
   Boz H., 2015, CYPRIOT J ED SCI, V10, P182, DOI DOI 10.18844/CJES.V1I1.64
   Busse R., 2012, HLTH SYSTEMS HLTH WE, P175
   Chan D, 2009, STATISTICAL AND METHODOLOGICAL MYTHS AND URBAN LEGENDS: DOCTRINE, VERITY AND FABLE IN THE ORGANIZATIONAL AND SOCIAL SCIENCES, P309
   Choi M, 2012, HEALTHC INFORM RES, V18, P191, DOI 10.4258/hir.2012.18.3.191
   Choi NG, 2013, J MED INTERNET RES, V15, DOI 10.2196/jmir.2333
   Cotten SR, 2014, J GERONTOL B-PSYCHOL, V69, P763, DOI 10.1093/geronb/gbu018
   Cotten SR, 2004, SOC SCI MED, V59, P1795, DOI 10.1016/j.socscimed.2004.02.020
   Damian J, 1999, J EPIDEMIOL COMMUN H, V53, P412, DOI 10.1136/jech.53.7.412
   Delpierre C, 2009, J EPIDEMIOL COMMUN H, V63, P426, DOI 10.1136/jech.2008.080085
   DiMaggio P, 2001, ANNU REV SOCIOL, V27, P307, DOI 10.1146/annurev.soc.27.1.307
   DiMaggio P., 2001, 15 CTR ARTS CULT POL
   Eur-Lex, 2012, EHEALTH ACT PLAN 201
   European Commission, 2007, SEC2007395 EUR COMM
   European Commission, 2012, EHEALTH ACT PLAN 201
   European Union, 2019, FIN REP EUR COMM DIR, DOI [10.2759/185010, DOI 10.2759/1850102016]
   European Union, 2019, DIG EC SOC IND DESI
   Eurostat, 2019, LOOK LIV ELD EU TOD
   Gallistl V, 2020, SOC INCL, V8, P233, DOI 10.17645/si.v8i2.2607
   Gracia E, 2009, J MED INTERNET RES, V11, DOI 10.2196/jmir.1311
   GROSSMAN M, 1972, J POLIT ECON, V80, P223, DOI 10.1086/259880
   Hashiguchi T., 2020, HLTH WORKING PAPERS
   Heo J, 2015, CYBERPSYCH BEH SOC N, V18, P268, DOI 10.1089/cyber.2014.0549
   Hofer M, 2019, INT J COMMUN-US, V13, P4426
   Hunsaker A, 2018, NEW MEDIA SOC, V20, P3937, DOI 10.1177/1461444818787348
   Idler EL, 1997, J HEALTH SOC BEHAV, V38, P21, DOI 10.2307/2955359
   JYLHA M, 1998, J GERONTOL B-PSYCHOL, V53, pS14, DOI DOI 10.1093/GERONB/53B.3.S144
   KAPLAN G, 1988, J GERONTOL, V43, pS114, DOI 10.1093/geronj/43.4.S114
   Kok PE, 2011, J CLIN NURS, V20, P2997, DOI 10.1111/j.1365-2702.2011.03743.x
   Konig R, 2018, UNIVERSAL ACCESS INF, V17, P621, DOI 10.1007/s10209-018-0609-5
   Leinonen R, 2002, ARCH GERONTOL GERIAT, V35, P79, DOI 10.1016/S0167-4943(02)00017-1
   Marmot M, 2012, LANCET, V380, P1011, DOI 10.1016/S0140-6736(12)61228-8
   Negreiro M., 2015, 573884 PE EN
   Neter E., 2018, EHEALTH CURRENT EVID, V15, P153, DOI [10.1108/S2050-206020180000015011, DOI 10.1108/S2050-206020180000015011]
   OECD, 2012, HLTH GLANC EUR
   Powell JA, 2012, POLICY INTERNET, V4, DOI 10.1515/1944-2866.1180
   Sheng X., 2013, CYBERPSYCHOL BEHAV S, V16
   Shields M, 2001, Health Rep, V13, P35
   Solar Orielle, 2006, Health Promot J Austr, V17, P180
   Sum S., 2008, CYBERPSYCHOL BEHAV S, V11
   Tavares AI, 2018, INT J MED INFORM, V112, P104, DOI 10.1016/j.ijmedinf.2018.01.014
   van Deursen AJAM, 2015, EUR J COMMUN, V30, P171, DOI 10.1177/0267323115578059
   van Dijk, 2008, HDB INTERNET POLITIC
   Verropoulou G, 2012, EUR J AGEING, V9, P305, DOI 10.1007/s10433-012-0238-4
   Wangberg SC, 2008, HEALTH PROMOT INT, V23, P70, DOI 10.1093/heapro/dam039
   Webb TL, 2010, J MED INTERNET RES, V12, DOI 10.2196/jmir.1376
   Whitehead, 1991, POLICIES STRATEGIES
   World Health Organization, 2020, EHEALTH WHO
   Zimmer Z, 2000, J HEALTH SOC BEHAV, V41, P465, DOI 10.2307/2676298
   Zweifel P., 2009, HLTH EC
NR 53
TC 4
Z9 4
U1 11
U2 34
PU ELSEVIER IRELAND LTD
PI CLARE
PA ELSEVIER HOUSE, BROOKVALE PLAZA, EAST PARK SHANNON, CO, CLARE, 00000,
   IRELAND
SN 1386-5056
EI 1872-8243
J9 INT J MED INFORM
JI Int. J. Med. Inform.
PD SEP
PY 2020
VL 141
AR 104240
DI 10.1016/j.ijmedinf.2020.104240
PG 8
WC Computer Science, Information Systems; Health Care Sciences & Services;
   Medical Informatics
WE Science Citation Index Expanded (SCI-EXPANDED); Social Science Citation Index (SSCI)
SC Computer Science; Health Care Sciences & Services; Medical Informatics
GA OD3VH
UT WOS:000579780700052
PM 32739610
OA Green Published, Bronze
DA 2022-07-18
ER

PT J
AU Hadianfard, AM
   Mozaffari-Khosravi, H
   Karandish, M
   Azhdari, M
AF Hadianfard, Ali Mohammad
   Mozaffari-Khosravi, Hassan
   Karandish, Majid
   Azhdari, Maryam
TI Physical activity and sedentary behaviors (screen time and homework)
   among overweight or obese adolescents: a cross-sectional observational
   study in Yazd, Iran
SO BMC PEDIATRICS
LA English
DT Article
DE Overweight or obesity; Adolescents; Physical activity; Sedentary
   behaviors; Screen time
ID SCHOOL-AGED CHILDREN; NATIONAL-SURVEY; DIETARY HABITS; LEISURE-TIME;
   PREVALENCE
AB Background The growing number of adolescents who are overweight or obese (OW / OB) is a public concern. The present study was aimed to evaluate physical activity (PA) and sedentary behaviors (SB) (screen time (ST) and homework time (HT)) among Yazd OW/OB adolescents. Methods This cross-sectional study was performed among 510 students aged 12-16 in Yazd, Iran. The general information, PA, and SB (ST and HT) were collected by interview based on the WHO standard questionnaire. Anthropometric data were assessed by precise instruments. Daily energy intake (Energy) was obtained from a 7-day food record. Nutritionist 4 software (version I) was run to estimate the energy. Results There was a high prevalence of SB > 2h/day (97.6), ST > 2h/day (70.3%), overweight or obesity (40%), abdominal obesity (36.9%), physical inactivity (29.8%) among the students. The younger age (p = 0.014), energy (p < 0.001), no access to the yard (p < 0.001), family size <= 2 (p = 0.023), passive transportation, (p = 0.001), the highest school days' HT (p = 0.033) and SB (p = 0.021), and the highest weekends' HT among the students were the risk factors for OW/OB. The highest PA level was associated with a lower risk of OW/OB (p < 0.001). The findings were not the same in both sexes. Compared to the normal weight students, OW / OB spent more time on school days and weekdays for ST (P <0.001), HT (P <0.001, P = 0.005) and SB (P <0.001), respectively. OW/OB students showed a higher weekends' ST (p < 0.001) and lower HT (p = 0.048) than normal-weight students. Conclusion The prevalence of SB, ST, OW/OB, and physical inactivity were common. The school days and weekends' HT, the school days' SB and HT, age, energy, PA, and access to the yard, family size, and passive transportation were related to the greater chances of OW/OB students. Given that the expansion of online education and self-isolation in a new situation with COVID-19, it seems we will meet the worrying results.
C1 [Hadianfard, Ali Mohammad] Ahvaz Jundishapur Univ Med Sci, Sch Allied Med Sci, Dept Hlth Informat Technol, Ahvaz, Iran.
   [Mozaffari-Khosravi, Hassan; Azhdari, Maryam] Shahid Sadoughi Univ Med Sci, Sch Publ Hlth, Dept Nutr, Yazd, Iran.
   [Karandish, Majid] Ahvaz Jundishapur Univ Med Sci, Diabet Res Ctr, Hlth Res Inst, Ahvaz, Iran.
RP Azhdari, M (通讯作者)，Shahid Sadoughi Univ Med Sci, Sch Publ Hlth, Dept Nutr, Yazd, Iran.
EM azhdari_mar@yahoo.com
RI Hadianfard, Ali Mohammad/E-2561-2010
OI Hadianfard, Ali Mohammad/0000-0002-7225-2990
CR Adeniyi Ade F, 2011, Child Adolesc Psychiatry Ment Health, V5, P16, DOI 10.1186/1753-2000-5-16
   Al-Thani M, 2018, PUBLIC HEALTH, V160, P150, DOI 10.1016/j.puhe.2018.03.019
   Allafi A, 2014, PUBLIC HEALTH NUTR, V17, P2045, DOI 10.1017/S1368980013002218
   Amiri P., 2020, SCI REP-UK, V10, P1, DOI [10.1038/s41598-019-56847-4, DOI 10.1038/S41598-019-56847-4]
   de Onis M, 2007, B WORLD HEALTH ORGAN, V85, P660, DOI 10.2471/BLT.07.043497
   Fang KH, 2019, CHILD CARE HLTH DEV, V45, P744, DOI 10.1111/cch.12701
   Gholami S., 2019, INT J SCH HLTH, V6, P1
   Godakanda Indrani, 2018, BMC Res Notes, V11, P186, DOI 10.1186/s13104-018-3292-y
   Gornicka M, 2020, INT J ENV RES PUB HE, V17, DOI 10.3390/ijerph17217842
   Karandish M., 2020, Journal of Nutrition and Food Security, V5, P306, DOI 10.18502/jnfs.v5i4.4432
   Keane E, 2017, PEDIATR EXERC SCI, V29, P408, DOI 10.1123/pes.2016-0234
   Kelishadi R, 2017, J CARDIOVASC THORAC, V9, P41, DOI 10.15171/jcvtr.2017.06
   Kelishadi R, 2015, INT J PREVENTIVE MED, V6, DOI 10.4103/2008-7802.162953
   Kowalski KC., 2004, COLL KINESIOLOGY U S
   Lopez-Bueno R, 2021, PREV MED, V143, DOI 10.1016/j.ypmed.2020.106349
   Lopez-Bueno R, 2020, FRONT PEDIATR, V8, DOI 10.3389/fped.2020.00573
   Lourenco CLM, 2020, REV INFANC ADOLESC, P1, DOI 10.4995/reinad.2020.13236
   Mozafarian N, 2017, INT J PREVENTIVE MED, V8, DOI 10.4103/ijpvm.IJPVM_36_17
   Mozaffari-Khosravi H, SLEEP BIOL RHYTHMS, V19, P79
   Omorou AY, 2020, PREV MED, V134, DOI 10.1016/j.ypmed.2020.106043
   Sisson SB, 2010, J ADOLESCENT HEALTH, V47, P309, DOI 10.1016/j.jadohealth.2010.02.016
   Xi B, 2020, J CLIN ENDOCR METAB, V105, DOI 10.1210/clinem/dgz195
   Zhang J, 2018, BIOMED ENVIRON SCI, V31, P1, DOI 10.3967/bes2018.001
NR 23
TC 1
Z9 1
U1 0
U2 3
PU BMC
PI LONDON
PA CAMPUS, 4 CRINAN ST, LONDON N1 9XW, ENGLAND
EI 1471-2431
J9 BMC PEDIATR
JI BMC Pediatr.
PD SEP 23
PY 2021
VL 21
IS 1
AR 421
DI 10.1186/s12887-021-02892-w
PG 10
WC Pediatrics
WE Science Citation Index Expanded (SCI-EXPANDED); Social Science Citation Index (SSCI)
SC Pediatrics
GA UU2UG
UT WOS:000698655700004
PM 34556070
OA Green Published, gold
DA 2022-07-18
ER

PT J
AU Struwe, C
   Golinski, M
   Grimm, C
   Dickel, S
   Grummich, K
   Nothacker, M
   Voigt-Radloff, S
   Meerpohl, J
   Moerer, O
AF Struwe, Claudia
   Golinski, Martin
   Grimm, Clemens
   Dickel, Steffen
   Grummich, Kathrin
   Nothacker, Monika
   Voigt-Radloff, Sebastian
   Meerpohl, Jorg
   Moerer, Onnen
CA CEOsys Network
TI A Comparison and Evaluation of International Guidelines on the Treatment
   of Severe SARS-CoV-2 Infection
SO DEUTSCHES ARZTEBLATT INTERNATIONAL
LA English
DT Article
AB Background: When the SARS-CoV-2 pandemic began, no uniform treatment and care strategies for critically ill COVID-19 patients were yet available. National and international treatment recommendations were formulated under time pressure, initially on the basis of indirect evidence from the treatment of similar diseases. In this article, we give an overview of the content, currency, and methodological quality of the existing national and international guidelines, with special attention to the care of critically ill patients. Methods: Guidelines were identified by a comprehensive search, the included guidelines were assessed in standardized fashion with the AGREE II guideline assessment instrument and according to the AMWF rulebook criteria, and the core recommendations of the included and methodologically high-quality guidelines were compared. Results: Nine of the 97 guidelines that were identified fulfilled the content criteria for inclusion, and 6 of these fulfilled the qualitative criteria; these 6 guidelines still differed, however, in the topics to which they devoted the most attention, as well as in their methodological quality and currency. The treatment strategies for patients with severe respiratory failure (lung-protective ventilation strategies and rescue measures) deviated little from established standards. Uniform recommendations were made, among other things, for the administration of dexamethasone, which was recommended in all of the guidelines for patients requiring oxygen treatment, as well as for antithrombotic drug prophylaxis and for the prone positioning of ventilated patients. Many recommendations were based on insufficient evidence, and some were contradictory, e.g., those regarding antibiotic treatment or the choice between high-flow oxygen administration via nasal canula (HFNC) and noninvasive ventilation (NIV). Conclusion: The consultation of multiple high-quality international guidelines and guideline recommendations shared in online portals such as MagicApp are helpful sources of information for clinicians. In view of the continuing lack of strong evidence, further research on intensive care treatments is needed (aspects of ventilation, positioning therapy, and the role of extracorporeal membrane oxygenation [ECMO]).
C1 [Struwe, Claudia; Golinski, Martin; Grimm, Clemens; Dickel, Steffen; Moerer, Onnen] Univ Med Ctr Gottingen, Dept Anesthesiol, Gottingen, Germany.
   [Grummich, Kathrin; Meerpohl, Jorg] Univ Freiburg, Med Ctr, Inst Evidence Med, Freiburg, Germany.
   [Nothacker, Monika] Philipps Univ Marburg, AWMF Inst Med Knowledge Management, Marburg, Germany.
   [Voigt-Radloff, Sebastian] Univ Freiburg, Fac Med, Cochrane Germany Fdn, Inst Evidence Med, Freiburg, Germany.
   [Voigt-Radloff, Sebastian] Univ Freiburg, Med Ctr, Freiburg, Germany.
RP Moerer, O (通讯作者)，Univ Med Gottingen, Klin Anasthesiol, Robert Koch Str 40, D-37075 Gottingen, Germany.
EM omoerer@med.uni-goettingen.de
FU German Federal Ministry of Education and Research (BMBF) [FKZ 01KX2021]
FX This study was facilitated and conducted within the framework of the
   CEO-sys network Germany (COVID ecosystem) which is funded by the German
   Federal Ministry of Education and Research (BMBF) . [FKZ 01KX2021] .
CR Alhazzani W., 2021, CRIT CARE MED, V49
   Alhazzani W, CRIT CARE MED, V48, P440
   AWMF, AWMF REG LEITL STUF
   Badulak J, 2021, ASAIO J, V67, P485, DOI 10.1097/MAT.0000000000001422
   Barazzoni R, 2020, CLIN NUTR, V39, P1631, DOI 10.1016/j.clnu.2020.03.022
   Brouwers MC, 2010, CAN MED ASSOC J, V182, pE839, DOI 10.1503/cmaj.090449
   CEOsys, CEOSYS
   Cluzeau F, 2003, QUAL SAF HEALTH CARE, V12, P18
   Crisp J, 1997, NURS RES, V46, P116, DOI 10.1097/00006199-199703000-00010
   Cuker A, 2021, BLOOD ADV, V5, P872, DOI 10.1182/bloodadvances.2020003763
   Dagens A, 2020, BMJ-BRIT MED J, V369, DOI 10.1136/bmj.m1936
   Department of Health, REP S AFR NAT I COMM
   Department of Health, REP S AFR COVID 19 R
   DGAI AWMF, S3 LEITL INV BEATM E
   DGIIN DIVI DGP DGI AWMF, 2021, AWMF S3 LEITL EMPF S
   ECRI, ECRI
   Faculty of Intensive Care Medicine Intensive Care Society., CLIN GUID MAN CRIT C
   Guyatt GH, 2008, BRIT MED J, V336, P924, DOI 10.1136/bmj.39489.470347.AD
   Li Q, ANN TRANSL MED, V9, P633
   McMaster University, EV PRIM GRADEPRO GDT
   McMaster University and Evidence Prime Inc, GRADEPRO GDT
   Moghadas SM, CLIN INFECT DIS, V73, P2257
   Morgan RL, 2018, HEALTH RES POLICY SY, V16, DOI 10.1186/s12961-018-0330-0
   Munn Z, 2020, ANN INTERN MED, V173, P1012, DOI 10.7326/M20-4907
   National Health Commission of the People's Republic of China, DIAGN TREATM PROT CO
   National Institute for Health and Care Excellence, COVID 19 RAP GUID MA
   National Institutes of Health, COVID 19 TREATM GUID
   Stamm TA, 2021, J CLIN EPIDEMIOL, V135, P125, DOI 10.1016/j.jclinepi.2021.03.005
   Trip Database Ltd, TRIP MED LTD
   Wang YY, 2021, FRONT MED-LAUSANNE, V8, DOI 10.3389/fmed.2021.630765
   World Health Organization, THER COVID 19 LIV GU
   World Health Organization, COR DIS COVID 19 DAS
   World Health Organization, CLIN MAN COVID 19
NR 33
TC 0
Z9 0
U1 2
U2 2
PU DEUTSCHER AERZTE-VERLAG GMBH
PI COLOGNE
PA DIESELSTRABE 2, POSTFACH 400265, D-50859 COLOGNE, GERMANY
SN 1866-0452
J9 DTSCH ARZTEBL INT
JI Dtsch. Arztebl. Int.
PD JAN 21
PY 2022
VL 119
IS 3
BP 23
EP +
DI 10.3238/arztebl.m2022.0006
PG 23
WC Medicine, General & Internal
WE Science Citation Index Expanded (SCI-EXPANDED)
SC General & Internal Medicine
GA 0Y6ZB
UT WOS:000790535800001
PM 34939920
OA Green Published, Bronze
DA 2022-07-18
ER

PT J
AU Elavsky, S
   Jandackova, V
   Knapova, L
   Vasendova, V
   Sebera, M
   Kastovska, B
   Blaschova, D
   Kuhnova, J
   Cimler, R
   Vilimek, D
   Bosek, T
   Koenig, J
   Jandacka, D
AF Elavsky, S.
   Jandackova, V.
   Knapova, L.
   Vasendova, V.
   Sebera, M.
   Kastovska, B.
   Blaschova, D.
   Kuhnova, J.
   Cimler, R.
   Vilimek, D.
   Bosek, T.
   Koenig, J.
   Jandacka, D.
TI Physical activity in an air-polluted environment: behavioral,
   psychological and neuroimaging protocol for a prospective cohort study
   (Healthy Aging in Industrial Environment study - Program 4)
SO BMC PUBLIC HEALTH
LA English
DT Article
DE Air pollution; Environment; Physical activity; Health; Cognition;
   Neuroimaging; Aging
ID ECOLOGICAL MOMENTARY ASSESSMENT; DEPRESSED MOOD CONSISTENCY; COGNITIVE
   DECLINE; MOBILE-TECHNOLOGY; HAIR CORTISOL; EXPOSURE; ADULTS;
   METAANALYSIS; DEMENTIA; ANXIETY
AB BackgroundAir pollution has been linked to increased mortality and morbidity. The Program 4 of the Healthy Aging in Industrial Environment study investigates whether the health and wellbeing benefits of physical activity (PA) can be fully realized in individuals living in highly polluted environments. Herein, we introduce the behavioral, psychological and neuroimaging protocol of the study.MethodsThis is a prospective cohort study of N=1500 individuals aged 18-65years comparing: (1) individuals living in the highly polluted, industrial region surrounding the city of Ostrava (n=750), and (2) controls from the comparison region with relative low pollution levels in Southern Bohemia (n=750). Quota sampling is used to obtain samples balanced on age, gender, PA status (60% active runners vs. 40% insufficiently active). Participants are screened and complete baseline assessments through online questionnaires and in-person lab-based assessments of physiological, biomechanical, neuroimaging and cognitive function parameters. Prospective 12-month intensive monitoring of air pollution and behavioral parameters (PA, inactivity, and sleep) follows, with a focus on PA-related injuries and psychological factors through fitness trackers, smartphones, and mobile apps. Subsequently, there will be a 5-year follow-up of the study cohort.DiscussionThe design of the study will allow for (1) the assessment of both short-term variation and long-term change in behavioral parameters, (2) evaluation of the incidence of musculoskeletal injuries and psychological factors impacting behavior and injury recovery, and (3) the impact that air pollution status (and change) has on behavior, psychological resilience, and injury recovery. Furthermore, the integration of MRI techniques and cognitive assessment in combination with data on behavioral, biological and environmental variables will provide an opportunity to examine brain structure and cognitive function in relation to health behavior and air pollution, as well as other factors affecting resilience against and vulnerability to adverse changes in brain structure and cognitive aging. This study will help inform individuals about personal risk factors and decision-makers about the impact of environmental factors on negative health outcomes and potential underlying biological, behavioral and psychological mechanisms. Challenges and opportunities stemming from the timing of the study that coincided with the COVID-19 pandemic are also discussed.
C1 [Elavsky, S.; Jandackova, V.; Knapova, L.; Vasendova, V.; Sebera, M.; Kastovska, B.; Blaschova, D.; Vilimek, D.; Bosek, T.; Jandacka, D.] Univ Ostrava, Fac Educ, Ostrava, Czech Republic.
   [Elavsky, S.; Knapova, L.] Masaryk Univ, Fac Informat, Brno, Czech Republic.
   [Jandackova, V.] Univ Ostrava, Fac Med, Ostrava, Czech Republic.
   [Kuhnova, J.; Cimler, R.] Univ Hradec Kralove, Fac Life Sci, Hradec Kralove, Czech Republic.
   [Vilimek, D.] VSB Tech Univ Ostrava, Ostrava, Czech Republic.
   [Koenig, J.] Univ Bern, Univ Hosp Child & Adolescent Psychiat & Psychothe, Bern, Switzerland.
   [Koenig, J.] Heidelberg Univ, Sect Expt Child & Adolescent Psychiat, Dept Child & Adolescent Psychiat, Ctr Psychosocial Med, Heidelberg, Germany.
RP Elavsky, S (通讯作者)，Univ Ostrava, Fac Educ, Ostrava, Czech Republic.; Elavsky, S (通讯作者)，Masaryk Univ, Fac Informat, Brno, Czech Republic.
EM steriani.elavsky@osu.cz
RI Elavsky, Steriani/GLS-6759-2022; Jandacka, Daniel/B-6035-2011;
   Blaschova, Denisa/ABF-6745-2021; Knapová, Lenka/GLQ-7644-2022; Koenig,
   Julian/J-8863-2017
OI Elavsky, Steriani/0000-0002-5070-0481; Jandacka,
   Daniel/0000-0003-2653-2569; Knapová, Lenka/0000-0002-1366-8961; Koenig,
   Julian/0000-0003-1009-9625; Vilimek, Dominik/0000-0003-3781-1280
FU European Union [CZ.02.1.01/0.0/0.0/16_019/0000798]; Ministry of
   Education, Youth and Sports of the Czech Republic
FX This publication was based on the information (data) provided from the
   Program 4 within the research project designated (named) "Healthy Aging
   in Industrial Environment HAIE" with registration number of
   CZ.02.1.01/0.0/0.0/16_019/0000798, which was funded by the European
   Union and provided by the Ministry of Education, Youth and Sports of the
   Czech Republic. The mentioned information (data) was obtained (gathered)
   by the Department of Human Movement Studies, The Human Motion Diagnostic
   Center, University of Ostrava, Ostrava, Czech Republic.
CR Allen J L, 2017, Curr Environ Health Rep, V4, P180, DOI 10.1007/s40572-017-0134-3
   Altug H, 2020, ENVIRON INT, V136, DOI 10.1016/j.envint.2019.105448
   An R, 2015, PUBLIC HEALTH, V129, P1637, DOI 10.1016/j.puhe.2015.07.017
   An RP, 2018, PERSPECT PUBLIC HEAL, V138, P111, DOI 10.1177/1757913917726567
   Bauman AE, 2012, LANCET, V380, P258, DOI 10.1016/S0140-6736(12)60735-1
   Bloemsma LD, 2019, ENVIRON INT, V131, DOI 10.1016/j.envint.2019.104991
   Bloemsma LD, 2019, ENVIRON RES, V169, P348, DOI 10.1016/j.envres.2018.11.026
   Bos I, 2014, SPORTS MED, V44, P1505, DOI 10.1007/s40279-014-0222-6
   Braithwaite I, 2019, ENVIRON HEALTH PERSP, V127, DOI 10.1289/EHP4595
   Buoli M, 2018, ENVIRON INT, V118, P154, DOI 10.1016/j.envint.2018.05.044
   Center PR, 2016, SMARTPHONE OWNERSHIP
   Chen H, 2017, LANCET, V389, P718, DOI 10.1016/S0140-6736(16)32399-6
   Choi J, 2017, BMC PUBLIC HEALTH, V17, DOI 10.1186/s12889-017-4255-2
   Cipriani G, 2018, AM J ALZHEIMERS DIS, V33, P333, DOI 10.1177/1533317518777859
   Clifford A, 2016, ENVIRON RES, V147, P383, DOI 10.1016/j.envres.2016.01.018
   Cooper GAA, 2012, FORENSIC SCI INT, V218, P20, DOI 10.1016/j.forsciint.2011.10.024
   Costa LG, 2020, PHARMACOL THERAPEUT, V210, DOI 10.1016/j.pharmthera.2020.107523
   Cruz BD, 2020, J AFFECT DISORDERS, V265, P59, DOI 10.1016/j.jad.2020.01.023
   Cserbik D, 2020, ENVIRON INT, V143, DOI 10.1016/j.envint.2020.105933
   Dawel A, 2020, FRONT PSYCHIATRY, V11, DOI 10.3389/fpsyt.2020.579985
   Bert PD, 2018, CURR ENV HLTH REP, V5, P351, DOI 10.1007/s40572-018-0209-9
   Degroote L, 2020, INT J BEHAV NUTR PHY, V17, DOI 10.1186/s12966-020-00932-9
   Dixon K, 2015, AIR QUALITY HLTH WEL
   Doherty K, 2020, INTERACT COMPUT, V32, P257, DOI 10.1093/iwcomp/iwaa019
   Dunca GE., 2020, PLOS ONE, V15
   EEA E.E.A., 2019, AIR QUAL EUR 2019
   Erickson KI, 2019, MED SCI SPORT EXER, V51, P1242, DOI 10.1249/MSS.0000000000001936
   Fact Sheet Physical Activity, GLOBAL RECOMMENDATIO
   Faulkner G, 2020, FRONT COMMUN, V5, DOI 10.3389/fcomm.2020.571833
   Gatto NM, 2014, NEUROTOXICOLOGY, V40, P1, DOI 10.1016/j.neuro.2013.09.004
   Geidl W, 2020, INT J BEHAV NUTR PHY, V17, DOI 10.1186/s12966-020-01007-5
   Giles LV, 2014, SPORTS MED, V44, P223, DOI 10.1007/s40279-013-0108-z
   Gonzalez D, 2019, SCI REP-UK, V9, DOI 10.1038/s41598-019-44693-3
   Gu D, 2015, J PAC RIM PSYCHOL, V9, P65, DOI 10.1017/prp.2015.10
   Hagler DJ, 2019, NEUROIMAGE, V202, P16091, DOI 10.1016/j.neuroimage.2019.116091
   Hahad O, 2020, INT J MOL SCI, V21, DOI 10.3390/ijms21124306
   Hamer M, 2009, PSYCHOL MED, V39, P3, DOI 10.1017/S0033291708003681
   He GJ, 2020, NAT SUSTAIN, V3, DOI 10.1038/s41893-020-0581-y
   Heron KE, 2017, J PEDIATR PSYCHOL, V42, P1087, DOI 10.1093/jpepsy/jsx078
   Heron KE, 2010, BRIT J HEALTH PSYCH, V15, P1, DOI 10.1348/135910709X466063
   Hu L, 2017, INT J BEHAV MED, V24, P520, DOI 10.1007/s12529-017-9647-2
   Hunova I, 2020, ATMOSPHERE-BASEL, V11, DOI 10.3390/atmos11020214
   Joint FAO/WHO Expert Committee on Food Additives, 2006, World Health Organ Tech Rep Ser, V930, P1
   Kampa M, 2008, ENVIRON POLLUT, V151, P362, DOI 10.1016/j.envpol.2007.06.012
   Kawada T, 2016, INT J HYG ENVIR HEAL, V219, P477, DOI 10.1016/j.ijheh.2016.01.003
   Kilian J, 2018, BIOMED J, V41, P141, DOI 10.1016/j.bj.2018.06.001
   Kirschbaum C., 2014, STANDARDIZATION HAIR
   Kramer JH, 2014, J INT NEUROPSYCH SOC, V20, P11, DOI 10.1017/S1355617713001094
   Kulick ER, 2020, NEUROLOGY, V94, pE1782, DOI 10.1212/WNL.0000000000009314
   Kumari P, 2020, URBAN CLIM, V34, DOI 10.1016/j.uclim.2020.100719
   Lawrence WR, 2018, SLEEP, V41, DOI 10.1093/sleep/zsy122
   Lim YH, 2012, ENVIRON HEALTH PERSP, V120, P1023, DOI 10.1289/ehp.1104100
   Livingston G, 2020, LANCET, V396, P413, DOI 10.1016/S0140-6736(20)30367-6
   Manenschijn L, 2011, STEROIDS, V76, P1032, DOI 10.1016/j.steroids.2011.04.005
   Martinez EZ, 2020, CIENC SAUDE COLETIVA, V25, P4157, DOI [10.1590/1413-812320202510.2.27242020, 10.1590/1413-812320202510.227242020]
   McDowell CP, 2019, AM J PREV MED, V57, P545, DOI 10.1016/j.amepre.2019.05.012
   Messier SP, 2018, AM J SPORT MED, V46, P2211, DOI 10.1177/0363546518773755
   Meyer J, 2020, INT J ENV RES PUB HE, V17, DOI 10.3390/ijerph17186469
   Mioshi E, 2006, INT J GERIATR PSYCH, V21, P1078, DOI 10.1002/gps.1610
   Murawski B, 2018, SLEEP MED REV, V40, P160, DOI 10.1016/j.smrv.2017.12.003
   Nations U of Economic D Affairs S Division P, 2019, WORLD POPULATION AGE
   Newbury JB, 2019, JAMA PSYCHIAT, V76, P614, DOI 10.1001/jamapsychiatry.2019.0056
   OECD, 2020, ED GLANCE 2020 OECD, DOI [10.1787/69096873-en, DOI 10.1787/69096873-EN]
   Office CS, LIF TABL CZECH REP C
   Ogen Y, 2020, SCI TOTAL ENVIRON, V726, DOI 10.1016/j.scitotenv.2020.138605
   Pasqua LA, 2018, INT J ENV RES PUB HE, V15, DOI 10.3390/ijerph15071502
   Peirce J, 2019, BEHAV RES METHODS, V51, P195, DOI 10.3758/s13428-018-01193-y
   Perach R, 2019, SLEEP MED REV, V43, P1, DOI 10.1016/j.smrv.2018.09.003
   Petkus AJ, 2019, AM J GERIAT PSYCHIAT, V27, P1083, DOI 10.1016/j.jagp.2019.04.019
   Preiss M., 2012, NEUROPSYCHOLOGICK BA, V3
   Pun VC, 2017, ENVIRON HEALTH PERSP, V125, P342, DOI 10.1289/EHP494
   Raaschou-Nielsen O, 2013, LANCET ONCOL, V14, P813, DOI 10.1016/S1470-2045(13)70279-1
   Rebar AL, 2015, HEALTH PSYCHOL REV, V9, P366, DOI 10.1080/17437199.2015.1022901
   Rey A., 1964, LEXAMEN CLINIQUE PSY
   Roberts JD, 2014, PLOS ONE, V9, DOI 10.1371/journal.pone.0090143
   Russ TC, 2019, CURR OPIN PSYCHIATR, V32, P97, DOI 10.1097/YCO.0000000000000480
   Sapolsky RM, 2000, ARCH GEN PSYCHIAT, V57, P925, DOI 10.1001/archpsyc.57.10.925
   Sass V, 2017, HEALTH PLACE, V48, P72, DOI 10.1016/j.healthplace.2017.09.006
   Schoenberg MR, 2006, ARCH CLIN NEUROPSYCH, V21, P693, DOI 10.1016/j.acn.2006.06.010
   Scollon CN, 2009, SOC INDIC RES SER, V39, P157, DOI 10.1007/978-90-481-2354-4_8
   Slezakova K, 2020, ENVIRON POLLUT, V258, DOI 10.1016/j.envpol.2019.113648
   Sram RJ, 2013, INT J HYG ENVIR HEAL, V216, P533, DOI 10.1016/j.ijheh.2012.12.001
   Stalder T, 2017, PSYCHONEUROENDOCRINO, V77, P261, DOI 10.1016/j.psyneuen.2016.12.017
   Staufenbiel SM, 2013, PSYCHONEUROENDOCRINO, V38, P1220, DOI 10.1016/j.psyneuen.2012.11.015
   Stone A.A., 2007, SCI REAL TIME DATA C, P3
   Underwood E, 2017, SCIENCE, V355, P342, DOI [10.1126/science.355.6323.342, DOI 10.1126/SCIENCE.355.6323.342]
   Vaynman S, 2004, EUR J NEUROSCI, V20, P2580, DOI 10.1111/j.1460-9568.2004.03720.x
   Wagstyl K., 2018, MELD PROTOCOL 3 FREE
   Wennig R, 2000, FORENSIC SCI INT, V107, P5, DOI 10.1016/S0379-0738(99)00146-2
   Weuve J, 2012, ARCH INTERN MED, V172, P219, DOI 10.1001/archinternmed.2011.683
   World Health Organization, 2018, AMB OUTD AIR POLL AM
   World Health Organization, 2017, AIR QUAL GUID GLOB U
   Younan D, 2020, BRAIN, V143, P289, DOI 10.1093/brain/awz348
   Yu HJ, 2019, INT J ENV RES PUB HE, V16, DOI 10.3390/ijerph16183362
   Yu HJ, 2018, INT J ENV RES PUB HE, V15, DOI 10.3390/ijerph15122811
   Zajenkowski M, 2020, PERS INDIV DIFFER, V166, DOI 10.1016/j.paid.2020.110199
   Zhai L, 2015, DEPRESS ANXIETY, V32, P664, DOI 10.1002/da.22386
   Zhu YJ, 2020, SCI TOTAL ENVIRON, V727, DOI 10.1016/j.scitotenv.2020.138704
   Zijlema WL, 2016, INT J HYG ENVIR HEAL, V219, P478, DOI 10.1016/j.ijheh.2016.02.005
   Zijlema WL, 2016, INT J HYG ENVIR HEAL, V219, P212, DOI 10.1016/j.ijheh.2015.11.006
NR 100
TC 3
Z9 4
U1 8
U2 14
PU BMC
PI LONDON
PA CAMPUS, 4 CRINAN ST, LONDON N1 9XW, ENGLAND
EI 1471-2458
J9 BMC PUBLIC HEALTH
JI BMC Public Health
PD JAN 12
PY 2021
VL 21
IS 1
AR 126
DI 10.1186/s12889-021-10166-4
PG 14
WC Public, Environmental & Occupational Health
WE Science Citation Index Expanded (SCI-EXPANDED); Social Science Citation Index (SSCI)
SC Public, Environmental & Occupational Health
GA PU7TE
UT WOS:000609502800001
PM 33435943
OA Green Published, gold
DA 2022-07-18
ER

PT J
AU Nnodu, OE
   Osei-Akoto, A
   Nembaware, V
   Kent, J
   Nwegbu, M
   Minja, I
   Mazandu, GK
   Makani, J
   Wonkam, A
AF Nnodu, Obiageli Eunice
   Osei-Akoto, Alex
   Nembaware, Victoria
   Kent, Jill
   Nwegbu, Maxwell
   Minja, Irene
   Mazandu, Gaston Kuzamunu
   Makani, Julie
   Wonkam, Ambroise
TI Skills Capacity Building For Health Care Services and Research Through
   the Sickle Pan African Research Consortium
SO FRONTIERS IN GENETICS
LA English
DT Article
DE capacity building; health care; research; data management; sickle cell
   disease; Africa
ID CELL-DISEASE
AB Skills development, the building of human capacity, is key to any sustainable capacity building effort, however, such undertakings require adaptable and tailored strategies. The Sickle Pan-African Research Consortium (SPARCo) is building capacity in sickle cell disease (SCD) management and research in sub-Saharan Africa, including a multi-national SCD patient registry, this is underpinned by skills development activities in data, research, and SCD management. Method: The SPARCo Skills Working Group was set up with the mandate of coordinating skills development activities across the three SPARCo sites in Ghana, Nigeria and Tanzania. To tailor activities to the requirements of the consortium, a needs assessment was conducted at the start of the project which identified skills required for SCD management and research and catalogued existing external and internal training programmes. The needs assessment highlighted differences in skill levels between the sites and different organisational structures which required tailored skills development activities at individual, site and consortium levels. Strategy: Based on the needs and the resources available, different types of training activities were implemented: these included online, blended and face to face activities. In order to create a sustainable skills development programme, existing short, medium, long-term, on-job training activities were used wherever possible. World Sickle Cell Day (19th June) was leveraged for training and health education activities. Results: SPARCo has recorded 1,726 participants in skills development activities across the three sites. Skills have been enhanced in data management, SCD and research to underpin the core deliverables of SPARCo. Conclusion and Lessons Learned: The baseline needs assessments and continual review and adjustment were critical for development of an effective skill development strategy for the consortium. This adaptability was particularly valuable during the COVID-19 pandemic. The sustainability plan leveraged existing programmes and activities and has created a pool of people with required skills for health care and research in SCD. To be effective, skills development programmes need to take into account existing capacity, training opportunities and local conditions. The model was applied to SCD and is adaptable to other skills development in healthcare and research in low and middle- income countries.
C1 [Nnodu, Obiageli Eunice] Univ Abuja, Abuja, Nigeria.
   [Nnodu, Obiageli Eunice] Univ Abuja, Ctr Excellence Sickle Cell Dis Res & Training, Abuja, Nigeria.
   [Nnodu, Obiageli Eunice] Univ Abuja, Coll Hlth Sci, Dept Haematol & Blood Transfus, Abuja, Nigeria.
   [Osei-Akoto, Alex] Komfo Anokye Teaching Hosp, Dept Child Hlth, Kumasi, Ghana.
   [Osei-Akoto, Alex] Kwame Nkrumah Univ Sci & Technol, Kumasi, Ghana.
   [Nembaware, Victoria; Wonkam, Ambroise] Univ Cape Town, Fac Hlth Sci, Div Human Genet, Cape Town, South Africa.
   [Nembaware, Victoria; Kent, Jill; Makani, Julie] Muhimbili Univ Hlth & Allied Sci, Dar Es Salaam, Tanzania.
   [Nwegbu, Maxwell] Univ Abuja, Coll Hlth Sci, Dept Chem Pathol, Abuja, Nigeria.
   [Minja, Irene] Muhimbili Univ Hlth & Allied Sci, Dept Restorat Dent, Dar Es Salaam, Tanzania.
   [Mazandu, Gaston Kuzamunu] Stellenbosch Univ, African Inst Math Sci, Fac Sci, Muizenberg, South Africa.
   [Mazandu, Gaston Kuzamunu] African Inst Math Sci, Cape Town, South Africa.
   [Wonkam, Ambroise] Johns Hopkins Univ, Dept Genet Med, Sch Med, Baltimore, MD USA.
RP Nnodu, OE (通讯作者)，Univ Abuja, Abuja, Nigeria.; Nnodu, OE (通讯作者)，Univ Abuja, Ctr Excellence Sickle Cell Dis Res & Training, Abuja, Nigeria.; Nnodu, OE (通讯作者)，Univ Abuja, Coll Hlth Sci, Dept Haematol & Blood Transfus, Abuja, Nigeria.
EM oennodu@gmail.com
FU United States (United States) National Heart, Lung and Blood Institute
   (NHLBI) [U24HL13045881, U24HL135600]; Sickle Data Coordinating Center
FX Funding for this work was received from the United States (United
   States) National Heart, Lung and Blood Institute (NHLBI) (Grant Numbers
   U24HL13045881 the Sickle Pan African Research Consortium
   (04/01/2017-03/31/2021) and U24HL135600 and Sickle Data Coordinating
   Center, (04/01/2017-03/31/2021).
CR Adekile A, 2019, DATABASE-OXFORD, DOI 10.1093/database/baz118
   American Society of Hematology, 2021, CONS IN NEWB SCREEN
   Chianumba RI, 2022, FRONT GENET, V13, DOI 10.3389/fgene.2022.826132
   Isa H, 2020, BLOOD CELL MOL DIS, V84, DOI 10.1016/j.bcmd.2020.102438
   Makani J, 2020, LANCET HAEMATOL, V7, pE98, DOI 10.1016/S2352-3026(20)30006-5
   Makani J, 2017, LANCET, V389, P2355, DOI 10.1016/S0140-6736(17)31615-X
   Munung NS, 2019, FRONT GENET, V10, DOI 10.3389/fgene.2019.00943
   Nembaware V, 2020, OMICS, V24, P559, DOI 10.1089/omi.2020.0153
   Noubouossie D., 2016, ISBT SCI SER, V11, P256, DOI [10.1111/voxs.12226, DOI 10.1111/VOXS.12226]
   Ofori-Acquah SF, 2020, LANCET GLOB HEALTH, V8, pE1255, DOI 10.1016/S2214-109X(20)30348-X
   Williams TN, 2016, HEMATOL ONCOL CLIN N, V30, P343, DOI 10.1016/j.hoc.2015.11.005
   Wonkam A, 2019, LANCET GLOB HEALTH, V7, pE1310, DOI 10.1016/S2214-109X(19)30364-X
NR 12
TC 0
Z9 0
U1 0
U2 0
PU FRONTIERS MEDIA SA
PI LAUSANNE
PA AVENUE DU TRIBUNAL FEDERAL 34, LAUSANNE, CH-1015, SWITZERLAND
EI 1664-8021
J9 FRONT GENET
JI Front. Genet.
PD JUN 15
PY 2022
VL 13
AR 805806
DI 10.3389/fgene.2022.805806
PG 12
WC Genetics & Heredity
WE Science Citation Index Expanded (SCI-EXPANDED)
SC Genetics & Heredity
GA 2N5NV
UT WOS:000818426300001
PM 35783259
OA gold, Green Published
DA 2022-07-18
ER

PT J
AU Liu, MQ
   Cui, TT
   Wang, Q
   Han, Y
   Han, Y
   Yang, LQ
   Shi, NY
   Yi, YQ
   Jin, H
AF Liu, Minqi
   Cui, Tingting
   Wang, Qiang
   Han, Ying
   Han, Yue
   Yang, Liuqing
   Shi, Naiyang
   Yi, Youqin
   Jin, Hui
TI Using an extended protection motivation theory to explain vaccine
   hesitancy: a cross-sectional study among Chinese adults
SO HUMAN VACCINES & IMMUNOTHERAPEUTICS
LA English
DT Article
DE Vaccine hesitancy; protection motivation theory; behavior; adults
ID HEALTH-CARE WORKERS; FEAR APPEALS; METAANALYSIS; ACCEPTANCE; ATTITUDE;
   CANCER
AB Background Vaccine hesitancy was listed as one of the top 10 issues threatening global health in 2019. The objectives of this study were to (a) use an extended protection motivation theory (PMT) with an added trust component to identify predictors of vaccine hesitancy and (b) explore the predictive ability of vaccine hesitancy on vaccination behavior. Methods We conducted an online questionnaire from February 9 to April 9, 2021, in China. The target population was Chinese residents aged 18 and over. A total of 14,236 responses were received. Structural equation modeling was used to test the extended PMT model hypotheses. Results A total of 10,379 participants were finally included in this study, of whom 52.0% showed hesitancy toward vaccination. 2854 (27.5%) participants reported that they got flu shots in the past year, and 2561 (24.7%) participants were vaccinated against COVID-19. 2857 (27.5%) participants engaged in healthcare occupation. The model explained 85.7% variance of vaccine hesitancy. Self-efficacy was the strongest predictor, negatively associated with vaccine hesitancy (beta = -0.584; p < .001). Response efficacy had a negative effect on vaccine hesitancy (beta = -0.372; p < .001), while threat appraisal showed a positive effect (beta = 0.104; p < .001). Compared with non-health workers, health workers showed more vaccine hesitancy, and response efficacy was the strongest predictor (beta = -0.560; p < .001). Vaccine hesitancy had a negative effect on vaccination behavior (beta = -0.483; p < .001), and the model explained 23.4% variance of vaccination behavior. Conclusions This study demonstrates that the extended PMT model is efficient in explaining vaccine hesitancy. However, the predictive ability of vaccine hesitancy on vaccination behavior is limited.
C1 [Liu, Minqi; Cui, Tingting; Wang, Qiang; Han, Ying; Han, Yue; Yang, Liuqing; Shi, Naiyang; Yi, Youqin; Jin, Hui] Southeast Univ, Key Lab Environm Med Engn, Minist Educ, Sch Publ Hlth, Nanjing, Peoples R China.
   [Liu, Minqi; Cui, Tingting; Wang, Qiang; Han, Ying; Han, Yue; Yang, Liuqing; Shi, Naiyang; Yi, Youqin; Jin, Hui] Southeast Univ, Sch Publ Hlth, Dept Epidemiol & Hlth Stat, Nanjing, Peoples R China.
RP Jin, H (通讯作者)，Southeast Univ, 87 Dingjiagiao, Nanjing 210009, Peoples R China.
EM jinhui_hld@163.com
FU Wuxi City Technology Development Fund [N20191007]; Postgraduate Research
   & Practice Innovation Program of Jiangsu Province [KYCX20_0153];
   Fundamental Research Funds for the Central Universities [3225002102D];
   Public Health Research Center of Jiangnan University [JUPH201845]
FX Supported by the Wuxi City Technology Development Fund (N20191007);
   Postgraduate Research & Practice Innovation Program of Jiangsu Province
   (KYCX20_0153); the Fundamental Research Funds for the Central
   Universities (3225002102D); Public Health Research Center of Jiangnan
   University (JUPH201845). The funder/sponsor did not partici-pate in the
   work.
CR AJZEN I, 1991, ORGAN BEHAV HUM DEC, V50, P179, DOI 10.1016/0749-5978(91)90020-T
   Barriere J, 2010, VACCINE, V28, P7030, DOI 10.1016/j.vaccine.2010.08.021
   Bedford H, 2018, VACCINE, V36, P6556, DOI 10.1016/j.vaccine.2017.08.004
   Bish A, 2011, VACCINE, V29, P6472, DOI 10.1016/j.vaccine.2011.06.107
   Camerini AL, 2019, SSM-POPUL HLTH, V7, DOI 10.1016/j.ssmph.2018.11.005
   Cudeck R., 1992, SOCIOL METHOD RES, V21, P230
   Di Martino G, 2020, VACCINES-BASEL, V8, DOI 10.3390/vaccines8020248
   Ditekemena JD, 2021, VACCINES-BASEL, V9, DOI 10.3390/vaccines9020153
   Durando P, 2016, BMJ OPEN, V6, DOI 10.1136/bmjopen-2015-010779
   Floyd DL, 2000, J APPL SOC PSYCHOL, V30, P407, DOI 10.1111/j.1559-1816.2000.tb02323.x
   Freed GL, 2010, PEDIATRICS, V125, P654, DOI 10.1542/peds.2009-1962
   Hak E, 2005, VACCINE, V23, P3103, DOI 10.1016/j.vaccine.2005.01.074
   Karafillakis E, 2016, VACCINE, V34, P5013, DOI 10.1016/j.vaccine.2016.08.029
   Kezhong A, 2021, VACCINES-BASEL, V9, DOI 10.3390/vaccines9101088
   Lahiri A, 2021, FRONT PUBLIC HEALTH, V9, DOI 10.3389/fpubh.2021.678566
   Larson HJ, 2014, VACCINE, V32, P2150, DOI 10.1016/j.vaccine.2014.01.081
   Liao QY, 2011, PLOS ONE, V6, DOI 10.1371/journal.pone.0017713
   Ling M, 2019, SOC SCI MED, V233, P87, DOI 10.1016/j.socscimed.2019.06.002
   Lutz CS, 2020, VACCINE, V38, P1393, DOI 10.1016/j.vaccine.2019.12.004
   MacDonald NE, 2015, VACCINE, V33, P4161, DOI 10.1016/j.vaccine.2015.04.036
   Milne S, 2000, J APPL SOC PSYCHOL, V30, P106, DOI 10.1111/j.1559-1816.2000.tb02308.x
   Peretti-Watel Patrick, 2015, PLoS Curr, V7, DOI 10.1371/currents.outbreaks.6844c80ff9f5b273f34c91f71b7fc289
   Quinn SC, 2019, VACCINE, V37, P1168, DOI 10.1016/j.vaccine.2019.01.033
   Ren J, 2018, PLOS ONE, V13, DOI 10.1371/journal.pone.0209117
   Rey D, 2018, EUROSURVEILLANCE, V23, P30, DOI [10.2807/1560-7917.ES.2018.23.17.17-00816, 10.2807/1560-7917.ES.23.17.17-00816]
   RIPPETOE PA, 1987, J PERS SOC PSYCHOL, V52, P596, DOI 10.1037/0022-3514.52.3.596
   ROGERS RW, 1975, J PSYCHOL, V91, P93, DOI 10.1080/00223980.1975.9915803
   Rong HG, 2020, VACCINES-BASEL, V8, DOI 10.3390/vaccines8020265
   Roozbahani N, 2020, BMC WOMENS HEALTH, V20, DOI 10.1186/s12905-020-00978-8
   ROSENSTOCK IM, 1988, HEALTH EDUC QUART, V15, P175, DOI 10.1177/109019818801500203
   Schellenberg N, 2020, CAN J PUBLIC HEALTH, V111, P562, DOI 10.17269/s41997-020-00390-7
   Simms KT, 2020, LANCET PUBLIC HEALTH, V5, pE223, DOI 10.1016/S2468-2667(20)30010-4
   Sun YQ, 2013, J ELECTRON COMMER RE, V14, P183
   Thangaraju P, 2019, CUKUROVA MED J, V44, P1150, DOI 10.17826/cumj.514157
   Wang LDL, 2017, PREV MED, V102, P24, DOI 10.1016/j.ypmed.2017.06.021
   Wang PW, 2021, VACCINES-BASEL, V9, DOI 10.3390/vaccines9040380
   Wang Q, 2021, VACCINES-BASEL, V9, DOI 10.3390/vaccines9040342
   Wang Q, 2018, VACCINE, V36, P7262, DOI 10.1016/j.vaccine.2018.10.045
   Webb TL, 2006, PSYCHOL BULL, V132, P249, DOI 10.1037/0033-2909.132.2.249
   Witte K, 2000, HEALTH EDUC BEHAV, V27, P591, DOI 10.1177/109019810002700506
   Wu AC, 2008, MATERN CHILD HLTH J, V12, P766, DOI 10.1007/s10995-007-0302-4
   Xiao QY, 2021, VACCINES-BASEL, V9, DOI 10.3390/vaccines9090967
   Yu WZ, 2016, INT J EPIDEMIOL, V45, P441, DOI 10.1093/ije/dyv349
   Zhang X, 2019, ONLINE INFORM REV, V44, P1, DOI 10.1108/OIR-11-2016-0339
   Zhou M, 2019, VACCINE, V37, P3419, DOI 10.1016/j.vaccine.2019.05.020
NR 45
TC 0
Z9 0
U1 24
U2 24
PU TAYLOR & FRANCIS INC
PI PHILADELPHIA
PA 530 WALNUT STREET, STE 850, PHILADELPHIA, PA 19106 USA
SN 2164-5515
EI 2164-554X
J9 HUM VACC IMMUNOTHER
JI Human Vaccines Immunother.
PD DEC 31
PY 2022
VL 18
IS 1
DI 10.1080/21645515.2022.2026136
EA JAN 2022
PG 9
WC Biotechnology & Applied Microbiology; Immunology
WE Science Citation Index Expanded (SCI-EXPANDED); Social Science Citation Index (SSCI)
SC Biotechnology & Applied Microbiology; Immunology
GA 0I3EP
UT WOS:000749358700001
PM 35103578
OA Green Published, hybrid
DA 2022-07-18
ER

PT J
AU Stamelou, M
   Struhal, W
   ten Cate, O
   Matczak, M
   Caliskan, SA
   Soffietti, R
   Marson, A
   Zis, P
   di Lorenzo, F
   Sander, A
   Deuschl, G
   de Visser, M
   Bassetti, CLA
AF Stamelou, Maria
   Struhal, Walter
   ten Cate, Olle
   Matczak, Magdalena
   Caliskan, Suleyman Ayhan
   Soffietti, Riccardo
   Marson, Anthony
   Zis, Panagiotis
   di Lorenzo, Francesco
   Sander, Anja
   Deuschl, Gunther
   de Visser, Marianne
   Bassetti, Claudio L. A.
TI Evaluation of the 2020 European Academy of Neurology virtual congress:
   transition from a face-to-face to a virtual meeting
SO EUROPEAN JOURNAL OF NEUROLOGY
LA English
DT Article
DE evaluation; international congress; quality; transition; virtual
   congress
AB Background and purpose Due to the COVID-19 pandemic, scientific congresses are increasingly being organized as virtual congresses (VCs). In May 2020, the European Academy of Neurology (EAN) held a VC, free of charge. In the absence of systematic studies on this topic, the aim of this study is to evaluate the attendance and perceived quality of the 2020 EAN VC compared to the 2019 EAN face-to-face congress (FFC).
   Methods An analysis of the demographic data of participants obtained from the online registration was done. A comparison of the two congresses based on a survey with questions on the perception of speakers' performance, quality of networking and other aspects was made.
   Results Of 43,596 registered participants, 20,694 active participants attended the VC. Compared to 2019, the number of participants tripled (6916 in 2019) and the cumulated number of participants attending the sessions was five times higher (169,334 in 2020 vs. 33,024 in 2019). Out of active participants 55% were from outside Europe, 42% were board-certified neurologists (FFC 80%) and 21% were students (FFC 0.6%). The content of the congress was evaluated as 'above expectation' by 56% of the attendees (FFC 41%). Of the respondents who had been exposed to earlier EAN congresses 73% preferred the FFC compared to the VC (17%).
   Conclusion The VC fulfilled the main mission of organizing high quality EAN congresses despite the restrictions of the impersonal format. The geographical distribution of the participants proves the expected higher inclusivity of a VC. The large participation of students and neurologists in training opens new educational potentials for the EAN.
C1 [Stamelou, Maria] HYGEIA Hosp, Parkinsons Dis & Movement Disorders Dept, Athens, Greece.
   [Stamelou, Maria] European Univ Cyprus, Nicosia, Cyprus.
   [Stamelou, Maria] Philipps Univ, Marburg, Germany.
   [Struhal, Walter] Karl Landsteiner Univ Hlth Sci, Univ Klinikum Tulln, Dept Neurol, Tulln, Austria.
   [ten Cate, Olle] Univ Med Ctr Utrecht, Ctr Res & Dev Educ, Utrecht, Netherlands.
   [Matczak, Magdalena; Sander, Anja] European Acad, Head Off, Vienna, Austria.
   [Caliskan, Suleyman Ayhan] Ege Univ, Dept Med Educ, Fac Med, Izmir, Turkey.
   [Soffietti, Riccardo] Univ & City Hlth & Sci, Dept Neurooncol, Turin, Italy.
   [Marson, Anthony] Univ Liverpool, Liverpool, Merseyside, England.
   [Marson, Anthony] Walton Ctr NHS Fdn Trust Liverpool, Liverpool, Merseyside, England.
   [Zis, Panagiotis] Univ Cyprus, Sch Med, Nicosia, Cyprus.
   [di Lorenzo, Francesco] Santa Lucia Fdn IRCCS, Dept Behav & Clin Neurol, Non Invas Brain Stimulat Unit, Rome, Italy.
   [Deuschl, Gunther] Univ Kiel, Univ Klinikum Schleswig Holstein, Dept Neurol, Kiel, Germany.
   [de Visser, Marianne] Univ Amsterdam, Dept Neurol, Med Ctr, Amsterdam, Netherlands.
   [Bassetti, Claudio L. A.] Univ Bern, Univ Hosp Bern, Inselspital, Dept Neurol, Freiburgstr, CH-3010 Bern, Switzerland.
RP Bassetti, CLA (通讯作者)，Univ Bern, Univ Hosp Bern, Inselspital, Dept Neurol, Freiburgstr, CH-3010 Bern, Switzerland.
EM claudio.bassetti@gmx.net
RI Çalışkan, Süleyman Ayhan/E-4465-2011; Soffietti, Riccardo/AAA-7965-2022;
   Çalışkan, S. Ayhan/AAC-2028-2020
OI Çalışkan, Süleyman Ayhan/0000-0001-9714-6249; Soffietti,
   Riccardo/0000-0002-9204-7038; Çalışkan, S. Ayhan/0000-0001-9714-6249;
   Zis, Panagiotis/0000-0001-8567-3092; Marson, Anthony/0000-0002-6861-8806
CR Bottanelli F, 2020, J CELL SCI, V133, DOI 10.1242/jcs.249607
   Forrest ARR, 2020, HUM GENOMICS, V14, DOI 10.1186/s40246-020-00275-3
   Killock D, 2020, NAT REV CLIN ONCOL, V17, P449, DOI 10.1038/s41571-020-0402-2
   Kopec KT, 2020, J MED TOXICOL, V16, P353, DOI 10.1007/s13181-020-00807-2
   Misa C, 2020, ACM SIGCOMM COMP COM, V50, P46, DOI 10.1145/3411740.3411747
   Overgaard S, 2020, EFORT OPEN REV, V5, P519, DOI 10.1302/2058-5241.5.200300
   Porpiglia F, 2020, EUR UROL, V78, P301, DOI 10.1016/j.eururo.2020.04.018
   Roberts I, 2007, BRIT MED J, V334, P324, DOI 10.1136/bmj.39125.468171.80
   Rubinger L, 2020, INT ORTHOP, V44, P1461, DOI 10.1007/s00264-020-04615-9
   Rundle CW, 2020, DERMATOL ONLINE J, V26, DOI 13030/qt5h19t1jx
   Stephanie H, 2020, J EXP MED, V217, DOI 10.1084/jem.20201467
   taskforce Ap, 2020, ACM PERS TASK FORC W
   Terada A., 2018, EFFECTIVENESS VISUAL, P279
   Uhlig S, 2020, ACM SIGCOMM COMP COM, V50, P1, DOI 10.1145/3411740.3411741
   Viglione G, 2020, NATURE, V582, P166, DOI 10.1038/d41586-020-01521-3
   Viglione G, 2020, NATURE, V579, P327, DOI 10.1038/d41586-020-00786-y
NR 16
TC 2
Z9 3
U1 0
U2 2
PU WILEY
PI HOBOKEN
PA 111 RIVER ST, HOBOKEN 07030-5774, NJ USA
SN 1351-5101
EI 1468-1331
J9 EUR J NEUROL
JI Eur. J. Neurol.
PD AUG
PY 2021
VL 28
IS 8
BP 2523
EP 2532
DI 10.1111/ene.14702
EA JUN 2021
PG 10
WC Clinical Neurology; Neurosciences
WE Science Citation Index Expanded (SCI-EXPANDED)
SC Neurosciences & Neurology
GA TM0RI
UT WOS:000660326000001
PM 33369806
OA Green Published, Bronze
DA 2022-07-18
ER

PT J
AU Gaiha, SM
   Lempert, LK
   McKelvey, K
   Halpern-Felsher, B
AF Gaiha, Shivani Mathur
   Lempert, Lauren Kass
   McKelvey, Karma
   Halpern-Felsher, Bonnie
TI E-cigarette devices, brands, and flavors attract youth: Informing FDA's
   policies and priorities to close critical gaps
SO ADDICTIVE BEHAVIORS
LA English
DT Article
DE E-cigarettes; Adolescents; Young adults; Pod/cartridge; Disposable;
   Flavor Flavor-enhancer; Brand; Regulation; Restriction; FDA
ID ELECTRONIC CIGARETTES; ADOLESCENTS; TOBACCO; ASSOCIATION; SMOKING
AB Purpose: Identify e-cigarette devices, brands, and flavor types used by adolescents and young adults soon after the enactment of flavor restrictions, youth access laws, FDA's enforcement prioritization against some flavored pod/cartridge-based e-cigarettes, and during COVID-19 pandemic-related school closures.
   Methods: National cross-sectional online survey (N = 4,351) in May 2020 assessed popularity, ever- and past-30-day use of e-cigarette device types (pod/cartridge-based, disposables, others), brands, flavor types and flavorenhancers, by age group (under age 21 and 21 and over).
   Results: While pod/cartridge-based e-cigarettes had the highest ever-use (82.7% <21; 69.8% >= 21) and were most often-used (41.9% <21; 41.4% >= 21), most past 30-day-users (50.8% <21; 61.9% >= 21) and 7-day-users (36.0% <21; 56.7% >= 21) used disposables. Mint/menthol was the most-used flavor type (pod/cartridge-based: 48.2% <21, 48.1% >= 21; disposables: 51.6% <21, 56.4% >= 21), followed by fruit (pod/cartridge-based: 37.4% <21, 35.5%>= 21; disposables: 51.6% >21, 46.2% >= 21), and sweet/dessert/candy flavor types (pod/cartridge-based: 24.4% <21, 24.7% >= 21; disposables: 29.7% <21, 33.8% >= 21). Participants reported using add-on e-cigarette flavor-enhancers (pod/cartridge-based: 24.6%; disposables: 31.3%).
   Conclusion: Soon after FDA's January 2020 announcement of prioritized enforcement against flavored pod/cartridge-based e-cigarettes and during the pandemic lockdown, adolescents' and young adults' past 30-day use included mostly flavored disposables rather than pod/cartridge-based e-cigarettes, mint/menthol flavors, and some used add-on flavor enhancers. To reduce youth use, comprehensive regulation of e-cigarette devices and flavors should be enacted and enforced at federal, state, and local levels.
C1 [Gaiha, Shivani Mathur; Lempert, Lauren Kass; McKelvey, Karma; Halpern-Felsher, Bonnie] Stanford Univ, Dept Pediat, Div Adolescent Med, 3145 Porter Dr,Wing A,Room A104, Palo Alto, CA 94304 USA.
   [Lempert, Lauren Kass] Univ Calif San Francisco, Ctr Tobacco Control Res & Educ, San Francisco, CA 94143 USA.
RP Halpern-Felsher, B (通讯作者)，Stanford Univ, Dept Pediat, Div Adolescent Med, 3145 Porter Dr,Wing A,Room A104, Palo Alto, CA 94304 USA.
EM bonnie.halpernfelsher@stanford.edu
OI Halpern-Felsher, Bonnie/0000-0001-9276-1322; McKelvey,
   Karma/0000-0003-4047-3120; Gaiha, Shivani/0000-0002-0636-8936
FU Taube Research Faculty Scholar Endowment [U54 HL147127]; National Heart,
   Lung, and Blood Institute; Food and Drug Administration Center for
   Tobacco Products
FX The research reported in this article was supported by the Taube
   Research Faculty Scholar Endowment to Dr. Halpern-Felsher. Additional
   support was received from grant U54 HL147127 from the National Heart,
   Lung, and Blood Institute and the Food and Drug Administration Center
   for Tobacco Products.
NR 0
TC 2
Z9 2
U1 2
U2 3
PU PERGAMON-ELSEVIER SCIENCE LTD
PI OXFORD
PA THE BOULEVARD, LANGFORD LANE, KIDLINGTON, OXFORD OX5 1GB, ENGLAND
SN 0306-4603
EI 1873-6327
J9 ADDICT BEHAV
JI Addict. Behav.
PD MAR
PY 2022
VL 126
AR 107179
DI 10.1016/j.addbeh.2021.107179
PG 9
WC Psychology, Clinical; Substance Abuse
WE Science Citation Index Expanded (SCI-EXPANDED); Social Science Citation Index (SSCI)
SC Psychology; Substance Abuse
GA 2T6CY
UT WOS:000822561500010
PM 34861522
DA 2022-07-18
ER

PT J
AU Touray, MML
   Cohen, DR
   Williams, SRP
   Alam, MF
   Groves, S
   Longo, M
   Gage, H
AF Touray, Morro M. L.
   Cohen, David R.
   Williams, Simon Robert Pask
   Alam, Mohammed Fasihul
   Groves, Sam
   Longo, Mirella
   Gage, Heather
TI Overweight/Obesity and Time Preference: Evidence from a Survey among
   Adults in the UK
SO OBESITY FACTS
LA English
DT Article
DE Overweight; Obesity; Time preference; Behavioural economics; Economics
   of obesity; Physical activities; Intertemporal choice
ID BODY-MASS INDEX; OBESITY; HEALTH; DEMOGRAPHICS
AB Introduction: Overweight and obesity is a global problem incurring substantial health and economic implications. This has also been highlighted by the ongoing COVID-19 pandemic which has disproportionately affected overweight and obese individuals. Most of the interventions have concentrated on promotion of physical activities and healthy eating which may involve current sacrifices for future health gains. The purpose of this study was to explore the relationship between bodyweight and how individuals state they would trade-off immediate income for higher amounts in the future (time preference). Methods: An online survey was conducted targeting adults aged >16 years in the UK (England, Northern Ireland, Scotland, and Wales) from January 1, 2016 to July 31, 2016. Using paid online adverts, as well as personal and professional networks for distribution of links to the online survey, the questionnaire asked respondents to report socio-economic and demographic information, height, and weight and to complete a time preference exercise. Data were analysed using descriptive statistics; associations were explored between BMI and respondents' characteristics and time preference using Spearman rank-order correlation and chi(2) tests as appropriate. We adopted STROBE guidelines for the reporting of the study. Results: A total of 561 responses were analysed (female = 293, males = 268). The relationship between time preference and overweight/obesity, using BMI as the measure is highly significant (chi(2) = 95.92: p < 0.001). Individuals of normal weight have low time preferences and are more likely to invest in activities in a bid to reap future health benefits. There are also significant relationships between BMI and employment status (chi(2) = 37.03; p < 0.001), physical activities (p < 0.0001), income levels (chi(2) = 6.68; p < 0.035), family orientation, i.e., with or without children (chi(2) = 12.88; p < 0.012), and ethnicity (chi(2) = 18.31; p < 0.001). These imply that individuals in employment and with children in their families are less likely to be overweight or obese compared to those who do not. People from black backgrounds are also more likely to be overweight or obese and have higher time preferences compared to people from white backgrounds. Discussions/Conclusions: People's preventive behaviours today can be predicted by their time preference and this understanding could be vital in improving population's uptake and maintenance of overweight and obesity prevention actions. People who have low time preference are more likely to invest time and resources in physical activities and healthy lifestyles to reap future health benefits hence value utilities-in-anticipation. Public health programmes should therefore use the knowledge of the association between time preference and overweight/obesity to inform designs of intervention programmes.
C1 [Touray, Morro M. L.; Gage, Heather] Univ Surrey, Fac Hlth & Med Sci, Surrey Hlth Econ Ctr, Guildford, Surrey, England.
   [Touray, Morro M. L.; Cohen, David R.] Univ South Wales, Fac Life Sci & Educ, Sch Care Sci, Pontypridd, M Glam, Wales.
   [Williams, Simon Robert Pask] Univ Wales Trinity St David, Inst Management & Hlth, Carmarthen, Dyfed, Wales.
   [Williams, Simon Robert Pask] Aneurin Bevan Univ Hlth Board, St Cadocs Hosp, Weight Management Serv, Caerleon, Wales.
   [Alam, Mohammed Fasihul] Qatar Univ, Coll Hlth Sci, Dept Publ Hlth, QU Hlth, Doha, Qatar.
   [Groves, Sam] Swansea Univ, Swansea Ctr Hlth Econ, Swansea, Wales.
   [Longo, Mirella; Gage, Heather] Cardiff Univ, Marie Curie Palliat Care Res Ctr, Sch Med, Cardiff, S Glam, Wales.
RP Touray, MML (通讯作者)，Univ Surrey, Fac Hlth & Med Sci, Surrey Hlth Econ Ctr, Guildford, Surrey, England.; Touray, MML (通讯作者)，Univ South Wales, Fac Life Sci & Educ, Sch Care Sci, Pontypridd, M Glam, Wales.
EM m.touray@surrey.ac.uk
OI Williams, Simon/0000-0002-7442-7395
CR Akresh IR, 2007, J HEALTH SOC BEHAV, V48, P404, DOI 10.1177/002214650704800405
   Anokhin AP, 2011, BEHAV GENET, V41, P175, DOI 10.1007/s10519-010-9384-7
   Barlow P, 2016, OBES REV, V17, P810, DOI 10.1111/obr.12431
   BECKER MH, 1975, MED CARE, V13, P10, DOI 10.1097/00005650-197501000-00002
   Borghans L, 2006, ECON HUM BIOL, V4, P39, DOI 10.1016/j.ehb.2005.10.001
   Cairns JA., 2000, HLTH TECH ASSESS, V4, P84
   Charan J, 2013, INDIAN J PSYCHOL MED, V35, P121, DOI 10.4103/0253-7176.116232
   COHEN DR, 1984, J EPIDEMIOL COMMUN H, V38, P61, DOI 10.1136/jech.38.1.61
   Dobbs R., 2014, OVERCOMING OBESITY I
   Dodd M, 2008, OBES RES CLIN PRACT, V2, P83, DOI 10.1016/j.orcp.2008.04.006
   Dunn KM, 2004, AM J EPIDEMIOL, V159, P1087, DOI 10.1093/aje/kwh141
   Falk Armin, 2016, IZA DISCUSSION PAPER
   Fang X, 2006, TECHNOL SOC, V28, P363, DOI 10.1016/j.techsoc.2006.06.005
   Fruh SM, 2016, JNP-J NURSE PRACT, V12, P425, DOI 10.1016/j.nurpra.2016.05.013
   Glass DC, 2015, BMC PUBLIC HEALTH, V15, DOI 10.1186/s12889-015-2350-9
   Greenway FL, 2015, INT J OBESITY, V39, P1188, DOI 10.1038/ijo.2015.59
   Grossman M., 1972, DEMAND HLTH A THEORE, DOI 10.7312/gros17900
   Jastreboff AM, 2019, OBESITY, V27, P7, DOI 10.1002/oby.22378
   Jung RT, 1997, BRIT MED BULL, V53, P307, DOI 10.1093/oxfordjournals.bmb.a011615
   Kirby KN, 2009, PSYCHON B REV, V16, P457, DOI 10.3758/PBR.16.3.457
   Markanday Shikha, 2013, BMC Res Notes, V6, P104, DOI 10.1186/1756-0500-6-104
   McGimpsey MMLA., 2011, FITTER FUTURE ALL CO
   Morris Anne, 2007, Universal Access in the Information Society, V6, P43, DOI 10.1007/s10209-006-0057-5
   Morris S, 2007, LABOUR ECON, V14, P413, DOI 10.1016/j.labeco.2006.02.008
   National Health Service Scotland, 2017, PUBL ATT RED LEV OV
   Office for National Statistics, 2015, SHAR IND WHO HAV US
   Owen L, 2012, J PUBLIC HEALTH-UK, V34, P37, DOI 10.1093/pubmed/fdr075
   Philipson T, 2001, HEALTH ECON, V10, P1, DOI 10.1002/1099-1050(200101)10:1<1::AID-HEC586>3.0.CO;2-1
   Pickering K, 2017, PLOS ONE, V12, DOI 10.1371/journal.pone.0179921
   Porter SR, 2005, RES HIGH EDUC, V46, P127, DOI 10.1007/s11162-004-1597-2
   Public Health England, 2017, GUID HLTH MATT OB FO
   Public Health Wales NHS Trust, 2018, CAS ACT OB WAL
   ROSENSTOCK IM, 1966, MILBANK FUND Q, V44, P94, DOI 10.2307/3348967
   Rosin O, 2008, J ECON SURV, V22, P617, DOI 10.1111/j.1467-6419.2007.00544.x
   Scottish Care Experience Survey Programme, 2016, TECHNICAL REPORT NAT
   Smith PK, 2005, ECON HUM BIOL, V3, P259, DOI 10.1016/j.ehb.2005.05.001
   Smith WG, 2008, DOES GENDER INFLUENC, P1
   Soofi M, 2019, INT J SOC ECON, V47, P16, DOI 10.1108/IJSE-04-2019-0271
   Stoklosa M, 2018, ECON HUM BIOL, V28, P92, DOI 10.1016/j.ehb.2017.12.004
   The NHS Information Centre Lifestyle Statistics, 2009, STAT OBESITY PHYS AC
   Underwood D., 2000, 40 ANN FOR ASS I RES
NR 41
TC 0
Z9 0
U1 0
U2 0
PU KARGER
PI BASEL
PA ALLSCHWILERSTRASSE 10, CH-4009 BASEL, SWITZERLAND
SN 1662-4025
EI 1662-4033
J9 OBESITY FACTS
JI Obes. Facts
PD MAY
PY 2022
VL 15
IS 3
BP 428
EP 441
DI 10.1159/000522651
PG 14
WC Endocrinology & Metabolism; Nutrition & Dietetics
WE Science Citation Index Expanded (SCI-EXPANDED)
SC Endocrinology & Metabolism; Nutrition & Dietetics
GA 1M3DP
UT WOS:000799853300013
PM 35203081
OA Green Published, Green Accepted, gold
DA 2022-07-18
ER

PT J
AU Read, J
   Renton, J
   Harrop, C
   Geekie, J
   Dowrick, C
AF Read, John
   Renton, Julia
   Harrop, Christopher
   Geekie, Jim
   Dowrick, Christopher
TI A survey of UK general practitioners about depression, antidepressants
   and withdrawal: implementing the 2019 Public Health England report
SO THERAPEUTIC ADVANCES IN PSYCHOPHARMACOLOGY
LA English
DT Article
DE Antidepressants; Withdrawal; General Practitioners; Primary Care;
   Depression; Training
ID BELIEFS; PLACEBO; PEOPLE; METAANALYSIS
AB Background: In 2019, a literature review indicated that more than half of people who try to come off antidepressants experience withdrawal effects. Both the National Institute of Health and Care Excellence and the Royal College of Psychiatrists updated their positions in line with that review, and Public Health England published a 152-page report calledDependence and withdrawal associated with some prescribed medicines: an evidence review. The report made several recommendations relevant to general practice.
   Method: In order to facilitate implementation of these recommendations, an online survey was designed to explore United Kingdom general practitioner (GP) experiences, opinions, knowledge and needs in relation to depression, ADs and withdrawal. A total of 66 GPs had completed the survey when COVID-19 occurred.
   Results: In keeping with previous findings, this small sample of GPs had a predominantly psycho-social perspective on the causes of, and treatments for, depression. They broadly considered ADs effective for moderate/severe depression and ineffective for minimal/mild depression, for which they preferred psychological therapies and social prescribing. There was a marked lack of consistency in GPs' knowledge about the incidence and duration of withdrawal effects. Only a minority (29%) felt their knowledge about withdrawal was 'adequate' and fewer (17%) believed this about their 'Ability to distinguish between withdrawal effects and return of the original problem (e.g. depression)'. Two-thirds (68%) would like more training on these matters.
   Conclusion: It is hoped that even this small sample will be helpful when designing, and seeking funding for, GP training programmes, and when implementing the PHE recommendations for support services, based in the primary care system, for the millions of people contemplating or initiating withdrawal from ADs every year in the UK.
C1 [Read, John] Univ East London, Sch Psychol, Water Lane, London E15 4LZ, England.
   [Renton, Julia; Harrop, Christopher] West London NHS Trust, London, England.
   [Geekie, Jim] NHS Educ Scotland, Edinburgh, Midlothian, Scotland.
   [Geekie, Jim] NHS Lothian, Edinburgh, Midlothian, Scotland.
   [Dowrick, Christopher] Univ Liverpool, Primary Med Care, Liverpool, Merseyside, England.
   [Dowrick, Christopher] Aintree Pk Grp Practice, Liverpool, Merseyside, England.
RP Read, J (通讯作者)，Univ East London, Sch Psychol, Water Lane, London E15 4LZ, England.
EM john@uel.ac.uk
OI Harrop, Chris/0000-0002-0644-8127
CR American Psychiatric Association, 2010, PRACTICE GUIDELINE T, P39
   Antonuccio D, 2012, SCIENTIFICA, V2012, DOI 10.6064/2012/965908
   British National Formulary, 2020, ANTIDEPRESSANTS
   Cipriani A, 2018, LANCET, V391, P1357, DOI 10.1016/S0140-6736(17)32802-7
   Davies J, 2019, ADDICT BEHAV, V97, P111, DOI 10.1016/j.addbeh.2018.08.027
   de Wattignar S., 2009, J MENT HEALTH, V18, P1
   Dowrick C., 2009, DEPRESSION NEW APPRO
   Dowrick C, 2013, BMJ-BRIT MED J, V347, DOI 10.1136/bmj.f7140
   Fava GA, 2018, PSYCHOTHER PSYCHOSOM, V87, P195, DOI 10.1159/000491524
   Fava GA, 2015, PSYCHOTHER PSYCHOSOM, V84, P72, DOI 10.1159/000370338
   Gibson K, 2014, INT J MENT HEALTH, V43, P81, DOI 10.2753/IMH0020-7411430105
   Gotzsche P., 2013, DEADLY MED ORG CRIME
   Groot PC, 2018, PSYCHOSIS, V10, P142, DOI 10.1080/17522439.2018.1469163
   Hagmayer Y, 2014, FRONT PSYCHOL, V5, DOI 10.3389/fpsyg.2014.01303
   Healey D, 2004, LET THEM EAT PROZAC
   Horowitz MA, 2019, LANCET PSYCHIAT, V6, P538, DOI 10.1016/S2215-0366(19)30032-X
   IACOBUCCI G, 2019, BMJ, V367
   Jakobsen JC, 2017, BMC PSYCHIATRY, V17, DOI 10.1186/s12888-016-1173-2
   Karasz A, 2012, BRIT J GEN PRACT, V62, DOI 10.3399/bjgp12X616373
   Kendrick T, 2020, TRIALS, V21, DOI 10.1186/s13063-020-04338-7
   Khan A, 2002, INT J NEUROPSYCHOPH, V5, P193, DOI 10.1017/S1461145702002912
   Khan A, 2015, WORLD PSYCHIATRY, V14, P294, DOI 10.1002/wps.20241
   Kirsch I, 2008, PLOS MED, V5, P260, DOI 10.1371/journal.pmed.0050045
   Mahase E., 2020, BMJ, V368, pm408
   Maund E, 2019, ANN FAM MED, V17, P52, DOI 10.1370/afm.2336
   Moncrieff J, 2015, WORLD PSYCHIATRY, V14, P302, DOI 10.1002/wps.20243
   Moore M, 2009, BMJ-BRIT MED J, V339, DOI 10.1136/bmj.b3999
   Moret C, 2009, J PSYCHOPHARMACOL, V23, P967, DOI 10.1177/0269881108093582
   NICE, 2009, DEPRESSION ADULTS RE
   NICE, 2019, ANT TREATM AD
   Ogden E, 2016, THESIS
   Organisation of Economic Co-operation and Development (OECD), 2017, ANT DRUGS CONS 2000, DOI [10.1787/health_glance-2017-graph181-en, DOI 10.1787/HEALTH_GLANCE-2017-GRAPH181-EN, 10.1787/health_glance-2017-graph181-en.]
   Pilkington PD, 2013, J AFFECT DISORDERS, V150, P356, DOI 10.1016/j.jad.2013.04.019
   Pratt Laura A., 2017, ANTIDEPRESSANT USE P
   Read J, 2015, ACTA PSYCHIAT SCAND, V131, P434, DOI 10.1111/acps.12390
   Read J, 2013, ACTA PSYCHIAT SCAND, V128, P422, DOI 10.1111/acps.12146
   Read J, 2018, CURR DRUG SAF, V13, P176, DOI 10.2174/1574886313666180605095130
   Read J, 2017, PSYCHIAT RES, V256, P423, DOI 10.1016/j.psychres.2017.07.003
   Read J, 2015, J AFFECT DISORDERS, V174, P150, DOI 10.1016/j.jad.2014.11.009
   Read J, 2014, J AFFECT DISORDERS, V168, P236, DOI 10.1016/j.jad.2014.06.010
   Read J, 2014, PSYCHIAT RES, V216, P67, DOI 10.1016/j.psychres.2014.01.042
   Royal College of Psychiatrists, 2019, POS STAT ANT DEPR PS
   SVENSON O, 1981, ACTA PSYCHOL, V47, P143, DOI 10.1016/0001-6918(81)90005-6
   Taylor S., 2019, DEPENDENCE WITHDRAWA
   Turner EH, 2008, NEW ENGL J MED, V358, P252, DOI 10.1056/NEJMsa065779
   Uher R, 2009, BRIT J PSYCHIAT, V195, P202, DOI 10.1192/bjp.bp.108.061960
   Wilson J, 2001, FAM PRACT, V18, P84, DOI 10.1093/fampra/18.1.84
NR 47
TC 7
Z9 7
U1 0
U2 0
PU SAGE PUBLICATIONS LTD
PI LONDON
PA 1 OLIVERS YARD, 55 CITY ROAD, LONDON EC1Y 1SP, ENGLAND
SN 2045-1253
EI 2045-1261
J9 THER ADV PSYCHOPHARM
JI Ther. Adv. Psychopharm.
PD AUG
PY 2020
VL 10
AR 2045125320950124
DI 10.1177/2045125320950124
PG 14
WC Pharmacology & Pharmacy; Psychiatry
WE Science Citation Index Expanded (SCI-EXPANDED)
SC Pharmacology & Pharmacy; Psychiatry
GA NJ9QK
UT WOS:000566378100001
PM 32922735
OA Green Published, gold
DA 2022-07-18
ER

PT J
AU Zuvanov, L
   Garcia, ALB
   Correr, FH
   Bizarria, R
   da Costa, AP
   da Costa, AH
   Thomaz, AT
   Pinheiro, ALM
   Riano-Pachon, DM
   Winck, FV
   Esteves, FG
   Margarido, GRA
   Casagrande, GMS
   Frajacomo, HC
   Martins, L
   Cavalheiro, MF
   Grachet, NG
   da Silva, RGC
   Cerri, R
   Ramos, RTJ
   de Medeiros, SDS
   Tavares, TV
   dos Santos, RAC
AF Zuvanov, Luiza
   Basso Garcia, Ana Letycia
   Correr, Fernando Henrique
   Bizarria Jr, Rodolfo
   da Costa Filho, Ailton Pereira
   da Costa, Alisson Hayasi
   Thomaz, Andrea T.
   Mendes Pinheiro, Ana Lucia
   Riano-Pachon, Diego Mauricio
   Winck, Flavia Vischi
   Esteves, Franciele Grego
   Alves Margarido, Gabriel Rodrigues
   Stanfoca Casagrande, Giovanna Maria
   Frajacomo, Henrique Cordeiro
   Martins, Leonardo
   Cavalheiro, Mariana Feitosa
   Grachet, Nathalia Graf
   Costa da Silva, Raniere Gaia
   Cerri, Ricardo
   Juca Ramos, Rommel Thiago
   Sartorio de Medeiros, Simone Daniela
   Tavares, Thayana Vieira
   Correa dos Santos, Renato Augusto
TI The experience of teaching introductory programming skills to
   bioscientists in Brazil
SO PLOS COMPUTATIONAL BIOLOGY
LA English
DT Article
AB Computational biology has gained traction as an independent scientific discipline over the last years in South America. However, there is still a growing need for bioscientists, from different backgrounds, with different levels, to acquire programming skills, which could reduce the time from data to insights and bridge communication between life scientists and computer scientists. Python is a programming language extensively used in bioinformatics and data science, which is particularly suitable for beginners. Here, we describe the conception, organization, and implementation of the Brazilian Python Workshop for Biological Data. This workshop has been organized by graduate and undergraduate students and supported, mostly in administrative matters, by experienced faculty members since 2017. The workshop was conceived for teaching bioscientists, mainly students in Brazil, on how to program in a biological context. The goal of this article was to share our experience with the 2020 edition of the workshop in its virtual format due to the Coronavirus Disease 2019 (COVID-19) pandemic and to compare and contrast this year's experience with the previous in-person editions. We described a hands-on and live coding workshop model for teaching introductory Python programming. We also highlighted the adaptations made from in-person to online format in 2020, the participants' assessment of learning progression, and general workshop management. Lastly, we provided a summary and reflections from our personal experiences from the workshops of the last 4 years. Our takeaways included the benefits of the learning from learners' feedback (LLF) that allowed us to improve the workshop in real time, in the short, and likely in the long term. We concluded that the Brazilian Python Workshop for Biological Data is a highly effective workshop model for teaching a programming language that allows bioscientists to go beyond an initial exploration of programming skills for data analysis in the medium to long term.
C1 [Zuvanov, Luiza] Univ Sao Paulo, Sao Carlos Inst Phys, Sao Carlos, Brazil.
   [Basso Garcia, Ana Letycia; Correr, Fernando Henrique; Mendes Pinheiro, Ana Lucia; Alves Margarido, Gabriel Rodrigues] Univ Sao Paulo, Luiz de Queiroz Coll Agr, Dept Genet, Piracicaba, Brazil.
   [Bizarria Jr, Rodolfo] Sao Paulo State Univ, Dept Gen & Appl Biol, Rio Claro, Brazil.
   [Bizarria Jr, Rodolfo; Esteves, Franciele Grego] Sao Paulo State Univ, Ctr Study Social Insects, Inst Biosci Rio Claro, Dept Gen & Appl Biol, Rio Claro, Brazil.
   [da Costa Filho, Ailton Pereira] Univ Sao Paulo, Ribeirao Preto Med Sch, Ribeirao Preto, Brazil.
   [da Costa, Alisson Hayasi; Frajacomo, Henrique Cordeiro; Cerri, Ricardo] Univ Fed Sao Carlos, Dept Comp Sci, Sao Carlos, Brazil.
   [Thomaz, Andrea T.] Univ Rosario, Sch Nat Sci, Bogota, Colombia.
   [Riano-Pachon, Diego Mauricio] Univ Sao Paulo, Ctr Nucl Energy Agr, Computat Evolutionary & Syst Biol Lab, Piracicaba, Brazil.
   [Winck, Flavia Vischi] Univ Sao Paulo, Ctr Nucl Energy Agr, Regulatory Syst Biol Lab, Piracicaba, Brazil.
   [Stanfoca Casagrande, Giovanna Maria] Barretos Canc Hosp, Barretos, Brazil.
   [Martins, Leonardo] Univ Fed Sao Paulo, Paulista Sch Med, Sao Paulo, Brazil.
   [Cavalheiro, Mariana Feitosa] Univ Estadual Campinas, Inst Biol, Dept Genet Evolut Microbiol & Immunol, Campinas, Brazil.
   [Cavalheiro, Mariana Feitosa] Univ Estadual Campinas, Genom Climate Change Res Ctr, Campinas, Brazil.
   [Grachet, Nathalia Graf] Roche Sequencing Solut, Pleasanton, CA USA.
   [Costa da Silva, Raniere Gaia] City Univ Hong Kong, Jockey Club Coll Vet Med & Life Sci, Dept Infect Dis & Publ Hlth, Hong Kong, Peoples R China.
   [Juca Ramos, Rommel Thiago] Fed Univ Para, Inst Biol Sci, Belem, Para, Brazil.
   [Sartorio de Medeiros, Simone Daniela] Univ Fed Santa Catarina, Dept Informat & Stat, Florianopolis, SC, Brazil.
   [Tavares, Thayana Vieira] Univ Fed Sao Carlos, Dept Genet & Evolut, Sao Carlos, Brazil.
   [Correa dos Santos, Renato Augusto] Univ Sao Paulo, Sch Pharmaceut Sci Ribeirao Preto, Ribeirao Preto, Brazil.
   [Correa dos Santos, Renato Augusto] Univ Estadual Campinas, Inst Biol, Campinas, Brazil.
RP dos Santos, RAC (通讯作者)，Univ Sao Paulo, Sch Pharmaceut Sci Ribeirao Preto, Ribeirao Preto, Brazil.; dos Santos, RAC (通讯作者)，Univ Estadual Campinas, Inst Biol, Campinas, Brazil.
EM renatoacsantos@gmail.com
RI Riaño-Pachón, Diego Mauricio/B-4891-2014; Martins, Leonardo/N-9454-2013;
   dos Santos, Renato Augusto Corrêa/A-7065-2016; Ramos, Rommel Thiago
   Juca/L-9329-2013
OI Riaño-Pachón, Diego Mauricio/0000-0001-9803-3465; Martins,
   Leonardo/0000-0003-3524-4876; dos Santos, Renato Augusto
   Corrêa/0000-0003-0826-5479; Ramos, Rommel Thiago
   Juca/0000-0002-8032-1474; Basso Garcia, Ana Letycia/0000-0003-1497-2567;
   Correr, Fernando Henrique/0000-0001-8562-1946; Zuvanov,
   Luiza/0000-0003-0132-4894; Silva, Raniere/0000-0002-8381-3749; Bizarria
   Junior, Rodolfo/0000-0003-4293-5886; Costa Filho,
   Ailton/0000-0002-5200-9774
FU Sao Paulo Research Foundation (FAPESP); Coordination for the Improvement
   of Higher Education Personnel (CAPES); Brazilian National Council for
   Scientific and Technological Development (CNPq); FAPESP [2019/10727-1,
   2017/10373-0, 2020/04437-8, 2015/03541-8, 2020/029829, 2020/02084-0,
   2019/24412-2, 2017/21983-3, 2019/07526-4]; CNPq [142583/2018-9,
   132737/2019-1, 140585/2018-4, 131314/2018-1, 140481/2020-6]; CAPES
   [88887.529609/2020-00]
FX Authors thank foundations that made this publication possible by funding
   authors' own research projects over the period overlapping the
   organization of at least one of the workshops: Sao Paulo Research
   Foundation (FAPESP), Coordination for the Improvement of Higher
   Education Personnel (CAPES), and the Brazilian National Council for
   Scientific and Technological Development (CNPq). APCF, FGE, GMSC, LM,
   LZ, MFC, RBJ, and RACdS hold FAPESP scholarships (process numbers:
   2019/10727-1, 2017/10373-0, 2020/04437-8, 2015/03541-8,
   2020/029829,2020/02084-0, 2019/24412-2, 2017/21983-3, and 2019/07526-4).
   ALBG, ALMP, FHC, LZ, and MFC hold CNPq scholarships (process numbers:
   142583/2018-9, 132737/2019-1, 140585/2018-4, 131314/2018-1, and
   140481/2020-6, respectively). LZ holds a CAPES scholarship (process
   number: 88887.529609/2020-00). The funders had no role in study design,
   data collection and analysis, decision to publish, or preparation of the
   manuscript.
CR Ahmed TA, 2019, DATA BRIEF, V27, DOI 10.1016/j.dib.2019.104770
   Cock PJA, 2009, BIOINFORMATICS, V25, P1422, DOI 10.1093/bioinformatics/btp163
   Davies A, 2020, PLOS COMPUT BIOL, V16, DOI 10.1371/journal.pcbi.1008326
   de Faria LZ, 2020, STUDY EVOLUTION ARCH, DOI [10.11606/d.76.2020.tde-29092020-111414, DOI 10.11606/D.76.2020.TDE-29092020-111414]
   Ekmekci B, 2016, PLOS COMPUT BIOL, V12, DOI 10.1371/journal.pcbi.1004867
   Gauthier J, 2019, BRIEF BIOINFORM, V20, P1981, DOI 10.1093/bib/bby063
   Gurwitz KT, 2020, PLOS COMPUT BIOL, V16, DOI 10.1371/journal.pcbi.1007976
   Hunter JD, 2007, COMPUT SCI ENG, V9, P90, DOI 10.1109/MCSE.2007.55
   Kluyver T, 2016, POSITIONING AND POWER IN ACADEMIC PUBLISHING: PLAYERS, AGENTS AND AGENDAS, P87, DOI 10.3233/978-1-61499-649-1-87
   Mariano D, 2019, BIOCHEM MOL BIOL EDU, V47, P288, DOI 10.1002/bmb.21230
   Mickinney W, 2010, 9 PYTHON SCI C, P51
   Nederbragt A, 2020, PLOS COMPUT BIOL, V16, DOI 10.1371/journal.pcbi.1008090
   Wilkinson MD, 2016, SCI DATA, V3, DOI 10.1038/sdata.2016.18
NR 13
TC 1
Z9 1
U1 3
U2 3
PU PUBLIC LIBRARY SCIENCE
PI SAN FRANCISCO
PA 1160 BATTERY STREET, STE 100, SAN FRANCISCO, CA 94111 USA
SN 1553-734X
EI 1553-7358
J9 PLOS COMPUT BIOL
JI PLoS Comput. Biol.
PD NOV
PY 2021
VL 17
IS 11
AR e1009534
DI 10.1371/journal.pcbi.1009534
PG 16
WC Biochemical Research Methods; Mathematical & Computational Biology
WE Science Citation Index Expanded (SCI-EXPANDED)
SC Biochemistry & Molecular Biology; Mathematical & Computational Biology
GA YS5PD
UT WOS:000750727700007
PM 34762646
OA Green Published, gold
DA 2022-07-18
ER

PT J
AU Naomi, R
   Yazid, MD
   Bahari, H
   Keong, YY
   Rajandram, R
   Embong, H
   Teoh, SH
   Halim, S
   Othman, F
AF Naomi, Ruth
   Yazid, Muhammad Dain
   Bahari, Hasnah
   Keong, Yong Yoke
   Rajandram, Retnagowri
   Embong, Hashim
   Teoh, Soo Huat
   Halim, Shariff
   Othman, Fezah
TI Bisphenol A (BPA) Leading to Obesity and Cardiovascular Complications: A
   Compilation of Current In Vivo Study
SO INTERNATIONAL JOURNAL OF MOLECULAR SCIENCES
LA English
DT Article
DE endocrine disruptors; obesity; neuroimmune signals; cardiovascular
   complications; transgenerational effects; biomarkers
ID NEUROPEPTIDE-Y; INSULIN-RESISTANCE; PROVIDE GUIDELINES;
   LIPID-METABOLISM; DNA METHYLATION; ADIPOSE-TISSUES; FOOD-INTAKE;
   EXPOSURE; RECEPTOR; ASSOCIATION
AB BPA is one of the most common endocrine disruptors that is widely being manufactured daily nationwide. Although scientific evidence supports claims of negative effects of BPA on humans, there is also evidence suggesting that a low level of BPA is safe. However, numerous in vivo trials contraindicate with this claim and there is a high possibility of BPA exposure could lead to obesity. It has been speculated that this does not stop with the exposed subjects only, but may also cause transgenerational effects. Direct disruption of endocrine regulation, neuroimmune and signaling pathways, as well as gut microbiata, has been identified to be interrupted by BPA exposure, leading to overweight or obesity. In these instances, cardiovascular complications are one of the primary notable clinical signs. In regard to this claim, this review paper discusses the role of BPA on obesity in the perspective of endocrine disruptions and possible cardiovascular complications that may arise due to BPA. Thus, the aim of this review is to outline the changes in gut microbiota and neuroimmune or signaling mechanisms involved in obesity in relation to BPA. To identify potentially relevant articles, a depth search was done on the databases Nature, PubMed, Wiley Online Library, and Medline & Ovid from the past 5 years. According to Boolean operator guideline, selected keywords such as (1) BPA OR environmental chemical AND fat OR LDL OR obese AND transgenerational effects or phenocopy (2) Endocrine disruptors OR chemical AND lipodystrophy AND phenocopy (3) Lipid profile OR weight changes AND cardiovascular effect (4) BPA AND neuroimmune OR gene signaling, were used as search terms. Upon screening, 11 articles were finalized to be further reviewed and data extraction tables containing information on (1) the type of animal model (2) duration and dosage of BPA exposure (3) changes in the lipid profile or weight (4) genes, signaling mechanism, or any neuroimmune signal involved, and (5) transgenerational effects were created. In toto, the study indicates there are high chances of BPA exposure affecting lipid profile and gene associated with lipolysis, leading to obesity. Therefore, this scoping review recapitulates the possible effects of BPA that may lead to obesity with the evidence of current in vivo trials. The biomarkers, safety concerns, recommended dosage, and the impact of COVID-19 on BPA are also briefly described.
C1 [Naomi, Ruth; Bahari, Hasnah; Keong, Yong Yoke] Univ Putra Malaysia, Fac Med & Hlth Sci, Dept Human Anat, Serdang 43400, Malaysia.
   [Yazid, Muhammad Dain] Univ Kebangsaan Malaysia, Fac Med, Ctr Tissue Engn & Regenerat Med, Kuala Lumpur 56000, Malaysia.
   [Rajandram, Retnagowri] Univ Malaya, Fac Med, Dept Surg, Kuala Lumpur 50603, Malaysia.
   [Embong, Hashim] Univ Kebangsaan Malaysia, Fac Med, Dept Emergency Med, Kuala Lumpur 56000, Malaysia.
   [Teoh, Soo Huat] Univ Sains Malaysia, Adv Med & Dent Inst, George Town 13200, Malaysia.
   [Halim, Shariff] Management & Sci Univ, Int Med Sch, Off Persiaran Olahraga, Neurosci Res Grp, Univ Dr, Shah Alam 40100, Selangor, Malaysia.
   [Othman, Fezah] Univ Putra Malaysia UPM, Fac Med & Hlth Sci, Dept Biomed Sci, Serdang 43400, Malaysia.
RP Othman, F (通讯作者)，Univ Putra Malaysia UPM, Fac Med & Hlth Sci, Dept Biomed Sci, Serdang 43400, Malaysia.
EM ruthmanue12104@gmail.com; dain@ukm.edu.my; haba@upm.edu.my;
   yoke_keong@upm.edu.my; retnagowri@ummc.edu.my;
   hashimembong77@ukm.edu.my; soohuat@usm.my; drhalim_shariff@msu.edu.my;
   fezah@upm.edu.my
RI Teoh, Soo Huat/R-7736-2018; Rajandram, Retnagowri/E-1245-2012; Naomi,
   Ruth/AAF-9536-2021
OI Teoh, Soo Huat/0000-0002-5735-6441; Rajandram,
   Retnagowri/0000-0001-5247-2817; Naomi, Ruth/0000-0002-7937-1255; Embong,
   Hashim/0000-0002-0536-2145; Halim, Shariff/0000-0003-3792-9879; Bahari,
   Hasnah/0000-0001-8302-4136; Othman, Fezah/0000-0002-0924-6264; Yong,
   Yoke Keong/0000-0002-9442-7456; Yazid, Muhammad Dain/0000-0001-6162-4405
FU Long Term Research Grant Scheme-Malaysia Research University Network
   [630018-14001]; Ministry of Higher Education
FX This research was funded by Long Term Research Grant Scheme-Malaysia
   Research University Network (Grant No. 630018-14001) under Ministry of
   Higher Education.
CR Ahima RS, 2008, ENDOCRIN METAB CLIN, V37, P811, DOI 10.1016/j.ecl.2008.08.005
   Alonso-Magdalena P, 2016, ENVIRON EPIGENETICS, V2, DOI 10.1093/eep/dvw022
   Amin DM, 2019, ENVIRON SCI POLLUT R, V26, P36037, DOI 10.1007/s11356-019-06855-8
   An HM, 2011, LIPIDS HEALTH DIS, V10, DOI 10.1186/1476-511X-10-116
   Apaydin FG, 2019, ENVIRON SCI POLLUT R, V26, P12302, DOI 10.1007/s11356-019-04578-4
   Aungst J., 2014, UPDATED SAFETY ASSES
   Bae S, 2012, HYPERTENSION, V60, P786, DOI 10.1161/HYPERTENSIONAHA.112.197715
   Bahey Noha Gamal, 2019, J Microsc Ultrastruct, V7, P1, DOI 10.4103/JMAU.JMAU_53_18
   Beale EG, 2007, CELL BIOCHEM BIOPHYS, V48, P89, DOI 10.1007/s12013-007-0025-6
   Ben-Jonathan N, 2009, MOL CELL ENDOCRINOL, V304, P49, DOI 10.1016/j.mce.2009.02.022
   Bolognesi C, 2015, EFSA J, V13, DOI 10.2903/j.efsa.2015.3978
   Bonen A, 2006, INT J OBESITY, V30, P877, DOI 10.1038/sj.ijo.0803212
   Boucher JG, 2014, NUTR DIABETES, V4, DOI 10.1038/nutd.2013.43
   Breton CV, 2021, COMMUN BIOL, V4, DOI 10.1038/s42003-021-02316-6
   Brown AR, 2019, ENVIRON SCI TECHNOL, V53, P463, DOI 10.1021/acs.est.8b04281
   Bruno KA, 2019, FRONT ENDOCRINOL, V10, DOI 10.3389/fendo.2019.00598
   Bujalance-Reyes F, 2022, ANIMALS-BASEL, V12, DOI 10.3390/ani12030300
   Cahill AG, 2017, AM J PERINAT, V34, P535, DOI 10.1055/s-0036-1593844
   Campos CA, 2016, CELL METAB, V23, P811, DOI 10.1016/j.cmet.2016.04.006
   Caporossi L, 2015, J XENOBIOTICS, V5, P15, DOI 10.4081/xeno.2015.5264
   Cariati F, 2020, FRONT ENDOCRINOL, V11, DOI 10.3389/fendo.2020.00453
   Carwile JL, 2009, ENVIRON HEALTH PERSP, V117, P1368, DOI 10.1289/ehp.0900604
   Chambers Edward S, 2018, Curr Nutr Rep, V7, P198, DOI 10.1007/s13668-018-0248-8
   Champroux A, 2018, FRONT CELL DEV BIOL, V6, DOI 10.3389/fcell.2018.00050
   Chang HL, 2016, TOXICOL RES-UK, V5, P1400, DOI 10.1039/c6tx00047a
   Chen QC, 2019, ENVIRON SCI TECH LET, V6, P205, DOI 10.1021/acs.estlett.9b00073
   Chen Z, 2017, SCI REP-UK, V7, DOI 10.1038/srep40337
   Church C, 2010, NAT GENET, V42, P1086, DOI 10.1038/ng.713
   Cimini FA, 2017, ACTA DIABETOL, V54, P961, DOI 10.1007/s00592-017-1039-1
   Cimmino I, 2020, INT J MOL SCI, V21, DOI 10.3390/ijms21165761
   Cimmino I, 2019, J MOL ENDOCRINOL, V63, P273, DOI 10.1530/JME-18-0265
   Cohn P., 2019, BISPHENOL BIOMARKERS, V2nd ed.
   Corces V.G., 2020, BIORXIV114585, V1, DOI [10.21203/rs.3.rs-114585/v1, DOI 10.21203/RS.3.RS-114585/V1]
   Dabeer S, 2020, HUM EXP TOXICOL, V39, P59, DOI 10.1177/0960327119873017
   Davis RL, 2020, CURR OPIN TOXICOL, V19, P15, DOI 10.1016/j.cotox.2019.09.006
   Delfosse V, 2012, P NATL ACAD SCI USA, V109, P14930, DOI 10.1073/pnas.1203574109
   Desai M, 2018, J DEV ORIG HLTH DIS, V9, P678, DOI 10.1017/S2040174418000600
   EPA, 2013, BISPH BPA ACT PLAN S
   Erion KA, 2017, CURR OBES REP, V6, P178, DOI 10.1007/s13679-017-0261-z
   Essner RA, 2017, J NEUROSCI, V37, P8678, DOI 10.1523/JNEUROSCI.0798-17.2017
   Eweda SM, 2020, EXP THER MED, V19, P33, DOI 10.3892/etm.2019.8193
   Franckhauser S, 2006, DIABETES, V55, P273, DOI 10.2337/diabetes.55.02.06.db05-0482
   Friques AGF, 2020, J NUTR BIOCHEM, V75, DOI 10.1016/j.jnutbio.2019.108254
   Galvez-Ontiveros Y, 2020, NUTRIENTS, V12, DOI 10.3390/nu12041158
   Gan L, 2015, SCI REP-UK, V5, DOI 10.1038/srep13588
   Gao XQ, 2014, INT J ENV RES PUB HE, V11, P8399, DOI 10.3390/ijerph110808399
   Gear R, 2017, TOXICOL LETT, V275, P123, DOI 10.1016/j.toxlet.2017.05.011
   Genuis SJ, 2012, J ENVIRON PUBLIC HEA, V2012, DOI 10.1155/2012/185731
   Guan YJ, 2019, AQUAT TOXICOL, V207, P179, DOI 10.1016/j.aquatox.2018.12.011
   Hart RJ, 2016, PHYSIOL REV, V96, P873, DOI 10.1152/physrev.00023.2015
   Heindel JJ, 2015, NAT REV ENDOCRINOL, V11, P653, DOI 10.1038/nrendo.2015.163
   Hou XG, 2009, OBESITY, V17, P1129, DOI 10.1038/oby.2008.659
   Hutton B, 2015, ANN INTERN MED, V162, P777, DOI 10.7326/M14-2385
   Queipo-Ortuno MI, 2012, PLOS ONE, V7, DOI 10.1371/journal.pone.0048605
   Javurek AB, 2016, GUT MICROBES, V7, P471, DOI 10.1080/19490976.2016.1234657
   Jialal I, 2014, J CLIN ENDOCR METAB, V99, P39, DOI 10.1210/jc.2013-3092
   Junge KM, 2018, CLIN EPIGENETICS, V10, DOI 10.1186/s13148-018-0478-z
   Kaliannan K, 2018, MICROBIOME, V6, DOI 10.1186/s40168-018-0587-0
   Kandaraki E, 2011, J CLIN ENDOCR METAB, V96, pE480, DOI 10.1210/jc.2010-1658
   Kasneci A, 2017, TOXICOL SCI, V159, P189, DOI 10.1093/toxsci/kfx133
   Kataria A, 2017, PEDIATR RES, V81, P857, DOI 10.1038/pr.2017.16
   Kelly DM, 2015, OBES REV, V16, P581, DOI 10.1111/obr.12282
   Khodayar MJ, 2020, DRUG CHEM TOXICOL, V43, P85, DOI 10.1080/01480545.2018.1504958
   Kokot F, 1999, MINER ELECTROL METAB, V25, P303, DOI 10.1159/000057464
   Kubo T, 2004, BIOCHEM BIOPH RES CO, V318, P1006, DOI 10.1016/j.bbrc.2004.04.125
   Lai KP, 2016, ENVIRON POLLUT, V218, P923, DOI 10.1016/j.envpol.2016.08.039
   Larder R, 2014, HAND CLINIC, V124, P93, DOI 10.1016/B978-0-444-59602-4.00006-X
   Lin R, 2019, INT J ENV RES PUB HE, V16, DOI 10.3390/ijerph16214152
   Liu YK, 2016, PLOS ONE, V11, DOI 10.1371/journal.pone.0163895
   Lomax AEG, 2003, CIRC RES, V93, P891, DOI 10.1161/01.RES.0000103310.15593.C5
   Lombo M, 2019, ENVIRON POLLUT, V246, P1008, DOI 10.1016/j.envpol.2019.01.004
   Lu M, 2006, AM J PHYSIOL-CELL PH, V290, pC1477, DOI 10.1152/ajpcell.00374.2005
   Ma Y, 2013, DIABETOLOGIA, V56, P2059, DOI 10.1007/s00125-013-2944-7
   Magne F, 2020, NUTRIENTS, V12, DOI 10.3390/nu12051474
   Mahalingaiah S, 2008, ENVIRON HEALTH PERSP, V116, P173, DOI 10.1289/ehp.10605
   Makowska K, 2021, ANIMALS-BASEL, V11, DOI 10.3390/ani11030780
   Malaise Y, 2017, SCI REP-UK, V7, DOI 10.1038/s41598-017-15196-w
   Manikkam M, 2013, PLOS ONE, V8, DOI 10.1371/journal.pone.0055387
   Massier L, 2020, GUT, V69, P1796, DOI 10.1136/gutjnl-2019-320118
   Matuszczak E, 2019, INT J ENDOCRINOL, V2019, DOI 10.1155/2019/4068717
   Meadows A, 2016, INT J OBESITY, V40, P417, DOI 10.1038/ijo.2015.209
   Melzer D, 2010, PLOS ONE, V5, DOI 10.1371/journal.pone.0008673
   Menale C, 2015, J MOL ENDOCRINOL, V54, P289, DOI 10.1530/JME-14-0282
   Mohajer N, 2021, FRONT ENDOCRINOL, V12, DOI 10.3389/fendo.2021.780888
   Montazeri P, 2022, INT J HYG ENVIR HEAL, V240, DOI 10.1016/j.ijheh.2021.113909
   Moon MK, 2019, DIABETES METAB J, V43, P46, DOI 10.4093/dmj.2019.0027
   Mustieles V, 2020, ENVIRON INT, V144, DOI 10.1016/j.envint.2020.105811
   Naomi R, 2021, INT J MOL SCI, V22, DOI 10.3390/ijms221910816
   Neier K, 2019, J NUTR BIOCHEM, V66, P86, DOI 10.1016/j.jnutbio.2019.01.005
   Neuman H, 2015, FEMS MICROBIOL REV, V39, P509, DOI 10.1093/femsre/fuu010
   Olofsson LE, 2008, J CLIN ENDOCR METAB, V93, P4880, DOI 10.1210/jc.2008-0574
   Oluranti OI, 2021, LIFE SCI, V284, DOI 10.1016/j.lfs.2021.119878
   Pasquali R, 2006, FERTIL STERIL, V85, P1319, DOI 10.1016/j.fertnstert.2005.10.054
   Perez-Bermejo M, 2021, BIOMEDICINES, V9, DOI 10.3390/biomedicines9060666
   Petre A., 2018, WHAT IS BPA WHY IS I
   Prudencio TM, 2021, TOXICOL SCI, V183, P214, DOI 10.1093/toxsci/kfab083
   Pu Y, 2017, ENDOCRINOLOGY, V158, P3844, DOI 10.1210/en.2017-00615
   Raetz CRH, 2007, ANNU REV BIOCHEM, V76, P295, DOI 10.1146/annurev.biochem.76.010307.145803
   Raja GL, 2020, FOOD CHEM TOXICOL, V142, DOI 10.1016/j.fct.2020.111442
   Rameshrad M, 2018, PHYTOTHER RES, V32, P2396, DOI 10.1002/ptr.6175
   Rasdi Z, 2020, SCI REP-UK, V10, DOI 10.1038/s41598-020-62420-1
   Reddivari L, 2017, MSYSTEMS, V2, DOI 10.1128/mSystems.00093-17
   Reventun P, 2020, SCI REP-UK, V10, DOI 10.1038/s41598-020-61014-1
   Robich MP, 2010, J MOL CELL CARDIOL, V49, P1022, DOI 10.1016/j.yjmcc.2010.08.022
   Rogero MM, 2018, NUTRIENTS, V10, DOI 10.3390/nu10040432
   Rosenfeld CS, 2017, FRONT CELL INFECT MI, V7, DOI 10.3389/fcimb.2017.00396
   Santangeli S, 2018, SCI TOTAL ENVIRON, V636, P641, DOI 10.1016/j.scitotenv.2018.04.291
   Shang HX, 2016, PLOS ONE, V11, DOI 10.1371/journal.pone.0154373
   Shankar A, 2012, J ENVIRON PUBLIC HEA, V2012, DOI 10.1155/2012/481641
   SHERIFF S, 1992, J BIOL CHEM, V267, P4680
   Shi MX, 2019, TOXICOL SCI, V172, P303, DOI 10.1093/toxsci/kfz207
   Shih MK, 2021, MOLECULES, V26, DOI 10.3390/molecules26134010
   Singh RM, 2017, HEART FAIL REV, V22, P843, DOI 10.1007/s10741-017-9634-3
   Sipe JC, 2005, INT J OBESITY, V29, P755, DOI 10.1038/sj.ijo.0802954
   Sivashanmugam P, 2017, CHEM-BIOL INTERACT, V266, P10, DOI 10.1016/j.cbi.2017.01.022
   Steffensen IL, 2020, INT J ENV RES PUB HE, V17, DOI 10.3390/ijerph17103609
   Stienstra R, 2007, PPAR RES, V2007, DOI 10.1155/2007/95974
   Stoker C, 2020, MOL CELL ENDOCRINOL, V499, DOI 10.1016/j.mce.2019.110614
   Tallam LS, 2004, HYPERTENSION, V44, P853, DOI 10.1161/01.HYP.0000148993.47498.b2
   Tan CMJ, 2018, FRONT PHYSIOL, V9, DOI 10.3389/fphys.2018.01281
   Taylor JA, 2018, ENDOCRINOLOGY, V159, P779, DOI 10.1210/en.2017-00711
   Thomas P, 2006, J STEROID BIOCHEM, V102, P175, DOI 10.1016/j.jsbmb.2006.09.017
   Tian SN, 2021, J HAZARD MATER, V418, DOI 10.1016/j.jhazmat.2021.126100
   Tohme M, 2014, FASEB J, V28, P3124, DOI 10.1096/fj.13-240465
   Trouwborst I, 2018, FRONT NUTR, V5, DOI 10.3389/fnut.2018.00077
   Tsiloulis T., 2015, EXERCISE REGULATION, V135
   Valokola MG, 2019, ENVIRON TOXICOL, V34, P319, DOI 10.1002/tox.22687
   Vanani AR, 2020, ENVIRON SCI POLLUT R, V27, P15093, DOI 10.1007/s11356-020-08048-0
   Veiga-Lopez A, 2015, ENDOCRINOLOGY, V156, P911, DOI 10.1210/en.2014-1863
   Wang AH, 2016, SCI REP-UK, V6, DOI 10.1038/srep34302
   Wang H, 2009, AM J PHYSIOL-ENDOC M, V297, pE271, DOI 10.1152/ajpendo.90920.2008
   Wang M, 2018, METABOLOMICS, V14, DOI 10.1007/s11306-018-1342-z
   Wang TG, 2012, J CLIN ENDOCR METAB, V97, pE223, DOI 10.1210/jc.2011-1989
   WHO UN and Food and Agriculture Organization of the United Nations, 2010, TOX HLTH ASP BISPH
   Wood L., 2018, GLOB BISPH MARK REP
   Wu WT, 2020, DOSE-RESPONSE, V18, DOI 10.1177/1559325820916949
   Yang CX, 2018, ANN PEDIATR ENDOCRIN, V23, P182, DOI 10.6065/apem.2018.23.4.182
   Yetisgin AA, 2020, MOLECULES, V25, DOI 10.3390/molecules25092193
   Yi M, 2018, CELL PHYSIOL BIOCHEM, V45, P88, DOI 10.1159/000486225
   Yin YN, 2010, WORLD J GASTROENTERO, V16, P3394, DOI 10.3748/wjg.v16.i27.3394
   Zhang Y, 2021, CELL BIOSCI, V11, DOI 10.1186/s13578-021-00657-7
   Zulkifli S, 2021, EUR J PEDIATR, V180, P3111, DOI 10.1007/s00431-021-04085-0
NR 142
TC 1
Z9 1
U1 19
U2 19
PU MDPI
PI BASEL
PA ST ALBAN-ANLAGE 66, CH-4052 BASEL, SWITZERLAND
EI 1422-0067
J9 INT J MOL SCI
JI Int. J. Mol. Sci.
PD MAR
PY 2022
VL 23
IS 6
AR 2969
DI 10.3390/ijms23062969
PG 25
WC Biochemistry & Molecular Biology; Chemistry, Multidisciplinary
WE Science Citation Index Expanded (SCI-EXPANDED)
SC Biochemistry & Molecular Biology; Chemistry
GA 0C5NI
UT WOS:000775359300001
PM 35328389
OA gold, Green Published
DA 2022-07-18
ER

PT J
AU Abdulmannan, DM
   Naser, AY
   Ibrahim, OK
   Mahmood, AS
   Alkrad, JA
   Sweiss, K
   Alrawashdeh, HM
   Kautsar, AP
AF Abdulmannan, Dina M.
   Naser, Abdallah Y.
   Ibrahim, Omar Khaleel
   Mahmood, Abdullah Shakir
   Alkrad, Jamal Alyoussef
   Sweiss, Kanar
   Alrawashdeh, Hamzeh Mohammad
   Kautsar, Angga Prawira
TI Visual health and prevalence of dry eye syndrome among university
   students in Iraq and Jordan
SO BMC OPHTHALMOLOGY
LA English
DT Article
DE Dry eye syndrome; Iraq; Jordan; Students; Visual health
ID WORK PRODUCTIVITY; DISEASE; SYMPTOMS
AB Dry eye syndrome (DES), is a multifactorial disease that affects the ocular surface and contributes to the ocular symptoms. The COVID-19 pandemic influenced the general population and university students' health in different ways. The pandemic forced many people including university students around the world to use virtual platforms on their digital devices, such as computers and smartphones, to work from a distance. This study aimed to explore the visual health and prevalence of dry eye syndrome among university students in Iraq and Jordan. This was a cross-sectional study that was conducted in Iraq and Jordan using online questionnaire tool for the duration between November 2021 and January 2022. University students in Jordan and Iraq were invited to participate in this study and formed the study population. No restrictions on study level or field of study were applied. A previously developed and validated questionnaire tools were used in this study (National Eye Institute Visual Functioning Questionnaire - 25 (VFQ-25) and the Women's Health Study Questionnaire (WHS), which was developed by Schaumberg et al.). A total of 1,431 university students were involved in this study (1,018 students from Iraq, 71.1%). Around one third the study participants (29.0%) reported that have been diagnosed by a clinician as having dry eye syndrome. Around15.3% of the total study participants reported that they feel their eyes are dry (not wet enough) and 17.3% reported that they feel their eyes are irritated. Based on Women's Health Study Questionnaire (WHS) criteria, a total of 479 participants (33.4%) are symptomatically diagnosed with DES. Students aged 27-29 years, those at their fifth year of study, and those who wear contact lenses are at higher risk of developing DYS compared to others. Dry eye syndrome is common health problem among university students. Further studies are required to identify other risk factors associated with DES. Future research should focus on identifying strategies that could help reduce the risk of developing DES as a result of the inevitability of long-term use of digital devices among many categories of society, including university students.
C1 [Abdulmannan, Dina M.] Umm Alqura Univ, Coll Med, Mecca, Saudi Arabia.
   [Naser, Abdallah Y.; Ibrahim, Omar Khaleel; Alkrad, Jamal Alyoussef] Isra Univ, Fac Pharm, Dept Appl Pharmaceut Sci & Clin Pharm, Amman, Jordan.
   [Mahmood, Abdullah Shakir] Ninevah Univ, Coll Med, Mosul, Iraq.
   [Sweiss, Kanar] Isra Univ, Fac Pharm, Dept Basic Pharmaceut Sci, Amman, Jordan.
   [Alrawashdeh, Hamzeh Mohammad] Sharif Eye Ctr, Dept Ophthalmol, Irbid, Jordan.
   [Kautsar, Angga Prawira] Univ Groningen, Dept Hlth Sci, Unit Global Hlth, Univ Med Ctr Groningen, Groningen, Netherlands.
   [Kautsar, Angga Prawira] Univ Padjadjaran, Fac Pharm, Dept Pharmaceut & Pharmaceut Technol, Bandung, West Java, Indonesia.
   [Kautsar, Angga Prawira] Univ Padjadjaran, Ctr Excellence Higher Educ Pharmaceut Care Innova, Bandung, West Java, Indonesia.
RP Naser, AY (通讯作者)，Isra Univ, Fac Pharm, Dept Appl Pharmaceut Sci & Clin Pharm, Amman, Jordan.
EM abdallah.naser@iu.edu.jo
RI kautsar, angga/O-2344-2018
OI kautsar, angga/0000-0001-6868-5286
FU Isra University, Amman, Jordan
FX L This study was supported by Isra University, Amman, Jordan.
CR Abuhamdah SMA, 2021, INT J ENV RES PUB HE, V18, DOI 10.3390/ijerph182111622
   Abusamak M., 2021, EFFECT LOCKDOWN DUE
   Alsairafi Z, 2021, INT J ENV RES PUB HE, V18, DOI 10.3390/ijerph18042203
   Alwafi H, 2021, J MULTIDISCIP HEALTH, V14, P839, DOI 10.2147/JMDH.S304788
   Alyami HS, 2021, INT J CLIN PRACT, V75, DOI 10.1111/ijcp.14244
   Binyousef FH, 2021, CLIN OPHTHALMOL, V15, P2675, DOI 10.2147/OPTH.S313158
   Cohen S, 2021, ACAD LETT, V18, DOI [10.20935/AL3621, DOI 10.20935/AL3621]
   Courtin R, 2016, BMJ OPEN, V6, DOI 10.1136/bmjopen-2015-009675
   Dalzell Michael D, 2003, Manag Care, V12, P9
   Efron N, 2021, CLIN EXP OPTOM, V104, P659, DOI 10.1080/08164622.2021.1938517
   Farrand KF, 2017, AM J OPHTHALMOL, V182, P90, DOI 10.1016/j.ajo.2017.06.033
   Golden MI, 2022, STATPEARLS
   Guillon M, 2010, CONTACT LENS ANTERIO, V33, P171, DOI 10.1016/j.clae.2010.03.002
   Hirneiss C, 2010, GRAEF ARCH CLIN EXP, V248, P85, DOI 10.1007/s00417-009-1186-3
   Kastelan S, 2013, BIOMED RES INT, V2013, DOI 10.1155/2013/309723
   Kojima T, 2018, INVEST OPHTH VIS SCI, V59, DOI 10.1167/iovs.17-23685
   Mangione CM, 2001, ARCH OPHTHALMOL-CHIC, V119, P1050, DOI 10.1001/archopht.119.7.1050
   Mayoclinic, DRY EYES
   Mollazadegan K, 2014, J CATARACT REFR SURG, V40, P774, DOI 10.1016/j.jcrs.2013.10.040
   Naser AY, 2021, INT J SOC PSYCHIATR, V67, P664, DOI 10.1177/0020764020966631
   Naser AY, 2020, BRAIN BEHAV, V10, DOI 10.1002/brb3.1730
   Nickels S, 2017, HEALTH QUAL LIFE OUT, V15, DOI 10.1186/s12955-017-0732-7
   O'Neil EC, 2019, CURR OPIN OPHTHALMOL, V30, P166, DOI 10.1097/ICU.0000000000000569
   Palaiologou I, 2016, EUR EARLY CHILD EDUC, V24, P5, DOI 10.1080/1350293X.2014.929876
   Pandey SK, 2021, INDIAN J OPHTHALMOL, V69, P448, DOI 10.4103/ijo.IJO_3250_20
   Patel VD, 2011, CURR MED RES OPIN, V27, P1041, DOI 10.1185/03007995.2011.566264
   Portello JK, 2012, OPHTHAL PHYSL OPT, V32, P375, DOI 10.1111/j.1475-1313.2012.00925.x
   Schaumberg DA, 2003, AM J OPHTHALMOL, V136, P318, DOI 10.1016/S0002-9394(03)00218-6
   Sheppard AL, 2018, BMJ OPEN OPHTHALMOL, V3, DOI 10.1136/bmjophth-2018-000146
   Simpson TL, 2008, OPTOMETRY VISION SCI, V85, P692, DOI 10.1097/OPX.0b013e318181ae36
   Stapleton F, 2017, OCUL SURF, V15, P334, DOI 10.1016/j.jtos.2017.05.003
   Varghese A, 2021, J GLOB HEALTH, V11, DOI 10.7189/jogh.11.05009
   Wan Y, 2021, ACTA OPHTHALMOL, V99, pE480, DOI 10.1111/aos.14606
   Wang MTM, 2021, CLIN EXP OPTOM, V104, P835, DOI 10.1080/08164622.2021.1887580
   Wolffsohn JS, 2017, OCUL SURF, V15, P539, DOI 10.1016/j.jtos.2017.05.001
   Zayed HAM, 2021, ENVIRON SCI POLLUT R, V28, P25187, DOI 10.1007/s11356-021-12454-3
NR 36
TC 0
Z9 0
U1 0
U2 0
PU BMC
PI LONDON
PA CAMPUS, 4 CRINAN ST, LONDON N1 9XW, ENGLAND
EI 1471-2415
J9 BMC OPHTHALMOL
JI BMC Ophthalmol.
PD JUN 14
PY 2022
VL 22
IS 1
AR 265
DI 10.1186/s12886-022-02485-w
PG 16
WC Ophthalmology
WE Science Citation Index Expanded (SCI-EXPANDED)
SC Ophthalmology
GA 2C1XL
UT WOS:000810669400001
PM 35698109
OA Green Published, gold
DA 2022-07-18
ER

PT J
AU Altamirano, J
   Lopez, M
   Robinson, IG
   Chun, LX
   Tam, GKY
   Shaikh, NJ
   Hoyte, EG
   Carrington, YJ
   Jani, SG
   Toomarian, EY
   Hsing, JC
   Ma, J
   Pulendran, U
   Govindarajan, P
   Blomkalns, AL
   Pinsky, BA
   Wang, CJ
   Maldonado, Y
AF Altamirano, Jonathan
   Lopez, Marcela
   Robinson, India G.
   Chun, Leanne X.
   Tam, Grace K-Y
   Shaikh, Nuzhat J.
   Hoyte, Elisabeth G.
   Carrington, Yuan Jin
   Jani, Shilpa G.
   Toomarian, Elizabeth Y.
   Hsing, Julianna C.
   Ma, Jasmin
   Pulendran, Uma
   Govindarajan, Prasanthi
   Blomkalns, Andra L.
   Pinsky, Benjamin A.
   Wang, C. Jason
   Maldonado, Yvonne
TI Feasibility of Specimen Self-collection in Young Children Undergoing
   SARS-CoV-2 Surveillance for In-Person Learning
SO JAMA NETWORK OPEN
LA English
DT Article
AB IMPORTANCE There is an urgent need to assess the feasibility of COVID-19 surveillance measures in educational settings.
   OBJECTIVE To assess whether young children can feasibly self-collect SARS-CoV-2 samples for surveillance testing over the course of an academic year.
   DESIGN, SETTING, AND PARTICIPANTS This prospective pilot cohort study was conducted from September 10, 2020, to June 10, 2021, at a K-8 school in San Mateo County, California. The research consisted of quantitative data collection efforts: (1) demographic data collected, (2) student sample self-collection error rates, and (3) student sample self-collection time durations. Students were enrolled in a hybrid learning model, a teaching model in which students were taught in person and online, with students having the option to attend virtually as needed. Data were collected under waiver of consent from students participating in weekly SARS-CoV-2 testing.
   MAIN OUTCOMES AND MEASURES Errors over time for self-collection of nasal swabs such as contaminated swabs and inadequate or shallow swabbing; time taken for sample collection.
   RESULTS Of 296 participants, 148 (50.0%) were boys and 148 (50.0%) were girls. A total of 87 participants (29.2%) identified as Asian; 2 (0.6%), Black or African American; 13 (4.4%), Hispanic/Latinx; 103 (34.6%). non-Hispanic White; 87 (29.2%), multiracial; and 6 (2.0%). other. The median school grade was fourth grade. From September 2020 to March 2021, a total of 4203 samples were obtained from 221 students on a weekly basis, while data on error rates were collected. Errors occurred in 2.7% (n = 107; 95% CI, 2.2%-3.2%) of student encounters, with the highest rate occurring on the first day of testing (20 [10.2%]). There was an overall decrease in error rates over time. From April to June 2021, a total of 2021 samples were obtained from 296 students on a weekly basis while data on encounter lengths were collected. Between April and June 2021, 193 encounters were timed. The mean duration of each encounter was 70 seconds (95% CI, 66.4-73.7 seconds).
   CONCLUSIONS AND RELEVANCE Mastery of self-collected lower nasal swabs is possible for children 5 years and older. Testing duration can be condensed once students gain proficiency in testing procedures. Scalability for larger schools is possible if consideration is given to the resource-intensive nature of the testing and the setting's weather patterns.
C1 [Altamirano, Jonathan; Lopez, Marcela; Robinson, India G.; Chun, Leanne X.; Tam, Grace K-Y; Shaikh, Nuzhat J.; Carrington, Yuan Jin; Maldonado, Yvonne] Stanford Univ, Dept Pediat, Div Infect Dis, Sch Med, Stanford, CA 94305 USA.
   [Altamirano, Jonathan; Hsing, Julianna C.; Maldonado, Yvonne] Stanford Univ, Sch Med, Dept Epidemiol & Populat Hlth, Stanford, CA 94305 USA.
   [Hoyte, Elisabeth G.] Stanford Univ, Dept Pediat, Sch Med, Div Allergy Immunol & Rheumatol, Stanford, CA 94305 USA.
   [Jani, Shilpa G.; Hsing, Julianna C.; Ma, Jasmin; Pulendran, Uma; Wang, C. Jason] Stanford Univ, Sch Med, Dept Pediat, Ctr Policy Outcomes & Prevent, Stanford, CA 94305 USA.
   [Toomarian, Elizabeth Y.] Stanford Univ, Grad Sch Educ, Stanford, CA 94305 USA.
   [Toomarian, Elizabeth Y.] Synapse Sch, Menlo Pk, CA USA.
   [Govindarajan, Prasanthi; Blomkalns, Andra L.] Stanford Univ, Dept Emergency Med, Sch Med, Stanford, CA 94305 USA.
   [Pinsky, Benjamin A.] Stanford Univ, Dept Pathol, Sch Med, Stanford, CA 94305 USA.
   [Wang, C. Jason] Stanford Univ, Sch Med, Dept Hlth Policy, Stanford, CA 94305 USA.
RP Altamirano, J (通讯作者)，Stanford Univ, Dept Pediat, Sch Med, 300 Pasteur Dr, Stanford, CA 94305 USA.
EM altamira@stanford.edu
FU Stanford School of Medicine Research Office; National Center for
   Research Resources; National Center for Advancing Translational
   Sciences, National Institutes of Health [UL1 TR001085]
FX We thank Jim Eagen, MA (Synapse School), Bob Bear, MBA (Synapse School),
   and the parents, students, and staff of the school for their support of
   the study. No compensation was received. The REDCap platform services at
   Stanford are subsidized by the Stanford School of Medicine Research
   Office and the National Center for Research Resources and the National
   Center for Advancing Translational Sciences, National Institutes of
   Health ( grant UL1 TR001085).
CR American Academy of Pediatrics, CHILDR COVID 19 STAT
   American Academy of Pediatrics, COVID 19 GUID SAF SC
   Auxier B., 2020, SCH CLOSE DUE CORONA
   Centers for Disease Control and Prevention, 2020, COVID 19 VACC CHILDR
   Centers for Disease Control and Prevention, 2020, SCI BRIEF TRANSM SAR
   Falk A, 2021, MMWR-MORBID MORTAL W, V70, P136, DOI [10.15585/mmwr.mm7004e3externalicon, 10.15585/mmwr.mm7004e3]
   Harris PA, 2019, J BIOMED INFORM, V95, DOI 10.1016/j.jbi.2019.103208
   Harris PA, 2009, J BIOMED INFORM, V42, P377, DOI 10.1016/j.jbi.2008.08.010
   Hogan CA, 2020, J CLIN VIROL, V127, DOI 10.1016/j.jcv.2020.104383
   Jani Shilpa G, 2022, Acad Pediatr, V22, P671, DOI 10.1016/j.acap.2021.11.019
   Jenco M., 2021, AAP NEWS
   Kurani N., 2021, COVID 19 TEST PRICES
   Lee K, 2009, GLOB INST, P1
   Sharfstein JM, 2020, JAMA-J AM MED ASSOC, V324, P133, DOI 10.1001/jama.2020.10175
   UNESCO, 2020, ED DISR DEL
   UNESCO, 2021, ON YEAR COVID 19 ED
   US Food and Drug Administration, 2020, STANF HLTH CAR CLIN
   Vandenbroucke JP, 2007, EPIDEMIOLOGY, V18, P805, DOI [10.1371/journal.pmed.0040297, 10.1097/EDE.0b013e3181577511]
   Zhou YL, 2021, PLOS ONE, V16, DOI 10.1371/journal.pone.0254559
   Zimmerman KO, 2021, PEDIATRICS, V147, DOI 10.1542/peds.2020-048090
NR 20
TC 1
Z9 1
U1 0
U2 0
PU AMER MEDICAL ASSOC
PI CHICAGO
PA 330 N WABASH AVE, STE 39300, CHICAGO, IL 60611-5885 USA
SN 2574-3805
J9 JAMA NETW OPEN
JI JAMA Netw. Open
PD FEB 17
PY 2022
VL 5
IS 2
AR e2148988
DI 10.1001/jamanetworkopen.2021.48988
PG 10
WC Medicine, General & Internal
WE Science Citation Index Expanded (SCI-EXPANDED)
SC General & Internal Medicine
GA ZC4TF
UT WOS:000757513900008
PM 35175340
OA gold, Green Published
DA 2022-07-18
ER

PT J
AU Philippon, AL
   Legros, P
   Grattery, F
   Leygue, A
   Pierrot, V
   Faucher, S
   Khoury, A
   Pornin, A
   Truchot, J
   Bouilleau, G
AF Philippon, Anne-Laure
   Legros, Pauline
   Grattery, Fabien
   Leygue, Alexandra
   Pierrot, Virginie
   Faucher, Sebastien
   Khoury, Abdo
   Pornin, Antoine
   Truchot, Jennifer
   Bouilleau, Guillem
TI Innovating for a Safe Simulation Challenge During a Pandemic: An Avatar
   Simulation Concept
SO SIMULATION IN HEALTHCARE-JOURNAL OF THE SOCIETY FOR SIMULATION IN
   HEALTHCARE
LA English
DT Editorial Material
AB We present a new simulation-based challenge (Sim'Cup) concept, created in response to the COVID-19 pandemic. It took place in 2020, during the European Society of Emergency Medicine and the Societe Francaise de Medecine d'Urgence (SFMU) conferences. Usually, during the conferences, a Sim'Cup is held with onsite participants who are involved in a consecutive series of face-to-face simulations organized in 2 qualifying rounds, followed by a final round. When congresses were transformed into online events, the Sim'Cup had to evolve into a virtual format as well. We developed the e-Sim'Cup concept as follows: participants staying safely at home, piloting the trainers, as if they were their own avatar, in a simulation room with a full-scale high-fidelity manikin (Gaumard, Laerdal) using real-time scenarios. Participants gave instructions to the avatars through a smartphone and via a website. Each team participated in 2 scenarios. At the end of each scenario, teams had to undergo a self-debriefing, followed by a short debriefing with the organizers. Twenty-seven participants divided into 9 teams participated in 1 of the 2 e-Sim'Cup events.
   We evaluated the impact of this approach using the Educational Practices Questionnaire, and we also analyzed the participants' perception of their satisfaction and their feelings of improvement with this virtual format. Moreover, we conducted qualitative analyses of the self-debriefings. Thirteen participants filled out the questionnaire, giving a combined high Educational Practices Questionnaire score [72 (66.5-77) of 80], which reflects the presence of educational best practices during the e-Sim'Cups. They appreciated the adjusted Sim'Cup format and believed that they were able to improve their communication, clinical skills, and self-confidence. The qualitative analysis suggested that the approach was perceived as immersive by the 27 participants, with some challenges due to technical problems but an overall feeling of improvement regarding their crisis resource management skills. The hybrid remote simulation concept satisfied the participants who believed that it improved important skills in emergency medicine. The increasing number of remote activities and conferences lead us to believe that our e-Sim'Cup concept can be easily reproducible in any simulation center, as it requires only the application of the educational concept and either the use of the website or the use of some widely available technical devices.
C1 [Philippon, Anne-Laure] Hop La Pitie Salpetriere, AP HP, Emergency Dept, Paris, France.
   [Philippon, Anne-Laure] Univ Strasbourg, LISEC, Fac Educ Sci, Strasbourg, France.
   [Philippon, Anne-Laure; Legros, Pauline; Grattery, Fabien; Leygue, Alexandra; Pierrot, Virginie; Faucher, Sebastien; Pornin, Antoine; Bouilleau, Guillem] Chinon Hosp, Urgent E Sim Format, Chinon, France.
   [Legros, Pauline; Leygue, Alexandra; Pierrot, Virginie; Pornin, Antoine; Bouilleau, Guillem] Chinon Hosp, Emergency Dept, Chinon, France.
   [Faucher, Sebastien] Perpignan Hosp, Emergency Dept, Perpignan, France.
   [Khoury, Abdo] Dept Emergency Med & Crit Care, Besancon, France.
   [Truchot, Jennifer] Cochin Hosp, AP HP, Emergency Dept, Paris, France.
RP Philippon, AL (通讯作者)，Hop La Pitie Salpetriere, Emergency Dept, 83 Blvd Hop, F-75013 Paris, France.
EM annelaurephi@gmail.com; pauline.legros@outlook.fr; fabien@grattery.net;
   cleoalexj@yahoo.fr; virginie.33@gmail.com; sefa_595@hotmail.com;
   abdokhoury@hotmail.com; a.pornin@ch-chinon.fr; jenx73@hotmail.com;
   drbouilleau@gmail.com
NR 0
TC 0
Z9 0
U1 1
U2 1
PU LIPPINCOTT WILLIAMS & WILKINS
PI PHILADELPHIA
PA TWO COMMERCE SQ, 2001 MARKET ST, PHILADELPHIA, PA 19103 USA
SN 1559-2332
EI 1559-713X
J9 SIMUL HEALTHC
JI Simul. Healthc.
PD APR
PY 2022
VL 17
IS 2
BP 138
EP 139
DI 10.1097/SIH.0000000000000652
PG 2
WC Health Care Sciences & Services
WE Science Citation Index Expanded (SCI-EXPANDED)
SC Health Care Sciences & Services
GA 0E6IB
UT WOS:000776782000010
PM 35307711
OA Green Published
DA 2022-07-18
ER

PT J
AU Alosco, ML
   Mariani, ML
   Adler, CH
   Balcer, LJ
   Bernick, C
   Au, RD
   Banks, SJ
   Barr, WB
   Bouix, S
   Cantu, RC
   Coleman, MJ
   Dodick, DW
   Farrer, LA
   Geda, YE
   Katz, DI
   Koerte, IK
   Kowall, NW
   Lin, ADP
   Marcus, DS
   Marek, KL
   McClean, MD
   McKee, AC
   Mez, J
   Palmisano, JN
   Peskind, ER
   Tripodis, Y
   Turner, RW
   Wethe, JV
   Cummings, JL
   Reiman, EM
   Shenton, ME
   Stern, RA
AF Alosco, Michael L.
   Mariani, Megan L.
   Adler, Charles H.
   Balcer, Laura J.
   Bernick, Charles
   Au, Rhoda
   Banks, Sarah J.
   Barr, William B.
   Bouix, Sylvain
   Cantu, Robert C.
   Coleman, Michael J.
   Dodick, David W.
   Farrer, Lindsay A.
   Geda, Yonas E.
   Katz, Douglas I.
   Koerte, Inga K.
   Kowall, Neil W.
   Lin, Alexander P.
   Marcus, Daniel S.
   Marek, Kenneth L.
   McClean, Michael D.
   McKee, Ann C.
   Mez, Jesse
   Palmisano, Joseph N.
   Peskind, Elaine R.
   Tripodis, Yorghos
   Turner, Robert W., II
   Wethe, Jennifer V.
   Cummings, Jeffrey L.
   Reiman, Eric M.
   Shenton, Martha E.
   Stern, Robert A.
CA DIAGNOSE CTE Res
TI Developing methods to detect and diagnose chronic traumatic
   encephalopathy during life: rationale, design, and methodology for the
   DIAGNOSE CTE Research Project
SO ALZHEIMERS RESEARCH & THERAPY
LA English
DT Article
DE Neurodegenerative disease; Biomarkers; Chronic traumatic encephalopathy;
   Cognitive function; Concussion; Football; Head trauma; MRI; MRS;
   National Football League; College football; Neuroimaging; Repetitive
   head impacts; Traumatic brain injury; Subconcussion; Traumatic
   encephalopathy syndrome; Positron emission tomography; Tau; Remote
   assessment
ID FOOTBALL LEAGUE PLAYERS; ALZHEIMERS ASSOCIATION WORKGROUPS; REPETITIVE
   HEAD IMPACTS; 1ST EXPOSURE; COGNITIVE IMPAIRMENT; NATIONAL INSTITUTE;
   RATING-SCALE; OLDER-ADULTS; NFL PLAYERS; MDS-UPDRS
AB Background: Chronic traumatic encephalopathy (CTE) is a neurodegenerative disease that has been neuropathologically diagnosed in brain donors exposed to repetitive head impacts, including boxers and American football, soccer, ice hockey, and rugby players. CTE cannot yet be diagnosed during life. In December 2015, the National Institute of Neurological Disorders and Stroke awarded a seven-year grant (U01NS093334) to fund the "Diagnostics, Imaging, and Genetics Network for the Objective Study and Evaluation of Chronic Traumatic Encephalopathy (DIAGNOSE CTE) Research Project." The objectives of this multicenter project are to: develop in vivo fluid and neuroimaging biomarkers for CTE; characterize its clinical presentation; refine and validate clinical research diagnostic criteria (i.e., traumatic encephalopathy syndrome [TES]); examine repetitive head impact exposure, genetic, and other risk factors; and provide shared resources of anonymized data and biological samples to the research community. In this paper, we provide a detailed overview of the rationale, design, and methods for the DIAGNOSE CTE Research Project.
   Methods: The targeted sample and sample size was 240 male participants, ages 45-74, including 120 former professional football players, 60 former collegiate football players, and 60 asymptomatic participants without a history of head trauma or participation in organized contact sports. Participants were evaluated at one of four U.S. sites and underwent the following baseline procedures: neurological and neuropsychological examinations; tau and amyloid positron emission tomography; magnetic resonance imaging and spectroscopy; lumbar puncture; blood and saliva collection; and standardized self-report measures of neuropsychiatric, cognitive, and daily functioning. Study partners completed similar informant-report measures. Follow-up evaluations were intended to be in-person and at 3 years post-baseline. Multidisciplinary diagnostic consensus conferences are held, and the reliability and validity of TES diagnostic criteria are examined.
   Results: Participant enrollment and all baseline evaluations were completed in February 2020. Three-year follow-up evaluations began in October 2019. However, in-person evaluation ceased with the COVID-19 pandemic, and resumed as remote, 4-year follow-up evaluations (including telephone-, online-, and videoconference-based cognitive, neuropsychiatric, and neurologic examinations, as well as in-home blood draw) in February 2021.
   Conclusions: Findings from the DIAGNOSE CTE Research Project should facilitate detection and diagnosis of CTE during life, and thereby accelerate research on risk factors, mechanisms, epidemiology, treatment, and prevention of CTE.
C1 [Alosco, Michael L.; McKee, Ann C.; Stern, Robert A.] Boston Univ, Sch Med, Dept Neurol, Alzheimers Dis Res Ctr,CTE Ctr, Boston, MA 02118 USA.
   [Mariani, Megan L.] Boston Univ, Sch Med, CTE Ctr, Boston, MA 02118 USA.
   [Adler, Charles H.; Dodick, David W.] Mayo Clin Arizona, Dept Neurol, Mayo Clin, Coll Med, Scottsdale, AZ USA.
   [Balcer, Laura J.; Barr, William B.] NYU, Dept Neurol, Grossman Sch Med, New York, NY 10016 USA.
   [Balcer, Laura J.] NYU, Dept Populat Hlth & Ophthalmol, Grossman Sch Med, New York, NY USA.
   [Bernick, Charles] Cleveland Clin, Lou Ruvo Ctr Brain Hlth, Las Vegas, NV USA.
   [Au, Rhoda] Boston Univ, Alzheimers Dis Res Ctr, CTE Ctr, Framingham Heart Study, Boston, MA 02215 USA.
   [Au, Rhoda] Slone Epidemiol Ctr, Boston, MA USA.
   [Banks, Sarah J.] Univ Calif San Diego, Dept Neurosci, San Diego, CA 92103 USA.
   [Banks, Sarah J.] Univ Calif San Diego, Dept Psychiat, San Diego, CA 92103 USA.
   [Bouix, Sylvain; Koerte, Inga K.; Shenton, Martha E.] Harvard Med Sch, Brigham & Womens Hosp, Dept Psychiat, Psychiat Neuroimaging Lab, Boston, MA 02115 USA.
   [Cantu, Robert C.; Kowall, Neil W.] Boston Univ, Sch Med, Dept Neurol, Alzheimers Dis Res Ctr, Boston, MA 02118 USA.
   [Cantu, Robert C.; Kowall, Neil W.] Boston Univ, Sch Med, Dept Neurosurg, Alzheimers Dis Res Ctr, Boston, MA 02118 USA.
   [Coleman, Michael J.] Brigham & Womens Hosp, Psychiat Neuroimaging Lab, 75 Francis St, Boston, MA 02115 USA.
   [Farrer, Lindsay A.] BU Sch Med & Publ Hlth, Dept Med Biomed Genet, Boston, MA USA.
   [Farrer, Lindsay A.] BU Sch Med & Publ Hlth, Dept Neurol, Boston, MA USA.
   [Farrer, Lindsay A.] BU Sch Med & Publ Hlth, Dept Ophthalmol, Boston, MA USA.
   [Farrer, Lindsay A.] BU Sch Med & Publ Hlth, Dept Epidemiol, Boston, MA USA.
   [Farrer, Lindsay A.] BU Sch Med & Publ Hlth, Dept Biostat, Boston, MA USA.
   [Geda, Yonas E.] Barrow Neurol Inst, Dept Neurol, Alzheimers Dis & Memory Disorders Program, Phoenix, AZ 85013 USA.
   [Au, Rhoda; Katz, Douglas I.] Boston Univ, Sch Med, Dept Neurol, Boston, MA 02118 USA.
   [Lin, Alexander P.] Harvard Med Sch, Brigham & Womens Hosp, Psychiat Neuroimaging Lab, Ctr Clin Spect,Dept Radiol,Dept Psychiat, Boston, MA 02115 USA.
   [Marcus, Daniel S.] Washington Univ, Sch Med, Dept Radiol, St Louis, MO 63110 USA.
   [Marek, Kenneth L.] Invicro LLC, Inst Neurodegenerat Disorders, New Haven, CT USA.
   [McClean, Michael D.] Boston Univ, Sch Publ Hlth, Dept Environm Hlth, Boston, MA USA.
   [Mez, Jesse] Boston Univ, Sch Med, Framingham Heart Study, Alzheimers Dis Res Ctr,CTE Ctr,Dept Neurol, Boston, MA 02118 USA.
   [Palmisano, Joseph N.] Boston Univ, Sch Publ Hlth, Biostat & Epidemiol Data Analyt Ctr BEDAC, Boston, MA USA.
   [Peskind, Elaine R.] Univ Washington, Dept Psychiat & Behav Sci, VA Northwest Mental Illness Res Educ & Clin Ctr, Sch Med,VA Puget Sound Hlth Care Syst, Seattle, WA 98195 USA.
   [Tripodis, Yorghos] Boston Univ, Sch Publ Hlth, Dept Biostat, Boston, MA USA.
   [Turner, Robert W., II] George Washington Univ, Sch Med & Hlth Sci, Dept Clin Res & Leadership, Washington, DC 20052 USA.
   [Wethe, Jennifer V.] Mayo Clin Arizona, Mayo Clin, Sch Med, Dept Psychiat & Psychol, Scottsdale, AZ USA.
   [Cummings, Jeffrey L.] Univ Nevada, Dept Brain Hlth, Sch Integrated Hlth Sci, Chambers Grundy Ctr Transformat Neurosci, Las Vegas, NV 89154 USA.
   [Reiman, Eric M.] Arizona State Univ, Univ Arizona, Translat Genom Res Inst, Banner Alzheimers Inst, Phoenix, AZ USA.
   [Reiman, Eric M.] Arizona Alzheimers Consortium, Phoenix, AZ USA.
   [Shenton, Martha E.] Harvard Med Sch, Brigham & Womens Hosp, Dept Radiol, Psychiat Neuroimaging Lab, Boston, MA 02115 USA.
   [Stern, Robert A.] Boston Univ, Sch Med, Dept Neurosurg, Alzheimers Dis Res Ctr,CTE Ctr, Boston, MA 02118 USA.
   [Stern, Robert A.] Boston Univ, Sch Med, Dept Anat & Neurobiol, Alzheimers Dis Res Ctr,CTE Ctr, Boston, MA 02118 USA.
   [Bernick, Charles] Univ Washington, Dept Neurol, Seattle, WA 98195 USA.
   [Au, Rhoda] Boston Univ, Sch Med, Dept Anat & Neurobiol, Boston, MA 02118 USA.
   [Au, Rhoda] Boston Univ, Sch Publ Hlth, Dept Epidemiol, Boston, MA USA.
   [Katz, Douglas I.] Encompass Hlth Braintree Rehabil Hosp, Braintree, MA USA.
   [Koerte, Inga K.] Ludwigs Maximilians Univ, Dept Child & Adolescent Psychiat, Psychosomat & Psychotherapy, cBRAIN, Munich, Germany.
   [Kowall, Neil W.; McKee, Ann C.] VA Boston Healthcare Syst, Boston, MA USA.
RP Stern, RA (通讯作者)，Boston Univ, Sch Med, Dept Neurol, Alzheimers Dis Res Ctr,CTE Ctr, Boston, MA 02118 USA.; Stern, RA (通讯作者)，Boston Univ, Sch Med, Dept Neurosurg, Alzheimers Dis Res Ctr,CTE Ctr, Boston, MA 02118 USA.; Stern, RA (通讯作者)，Boston Univ, Sch Med, Dept Anat & Neurobiol, Alzheimers Dis Res Ctr,CTE Ctr, Boston, MA 02118 USA.
EM bobstern@bu.edu
RI Adler, Charles/ABD-5276-2021
OI Bouix, Sylvain/0000-0003-1326-6054
FU National Institutes of Health [U01NS093334, P30AG13846, R01NS078337,
   K23NS102399, P30AG019610, K01AG054762, R01NS100952, K00NS113419];
   National Center for Advancing Translational Sciences, National
   Institutes of Health, through BU-CTSI Grant [1UL1TR001430]; National
   Institute of Neurological Disorders and Stroke (NINDS) [U01NS093334]
FX This work was supported by grants from the National Institutes of Health
   (U01NS093334; P30AG13846; R01NS078337; K23NS102399; P30AG019610;
   K01AG054762; R01NS100952; K00NS113419). This publication was supported
   by the National Center for Advancing Translational Sciences, National
   Institutes of Health, through BU-CTSI Grant Number 1UL1TR001430. The
   primary funding source is the National Institute of Neurological
   Disorders and Stroke (NINDS), through a U01 Research Project Cooperative
   Agreement (U01NS093334).
CR Adams JW, 2018, J NEUROPATH EXP NEUR, V77, P757, DOI 10.1093/jnen/nly065
   Adler CM, 2018, CLIN J SPORT MED, V28, P100, DOI 10.1097/JSM.0000000000000391
   Ali R, 2002, ADDICTION, V97, P1183
   Alosco ML, 2017, TRANSL PSYCHIAT, V7, DOI 10.1038/tp.2017.197
   Alosco ML, 2021, NEUROTHERAPEUTICS, V18, P772, DOI 10.1007/s13311-021-01028-3
   Alosco ML, 2020, ACTA NEUROPATHOL, V140, P495, DOI 10.1007/s00401-020-02197-9
   Alosco ML, 2019, FRONT HUM NEUROSCI, V13, DOI 10.3389/fnhum.2019.00440
   Alosco ML, 2019, JAMA NEUROL, V76, P1298, DOI 10.1001/jamaneurol.2019.2244
   Alosco ML, 2020, BRAIN IMAGING BEHAV, V14, P1419, DOI 10.1007/s11682-019-00060-4
   Alosco ML, 2018, ALZHEIMERS DEMENT, V14, P1159, DOI 10.1016/j.jalz.2018.05.004
   Alosco ML, 2018, ANN NEUROL, V83, P886, DOI 10.1002/ana.25245
   Alosco Michael L, 2018, Alzheimers Dement (Amst), V10, P56, DOI 10.1016/j.dadm.2017.10.003
   Alosco ML, 2017, BRAIN INJURY, V31, P1116, DOI 10.1080/02699052.2017.1294709
   Alosco Michael L, 2017, Alzheimers Dement (Amst), V7, P33, DOI 10.1016/j.dadm.2016.11.003
   Alosco ML, 2017, J NEUROPSYCH CLIN N, V29, P6, DOI 10.1176/appi.neuropsych.16030043
   Amariglio RE, 2020, J ALZHEIMERS DIS, V75, P1437, DOI 10.3233/JAD-191291
   Amen DG, 2016, J ALZHEIMERS DIS, V53, P237, DOI 10.3233/JAD-160207
   American Psychiatric Association D-TF, 2013, DIAGNOSTIC STAT MANU, V5th
   Andronesi OC, 2012, RADIOLOGY, V262, P647, DOI 10.1148/radiol.11110277
   Avila JF, 2021, ALZHEIMERS DEMENT, V17, P70, DOI 10.1002/alz.12176
   Babor TF., 1989, SHANGHAI ARCH PSYCHI
   Backx R, 2020, J MED INTERNET RES, V22, DOI 10.2196/16792
   BARRATT ES, 1965, PSYCHOL REP, V16, P547, DOI 10.2466/pr0.1965.16.2.547
   Bazarian JJ, 2014, PLOS ONE, V9, DOI 10.1371/journal.pone.0094734
   Beck A., 1977, MANUAL BDI 2
   Beck AT, 1988, MANUAL BECK HOPELESS
   Beck AT., 1993, BECK ANXIETY INVENTO, DOI DOI 10.1037/T02025-000
   Beckwith JG, 2012, ANN BIOMED ENG, V40, P237, DOI 10.1007/s10439-011-0422-2
   Benedict R.H., 1997, BRIEF VISUOSPATIAL M
   Benton A., 1994, CONTRIBUTIONS NEUROP, Vsecond
   Bieniek KF, 2021, J NEUROPATH EXP NEUR, V80, P210, DOI 10.1093/jnen/nlab001
   Bieniek KF, 2020, BRAIN PATHOL, V30, P63, DOI 10.1111/bpa.12757
   Bieniek KF, 2015, ACTA NEUROPATHOL, V130, P877, DOI 10.1007/s00401-015-1502-4
   Boeve BF, 2011, SLEEP MED, V12, P445, DOI 10.1016/j.sleep.2010.12.009
   Bowman KM., 1940, PSYCHOTIC STATES FOL
   BROWN GL, 1979, PSYCHIAT RES, V1, P131, DOI 10.1016/0165-1781(79)90053-2
   Buckland ME, 2019, ACTA NEUROPATHOL COM, V7, DOI 10.1186/s40478-019-0751-1
   BUSS AH, 1957, J CONSULT PSYCHOL, V21, P343, DOI 10.1037/h0046900
   Cambridge-Cognition, CANTAB WEB BAS TEST
   Carlew AR, 2020, ARCH CLIN NEUROPSYCH, V35, P1215, DOI 10.1093/arclin/acaa096
   Caunca MR, 2020, JAMA NEUROL, V77, P1000, DOI 10.1001/jamaneurol.2020.0860
   Cherry JD, 2020, BRAIN PATHOL, V30, P913, DOI 10.1111/bpa.12867
   Cherry JD, 2018, ACTA NEUROPATHOL COM, V6, DOI 10.1186/s40478-018-0619-9
   Cherry JD, 2016, ACTA NEUROPATHOL COM, V4, DOI 10.1186/s40478-016-0382-8
   Clark CM, 2012, LANCET NEUROL, V11, P669, DOI 10.1016/S1474-4422(12)70142-4
   Cleeland C. S., 1994, Annals Academy of Medicine Singapore, V23, P129
   Coric Vladimir, 2009, Psychiatry (Edgmont), V6, P26
   Corrigan JD, 2007, J HEAD TRAUMA REHAB, V22, P318, DOI 10.1097/01.HTR.0000300227.67748.77
   Coughlin JM, 2015, NEUROBIOL DIS, V74, P58, DOI 10.1016/j.nbd.2014.10.019
   Crisco JJ, 2004, J BIOMECH ENG-T ASME, V126, P849, DOI 10.1115/1.1824135
   Crisco JJ, 2011, J BIOMECH, V44, P2673, DOI 10.1016/j.jbiomech.2011.08.003
   Crisco JJ, 2010, J ATHL TRAINING, V45, P549, DOI 10.4085/1062-6050-45.6.549
   Critchley M., 1949, NEUROCHIRURGIE HOMMA
   Dickstein DL, 2021, MOL PSYCHIATR, V26, P5940, DOI 10.1038/s41380-020-0674-z
   Doty RL., 2001, BRIEF SMELL IDENTIFI
   Duma SM, 2005, CLIN J SPORT MED, V15, P3, DOI 10.1097/00042752-200501000-00002
   Esopenko C, 2017, J NEUROL NEUROSUR PS, V88, P512, DOI 10.1136/jnnp-2016-315260
   Falcon B, 2019, NATURE, V568, P420, DOI 10.1038/s41586-019-1026-5
   Falcon B, 2018, NATURE, V561, P137, DOI 10.1038/s41586-018-0454-y
   Felitti VJ, 1998, AM J PREV MED, V14, P245, DOI 10.1016/S0749-3797(98)00017-8
   Fleisher AS, 2020, JAMA NEUROL, V77, P829, DOI 10.1001/jamaneurol.2020.0528
   Freshwater S. M., 2002, STROOP COLOR WORD TE
   Galvin James E, 2015, Alzheimers Dement (Amst), V1, P249
   Gardner Raquel C, 2015, Neurol Clin Pract, V5, P285
   Gardner RC, 2016, J NEUROTRAUM, V33, P157, DOI 10.1089/neu.2014.3805
   Gavett BE, 2010, J INT NEUROPSYCH SOC, V16, P651, DOI 10.1017/S1355617710000421
   Ghisays V, 2020, ALZHEIMERS DEMENT, V16, P598, DOI 10.1016/j.jalz.2019.08.195
   Goetz CG, 2008, MOVEMENT DISORD, V23, P2129, DOI 10.1002/mds.22340
   Goetzl EJ, 2019, FRONT NEUROSCI-SWITZ, V13, DOI 10.3389/fnins.2019.00452
   Goldstein LE, 2012, SCI TRANSL MED, V4, DOI 10.1126/scitranslmed.3003716
   Goswami R, 2016, BRAIN STRUCT FUNCT, V221, P1911, DOI 10.1007/s00429-015-1012-0
   Hampshire A, 2013, SCI REP-UK, V3, DOI 10.1038/srep02972
   Hart J, 2013, JAMA NEUROL, V70, P326, DOI 10.1001/2013.jamaneurol.340
   Herdman M, 2011, QUAL LIFE RES, V20, P1727, DOI 10.1007/s11136-011-9903-x
   Ioannidis JPA, 2021, JAMA-J AM MED ASSOC, V325, P623, DOI 10.1001/jama.2021.0003
   Ismail Z, 2017, J ALZHEIMERS DIS, V56, P929, DOI 10.3233/JAD-160979
   Jack CR, 2016, NEUROLOGY, V87, P539, DOI 10.1212/WNL.0000000000002923
   Jack CR, 2018, ALZHEIMERS DEMENT, V14, P535, DOI 10.1016/j.jalz.2018.02.018
   Jack CR, 2011, ALZHEIMERS DEMENT, V7, P257, DOI 10.1016/j.jalz.2011.03.004
   Jeste DV, 2007, ARCH GEN PSYCHIAT, V64, P966, DOI 10.1001/archpsyc.64.8.966
   JOHNS MW, 1991, SLEEP, V14, P540, DOI 10.1093/sleep/14.6.540
   Jordan BD, 2013, NAT REV NEUROL, V9, P222, DOI 10.1038/nrneurol.2013.33
   Katz DI, 2021, NEUROLOGY, V96, P848, DOI 10.1212/WNL.0000000000011850
   Katz MJ, 2021, ALZH DEMENT-DADM, V13, DOI 10.1002/dad2.12144
   Kaufer DI, 2000, J NEUROPSYCH CLIN N, V12, P233, DOI 10.1176/jnp.12.2.233
   Kaufmann D, 2021, CEREB CORTEX, V31, P3426, DOI 10.1093/cercor/bhab021
   Keller S, 2004, CLIN J PAIN, V20, P309, DOI 10.1097/00002508-200409000-00005
   Kelley ME, 2017, J NEUROSURG-PEDIATR, V20, P489, DOI 10.3171/2017.5.PEDS16627
   Kmush BL, 2020, JAMA NETW OPEN, V3, DOI 10.1001/jamanetworkopen.2020.4442
   Kochsiek J, 2021, J MAGN RESON IMAGING, V54, P1819, DOI 10.1002/jmri.27774
   Koerte IK, 2016, J NEUROTRAUM, V33, P346, DOI 10.1089/neu.2015.3880
   Koerte IK, 2012, JAMA-J AM MED ASSOC, V308, P1859, DOI 10.1001/jama.2012.13735
   Kosinski M, 2003, QUAL LIFE RES, V12, P963, DOI 10.1023/A:1026119331193
   Kuhn A. W, 2016, NEUROSURGERY S1, V63, P173, DOI [10.1227/01.neu.0000489753.67038.ae, DOI 10.1227/01.NEU.0000489753.67038.AE]
   Kurasz AM, 2020, J ALZHEIMERS DIS, V77, P165, DOI 10.3233/JAD-200395
   Lepage C, 2019, BRAIN IMAGING BEHAV, V13, P725, DOI 10.1007/s11682-018-9895-z
   Lesman-Segev OH, 2020, SEMIN NEUROL, V40, P394, DOI 10.1055/s-0040-1715134
   Lesman-Segev OH, 2019, NEUROIMAGE-CLIN, V24, DOI 10.1016/j.nicl.2019.102025
   Lezak M.D., 2012, NEUROPSYCHOLOGICAL A, Vfourth
   Lin A, 2018, HAND CLINIC, V158, P309, DOI 10.1016/B978-0-444-63954-7.00029-X
   Lin AP, 2015, ALZHEIMERS RES THER, V7, DOI 10.1186/s13195-015-0094-5
   Ling HL, 2017, ACTA NEUROPATHOL, V133, P337, DOI 10.1007/s00401-017-1680-3
   Mantyh WG, 2020, JAMA NEUROL
   Mariani M, 2020, SEMIN NEUROL, V40, P370, DOI 10.1055/s-0040-1713624
   MARIN RS, 1991, PSYCHIAT RES, V38, P143, DOI 10.1016/0165-1781(91)90040-V
   Marquie M, 2019, ACTA NEUROPATHOL COM, V7, DOI 10.1186/s40478-019-0808-1
   Marra DE, 2020, CLIN NEUROPSYCHOL, V34, P1411, DOI 10.1080/13854046.2020.1769192
   Martland HS, 1928, J AMER MED ASSOC, V91, P1103, DOI 10.1001/jama.1928.02700150029009
   McAllister TW, 2014, NEUROLOGY, V82, P63, DOI 10.1212/01.wnl.0000438220.16190.42
   McKee AC, 2016, ACTA NEUROPATHOL, V131, P75, DOI 10.1007/s00401-015-1515-z
   McKee AC, 2013, BRAIN, V136, P43, DOI 10.1093/brain/aws307
   McKee AC, 2010, J NEUROPATH EXP NEUR, V69, P918, DOI 10.1097/NEN.0b013e3181ee7d85
   Mckee AC, 2009, J NEUROPATH EXP NEUR, V68, P709, DOI 10.1097/NEN.0b013e3181a9d503
   McKeith IG, 2017, NEUROLOGY, V89, P88, DOI 10.1212/WNL.0000000000004058
   McKhann GM, 2011, ALZHEIMERS DEMENT, V7, P263, DOI 10.1016/j.jalz.2011.03.005
   McMillan TM, 2017, J NEUROL NEUROSUR PS, V88, P505, DOI 10.1136/jnnp-2016-314279
   Meeker KL, 2021, ANN NEUROL, V89, P254, DOI 10.1002/ana.25948
   Mez J, 2021, ALZHEIMERS DEMENT, V17, P1709, DOI 10.1002/alz.12338
   Mez J, 2020, ANN NEUROL, V87, P116, DOI 10.1002/ana.25611
   Mez J, 2017, JAMA-J AM MED ASSOC, V318, P360, DOI 10.1001/jama.2017.8334
   Mez J, 2015, ALZHEIMERS RES THER, V7, DOI 10.1186/s13195-015-0148-8
   Millspaugh J., 1937, US NAVAL MED B, V35, P297
   Mishra VR, 2017, RADIOLOGY, V285, P555, DOI 10.1148/radiol.2017162403
   Montenigro PH, 2017, J NEUROTRAUM, V34, P328, DOI 10.1089/neu.2016.4413
   Montenigro PH, 2015, BRAIN PATHOL, V25, P304, DOI 10.1111/bpa.12250
   Montenigro PH, 2014, ALZHEIMERS RES THER, V6, DOI 10.1186/s13195-014-0068-z
   Moore SR, 1997, J NEUROL NEUROSUR PS, V63, P89, DOI 10.1136/jnnp.63.1.89
   Morley WA, 2018, FRONT NEUROL, V9, DOI 10.3389/fneur.2018.00166
   MORRIS JC, 1989, NEUROLOGY, V39, P1159, DOI 10.1212/wnl.43.12.2457
   Muraoka S, 2019, FRONT NEUROSCI-SWITZ, V13, DOI 10.3389/fnins.2019.01059
   Nasreddine ZS, 2005, J AM GERIATR SOC, V53, P695, DOI 10.1111/j.1532-5415.2005.53221.x
   NHANES, 2013, PHYS ACT PHYS FITN Q
   Nieuwenhuijsen M. J., 2003, EXPOSURE ASSESSMENT, DOI [10.1093/acprof:oso/9780198528616.001.0001, DOI 10.1093/ACPROF:OSO/9780198528616.001.0001]
   Nuechterlein KH, 2008, AM J PSYCHIAT, V165, P203, DOI 10.1176/appi.ajp.2007.07010042
   Omalu BI, 2006, NEUROSURGERY, V59, P1086, DOI 10.1227/01.NEU.0000245601.69451.27
   Omalu Bennet I, 2010, J Forensic Nurs, V6, P130, DOI 10.1111/j.1939-3938.2010.01078.x
   Omalu BI, 2005, NEUROSURGERY, V57, P128, DOI 10.1227/01.NEU.0000163407.92769.ED
   Parks AC, 2021, ARCH CLIN NEUROPSYCH, V36, P887, DOI 10.1093/arclin/acab002
   Peskind ER., 2005, LUMBAR PUNCTURE PROC
   PFEFFER RI, 1982, J GERONTOL, V37, P323, DOI 10.1093/geronj/37.3.323
   Phelps A, 2020, SEMIN NEUROL, V40, P439, DOI 10.1055/s-0040-1713633
   PODSIADLO D, 1991, J AM GERIATR SOC, V39, P142, DOI 10.1111/j.1532-5415.1991.tb01616.x
   Prevention CfDCa, 2013, NHANES WEIGHT HIST Q
   Reitan R., 1992, TRAIL MAKING TEST MA
   Robbins CA, 2014, OPEN ACCESS J SPORTS, V5, P99, DOI 10.2147/OAJSM.S58005
   Roberts AL, 2019, AM J SPORT MED, V47, P2871, DOI 10.1177/0363546519868989
   Roth RM., 2005, BEHAV RATING INVENTO
   Rowland B, 2017, P INT SOC MAGN RESON, V25, P687
   RUSSELL D, 1978, J PERS ASSESS, V42, P290, DOI 10.1207/s15327752jpa4203_11
   Schneider RB, 2020, J PARKINSON DIS, V10, P1379, DOI 10.3233/JPD-202121
   Schoemaker D, 2021, NEUROLOGY, V96, pE1975, DOI 10.1212/WNL.0000000000011745
   Schultz V, 2018, J NEUROTRAUM, V35, P278, DOI 10.1089/neu.2017.5145
   Singh R, 2014, JAMA-J AM MED ASSOC, V311, P1883, DOI 10.1001/jama.2014.3313
   Smith A., 1973, SYMBOL DIGIT MODALIT
   Soleimani-Meigooni DN, 2020, BRAIN, V143, P3477, DOI 10.1093/brain/awaa276
   Spielberger CD., 1999, STAXI 2 STATE TRAIT
   Stamm JM, 2015, J NEUROTRAUM, V32, P1768, DOI 10.1089/neu.2014.3822
   Stamm JM, 2015, NEUROLOGY, V84, P1114, DOI 10.1212/WNL.0000000000001358
   Standring OJ, 2019, ACTA NEUROPATHOL, V138, P401, DOI 10.1007/s00401-019-02031-x
   Stein TD, 2015, CURR PAIN HEADACHE R, V19, DOI 10.1007/s11916-015-0522-z
   Stein TD, 2015, ACTA NEUROPATHOL, V130, P21, DOI 10.1007/s00401-015-1435-y
   Stemper BD, 2019, ANN BIOMED ENG, V47, P2073, DOI 10.1007/s10439-019-02335-9
   Stern R.A., 2003, NEUROPSYCHOLOGICAL A
   Stern RA, 2019, NEW ENGL J MED, V380, P1716, DOI 10.1056/NEJMoa1900757
   Stern RA, 2016, J ALZHEIMERS DIS, V51, P1099, DOI 10.3233/JAD-151028
   Stern RA, 2013, NEUROLOGY, V81, P1122, DOI 10.1212/WNL.0b013e3182a55f7f
   Stillerova T, 2016, NEUROL RES INT, V2016, DOI 10.1155/2016/4802570
   Strain J, 2013, NEUROLOGY, V81, P25, DOI 10.1212/WNL.0b013e318299ccf8
   Strain JF, 2017, J NEUROTRAUM, V34, P372, DOI 10.1089/neu.2016.4446
   Tailby C, 2020, SEIZURE-EUR J EPILEP, V83, P89, DOI 10.1016/j.seizure.2020.10.005
   Tombaugh T.N., 1996, TEST MEMORY MALINGER
   Tremblay S, 2013, CEREB CORTEX, V23, P1159, DOI 10.1093/cercor/bhs102
   Tsai RM, 2019, ALZHEIMERS RES THER, V11, DOI 10.1186/s13195-019-0470-7
[truncated: 95,554 more chars]
